# Supplementary material for: A Biosynthetic and Taxonomic Atlas of the Global Lichen Holobiont
Source: Environ Microbiol. 2025 Jun 4;27(6):e70112. doi: 10.1111/1462-2920.70112 (PMC12136951; doi:10.1111/1462-2920.70112)
Supplement: Supplementary file 10 — DATASET 1. Details and summary of all datasets used in this study. [file EMI-27-e70112-s001.xlsx]

## Sheet: All_data
Dataset 1, Table 1: All metadata of downloaded SRA files with assembly statistics, summaries of biosynthetic gene profiles and bins recovered. Non-titular rows highlighted with color indicate assemblies of more than one SRA dataset as tey belong to a common BioSample
Accession	Sample_name	Superkingdom	Phylum	Class	Order	Family	Genus	Species	Approach	Platform	Sequencing tech	BioProject	Library	BioSample	Sample name	Source	Location	Type	Lat	Long	Country code	Size (Mbp)	#Contigs	#Contigs > 3000	N50	Longest_contig	Excluded	Reason if excluded	Comments	Total no. of BGCs recovered from metagenome	Total bacterial BGCs recovered	No. of fragmented bacterial BGCs recovered	No. of complete bacterial BGCs recovered	Total fungal BGCs recovered	No. of fragmented fungal BGCs recovered	No. of complete fungal BGCs recovered	No. of bacterial bins recovered
SRR1532720	SRR1532720	Eukaryota	Ascomycota	Arthoniomycetes	Arthoniales	Arthoniaceae	Arthonia	Arthonia rubrocincta	WGS	ILLUMINA	Illumina HiSeq 2000	PRJNA256244	SRS670144	SAMN02941897	Arthonia rubrocincta	Arthonia rubrocincta	USA:South Carolina, Horry County	GENOMIC	33.7622	-78.7867	US	27.6477	2115	379	193567	793059	No			22	0	0	0	22	4	18	0
SRR13685140	SRR13685140	Eukaryota	Ascomycota	Arthoniomycetes	Arthoniales	Arthoniaceae	Arthonia	Arthonia susa	WGS	ILLUMINA	NextSeq 550	PRJNA700635	SRS8233917	SAMN17834481	Arthonia susa	FEN_331_Arthonia_susa	USA: Alabama	GENOMIC	34.3828	-85.6289	US	56.4078	84448	1741	1228	125502	No			25	0	0	0	25	22	3	0
SRR14722233	SRR14722233	Eukaryota	Ascomycota	Arthoniomycetes	Arthoniales	Arthoniaceae	Arthonia	Arthonia ruana	WGS	ILLUMINA	Illumina HiSeq 2000	PRJNA731936	SRS9126356	SAMN19302497	Arthothelium ruanum	FEN_82_Arthonia_ruana_Plate3_A2_R1.fastq.gz	USA:Tennessee	GENOMIC	35.61	-83.4467	US	310.93	729176	5853	463	201011	No			48	21	20	1	27	21	6	0
SRR14722222	SRR14722222	Eukaryota	Ascomycota	Arthoniomycetes	Arthoniales	Arthoniaceae	Arthonia	Arthonia quintaria	WGS	ILLUMINA	Illumina HiSeq 2000	PRJNA731936	SRS9126367	SAMN19302507	Arthonia quintaria	FEN_92_Arthonia_quintaria_Plate3_F2_R1.fastq.gz	USA:North_Carolina	GENOMIC	35.47	-83.5583	US	252.467	334391	13039	1638	129316	No			53	11	11	0	42	40	2	0
SRR14722214	SRR14722214	Eukaryota	Ascomycota	Arthoniomycetes	Arthoniales	Arthoniaceae	Arthonia	Arthonia anglica	WGS	ILLUMINA	Illumina HiSeq 2000	PRJNA731936	SRS9126375	SAMN19302514	Arthonia anglica	Plate1_D10_S22_L002_R1_001.fastq.gz	USA:North_Carolina	GENOMIC	35.4828	-83.5597	US	141.666	248426	3323	714	132810	No			39	18	17	1	21	17	4	2
SRR14722193	SRR14722193	Eukaryota	Ascomycota	Arthoniomycetes	Arthoniales	Arthoniaceae	Arthonia	Arthonia susa	WGS	ILLUMINA	Illumina HiSeq 2000	PRJNA731936	SRS9126396	SAMN19302533	Arthonia susa	Plate1_E12_S30_L002_R1_001.fastq.gz	USA:North_Carolina	GENOMIC	35.4675	-83.5617	US	111.339	96253	9227	4305	186789	No			15	0	0	0	15	15	0	0
SRR14722071	SRR14722071	Eukaryota	Ascomycota	Arthoniomycetes	Arthoniales	Arthoniaceae	Arthonia	Arthonia cupressina	WGS	ILLUMINA	Illumina HiSeq 2000	PRJNA731936	SRS9126107	SAMN19302642	Arthonia cupressina	FEN_292_S36_R1_001.fastq.gz	USA:North_Carolina	GENOMIC	35.6956	-83.2486	US	248.759	475513	5488	618	160218	No			64	62	59	3	2	2	0	2
SRR14721978	SRR14721978	Eukaryota	Ascomycota	Arthoniomycetes	Arthoniales	Arthoniaceae	Arthonia	Arthonia rubella	WGS	ILLUMINA	Illumina HiSeq 2000	PRJNA731936	SRS9126200	SAMN19302729	Arthonia rubella	FEN_408_Arthonia_rubella_Plate5_R1.fastq.gz	USA:Alabama	GENOMIC	34.4773	-86.0583	US	83.9292	204435	3110	706	25729	No			8	0	0	0	8	8	0	0
SRR14722260	SRR14722260	Eukaryota	Ascomycota	Arthoniomycetes	Arthoniales	Arthoniaceae	Arthonia	Arthonia sp	WGS	ILLUMINA	Illumina HiSeq 2000	PRJNA731936	SRS9126328	SAMN19302844	Arthonia sp. Lendemer_50063_NY-	FEN_523_Arthonia_norstictica_Plate5_R1.fastq.gz	USA:Alabama	GENOMIC	34.3311	-87.4506	US	56.4146	84453	1739	1239	125502	No			25	0	0	0	25	22	3	0
SRR13685160	SRR13685160	Eukaryota	Ascomycota	Arthoniomycetes	Arthoniales	Arthoniaceae	Arthothelium	Arthothelium ruanum	WGS	ILLUMINA	NextSeq 550	PRJNA700635	SRS8233896	SAMN17834480	Arthothelium ruanum	FEN_82_Arthonia_ruana	USA: Tennessee	GENOMIC	35.61	-83.4467	US	298.628	621324	5686	493	210288	No			46	20	19	1	26	18	8	2
SRR14722172	SRR14722172	Eukaryota	Ascomycota	Arthoniomycetes	Arthoniales	Chrysotrichaceae	Chrysothrix	Chrysothrix xanthina	WGS	ILLUMINA	Illumina HiSeq 2000	PRJNA731936	SRS9126007	SAMN19302550	Chrysothrix xanthina	FEN_199_Chrysothrix_xanthina_Plate2_E6_R1.fastq.gz	USA:North_Carolina	GENOMIC	35.4372	-83.7481	US	457.152	800205	13135	777	250194	No			39	26	25	1	13	13	0	3
SRR14722092	SRR14722092	Eukaryota	Ascomycota	Arthoniomycetes	Arthoniales	Chrysotrichaceae	Chrysothrix	Chrysothrix susquehannensis	WGS	ILLUMINA	Illumina HiSeq 2000	PRJNA731936	SRS9126086	SAMN19302623	Chrysothrix susquehannensis	FEN_273_S17_R1_001.fastq.gz	USA:North_Carolina	GENOMIC	35.4835	-83.8148	US	173.992	372074	4769	463	41792	No			23	9	9	0	14	14	0	0
SRR14721969	SRR14721969	Eukaryota	Ascomycota	Arthoniomycetes	Arthoniales	Chrysotrichaceae	Chrysothrix	Chrysothrix onokoensis	WGS	ILLUMINA	Illumina HiSeq 2000	PRJNA731936	SRS9126210	SAMN19302737	Chrysothrix onokoensis	FEN_416_Chrysothrix_onokoensis_Plate5_R1.fastq.gz	USA:Alabama	GENOMIC	34.4717	-86.0511	US	99.553	196020	1660	680	64029	No			4	1	1	0	3	3	0	0
SRR14722270	SRR14722270	Eukaryota	Ascomycota	Arthoniomycetes	Arthoniales	Chrysotrichaceae	Chrysothrix	Chrysothrix xanthina	WGS	ILLUMINA	Illumina HiSeq 2000	PRJNA731936	SRS9126318	SAMN19302835	Chrysothrix xanthina	FEN_514_Chrysothrix_xanthina_Plate5_R1.fastq.gz	USA:Alabama	GENOMIC	34.4316	-86.1933	US	85.3161	174901	2542	518	39311	No			13	0	0	0	13	13	0	0
SRR19097877	SRR19097877	Eukaryota	Ascomycota	Arthoniomycetes	Arthoniales	Chrysotrichaceae	Chrysothrix	Chrysothrix sp. TS-e1954	WGS	ILLUMINA	Illumina HiSeq X	PRJNA833438	SRS12906907	SAMN27762800	Chrysothrix sp. TS-e1954	Chrysothrix sp. TS-e1954 MAG	Canada: British Columbia, Yellowhead Highway, Moose River road and railroad crossing	METAGENOMIC	52.9243	-118.808	CA	649.038	838307	22452	1688	556881	No			104	0	0	0	104	80	24	0
SRR19097874	SRR19097874	Eukaryota	Ascomycota	Arthoniomycetes	Arthoniales	Lecanographaceae	Alyxoria	Alyxoria varia	WGS	ILLUMINA	Illumina HiSeq X	PRJNA833438	SRS12906910	SAMN27762803	Alyxoria varia	Alyxoria varia MAG	Canada: Alberta, Lesser Slave Lake area, Canyon Creek	METAGENOMIC	55.35	-115.163	CA	650.711	986923	22285	1115	1193568	No			303	289	250	39	14	6	8	33
SRR14722143	SRR14722143	Eukaryota	Ascomycota	Arthoniomycetes	Arthoniales	Lecanographaceae	Zwackhia	Zwackhia viridis	WGS	ILLUMINA	Illumina HiSeq 2000	PRJNA731936	SRS9126037	SAMN19302577	Zwackhia viridis	FEN_226_Opegrapha_viridis_Plate2_C3_R1.fastq.gz	USA:North_Carolina	GENOMIC	35.4072	-83.5931	US	322.667	741897	3998	415	161460	No			46	34	33	1	12	10	2	3
SRR13685142	SRR13685142	Eukaryota	Ascomycota	Arthoniomycetes	Arthoniales	Opegraphaceae	Opegrapha	Opegrapha vulgata	WGS	ILLUMINA	NextSeq 550	PRJNA700635	SRS8233913	SAMN17834513	Opegrapha vulgata	FEN_117_Opegrapha_vulgata	USA: North Carolina	GENOMIC	35.4675	-83.5617	US	57.9547	111783	2472	605	40471	No			10	4	4	0	6	6	0	0
SRR14722194	SRR14722194	Eukaryota	Ascomycota	Arthoniomycetes	Arthoniales	Opegraphaceae	Opegrapha	Opegrapha vulgata	WGS	ILLUMINA	Illumina HiSeq 2000	PRJNA731936	SRS9126395	SAMN19302532	Opegrapha vulgata	Plate1_F12_S36_L002_R1_001.fastq.gz	USA:North_Carolina	GENOMIC	35.4675	-83.5617	US	58.9926	113202	2577	607	38798	No			10	2	2	0	8	8	0	1
SRR14721966	SRR14721966	Eukaryota	Ascomycota	Arthoniomycetes	Arthoniales	Opegraphaceae	Opegrapha	Opegrapha moroziana	WGS	ILLUMINA	Illumina HiSeq 2000	PRJNA731936	SRS9126213	SAMN19302740	Opegrapha moroziana	FEN_419_Opegrapha_moroziana_Plate6_R1.fastq.gz	USA:Alabama	GENOMIC	34.4717	-86.0511	US	89.1863	115380	2948	1704	181944	No			38	18	15	3	20	17	3	3
SRR19097867	SRR19097867	Eukaryota	Ascomycota	Ascomycetes	Thelocarpales	Thelocarpaceae	Thelocarpon	Thelocarpon superellum	WGS	ILLUMINA	Illumina HiSeq X	PRJNA833438	SRS12906917	SAMN27762783	Thelocarpon superellum	Thelocarpon superellum MAG	Canada: Alberta, Cross Lake area	METAGENOMIC	54.7	-113.8	CA	1122.51	1665031	36784	1500	543830	No			316	267	199	68	49	41	8	30
SRR19097873	SRR19097873	Eukaryota	Ascomycota	Ascomycetes	Thelocarpales	Thelocarpaceae	Thelocarpon	Thelocarpon impressellum	WGS	ILLUMINA	Illumina HiSeq X	PRJNA833438	SRS12906911	SAMN27762804	Thelocarpon impressellum	Thelocarpon impressellum MAG	Canada: British Columbia, Yellowhead Highway, Moose River road and railroad crossing	METAGENOMIC	52.9243	-118.808	CA	1818.58	4315360	51084	556	736570	No			711	676	606	70	35	23	12	62
SRR19097893	SRR19097893	Eukaryota	Ascomycota	Candelariomycetes	Candelariales	Candelariaceae	Candelaria	Candelaria pacifica	WGS	ILLUMINA	Illumina HiSeq X	PRJNA833438	SRS12906891	SAMN27762777	Candelaria pacifica	Candelaria pacifica MAG	Canada: Alberta, Genesee Natural Area	METAGENOMIC	53.3448	-114.41	CA	869.948	1482331	25078	817	472627	No			147	102	90	12	45	43	2	12
SRR19097870	SRR19097870	Eukaryota	Ascomycota	Candelariomycetes	Candelariales	Candelariaceae	Candelina	Candelina submexicana	WGS	ILLUMINA	Illumina HiSeq X	PRJNA833438	SRS12906914	SAMN27762780	Candelina submexicana	Candelina submexicana MAG	Mexico: Coahuila, Saltillo, Cerro de los Cardenas	METAGENOMIC	25.5052	-100.955	MX	380.993	523137	8555	1756	772090	No			83	72	62	10	11	2	9	14
SRR19097869	SRR19097869	Eukaryota	Ascomycota	Candelariomycetes	Candelariales	Candelariaceae	Candelina	Candelina mexicana	WGS	ILLUMINA	Illumina HiSeq X	PRJNA833438	SRS12906915	SAMN27762781	Candelina mexicana	Candelina mexicana MAG	Colombia: Santander, Los Santos, Orobioama bajo de los Andes	METAGENOMIC	6.79169	-73.0931	CO	620.843	909871	24466	1500	1103768	No			245	235	223	12	10	10	0	8
SRR19097878	SRR19097878	Eukaryota	Ascomycota	Candelariomycetes	Candelariales	Pycnoraceae	Pycnora	Pycnora praestabilis	WGS	ILLUMINA	Illumina HiSeq X	PRJNA833438	SRS12906906	SAMN27762799	Pycnora praestabilis	Pycnora praestabilis MAG	Austria: Steiermark, Gleinalm, Stierkreuz	METAGENOMIC	47.1704	14.9754	AT	420.187	538079	12361	1647	584555	No			118	103	76	27	15	9	6	8
SRR19097894	SRR19097894	Eukaryota	Ascomycota	Coniocybomycetes	Coniocybales	Coniocybaceae	Chaenotheca	Chaenotheca gracillima	WGS	ILLUMINA	Illumina HiSeq 2500	PRJNA833438	SRS12906890	SAMN27762776	Chaenotheca gracillima	Chaenotheca gracillima MAG	USA: Idaho, Upper Lochsa River	METAGENOMIC	46.5674	-114.64	US	119.535	193147	3029	1016	795506	No			58	41	41	0	17	5	12	3
SRR19097868	SRR19097868	Eukaryota	Ascomycota	Coniocybomycetes	Coniocybales	Coniocybaceae	Sclerophora	Sclerophora amabilis	WGS	ILLUMINA	Illumina HiSeq X	PRJNA833438	SRS12906916	SAMN27762782	Sclerophora amabilis	Sclerophora amabilis MAG	Canada: Alberta, Athabasca River crossing near Poacher's Landing	METAGENOMIC	54.951	-112.958	CA	727.142	1202019	18849	799	240460	No			196	118	108	10	78	74	4	21
SRR14722276	SRR14722276	Eukaryota	Ascomycota	Dothideomycetes	Mycosphaerellales	Cystocoleaceae	Cystocoleus	Cystocoleus ebeneus	WGS	ILLUMINA	Illumina HiSeq 2000	PRJNA731936	SRS9126312	SAMN19302830	Cystocoleus ebeneus	FEN_509_Cystocoleus_ebeneus_Plate6_R1.fastq.gz	USA:Alabama	GENOMIC	34.308	-87.5031	US	115.826	209624	2411	616	125121	No			36	36	26	10	0	0	0	2
SRR14721933	SRR14721933	Eukaryota	Ascomycota	Dothideomycetes	Trypetheliales	Trypetheliaceae	Bathelium	Bathelium carolinianum	WGS	ILLUMINA	Illumina HiSeq 2000	PRJNA731936	SRS9126246	SAMN19302769	Bathelium carolinianum	FEN_448_Bathelium_carolinianum_Plate6_R1.fastq.gz	USA:Alabama	GENOMIC	34.3506	-85.6753	US	76.0532	111271	2164	1242	145634	No			31	5	5	0	26	22	4	0
SRR19097884	SRR19097884	Eukaryota	Ascomycota	Dothideomycetes	Trypetheliales	Trypetheliaceae	Bathelium	Bathelium mastoideum MAG TS-e1945	WGS	ILLUMINA	Illumina HiSeq X	PRJNA833438	SRS12906900	SAMN27762794	Bathelium mastoideum	Bathelium mastoideum MAG TS-e1944	Brazil: Mato Grosso do sul, Rochedo, 7 Km NE in cerrado on tree bark (alt. 300m)	METAGENOMIC	-19.9167	54.8333	RE	223.01	343713	5671	978	1764935	No			121	71	67	4	50	9	41	7
SRR19097883	SRR19097883	Eukaryota	Ascomycota	Dothideomycetes	Trypetheliales	Trypetheliaceae	Bathelium	Bathelium mastoideum MAG TS-e1945	WGS	ILLUMINA	Illumina HiSeq X	PRJNA833438	SRS12906901	SAMN27762795	Bathelium mastoideum	Bathelium mastoideum MAG TS-e1945	Brazil: Mato Grosso do sul, Rochedo, 7 Km NE in cerrado on tree bark (alt. 300m)	METAGENOMIC	-19.9167	54.8333	RE	131.987	139320	4368	3221	1911957	No			105	54	49	5	51	7	44	4
SRR19097885	SRR19097885	Eukaryota	Ascomycota	Dothideomycetes	Trypetheliales	Trypetheliaceae	Bogoriella	Bogoriella megaspora	WGS	ILLUMINA	Illumina HiSeq X	PRJNA833438	SRS12906899	SAMN27762793	Bogoriella megaspora	Bogoriella megaspora MAG	Brazil: Mato Grosso do Sul, Bonito, Parque Nacional da Serra da Bodoquena, Rio Perdido (alt. 510m)	METAGENOMIC	-21.1167	56.7167	RE	823.057	1633239	21862	536	200110	No			239	205	191	14	34	31	3	10
SRR14722280	SRR14722280	Eukaryota	Ascomycota	Dothideomycetes	Trypetheliales	Trypetheliaceae	Dictyomeridium	Dictyomeridium proponens	WGS	ILLUMINA	Illumina HiSeq 2000	PRJNA731936	SRS9126309	SAMN19302826	Dictyomeridium proponens	FEN_505_Polymeridium_proponens_Plate6_R1.fastq.gz	USA:Alabama	GENOMIC	34.308	-87.5031	US	115.077	224427	1342	523	264744	No			26	0	0	0	26	17	9	0
SRR14722218	SRR14722218	Eukaryota	Ascomycota	Dothideomycetes	Trypetheliales	Trypetheliaceae	Viridothelium	Viridothelium virens	WGS	ILLUMINA	Illumina HiSeq 2000	PRJNA731936	SRS9126372	SAMN19302510	Viridothelium virens	Plate1_A10_S4_L002_R1_001.fastq.gz	USA:North_Carolina	GENOMIC	35.4828	-83.5597	US	104.206	163125	3167	1026	141850	No			54	14	13	1	40	37	3	0
SRR14722281	SRR14722281	Eukaryota	Ascomycota	Dothideomycetes	Trypetheliales	Trypetheliaceae	Viridothelium	Viridothelium virens	WGS	ILLUMINA	Illumina HiSeq 2000	PRJNA731936	SRS9126308	SAMN19302825	Viridothelium virens	FEN_504_Trypethelium_virens_Plate6_R1.fastq.gz	USA:Alabama	GENOMIC	34.308	-87.5031	US	172.691	315610	1818	637	276665	No			44	0	0	0	44	36	8	0
SRR14722135	SRR14722135	Eukaryota	Ascomycota	Eurotiomycetes	Mycocaliciales	Mycocaliciaceae	Mycocalicium	Mycocalicium subtile	WGS	ILLUMINA	Illumina HiSeq 2000	PRJNA731936	SRS9126044	SAMN19302584	Mycocalicium subtile	FEN_233_Mycocalicium_subtile_Plate2_D2_R1.fastq.gz	USA:North_Carolina	GENOMIC	35.4069	-83.7647	US	357.158	609265	10369	737	145044	No			54	6	5	1	48	40	8	1
SRR14722249	SRR14722249	Eukaryota	Ascomycota	Eurotiomycetes	Pyrenulales	Pyrenulaceae	Anthracothecium	Anthracothecium nanum	WGS	ILLUMINA	Illumina HiSeq 2000	PRJNA731936	SRS9126340	SAMN19302853	Anthracothecium nanum	FEN_532_Anthracothecium_nanum_Plate5_R1.fastq.gz	USA:Alabama	GENOMIC	34.3092	-87.3947	US	74.4363	110728	2833	2090	107962	No			29	4	4	0	25	23	2	0
SRR14722196	SRR14722196	Eukaryota	Ascomycota	Eurotiomycetes	Pyrenulales	Pyrenulaceae	Pyrenula	Pyrenula pseudobufonia	WGS	ILLUMINA	Illumina HiSeq 2000	PRJNA731936	SRS9126393	SAMN19302530	Pyrenula pseudobufonia	Plate1_G12_S42_L002_R1_001.fastq.gz	USA:North_Carolina	GENOMIC	35.4675	-83.5617	US	57.2921	74435	2231	5016	153157	No			31	0	0	0	31	30	1	1
SRR14722189	SRR14722189	Eukaryota	Ascomycota	Eurotiomycetes	Pyrenulales	Pyrenulaceae	Pyrenula	Pyrenula leucostoma	WGS	ILLUMINA	Illumina HiSeq 2000	PRJNA731936	SRS9126400	SAMN19302537	Pyrenula leucostoma	Plate1_A12_S6_L002_R1_001.fastq.gz	USA:North_Carolina	GENOMIC	35.4675	-83.5617	US	70.4632	107208	2987	1801	104914	No			27	0	0	0	27	27	0	0
SRR14722061	SRR14722061	Eukaryota	Ascomycota	Eurotiomycetes	Pyrenulales	Pyrenulaceae	Pyrenula	Pyrenula pseudobufonia	WGS	ILLUMINA	Illumina HiSeq 2000	PRJNA731936	SRS9126118	SAMN19302650	Pyrenula pseudobufonia	FEN_300_S44_R1_001.fastq.gz	USA:North_Carolina	GENOMIC	35.5492	-83.5038	US	113.581	174434	4790	1244	178503	No			95	57	56	1	38	36	2	0
SRR14722048	SRR14722048	Eukaryota	Ascomycota	Eurotiomycetes	Pyrenulales	Pyrenulaceae	Pyrenula	Pyrenula subelliptica	WGS	ILLUMINA	Illumina HiSeq 2000	PRJNA731936	SRS9126131	SAMN19302662	Pyrenula subelliptica	FEN_312_S56_R1_001.fastq.gz	USA:North_Carolina	GENOMIC	35.5492	-83.5038	US	230.871	516023	4375	449	57819	No			30	30	30	0	0	0	0	0
SRR14722246	SRR14722246	Eukaryota	Ascomycota	Eurotiomycetes	Pyrenulales	Pyrenulaceae	Pyrenula	Pyrenula santensis	WGS	ILLUMINA	Illumina HiSeq 2000	PRJNA731936	SRS9126343	SAMN19302856	Pyrenula santensis	FEN_535_Pyrenula_santensis_Plate5_R1.fastq.gz	USA:Alabama	GENOMIC	34.3092	-87.3947	US	97.9352	165153	2761	856	138758	No			49	4	4	0	45	39	6	0
SRR14721961	SRR14721961	Eukaryota	Ascomycota	Eurotiomycetes	Verrucariales	Verrucariaceae	Dermatocarpon	Dermatocarpon muhlenbergii	WGS	ILLUMINA	Illumina HiSeq 2000	PRJNA731936	SRS9126219	SAMN19302744	Dermatocarpon muhlenbergii	FEN_423_Dermatocarpon_muhlenbergii_Plate6_R1.fastq.gz	USA:Alabama	GENOMIC	34.4717	-86.0511	US	232.775	453709	4229	618	65985	No			15	9	9	0	6	6	0	0
SRR14721937	SRR14721937	Eukaryota	Ascomycota	Eurotiomycetes	Verrucariales	Verrucariaceae	Dermatocarpon	Dermatocarpon luridum	WGS	ILLUMINA	Illumina HiSeq 2000	PRJNA731936	SRS9126242	SAMN19302765	Dermatocarpon luridum	FEN_444_Dermatocarpon_luridum_Plate6_R1.fastq.gz	USA:Alabama	GENOMIC	34.4559	-85.5845	US	174.366	306950	4621	662	122986	No			30	12	12	0	18	16	2	1
SRR1532957	SRR1532957	Eukaryota	Ascomycota	Eurotiomycetes	Verrucariales	Verrucariaceae	Endocarpon	Endocarpon pallidulum	WGS	ILLUMINA	Illumina HiSeq 2000	PRJNA256243	SRS671250	SAMN02946572	Endocarpon pallidulum	Endocarpon pallidulum	USA:North Carolina, Jones County	GENOMIC	35.0273	-77.1359	US	27.6477	2115	379	193567	793059	No			22	0	0	0	22	4	18	0
SRR12527637	SAMN13290186	Eukaryota	Ascomycota	Eurotiomycetes	Verrucariales	Verrucariaceae	Endocarpon	Endocarpon pusillum	WGS	ILLUMINA	Illumina MiSeq	PRJNA589713	SRS7268573	SAMN13290186	Endocarpon pusillum	EP01	Australia: Black Mountain, Canberra	GENOMIC	-35.2809	149.13	AU	37.9725	10198	550	123492	584158			Combined to form single assembly SAMN13290186	26	0	0	0	26	8	18	0
SRR12537854	SAMN13290186	Eukaryota	Ascomycota	Eurotiomycetes	Verrucariales	Verrucariaceae	Endocarpon	Endocarpon pusillum	WGS	OXFORD_NANOPORE	MinION	PRJNA589713	SRS7268573	SAMN13290186	Endocarpon pusillum	EP01	Australia: Black Mountain, Canberra	GENOMIC	-35.2809	149.13	AU	37.9725	10198	550	123492	584158			Combined to form single assembly SAMN13290186	26	0	0	0	26	8	18	0
SRR12538039	SAMN13290186	Eukaryota	Ascomycota	Eurotiomycetes	Verrucariales	Verrucariaceae	Endocarpon	Endocarpon pusillum	WGS	OXFORD_NANOPORE	MinION	PRJNA589713	SRS7268573	SAMN13290186	Endocarpon pusillum	EP01	Australia: Black Mountain, Canberra	GENOMIC	-35.2809	149.13	AU	37.9725	10198	550	123492	584158			Combined to form single assembly SAMN13290186	26	0	0	0	26	8	18	0
SRR14722287	SRR14722287	Eukaryota	Ascomycota	Eurotiomycetes	Verrucariales	Verrucariaceae	Flakea	Flakea papillata	WGS	ILLUMINA	Illumina HiSeq 2000	PRJNA731936	SRS9126302	SAMN19302820	Flakea papillata	FEN_499_Flakea_papillata_Plate6_R1.fastq.gz	USA:Alabama	GENOMIC	34.308	-87.5031	US	104.226	212804	1606	545	81133	No			37	37	35	2	0	0	0	1
SRR14721924	SRR14721924	Eukaryota	Ascomycota	Eurotiomycetes	Verrucariales	Verrucariaceae	Placidium	Placidium arboreum	WGS	ILLUMINA	Illumina HiSeq 2000	PRJNA731936	SRS9126254	SAMN19302777	Placidium arboreum	FEN_456_Placidium_arboreum_Plate6_R1.fastq.gz	USA:Alabama	GENOMIC	34.978	-85.8103	US	151.027	296341	2299	600	84008	No			22	21	20	1	1	1	0	0
SRR14722308	SRR14722308	Eukaryota	Ascomycota	Eurotiomycetes	Verrucariales	Verrucariaceae	Willeya	Willeya diffractella	WGS	ILLUMINA	Illumina HiSeq 2000	PRJNA731936	SRS9126280	SAMN19302801	Willeya diffractella	FEN_480_Willeya_diffractella_Plate6_R1.fastq.gz	USA:Alabama	GENOMIC	34.9788	-86.0882	US	266.319	420352	5963	825	110633	No			56	10	10	0	46	42	4	0
SRR19097866	SRR19097866	Eukaryota	Ascomycota	Geoglossomycetes	Geoglossales	Geoglossaceae	Geoglossum	Geoglossum umbratile	WGS	ILLUMINA	Illumina HiSeq X	PRJNA833438	SRS12906918	SAMN27762784	Geoglossum umbratile	Geoglossum umbratile MAG	Canada: British Columbia, Metchosin, Victoria, Matheson Lake Park	METAGENOMIC	48.3665	-123.612	CA	692.172	916904	26155	1757	476096	No			120	112	105	7	8	4	4	10
SRR19097865	SRR19097865	Eukaryota	Ascomycota	Geoglossomycetes	Geoglossales	Geoglossaceae	Geoglossum	Geoglossum simile	WGS	ILLUMINA	Illumina HiSeq X	PRJNA833438	SRS12906919	SAMN27762785	Geoglossum simile	Geoglossum simile MAG	Canada: British Columbia, Victoria, Colwood, Royal Roads University property	METAGENOMIC	48.4353	-123.479	CA	362.827	499876	10307	1696	1468170	No			194	188	131	57	6	6	0	18
SRR19097892	SRR19097892	Eukaryota	Ascomycota	Geoglossomycetes	Geoglossales	Geoglossaceae	Trichoglossum	Trichoglossum hirsutum	WGS	ILLUMINA	Illumina HiSeq X	PRJNA833438	SRS12906892	SAMN27762786	Trichoglossum hirsutum	Trichoglossum hirsutum MAG	Canada: British Columbia, Victoria, Colwood, Royal Roads University property	METAGENOMIC	48.9335	-123.284	US	463.383	765209	9391	838	1474804	No			149	140	82	58	9	1	8	20
SRR1531163	SRR1531163	Eukaryota	Ascomycota	Lecanoromycetes	Acarosporales	Acarosporaceae	Acarospora	Acarospora strigata	WGS	ILLUMINA	Illumina HiSeq 2000	PRJNA256087	SRS666843	SAMN02937328	Acarospora strigata	Acarospora strigata	USA: California, San Jacinto Mts., End of Morris Ranch Road above Cedar Springs trail	GENOMIC	33.39	-116.58	US	27.4676	2048	183	318804	968522	No			34	0	0	0	34	9	25	0
SRR12518884	SRR12518884	Eukaryota	Ascomycota	Lecanoromycetes	Acarosporales	Acarosporaceae	Acarospora	Acarospora fuscata	WGS	ILLUMINA	Illumina HiSeq 4000	PRJNA607895	SRS7260734	SAMN14996460	Acarospora fuscata	Acarospora_fuscata_DM1071	Denmark	GENOMIC	57.3386	10.5043	DK	117.161	265812	1594	422	205018	No			17	16	15	1	1	1	0	2
SRR14722098	SRR14722098	Eukaryota	Ascomycota	Lecanoromycetes	Acarosporales	Acarosporaceae	Acarospora	Acarospora sinopica	WGS	ILLUMINA	Illumina HiSeq 2000	PRJNA731936	SRS9126081	SAMN19302618	Acarospora sinopica	FEN_268_S12_R1_001.fastq.gz	USA:North_Carolina	GENOMIC	35.4835	-83.8148	US	307.899	455876	11384	1029	126023	No			98	66	64	2	32	32	0	3
SRR14722090	SRR14722090	Eukaryota	Ascomycota	Lecanoromycetes	Acarosporales	Acarosporaceae	Acarospora	Acarospora sp. Tripp_6053_NY-2858381	WGS	ILLUMINA	Illumina HiSeq 2000	PRJNA731936	SRS9126089	SAMN19302625	Acarospora sp. Tripp_6053_NY-2858381	FEN_275_S19_R1_001.fastq.gz	USA:North_Carolina	GENOMIC	35.4835	-83.8148	US	179.835	276615	6191	1015	129370	No			59	40	39	1	19	15	4	5
SRR18162839	SRR18162839	Eukaryota	Ascomycota	Lecanoromycetes	Acarosporales	Acarosporaceae	Acarospora	Acarospora aff. strigata	WGS	ILLUMINA	Illumina HiSeq X	PRJNA795879	SRS12126636	SAMN25961849	Acarospora aff. strigata	Acarospora aff. strigata MAG	Canada:Alberta,Donalda	METAGENOMIC	52.7899	-112.708	CA	228.682	140999	12352	3877	515096	No			17	0	0	0	17	5	12	0
SRR19097888	SRR19097888	Eukaryota	Ascomycota	Lecanoromycetes	Acarosporales	Acarosporaceae	Caeruleum	Caeruleum heppii	WGS	ILLUMINA	Illumina HiSeq X	PRJNA833438	SRS12906896	SAMN27762790	Caeruleum heppii	Caeruleum heppii MAG	Czech Republic: Southern Moravia, Distr. Blansko, Moravsky kras protected landscape area	METAGENOMIC	49.2944	16.7195	CZ	993.391	1509783	32808	1053	674284	No			311	278	234	44	33	21	12	34
SRR19097875	SRR19097875	Eukaryota	Ascomycota	Lecanoromycetes	Acarosporales	Acarosporaceae	Pleopsidium	Pleopsidium flavum	WGS	ILLUMINA	Illumina HiSeq X	PRJNA833438	SRS12906909	SAMN27762802	Pleopsidium flavum	Pleopsidium flavum MAG	USA: Washington, Hwy 395 4 miles W of Mesa	METAGENOMIC	46.5995	-118.934	US	150.095	161955	9581	4515	208020	No			18	0	0	0	18	17	1	0
SRR14722065	SRR14722065	Eukaryota	Ascomycota	Lecanoromycetes	Acarosporales	Acarosporaceae	Polysporina	Polysporina simplex	WGS	ILLUMINA	Illumina HiSeq 2000	PRJNA731936	SRS9126113	SAMN19302648	Polysporina simplex	FEN_298_S42_R1_001.fastq.gz	USA:Tennessee	GENOMIC	35.6532	-83.4317	US	82.3227	99126	3987	3031	143644	No			31	8	8	0	23	22	1	1
SRR14721929	SRR14721929	Eukaryota	Ascomycota	Lecanoromycetes	Caliciales	Caliciaceae	Buellia	Buellia stillingiana	WGS	ILLUMINA	Illumina HiSeq 2000	PRJNA731936	SRS9126250	SAMN19302482	Buellia stillingiana	FEN_65_Buellia_stillingiana_Plate3_H1_R1.fastq.gz	USA:North_Carolina	GENOMIC	35.4675	-83.5617	US	295.208	456139	10664	1040	195356	No			50	16	16	0	34	30	4	2
SRR14722105	SRR14722105	Eukaryota	Ascomycota	Lecanoromycetes	Caliciales	Caliciaceae	Buellia	Buellia spuria	WGS	ILLUMINA	Illumina HiSeq 2000	PRJNA731936	SRS9126074	SAMN19302611	Buellia spuria	FEN_261_S5_R1_001.fastq.gz	USA:North_Carolina	GENOMIC	35.4835	-83.8148	US	145.295	326490	2961	396	91191	No			44	0	0	0	44	43	1	0
SRR14722083	SRR14722083	Eukaryota	Ascomycota	Lecanoromycetes	Caliciales	Caliciaceae	Buellia	Buellia spuria	WGS	ILLUMINA	Illumina HiSeq 2000	PRJNA731936	SRS9126096	SAMN19302631	Buellia spuria	FEN_281_S25_R1_001.fastq.gz	USA:North_Carolina	GENOMIC	35.4835	-83.8148	US	209.535	336622	8340	870	92894	No			56	8	8	0	48	48	0	1
SRR14721949	SRR14721949	Eukaryota	Ascomycota	Lecanoromycetes	Caliciales	Caliciaceae	Buellia	Buellia spuria	WGS	ILLUMINA	Illumina HiSeq 2000	PRJNA731936	SRS9126230	SAMN19302754	Buellia spuria	FEN_433_Lecanora_orienoides_Plate6_R1.fastq.gz	USA:Alabama	GENOMIC	34.3736	-85.6922	US	72.4772	52008	2905	17257	157020	No			34	1	1	0	33	28	5	1
SRR14721926	SRR14721926	Eukaryota	Ascomycota	Lecanoromycetes	Caliciales	Caliciaceae	Buellia	Buellia mamillana	WGS	ILLUMINA	Illumina HiSeq 2000	PRJNA731936	SRS9126253	SAMN19302775	Rinodina mamillana	FEN_454_Buellia_mamillana_Plate6_R1.fastq.gz	USA:Alabama	GENOMIC	34.3506	-85.6753	US	73.6106	77636	2045	5328	164900	No			26	2	2	0	24	23	1	2
SRR14722278	SRR14722278	Eukaryota	Ascomycota	Lecanoromycetes	Caliciales	Caliciaceae	Buellia	Buellia spuria	WGS	ILLUMINA	Illumina HiSeq 2000	PRJNA731936	SRS9126310	SAMN19302828	Buellia spuria	FEN_507_Buellia_spuria_Plate6_R1.fastq.gz	USA:Alabama	GENOMIC	34.308	-87.5031	US	137.447	181663	6001	1519	166491	No			44	20	19	1	24	21	3	1
SRR14722024	SRR14722024	Eukaryota	Ascomycota	Lecanoromycetes	Caliciales	Caliciaceae	Dermiscellum	Dermiscellum oulocheilum	WGS	ILLUMINA	Illumina HiSeq 2000	PRJNA731936	SRS9126154	SAMN19302687	Dermiscellum oulocheilum	FEN_366_Dermiscellum_oulocheilum_Plate5_R1.fastq.gz	USA:North_Carolina	GENOMIC	35.7314	-79.1053	US	97.8167	118384	6012	2919	83283	No			26	2	2	0	24	22	2	0
SRR14722167	SRR14722167	Eukaryota	Ascomycota	Lecanoromycetes	Caliciales	Caliciaceae	Dimelaena	Dimelaena oreina	WGS	ILLUMINA	Illumina HiSeq 2000	PRJNA731936	SRS9126012	SAMN19302555	Dimelaena oreina	FEN_204_Dimelaena_oreina_Plate2_H5_R1.fastq.gz	USA:North_Carolina	GENOMIC	35.1356	-83.1911	US	220.455	420260	5988	582	118639	No			63	33	33	0	30	28	2	1
SRR9610078	SRR9610078	Eukaryota	Ascomycota	Lecanoromycetes	Caliciales	Caliciaceae	Dirinaria	Dirinaria aegialita	WGS	ION_TORRENT	Ion Torrent Proton	PRJNA551228	SRS5034320	SAMN12142464	lichen metagenome	Dirinaria aegialita KK05	India: Gujarat	METAGENOMIC	23.9376	69.8113	PK	25.9395	27107	1018	1495	24009	No			4	0	0	0	4	4	0	0
SRR9610076	SRR9610076	Eukaryota	Ascomycota	Lecanoromycetes	Caliciales	Caliciaceae	Dirinaria	Dirinaria applanata	WGS	ION_TORRENT	Ion Torrent Proton	PRJNA551228	SRS5034322	SAMN12142466	lichen metagenome	Dirinaria applanata DG09	India: Gujarat	METAGENOMIC	20.6355	73.0183	IN	51.3423	40021	1963	4908	100756	No			23	0	0	0	23	22	1	0
SRR14721986	SRR14721986	Eukaryota	Ascomycota	Lecanoromycetes	Caliciales	Caliciaceae	Dirinaria	Dirinaria frostii	WGS	ILLUMINA	Illumina HiSeq 2000	PRJNA731936	SRS9126193	SAMN19302722	Dirinaria frostii	FEN_401_Dirinaria_frostii_Plate5_R1.fastq.gz	USA:Alabama	GENOMIC	34.4773	-86.0583	US	65.13	82649	2826	5645	113734	No			48	3	3	0	45	43	2	0
SRR14722234	SRR14722234	Eukaryota	Ascomycota	Lecanoromycetes	Caliciales	Caliciaceae	Pyxine	Pyxine sorediata	WGS	ILLUMINA	Illumina HiSeq 2000	PRJNA731936	SRS9126355	SAMN19302496	Pyxine sorediata	Plate1_C9_S15_L002_R1_001.fastq.gz	USA:North_Carolina	GENOMIC	35.4828	-83.5597	US	88.2213	158888	3261	623	94574	No			64	29	27	2	35	34	1	0
SRR14721990	SRR14721990	Eukaryota	Ascomycota	Lecanoromycetes	Caliciales	Caliciaceae	Pyxine	Pyxine sorediata	WGS	ILLUMINA	Illumina HiSeq 2000	PRJNA731936	SRS9126190	SAMN19302718	Pyxine sorediata	FEN_397_Myelochroa_obsessa_Plate5_R1.fastq.gz	USA:Alabama	GENOMIC	34.4773	-86.0583	US	146.079	270744	3279	628	114507	No			48	10	10	0	38	33	5	0
SRR14722273	SRR14722273	Eukaryota	Ascomycota	Lecanoromycetes	Caliciales	Physciaceae	Anaptychia	Anaptychia palmulata	WGS	ILLUMINA	Illumina HiSeq 2000	PRJNA731936	SRS9126316	SAMN19302488	Anaptychia palmatula	Plate1_C8_S14_L002_R1_001.fastq.gz	USA:North_Carolina	GENOMIC	35.4828	-83.5597	US	77.4813	130699	2762	951	139190	No			31	0	0	0	31	31	0	0
SRR14721938	SRR14721938	Eukaryota	Ascomycota	Lecanoromycetes	Caliciales	Physciaceae	Anaptychia	Anaptychia palmulata	WGS	ILLUMINA	Illumina HiSeq 2000	PRJNA731936	SRS9126241	SAMN19302764	Anaptychia palmatula	FEN_443_Anaptychia_palmulata_Plate6_R1.fastq.gz	USA:Alabama	GENOMIC	34.3679	-85.6299	US	128.067	246375	2859	613	60133	No			63	60	60	0	3	3	0	0
ERR5059413	ERR5059413	Eukaryota	Ascomycota	Lecanoromycetes	Caliciales	Physciaceae	Heterodermia	Heterodermia speciosa	WGS	ILLUMINA	HiSeq X Ten	PRJEB42325	ERS5505860	SAMEA7758529	lichen metagenome	SAMEA7758529	East Cook, MN, USA	METAGENOMIC	48.0935	-90.4456	US	1247.83	2317336	31887	661	591809	No			225	184	160	24	41	15	26	20
SRR13685124	SRR13685124	Eukaryota	Ascomycota	Lecanoromycetes	Caliciales	Physciaceae	Heterodermia	Heterodermia albicans	WGS	ILLUMINA	NextSeq 550	PRJNA700635	SRS8233932	SAMN17834497	Heterodermia albicans	FEN_458_Heterodermia_albicans	USA	GENOMIC	34.9793	-85.8099	US	144.919	230810	4038	892	158887	No			39	8	8	0	31	28	3	0
SRR13685145	SRR13685145	Eukaryota	Ascomycota	Lecanoromycetes	Caliciales	Physciaceae	Heterodermia	Heterodermia appalachiensis	WGS	ILLUMINA	NextSeq 550	PRJNA700635	SRS8233911	SAMN17834498	Heterodermia appalachiensis	FEN_283_Heterodermia_appalachensis	USA: North Carolina	GENOMIC	35.4752	-83.8101	US	184.255	303410	6886	923	190029	No			73	34	34	0	39	37	2	2
SRR13685161	SRR13685161	Eukaryota	Ascomycota	Lecanoromycetes	Caliciales	Physciaceae	Heterodermia	Heterodermia casarettiana	WGS	ILLUMINA	NextSeq 550	PRJNA700635	SRS8233895	SAMN17834499	Heterodermia casarettiana	FEN_74_Heterodermia_casarettiana	USA: North Carolina	GENOMIC	35.4828	-83.5597	US	71.4869	126003	2477	660	139343	No			41	0	0	0	41	41	0	0
SRR13685176	SRR13685176	Eukaryota	Ascomycota	Lecanoromycetes	Caliciales	Physciaceae	Heterodermia	Heterodermia echinata	WGS	ILLUMINA	NextSeq 550	PRJNA700635	SRS8233881	SAMN17834500	Heterodermia echinata	FEN_472_Heterodermia_echinata	USA: Alabama	GENOMIC	34.9555	-85.9996	US	107.401	170152	3288	949	226791	No			35	3	3	0	32	32	0	0
SRR14722262	SRR14722262	Eukaryota	Ascomycota	Lecanoromycetes	Caliciales	Physciaceae	Heterodermia	Heterodermia langdoniana	WGS	ILLUMINA	Illumina HiSeq 2000	PRJNA731936	SRS9126326	SAMN19302489	Heterodermia langdoniana	Plate1_D8_S20_L002_R1_001.fastq.gz	USA:North_Carolina	GENOMIC	35.4828	-83.5597	US	72.0435	127359	2450	648	139052	No			32	0	0	0	32	31	1	0
SRR14722144	SRR14722144	Eukaryota	Ascomycota	Lecanoromycetes	Caliciales	Physciaceae	Heterodermia	Heterodermia appalachiensis	WGS	ILLUMINA	Illumina HiSeq 2000	PRJNA731936	SRS9126035	SAMN19302576	Heterodermia appalachiensis	FEN_225_Heterodermia_appalachensis_Plate2_D3_R1.fastq.gz	USA:North_Carolina	GENOMIC	35.4072	-83.5931	US	262.66	490552	6018	654	113220	No			80	34	32	2	46	43	3	3
SRR14722138	SRR14722138	Eukaryota	Ascomycota	Lecanoromycetes	Caliciales	Physciaceae	Heterodermia	Heterodermia speciosa	WGS	ILLUMINA	Illumina HiSeq 2000	PRJNA731936	SRS9126041	SAMN19302581	Heterodermia speciosa	FEN_230_Heterodermia_speciosa_Plate2_G2_R1.fastq.gz	USA:North_Carolina	GENOMIC	35.4072	-83.5931	US	127.952	114039	6496	2353	219167	No			72	22	22	0	50	40	10	1
SRR14722133	SRR14722133	Eukaryota	Ascomycota	Lecanoromycetes	Caliciales	Physciaceae	Heterodermia	Heterodermia hypoleuca	WGS	ILLUMINA	Illumina HiSeq 2000	PRJNA731936	SRS9126046	SAMN19302586	Heterodermia hypoleuca	FEN_235_Heterodermia_hypoleuca_Plate2_C2_R1.fastq.gz	USA:North_Carolina	GENOMIC	35.4069	-83.7647	US	429.341	923695	4985	508	237129	No			69	36	24	12	33	33	0	0
SRR14722081	SRR14722081	Eukaryota	Ascomycota	Lecanoromycetes	Caliciales	Physciaceae	Heterodermia	Heterodermia appalachiensis	WGS	ILLUMINA	Illumina HiSeq 2000	PRJNA731936	SRS9126099	SAMN19302633	Heterodermia appalachiensis	FEN_283_S27_R1_001.fastq.gz	USA:North_Carolina	GENOMIC	35.4752	-83.8101	US	183.06	301441	6934	937	190242	No			79	39	39	0	40	38	2	2
SRR14722047	SRR14722047	Eukaryota	Ascomycota	Lecanoromycetes	Caliciales	Physciaceae	Heterodermia	Heterodermia leucomelaena	WGS	ILLUMINA	Illumina HiSeq 2000	PRJNA731936	SRS9126132	SAMN19302663	Heterodermia leucomelaena	FEN_313_S57_R1_001.fastq.gz	USA:North_Carolina	GENOMIC	35.5575	-83.7417	US	121.769	228016	3712	584	205103	No			52	5	5	0	47	47	0	0
SRR14722005	SRR14722005	Eukaryota	Ascomycota	Lecanoromycetes	Caliciales	Physciaceae	Heterodermia	Heterodermia neglecta	WGS	ILLUMINA	Illumina HiSeq 2000	PRJNA731936	SRS9126174	SAMN19302704	Heterodermia neglecta	FEN_383_Heterodermia_neglecta_Plate5_R1.fastq.gz	USA:North_Carolina	GENOMIC	35.0253	-83.1747	US	92.3283	173905	2863	581	90206	No			37	0	0	0	37	37	0	0
SRR14721925	SRR14721925	Eukaryota	Ascomycota	Lecanoromycetes	Caliciales	Physciaceae	Heterodermia	Heterodermia speciosa	WGS	ILLUMINA	Illumina HiSeq 2000	PRJNA731936	SRS9126255	SAMN19302776	Heterodermia speciosa	FEN_455_Heterodermia_speciosa_Plate6_R1.fastq.gz	USA:Alabama	GENOMIC	34.978	-85.8103	US	92.9417	143561	2508	847	129244	No			48	1	1	0	47	43	4	0
SRR14722316	SRR14722316	Eukaryota	Ascomycota	Lecanoromycetes	Caliciales	Physciaceae	Heterodermia	Heterodermia echinata	WGS	ILLUMINA	Illumina HiSeq 2000	PRJNA731936	SRS9126273	SAMN19302793	Heterodermia echinata	FEN_472_Heterodermia_echinata_Plate6_R1.fastq.gz	USA:Alabama	GENOMIC	34.9555	-85.9996	US	107.397	170073	3284	950	226791	No			35	3	3	0	32	32	0	0
SRR14722305	SRR14722305	Eukaryota	Ascomycota	Lecanoromycetes	Caliciales	Physciaceae	Heterodermia	Heterodermia langdoniana	WGS	ILLUMINA	Illumina HiSeq 2000	PRJNA731936	SRS9126284	SAMN19302803	Heterodermia langdoniana	FEN_482_Heterodermia_casarettiana_Plate6_R1.fastq.gz	USA:Alabama	GENOMIC	34.9788	-86.0882	US	179.476	317159	4575	666	102851	No			48	10	9	1	38	36	2	1
SRR14722266	SRR14722266	Eukaryota	Ascomycota	Lecanoromycetes	Caliciales	Physciaceae	Heterodermia	Heterodermia obscurata	WGS	ILLUMINA	Illumina HiSeq 2000	PRJNA731936	SRS9126323	SAMN19302839	Heterodermia obscurata	FEN_518_Heterodermia_obscurata_Plate5_R1.fastq.gz	USA:Alabama	GENOMIC	34.3311	-87.4506	US	131.104	252178	4578	617	57800	No			55	9	9	0	46	46	0	0
SRR14722256	SRR14722256	Eukaryota	Ascomycota	Lecanoromycetes	Caliciales	Physciaceae	Heterodermia	Heterodermia crocea	WGS	ILLUMINA	Illumina HiSeq 2000	PRJNA731936	SRS9126334	SAMN19302848	Heterodermia crocea	FEN_527_Heterodermia_crocea_Plate5_R1.fastq.gz	USA:Alabama	GENOMIC	34.3408	-87.4422	US	160.914	342227	2676	491	114323	No			38	0	0	0	38	37	1	0
SRR18162827	SRR18162827	Eukaryota	Ascomycota	Lecanoromycetes	Caliciales	Physciaceae	Heterodermia	Heterodermia speciosa	WGS	ILLUMINA	Illumina HiSeq X	PRJNA795879	SRS12126644	SAMN25961851	Hypocenomyce scalaris	Hypocenomyce scalaris MAG	Canada:Alberta, E of Hinton along Hwy 16	METAGENOMIC	53.5411	-117.121	CA	155.628	153492	9365	3765	292860	No			15	0	0	0	15	15	0	0
SRR12518694	SRR12518694	Eukaryota	Ascomycota	Lecanoromycetes	Caliciales	Physciaceae	Phaeophyscia	Phaeophyscia orbicularis	WGS	ILLUMINA	Illumina HiSeq 4000	PRJNA607895	SRS7260552	SAMN14996465	Phaeophyscia orbicularis	Phaeophyscia_orbicularis_DM1079	Denmark	GENOMIC	55.8897	9.43001	DK	247.054	551401	8466	406	48409	No			69	12	12	0	57	57	0	0
SRR14722141	SRR14722141	Eukaryota	Ascomycota	Lecanoromycetes	Caliciales	Physciaceae	Phaeophyscia	Phaeophyscia squarrosa	WGS	ILLUMINA	Illumina HiSeq 2000	PRJNA731936	SRS9126038	SAMN19302579	Phaeophyscia squarrosa	FEN_228_Phaeophyscia_squarrosa_Plate2_A3_R1.fastq.gz	USA:North_Carolina	GENOMIC	35.4072	-83.5931	US	338.588	676728	2878	587	146441	No			38	9	9	0	29	24	5	2
SRR14722054	SRR14722054	Eukaryota	Ascomycota	Lecanoromycetes	Caliciales	Physciaceae	Phaeophyscia	Phaeophyscia rubropulchra	WGS	ILLUMINA	Illumina HiSeq 2000	PRJNA731936	SRS9126125	SAMN19302657	Phaeophyscia rubropulchra	FEN_307_S51_R1_001.fastq.gz	USA:North_Carolina	GENOMIC	35.5411	-83.5764	US	237.496	524072	5931	433	57069	No			117	83	83	0	34	34	0	0
SRR14722036	SRR14722036	Eukaryota	Ascomycota	Lecanoromycetes	Caliciales	Physciaceae	Phaeophyscia	Phaeophyscia hispidula	WGS	ILLUMINA	Illumina HiSeq 2000	PRJNA731936	SRS9126142	SAMN19302673	Phaeophyscia hispidula	FEN_352_Phaeophyscia_hispidula_Plate5_R1.fastq.gz	USA:North_Carolina	GENOMIC	35.5994	-83.1033	US	90.0442	160192	2275	642	136253	No			39	2	2	0	37	34	3	0
SRR14721967	SRR14721967	Eukaryota	Ascomycota	Lecanoromycetes	Caliciales	Physciaceae	Phaeophyscia	Phaeophyscia adiastola	WGS	ILLUMINA	Illumina HiSeq 2000	PRJNA731936	SRS9126212	SAMN19302739	Phaeophyscia adiastola	FEN_418_Phaeophyscia_adiastola_Plate6_R1.fastq.gz	USA:Alabama	GENOMIC	34.4717	-86.0511	US	151.424	316714	2957	529	57776	No			17	4	4	0	13	13	0	0
SRR14721931	SRR14721931	Eukaryota	Ascomycota	Lecanoromycetes	Caliciales	Physciaceae	Phaeophyscia	Phaeophyscia rubropulchra	WGS	ILLUMINA	Illumina HiSeq 2000	PRJNA731936	SRS9126248	SAMN19302771	Phaeophyscia rubropulchra	FEN_450_Phaeophyscia_rubropulchra_Plate6_R1.fastq.gz	USA:Alabama	GENOMIC	34.3506	-85.6753	US	139.107	272618	4827	542	40565	No			36	6	6	0	30	30	0	0
SRR1532736	SRR1532736	Eukaryota	Ascomycota	Lecanoromycetes	Caliciales	Physciaceae	Physcia	Physcia stellaris	WGS	ILLUMINA	Illumina HiSeq 2000	PRJNA256477	SRS670145	SAMN02943513	symbiont metagenome	Physcia stellaris	USA:North Carolina, Durham County	METAGENOMIC	36.01	-78.9	US	338.171	1787918	13174	516	48867	No			25	8	8	0	17	17	0	1
SRR12240183	SRR12240183	Eukaryota	Ascomycota	Lecanoromycetes	Caliciales	Physciaceae	Physcia	Physcia biziana	WGS	ILLUMINA	Illumina HiSeq 2500	PRJNA646656	SRS7020484	SAMN15548982	lichen metagenome	Leavitt 17-611 BRY-C	Great Basin National Park	METAGENOMIC	38.9418	-114.235	US	176.876	351994	5807	1126	411942	No			88	51	50	1	37	24	13	4
SRR17413110	SRR17413110	Eukaryota	Ascomycota	Lecanoromycetes	Caliciales	Physciaceae	Physcia	Physcia caesia	WGS	ILLUMINA	Illumina MiSeq	PRJNA793761	SRS11474837	SAMN24582903	Physcia caesia	EL168	Antarctica	GENOMIC	-62.2611	58.6192	TF	200.078	209878	4504	971	153999	No			57	20	17	3	37	35	2	1
SRR14722017	SRR14722017	Eukaryota	Ascomycota	Lecanoromycetes	Caliciales	Physciaceae	Polyblastidium	Polyblastidium squamulosum	WGS	ILLUMINA	Illumina HiSeq 2000	PRJNA731936	SRS9126163	SAMN19302693	Polyblastidium squamulosum	FEN_372_Heterodermia_squamulosa_Plate5_R1.fastq.gz	USA:North_Carolina	GENOMIC	35.1036	-83.2075	US	91.439	161913	2061	644	241188	No			34	1	1	0	33	30	3	0
ERR9935909	ERR9935909	Eukaryota	Ascomycota	Lecanoromycetes	Caliciales	Physciaceae	Rinodina	Rinodina moziana var. moziana	WGS	ILLUMINA	Illumina NovaSeq 6000	PRJEB53529	ERS12257752	SAMEA110158949	Rinodina moziana var. moziana	SAMEA110158949	Nigeria	METAGENOMIC	4.98167	7.06083	NG	443.192	1177777	7439	316	217823	No			77	77	65	12	0	0	0	11
SRR14722206	SRR14722206	Eukaryota	Ascomycota	Lecanoromycetes	Caliciales	Physciaceae	Rinodina	Rinodina adirondackii	WGS	ILLUMINA	Illumina HiSeq 2000	PRJNA731936	SRS9126383	SAMN19302521	Rinodina adirondackii	Plate1_D11_S23_L002_R1_001.fastq.gz	USA:North_Carolina	GENOMIC	35.4675	-83.5617	US	131.046	262403	3193	510	73366	No			24	0	0	0	24	24	0	0
SRR14722045	SRR14722045	Eukaryota	Ascomycota	Lecanoromycetes	Caliciales	Physciaceae	Rinodina	Rinodina ascociscana	WGS	ILLUMINA	Illumina HiSeq 2000	PRJNA731936	SRS9126133	SAMN19302665	Rinodina ascociscana	FEN_315_S59_R1_001.fastq.gz	USA:North_Carolina	GENOMIC	35.5795	-83.1543	US	189.913	452094	1895	418	43241	No			3	1	1	0	2	2	0	0
SRR14722043	SRR14722043	Eukaryota	Ascomycota	Lecanoromycetes	Caliciales	Physciaceae	Rinodina	Rinodina tephraspis	WGS	ILLUMINA	Illumina HiSeq 2000	PRJNA731936	SRS9126135	SAMN19302667	Rinodina tephraspis	FEN_317_S61_R1_001.fastq.gz	USA:North_Carolina	GENOMIC	35.5325	-83.4256	US	271.474	588792	7943	453	93700	No			35	28	28	0	7	7	0	2
SRR14721991	SRR14721991	Eukaryota	Ascomycota	Lecanoromycetes	Caliciales	Physciaceae	Rinodina	Rinodina dolichospora	WGS	ILLUMINA	Illumina HiSeq 2000	PRJNA731936	SRS9126188	SAMN19302717	Rinodina dolichospora	FEN_396_Rinodina_sp_Plate5_R1.fastq.gz	USA:North_Carolina	GENOMIC	35.0233	-83.1706	US	104.046	202860	3477	564	51086	No			19	0	0	0	19	19	0	0
SRR14722303	SRR14722303	Eukaryota	Ascomycota	Lecanoromycetes	Caliciales	Physciaceae	Rinodina	Rinodina brauniana	WGS	ILLUMINA	Illumina HiSeq 2000	PRJNA731936	SRS9126286	SAMN19302805	Rinodina brauniana	FEN_484_ssc___Plate6_R1.fastq.gz	USA:Alabama	GENOMIC	34.3291	-87.5092	US	148.979	275415	3037	600	141401	No			40	8	8	0	32	31	1	0
SRR1531493	SRR1531493	Eukaryota	Ascomycota	Lecanoromycetes	Graphidales	Graphidaceae	Graphis	Graphis scripta	WGS	ILLUMINA	Illumina HiSeq 2000	PRJNA256475	SRS670086	SAMN02943511	Graphis scripta	Graphis scripta	USA:North Carolina	GENOMIC	35.99	-79.01	US	36.9737	4371	740	109132	565523	No			28	0	0	0	28	16	12	0
SRR13685158	SRR13685158	Eukaryota	Ascomycota	Lecanoromycetes	Gyalectales	Phlyctidaceae	Phlyctis	Phlyctis boliviensis	WGS	ILLUMINA	NextSeq 550	PRJNA700635	SRS8233897	SAMN17834528	Phlyctis boliviensis	FEN_96_Phlyctis_boliviensis	USA: North Carolina	GENOMIC	35.4675	-83.5617	US	78.0479	121927	2690	919	106950	No			27	0	0	0	27	26	1	0
SRR14722217	SRR14722217	Eukaryota	Ascomycota	Lecanoromycetes	Gyalectales	Phlyctidaceae	Phlyctis	Phlyctis boliviensis	WGS	ILLUMINA	Illumina HiSeq 2000	PRJNA731936	SRS9126371	SAMN19302511	Phlyctis boliviensis	Plate1_B10_S10_L002_R1_001.fastq.gz	USA:North_Carolina	GENOMIC	35.4675	-83.5617	US	79.0801	123158	2776	914	107376	No			27	0	0	0	27	26	1	0
SRR14722037	SRR14722037	Eukaryota	Ascomycota	Lecanoromycetes	Gyalectales	Phlyctidaceae	Phlyctis	Phlyctis speirea	WGS	ILLUMINA	Illumina HiSeq 2000	PRJNA731936	SRS9126143	SAMN19302672	Phlyctis speirea	FEN_351_Phlyctis_speirea_Plate5_R1.fastq.gz	USA:North_Carolina	GENOMIC	35.5994	-83.1033	US	81.742	135960	2268	742	106613	No			17	0	0	0	17	14	3	0
SRR14722313	SRR14722313	Eukaryota	Ascomycota	Lecanoromycetes	Gyalectales	Phlyctidaceae	Phlyctis	Phlyctis petraea	WGS	ILLUMINA	Illumina HiSeq 2000	PRJNA731936	SRS9126276	SAMN19302796	Phlyctis petraea	FEN_475_Phlyctis_petraea_Plate6_R1.fastq.gz	USA:Alabama	GENOMIC	34.9555	-85.9996	US	68.9357	79584	3117	3318	99481	No			29	2	2	0	27	27	0	0
SRR14722311	SRR14722311	Eukaryota	Ascomycota	Lecanoromycetes	Gyalectales	Phlyctidaceae	Phlyctis	Phlyctis boliviensis	WGS	ILLUMINA	Illumina HiSeq 2000	PRJNA731936	SRS9126278	SAMN19302798	Phlyctis boliviensis	FEN_477_Phlyctis_boliviensis_Plate6_R1.fastq.gz	USA:Alabama	GENOMIC	34.9555	-85.9996	US	39.6561	22629	2580	11723	87672	No			23	0	0	0	23	23	0	0
SRR14721971	SRR14721971	Eukaryota	Ascomycota	Lecanoromycetes	Gyalectales	Trichotheliaceae	Porina	Porina heterospora	WGS	ILLUMINA	Illumina HiSeq 2000	PRJNA731936	SRS9126208	SAMN19302735	Porina heterospora	FEN_414_Porina_heterospora_Plate5_R1.fastq.gz	USA:Alabama	GENOMIC	34.4717	-86.0511	US	66.3051	115263	2888	769	84998	No			29	2	2	0	27	27	0	0
SRR14722125	SRR14722125	Eukaryota	Ascomycota	Lecanoromycetes	Hymeneliales	Hymeneliaceae	Ionaspis	Ionaspis alba	WGS	ILLUMINA	Illumina HiSeq 2000	PRJNA731936	SRS9126053	SAMN19302593	Ionaspis alba	FEN_242_Ionaspis_alba_Plate3_H5_R1.fastq.gz	USA:Tennessee	GENOMIC	35.6261	-83.5003	US	226.885	343142	9453	1111	103813	No			30	25	22	3	5	5	0	2
SRR14721959	SRR14721959	Eukaryota	Ascomycota	Lecanoromycetes	Hymeneliales	Hymeneliaceae	Ionaspis	Ionaspis lacustris	WGS	ILLUMINA	Illumina HiSeq 2000	PRJNA731936	SRS9126220	SAMN19302746	Ionaspis lacustris	FEN_425_Ionaspis_lacustris_Plate6_R1.fastq.gz	USA:Alabama	GENOMIC	34.3736	-85.6922	US	70.313	109815	1706	774	187919	No			20	0	0	0	20	15	5	1
SRR14722327	SRR14722327	Eukaryota	Ascomycota	Lecanoromycetes	Lecanorales	Catillariaceae	Catillaria	Catillaria lenticularis	WGS	ILLUMINA	Illumina HiSeq 2000	PRJNA731936	SRS9126262	SAMN19302783	Catillaria lenticularis	FEN_462_Catillaria_lenticularis_Plate6_R1.fastq.gz	USA:Alabama	GENOMIC	34.978	-85.8103	US	121.82	205332	3237	746	148139	No			21	7	6	1	14	11	3	1
SRR7346457	SRR7346457	Eukaryota	Ascomycota	Lecanoromycetes	Lecanorales	Cetradoniaceae	Cetradonia	Cetradonia linearis	WGS	ILLUMINA	NextSeq 500	PRJNA475321	SRS3420945	SAMN09386783	Cetradonia linearis	Cetradonia linearis BA2	USA: North Carolina	GENOMIC	35.9658	-83.7796	US	391.332	1066419	7784	317	125256	No			30	12	12	0	18	16	2	0
SRR7346458	SRR7346458	Eukaryota	Ascomycota	Lecanoromycetes	Lecanorales	Cetradoniaceae	Cetradonia	Cetradonia linearis	WGS	ILLUMINA	NextSeq 500	PRJNA475321	SRS3420944	SAMN09386784	Cetradonia linearis	Cetradonia linearis AC1	USA: North Carolina	GENOMIC	35.9658	-83.7796	US	81.5845	142719	4379	1354	116571	No			7	1	1	0	6	6	0	0
SRR7346455	SRR7346455	Eukaryota	Ascomycota	Lecanoromycetes	Lecanorales	Cetradoniaceae	Cetradonia	Cetradonia linearis	WGS	ILLUMINA	NextSeq 500	PRJNA475321	SRS3420947	SAMN09386785	Cetradonia linearis	Cetradonia linearis AC2	USA: North Carolina	GENOMIC	35.9658	-83.7796	US	123.47	355718	4510	580	29834	No			13	0	0	0	13	13	0	0
SRR7346456	SRR7346456	Eukaryota	Ascomycota	Lecanoromycetes	Lecanorales	Cetradoniaceae	Cetradonia	Cetradonia linearis	WGS	ILLUMINA	NextSeq 500	PRJNA475321	SRS3420946	SAMN09386786	Cetradonia linearis	Cetradonia linearis BA1	USA: North Carolina	GENOMIC	35.9658	-83.7796	US	95.0232	197697	4566	897	73885	No			11	0	0	0	11	11	0	0
SRR7346459	SRR7346459	Eukaryota	Ascomycota	Lecanoromycetes	Lecanorales	Cetradoniaceae	Cetradonia	Cetradonia linearis	WGS	ILLUMINA	NextSeq 500	PRJNA475321	SRS3420943	SAMN09386789	Cetradonia linearis	Cetradonia linearis FC1	USA: North Carolina	GENOMIC	35.9658	-83.7796	US	104.215	224672	3875	564	91225	No			22	0	0	0	22	22	0	0
SRR7346460	SRR7346460	Eukaryota	Ascomycota	Lecanoromycetes	Lecanorales	Cetradoniaceae	Cetradonia	Cetradonia linearis	WGS	ILLUMINA	NextSeq 500	PRJNA475321	SRS3420942	SAMN09386790	Cetradonia linearis	Cetradonia linearis FC2	USA: North Carolina	GENOMIC	35.9658	-83.7796	US	110.144	281582	2591	345	43716	No			5	0	0	0	5	5	0	0
SRR7346467	SRR7346467	Eukaryota	Ascomycota	Lecanoromycetes	Lecanorales	Cetradoniaceae	Cetradonia	Cetradonia linearis	WGS	ILLUMINA	NextSeq 500	PRJNA475321	SRS3420935	SAMN09386793	Cetradonia linearis	Cetradonia linearis MG1	USA: North Carolina	GENOMIC	35.9658	-83.7796	US	88.1842	158398	4839	1341	106323	No			10	0	0	0	10	10	0	0
SRR7346468	SRR7346468	Eukaryota	Ascomycota	Lecanoromycetes	Lecanorales	Cetradoniaceae	Cetradonia	Cetradonia linearis	WGS	ILLUMINA	NextSeq 500	PRJNA475321	SRS3420934	SAMN09386794	Cetradonia linearis	Cetradonia linearis MG2	USA: North Carolina	GENOMIC	35.9658	-83.7796	US	144.609	507150	4194	395	21445	No			9	0	0	0	9	9	0	0
SRR7346465	SRR7346465	Eukaryota	Ascomycota	Lecanoromycetes	Lecanorales	Cetradoniaceae	Cetradonia	Cetradonia linearis	WGS	ILLUMINA	NextSeq 500	PRJNA475321	SRS3420937	SAMN09386795	Cetradonia linearis	Cetradonia linearis PK1	USA: North Carolina	GENOMIC	35.9658	-83.7796	US	92.9685	185971	4028	1076	41371	No			3	0	0	0	3	3	0	0
SRR7346466	SRR7346466	Eukaryota	Ascomycota	Lecanoromycetes	Lecanorales	Cetradoniaceae	Cetradonia	Cetradonia linearis	WGS	ILLUMINA	NextSeq 500	PRJNA475321	SRS3420936	SAMN09386796	Cetradonia linearis	Cetradonia linearis PK2	USA: North Carolina	GENOMIC	35.9658	-83.7796	US	88.6634	190452	3377	866	41386	No			0	0	0	0	0	0	0	0
SRR7346472	SRR7346472	Eukaryota	Ascomycota	Lecanoromycetes	Lecanorales	Cetradoniaceae	Cetradonia	Cetradonia linearis	WGS	ILLUMINA	NextSeq 500	PRJNA475321	SRS3420930	SAMN09386798	Cetradonia linearis	Cetradonia linearis PV2	USA: North Carolina	GENOMIC	35.9658	-83.7796	US	74.3333	141678	2309	1128	54412	No			1	0	0	0	1	1	0	0
SRR7346479	SRR7346479	Eukaryota	Ascomycota	Lecanoromycetes	Lecanorales	Cetradoniaceae	Cetradonia	Cetradonia linearis	WGS	ILLUMINA	NextSeq 500	PRJNA475321	SRS3420923	SAMN09386804	Cetradonia linearis	Cetradonia linearis SC1	USA: North Carolina	GENOMIC	35.9658	-83.7796	US	74.8763	165916	1906	640	76959	No			0	0	0	0	0	0	0	0
ERR3588817	ERR3588817	Eukaryota	Ascomycota	Lecanoromycetes	Lecanorales	Cladoniaceae	Cladonia	Cladonia stellaris	WGS	ILLUMINA	NextSeq 500	PRJEB34718	ERS3867512	SAMEA6066392	Cladonia stellaris	SAMEA6066392	Finland	METAGENOMIC	60.3167	24.6833	FI	103.748	85588	6909	4065	174172	No			28	1	1	0	27	21	6	0
ERR3588818	ERR3588818	Eukaryota	Ascomycota	Lecanoromycetes	Lecanorales	Cladoniaceae	Cladonia	Cladonia uncialis subsp. biuncialis	WGS	ILLUMINA	NextSeq 500	PRJEB34718	ERS3867513	SAMEA6066393	Cladonia uncialis subsp. biuncialis	SAMEA6066393	Finland	METAGENOMIC	60.3167	24.6833	FI	102.41	109009	3179	1794	166204	No			26	2	2	0	24	17	7	2
ERR3588819	ERR3588819	Eukaryota	Ascomycota	Lecanoromycetes	Lecanorales	Cladoniaceae	Cladonia	Cladonia rangiferina subsp. rangiferina	WGS	ILLUMINA	NextSeq 500	PRJEB34718	ERS3867514	SAMEA6066394	Cladonia rangiferina subsp. rangiferina	SAMEA6066394	Finland	METAGENOMIC	60.3167	24.6833	FI	115.961	106633	6740	3436	223204	No			34	2	2	0	32	19	13	1
ERR3588820	ERR3588820	Eukaryota	Ascomycota	Lecanoromycetes	Lecanorales	Cladoniaceae	Cladonia	Cladonia mitis	WGS	ILLUMINA	NextSeq 500	PRJEB34718	ERS3867515	SAMEA6066395	Cladonia mitis	SAMEA6066395	Finland	METAGENOMIC	60.3167	24.6833	FI	92.3041	96806	2465	1699	147107	No			37	0	0	0	37	30	7	0
ERR3588821	ERR3588821	Eukaryota	Ascomycota	Lecanoromycetes	Lecanorales	Cladoniaceae	Cladonia	Cladonia arbuscula	WGS	ILLUMINA	NextSeq 500	PRJEB34718	ERS3867516	SAMEA6066396	Cladonia arbuscula	SAMEA6066396	Finland	METAGENOMIC	60.1667	24.7833	FI	130.556	130409	7240	3223	164412	No			36	0	0	0	36	34	2	1
ERR3588822	ERR3588822	Eukaryota	Ascomycota	Lecanoromycetes	Lecanorales	Cladoniaceae	Cladonia	Cladonia rangiferina subsp. rangiferina	WGS	ILLUMINA	NextSeq 500	PRJEB34718	ERS3867517	SAMEA6066397	Cladonia rangiferina subsp. rangiferina	SAMEA6066397	Finland	METAGENOMIC	60.1667	24.7833	FI	133.825	132511	7219	3034	184344	No			31	1	1	0	30	20	10	2
ERR4179389	ERR4179389	Eukaryota	Ascomycota	Lecanoromycetes	Lecanorales	Cladoniaceae	Cladonia	Cladonia furcata	WGS	ILLUMINA	Illumina HiSeq 2500	PRJEB38505	ERS4590031	SAMEA6862453	Cladonia furcata	SAMEA6862453	Gasen, Austria	METAGENOMIC	47.3845	15.575	AT	1514.53	3838753	19927	352	445682	No			203	169	157	12	34	31	3	18
SRR9278453	SRR9278453	Eukaryota	Ascomycota	Lecanoromycetes	Lecanorales	Cladoniaceae	Cladonia	Cladonia uncialis	WGS	ILLUMINA	Illumina MiSeq	PRJNA348097	SRS1742309	SAMN05900997	Cladonia uncialis	Cladonia uncialis	Canada: Manitoba	GENOMIC	54.7069	-101.565	CA	37.6951	17547	1408	29215	143175	No			23	0	0	0	23	15	8	0
SRR13685172	SRR13685172	Eukaryota	Ascomycota	Lecanoromycetes	Lecanorales	Cladoniaceae	Cladonia	Cladonia caroliniana	WGS	ILLUMINA	NextSeq 550	PRJNA700635	SRS8233883	SAMN17834484	Cladonia caroliniana	FEN_492_Cladonia_caroliniana	USA: Alabama	GENOMIC	34.3291	-87.5092	US	92.6707	109033	4038	2219	117980	No			43	15	15	0	28	25	3	1
SRR13685169	SRR13685169	Eukaryota	Ascomycota	Lecanoromycetes	Lecanorales	Cladoniaceae	Cladonia	Cladonia furcata	WGS	ILLUMINA	NextSeq 550	PRJNA700635	SRS8233889	SAMN17834485	Cladonia furcata	FEN_508_Cladonia_furcata	USA: Alabama	GENOMIC	34.308	-87.5031	US	143.427	241170	2801	717	144844	No			44	8	8	0	36	33	3	0
SRR14721952	SRR14721952	Eukaryota	Ascomycota	Lecanoromycetes	Lecanorales	Cladoniaceae	Cladonia	Cladonia ochrochlora	WGS	ILLUMINA	Illumina HiSeq 2000	PRJNA731936	SRS9126227	SAMN19302453	Cladonia ochrochlora	FEN_9_Cladonia_ochrochlora_Plate1_A2_R1.fastq.gz	USA:North_Carolina	GENOMIC	35.4828	-83.5597	US	209.897	474878	3504	422	103483	No			38	9	9	0	29	26	3	1
SRR14722250	SRR14722250	Eukaryota	Ascomycota	Lecanoromycetes	Lecanorales	Cladoniaceae	Cladonia	Cladonia coniocraea	WGS	ILLUMINA	Illumina HiSeq 2000	PRJNA731936	SRS9126339	SAMN19302490	Cladonia coniocraea	Plate1_E8_S26_L002_R1_001.fastq.gz	USA:North_Carolina	GENOMIC	35.4828	-83.5597	US	90.0014	179163	2426	490	65724	No			28	0	0	0	28	28	0	0
SRR14722171	SRR14722171	Eukaryota	Ascomycota	Lecanoromycetes	Lecanorales	Cladoniaceae	Cladonia	Cladonia uncialis	WGS	ILLUMINA	Illumina HiSeq 2000	PRJNA731936	SRS9126008	SAMN19302551	Cladonia uncialis	FEN_200_Cladonia__uncialis_Plate2_D6_R1.fastq.gz	USA:North_Carolina	GENOMIC	35.1356	-83.1911	US	141.951	163173	8037	3759	216182	No			25	2	2	0	23	16	7	2
SRR14722170	SRR14722170	Eukaryota	Ascomycota	Lecanoromycetes	Lecanorales	Cladoniaceae	Cladonia	Cladonia rangiferina	WGS	ILLUMINA	Illumina HiSeq 2000	PRJNA731936	SRS9126009	SAMN19302552	Cladonia rangiferina	FEN_201_Cladonia__rangiferina_Plate2_C6_R1.fastq.gz	USA:North_Carolina	GENOMIC	35.1356	-83.1911	US	227.794	334197	8190	1124	218504	No			95	66	64	2	29	24	5	4
SRR14722150	SRR14722150	Eukaryota	Ascomycota	Lecanoromycetes	Lecanorales	Cladoniaceae	Cladonia	Cladonia arbuscula	WGS	ILLUMINA	Illumina HiSeq 2000	PRJNA731936	SRS9126030	SAMN19302570	Cladonia arbuscula	FEN_219_Cladonia__arbuscula_Plate2_B4_R1.fastq.gz	USA:North_Carolina	GENOMIC	35.1356	-83.1911	US	294.549	541720	7226	646	217762	No			83	52	48	4	31	27	4	5
SRR14722121	SRR14722121	Eukaryota	Ascomycota	Lecanoromycetes	Lecanorales	Cladoniaceae	Cladonia	Cladonia macilenta	WGS	ILLUMINA	Illumina HiSeq 2000	PRJNA731936	SRS9126058	SAMN19302597	Cladonia macilenta	FEN_247_Cladonia_macilenta_Plate3_E6_R1.fastq.gz	USA:North_Carolina	GENOMIC	35.1356	-83.1911	US	156.852	241816	5467	1025	160960	No			35	3	3	0	32	27	5	0
SRR14722119	SRR14722119	Eukaryota	Ascomycota	Lecanoromycetes	Lecanorales	Cladoniaceae	Cladonia	Cladonia grayi	WGS	ILLUMINA	Illumina HiSeq 2000	PRJNA731936	SRS9126060	SAMN19302599	Cladonia grayi	FEN_249_Cladonia_grayi_Plate3_G6_R1.fastq.gz	USA:North_Carolina	GENOMIC	35.1356	-83.1911	US	221.408	435050	4218	572	97762	No			29	5	5	0	24	22	2	3
SRR14722117	SRR14722117	Eukaryota	Ascomycota	Lecanoromycetes	Lecanorales	Cladoniaceae	Cladonia	Cladonia mateocyatha	WGS	ILLUMINA	Illumina HiSeq 2000	PRJNA731936	SRS9126062	SAMN19302600	Cladonia mateocyatha	FEN_250_Cladonia_mateocyatha_Plate3_H6_R1.fastq.gz	USA:North_Carolina	GENOMIC	35.1356	-83.1911	US	242.967	457177	4089	617	143085	No			34	11	10	1	23	16	7	2
SRR14722103	SRR14722103	Eukaryota	Ascomycota	Lecanoromycetes	Lecanorales	Cladoniaceae	Cladonia	Cladonia coccifera	WGS	ILLUMINA	Illumina HiSeq 2000	PRJNA731936	SRS9126076	SAMN19302613	Cladonia coccifera	FEN_263_S7_R1_001.fastq.gz	USA:North_Carolina	GENOMIC	35.4835	-83.8148	US	118.356	238293	2240	476	119832	No			35	3	3	0	32	30	2	0
SRR14722101	SRR14722101	Eukaryota	Ascomycota	Lecanoromycetes	Lecanorales	Cladoniaceae	Cladonia	Cladonia strepsilis	WGS	ILLUMINA	Illumina HiSeq 2000	PRJNA731936	SRS9126078	SAMN19302615	Cladonia strepsilis	FEN_265_S9_R1_001.fastq.gz	USA:North_Carolina	GENOMIC	35.4835	-83.8148	US	145.688	245177	5370	846	90581	No			42	25	23	2	17	17	0	3
SRR14722099	SRR14722099	Eukaryota	Ascomycota	Lecanoromycetes	Lecanorales	Cladoniaceae	Cladonia	Cladonia pyxidata	WGS	ILLUMINA	Illumina HiSeq 2000	PRJNA731936	SRS9126080	SAMN19302617	Cladonia pyxidata	FEN_267_S11_R1_001.fastq.gz	USA:North_Carolina	GENOMIC	35.4835	-83.8148	US	65.7552	115923	2914	748	81265	No			25	0	0	0	25	24	1	0
SRR14722088	SRR14722088	Eukaryota	Ascomycota	Lecanoromycetes	Lecanorales	Cladoniaceae	Cladonia	Cladonia uncialis	WGS	ILLUMINA	Illumina HiSeq 2000	PRJNA731936	SRS9126091	SAMN19302627	Cladonia uncialis	FEN_277_S21_R1_001.fastq.gz	USA:North_Carolina	GENOMIC	35.4835	-83.8148	US	247.343	348177	10920	1585	226360	No			135	111	107	4	24	17	7	6
SRR14722087	SRR14722087	Eukaryota	Ascomycota	Lecanoromycetes	Lecanorales	Cladoniaceae	Cladonia	Cladonia stipitata	WGS	ILLUMINA	Illumina HiSeq 2000	PRJNA731936	SRS9126092	SAMN19302628	Cladonia stipitata	FEN_278_S22_R1_001.fastq.gz	USA:North_Carolina	GENOMIC	35.4835	-83.8148	US	200.083	408043	5310	506	76257	No			40	15	15	0	25	24	1	1
SRR14722084	SRR14722084	Eukaryota	Ascomycota	Lecanoromycetes	Lecanorales	Cladoniaceae	Cladonia	Cladonia squamosa	WGS	ILLUMINA	Illumina HiSeq 2000	PRJNA731936	SRS9126095	SAMN19302630	Cladonia squamosa	FEN_280_S24_R1_001.fastq.gz	USA:North_Carolina	GENOMIC	35.4752	-83.8101	US	178.228	356016	2441	538	160822	No			33	7	7	0	26	23	3	0
SRR14722082	SRR14722082	Eukaryota	Ascomycota	Lecanoromycetes	Lecanorales	Cladoniaceae	Cladonia	Cladonia mateocyatha	WGS	ILLUMINA	Illumina HiSeq 2000	PRJNA731936	SRS9126097	SAMN19302632	Cladonia mateocyatha	FEN_282_S26_R1_001.fastq.gz	USA:North_Carolina	GENOMIC	35.4835	-83.8148	US	155.347	277407	4210	695	104116	No			33	10	10	0	23	22	1	2
SRR14722080	SRR14722080	Eukaryota	Ascomycota	Lecanoromycetes	Lecanorales	Cladoniaceae	Cladonia	Cladonia didyma	WGS	ILLUMINA	Illumina HiSeq 2000	PRJNA731936	SRS9126098	SAMN19302634	Cladonia didyma	FEN_284_S28_R1_001.fastq.gz	USA:North_Carolina	GENOMIC	35.4752	-83.8101	US	235.263	423827	5888	683	93159	No			47	3	3	0	44	43	1	0
SRR14722057	SRR14722057	Eukaryota	Ascomycota	Lecanoromycetes	Lecanorales	Cladoniaceae	Cladonia	Cladonia squamosa	WGS	ILLUMINA	Illumina HiSeq 2000	PRJNA731936	SRS9126122	SAMN19302654	Cladonia squamosa	FEN_304_S48_R1_001.fastq.gz	USA:North_Carolina	GENOMIC	35.5492	-83.5038	US	184.906	283978	6445	1051	147151	No			54	3	3	0	51	50	1	0
SRR14722009	SRR14722009	Eukaryota	Ascomycota	Lecanoromycetes	Lecanorales	Cladoniaceae	Cladonia	Cladonia apodocarpa	WGS	ILLUMINA	Illumina HiSeq 2000	PRJNA731936	SRS9126170	SAMN19302701	Cladonia apodocarpa	FEN_380_Cladonia_apodocarpa_Plate5_R1.fastq.gz	USA:North_Carolina	GENOMIC	35.0253	-83.1747	US	64.6711	96863	2152	1194	88618	No			26	0	0	0	26	25	1	0
SRR14721965	SRR14721965	Eukaryota	Ascomycota	Lecanoromycetes	Lecanorales	Cladoniaceae	Cladonia	Cladonia perforata	WGS	ILLUMINA	Illumina HiSeq 2000	PRJNA731936	SRS9126215	SAMN19302741	Cladonia petrophila	FEN_420_Cladonia_petrophila_Plate6_R1.fastq.gz	USA:Alabama	GENOMIC	34.4717	-86.0511	US	116.507	214793	2309	587	83174	No			30	0	0	0	30	27	3	0
SRR14721939	SRR14721939	Eukaryota	Ascomycota	Lecanoromycetes	Lecanorales	Cladoniaceae	Cladonia	Cladonia polycarpoides	WGS	ILLUMINA	Illumina HiSeq 2000	PRJNA731936	SRS9126240	SAMN19302763	Cladonia polycarpoides	FEN_442_Cladonia_polycarpoides_Plate6_R1.fastq.gz	USA:Alabama	GENOMIC	34.3679	-85.6299	US	101.709	165713	4606	777	60070	No			28	10	10	0	18	18	0	2
SRR14721936	SRR14721936	Eukaryota	Ascomycota	Lecanoromycetes	Lecanorales	Cladoniaceae	Cladonia	Cladonia peziziformis	WGS	ILLUMINA	Illumina HiSeq 2000	PRJNA731936	SRS9126243	SAMN19302766	Cladonia peziziformis	FEN_445_Cladonia_peziziformis_Plate6_R1.fastq.gz	USA:Alabama	GENOMIC	34.4559	-85.5845	US	90.2165	151350	3904	778	39046	No			29	6	6	0	23	23	0	0
SRR14722319	SRR14722319	Eukaryota	Ascomycota	Lecanoromycetes	Lecanorales	Cladoniaceae	Cladonia	Cladonia furcata	WGS	ILLUMINA	Illumina HiSeq 2000	PRJNA731936	SRS9126270	SAMN19302791	Cladonia furcata	FEN_470_Cladonia_furcata_Plate6_R1.fastq.gz	USA:Alabama	GENOMIC	34.9555	-85.9996	US	124.653	196160	2330	780	102057	No			38	1	1	0	37	35	2	1
SRR14722301	SRR14722301	Eukaryota	Ascomycota	Lecanoromycetes	Lecanorales	Cladoniaceae	Cladonia	Cladonia leporina	WGS	ILLUMINA	Illumina HiSeq 2000	PRJNA731936	SRS9126288	SAMN19302807	Cladonia leporina	FEN_486_Cladonia_leporina_Plate6_R1.fastq.gz	USA:Alabama	GENOMIC	34.3291	-87.5092	US	149.783	197118	5791	1295	147105	No			55	26	25	1	29	26	3	0
SRR14722299	SRR14722299	Eukaryota	Ascomycota	Lecanoromycetes	Lecanorales	Cladoniaceae	Cladonia	Cladonia squamosa	WGS	ILLUMINA	Illumina HiSeq 2000	PRJNA731936	SRS9126290	SAMN19302809	Cladonia squamosa	FEN_488_Cladonia_squamosa_Plate6_R1.fastq.gz	USA:Alabama	GENOMIC	34.3291	-87.5092	US	166.348	242015	4099	918	115504	No			46	22	22	0	24	22	2	1
SRR14722298	SRR14722298	Eukaryota	Ascomycota	Lecanoromycetes	Lecanorales	Cladoniaceae	Cladonia	Cladonia subtenuis	WGS	ILLUMINA	Illumina HiSeq 2000	PRJNA731936	SRS9126291	SAMN19302810	Cladonia subtenuis	FEN_489_Cladonia_uncialis_Plate6_R1.fastq.gz	USA:Alabama	GENOMIC	34.3092	-87.3947	US	159.858	191026	6496	1538	104952	No			73	50	49	1	23	21	2	5
SRR14722296	SRR14722296	Eukaryota	Ascomycota	Lecanoromycetes	Lecanorales	Cladoniaceae	Cladonia	Cladonia ravenelii	WGS	ILLUMINA	Illumina HiSeq 2000	PRJNA731936	SRS9126293	SAMN19302812	Cladonia ravenelii	FEN_491_Cladonia_ravenelii_Plate6_R1.fastq.gz	USA:Alabama	GENOMIC	34.3291	-87.5092	US	172.137	314424	3425	634	121501	No			22	8	8	0	14	13	1	1
SRR14722294	SRR14722294	Eukaryota	Ascomycota	Lecanoromycetes	Lecanorales	Cladoniaceae	Cladonia	Cladonia caroliniana	WGS	ILLUMINA	Illumina HiSeq 2000	PRJNA731936	SRS9126295	SAMN19302813	Cladonia caroliniana	FEN_492_Cladonia_caroliniana_Plate6_R1.fastq.gz	USA:Alabama	GENOMIC	34.3291	-87.5092	US	92.6958	109239	4027	2203	117980	No			42	14	14	0	28	25	3	0
SRR14722293	SRR14722293	Eukaryota	Ascomycota	Lecanoromycetes	Lecanorales	Cladoniaceae	Cladonia	Cladonia subtenuis	WGS	ILLUMINA	Illumina HiSeq 2000	PRJNA731936	SRS9126296	SAMN19302814	Cladonia subtenuis	FEN_493_Cladonia_subtenuis_Plate6_R1.fastq.gz	USA:Alabama	GENOMIC	34.3291	-87.5092	US	119.319	176500	3468	938	109711	No			40	21	21	0	19	16	3	1
SRR14722292	SRR14722292	Eukaryota	Ascomycota	Lecanoromycetes	Lecanorales	Cladoniaceae	Cladonia	Cladonia rangiferina	WGS	ILLUMINA	Illumina HiSeq 2000	PRJNA731936	SRS9126297	SAMN19302815	Cladonia rangiferina	FEN_494_Cladonia_rangiferina_Plate6_R1.fastq.gz	USA:Alabama	GENOMIC	34.3291	-87.5092	US	95.7286	121343	2533	1144	168881	No			35	7	7	0	28	22	6	1
SRR14722290	SRR14722290	Eukaryota	Ascomycota	Lecanoromycetes	Lecanorales	Cladoniaceae	Cladonia	Cladonia robbinsii	WGS	ILLUMINA	Illumina HiSeq 2000	PRJNA731936	SRS9126299	SAMN19302817	Cladonia robbinsii	FEN_496_Cladonia_robbinsii_Plate6_R1.fastq.gz	USA:Alabama	GENOMIC	34.3291	-87.5092	US	129.006	202057	4027	808	98716	No			47	21	21	0	26	24	2	2
SRR14722277	SRR14722277	Eukaryota	Ascomycota	Lecanoromycetes	Lecanorales	Cladoniaceae	Cladonia	Cladonia furcata	WGS	ILLUMINA	Illumina HiSeq 2000	PRJNA731936	SRS9126311	SAMN19302829	Cladonia furcata	FEN_508_Cladonia_furcata_Plate6_R1.fastq.gz	USA:Alabama	GENOMIC	34.308	-87.5031	US	143.424	241153	2800	717	144844	No			44	8	8	0	36	33	3	0
SRR14722269	SRR14722269	Eukaryota	Ascomycota	Lecanoromycetes	Lecanorales	Cladoniaceae	Cladonia	Cladonia didyma	WGS	ILLUMINA	Illumina HiSeq 2000	PRJNA731936	SRS9126319	SAMN19302836	Cladonia didyma	FEN_515_Cladonia_didyma_Plate5_R1.fastq.gz	USA:Alabama	GENOMIC	34.3388	-87.4433	US	175.575	298330	6175	790	97667	No			64	36	34	2	28	28	0	3
SRR15568763	SRR15568763	Eukaryota	Ascomycota	Lecanoromycetes	Lecanorales	Cladoniaceae	Cladonia	Cladonia arbuscula	WGS	ILLUMINA	Illumina HiSeq 1000	PRJNA756826	SRS9878748	SAMN20926831	lichen metagenome	16 C.arbuscula	Russia: Leningrad region, Priozersk distrikt, Plodovskoe municipality, forest northwest from Malaya Gora village	METAGENOMIC	60.8674	30.1625	RU	114.706	224780	1003	562	237749	No			32	1	1	0	31	21	10	2
SRR15568738	SRR15568738	Eukaryota	Ascomycota	Lecanoromycetes	Lecanorales	Cladoniaceae	Cladonia	Cladonia stellaris	WGS	ILLUMINA	Illumina HiSeq 1000	PRJNA756834	SRS9878723	SAMN20927461	lichen metagenome	19 C.stellaris	Russia: Leningrad region, Priozersk distrikt, Plodovskoe municipality, forest northwest from Malaya Gora village	METAGENOMIC	60.8674	30.1625	RU	152.433	157187	8714	3963	550717	No			46	16	15	1	30	19	11	1
SRR16304115	SRR16304115	Eukaryota	Ascomycota	Lecanoromycetes	Lecanorales	Cladoniaceae	Cladonia	Cladonia rangiferina	WGS	ILLUMINA	Illumina HiSeq 4000	PRJNA770763	SRS10538368	SAMN22234012	Cladonia rangiferina	CA-R-1	Canada: Nunavut	METAGENOMIC	65.4835	-96.7211	CA	474.422	901674	10274	591	508516	No			176	141	112	29	35	10	25	17
SRR16304114	SRR16304114	Eukaryota	Ascomycota	Lecanoromycetes	Lecanorales	Cladoniaceae	Cladonia	Cladonia rangiferina	WGS	ILLUMINA	Illumina HiSeq 4000	PRJNA770763	SRS10538369	SAMN22234013	Cladonia rangiferina	CA-R-2	Canada: Prince Edward Island	METAGENOMIC	46.354	-63.3462	CA	453.52	933606	6839	506	533144	No			127	93	75	18	34	9	25	8
SRR16304103	SRR16304103	Eukaryota	Ascomycota	Lecanoromycetes	Lecanorales	Cladoniaceae	Cladonia	Cladonia rangiferina	WGS	ILLUMINA	Illumina HiSeq 4000	PRJNA770763	SRS10538380	SAMN22234014	Cladonia rangiferina	CA-R-6	Canada: Ontario	METAGENOMIC	51.9566	-86.5615	CA	439.083	690878	12957	1020	530851	No			223	193	160	33	30	16	14	19
SRR16304092	SRR16304092	Eukaryota	Ascomycota	Lecanoromycetes	Lecanorales	Cladoniaceae	Cladonia	Cladonia rangiferina	WGS	ILLUMINA	Illumina HiSeq 4000	PRJNA770763	SRS10538391	SAMN22234015	Cladonia rangiferina	CA-R-8	Canada: Quebec	METAGENOMIC	53.2518	-72.2546	CA	886.327	2160057	12839	366	762633	No			175	149	117	32	26	26	0	18
SRR16304081	SRR16304081	Eukaryota	Ascomycota	Lecanoromycetes	Lecanorales	Cladoniaceae	Cladonia	Cladonia rangiferina	WGS	ILLUMINA	Illumina HiSeq 4000	PRJNA770763	SRS10538402	SAMN22234016	Cladonia rangiferina	CA-R-9	Canada: Ontario	METAGENOMIC	51.9566	-86.5615	CA	302.071	460150	10686	1058	253908	No			95	64	56	8	31	31	0	8
SRR16304070	SRR16304070	Eukaryota	Ascomycota	Lecanoromycetes	Lecanorales	Cladoniaceae	Cladonia	Cladonia rangiferina	WGS	ILLUMINA	Illumina HiSeq 4000	PRJNA770763	SRS10538413	SAMN22234017	Cladonia rangiferina	CA-R-14	Canada: Newfoundland	METAGENOMIC	53.3957	-61.9684	CA	529.229	877341	16728	854	508697	No			248	215	197	18	33	15	18	12
SRR16304068	SRR16304068	Eukaryota	Ascomycota	Lecanoromycetes	Lecanorales	Cladoniaceae	Cladonia	Cladonia rangiferina	WGS	ILLUMINA	Illumina HiSeq 4000	PRJNA770763	SRS10538415	SAMN22234018	Cladonia rangiferina	CA-R-17	Canada: British Columbia	METAGENOMIC	55.0066	-124.919	CA	429.019	786712	9415	647	758798	No			156	119	106	13	37	17	20	12
SRR16304067	SRR16304067	Eukaryota	Ascomycota	Lecanoromycetes	Lecanorales	Cladoniaceae	Cladonia	Cladonia stygia	WGS	ILLUMINA	Illumina HiSeq 4000	PRJNA770763	SRS10538416	SAMN22234019	Cladonia stygia	CA-ST-1	Canada: Ontario	METAGENOMIC	51.9566	-86.5615	CA	573.681	1107013	11731	560	438817	No			183	146	132	14	37	16	21	18
SRR16304066	SRR16304066	Eukaryota	Ascomycota	Lecanoromycetes	Lecanorales	Cladoniaceae	Cladonia	Cladonia stygia	WGS	ILLUMINA	Illumina HiSeq 4000	PRJNA770763	SRS10538417	SAMN22234020	Cladonia stygia	CA-ST-2	Canada: Ontario	METAGENOMIC	51.9566	-86.5615	CA	626.819	1136499	16471	686	319535	No			224	183	166	17	41	26	15	16
SRR16304065	SRR16304065	Eukaryota	Ascomycota	Lecanoromycetes	Lecanorales	Cladoniaceae	Cladonia	Cladonia stygia	WGS	ILLUMINA	Illumina HiSeq 4000	PRJNA770763	SRS10538418	SAMN22234021	Cladonia stygia	CA-ST-5	Canada: Ontario	METAGENOMIC	51.9566	-86.5615	CA	461.284	837775	11029	638	644495	No			186	152	133	19	34	14	20	16
SRR16304113	SRR16304113	Eukaryota	Ascomycota	Lecanoromycetes	Lecanorales	Cladoniaceae	Cladonia	Cladonia rangiferina	WGS	ILLUMINA	Illumina HiSeq 4000	PRJNA770763	SRS10538370	SAMN22234022	Cladonia rangiferina	CA-ST-7	Canada: Nova Scotia	METAGENOMIC	45.0449	-63.6354	CA	454.12	675190	19027	1173	289752	No			208	194	171	23	14	14	0	19
SRR16304112	SRR16304112	Eukaryota	Ascomycota	Lecanoromycetes	Lecanorales	Cladoniaceae	Cladonia	Cladonia submitis	WGS	ILLUMINA	Illumina NovaSeq 6000	PRJNA770763	SRS10538371	SAMN22234023	Cladonia submitis	IB3-SMIT	USA: New Jersey	METAGENOMIC	40.242	-74.4121	US	359.167	539145	9310	1102	373764	No			171	140	104	36	31	15	16	19
SRR16304111	SRR16304111	Eukaryota	Ascomycota	Lecanoromycetes	Lecanorales	Cladoniaceae	Cladonia	Cladonia submitis	WGS	ILLUMINA	Illumina NovaSeq 6000	PRJNA770763	SRS10538372	SAMN22234024	Cladonia submitis	IB4 SMIT	USA: New Jersey	METAGENOMIC	40.242	-74.4121	US	1198.29	1987882	37002	845	747870	No			359	314	281	33	45	24	21	34
SRR16304110	SRR16304110	Eukaryota	Ascomycota	Lecanoromycetes	Lecanorales	Cladoniaceae	Cladonia	Cladonia submitis	WGS	ILLUMINA	Illumina NovaSeq 6000	PRJNA770763	SRS10538373	SAMN22234025	Cladonia submitis	IB6 SMIT	USA: New Jersey	METAGENOMIC	40.242	-74.4121	US	550.684	1056820	13135	609	771503	No			105	76	70	6	29	9	20	10
SRR16304109	SRR16304109	Eukaryota	Ascomycota	Lecanoromycetes	Lecanorales	Cladoniaceae	Cladonia	Cladonia submitis	WGS	ILLUMINA	Illumina NovaSeq 6000	PRJNA770763	SRS10538374	SAMN22234026	Cladonia submitis	IB7 SMIT	USA: New Jersey	METAGENOMIC	40.242	-74.4121	US	926.759	1559370	26568	831	1000875	No			263	210	185	25	53	22	31	16
SRR16304108	SRR16304108	Eukaryota	Ascomycota	Lecanoromycetes	Lecanorales	Cladoniaceae	Cladonia	Cladonia arbuscula	WGS	ILLUMINA	Illumina NovaSeq 6000	PRJNA770763	SRS10538375	SAMN22234027	Cladonia arbuscula	SUBJ-972	Japan: Honshu	METAGENOMIC	36.2103	137.86	JP	375.21	504016	6332	1634	1835132	No			71	39	34	5	32	10	22	2
SRR16304107	SRR16304107	Eukaryota	Ascomycota	Lecanoromycetes	Lecanorales	Cladoniaceae	Cladonia	Cladonia submitis	WGS	ILLUMINA	Illumina NovaSeq 6000	PRJNA770763	SRS10538376	SAMN22234028	Cladonia submitis	SUBJ-967	Japan: Honshu	METAGENOMIC	36.2103	137.86	JP	439.644	731826	8728	777	1189427	No			189	151	95	56	38	11	27	28
SRR16304106	SRR16304106	Eukaryota	Ascomycota	Lecanoromycetes	Lecanorales	Cladoniaceae	Cladonia	Cladonia submitis	WGS	ILLUMINA	Illumina NovaSeq 6000	PRJNA770763	SRS10538377	SAMN22234029	Cladonia submitis	SUBJ-973	Japan: Honshu	METAGENOMIC	36.2103	137.86	JP	474.116	616215	20672	1528	731717	No			146	107	100	7	39	17	22	7
SRR16304105	SRR16304105	Eukaryota	Ascomycota	Lecanoromycetes	Lecanorales	Cladoniaceae	Cladonia	Cladonia submitis	WGS	ILLUMINA	Illumina NovaSeq 6000	PRJNA770763	SRS10538378	SAMN22234030	Cladonia submitis	SUBJ-726	Japan: Hokkaido	METAGENOMIC	43.4645	142.88	JP	518.126	898237	8814	692	804894	No			115	64	62	2	51	31	20	5
SRR16304104	SRR16304104	Eukaryota	Ascomycota	Lecanoromycetes	Lecanorales	Cladoniaceae	Cladonia	Cladonia submitis	WGS	ILLUMINA	Illumina NovaSeq 6000	PRJNA770763	SRS10538379	SAMN22234031	Cladonia submitis	SUBJ-736	Japan: Hokkaido	METAGENOMIC	43.4645	142.88	JP	264.404	274503	7048	2849	1213199	No			96	53	45	8	43	11	32	10
SRR16304102	SRR16304102	Eukaryota	Ascomycota	Lecanoromycetes	Lecanorales	Cladoniaceae	Cladonia	Cladonia submitis	WGS	ILLUMINA	Illumina NovaSeq 6000	PRJNA770763	SRS10538381	SAMN22234032	Cladonia submitis	SUBJ-737	Japan: Hokkaido	METAGENOMIC	43.4645	142.88	JP	225.964	217899	10475	5050	721330	No			93	55	48	7	38	9	29	8
SRR16304101	SRR16304101	Eukaryota	Ascomycota	Lecanoromycetes	Lecanorales	Cladoniaceae	Cladonia	Cladonia submitis	WGS	ILLUMINA	Illumina NovaSeq 6000	PRJNA770763	SRS10538382	SAMN22234033	Cladonia submitis	SUBJ-740	Japan: Hokkaido	METAGENOMIC	43.4645	142.88	JP	907.797	1596551	20609	715	776506	No			232	194	174	20	38	10	28	23
SRR16304100	SRR16304100	Eukaryota	Ascomycota	Lecanoromycetes	Lecanorales	Cladoniaceae	Cladonia	Cladonia rangiferina	WGS	ILLUMINA	Illumina NovaSeq 6000	PRJNA770763	SRS10538383	SAMN22234034	Cladonia rangiferina	R-NY3	USA: New York	METAGENOMIC	43.3343	-75.0701	US	1976.81	4552163	23085	427	1272485	No			235	205	181	24	30	10	20	12
SRR16304099	SRR16304099	Eukaryota	Ascomycota	Lecanoromycetes	Lecanorales	Cladoniaceae	Cladonia	Cladonia rangiferina	WGS	ILLUMINA	Illumina NovaSeq 6000	PRJNA770763	SRS10538384	SAMN22234035	Cladonia rangiferina	R-NY2	USA: New York	METAGENOMIC	43.3343	-75.0701	US	1145.48	2560071	14806	449	1085986	No			162	132	123	9	30	9	21	10
SRR16304098	SRR16304098	Eukaryota	Ascomycota	Lecanoromycetes	Lecanorales	Cladoniaceae	Cladonia	Cladonia rangiferina	WGS	ILLUMINA	Illumina NovaSeq 6000	PRJNA770763	SRS10538385	SAMN22234036	Cladonia rangiferina	R-NY1	USA: New York	METAGENOMIC	43.3343	-75.0701	US	1308.1	2808017	19003	486	804575	No			182	151	142	9	31	9	22	14
SRR16304097	SRR16304097	Eukaryota	Ascomycota	Lecanoromycetes	Lecanorales	Cladoniaceae	Cladonia	Cladonia rangiferina	WGS	ILLUMINA	Illumina NovaSeq 6000	PRJNA770763	SRS10538386	SAMN22234037	Cladonia rangiferina	MI-R-4	USA: Michigan	METAGENOMIC	43.4682	-84.6245	US	808.966	1266936	25305	1039	1201558	No			348	309	223	86	39	7	32	34
SRR16304096	SRR16304096	Eukaryota	Ascomycota	Lecanoromycetes	Lecanorales	Cladoniaceae	Cladonia	Cladonia rangiferina	WGS	ILLUMINA	Illumina NovaSeq 6000	PRJNA770763	SRS10538387	SAMN22234038	Cladonia rangiferina	R-BM2-1	USA: Maine	METAGENOMIC	45.5257	-69.1446	US	1237.09	2245685	32027	679	692012	No			315	278	242	36	37	13	24	28
SRR16304095	SRR16304095	Eukaryota	Ascomycota	Lecanoromycetes	Lecanorales	Cladoniaceae	Cladonia	Cladonia rangiferina	WGS	ILLUMINA	Illumina NovaSeq 6000	PRJNA770763	SRS10538388	SAMN22234039	Cladonia rangiferina	R-BM2-3	USA: Maine	METAGENOMIC	45.5257	-69.1446	US	800.154	1143374	32053	1292	1019161	No			415	384	355	29	31	6	25	24
SRR16304094	SRR16304094	Eukaryota	Ascomycota	Lecanoromycetes	Lecanorales	Cladoniaceae	Cladonia	Cladonia rangiferina	WGS	ILLUMINA	Illumina NovaSeq 6000	PRJNA770763	SRS10538389	SAMN22234040	Cladonia rangiferina	R-BM2-4	USA: Maine	METAGENOMIC	45.5257	-69.1446	US	959.497	1782365	25087	634	1059283	No			344	309	278	31	35	14	21	20
SRR16304093	SRR16304093	Eukaryota	Ascomycota	Lecanoromycetes	Lecanorales	Cladoniaceae	Cladonia	Cladonia rangiferina	WGS	ILLUMINA	Illumina NovaSeq 6000	PRJNA770763	SRS10538390	SAMN22234041	Cladonia rangiferina	R-WA-3	USA: Washington	METAGENOMIC	47.4957	-120.083	US	677.851	1347645	12674	555	624936	No			161	124	99	25	37	6	31	11
SRR16304091	SRR16304091	Eukaryota	Ascomycota	Lecanoromycetes	Lecanorales	Cladoniaceae	Cladonia	Cladonia rangiferina	WGS	ILLUMINA	Illumina NovaSeq 6000	PRJNA770763	SRS10538392	SAMN22234042	Cladonia rangiferina	R-WA-4	USA: Washington	METAGENOMIC	47.4957	-120.083	US	518.32	954239	12091	671	1269854	No			167	130	106	24	37	15	22	12
SRR16304090	SRR16304090	Eukaryota	Ascomycota	Lecanoromycetes	Lecanorales	Cladoniaceae	Cladonia	Cladonia rangiferina	WGS	ILLUMINA	Illumina NovaSeq 6000	PRJNA770763	SRS10538393	SAMN22234043	Cladonia rangiferina	R-WA-2	USA: Washington	METAGENOMIC	47.4957	-120.083	US	1007.29	1750651	25678	753	550241	No			253	214	177	37	39	17	22	26
SRR16304089	SRR16304089	Eukaryota	Ascomycota	Lecanoromycetes	Lecanorales	Cladoniaceae	Cladonia	Cladonia rangiferina	WGS	ILLUMINA	Illumina NovaSeq 6000	PRJNA770763	SRS10538394	SAMN22234044	Cladonia rangiferina	RJN-772	Japan: Hokkaido	METAGENOMIC	43.4645	142.88	JP	665.396	1186175	17822	708	568824	No			244	214	199	15	30	7	23	10
SRR16304088	SRR16304088	Eukaryota	Ascomycota	Lecanoromycetes	Lecanorales	Cladoniaceae	Cladonia	Cladonia rangiferina	WGS	ILLUMINA	Illumina NovaSeq 6000	PRJNA770763	SRS10538395	SAMN22234045	Cladonia rangiferina	RJN-774	Japan: Hokkaido	METAGENOMIC	43.4645	142.88	JP	615.953	1125580	12579	645	1977132	No			190	114	103	11	76	14	62	12
SRR16304087	SRR16304087	Eukaryota	Ascomycota	Lecanoromycetes	Lecanorales	Cladoniaceae	Cladonia	Cladonia rangiferina	WGS	ILLUMINA	Illumina NovaSeq 6000	PRJNA770763	SRS10538396	SAMN22234046	Cladonia rangiferina	SJN-807	Japan: Hokkaido	METAGENOMIC	43.4645	142.88	JP	536.837	850408	14911	880	1095470	No			233	199	180	19	34	7	27	9
SRR16304086	SRR16304086	Eukaryota	Ascomycota	Lecanoromycetes	Lecanorales	Cladoniaceae	Cladonia	Cladonia submitis	WGS	ILLUMINA	Illumina NovaSeq 6000	PRJNA770763	SRS10538397	SAMN22234047	Cladonia submitis	RJN-939	Japan: Honshu	METAGENOMIC	36.2103	137.86	JP	391.013	600313	7085	976	957299	No			111	71	67	4	40	13	27	10
SRR16304085	SRR16304085	Eukaryota	Ascomycota	Lecanoromycetes	Lecanorales	Cladoniaceae	Cladonia	Cladonia rangiferina	WGS	ILLUMINA	Illumina NovaSeq 6000	PRJNA770763	SRS10538398	SAMN22234048	Cladonia rangiferina	RJN-940	Japan: Honshu	METAGENOMIC	36.2103	137.86	JP	841.669	1726352	13902	519	1196096	No			181	145	139	6	36	9	27	8
SRR16304084	SRR16304084	Eukaryota	Ascomycota	Lecanoromycetes	Lecanorales	Cladoniaceae	Cladonia	Cladonia rangiferina	WGS	ILLUMINA	Illumina NovaSeq 6000	PRJNA770763	SRS10538399	SAMN22234049	Cladonia rangiferina	RJN-914	Japan: Honshu	METAGENOMIC	36.2103	137.86	JP	470.447	792107	10288	763	1094194	No			161	116	107	9	45	12	33	6
SRR16304083	SRR16304083	Eukaryota	Ascomycota	Lecanoromycetes	Lecanorales	Cladoniaceae	Cladonia	Cladonia rangiferina	WGS	ILLUMINA	Illumina NovaSeq 6000	PRJNA770763	SRS10538400	SAMN22234050	Cladonia rangiferina	RJN-938	Japan: Honshu	METAGENOMIC	36.2103	137.86	JP	825.473	1573075	19991	607	754682	No			158	120	116	4	38	18	20	11
SRR16304082	SRR16304082	Eukaryota	Ascomycota	Lecanoromycetes	Lecanorales	Cladoniaceae	Cladonia	Cladonia rangiferina	WGS	ILLUMINA	Illumina NovaSeq 6000	PRJNA770763	SRS10538401	SAMN22234051	Cladonia rangiferina	R-ON4	Canada: Ontario	METAGENOMIC	51.9566	-86.5615	CA	642.122	947058	19594	1147	659519	No			288	254	216	38	34	5	29	28
SRR16304080	SRR16304080	Eukaryota	Ascomycota	Lecanoromycetes	Lecanorales	Cladoniaceae	Cladonia	Cladonia rangiferina	WGS	ILLUMINA	Illumina NovaSeq 6000	PRJNA770763	SRS10538403	SAMN22234052	Cladonia rangiferina	R-ON3	Canada: Ontario	METAGENOMIC	51.9566	-86.5615	CA	702.84	895911	23199	1880	916576	No			361	317	280	37	44	18	26	28
SRR16304079	SRR16304079	Eukaryota	Ascomycota	Lecanoromycetes	Lecanorales	Cladoniaceae	Cladonia	Cladonia rangiferina	WGS	ILLUMINA	Illumina NovaSeq 6000	PRJNA770763	SRS10538404	SAMN22234053	Cladonia rangiferina	WRG-RANG-6	USA: North Carolina	METAGENOMIC	35.7207	-79.6622	US	692.843	818677	27209	2128	788178	No			418	385	323	62	33	12	21	46
SRR16304078	SRR16304078	Eukaryota	Ascomycota	Lecanoromycetes	Lecanorales	Cladoniaceae	Cladonia	Cladonia subtenuis	WGS	ILLUMINA	Illumina HiSeq 4000	PRJNA770763	SRS10538405	SAMN22234054	Cladonia subtenuis	WRG-SP-2	USA: North Carolina	METAGENOMIC	35.7207	-79.6622	US	464.974	877337	12494	605	396484	No			185	158	144	14	27	11	16	11
SRR16304077	SRR16304077	Eukaryota	Ascomycota	Lecanoromycetes	Lecanorales	Cladoniaceae	Cladonia	Cladonia submitis	WGS	ILLUMINA	Illumina HiSeq 4000	PRJNA770763	SRS10538406	SAMN22234055	Cladonia	SNG-SMIT-9	USA: Massachusetts	METAGENOMIC	42.4036	-72.2117	US	482.981	1045707	6130	456	776865	No			120	86	80	6	34	16	18	8
SRR16304076	SRR16304076	Eukaryota	Ascomycota	Lecanoromycetes	Lecanorales	Cladoniaceae	Cladonia	Cladonia arbuscula	WGS	ILLUMINA	Illumina HiSeq 4000	PRJNA770763	SRS10538407	SAMN22234056	Cladonia arbuscula	WRM1-ARB-1	USA: North Carolina	METAGENOMIC	35.7207	-79.6622	US	747.584	1553266	16549	494	233011	No			222	191	162	29	31	28	3	12
SRR16304075	SRR16304075	Eukaryota	Ascomycota	Lecanoromycetes	Lecanorales	Cladoniaceae	Cladonia	Cladonia rangiferina	WGS	ILLUMINA	Illumina HiSeq 4000	PRJNA770763	SRS10538408	SAMN22234057	Cladonia rangiferina	WRM1-RANG-1	USA: North Carolina	METAGENOMIC	35.7207	-79.6622	US	872.98	1713792	20370	551	263186	No			267	238	220	18	29	28	1	25
SRR16304074	SRR16304074	Eukaryota	Ascomycota	Lecanoromycetes	Lecanorales	Cladoniaceae	Cladonia	Cladonia rangiferina	WGS	ILLUMINA	Illumina HiSeq 4000	PRJNA770763	SRS10538409	SAMN22234058	Cladonia rangiferina	WRG-RANG-2	USA: North Carolina	METAGENOMIC	35.7207	-79.6622	US	555.402	880600	18401	1008	549236	No			268	240	211	29	28	13	15	25
SRR16304073	SRR16304073	Eukaryota	Ascomycota	Lecanoromycetes	Lecanorales	Cladoniaceae	Cladonia	Cladonia oricola	WGS	ILLUMINA	Illumina HiSeq 4000	PRJNA770763	SRS10538410	SAMN22234059	Cladonia oricola	SNG-RANG-6	USA: Massachusetts	METAGENOMIC	42.4036	-72.2117	US	302.049	577656	4062	600	703048	No			57	26	26	0	31	12	19	3
SRR16304072	SRR16304072	Eukaryota	Ascomycota	Lecanoromycetes	Lecanorales	Cladoniaceae	Cladonia	Cladonia oricola	WGS	ILLUMINA	Illumina HiSeq 4000	PRJNA770763	SRS10538411	SAMN22234060	Cladonia oricola	SNG-RANG-2	USA: Massachusetts	METAGENOMIC	42.4036	-72.2117	US	150.533	232519	2682	867	870697	No			48	19	19	0	29	7	22	3
SRR16304071	SRR16304071	Eukaryota	Ascomycota	Lecanoromycetes	Lecanorales	Cladoniaceae	Cladonia	Cladonia submitis	WGS	ILLUMINA	Illumina NovaSeq 6000	PRJNA770763	SRS10538412	SAMN22234061	Cladonia	SNG-SMIT-11	USA: Massachusetts	METAGENOMIC	42.4036	-72.2117	US	947.848	1746208	26608	624	989245	No			263	228	206	22	35	22	13	26
SRR16304069	SRR16304069	Eukaryota	Ascomycota	Lecanoromycetes	Lecanorales	Cladoniaceae	Cladonia	Cladonia submitis	WGS	ILLUMINA	Illumina NovaSeq 6000	PRJNA770763	SRS10538414	SAMN22234062	Cladonia	SNG-SMIT-5	USA: Massachusetts	METAGENOMIC	42.4036	-72.2117	US	695.423	1382802	14809	498	727612	No			150	115	85	30	35	12	23	15
SRR24412705	SRR24412705	Eukaryota	Ascomycota	Lecanoromycetes	Lecanorales	Cladoniaceae	Cladonia	Cladonia perforata	WGA	ILLUMINA	Illumina HiSeq 2500	PRJNA966217	SRS17517745	SAMN34540847	Lecanoromycetes sp. SL-2023a	Arbors1	USA: Florida	METAGENOMIC	27.071	-80.154	US	65.0773	93796	1528	1563	156380	No			16	0	0	0	16	12	4	0
SRR24412693	SRR24412693	Eukaryota	Ascomycota	Lecanoromycetes	Lecanorales	Cladoniaceae	Cladonia	Cladonia perforata	WGA	ILLUMINA	Illumina HiSeq 2500	PRJNA966217	SRS17517757	SAMN34540849	Lecanoromycetes sp. SL-2023a	Arbors3	USA: Florida	METAGENOMIC	27.071	-80.154	US	91.1339	141220	1304	781	375652	No			20	1	1	0	19	10	9	0
SRR24412692	SRR24412692	Eukaryota	Ascomycota	Lecanoromycetes	Lecanorales	Cladoniaceae	Cladonia	Cladonia perforata	WGA	ILLUMINA	Illumina HiSeq 2500	PRJNA966217	SRS17517756	SAMN34540850	Lecanoromycetes sp. SL-2023a	Arbors4	USA: Florida	METAGENOMIC	27.071	-80.154	US	99.4405	156681	1042	758	464148	No			19	0	0	0	19	11	8	0
SRR24412691	SRR24412691	Eukaryota	Ascomycota	Lecanoromycetes	Lecanorales	Cladoniaceae	Cladonia	Cladonia perforata	WGA	ILLUMINA	Illumina HiSeq 2500	PRJNA966217	SRS17517759	SAMN34540851	Lecanoromycetes sp. SL-2023a	Arbors5	USA: Florida	METAGENOMIC	27.071	-80.154	US	60.8346	113938	1375	662	65878	No			3	0	0	0	3	3	0	0
SRR24412690	SRR24412690	Eukaryota	Ascomycota	Lecanoromycetes	Lecanorales	Cladoniaceae	Cladonia	Cladonia perforata	WGA	ILLUMINA	Illumina HiSeq 2500	PRJNA966217	SRS17517760	SAMN34540852	Lecanoromycetes sp. SL-2023a	Arbors6	USA: Florida	METAGENOMIC	27.071	-80.154	US	86.5971	129846	2383	846	92385	No			17	0	0	0	17	17	0	0
SRR24412689	SRR24412689	Eukaryota	Ascomycota	Lecanoromycetes	Lecanorales	Cladoniaceae	Cladonia	Cladonia perforata	WGA	ILLUMINA	Illumina HiSeq 2500	PRJNA966217	SRS17517758	SAMN34540853	Lecanoromycetes sp. SL-2023a	Arbors7	USA: Florida	METAGENOMIC	27.071	-80.154	US	78.4963	131048	1356	700	181466	No			17	0	0	0	17	13	4	0
SRR24412688	SRR24412688	Eukaryota	Ascomycota	Lecanoromycetes	Lecanorales	Cladoniaceae	Cladonia	Cladonia perforata	WGA	ILLUMINA	Illumina HiSeq 2500	PRJNA966217	SRS17517761	SAMN34540854	Cladonia perforata	JILONA1	USA: Florida	METAGENOMIC	26.95	-80.08	US	91.7797	141212	1753	827	205631	No			22	3	3	0	19	14	5	0
SRR24412687	SRR24412687	Eukaryota	Ascomycota	Lecanoromycetes	Lecanorales	Cladoniaceae	Cladonia	Cladonia perforata	WGA	ILLUMINA	Illumina HiSeq 2500	PRJNA966217	SRS17517762	SAMN34540855	Cladonia perforata	JILONA 2	USA: Florida	METAGENOMIC	26.95	-80.08	US	103.036	173652	1248	689	277897	No			18	1	1	0	17	11	6	0
SRR24412686	SRR24412686	Eukaryota	Ascomycota	Lecanoromycetes	Lecanorales	Cladoniaceae	Cladonia	Cladonia perforata	WGA	ILLUMINA	Illumina HiSeq 2500	PRJNA966217	SRS17517770	SAMN34540856	Lecanoromycetes sp. SL-2023a	JILONA 3	USA: Florida	METAGENOMIC	26.95	-80.08	US	113.604	174111	2034	827	344714	No			33	12	12	0	21	13	8	0
SRR24412703	SRR24412703	Eukaryota	Ascomycota	Lecanoromycetes	Lecanorales	Cladoniaceae	Cladonia	Cladonia perforata	WGA	ILLUMINA	Illumina HiSeq 2500	PRJNA966217	SRS17517744	SAMN34540857	Cladonia perforata	JILONA 4	USA: Florida	METAGENOMIC	26.95	-80.08	US	91.3023	147076	1211	721	274084	No			18	0	0	0	18	11	7	1
SRR24412702	SRR24412702	Eukaryota	Ascomycota	Lecanoromycetes	Lecanorales	Cladoniaceae	Cladonia	Cladonia perforata	WGA	ILLUMINA	Illumina HiSeq 2500	PRJNA966217	SRS17517746	SAMN34540858	Cladonia perforata	JILONA 5	USA: Florida	METAGENOMIC	26.95	-80.08	US	93.4005	158618	1617	653	158997	No			17	0	0	0	17	15	2	0
SRR24412701	SRR24412701	Eukaryota	Ascomycota	Lecanoromycetes	Lecanorales	Cladoniaceae	Cladonia	Cladonia perforata	WGA	ILLUMINA	Illumina HiSeq 2500	PRJNA966217	SRS17517748	SAMN34540859	Cladonia perforata	JILONA 6	USA: Florida	METAGENOMIC	26.95	-80.08	US	91.4253	158823	1166	624	244410	No			19	0	0	0	19	13	6	0
SRR24412700	SRR24412700	Eukaryota	Ascomycota	Lecanoromycetes	Lecanorales	Cladoniaceae	Cladonia	Cladonia perforata	WGA	ILLUMINA	Illumina HiSeq 2500	PRJNA966217	SRS17517751	SAMN34540860	Cladonia perforata	JILONA 7	USA: Florida	METAGENOMIC	26.95	-80.08	US	60.6476	99317	3229	948	62890	No			9	0	0	0	9	9	0	0
SRR24412699	SRR24412699	Eukaryota	Ascomycota	Lecanoromycetes	Lecanorales	Cladoniaceae	Cladonia	Cladonia perforata	WGA	ILLUMINA	Illumina HiSeq 2500	PRJNA966217	SRS17517750	SAMN34540861	Cladonia perforata	JRNA1	USA: Florida	METAGENOMIC	26.916	-80.075	US	94.333	165658	1807	640	142118	No			21	0	0	0	21	18	3	0
SRR24412698	SRR24412698	Eukaryota	Ascomycota	Lecanoromycetes	Lecanorales	Cladoniaceae	Cladonia	Cladonia leporina	WGA	ILLUMINA	Illumina HiSeq 2500	PRJNA966217	SRS17517752	SAMN34540862	Cladonia leporina	JRNA2	USA: Florida	METAGENOMIC	26.916	-80.075	US	101.701	171559	1134	712	310674	No			31	4	4	0	27	12	15	0
SRR24412697	SRR24412697	Eukaryota	Ascomycota	Lecanoromycetes	Lecanorales	Cladoniaceae	Cladonia	Cladonia perforata	WGA	ILLUMINA	Illumina HiSeq 2500	PRJNA966217	SRS17517749	SAMN34540863	Cladonia perforata	JRNA3	USA: Florida	METAGENOMIC	26.916	-80.075	US	76.8066	121542	2712	870	82702	No			17	0	0	0	17	16	1	0
SRR24412696	SRR24412696	Eukaryota	Ascomycota	Lecanoromycetes	Lecanorales	Cladoniaceae	Cladonia	Cladonia perforata	WGA	ILLUMINA	Illumina HiSeq 2500	PRJNA966217	SRS17517753	SAMN34540864	Cladonia perforata	JRNA4	USA: Florida	METAGENOMIC	26.916	-80.075	US	111.72	191705	1126	657	237127	No			19	0	0	0	19	14	5	0
SRR24412695	SRR24412695	Eukaryota	Ascomycota	Lecanoromycetes	Lecanorales	Cladoniaceae	Cladonia	Cladonia perforata	WGA	ILLUMINA	Illumina HiSeq 2500	PRJNA966217	SRS17517754	SAMN34540865	Cladonia perforata	JRNA5	USA: Florida	METAGENOMIC	26.916	-80.075	US	104.877	178586	1280	649	220334	No			21	1	1	0	20	15	5	0
SRR24412694	SRR24412694	Eukaryota	Ascomycota	Lecanoromycetes	Lecanorales	Cladoniaceae	Cladonia	Cladonia perforata	WGA	ILLUMINA	Illumina HiSeq 2500	PRJNA966217	SRS17517755	SAMN34540866	Lecanoromycetes sp. SL-2023a	JRNA6	USA: Florida	METAGENOMIC	26.916	-80.075	US	70.8656	104192	2138	937	203137	No			16	0	0	0	16	16	0	0
SRR9610073	SRR9610073	Eukaryota	Ascomycota	Lecanoromycetes	Lecanorales	Lecanoraceae	Lecanora	Lecanora perplexa	WGS	ION_TORRENT	Ion Torrent Proton	PRJNA551228	SRS5034325	SAMN12142467	lichen metagenome	Lecanora perplexa DG13	India: Gujarat	METAGENOMIC	20.3448	73.2199	IN	84.5618	75041	2817	1355	243478	No			25	23	16	7	2	2	0	3
SRR13685153	SRR13685153	Eukaryota	Ascomycota	Lecanoromycetes	Lecanorales	Lecanoraceae	Lecanora	Lecanora cinereofusca	WGS	ILLUMINA	NextSeq 550	PRJNA700635	SRS8233903	SAMN17834507	Lecanora cinereofusca	FEN_114_Lecanora_cinereofusca	USA: North Carolina	GENOMIC	35.4675	-83.5617	US	77.6507	117947	4544	1476	86786	No			19	0	0	0	19	19	0	1
SRR14722232	SRR14722232	Eukaryota	Ascomycota	Lecanoromycetes	Lecanorales	Lecanoraceae	Lecanora	Lecanora rugosella	WGS	ILLUMINA	Illumina HiSeq 2000	PRJNA731936	SRS9126357	SAMN19302498	Lecanora rugosella	FEN_83_Lecanora_rugosella_Plate3_B2_R1.fastq.gz	USA:Tennessee	GENOMIC	35.5631	-83.4983	US	247.691	493070	6750	522	165200	No			49	30	30	0	19	19	0	2
SRR14722231	SRR14722231	Eukaryota	Ascomycota	Lecanoromycetes	Lecanorales	Lecanoraceae	Lecanora	Lecanora masana	WGS	ILLUMINA	Illumina HiSeq 2000	PRJNA731936	SRS9126358	SAMN19302499	Lecanora masana	FEN_84_Lecanora_masana_Plate3_C2_R1.fastq.gz	USA:Tennessee	GENOMIC	35.5631	-83.4983	US	324.597	603519	8774	658	298163	No			85	58	53	5	27	24	3	5
SRR14722198	SRR14722198	Eukaryota	Ascomycota	Lecanoromycetes	Lecanorales	Lecanoraceae	Lecanora	Lecanora cinereofusca	WGS	ILLUMINA	Illumina HiSeq 2000	PRJNA731936	SRS9126391	SAMN19302529	Lecanora cinereofusca	Plate1_H12_S48_L002_R1_001.fastq.gz	USA:North_Carolina	GENOMIC	35.4675	-83.5617	US	79.6467	125427	4617	1392	86319	No			16	1	1	0	15	15	0	0
SRR14722184	SRR14722184	Eukaryota	Ascomycota	Lecanoromycetes	Lecanorales	Lecanoraceae	Lecanora	Lecanora hybocarpa	WGS	ILLUMINA	Illumina HiSeq 2000	PRJNA731936	SRS9126405	SAMN19302541	Lecanora hybocarpa	FEN_186_Lecanora_hybocarpa_Plate3_C4_R1.fastq.gz	USA:North_Carolina	GENOMIC	35.3094	-84.0261	US	181.746	356217	4332	577	143304	No			24	2	2	0	22	18	4	3
SRR14722158	SRR14722158	Eukaryota	Ascomycota	Lecanoromycetes	Lecanorales	Lecanoraceae	Lecanora	Lecanora albella	WGS	ILLUMINA	Illumina HiSeq 2000	PRJNA731936	SRS9126020	SAMN19302563	Lecanora albella	FEN_212_Lecanora_albella_var._rubescens_Plate2_H4_R1.fastq.gz	USA:North_Carolina	GENOMIC	35.1356	-83.1911	US	310.975	478100	9872	941	155051	No			55	34	34	0	21	20	1	2
SRR14722154	SRR14722154	Eukaryota	Ascomycota	Lecanoromycetes	Lecanorales	Lecanoraceae	Lecanora	Lecanora strobilina	WGS	ILLUMINA	Illumina HiSeq 2000	PRJNA731936	SRS9126024	SAMN19302567	Lecanora strobilina	FEN_216_Lecanora_strobilina_Plate2_D4_R1.fastq.gz	USA:North_Carolina	GENOMIC	35.4292	-83.7547	US	220.334	349507	7442	964	927339	No			57	21	17	4	36	35	1	3
SRR14722078	SRR14722078	Eukaryota	Ascomycota	Lecanoromycetes	Lecanorales	Lecanoraceae	Lecanora	Lecanora oreinoides	WGS	ILLUMINA	Illumina HiSeq 2000	PRJNA731936	SRS9126101	SAMN19302636	Lecanora oreinoides	FEN_286_S30_R1_001.fastq.gz	USA:North_Carolina	GENOMIC	35.4835	-83.8148	US	226.468	354794	7902	935	260633	No			77	52	45	7	25	21	4	2
SRR14722033	SRR14722033	Eukaryota	Ascomycota	Lecanoromycetes	Lecanorales	Lecanoraceae	Lecanora	Lecanora pseudistera	WGS	ILLUMINA	Illumina HiSeq 2000	PRJNA731936	SRS9126146	SAMN19302676	Lecanora pseudistera	FEN_355_Lecanora_pseudistera_Plate5_R1.fastq.gz	USA:North_Carolina	GENOMIC	35.5994	-83.1033	US	63.1512	67083	2639	7334	121842	No			44	1	1	0	43	42	1	0
SRR14721987	SRR14721987	Eukaryota	Ascomycota	Lecanoromycetes	Lecanorales	Lecanoraceae	Lecanora	Lecanora subimmergens	WGS	ILLUMINA	Illumina HiSeq 2000	PRJNA731936	SRS9126192	SAMN19302721	Lecanora subimmergens	FEN_400_Lecanora_saxigena_Plate5_R1.fastq.gz	USA:Alabama	GENOMIC	34.4773	-86.0583	US	81.7575	112308	3203	1495	130394	No			32	8	8	0	24	23	1	0
SRR14722309	SRR14722309	Eukaryota	Ascomycota	Lecanoromycetes	Lecanorales	Lecanoraceae	Lecanora	Lecanora markjohnstonii	WGS	ILLUMINA	Illumina HiSeq 2000	PRJNA731936	SRS9126282	SAMN19302800	Lecanora markjohnstonii	FEN_479_ssc_3_Plate6_R1.fastq.gz	USA:Alabama	GENOMIC	34.3506	-85.6753	US	146.457	227282	4045	845	118663	No			44	16	16	0	28	27	1	1
SRR17413119	SRR17413119	Eukaryota	Ascomycota	Lecanoromycetes	Lecanorales	Lecanoraceae	Lecanora	Lecanora bermudensis	WGS	ILLUMINA	Illumina HiSeq X	PRJNA793761	SRS11474828	SAMN24582886	Lecanora bermudensis	berm9	Bermuda	GENOMIC	32.3709	-64.6963	BM	39.9447	38009	503	134780	1115129	No			24	1	1	0	23	8	15	0
SRR17413118	SRR17413118	Eukaryota	Ascomycota	Lecanoromycetes	Lecanorales	Lecanoraceae	Lecanora	Lecanora cadubriae	WGS	ILLUMINA	Illumina HiSeq X	PRJNA793761	SRS11474829	SAMN24582887	Lecanora cadubriae	cadu255	Czech Republic	GENOMIC	48.9239	13.8273	CZ	49.6335	70637	302	80109	747820	No			13	0	0	0	13	2	11	0
SRR17413107	SRR17413107	Eukaryota	Ascomycota	Lecanoromycetes	Lecanorales	Lecanoraceae	Lecanora	Lecanora carpinea	WGS	ILLUMINA	Illumina HiSeq X	PRJNA793761	SRS11474840	SAMN24582888	Lecanora carpinea	carp385	Spain	GENOMIC	41.6172	-3.50306	ES	75.7271	98817	1799	4281	318892	No			16	4	2	2	12	9	3	0
SRR17413104	SRR17413104	Eukaryota	Ascomycota	Lecanoromycetes	Lecanorales	Lecanoraceae	Lecanora	Lecanora intumescens	WGS	ILLUMINA	Illumina HiSeq X	PRJNA793761	SRS11474843	SAMN24582889	Lecanora intumescens	intm388	France	GENOMIC	47.8153	6.78981	FR	272.443	260857	13812	4652	237557	No			90	58	41	17	32	25	7	6
SRR17413103	SRR17413103	Eukaryota	Ascomycota	Lecanoromycetes	Lecanorales	Lecanoraceae	Lecanora	Lecanora polytropa	WGS	ILLUMINA	Illumina HiSeq X	PRJNA793761	SRS11474844	SAMN24582890	Lecanora polytropa	poly381	USA	GENOMIC	45.697	-121.347	US	55.2984	39348	1374	35805	684290	No			27	2	2	0	25	8	17	1
SRR17413102	SRR17413102	Eukaryota	Ascomycota	Lecanoromycetes	Lecanorales	Lecanoraceae	Lecanora	Lecanora pseudargentata	WGS	ILLUMINA	Illumina HiSeq X	PRJNA793761	SRS11474845	SAMN24582891	Lecanora pseudargentata	RAWbermCTAB	Bermuda	GENOMIC	32.3704	-64.6957	BM	32.9741	2158	176	765918	2524511	No			18	0	0	0	18	0	18	0
SRR17413101	SRR17413101	Eukaryota	Ascomycota	Lecanoromycetes	Lecanorales	Lecanoraceae	Lecanora	Lecanora rupicola	WGS	ILLUMINA	Illumina HiSeq X	PRJNA793761	SRS11474846	SAMN24582892	Lecanora rupicola	rupi384	Spain	GENOMIC	42.0467	-3.04194	ES	46.9857	204667	1911	652	40009	No			2	0	0	0	2	2	0	0
SRR17413099	SRR17413099	Eukaryota	Ascomycota	Lecanoromycetes	Lecanorales	Lecanoraceae	Lecanora	Lecanora subintricata	WGS	ILLUMINA	Illumina HiSeq X	PRJNA793761	SRS11474848	SAMN24582894	Lecanora subintricata	subintCTAB	Czech Republic	GENOMIC	48.8611	13.8584	CZ	31.4643	463	107	722489	1788505	No			22	0	0	0	22	4	18	0
SRR17413098	SRR17413098	Eukaryota	Ascomycota	Lecanoromycetes	Lecanorales	Lecanoraceae	Lecanora	Lecanora subintricata	WGS	ILLUMINA	Illumina HiSeq X	PRJNA793761	SRS11474849	SAMN24582895	Lecanora subintricata	subintJ	Czech Republic	GENOMIC	48.8611	13.8584	CZ	32.7225	10242	197	305123	1125495	No			19	0	0	0	19	4	15	0
SRR17413117	SRR17413117	Eukaryota	Ascomycota	Lecanoromycetes	Lecanorales	Lecanoraceae	Lecanora	Lecanora subintricata	WGS	ILLUMINA	Illumina HiSeq X	PRJNA793761	SRS11474830	SAMN24582896	Lecanora subintricata	subint237B	Czech Republic	GENOMIC	48.8611	13.8584	CZ	96.4893	68132	4474	7969	668559	No			62	40	19	21	22	21	1	4
SRR17413116	SRR17413116	Eukaryota	Ascomycota	Lecanoromycetes	Lecanorales	Lecanoraceae	Lecanora	Lecanora subintricata	WGS	ILLUMINA	Illumina HiSeq X	PRJNA793761	SRS11474831	SAMN24582897	Lecanora subintricata	subint201	Germany	GENOMIC	48.9463	13.4675	DE	251.335	180866	17136	5165	531377	No			42	33	17	16	9	9	0	4
SRR17413115	SRR17413115	Eukaryota	Ascomycota	Lecanoromycetes	Lecanorales	Lecanoraceae	Lecanora	Lecanora subintricata	WGS	ILLUMINA	Illumina HiSeq X	PRJNA793761	SRS11474832	SAMN24582898	Lecanora subintricata	subint11	Czech Republic	GENOMIC	48.8611	13.8584	CZ	34.8805	12876	911	62342	526989	No			21	0	0	0	21	11	10	0
SRR17413114	SRR17413114	Eukaryota	Ascomycota	Lecanoromycetes	Lecanorales	Lecanoraceae	Lecanora	Lecanora subsaligna	WGS	ILLUMINA	Illumina HiSeq X	PRJNA793761	SRS11474833	SAMN24582899	Lecanora subsaligna	subsal251	Czech Republic	GENOMIC	50.8167	15.2167	CZ	1434.11	2226434	28546	856	229501	No			14	0	0	0	14	13	1	1
SRR17413113	SRR17413113	Eukaryota	Ascomycota	Lecanoromycetes	Lecanorales	Lecanoraceae	Lecanora	Lecanora varia	WGS	ILLUMINA	Illumina HiSeq X	PRJNA793761	SRS11474834	SAMN24582900	Lecanora varia	var239	Czech Republic	GENOMIC	48.8611	13.8584	CZ	76.715	99236	3621	4185	231663	No			21	2	2	0	19	18	1	0
SRR18643619	SRR18643619	Eukaryota	Ascomycota	Lecanoromycetes	Lecanorales	Lecanoraceae	Lecanora	Lecanora polytropa	WGS	ILLUMINA	Illumina HiSeq 2500	PRJNA823672	SRS12508270	SAMN27350990	Lecanora polytropa	Leavitt 20-101	USA:Wyoming, Park Co. Beartooth Plateau, Shoshone National Forest, along Highway 212, Beartooth Highway, upslope from Frozen Lake, on hillside above highway, on alpine turf and nearby rocky outcrops	METAGENOMIC	44.9602	-109.485	US	83.5794	160142	2945	2064	226392	No			32	5	5	0	27	25	2	1
SRR18643620	SRR18643620	Eukaryota	Ascomycota	Lecanoromycetes	Lecanorales	Lecanoraceae	Lecanora	Lecanora polytropa	WGS	ILLUMINA	Illumina HiSeq 2500	PRJNA823672	SRS12508268	SAMN27350991	Lecanora polytropa	Leavitt 20-098	USA:Wyoming, Park Co. Beartooth Plateau, Shoshone National Forest, along Highway 212, Beartooth Highway, ca. 1 km south of MT/WY border, along north side of highway, Collection Site No. 2, . Low-growing Salix-dominated alpine tundra in granitic boulder field.	METAGENOMIC	44.994	-109.424	US	106.132	275869	5836	1609	82606	No			28	2	2	0	26	24	2	1
SRR18643610	SRR18643610	Eukaryota	Ascomycota	Lecanoromycetes	Lecanorales	Lecanoraceae	Lecanora	Lecanora polytropa	WGS	ILLUMINA	Illumina HiSeq 2500	PRJNA823672	SRS12508279	SAMN27350992	Lecanora polytropa	Leavitt 18-259b	USA:Utah, Grand Co. La Sal Range, Alpine Zone of the Southern Rockies, Manti La Sal National Forest, North of Burrow Pass and below Manns Peak, generally alpine turf, with limited talus material, laccolith of diorite porphyry, alpine habitat above timberline.	METAGENOMIC	38.5089	-109.225	US	83.2134	129578	2251	1023	151795	No			27	0	0	0	27	22	5	0
SRR18643608	SRR18643608	Eukaryota	Ascomycota	Lecanoromycetes	Lecanorales	Lecanoraceae	Lecanora	Lecanora polytropa	WGS	ILLUMINA	Illumina HiSeq 2500	PRJNA823672	SRS12508281	SAMN27350993	Lecanora polytropa	Leavitt 18-304b	USA:Utah, Grand Co. La Sal Range, Alpine Zone of the Southern Rockies, Manti La Sal National Forest, North of Burrow Pass and below Manns Peak, generally alpine turf, with limited talus material, laccolith of diorite porphyry, alpine habitat above timberline.	METAGENOMIC	38.5089	-109.225	US	97.5508	256111	2355	781	298272	No			32	6	6	0	26	17	9	0
SRR18643638	SRR18643638	Eukaryota	Ascomycota	Lecanoromycetes	Lecanorales	Lecanoraceae	Lecanora	Lecanora polytropa	WGS	ILLUMINA	Illumina HiSeq 2500	PRJNA823672	SRS12508252	SAMN27350994	Lecanora polytropa	Leavitt 18-346d	USA:Utah, Grand Co. La Sal Range, Alpine Zone of the Southern Rockies, Manti La Sal National Forest, Manns Peak, talus pile, laccolith of diorite porphyry, alpine habitat above timberline.	METAGENOMIC	38.5149	-109.222	US	101.775	285783	1568	520	357783	No			25	0	0	0	25	16	9	0
SRR18643637	SRR18643637	Eukaryota	Ascomycota	Lecanoromycetes	Lecanorales	Lecanoraceae	Lecanora	Lecanora polytropa	WGS	ILLUMINA	Illumina HiSeq 2500	PRJNA823672	SRS12508251	SAMN27350995	Lecanora polytropa	Leavitt 18-358a	USA:Utah, Grand Co. La Sal Range, Alpine Zone of the Southern Rockies, Manti La Sal National Forest, Manns Peak, talus pile, laccolith of diorite porphyry, alpine habitat above timberline.	METAGENOMIC	38.5149	-109.222	US	40.2619	61663	1333	1228	84686	No			2	0	0	0	2	2	0	0
SRR18643636	SRR18643636	Eukaryota	Ascomycota	Lecanoromycetes	Lecanorales	Lecanoraceae	Lecanora	Lecanora polytropa	WGS	ILLUMINA	Illumina HiSeq 2500	PRJNA823672	SRS12508250	SAMN27350996	Lecanora polytropa	Leavitt 18-370a	USA:Utah, Grand Co. La Sal Range, Alpine Zone of the Southern Rockies, Manti La Sal National Forest, Manns Peak, talus pile, laccolith of diorite porphyry, alpine habitat above timberline.	METAGENOMIC	38.5149	-109.222	US	78.645	196429	1490	1123	437843	No			29	0	0	0	29	21	8	0
SRR18643634	SRR18643634	Eukaryota	Ascomycota	Lecanoromycetes	Lecanorales	Lecanoraceae	Lecanora	Lecanora polytropa	WGS	ILLUMINA	Illumina HiSeq 2500	PRJNA823672	SRS12508254	SAMN27350997	Lecanora polytropa	Leavitt 18-402	USA:Utah, Grand Co. La Sal Range, Alpine Zone of the Southern Rockies, Manti La Sal National Forest, Manns Peak, talus pile, laccolith of diorite porphyry, alpine habitat above timberline.	METAGENOMIC	38.5149	-109.222	US	92.8951	252268	1625	581	294552	No			25	0	0	0	25	17	8	2
SRR18643612	SRR18643612	Eukaryota	Ascomycota	Lecanoromycetes	Lecanorales	Lecanoraceae	Lecanora	Lecanora polytropa	WGS	ILLUMINA	Illumina HiSeq 2500	PRJNA823672	SRS12508277	SAMN27350999	Lecanora polytropa	Leavitt 18-251a	USA:Utah, Grand Co. La Sal Range, Alpine Zone of the Southern Rockies, Manti La Sal National Forest, North of Burrow Pass and below Manns Peak, generally alpine turf, with limited talus material, laccolith of diorite porphyry, alpine habitat above timberline.	METAGENOMIC	38.5089	-109.225	US	81.0676	210830	1713	903	322324	No			25	0	0	0	25	24	1	0
SRR18643611	SRR18643611	Eukaryota	Ascomycota	Lecanoromycetes	Lecanorales	Lecanoraceae	Lecanora	Lecanora polytropa	WGS	ILLUMINA	Illumina HiSeq 2500	PRJNA823672	SRS12508278	SAMN27351000	Lecanora polytropa	Leavitt 18-256	USA:Utah, Grand Co. La Sal Range, Alpine Zone of the Southern Rockies, Manti La Sal National Forest, North of Burrow Pass and below Manns Peak, generally alpine turf, with limited talus material, laccolith of diorite porphyry, alpine habitat above timberline.	METAGENOMIC	38.5089	-109.225	US	77.2773	187002	1670	2095	410048	No			24	1	1	0	23	16	7	0
SRR18643609	SRR18643609	Eukaryota	Ascomycota	Lecanoromycetes	Lecanorales	Lecanoraceae	Lecanora	Lecanora polytropa	WGS	ILLUMINA	Illumina HiSeq 2500	PRJNA823672	SRS12508280	SAMN27351001	Lecanora polytropa	Leavitt 18-282b	USA:Utah, Grand Co. La Sal Range, Alpine Zone of the Southern Rockies, Manti La Sal National Forest, North of Burrow Pass and below Manns Peak, generally alpine turf, with limited talus material, laccolith of diorite porphyry, alpine habitat above timberline.	METAGENOMIC	38.5089	-109.225	US	81.1659	199035	1740	2108	453398	No			30	0	0	0	30	26	4	0
SRR18643635	SRR18643635	Eukaryota	Ascomycota	Lecanoromycetes	Lecanorales	Lecanoraceae	Lecanora	Lecanora polytropa	WGS	ILLUMINA	Illumina HiSeq 2500	PRJNA823672	SRS12508255	SAMN27351002	Lecanora polytropa	Leavitt 18-375b	USA:Utah, Grand Co. La Sal Range, Alpine Zone of the Southern Rockies, Manti La Sal National Forest, Manns Peak, talus pile, laccolith of diorite porphyry, alpine habitat above timberline.	METAGENOMIC	38.5149	-109.222	US	74.0376	225659	1825	2450	238944	No			29	0	0	0	29	26	3	0
SRR18643613	SRR18643613	Eukaryota	Ascomycota	Lecanoromycetes	Lecanorales	Lecanoraceae	Lecanora	Lecanora polytropa	WGS	ILLUMINA	Illumina HiSeq 2500	PRJNA823672	SRS12508275	SAMN27351003	Lecanora polytropa	Leavitt 17-714	USA:Utah, ca. 0.4 km east of Walk-up Lake in rocky alpine turf.	METAGENOMIC	40.8117	-110.033	US	79.4225	112748	1720	5772	408303	No			32	3	3	0	29	16	13	1
SRR18643628	SRR18643628	Eukaryota	Ascomycota	Lecanoromycetes	Lecanorales	Lecanoraceae	Lecanora	Lecanora polytropa	WGS	ILLUMINA	Illumina HiSeq 2500	PRJNA823672	SRS12508260	SAMN27351004	Lecanora polytropa	Leavitt 16-539	USA:Utah, Duchesne Co. Ashley National Forest, Uinta Mountains, along USFS Rd No. 225, at narrow ridgeline.	METAGENOMIC	40.553	-110.551	US	76.6864	123853	1181	3300	614256	No			30	0	0	0	30	13	17	0
SRR18643625	SRR18643625	Eukaryota	Ascomycota	Lecanoromycetes	Lecanorales	Lecanoraceae	Lecanora	Lecanora polytropa	WGS	ILLUMINA	Illumina HiSeq 2500	PRJNA823672	SRS12508264	SAMN27351005	Lecanora polytropa	Leavitt 18-595	USA:Utah, San Juan Co. La Sal Range, Manti La Sal National Forest, vicinity of Dark Canyon, at top, below steep talus piles, where igneous and sandstone talus pile converge, late snowmelt area with ephemeral pond.	METAGENOMIC	38.4444	-109.232	US	88.4479	191625	2187	1245	235976	No			31	0	0	0	31	23	8	0
SRR18643621	SRR18643621	Eukaryota	Ascomycota	Lecanoromycetes	Lecanorales	Lecanoraceae	Lecanora	Lecanora polytropa	WGS	ILLUMINA	Illumina HiSeq 2500	PRJNA823672	SRS12508267	SAMN27351008	Lecanora polytropa	Leavitt 18-669	USA:Utah, Grand Co. La Sal Range, Alpine Zone of the Southern Rockies, Manti La Sal National Forest, vicinity of Mount Laurel	METAGENOMIC	38.5252	-109.231	US	63.8159	110260	1339	16717	426416	No			35	1	1	0	34	19	15	0
SRR18643632	SRR18643632	Eukaryota	Ascomycota	Lecanoromycetes	Lecanorales	Lecanoraceae	Lecanora	Lecanora polytropa	WGS	ILLUMINA	Illumina HiSeq 2500	PRJNA823672	SRS12508257	SAMN27351009	Lecanora polytropa	Leavitt 18-455b	USA:Utah, San Juan Co. La Sal Range, Alpine Zone of the Southern Rockies, Manti La Sal National Forest, vicinity of Laurel Highway &amp; Mount Laurel, Timberline on Laurel Highway before First Saddle, generally alpine turf, with limited talus material, diorite, alpine habitat above timberline.	METAGENOMIC	38.4596	-109.25	US	86.2924	159659	1557	1579	539771	No			27	2	2	0	25	14	11	1
SRR18643629	SRR18643629	Eukaryota	Ascomycota	Lecanoromycetes	Lecanorales	Lecanoraceae	Lecanora	Lecanora polytropa	WGS	ILLUMINA	Illumina HiSeq 2500	PRJNA823672	SRS12508259	SAMN27351010	Lecanora polytropa	Leavitt 18-522a	USA:Utah, San Juan Co. La Sal Range, Alpine Zone of the Southern Rockies, Manti La Sal National Forest, vicinity of Laurel Highway &amp; Mount Laurel at 2nd Saddle, south of Mount Laurel, alpine turf/talus pile, Mancos shale, Dakota Shale &amp; diorite, alpine habitat above timberline.	METAGENOMIC	38.4528	-109.237	US	79.3482	188865	1521	713	267342	No			22	0	0	0	22	18	4	0
SRR18643627	SRR18643627	Eukaryota	Ascomycota	Lecanoromycetes	Lecanorales	Lecanoraceae	Lecanora	Lecanora polytropa	WGS	ILLUMINA	Illumina HiSeq 2500	PRJNA823672	SRS12508262	SAMN27351011	Lecanora polytropa	Leavitt 18-539a	USA:Utah, San Juan Co. La Sal Range, Alpine Zone of the Southern Rockies, Manti La Sal National Forest, vicinity of Dark Canyon, at top, below steep talus piles, where igneous and sandstone talus piles converge, Holocene to upper Pleistocene slumps and landslides, , late snowmelt area with ephemeral pond; alpine habitat above timberline.	METAGENOMIC	38.4444	-109.232	US	95.1534	340788	3561	1037	107559	No			33	2	2	0	31	30	1	0
SRR18643623	SRR18643623	Eukaryota	Ascomycota	Lecanoromycetes	Lecanorales	Lecanoraceae	Lecanora	Lecanora polytropa	WGS	ILLUMINA	Illumina HiSeq 2500	PRJNA823672	SRS12508266	SAMN27351013	Lecanora polytropa	Leavitt 18-641f	USA:Utah, Grand Co. La Sal Range, Manti La Sal National Forest, on Burrow Ridge, Glen Canyon Group - Navajo, Kayenta, and Wingate Formations, , on alpine turf, sandstone talus pile, and stable sandstone ridgeline; alpine habitat above timberline.	METAGENOMIC	38.5008	-109.229	US	90.8662	132474	3018	2046	156288	No			40	8	8	0	32	30	2	2
SRR18643622	SRR18643622	Eukaryota	Ascomycota	Lecanoromycetes	Lecanorales	Lecanoraceae	Lecanora	Lecanora polytropa	WGS	ILLUMINA	Illumina HiSeq 2500	PRJNA823672	SRS12508269	SAMN27351014	Lecanora polytropa	Leavitt 18-653poly	USA:Utah, Grand Co. La Sal Range, Manti La Sal National Forest, on Burrow Ridge, Glen Canyon Group - Navajo, Kayenta, and Wingate Formations, , on alpine turf, sandstone talus pile, and stable sandstone ridgeline; alpine habitat above timberline.	METAGENOMIC	38.5008	-109.229	US	89.8129	248830	2042	808	265696	No			37	0	0	0	37	31	6	0
SRR18643630	SRR18643630	Eukaryota	Ascomycota	Lecanoromycetes	Lecanorales	Lecanoraceae	Lecanora	Lecanora polytropa	WGS	ILLUMINA	Illumina HiSeq 2500	PRJNA823672	SRS12508261	SAMN27351015	Lecanora polytropa	Leavitt 18-474a	USA:Utah, San Juan Co. La Sal Range, Alpine Zone of the Southern Rockies, Manti La Sal National Forest, vicinity of Laurel Highway &amp; Mount Laurel, Timberline on Laurel Highway before First Saddle, generally alpine turf, with limited talus material, diorite, alpine habitat above timberline.	METAGENOMIC	38.4596	-109.25	US	36.9596	33206	2843	2193	217023	No			7	0	0	0	7	7	0	0
SRR18643639	SRR18643639	Eukaryota	Ascomycota	Lecanoromycetes	Lecanorales	Lecanoraceae	Lecanora	Lecanora polytropa	WGS	ILLUMINA	Illumina HiSeq 2500	PRJNA823672	SRS12508253	SAMN27351016	Lecanora polytropa	Leavitt 16-512 (DNA)	USA:Utah, Dunchesne Co. Ashley National Forest, Dunchesne Ranger District, vicinity of Avintagquin Campground, in mixed forest.	METAGENOMIC	39.885	-110.776	US	84.6072	194054	1722	945	262856	No			39	0	0	0	39	30	9	0
SRR18643640	SRR18643640	Eukaryota	Ascomycota	Lecanoromycetes	Lecanorales	Lecanoraceae	Lecanora	Lecanora polytropa	WGS	ILLUMINA	Illumina HiSeq 2500	PRJNA823672	SRS12508249	SAMN27351017	Lecanora polytropa	Leavitt 16-512	USA:Utah, Dunchesne Co. Ashley National Forest, Dunchesne Ranger District, vicinity of Avintagquin Campground, in mixed forest.	METAGENOMIC	39.885	-110.776	US	95.9951	244793	1809	712	287750	No			37	0	0	0	37	28	9	0
SRR18643624	SRR18643624	Eukaryota	Ascomycota	Lecanoromycetes	Lecanorales	Lecanoraceae	Lecanora	Lecanora polytropa	WGS	ILLUMINA	Illumina HiSeq 2500	PRJNA823672	SRS12508265	SAMN27351018	Lecanora polytropa	Leavitt 18-598	USA:Utah, San Juan Co. La Sal Range, Manti La Sal National Forest, vicinity of Dark Canyon, at top, below steep talus piles, where igneous and sandstone talus pile converge, late snowmelt area with ephemeral pond.	METAGENOMIC	38.4444	-109.232	US	112.655	232106	1252	816	552240	No			34	0	0	0	34	25	9	0
SRR18643626	SRR18643626	Eukaryota	Ascomycota	Lecanoromycetes	Lecanorales	Lecanoraceae	Lecanora	Lecanora polytropa	WGS	ILLUMINA	Illumina HiSeq 2500	PRJNA823672	SRS12508263	SAMN27351019	Lecanora polytropa	Leavitt 18-541z	USA:Utah, San Juan Co. La Sal Range, Alpine Zone of the Southern Rockies, Manti La Sal National Forest, vicinity of Dark Canyon, at top, below steep talus piles, where igneous and sandstone talus piles converge, Holocene to upper Pleistocene slumps and landslides, , late snowmelt area with ephemeral pond; alpine habitat above timberline.	METAGENOMIC	38.4444	-109.232	US	86.8292	193889	1946	896	247085	No			31	4	4	0	27	18	9	0
SRR18643633	SRR18643633	Eukaryota	Ascomycota	Lecanoromycetes	Lecanorales	Lecanoraceae	Lecanora	Lecanora polytropa	WGS	ILLUMINA	Illumina HiSeq 2500	PRJNA823672	SRS12508256	SAMN27351020	Lecanora polytropa	Leavitt 18-454	USA:Utah, San Juan Co. La Sal Range, Alpine Zone of the Southern Rockies, Manti La Sal National Forest, vicinity of Laurel Highway &amp; Mount Laurel, Timberline on Laurel Highway before First Saddle, generally alpine turf, with limited talus material, diorite, alpine habitat above timberline.	METAGENOMIC	38.4596	-109.25	US	57.4476	90633	810	43549	592565	No			26	0	0	0	26	11	15	0
SRR18643617	SRR18643617	Eukaryota	Ascomycota	Lecanoromycetes	Lecanorales	Lecanoraceae	Lecanora	Lecanora polytropa	WGS	ILLUMINA	Illumina HiSeq 2500	PRJNA823672	SRS12508271	SAMN27351021	Lecanora polytropa	Leavitt 16-550	USA:Utah, Duchesne Co, Ashley National Forest, Unita Mountains, end of Blind Stream Road, southeast of Granddaddy Peak.	METAGENOMIC	40.569	-110.812	US	73.8464	80506	5222	2922	48963	No			30	0	0	0	30	30	0	0
SRR18643618	SRR18643618	Eukaryota	Ascomycota	Lecanoromycetes	Lecanorales	Lecanoraceae	Lecanora	Lecanora polytropa	WGS	ILLUMINA	Illumina HiSeq 2500	PRJNA823672	SRS12508273	SAMN27351022	Lecanora polytropa	Leavitt 20-115	USA:Wyoming, Park Co. Beartooth Plateau, Shoshone National Forest, along Highway 212, Beartooth Highway, along Highway 212 (Beartooth Highway), across highway and upslope from Gardner Lake	METAGENOMIC	44.974	-109.452	US	55.8851	57289	4218	2585	76428	No			22	4	4	0	18	18	0	1
SRR18643616	SRR18643616	Eukaryota	Ascomycota	Lecanoromycetes	Lecanorales	Lecanoraceae	Lecanora	Lecanora polytropa	WGS	ILLUMINA	Illumina HiSeq 2500	PRJNA823672	SRS12508272	SAMN27351023	Lecanora polytropa	Leavitt 20-112	USA:Wyoming, Park Co. Beartooth Plateau, Shoshone National Forest, along Highway 212, Beartooth Highway, on alpine turf and rocky hillside below and west of Beartooth Summit	METAGENOMIC	44.971	-109.478	US	81.5035	87191	2973	6081	452820	No			39	14	12	2	25	23	2	0
SRR18643615	SRR18643615	Eukaryota	Ascomycota	Lecanoromycetes	Lecanorales	Lecanoraceae	Lecanora	Lecanora polytropa	WGS	ILLUMINA	Illumina HiSeq 2500	PRJNA823672	SRS12508274	SAMN27351024	Lecanora polytropa	Leavitt 18-259poly	USA:Utah, San Juan Co. La Sal Range, Alpine Zone of the Southern Rockies, Manti La Sal National Forest, vicinity of Laurel Highway &amp; Mount Laurel, Timberline on Laurel Highway before First Saddle, generally alpine turf, with limited talus material, diorite, alpine habitat above timberline.	METAGENOMIC	38.5089	-109.225	US	68.7694	150327	1032	1394	471874	No			27	0	0	0	27	18	9	0
SRR18643614	SRR18643614	Eukaryota	Ascomycota	Lecanoromycetes	Lecanorales	Lecanoraceae	Lecanora	Lecanora polytropa	WGS	ILLUMINA	Illumina HiSeq 2500	PRJNA823672	SRS12508276	SAMN27351025	Lecanora polytropa	Leavitt 18-282poly	USA:Utah, Duchesne Co, Ashley National Forest, Unita Mountains, end of Blind Stream Road, southeast of Granddaddy Peak.	METAGENOMIC	38.5089	-109.225	US	77.0873	169694	1726	1732	306699	No			28	3	3	0	25	19	6	0
SRR14722128	SRR14722128	Eukaryota	Ascomycota	Lecanoromycetes	Lecanorales	Lecanoraceae	Lecidella	Lecidella sp. Lendemer_46226_NY-2606722	WGS	ILLUMINA	Illumina HiSeq 2000	PRJNA731936	SRS9126051	SAMN19302590	Lecidella sp. Lendemer_46226_NY-2606722	FEN_239_Lecidella_sp_Plate3_E5_R1.fastq.gz	USA:Tennessee	GENOMIC	35.585	-83.4747	US	387.571	831996	8382	457	246998	No			69	50	50	0	19	18	1	5
SRR17413112	SRR17413112	Eukaryota	Ascomycota	Lecanoromycetes	Lecanorales	Lecanoraceae	Lecidella	Lecidella elaeochroma	WGS	ILLUMINA	Illumina HiSeq X	PRJNA793761	SRS11474835	SAMN24582901	Lecidella elaeochroma	lec391	Germany	GENOMIC	50.1039	7.92431	DE	56.4617	108406	819	31030	446888	No			19	0	0	0	19	13	6	0
SRR17413111	SRR17413111	Eukaryota	Ascomycota	Lecanoromycetes	Lecanorales	Lecanoraceae	Myriolecis	Myriolecis dispersa	WGS	ILLUMINA	Illumina HiSeq X	PRJNA793761	SRS11474836	SAMN24582902	Myriolecis dispersa	disp377	Czech Republic	GENOMIC	50.0658	14.3227	CZ	104.165	139600	4197	2563	229969	No			32	5	4	1	27	18	9	1
SRR10277319	SRR10277319	Eukaryota	Ascomycota	Lecanoromycetes	Lecanorales	Lecanoraceae	Protoparmeliopsis	Protoparmeliopsis peltata	WGS	ILLUMINA	Illumina HiSeq 2500	PRJNA576709	SRS5512604	SAMN13004609	Protoparmeliopsis peltata	9101	USA: Utah, Tooele Co., Wasatch-Cache National Forest, east of Deseret Peak Wilderness Area, along South Willow Creek Canyon Road	METAGENOMIC	40.4595	-112.668	US	170.086	122089	5286	2297	645141	No			56	28	24	4	28	4	24	4
SRR17413109	SRR17413109	Eukaryota	Ascomycota	Lecanoromycetes	Lecanorales	Lecanoraceae	Protoparmeliopsis	Protoparmeliopsis muralis	WGS	ILLUMINA	Illumina HiSeq X	PRJNA793761	SRS11474838	SAMN24582904	Protoparmeliopsis muralis	pmur380	Czech Republic	GENOMIC	50.0658	14.3227	CZ	42.457	15410	957	133595	1033625	No			32	0	0	0	32	15	17	0
SRR10277389	SRR10277389	Eukaryota	Ascomycota	Lecanoromycetes	Lecanorales	Lecanoraceae	Rhizoplaca	Rhizoplaca haydenii	WGS	ILLUMINA	Illumina HiSeq 2500	PRJNA576709	SRS5512534	SAMN13004537	Rhizoplaca haydenii	sl19028	USA: Wyoming	METAGENOMIC	43.2186	-107.436	US	102.172	637427	1634	282	200185	No			31	1	1	0	30	25	5	1
SRR10277388	SRR10277388	Eukaryota	Ascomycota	Lecanoromycetes	Lecanorales	Lecanoraceae	Rhizoplaca	Rhizoplaca arbuscula	WGS	ILLUMINA	Illumina HiSeq 2500	PRJNA576709	SRS5512535	SAMN13004538	Rhizoplaca arbuscula	sl19029	USA: Wyoming	METAGENOMIC	43.2186	-107.436	US	111.233	836479	1593	169	255572	No			26	0	0	0	26	25	1	0
SRR10277377	SRR10277377	Eukaryota	Ascomycota	Lecanoromycetes	Lecanorales	Lecanoraceae	Rhizoplaca	Rhizoplaca arbuscula	WGS	ILLUMINA	Illumina HiSeq 2500	PRJNA576709	SRS5512546	SAMN13004539	Rhizoplaca arbuscula	sl19031	USA: Wyoming	METAGENOMIC	43.2186	-107.436	US	113.819	841379	1593	185	254077	No			27	0	0	0	27	25	2	0
SRR10277366	SRR10277366	Eukaryota	Ascomycota	Lecanoromycetes	Lecanorales	Lecanoraceae	Rhizoplaca	Rhizoplaca haydenii	WGS	ILLUMINA	Illumina HiSeq 2500	PRJNA576709	SRS5512557	SAMN13004540	Rhizoplaca haydenii	sl19032	USA: Wyoming	METAGENOMIC	43.2186	-107.436	US	103.135	653606	1605	277	210649	No			34	0	0	0	34	29	5	0
SRR10277355	SRR10277355	Eukaryota	Ascomycota	Lecanoromycetes	Lecanorales	Lecanoraceae	Rhizoplaca	Rhizoplaca haydenii	WGS	ILLUMINA	Illumina HiSeq 2500	PRJNA576709	SRS5512568	SAMN13004541	Rhizoplaca haydenii	sl19033	USA: Wyoming	METAGENOMIC	43.2186	-107.436	US	99.7962	643745	1550	262	200243	No			31	0	0	0	31	26	5	0
SRR10277344	SRR10277344	Eukaryota	Ascomycota	Lecanoromycetes	Lecanorales	Lecanoraceae	Rhizoplaca	Rhizoplaca arbuscula	WGS	ILLUMINA	Illumina HiSeq 2500	PRJNA576709	SRS5512579	SAMN13004542	Rhizoplaca arbuscula	sl19034	USA: Wyoming	METAGENOMIC	43.2186	-107.436	US	107.499	794352	1713	176	191957	No			27	0	0	0	27	27	0	0
SRR10277333	SRR10277333	Eukaryota	Ascomycota	Lecanoromycetes	Lecanorales	Lecanoraceae	Rhizoplaca	Rhizoplaca arbuscula	WGS	ILLUMINA	Illumina HiSeq 2500	PRJNA576709	SRS5512590	SAMN13004543	Rhizoplaca arbuscula	sl19034apo	USA: Wyoming	METAGENOMIC	43.2186	-107.436	US	61.7934	96594	3067	4434	133062	No			29	0	0	0	29	29	0	0
SRR10277322	SRR10277322	Eukaryota	Ascomycota	Lecanoromycetes	Lecanorales	Lecanoraceae	Rhizoplaca	Rhizoplaca haydenii	WGS	ILLUMINA	Illumina HiSeq 2500	PRJNA576709	SRS5512601	SAMN13004544	Rhizoplaca haydenii	sl19035a	USA: Wyoming, Albany Co., Sherman Hills Estate, east of Snowy View Road, on hill top.	METAGENOMIC	43.2186	-107.436	US	118.42	739853	2221	308	261890	No			38	3	3	0	35	28	7	1
SRR10277317	SRR10277317	Eukaryota	Ascomycota	Lecanoromycetes	Lecanorales	Lecanoraceae	Rhizoplaca	Rhizoplaca haydenii	WGS	ILLUMINA	Illumina HiSeq 2500	PRJNA576709	SRS5512606	SAMN13004545	Rhizoplaca haydenii	sl19035b	USA: Wyoming, Albany Co., Sherman Hills Estate, east of Snowy View Road, on hill top.	METAGENOMIC	43.2186	-107.436	US	110.038	759223	1653	226	227059	No			38	1	1	0	37	30	7	0
SRR10277316	SRR10277316	Eukaryota	Ascomycota	Lecanoromycetes	Lecanorales	Lecanoraceae	Rhizoplaca	Rhizoplaca haydenii	WGS	ILLUMINA	Illumina HiSeq 2500	PRJNA576709	SRS5512607	SAMN13004546	Rhizoplaca haydenii	sl19036a	USA: Wyoming, Albany Co., west side of Laramie, vic. of Grand Ave. and Old Stone Quarry Road, on prominent limestone hill.	METAGENOMIC	43.2186	-107.436	US	106.773	754139	1576	216	227059	No			36	0	0	0	36	30	6	0
SRR10277387	SRR10277387	Eukaryota	Ascomycota	Lecanoromycetes	Lecanorales	Lecanoraceae	Rhizoplaca	Rhizoplaca haydenii	WGS	ILLUMINA	Illumina HiSeq 2500	PRJNA576709	SRS5512536	SAMN13004547	Rhizoplaca haydenii	sl19036b	USA: Wyoming, Albany Co., west side of Laramie, vic. of Grand Ave. and Old Stone Quarry Road, on prominent limestone hill.	METAGENOMIC	43.2186	-107.436	US	109.025	753724	1640	225	190489	No			37	0	0	0	37	31	6	0
SRR10277386	SRR10277386	Eukaryota	Ascomycota	Lecanoromycetes	Lecanorales	Lecanoraceae	Rhizoplaca	Rhizoplaca arbuscula	WGS	ILLUMINA	Illumina HiSeq 2500	PRJNA576709	SRS5512537	SAMN13004548	Rhizoplaca arbuscula	sl19038	USA: Wyoming	METAGENOMIC	43.2186	-107.436	US	114.708	828583	1659	209	266044	No			28	0	0	0	28	25	3	0
SRR10277385	SRR10277385	Eukaryota	Ascomycota	Lecanoromycetes	Lecanorales	Lecanoraceae	Rhizoplaca	Rhizoplaca haydenii	WGS	ILLUMINA	Illumina HiSeq 2500	PRJNA576709	SRS5512538	SAMN13004549	Rhizoplaca haydenii	sl19039	USA: Wyoming	METAGENOMIC	43.2186	-107.436	US	98.3269	659704	1596	237	177920	No			30	0	0	0	30	25	5	0
SRR10277384	SRR10277384	Eukaryota	Ascomycota	Lecanoromycetes	Lecanorales	Lecanoraceae	Rhizoplaca	Rhizoplaca idahoensis	WGS	ILLUMINA	Illumina HiSeq 2500	PRJNA576709	SRS5512539	SAMN13004550	Rhizoplaca idahoensis	AD750	USA: Idaho, Lemhi Co., approximately 5 miles North of Lone Pine, Idaho	METAGENOMIC	44.3098	-112.988	US	184.148	392392	4891	1239	1399758	No			60	29	22	7	31	22	9	3
SRR10277383	SRR10277383	Eukaryota	Ascomycota	Lecanoromycetes	Lecanorales	Lecanoraceae	Rhizoplaca	Rhizoplaca arbuscula	WGS	ILLUMINA	Illumina HiSeq 2500	PRJNA576709	SRS5512540	SAMN13004551	Rhizoplaca arbuscula	8678	USA: Idaho, Lemhi Valley, vic. of Birch Creek Campgroup	METAGENOMIC	44.123	-112.89	US	54.2873	41503	2023	22659	270171	No			33	7	4	3	26	23	3	0
SRR10277382	SRR10277382	Eukaryota	Ascomycota	Lecanoromycetes	Lecanorales	Lecanoraceae	Rhizoplaca	Rhizoplaca arbuscula	WGS	ILLUMINA	Illumina HiSeq 2500	PRJNA576709	SRS5512541	SAMN13004552	Rhizoplaca arbuscula	8935p	USA: Idaho, Lemhi Valley, vic. of Birch Creek Campgroup	METAGENOMIC	44.123	-112.89	US	57.041	47854	1945	20143	825247	No			41	7	4	3	34	32	2	2
SRR10277381	SRR10277381	Eukaryota	Ascomycota	Lecanoromycetes	Lecanorales	Lecanoraceae	Rhizoplaca	Rhizoplaca arbuscula	WGS	ILLUMINA	Illumina HiSeq 2500	PRJNA576709	SRS5512542	SAMN13004553	Rhizoplaca arbuscula	sl181009	USA: Idaho, Lemhi Co., south of Leadore and east of Hwy 28, near junction with County Road No. 18	METAGENOMIC	44.6905	-113.358	US	108.48	784422	1807	205	193791	No			29	0	0	0	29	29	0	0
SRR10277380	SRR10277380	Eukaryota	Ascomycota	Lecanoromycetes	Lecanorales	Lecanoraceae	Rhizoplaca	Rhizoplaca arbuscula	WGS	ILLUMINA	Illumina HiSeq 2500	PRJNA576709	SRS5512543	SAMN13004554	Rhizoplaca arbuscula	sl181014	USA: Idaho, Lemhi Co., horse pasture behind Leadore US Forest Service office	METAGENOMIC	44.6828	-113.362	US	218.88	437989	5053	578	207541	No			28	0	0	0	28	26	2	0
SRR10277379	SRR10277379	Eukaryota	Ascomycota	Lecanoromycetes	Lecanorales	Lecanoraceae	Rhizoplaca	Rhizoplaca arbuscula	WGS	ILLUMINA	Illumina HiSeq 2500	PRJNA576709	SRS5512544	SAMN13004555	Rhizoplaca arbuscula	sl181015	USA: Idaho, Lemhi Co., viciniity of Nicholia, east of Hwy 28 along Nicholia Rd	METAGENOMIC	44.6905	-113.358	US	114.171	758944	1606	243	189114	No			29	0	0	0	29	27	2	0
SRR10277378	SRR10277378	Eukaryota	Ascomycota	Lecanoromycetes	Lecanorales	Lecanoraceae	Rhizoplaca	Rhizoplaca arbuscula	WGS	ILLUMINA	Illumina HiSeq 2500	PRJNA576709	SRS5512545	SAMN13004556	Rhizoplaca arbuscula	sl181016	USA: Idaho, Lemhi Co., viciniity of Nicholia, east of Hwy 28 along Nicholia Rd	METAGENOMIC	44.6905	-113.358	US	110.548	793926	1485	209	298180	No			32	0	0	0	32	29	3	0
SRR10277376	SRR10277376	Eukaryota	Ascomycota	Lecanoromycetes	Lecanorales	Lecanoraceae	Rhizoplaca	Rhizoplaca arbuscula	WGS	ILLUMINA	Illumina HiSeq 2500	PRJNA576709	SRS5512547	SAMN13004557	Rhizoplaca arbuscula	sl181017	USA: Idaho, Lemhi Co., viciniity of Nicholia, east of Hwy 28 along Nicholia Rd	METAGENOMIC	44.6905	-113.358	US	112.167	795522	1622	216	171827	No			31	0	0	0	31	28	3	0
SRR10277375	SRR10277375	Eukaryota	Ascomycota	Lecanoromycetes	Lecanorales	Lecanoraceae	Rhizoplaca	Rhizoplaca polymorpha	WGS	ILLUMINA	Illumina HiSeq 2500	PRJNA576709	SRS5512548	SAMN13004558	Rhizoplaca polymorpha	8935b	USA: Idaho, Lemhi Valley, vic. of Birch Creek Campgroup	METAGENOMIC	44.123	-112.89	US	49.1752	41841	2048	22664	229776	No			33	4	4	0	29	26	3	2
SRR10277374	SRR10277374	Eukaryota	Ascomycota	Lecanoromycetes	Lecanorales	Lecanoraceae	Rhizoplaca	Rhizoplaca sp. 715f	WGS	ILLUMINA	Illumina HiSeq 2500	PRJNA576709	SRS5512549	SAMN13004559	Rhizoplaca sp. 715f	715f	USA: Montana, Deerlodge Co., Deerlodge National Forest, Fourmile Basin	METAGENOMIC	46.0881	-113.236	US	93.7115	161893	3264	2889	208842	No			55	24	17	7	31	28	3	4
SRR10277373	SRR10277373	Eukaryota	Ascomycota	Lecanoromycetes	Lecanorales	Lecanoraceae	Rhizoplaca	Rhizoplaca haydenii	WGS	ILLUMINA	Illumina HiSeq 2500	PRJNA576709	SRS5512550	SAMN13004560	Rhizoplaca haydenii	684f	USA: Wyoming, Lincoln Co., 15 miles S of Kemmerer, east of 189.	METAGENOMIC	43.2186	-107.436	US	86.6036	104197	4133	4630	192629	No			45	19	13	6	26	26	0	3
SRR10277372	SRR10277372	Eukaryota	Ascomycota	Lecanoromycetes	Lecanorales	Lecanoraceae	Rhizoplaca	Rhizoplaca haydenii	WGS	ILLUMINA	Illumina HiSeq 2500	PRJNA576709	SRS5512551	SAMN13004561	Rhizoplaca haydenii	685f	USA: Wyoming, Lincoln Co., 15 miles S of Kemmerer, east of 189.	METAGENOMIC	43.2186	-107.436	US	149.128	738600	4652	433	904621	No			38	20	13	7	18	18	0	2
SRR10277371	SRR10277371	Eukaryota	Ascomycota	Lecanoromycetes	Lecanorales	Lecanoraceae	Rhizoplaca	Rhizoplaca haydenii	WGS	ILLUMINA	Illumina HiSeq 2500	PRJNA576709	SRS5512552	SAMN13004562	Rhizoplaca haydenii	728f	USA: Wyoming, Sweetwater Co., 16.1 E of Farson off Hwy 28 on Sqaw Road #4106. In Artemesia tridentat - Poa spp community.	METAGENOMIC	43.2186	-107.436	US	120.232	679778	2039	350	229558	No			37	2	2	0	35	28	7	1
SRR10277370	SRR10277370	Eukaryota	Ascomycota	Lecanoromycetes	Lecanorales	Lecanoraceae	Rhizoplaca	Rhizoplaca haydenii	WGS	ILLUMINA	Illumina HiSeq 2500	PRJNA576709	SRS5512553	SAMN13004563	Rhizoplaca haydenii	729f	USA: Wyoming, Sweetwater Co., 16.1 E of Farson off Hwy 28 on Sqaw Road #4106. In Artemesia tridentat - Poa spp community.	METAGENOMIC	43.2186	-107.436	US	127.725	726107	2008	327	200345	No			37	4	4	0	33	26	7	1
SRR10277369	SRR10277369	Eukaryota	Ascomycota	Lecanoromycetes	Lecanorales	Lecanoraceae	Rhizoplaca	Rhizoplaca arbuscula	WGS	ILLUMINA	Illumina HiSeq 2500	PRJNA576709	SRS5512554	SAMN13004564	Rhizoplaca arbuscula	sl181008	USA: Idaho, Lemhi Co., west of Hwy 28, along Birch Creek, south of Birth Creek Campground	METAGENOMIC	44.123	-112.89	US	111.741	819850	1664	193	173635	No			28	0	0	0	28	26	2	0
SRR10277368	SRR10277368	Eukaryota	Ascomycota	Lecanoromycetes	Lecanorales	Lecanoraceae	Rhizoplaca	Rhizoplaca cf. idahoensis	WGS	ILLUMINA	Illumina HiSeq 2500	PRJNA576709	SRS5512555	SAMN13004565	Rhizoplaca cf. idahoensis	sl181010	USA: Idaho, Lemhi Co., vic. of Hwy 28	METAGENOMIC	44.6905	-113.358	US	100.472	714273	1711	209	193303	No			27	0	0	0	27	24	3	0
SRR10277367	SRR10277367	Eukaryota	Ascomycota	Lecanoromycetes	Lecanorales	Lecanoraceae	Rhizoplaca	Rhizoplaca haydenii	WGS	ILLUMINA	Illumina HiSeq 2500	PRJNA576709	SRS5512556	SAMN13004566	Rhizoplaca haydenii	L0132	USA: Wyoming, Uinta Co.,vicinity of Crandall Farms, 2463 County Road 271, Robertson; ca. 2.4 miles south of junction w/ county rd. No. 204, along county Rd No. 271, at old loading carral in sagebrush community	METAGENOMIC	43.2186	-107.436	US	121.183	752617	1772	279	234735	No			35	2	2	0	33	28	5	0
SRR10277365	SRR10277365	Eukaryota	Ascomycota	Lecanoromycetes	Lecanorales	Lecanoraceae	Rhizoplaca	Rhizoplaca haydenii	WGS	ILLUMINA	Illumina HiSeq 2500	PRJNA576709	SRS5512558	SAMN13004567	Rhizoplaca haydenii	L0134	USA: Wyoming, Uinta Co.,vicinity of Crandall Farms, 2463 County Road 271, Robertson; ca. 2.4 miles south of junction w/ county rd. No. 204, along county Rd No. 271, at old loading carral in sagebrush community	METAGENOMIC	43.2186	-107.436	US	108.564	693323	1666	263	250579	No			32	0	0	0	32	28	4	0
SRR10277364	SRR10277364	Eukaryota	Ascomycota	Lecanoromycetes	Lecanorales	Lecanoraceae	Rhizoplaca	Rhizoplaca arbuscula	WGS	ILLUMINA	Illumina HiSeq 2500	PRJNA576709	SRS5512559	SAMN13004568	Rhizoplaca arbuscula	sl181011	USA: Idaho, Lemhi Co., south of Leadore and east of Hwy 28, near junction with County Road No. 18	METAGENOMIC	44.6905	-113.358	US	82.6135	98809	5384	5274	181125	No			36	0	0	0	36	34	2	0
SRR10277363	SRR10277363	Eukaryota	Ascomycota	Lecanoromycetes	Lecanorales	Lecanoraceae	Rhizoplaca	Rhizoplaca haydenii	WGS	ILLUMINA	Illumina HiSeq 2500	PRJNA576709	SRS5512560	SAMN13004569	Rhizoplaca haydenii	sl181012	USA: Idaho, Lemhi Co., south of Leadore and east of Hwy 28, near junction with County Road No. 18	METAGENOMIC	44.6905	-113.358	US	105.117	676772	1408	261	269454	No			28	0	0	0	28	23	5	0
SRR10277362	SRR10277362	Eukaryota	Ascomycota	Lecanoromycetes	Lecanorales	Lecanoraceae	Rhizoplaca	Rhizoplaca cf. idahoensis	WGS	ILLUMINA	Illumina HiSeq 2500	PRJNA576709	SRS5512561	SAMN13004570	Rhizoplaca cf. idahoensis	094f	USA: Idaho, Lemhi Co., horse pasture behind Leadore US Forest Service office	METAGENOMIC	44.6828	-113.362	US	407.494	1269107	16695	759	145736	No			120	40	39	1	80	77	3	4
SRR10277361	SRR10277361	Eukaryota	Ascomycota	Lecanoromycetes	Lecanorales	Lecanoraceae	Rhizoplaca	Rhizoplaca cf. idahoensis	WGS	ILLUMINA	Illumina HiSeq 2500	PRJNA576709	SRS5512562	SAMN13004571	Rhizoplaca cf. idahoensis	103f	USA: Idaho, Lemhi Co., horse pasture behind Leadore US Forest Service office	METAGENOMIC	44.6828	-113.362	US	105.185	162487	4505	1433	86095	No			40	17	17	0	23	22	1	2
SRR10277360	SRR10277360	Eukaryota	Ascomycota	Lecanoromycetes	Lecanorales	Lecanoraceae	Rhizoplaca	Rhizoplaca melanophthalma subsp. crispa	WGS	ILLUMINA	Illumina HiSeq 2500	PRJNA576709	SRS5512563	SAMN13004572	Rhizoplaca melanophthalma subsp. crispa	sl181002	USA: Idaho, Custer Co., at Gooseberry Creek Road, west side of Lost River Range, East side of Highway 193, south of Challis at Gooseberry Creek Road, approximately mile marker 146, on prominent rise	METAGENOMIC	44.3017	-114.021	US	106.626	493226	1632	454	284923	No			28	2	2	0	26	18	8	0
SRR10277359	SRR10277359	Eukaryota	Ascomycota	Lecanoromycetes	Lecanorales	Lecanoraceae	Rhizoplaca	Rhizoplaca melanophthalma subsp. crispa	WGS	ILLUMINA	Illumina HiSeq 2500	PRJNA576709	SRS5512564	SAMN13004573	Rhizoplaca melanophthalma subsp. crispa	sl181003	USA: Idaho, Custer Co., at Gooseberry Creek Road, west side of Lost River Range, East side of Highway 193, south of Challis at Gooseberry Creek Road, approximately mile marker 146, on prominent rise	METAGENOMIC	44.3017	-114.021	US	106.844	468326	1728	525	263577	No			29	1	1	0	28	19	9	1
SRR10277358	SRR10277358	Eukaryota	Ascomycota	Lecanoromycetes	Lecanorales	Lecanoraceae	Rhizoplaca	Rhizoplaca melanophthalma	WGS	ILLUMINA	Illumina HiSeq 2500	PRJNA576709	SRS5512565	SAMN13004574	Rhizoplaca melanophthalma	8668b	USA: Nevada, Nye Co., Humboldt-Toiyabe N.F., Table Mountain Wilderness Area, vic. of Mosquito Creek	METAGENOMIC	38.7415	-116.594	US	91.3698	100001	3344	3037	334000	No			48	17	12	5	31	28	3	4
SRR10277357	SRR10277357	Eukaryota	Ascomycota	Lecanoromycetes	Lecanorales	Lecanoraceae	Rhizoplaca	Rhizoplaca melanophthalma	WGS	ILLUMINA	Illumina HiSeq 2500	PRJNA576709	SRS5512566	SAMN13004575	Rhizoplaca melanophthalma	8800	USA: Utah, Wayne Co., Thousand Lakes Mountain, vic. of Forsyth Reservoir	METAGENOMIC	38.418	-111.48	US	62.7181	63233	2580	5505	120003	No			37	3	3	0	34	30	4	1
SRR10277356	SRR10277356	Eukaryota	Ascomycota	Lecanoromycetes	Lecanorales	Lecanoraceae	Rhizoplaca	Rhizoplaca melanophthalma	WGS	ILLUMINA	Illumina HiSeq 2500	PRJNA576709	SRS5512567	SAMN13004576	Rhizoplaca melanophthalma	8801	USA: Utah, Wayne Co., Thousand Lakes Mountain, vic. of Forsyth Reservoir	METAGENOMIC	38.418	-111.48	US	107.268	108743	4250	3670	301818	No			58	21	21	0	37	31	6	3
SRR10277354	SRR10277354	Eukaryota	Ascomycota	Lecanoromycetes	Lecanorales	Lecanoraceae	Rhizoplaca	Rhizoplaca melanophthalma	WGS	ILLUMINA	Illumina HiSeq 2500	PRJNA576709	SRS5512569	SAMN13004577	Rhizoplaca melanophthalma	8802	USA: Utah, Wayne Co., Thousand Lakes Mountain, vic. of Forsyth Reservoir	METAGENOMIC	38.418	-111.48	US	106.204	96072	4580	4781	528987	No			64	30	25	5	34	27	7	3
SRR10277353	SRR10277353	Eukaryota	Ascomycota	Lecanoromycetes	Lecanorales	Lecanoraceae	Rhizoplaca	Rhizoplaca melanophthalma	WGS	ILLUMINA	Illumina HiSeq 2500	PRJNA576709	SRS5512570	SAMN13004578	Rhizoplaca melanophthalma	8810	USA: Utah, Millard Co., north of Fossil Mountain	METAGENOMIC	38.8762	-113.47	US	112.925	235362	5492	3357	511599	No			64	39	36	3	25	25	0	4
SRR10277352	SRR10277352	Eukaryota	Ascomycota	Lecanoromycetes	Lecanorales	Lecanoraceae	Rhizoplaca	Rhizoplaca melanophthalma	WGS	ILLUMINA	Illumina HiSeq 2500	PRJNA576709	SRS5512571	SAMN13004579	Rhizoplaca melanophthalma	Rhme_CULTURE	USA: Colorado, Rocky Mountain NP, Larimer County, Estes Park, Old Fall River Rd.	GENOMIC	40.4225	-105.692	US	61.4157	9661	1880	59043	520609	No			36	0	0	0	36	17	19	0
SRR10277351	SRR10277351	Eukaryota	Ascomycota	Lecanoromycetes	Lecanorales	Lecanoraceae	Rhizoplaca	Rhizoplaca cf. porteri	WGS	ILLUMINA	Illumina HiSeq 2500	PRJNA576709	SRS5512572	SAMN13004580	Rhizoplaca cf. porteri	6758	USA: NV, Nye Co., Grant Range Wilderness Area/road to Timber Mountain	METAGENOMIC	38.7415	-116.594	US	85.7436	426438	1292	444	348032	No			32	0	0	0	32	22	10	0
SRR10277350	SRR10277350	Eukaryota	Ascomycota	Lecanoromycetes	Lecanorales	Lecanoraceae	Rhizoplaca	Rhizoplaca cf. porteri	WGS	ILLUMINA	Illumina HiSeq 2500	PRJNA576709	SRS5512573	SAMN13004581	Rhizoplaca cf. porteri	8665x	USA: NV, Nye Co., Humboldt-Toiyabe National Forest, Table Mountain Wilderness Area, vic. of Barley Creek	METAGENOMIC	38.7415	-116.594	US	123.574	579125	2192	525	276371	No			40	8	8	0	32	23	9	0
SRR10277349	SRR10277349	Eukaryota	Ascomycota	Lecanoromycetes	Lecanorales	Lecanoraceae	Rhizoplaca	Rhizoplaca novomexicana	WGS	ILLUMINA	Illumina HiSeq 2500	PRJNA576709	SRS5512574	SAMN13004582	Rhizoplaca novomexicana	8684d	USA: New Mexico, Taos Co., Wheeler Peak Wilderness Area, east side	METAGENOMIC	38.7415	-116.594	US	191.455	150362	4346	2152	821849	No			64	28	28	0	36	19	17	3
SRR10277348	SRR10277348	Eukaryota	Ascomycota	Lecanoromycetes	Lecanorales	Lecanoraceae	Rhizoplaca	Rhizoplaca occulta	WGS	ILLUMINA	Illumina HiSeq 2500	PRJNA576709	SRS5512575	SAMN13004583	Rhizoplaca occulta	8807i	USA: Nevada, White Pine Co., Humboldt-Toiyabe National Forest, vic. of Cave Mountain Repeater station	METAGENOMIC	38.6506	-117.503	US	69.0191	51613	2524	15565	244329	No			45	16	15	1	29	24	5	3
SRR10277347	SRR10277347	Eukaryota	Ascomycota	Lecanoromycetes	Lecanorales	Lecanoraceae	Rhizoplaca	Rhizoplaca occulta	WGS	ILLUMINA	Illumina HiSeq 2500	PRJNA576709	SRS5512576	SAMN13004584	Rhizoplaca occulta	8807iv	USA: Nevada, White Pine Co., Humboldt-Toiyabe National Forest, vic. of Cave Mountain Repeater station	METAGENOMIC	38.6506	-117.503	US	79.8119	60700	3441	11148	284234	No			55	27	22	5	28	22	6	5
SRR10277346	SRR10277346	Eukaryota	Ascomycota	Lecanoromycetes	Lecanorales	Lecanoraceae	Rhizoplaca	Rhizoplaca parilis	WGS	ILLUMINA	Illumina HiSeq 2500	PRJNA576709	SRS5512577	SAMN13004585	Rhizoplaca parilis	8665n	USA: Nevada, Nye Co., Humboldt-Toiyabe National Forest, Table Mountain Wilderness Area, vicinity of Barley Creek	METAGENOMIC	38.7415	-116.594	US	62.0583	65802	2857	7627	213421	No			46	12	12	0	34	29	5	2
SRR10277345	SRR10277345	Eukaryota	Ascomycota	Lecanoromycetes	Lecanorales	Lecanoraceae	Rhizoplaca	Rhizoplaca parilis	WGS	ILLUMINA	Illumina HiSeq 2500	PRJNA576709	SRS5512578	SAMN13004586	Rhizoplaca parilis	8803	USA: Utah, Utah Co., Wasatch-Cache National Forest, American Fork Canyon	METAGENOMIC	40.4342	-111.739	US	107.9	492430	2951	2284	520850	No			53	21	16	5	32	28	4	3
SRR10277343	SRR10277343	Eukaryota	Ascomycota	Lecanoromycetes	Lecanorales	Lecanoraceae	Rhizoplaca	Rhizoplaca parilis	WGS	ILLUMINA	Illumina HiSeq 2500	PRJNA576709	SRS5512580	SAMN13004587	Rhizoplaca parilis	8805	USA: Utah, Utah Co., Wasatch-Cache National Forest, Lone Peak Wilderness Area, vic. of Box Elder Peak	METAGENOMIC	40.4342	-111.739	US	95.4014	73397	4643	7815	351884	No			72	44	40	4	28	20	8	3
SRR10277342	SRR10277342	Eukaryota	Ascomycota	Lecanoromycetes	Lecanorales	Lecanoraceae	Rhizoplaca	Rhizoplaca parilis	WGS	ILLUMINA	Illumina HiSeq 2500	PRJNA576709	SRS5512581	SAMN13004588	Rhizoplaca parilis	8806	USA: Utah, Utah Co., Wasatch-Cache National Forest, Lone Peak Wilderness Area, vic. of Box Elder Peak	METAGENOMIC	40.4342	-111.739	US	66.2246	46283	2013	16614	464607	No			41	12	9	3	29	23	6	3
SRR10277340	SRR10277340	Eukaryota	Ascomycota	Lecanoromycetes	Lecanorales	Lecanoraceae	Rhizoplaca	Rhizoplaca polymorpha	WGS	ILLUMINA	Illumina HiSeq 2500	PRJNA576709	SRS5512583	SAMN13004590	Rhizoplaca polymorpha	8663t	USA: Utah, Duchesne Co., Ashley National Forest, South Unit, along Nutter's Ridge Road	METAGENOMIC	40.6171	-110.051	US	114.533	126537	5795	6253	264767	No			68	44	42	2	24	17	7	5
SRR10277339	SRR10277339	Eukaryota	Ascomycota	Lecanoromycetes	Lecanorales	Lecanoraceae	Rhizoplaca	Rhizoplaca polymorpha	WGS	ILLUMINA	Illumina HiSeq 2500	PRJNA576709	SRS5512584	SAMN13004591	Rhizoplaca polymorpha	8665u	USA: Nevada, Nye Co., Humboldt-Toiyabe National Forest, Table Mountain Wilderness Area, vicinity of Barley Creek	METAGENOMIC	38.7415	-116.594	US	103.081	437694	2405	1577	265673	No			39	13	11	2	26	18	8	4
SRR10277338	SRR10277338	Eukaryota	Ascomycota	Lecanoromycetes	Lecanorales	Lecanoraceae	Rhizoplaca	Rhizoplaca polymorpha	WGS	ILLUMINA	Illumina HiSeq 2500	PRJNA576709	SRS5512585	SAMN13004592	Rhizoplaca polymorpha	8668g	USA: Nevada, Nye Co., Humboldt-Toiyabe N.F., Table Mountain Wilderness Area, vic. of Mosquito Creek	METAGENOMIC	38.7415	-116.594	US	102.318	439039	1555	635	442238	No			33	4	3	1	29	17	12	1
SRR10277337	SRR10277337	Eukaryota	Ascomycota	Lecanoromycetes	Lecanorales	Lecanoraceae	Rhizoplaca	Rhizoplaca polymorpha	WGS	ILLUMINA	Illumina HiSeq 2500	PRJNA576709	SRS5512586	SAMN13004593	Rhizoplaca polymorpha	8807iii	USA: Nevada, White Pine Co., Humboldt-Toiyabe National Forest, vic. of Cave Mountain Repeater station	METAGENOMIC	38.6506	-117.503	US	63.0553	40772	3512	9519	350807	No			42	20	18	2	22	22	0	1
SRR10277336	SRR10277336	Eukaryota	Ascomycota	Lecanoromycetes	Lecanorales	Lecanoraceae	Rhizoplaca	Rhizoplaca porteri	WGS	ILLUMINA	Illumina HiSeq 2500	PRJNA576709	SRS5512587	SAMN13004594	Rhizoplaca porteri	8663a	USA: Utah, Duchesne Co., Ashley National Forest, South Unit, along Nutter's Ridge Road	METAGENOMIC	40.6171	-110.051	US	99.3912	481042	1876	889	1118272	No			36	7	4	3	29	18	11	2
SRR10277335	SRR10277335	Eukaryota	Ascomycota	Lecanoromycetes	Lecanorales	Lecanoraceae	Rhizoplaca	Rhizoplaca porteri	WGS	ILLUMINA	Illumina HiSeq 2500	PRJNA576709	SRS5512588	SAMN13004595	Rhizoplaca porteri	8668a	USA: Nevada, Nye Co., Humboldt-Toiyabe N.F., Table Mountain Wilderness Area, vic. of Mosquito Creek	METAGENOMIC	38.7415	-116.594	US	100.479	479761	2024	779	314036	No			33	7	7	0	26	19	7	0
SRR10277334	SRR10277334	Eukaryota	Ascomycota	Lecanoromycetes	Lecanorales	Lecanoraceae	Rhizoplaca	Rhizoplaca porteri	WGS	ILLUMINA	Illumina HiSeq 2500	PRJNA576709	SRS5512589	SAMN13004596	Rhizoplaca porteri	8795	USA: Utah, Sevier Co., north of Fish Lake National Forest Boundary along US Route 72	METAGENOMIC	38.6476	-111.524	US	59.4339	52577	2373	9007	203133	No			34	6	6	0	28	19	9	2
SRR10277332	SRR10277332	Eukaryota	Ascomycota	Lecanoromycetes	Lecanorales	Lecanoraceae	Rhizoplaca	Rhizoplaca porteri	WGS	ILLUMINA	Illumina HiSeq 2500	PRJNA576709	SRS5512591	SAMN13004597	Rhizoplaca porteri	8796	USA: Utah, Sevier Co., north of Fish Lake National Forest Boundary along US Route 72	METAGENOMIC	38.6476	-111.524	US	88.4354	483419	1621	523	225095	No			35	4	4	0	31	23	8	0
SRR10277331	SRR10277331	Eukaryota	Ascomycota	Lecanoromycetes	Lecanorales	Lecanoraceae	Rhizoplaca	Rhizoplaca porteri	WGS	ILLUMINA	Illumina HiSeq 2500	PRJNA576709	SRS5512592	SAMN13004598	Rhizoplaca porteri	8797	USA: Utah, Sevier Co., north of Fish Lake National Forest Boundary along US Route 72	METAGENOMIC	38.6476	-111.524	US	89.5578	454630	2162	1142	324275	No			37	7	7	0	30	22	8	1
SRR10277330	SRR10277330	Eukaryota	Ascomycota	Lecanoromycetes	Lecanorales	Lecanoraceae	Rhizoplaca	Rhizoplaca idahoensis	WGS	ILLUMINA	Illumina HiSeq 2500	PRJNA576709	SRS5512593	SAMN13004599	Rhizoplaca idahoensis	RR3719	USA: Idaho, Lemhi Co., junction of Keg Gulch Road &amp; Idaho Route # 28	METAGENOMIC	44.2789	-113.056	US	216.359	455930	7069	1205	1272458	No			86	52	47	5	34	25	9	7
SRR10277329	SRR10277329	Eukaryota	Ascomycota	Lecanoromycetes	Lecanorales	Lecanoraceae	Rhizoplaca	Rhizoplaca arbuscula	WGS	ILLUMINA	Illumina HiSeq 2500	PRJNA576709	SRS5512594	SAMN13004600	Rhizoplaca arbuscula	RR3861	USA: Idaho, Lemhi Co., 3 km NW of Leadore , off Highway 28	METAGENOMIC	44.7033	-113.362	US	137.555	294019	4951	3140	1041604	No			44	14	11	3	30	24	6	2
SRR10277328	SRR10277328	Eukaryota	Ascomycota	Lecanoromycetes	Lecanorales	Lecanoraceae	Rhizoplaca	Rhizoplaca melanophthalma subsp. cerebriformis	WGS	ILLUMINA	Illumina HiSeq 2500	PRJNA576709	SRS5512595	SAMN13004601	Rhizoplaca melanophthalma subsp. cerebriformis	RR3876	USA: Idaho, Lemhi Co., junction of Keg Gulch Road &amp; Idaho Route # 28	METAGENOMIC	44.2789	-113.056	US	164.663	254490	4724	1572	747751	No			50	18	13	5	32	21	11	4
SRR10277327	SRR10277327	Eukaryota	Ascomycota	Lecanoromycetes	Lecanorales	Lecanoraceae	Rhizoplaca	Rhizoplaca shushanii	WGS	ILLUMINA	Illumina HiSeq 2500	PRJNA576709	SRS5512596	SAMN13004602	Rhizoplaca shushanii	8664ii	USA: Utah, Wayne Co., Thousand Lakes Mountain, at summit	METAGENOMIC	38.418	-111.48	US	56.4612	33263	2691	20228	241123	No			51	12	12	0	39	37	2	1
SRR10277326	SRR10277326	Eukaryota	Ascomycota	Lecanoromycetes	Lecanorales	Lecanoraceae	Rhizoplaca	Rhizoplaca shushanii	WGS	ILLUMINA	Illumina HiSeq 2500	PRJNA576709	SRS5512597	SAMN13004603	Rhizoplaca shushanii	8664iii	USA: Utah, Wayne Co., Thousand Lakes Mountain, at summit	METAGENOMIC	38.418	-111.48	US	109.75	772248	1402	227	354126	No			37	2	2	0	35	30	5	0
SRR10277325	SRR10277325	Eukaryota	Ascomycota	Lecanoromycetes	Lecanorales	Lecanoraceae	Rhizoplaca	Rhizoplaca shushanii	WGS	ILLUMINA	Illumina HiSeq 2500	PRJNA576709	SRS5512598	SAMN13004604	Rhizoplaca shushanii	8664iv	USA: Utah, Wayne Co., Thousand Lakes Mountain, at summit	METAGENOMIC	38.418	-111.48	US	117.731	834471	1661	226	307901	No			35	3	3	0	32	28	4	0
SRR10277324	SRR10277324	Eukaryota	Ascomycota	Lecanoromycetes	Lecanorales	Lecanoraceae	Rhizoplaca	Rhizoplaca shushanii	WGS	ILLUMINA	Illumina HiSeq 2500	PRJNA576709	SRS5512599	SAMN13004605	Rhizoplaca shushanii	8664v	USA: Utah, Wayne Co., Thousand Lakes Mountain, at summit	METAGENOMIC	38.418	-111.48	US	42.3752	24353	1406	31963	233945	No			40	1	1	0	39	33	6	0
SRR10277323	SRR10277323	Eukaryota	Ascomycota	Lecanoromycetes	Lecanorales	Lecanoraceae	Rhizoplaca	Rhizoplaca shushanii	WGS	ILLUMINA	Illumina HiSeq 2500	PRJNA576709	SRS5512600	SAMN13004606	Rhizoplaca shushanii	8664vi	USA: Utah, Wayne Co., Thousand Lakes Mountain, at summit	METAGENOMIC	38.418	-111.48	US	121.062	796268	2309	299	269794	No			43	13	13	0	30	24	6	0
SRR10277321	SRR10277321	Eukaryota	Ascomycota	Lecanoromycetes	Lecanorales	Lecanoraceae	Rhizoplaca	Rhizoplaca cf. porteri	WGS	ILLUMINA	Illumina HiSeq 2500	PRJNA576709	SRS5512602	SAMN13004607	Rhizoplaca cf. porteri	712f	USA: Nevada, White Pine Co., Humboldt-Toiyabe N.F. Kalamazoo Mtn on FR 427on summit between Duck Creek and Kalamazoo	METAGENOMIC	38.6506	-117.503	US	92.009	116299	4063	2555	108030	No			49	18	18	0	31	29	2	2
SRR10277320	SRR10277320	Eukaryota	Ascomycota	Lecanoromycetes	Lecanorales	Lecanoraceae	Rhizoplaca	Rhizoplaca cf. porteri	WGS	ILLUMINA	Illumina HiSeq 2500	PRJNA576709	SRS5512603	SAMN13004608	Rhizoplaca cf. porteri	8668L	USA: Nevada, Nye Co., Humboldt-Toiyabe N.F., Table Mountain Wilderness Area, vic. of Mosquito Creek	METAGENOMIC	38.7415	-116.594	US	123.293	548205	2429	533	235797	No			47	15	15	0	32	25	7	1
SRR10277318	SRR10277318	Eukaryota	Ascomycota	Lecanoromycetes	Lecanorales	Lecanoraceae	Rhizoplaca	Rhizoplaca subdiscrepans	WGS	ILLUMINA	Illumina HiSeq 2500	PRJNA576709	SRS5512605	SAMN13004610	Rhizoplaca subdiscrepans	9052	USA: Nevada, Humboldt Co., Humboldt-Toiyabe National Forest, Santa-Rosa/Paradise Peak Wilderness Area, along Rebel Creek	METAGENOMIC	41.6044	-117.767	US	472.662	373387	21862	2242	724814	No			187	151	135	16	36	20	16	21
SRR19308508	SRR19308508	Eukaryota	Ascomycota	Lecanoromycetes	Lecanorales	Lecanoraceae	Rhizoplaca	Rhizoplaca sp. SL-2022a	WGS	ILLUMINA	Illumina HiSeq 2500	PRJNA576709	SRS13098163	SAMN28501373	Rhizoplaca sp. SL-2022a	sl20081	USA: Montana, Carbon Co., Beartooth Plateau	GENOMIC	45.0097	-109.408	US	54.9291	58200	1893	12700	249986	No			29	0	0	0	29	27	2	0
SRR14722042	SRR14722042	Eukaryota	Ascomycota	Lecanoromycetes	Lecanorales	Lecanoraceae	Scoliciosporum	Scoliciosporum umbrinum	WGS	ILLUMINA	Illumina HiSeq 2000	PRJNA731936	SRS9126137	SAMN19302668	Scoliciosporum umbrinum	FEN_318_S62_R1_001.fastq.gz	USA:North_Carolina	GENOMIC	35.4372	-83.7481	US	246.411	398213	10967	936	123450	No			68	42	38	4	26	26	0	3
SRR14722079	SRR14722079	Eukaryota	Ascomycota	Lecanoromycetes	Lecanorales	Lecanoraceae	Xanthosyne	Xanthosyne varians	WGS	ILLUMINA	Illumina HiSeq 2000	PRJNA731936	SRS9126100	SAMN19302635	Pyrrhospora varians	FEN_285_S29_R1_001.fastq.gz	USA:North_Carolina	GENOMIC	35.4752	-83.8101	US	53.2632	98212	2204	784	50247	No			0	0	0	0	0	0	0	0
SRR14721944	SRR14721944	Eukaryota	Ascomycota	Lecanoromycetes	Lecanorales	Lecanoraceae	Xanthosyne	Xanthosyne varians	WGS	ILLUMINA	Illumina HiSeq 2000	PRJNA731936	SRS9126235	SAMN19302759	Pyrrhospora varians	FEN_438_Pyrrhospora_varians_Plate6_R1.fastq.gz	USA:Alabama	GENOMIC	34.3679	-85.6299	US	142.204	276250	4228	546	127740	No			29	10	10	0	19	19	0	2
SRR18162832	SRR18162832	Eukaryota	Ascomycota	Lecanoromycetes	Lecanorales	Lecanorales incertae sedis	Puttea	Puttea exsequens	WGS	ILLUMINA	Illumina HiSeq X	PRJNA795879	SRS12126641	SAMN25961862	Puttea exsequens	Puttea exsequens MAG	Canada: Alberta, W of Clear Prairie	METAGENOMIC	56.5842	-119.71	CA	860.564	1172308	29224	1311	833733	No			392	360	322	38	32	13	19	31
SRR14722225	SRR14722225	Eukaryota	Ascomycota	Lecanoromycetes	Lecanorales	Lopadiaceae	Lopadium	Lopadium disciforme	WGS	ILLUMINA	Illumina HiSeq 2000	PRJNA731936	SRS9126364	SAMN19302504	Lopadium disciforme	FEN_89_Lopadium_disciforme_Plate3_E2_R1.fastq.gz	USA:Tennessee	GENOMIC	35.585	-83.4747	US	96.0764	127095	4867	4431	110296	No			24	3	3	0	21	21	0	0
SRR14722152	SRR14722152	Eukaryota	Ascomycota	Lecanoromycetes	Lecanorales	Micareaceae	Micarea	Micarea neostipitata	WGS	ILLUMINA	Illumina HiSeq 2000	PRJNA731936	SRS9126027	SAMN19302569	Micarea neostipitata	FEN_218_Micarea_neostipitata_Plate2_C4_R1.fastq.gz	USA:North_Carolina	GENOMIC	35.4292	-83.7547	US	312.78	490626	12500	981	110922	No			39	13	13	0	26	25	1	1
SRR14722226	SRR14722226	Eukaryota	Ascomycota	Lecanoromycetes	Lecanorales	Mycoblastaceae	Mycoblastus	Mycoblastus sanguinarioides	WGS	ILLUMINA	Illumina HiSeq 2000	PRJNA731936	SRS9126363	SAMN19302503	Mycoblastus sanguinarioides	Plate1_F9_S33_L002_R1_001.fastq.gz	USA:Tennessee	GENOMIC	35.5631	-83.4983	US	130.738	239905	5465	688	60720	No			27	6	6	0	21	21	0	1
SRR18162807	SRR18162807	Eukaryota	Ascomycota	Lecanoromycetes	Lecanorales	Mycoblastaceae	Mycoblastus	Mycoblastus sanguinarius	WGS	ILLUMINA	Illumina HiSeq X	PRJNA795879	SRS12126664	SAMN25961858	Mycoblastus sanguinarius	Mycoblastus sanguinarius MAG	Canada: Saskatchewan, Wapawekka Hills	METAGENOMIC	54.6203	-104.365	CA	306.532	345733	7024	13225	759943	No			102	47	40	7	55	32	23	10
ERR5055676	ERR5055676	Eukaryota	Ascomycota	Lecanoromycetes	Lecanorales	Parmeliaceae	Alectoria	Alectoria fallacina	WGS	ILLUMINA	HiSeq X Ten	PRJEB42325	ERS5505858	SAMEA7758527	lichen metagenome	SAMEA7758527	Sugarland Mountain Trail, Gatlinburg, TN, USA	METAGENOMIC	35.5987	-83.4755	US	252.755	227009	7849	14250	884784	No			42	11	10	1	31	13	18	3
SRR13685131	SRR13685131	Eukaryota	Ascomycota	Lecanoromycetes	Lecanorales	Parmeliaceae	Alectoria	Alectoria fallacina	WGS	ILLUMINA	NextSeq 550	PRJNA700635	SRS8233924	SAMN17834479	Alectoria fallacina	FEN_140_Alectoria_fallacina	USA: Tennessee	GENOMIC	35.585	-83.4747	US	126.464	114708	7659	2598	143423	No			34	10	7	3	24	23	1	1
SRR14722132	SRR14722132	Eukaryota	Ascomycota	Lecanoromycetes	Lecanorales	Parmeliaceae	Anzia	Anzia colpodes	WGS	ILLUMINA	Illumina HiSeq 2000	PRJNA731936	SRS9126047	SAMN19302587	Anzia colpodes	FEN_236_Anzia_colpodes_Plate2_B2_R1.fastq.gz	USA:North_Carolina	GENOMIC	35.4069	-83.7647	US	251.88	521183	6209	504	223311	No			48	16	14	2	32	31	1	2
SRR14722259	SRR14722259	Eukaryota	Ascomycota	Lecanoromycetes	Lecanorales	Parmeliaceae	Anzia	Anzia ornata	WGS	ILLUMINA	Illumina HiSeq 2000	PRJNA731936	SRS9126330	SAMN19302845	Anzia ornata	FEN_524_Anzia_ornata_Plate5_R1.fastq.gz	USA:Alabama	GENOMIC	34.3386	-87.4433	US	124.897	217034	5357	791	103538	No			59	14	12	2	45	45	0	2
SRR14722118	SRR14722118	Eukaryota	Ascomycota	Lecanoromycetes	Lecanorales	Parmeliaceae	Bryoria	Bryoria tenuis	WGS	ILLUMINA	Illumina HiSeq 2000	PRJNA731936	SRS9126061	SAMN19302465	Bryoria tenuis	FEN_40_Bryoria_tenuis_Plate1_C5_R1.fastq.gz	USA:Tennessee	GENOMIC	35.5631	-83.4983	US	81.4756	102452	3463	4273	243904	No			56	19	14	5	37	37	0	1
SRR14722295	SRR14722295	Eukaryota	Ascomycota	Lecanoromycetes	Lecanorales	Parmeliaceae	Bryoria	Bryoria bicolor	WGS	ILLUMINA	Illumina HiSeq 2000	PRJNA731936	SRS9126294	SAMN19302486	Bryoria bicolor	Plate1_G7_S37_L002_R1_001.fastq.gz	USA:Tennessee	GENOMIC	35.5631	-83.4983	US	79.4095	139330	2939	740	95619	No			36	5	5	0	31	30	1	0
SRR14722205	SRR14722205	Eukaryota	Ascomycota	Lecanoromycetes	Lecanorales	Parmeliaceae	Bryoria	Bryoria nadvornikiana	WGS	ILLUMINA	Illumina HiSeq 2000	PRJNA731936	SRS9126384	SAMN19302522	Bryoria nadvornikiana	Plate1_E11_S29_L002_R1_001.fastq.gz	USA:Tennessee	GENOMIC	35.5631	-83.4983	US	77.3596	111464	2582	1049	101511	No			45	0	0	0	45	45	0	0
SRR14721942	SRR14721942	Eukaryota	Ascomycota	Lecanoromycetes	Lecanorales	Parmeliaceae	Bulbothrix	Bulbothrix scortella	WGS	ILLUMINA	Illumina HiSeq 2000	PRJNA731936	SRS9126236	SAMN19302761	Bulbothrix scortella	FEN_440_Bulbothrix_scortella_Plate6_R1.fastq.gz	USA:Alabama	GENOMIC	34.3736	-85.6922	US	83.9807	125632	2821	1006	155160	No			54	0	0	0	54	48	6	1
SRR14722027	SRR14722027	Eukaryota	Ascomycota	Lecanoromycetes	Lecanorales	Parmeliaceae	Cetraria	Cetraria aurescens	WGS	ILLUMINA	Illumina HiSeq 2000	PRJNA731936	SRS9126152	SAMN19302684	Cetraria aurescens	FEN_363_Ahtiana_aurescens_Plate5_R1.fastq.gz	USA:North_Carolina	GENOMIC	35.1058	-83.2033	US	114.254	206010	2537	673	99946	No			28	1	1	0	27	26	1	1
SRR14722006	SRR14722006	Eukaryota	Ascomycota	Lecanoromycetes	Lecanorales	Parmeliaceae	Cetrelia	Cetrelia olivetorum	WGS	ILLUMINA	Illumina HiSeq 2000	PRJNA731936	SRS9126172	SAMN19302703	Cetrelia olivetorum	FEN_382_Cetrelia_olivetorum_Plate5_R1.fastq.gz	USA:North_Carolina	GENOMIC	35.0253	-83.1747	US	96.151	152583	3579	1033	95898	No			53	0	0	0	53	53	0	0
SRR14722004	SRR14722004	Eukaryota	Ascomycota	Lecanoromycetes	Lecanorales	Parmeliaceae	Cetrelia	Cetrelia chicitae	WGS	ILLUMINA	Illumina HiSeq 2000	PRJNA731936	SRS9126175	SAMN19302705	Cetrelia chicitae	FEN_384_Cetrelia_chicitae_Plate5_R1.fastq.gz	USA:North_Carolina	GENOMIC	35.1036	-83.2075	US	56.6017	62588	3405	6899	82183	No			42	0	0	0	42	42	0	0
SRR14721927	SRR14721927	Eukaryota	Ascomycota	Lecanoromycetes	Lecanorales	Parmeliaceae	Crespoa	Crespoa crozalsiana	WGS	ILLUMINA	Illumina HiSeq 2000	PRJNA731936	SRS9126252	SAMN19302774	Crespoa crozalsiana	FEN_453_Canoparmelia_crozalsiana_Plate6_R1.fastq.gz	USA:Alabama	GENOMIC	34.3506	-85.6753	US	101.491	171974	2922	651	84702	No			50	0	0	0	50	46	4	0
SRR5805000	SAMN07318404	Eukaryota	Ascomycota	Lecanoromycetes	Lecanorales	Parmeliaceae	Evernia	Evernia prunastri	WGS	ILLUMINA	Illumina HiSeq 2000	PRJNA393135	SRS2337018	SAMN07318404	Evernia prunastri	EP_culture	Spain: Madrid, Fuencarral-El Pardo	GENOMIC	40.4882	-3.7503	ES	40.6871	8821	989	69330	374646			Combined to form single assembly SAMN07318404	51	0	0	0	51	31	20	0
SRR5805001	SAMN07318404	Eukaryota	Ascomycota	Lecanoromycetes	Lecanorales	Parmeliaceae	Evernia	Evernia prunastri	WGS	ILLUMINA	Illumina HiSeq 2000	PRJNA393135	SRS2337018	SAMN07318404	Evernia prunastri	EP_culture	Spain: Madrid, Fuencarral-El Pardo	GENOMIC	40.4882	-3.7503	ES	40.6871	8821	989	69330	374646			Combined to form single assembly SAMN07318404	51	0	0	0	51	31	20	0
SRR5805002	SAMN07318404	Eukaryota	Ascomycota	Lecanoromycetes	Lecanorales	Parmeliaceae	Evernia	Evernia prunastri	WGS	ILLUMINA	Illumina HiSeq 2000	PRJNA393135	SRS2337018	SAMN07318404	Evernia prunastri	EP_culture	Spain: Madrid, Fuencarral-El Pardo	GENOMIC	40.4882	-3.7503	ES	40.6871	8821	989	69330	374646			Combined to form single assembly SAMN07318404	51	0	0	0	51	31	20	0
SRR5808930	SRR5808930	Eukaryota	Ascomycota	Lecanoromycetes	Lecanorales	Parmeliaceae	Evernia	Evernia prunastri	WGS	ILLUMINA	Illumina MiSeq	PRJNA393325	SRS2339650	SAMN07327787	lichen metagenome	EP_metagenome	Norway:Moss,Jeloya	METAGENOMIC	59.4255	10.6079	NO	155.061	123219	5113	1989	237572	No			82	29	27	2	53	43	10	4
SRR13125477	SRR13125477	Eukaryota	Ascomycota	Lecanoromycetes	Lecanorales	Parmeliaceae	Everniopsis	Everniopsis trulla	WGS	ILLUMINA	Illumina HiSeq 2500	PRJNA680508	SRS7763578	SAMN16881806	Everniopsis trulla	Everniopsis trulla 6851	Peru: Provencia de Jauja	GENOMIC	-11.7018	-75.4568	PE	205.882	201651	9286	7778	1118271	No			90	38	31	7	52	12	40	5
SRR14722106	SRR14722106	Eukaryota	Ascomycota	Lecanoromycetes	Lecanorales	Parmeliaceae	Flavoparmelia	Flavoparmelia baltimorensis	WGS	ILLUMINA	Illumina HiSeq 2000	PRJNA731936	SRS9126073	SAMN19302610	Flavoparmelia baltimorensis	FEN_260_S4_R1_001.fastq.gz	USA:North_Carolina	GENOMIC	35.4835	-83.8148	US	217.323	384034	7554	752	107554	No			101	29	29	0	72	70	2	1
SRR14721992	SRR14721992	Eukaryota	Ascomycota	Lecanoromycetes	Lecanorales	Parmeliaceae	Flavoparmelia	Flavoparmelia baltimorensis	WGS	ILLUMINA	Illumina HiSeq 2000	PRJNA731936	SRS9126187	SAMN19302716	Flavoparmelia baltimorensis	FEN_395_Flavoparmelia_baltimorensis_Plate5_R1.fastq.gz	USA:North_Carolina	GENOMIC	35.0253	-83.1747	US	64.7191	100925	4201	1340	52437	No			33	1	1	0	32	32	0	0
SRR14722038	SRR14722038	Eukaryota	Ascomycota	Lecanoromycetes	Lecanorales	Parmeliaceae	Flavopunctelia	Flavopunctelia flaventior	WGS	ILLUMINA	Illumina HiSeq 2000	PRJNA731936	SRS9126140	SAMN19302671	Flavopunctelia flaventior	FEN_350_Flavopunctelia_flaventior_Plate5_R1.fastq.gz	USA:North_Carolina	GENOMIC	35.5994	-83.1033	US	137.668	253333	2828	644	140825	No			63	3	3	0	60	55	5	2
SRR13685168	SRR13685168	Eukaryota	Ascomycota	Lecanoromycetes	Lecanorales	Parmeliaceae	Hypogymnia	Hypogymnia vittata	WGS	ILLUMINA	NextSeq 550	PRJNA700635	SRS8233887	SAMN17834504	Hypogymnia vittata	FEN_55_Hypogymnia_vittata	USA: Tennessee	GENOMIC	35.5631	-83.4983	US	185.661	355266	4542	588	114705	No			74	31	31	0	43	39	4	3
SRR14722162	SRR14722162	Eukaryota	Ascomycota	Lecanoromycetes	Lecanorales	Parmeliaceae	Hypogymnia	Hypogymnia incurvoides	WGS	ILLUMINA	Illumina HiSeq 2000	PRJNA731936	SRS9126017	SAMN19302461	Hypogymnia incurvoides	FEN_32_Hypogymnia_incurvoides_Plate1_C4_R1.fastq.gz	USA:Tennessee	GENOMIC	35.5631	-83.4983	US	210.186	416860	6936	575	73229	No			50	13	13	0	37	37	0	2
SRR14721996	SRR14721996	Eukaryota	Ascomycota	Lecanoromycetes	Lecanorales	Parmeliaceae	Hypogymnia	Hypogymnia vittata	WGS	ILLUMINA	Illumina HiSeq 2000	PRJNA731936	SRS9126183	SAMN19302476	Hypogymnia vittata	FEN_55_Hypogymnia_vittata_Plate1_B6_R1.fastq.gz	USA:Tennessee	GENOMIC	35.5631	-83.4983	US	185.659	355245	4541	588	114705	No			74	31	31	0	43	39	4	3
SRR14722284	SRR14722284	Eukaryota	Ascomycota	Lecanoromycetes	Lecanorales	Parmeliaceae	Hypogymnia	Hypogymnia krogiae	WGS	ILLUMINA	Illumina HiSeq 2000	PRJNA731936	SRS9126305	SAMN19302487	Hypogymnia krogiae	Plate1_H7_S43_L002_R1_001.fastq.gz	USA:Tennessee	GENOMIC	35.5631	-83.4983	US	109.987	194948	4106	701	64093	No			47	6	6	0	41	41	0	0
SRR14722219	SRR14722219	Eukaryota	Ascomycota	Lecanoromycetes	Lecanorales	Parmeliaceae	Hypotrachyna	Hypotrachyna appalachensis	WGS	ILLUMINA	Illumina HiSeq 2000	PRJNA731936	SRS9126370	SAMN19302456	Hypotrachyna appalachensis	FEN_21_Hypotrachyna_minarum_Plate2_G1_R1.fastq.gz	USA:North_Carolina	GENOMIC	35.4675	-83.5617	US	267.494	580352	3749	485	127192	No			41	9	9	0	32	32	0	0
SRR14721974	SRR14721974	Eukaryota	Ascomycota	Lecanoromycetes	Lecanorales	Parmeliaceae	Hypotrachyna	Hypotrachyna catawbiensis	WGS	ILLUMINA	Illumina HiSeq 2000	PRJNA731936	SRS9126205	SAMN19302478	Hypotrachyna catawbiensis	FEN_57_Everniastrum_catawbiense_Plate1_D6_R1.fastq.gz	USA:Tennessee	GENOMIC	35.585	-83.4747	US	242.28	562028	4244	405	82526	No			31	9	9	0	22	20	2	2
SRR14722014	SRR14722014	Eukaryota	Ascomycota	Lecanoromycetes	Lecanorales	Parmeliaceae	Hypotrachyna	Hypotrachyna minarum	WGS	ILLUMINA	Illumina HiSeq 2000	PRJNA731936	SRS9126165	SAMN19302696	Hypotrachyna minarum	FEN_375_Hypotrachyna_minarum_Plate5_R1.fastq.gz	USA:North_Carolina	GENOMIC	35.1036	-83.2075	US	104.941	205066	2811	552	83009	No			36	0	0	0	36	35	1	0
SRR14722002	SRR14722002	Eukaryota	Ascomycota	Lecanoromycetes	Lecanorales	Parmeliaceae	Hypotrachyna	Hypotrachyna lividescens	WGS	ILLUMINA	Illumina HiSeq 2000	PRJNA731936	SRS9126177	SAMN19302707	Hypotrachyna lividescens	FEN_386_Hypotrachyna_lividescens_Plate5_R1.fastq.gz	USA:North_Carolina	GENOMIC	35.1058	-83.2033	US	72.1629	118368	2865	915	120918	No			43	0	0	0	43	42	1	0
SRR14722302	SRR14722302	Eukaryota	Ascomycota	Lecanoromycetes	Lecanorales	Parmeliaceae	Hypotrachyna	Hypotrachyna osseoalba	WGS	ILLUMINA	Illumina HiSeq 2000	PRJNA731936	SRS9126287	SAMN19302806	Hypotrachyna osseoalba	FEN_485_Hypotrachyna_osseoalba_Plate6_R1.fastq.gz	USA:Alabama	GENOMIC	34.3291	-87.5092	US	83.2014	138579	2906	705	98648	No			46	0	0	0	46	45	1	0
ERR5059418	ERR5059418	Eukaryota	Ascomycota	Lecanoromycetes	Lecanorales	Parmeliaceae	Imshaugia	Imshaugia aleurites	WGS	ILLUMINA	HiSeq X Ten	PRJEB42325	ERS5505861	SAMEA7758530	lichen metagenome	SAMEA7758530	Kisseynew Lake, MB, Canada	METAGENOMIC	54.9728	-101.46	CA	297.521	347624	7110	7176	1112560	No			110	87	59	28	23	13	10	15
SRR13685167	SRR13685167	Eukaryota	Ascomycota	Lecanoromycetes	Lecanorales	Parmeliaceae	Imshaugia	Imshaugia aleurites	WGS	ILLUMINA	NextSeq 550	PRJNA700635	SRS8233888	SAMN17834506	Imshaugia aleurites	FEN_56_Imshaugia_aleurites	USA: Tennessee	GENOMIC	35.585	-83.4747	US	156.856	319437	3978	487	160141	No			35	10	8	2	25	25	0	3
SRR14721985	SRR14721985	Eukaryota	Ascomycota	Lecanoromycetes	Lecanorales	Parmeliaceae	Imshaugia	Imshaugia aleurites	WGS	ILLUMINA	Illumina HiSeq 2000	PRJNA731936	SRS9126194	SAMN19302477	Imshaugia aleurites	FEN_56_Imshaugia_aleurites_Plate1_C6_R1.fastq.gz	USA:Tennessee	GENOMIC	35.585	-83.4747	US	156.857	319439	3978	487	160141	No			35	10	8	2	25	25	0	3
SRR7232212	SRR7232212	Eukaryota	Ascomycota	Lecanoromycetes	Lecanorales	Parmeliaceae	Letharia	Letharia cf. rugosa	WGS	ILLUMINA	Illumina HiSeq 2500	PRJNA473595	SRS3352525	SAMN09279527	lichen metagenome	29_Letharia cf. rugosa	USA: Montana, Jocko Prairie	METAGENOMIC	47.2	-113.9	US	165.536	140620	8585	17714	362576	No			35	0	0	0	35	25	10	0
SRR7232211	SRR7232211	Eukaryota	Ascomycota	Lecanoromycetes	Lecanorales	Parmeliaceae	Letharia	Letharia vulpina	WGS	ILLUMINA	Illumina HiSeq 2500	PRJNA473595	SRS3352526	SAMN09279528	lichen metagenome	42_Letharia vulpina	USA: Montana, Siegel Creek	METAGENOMIC	47.3	-114.8	US	127.02	67636	5005	29448	596469	No			33	6	6	0	27	18	9	1
SRR7232214	SRR7232214	Eukaryota	Ascomycota	Lecanoromycetes	Lecanorales	Parmeliaceae	Letharia	Letharia lupina	WGS	ILLUMINA	Illumina HiSeq 2500	PRJNA473595	SRS3352523	SAMN09279529	lichen metagenome	67_Letharia lupina	USA: Montana, Owl loop road	METAGENOMIC	47.4	-113.64	US	137.251	71698	7859	17118	350887	No			34	0	0	0	34	29	5	0
SRR14722156	SRR14722156	Eukaryota	Ascomycota	Lecanoromycetes	Lecanorales	Parmeliaceae	Melanelia	Melanelia stygia	WGS	ILLUMINA	Illumina HiSeq 2000	PRJNA731936	SRS9126023	SAMN19302565	Melanelia stygia	FEN_214_Melanelia_stygia_Plate2_F4_R1.fastq.gz	USA:North_Carolina	GENOMIC	35.1356	-83.1911	US	363.632	547278	15626	1191	129849	No			182	99	97	2	83	80	3	5
SRR14722124	SRR14722124	Eukaryota	Ascomycota	Lecanoromycetes	Lecanorales	Parmeliaceae	Melanelia	Melanelia culbersonii	WGS	ILLUMINA	Illumina HiSeq 2000	PRJNA731936	SRS9126055	SAMN19302594	Melanelia culbersonii	FEN_243_Melanelia_culbersonii_Plate3_A6_R1.fastq.gz	USA:Tennessee	GENOMIC	35.6261	-83.5003	US	151.454	263575	3174	698	174345	No			43	12	11	1	31	29	2	0
SRR14722173	SRR14722173	Eukaryota	Ascomycota	Lecanoromycetes	Lecanorales	Parmeliaceae	Melanohalea	Melanohalea halei	WGS	ILLUMINA	Illumina HiSeq 2000	PRJNA731936	SRS9126006	SAMN19302460	Melanohalea halei	FEN_31_Melanohalea_halei_Plate1_B4_R1.fastq.gz	USA:Tennessee	GENOMIC	35.5631	-83.4983	US	329.328	728702	4967	453	68871	No			62	22	21	1	40	40	0	1
SRR13685163	SRR13685163	Eukaryota	Ascomycota	Lecanoromycetes	Lecanorales	Parmeliaceae	Menegazzia	Menegazzia subsimilis	WGS	ILLUMINA	NextSeq 550	PRJNA700635	SRS8233893	SAMN17834511	Menegazzia subsimilis	FEN_66_Menegazzia_subsimilis	USA: North Carolina	GENOMIC	35.4675	-83.5617	US	67.0639	124687	2429	681	69913	No			9	0	0	0	9	9	0	0
SRR14722328	SRR14722328	Eukaryota	Ascomycota	Lecanoromycetes	Lecanorales	Parmeliaceae	Menegazzia	Menegazzia subsimilis	WGS	ILLUMINA	Illumina HiSeq 2000	PRJNA731936	SRS9126261	SAMN19302483	Menegazzia subsimilis	Plate1_D7_S19_L002_R1_001.fastq.gz	USA:North_Carolina	GENOMIC	35.4675	-83.5617	US	66.6277	124990	2746	668	89957	No			18	0	0	0	18	18	0	0
SRR14721950	SRR14721950	Eukaryota	Ascomycota	Lecanoromycetes	Lecanorales	Parmeliaceae	Myelochroa	Myelochroa obsessa	WGS	ILLUMINA	Illumina HiSeq 2000	PRJNA731936	SRS9126229	SAMN19302753	Myelochroa obsessa	FEN_432_Pseudosagedia_chlorotica_Plate6_R1.fastq.gz	USA:Alabama	GENOMIC	34.4773	-86.0583	US	142.941	215863	5564	972	136059	No			37	21	21	0	16	14	2	0
SRR14722063	SRR14722063	Eukaryota	Ascomycota	Lecanoromycetes	Lecanorales	Parmeliaceae	Parmelia	Parmelia squarrosa	WGS	ILLUMINA	Illumina HiSeq 2000	PRJNA731936	SRS9126116	SAMN19302452	Parmelia squarrosa	FEN_4_Parmelia_squarrosa_Plate1_D1_R1.fastq.gz	USA:North_Carolina	GENOMIC	35.4828	-83.5597	US	260.597	650115	3673	356	73570	No			59	1	1	0	58	57	1	0
SRR13685179	SRR13685179	Eukaryota	Ascomycota	Lecanoromycetes	Lecanorales	Parmeliaceae	Parmotrema	Parmotrema cetratum	WGS	ILLUMINA	NextSeq 550	PRJNA700635	SRS8233877	SAMN17834515	Parmotrema cetratum	FEN_461_Parmotrema_cetratum	USA: Alabama	GENOMIC	34.584	-85.4837	US	160.36	306633	3622	594	76938	No			48	5	5	0	43	43	0	1
SRR13685178	SRR13685178	Eukaryota	Ascomycota	Lecanoromycetes	Lecanorales	Parmeliaceae	Parmotrema	Parmotrema internexum	WGS	ILLUMINA	NextSeq 550	PRJNA700635	SRS8233878	SAMN17834518	Parmotrema internexum	FEN_464_Parmotrema_internexum	USA: Alabama	GENOMIC	34.9555	-85.9996	US	136.117	235661	4045	654	95981	No			56	5	5	0	51	51	0	1
SRR13685166	SRR13685166	Eukaryota	Ascomycota	Lecanoromycetes	Lecanorales	Parmeliaceae	Parmotrema	Parmotrema stuppeum	WGS	ILLUMINA	NextSeq 550	PRJNA700635	SRS8233890	SAMN17834522	Parmotrema stuppeum	FEN_180_Parmotrema_stuppeum	USA: North Carolina	GENOMIC	35.1081	-83.18	US	334.251	719754	5218	478	108074	No			75	18	18	0	57	56	1	3
SRR13685128	SRR13685128	Eukaryota	Ascomycota	Lecanoromycetes	Lecanorales	Parmeliaceae	Parmotrema	Parmotrema ultralucens	WGS	ILLUMINA	NextSeq 550	PRJNA700635	SRS8233929	SAMN17834523	Parmotrema ultralucens	FEN_428_Parmotrema_ultralucens	USA: Alabama	GENOMIC	34.3736	-85.6922	US	219.53	446617	4921	536	79533	No			72	7	7	0	65	65	0	0
SRR14722174	SRR14722174	Eukaryota	Ascomycota	Lecanoromycetes	Lecanorales	Parmeliaceae	Parmotrema	Parmotrema diffractaicum	WGS	ILLUMINA	Illumina HiSeq 2000	PRJNA731936	SRS9126005	SAMN19302451	Parmotrema diffractaicum	FEN_3_Parmotrema_diffractaicum_Plate1_C1_R1.fastq.gz	USA:North_Carolina	GENOMIC	35.4828	-83.5597	US	150.146	295523	3611	549	91885	No			65	6	6	0	59	59	0	0
SRR14722204	SRR14722204	Eukaryota	Ascomycota	Lecanoromycetes	Lecanorales	Parmeliaceae	Parmotrema	Parmotrema crinitum	WGS	ILLUMINA	Illumina HiSeq 2000	PRJNA731936	SRS9126385	SAMN19302523	Parmotrema crinitum	Plate1_F11_S35_L002_R1_001.fastq.gz	USA:Tennessee	GENOMIC	35.61	-83.4467	US	113.962	211146	3926	600	60892	No			57	9	9	0	48	48	0	1
SRR14722168	SRR14722168	Eukaryota	Ascomycota	Lecanoromycetes	Lecanorales	Parmeliaceae	Parmotrema	Parmotrema stuppeum	WGS	ILLUMINA	Illumina HiSeq 2000	PRJNA731936	SRS9126011	SAMN19302554	Parmotrema stuppeum	FEN_203_Parmotrema_stuppeum_Plate2_A6_R1.fastq.gz	USA:North_Carolina	GENOMIC	35.3272	-83.9931	US	217.927	426594	4595	567	111497	No			71	11	11	0	60	59	1	1
SRR14722166	SRR14722166	Eukaryota	Ascomycota	Lecanoromycetes	Lecanorales	Parmeliaceae	Parmotrema	Parmotrema xanthinum	WGS	ILLUMINA	Illumina HiSeq 2000	PRJNA731936	SRS9126013	SAMN19302556	Parmotrema xanthinum	FEN_205_Parmotrema_xanthinum_Plate2_G5_R1.fastq.gz	USA:North_Carolina	GENOMIC	35.4372	-83.7481	US	257.926	488162	5168	624	119758	No			88	23	23	0	65	61	4	2
SRR14722139	SRR14722139	Eukaryota	Ascomycota	Lecanoromycetes	Lecanorales	Parmeliaceae	Parmotrema	Parmotrema cetratum	WGS	ILLUMINA	Illumina HiSeq 2000	PRJNA731936	SRS9126040	SAMN19302580	Parmotrema cetratum	FEN_229_Parmotrema_cetratum_Plate2_H2_R1.fastq.gz	USA:North_Carolina	GENOMIC	35.4072	-83.5931	US	338.815	695338	4150	554	602898	No			67	17	12	5	50	48	2	1
SRR14722131	SRR14722131	Eukaryota	Ascomycota	Lecanoromycetes	Lecanorales	Parmeliaceae	Parmotrema	Parmotrema gardneri	WGS	ILLUMINA	Illumina HiSeq 2000	PRJNA731936	SRS9126048	SAMN19302588	Parmotrema gardneri	FEN_237_Parmotrema_gardneri_Plate2_A2_R1.fastq.gz	USA:North_Carolina	GENOMIC	35.4292	-83.7547	US	101.283	198533	2502	503	110887	No			30	1	1	0	29	29	0	0
SRR14722130	SRR14722130	Eukaryota	Ascomycota	Lecanoromycetes	Lecanorales	Parmeliaceae	Parmotrema	Parmotrema hypotropum	WGS	ILLUMINA	Illumina HiSeq 2000	PRJNA731936	SRS9126049	SAMN19302589	Parmotrema hypotropum	FEN_238_Parmotrema_hypotropum_Plate3_D5_R1.fastq.gz	USA:North_Carolina	GENOMIC	35.4292	-83.7547	US	579.818	1102380	15203	612	109701	No			128	77	74	3	51	48	3	6
SRR14722108	SRR14722108	Eukaryota	Ascomycota	Lecanoromycetes	Lecanorales	Parmeliaceae	Parmotrema	Parmotrema subsumptum	WGS	ILLUMINA	Illumina HiSeq 2000	PRJNA731936	SRS9126070	SAMN19302609	Parmotrema subsumptum	FEN_259_S3_R1_001.fastq.gz	USA:North_Carolina	GENOMIC	35.4752	-83.8101	US	127.044	226105	4241	715	113967	No			63	10	10	0	53	52	1	1
SRR14722104	SRR14722104	Eukaryota	Ascomycota	Lecanoromycetes	Lecanorales	Parmeliaceae	Parmotrema	Parmotrema hypotropum	WGS	ILLUMINA	Illumina HiSeq 2000	PRJNA731936	SRS9126075	SAMN19302612	Parmotrema hypotropum	FEN_262_S6_R1_001.fastq.gz	USA:North_Carolina	GENOMIC	35.4752	-83.8101	US	196.471	357268	7495	706	80832	No			80	3	3	0	77	76	1	0
SRR14722077	SRR14722077	Eukaryota	Ascomycota	Lecanoromycetes	Lecanorales	Parmeliaceae	Parmotrema	Parmotrema reticulatum	WGS	ILLUMINA	Illumina HiSeq 2000	PRJNA731936	SRS9126102	SAMN19302637	Parmotrema reticulatum	FEN_287_S31_R1_001.fastq.gz	USA:North_Carolina	GENOMIC	35.5394	-83.4547	US	239.403	555648	4557	407	62205	No			46	5	5	0	41	41	0	0
SRR14722068	SRR14722068	Eukaryota	Ascomycota	Lecanoromycetes	Lecanorales	Parmeliaceae	Parmotrema	Parmotrema neotropicum	WGS	ILLUMINA	Illumina HiSeq 2000	PRJNA731936	SRS9126110	SAMN19302645	Parmotrema neotropicum	FEN_295_S39_R1_001.fastq.gz	USA:North_Carolina	GENOMIC	35.5128	-83.7206	US	177.082	362633	4022	509	85298	No			55	8	8	0	47	45	2	0
SRR14722028	SRR14722028	Eukaryota	Ascomycota	Lecanoromycetes	Lecanorales	Parmeliaceae	Parmotrema	Parmotrema reticulatum	WGS	ILLUMINA	Illumina HiSeq 2000	PRJNA731936	SRS9126151	SAMN19302683	Parmotrema reticulatum	FEN_362_Parmotrema_reticulatum_Plate5_R1.fastq.gz	USA:North_Carolina	GENOMIC	35.1058	-83.2033	US	56.4012	75923	3600	4171	53583	No			52	0	0	0	52	51	1	0
SRR14722021	SRR14722021	Eukaryota	Ascomycota	Lecanoromycetes	Lecanorales	Parmeliaceae	Parmotrema	Parmotrema perlatum	WGS	ILLUMINA	Illumina HiSeq 2000	PRJNA731936	SRS9126158	SAMN19302690	Parmotrema perlatum	FEN_369_Parmotrema_perlatum_Plate5_R1.fastq.gz	USA:North_Carolina	GENOMIC	35.1036	-83.2075	US	94.7833	175869	3215	623	77637	No			43	1	1	0	42	42	0	0
SRR14722020	SRR14722020	Eukaryota	Ascomycota	Lecanoromycetes	Lecanorales	Parmeliaceae	Parmotrema	Parmotrema crinitum	WGS	ILLUMINA	Illumina HiSeq 2000	PRJNA731936	SRS9126159	SAMN19302691	Parmotrema crinitum	FEN_370_Parmotrema_critinum_Plate5_R1.fastq.gz	USA:North_Carolina	GENOMIC	35.1036	-83.2075	US	92.4721	192124	3915	490	76432	No			36	0	0	0	36	36	0	0
SRR14722000	SRR14722000	Eukaryota	Ascomycota	Lecanoromycetes	Lecanorales	Parmeliaceae	Parmotrema	Parmotrema mellissii	WGS	ILLUMINA	Illumina HiSeq 2000	PRJNA731936	SRS9126179	SAMN19302709	Parmotrema mellissii	FEN_388_Parmotrema_mellissii_Plate5_R1.fastq.gz	USA:North_Carolina	GENOMIC	35.0261	-83.1778	US	71.3824	120696	3560	962	54022	No			48	0	0	0	48	48	0	0
SRR14721997	SRR14721997	Eukaryota	Ascomycota	Lecanoromycetes	Lecanorales	Parmeliaceae	Parmotrema	Parmotrema simulans	WGS	ILLUMINA	Illumina HiSeq 2000	PRJNA731936	SRS9126182	SAMN19302712	Parmotrema simulans	FEN_391_Parmotrema_simulans_Plate5_R1.fastq.gz	USA:North_Carolina	GENOMIC	35.0261	-83.1778	US	65.1831	98279	3175	3257	85196	No			55	0	0	0	55	55	0	0
SRR14721979	SRR14721979	Eukaryota	Ascomycota	Lecanoromycetes	Lecanorales	Parmeliaceae	Parmotrema	Parmotrema tinctorum	WGS	ILLUMINA	Illumina HiSeq 2000	PRJNA731936	SRS9126201	SAMN19302728	Parmotrema tinctorum	FEN_407_Parmotrema_tinctorum_Plate5_R1.fastq.gz	USA:Alabama	GENOMIC	34.4773	-86.0583	US	103.41	174374	3101	740	106943	No			61	0	0	0	61	59	2	0
SRR14721956	SRR14721956	Eukaryota	Ascomycota	Lecanoromycetes	Lecanorales	Parmeliaceae	Parmotrema	Parmotrema ultralucens	WGS	ILLUMINA	Illumina HiSeq 2000	PRJNA731936	SRS9126223	SAMN19302749	Parmotrema ultralucens	FEN_428_Parmotrema_ultralucens_Plate6_R1.fastq.gz	USA:Alabama	GENOMIC	34.3736	-85.6922	US	219.943	448169	4920	534	79533	No			73	8	8	0	65	65	0	0
SRR14721943	SRR14721943	Eukaryota	Ascomycota	Lecanoromycetes	Lecanorales	Parmeliaceae	Parmotrema	Parmotrema neotropicum	WGS	ILLUMINA	Illumina HiSeq 2000	PRJNA731936	SRS9126237	SAMN19302760	Parmotrema neotropicum	FEN_439_Parmotrema_neotropicum_Plate6_R1.fastq.gz	USA:Alabama	GENOMIC	34.3736	-85.6922	US	78.7309	110340	2833	1111	161264	No			45	1	1	0	44	42	2	1
SRR14721935	SRR14721935	Eukaryota	Ascomycota	Lecanoromycetes	Lecanorales	Parmeliaceae	Parmotrema	Parmotrema submarginale	WGS	ILLUMINA	Illumina HiSeq 2000	PRJNA731936	SRS9126244	SAMN19302767	Parmotrema submarginale	FEN_446_Parmotrema_submarginale_Plate6_R1.fastq.gz	USA:Alabama	GENOMIC	34.4717	-86.0511	US	88.0891	134626	3656	951	87655	No			61	3	3	0	58	57	1	0
SRR14722329	SRR14722329	Eukaryota	Ascomycota	Lecanoromycetes	Lecanorales	Parmeliaceae	Parmotrema	Parmotrema cetratum	WGS	ILLUMINA	Illumina HiSeq 2000	PRJNA731936	SRS9126260	SAMN19302782	Parmotrema cetratum	FEN_461_Parmotrema_cetratum_Plate6_R1.fastq.gz	USA:Alabama	GENOMIC	34.978	-85.8103	US	169.008	316248	3589	613	61266	No			47	5	5	0	42	42	0	0
SRR14722326	SRR14722326	Eukaryota	Ascomycota	Lecanoromycetes	Lecanorales	Parmeliaceae	Parmotrema	Parmotrema arnoldii	WGS	ILLUMINA	Illumina HiSeq 2000	PRJNA731936	SRS9126263	SAMN19302784	Parmotrema arnoldii	FEN_463_Parmotrema_arnoldii_Plate6_R1.fastq.gz	USA:Alabama	GENOMIC	34.9555	-85.9996	US	102.859	166149	3088	767	124815	No			51	4	4	0	47	44	3	0
SRR14722325	SRR14722325	Eukaryota	Ascomycota	Lecanoromycetes	Lecanorales	Parmeliaceae	Parmotrema	Parmotrema internexum	WGS	ILLUMINA	Illumina HiSeq 2000	PRJNA731936	SRS9126264	SAMN19302785	Parmotrema internexum	FEN_464_Parmotrema_internexum_Plate6_R1.fastq.gz	USA:Alabama	GENOMIC	34.9555	-85.9996	US	136.089	235555	4041	654	95981	No			56	5	5	0	51	51	0	1
SRR14722310	SRR14722310	Eukaryota	Ascomycota	Lecanoromycetes	Lecanorales	Parmeliaceae	Parmotrema	Parmotrema austrosinense	WGS	ILLUMINA	Illumina HiSeq 2000	PRJNA731936	SRS9126279	SAMN19302799	Parmotrema austrosinense	FEN_478_Parmotrema_austrosinense_Plate6_R1.fastq.gz	USA:Alabama	GENOMIC	34.9402	-85.9766	US	128.617	226433	3786	648	87571	No			50	3	3	0	47	47	0	0
SRR14722140	SRR14722140	Eukaryota	Ascomycota	Lecanoromycetes	Lecanorales	Parmeliaceae	Platismatia	Platismatia tuckermanii	WGS	ILLUMINA	Illumina HiSeq 2000	PRJNA731936	SRS9126039	SAMN19302463	Platismatia tuckermanii	FEN_38_Platismatia_tuckermanii_Plate1_A5_R1.fastq.gz	USA:Tennessee	GENOMIC	35.5631	-83.4983	US	188.327	343864	5657	700	131318	No			64	40	40	0	24	23	1	0
SRR14722007	SRR14722007	Eukaryota	Ascomycota	Lecanoromycetes	Lecanorales	Parmeliaceae	Platismatia	Platismatia glauca	WGS	ILLUMINA	Illumina HiSeq 2000	PRJNA731936	SRS9126173	SAMN19302475	Platismatia glauca	FEN_54_Platismatia_glauca_Plate1_A6_R1.fastq.gz	USA:Tennessee	GENOMIC	35.5631	-83.4983	US	203.378	355352	6197	756	112520	No			67	40	40	0	27	27	0	4
SRR14722032	SRR14722032	Eukaryota	Ascomycota	Lecanoromycetes	Lecanorales	Parmeliaceae	Platismatia	Platismatia tuckermanii	WGS	ILLUMINA	Illumina HiSeq 2000	PRJNA731936	SRS9126148	SAMN19302677	Platismatia tuckermanii	FEN_356_Platismatia_tuckermanii_Plate5_R1.fastq.gz	USA:North_Carolina	GENOMIC	35.1058	-83.2033	US	83.9297	109364	1831	1095	184932	No			11	0	0	0	11	8	3	0
SRR17413108	SRR17413108	Eukaryota	Ascomycota	Lecanoromycetes	Lecanorales	Parmeliaceae	Pseudephebe	Pseudephebe pubescens	WGS	ILLUMINA	Illumina MiSeq	PRJNA793761	SRS11474839	SAMN24582905	Pseudephebe pubescens	EL151	Antarctica	GENOMIC	-62.237	58.6582	TF	95.6237	72216	3240	2083	243607	No			27	0	0	0	27	22	5	1
SRR5808932	SRR5808932	Eukaryota	Ascomycota	Lecanoromycetes	Lecanorales	Parmeliaceae	Pseudevernia	Pseudevernia furfuracea	WGS	ILLUMINA	Illumina MiSeq	PRJNA393325	SRS2339646	SAMN07327789	lichen metagenome	PF_metagenome_olivetoric	Spain:Majaelrayo,Guadalajara	METAGENOMIC	41.1418	-3.30696	ES	249.206	235482	15460	1980	58053	No			27	3	3	0	24	24	0	1
SRR14722129	SRR14722129	Eukaryota	Ascomycota	Lecanoromycetes	Lecanorales	Parmeliaceae	Pseudevernia	Pseudevernia cladonia	WGS	ILLUMINA	Illumina HiSeq 2000	PRJNA731936	SRS9126050	SAMN19302464	Pseudevernia cladonia	FEN_39_Pseudevernia_cladonia_Plate1_B5_R1.fastq.gz	USA:Tennessee	GENOMIC	35.5631	-83.4983	US	107.428	152680	3994	1989	154906	No			70	31	28	3	39	38	1	3
SRR13125498	SRR13125498	Eukaryota	Ascomycota	Lecanoromycetes	Lecanorales	Parmeliaceae	Psiloparmelia	Psiloparmelia denotata	WGS	ILLUMINA	Illumina HiSeq 2500	PRJNA680511	SRS7766928	SAMN16881833	Psiloparmelia denotata	Psiloparmelia denotata 6850	Peru: Junin	GENOMIC	-11.418	-74.9989	PE	415.666	626882	15719	1178	243779	No			109	65	63	2	44	33	11	10
SRR14722169	SRR14722169	Eukaryota	Ascomycota	Lecanoromycetes	Lecanorales	Parmeliaceae	Punctelia	Punctelia appalachensis	WGS	ILLUMINA	Illumina HiSeq 2000	PRJNA731936	SRS9126010	SAMN19302553	Punctelia appalachiensis	FEN_202_Punctelia_appalachensis_Plate2_B6_R1.fastq.gz	USA:North_Carolina	GENOMIC	35.3272	-83.9931	US	374.916	783857	5261	531	113985	No			71	20	19	1	51	46	5	1
SRR14722300	SRR14722300	Eukaryota	Ascomycota	Lecanoromycetes	Lecanorales	Parmeliaceae	Punctelia	Punctelia caseana	WGS	ILLUMINA	Illumina HiSeq 2000	PRJNA731936	SRS9126289	SAMN19302808	Punctelia caseana	FEN_487_Punctelia_caseana_Plate6_R1.fastq.gz	USA:Alabama	GENOMIC	34.3291	-87.5092	US	120.448	187840	3256	756	204033	No			51	1	1	0	50	48	2	1
SRR14722059	SRR14722059	Eukaryota	Ascomycota	Lecanoromycetes	Lecanorales	Parmeliaceae	Tuckermanopsis	Tuckermanopsis ciliaris	WGS	ILLUMINA	Illumina HiSeq 2000	PRJNA731936	SRS9126120	SAMN19302652	Tuckermannopsis ciliaris	FEN_302_S46_R1_001.fastq.gz	USA:North_Carolina	GENOMIC	35.1058	-83.2033	US	243.203	550473	2665	455	55164	No			21	21	21	0	0	0	0	2
SRR14722026	SRR14722026	Eukaryota	Ascomycota	Lecanoromycetes	Lecanorales	Parmeliaceae	Tuckermanopsis	Tuckermanopsis ciliaris	WGS	ILLUMINA	Illumina HiSeq 2000	PRJNA731936	SRS9126153	SAMN19302685	Tuckermannopsis ciliaris	FEN_364_Tuckermanopsis_ciliaris_Plate5_R1.fastq.gz	USA:North_Carolina	GENOMIC	35.1058	-83.2033	US	108.064	149636	3760	1449	108707	No			52	13	13	0	39	37	2	3
SRR14722291	SRR14722291	Eukaryota	Ascomycota	Lecanoromycetes	Lecanorales	Parmeliaceae	Tuckermanopsis	Tuckermanopsis ciliaris	WGS	ILLUMINA	Illumina HiSeq 2000	PRJNA731936	SRS9126298	SAMN19302816	Tuckermannopsis ciliaris	FEN_495_Tuckermanopsis_ciliaris_Plate6_R1.fastq.gz	USA:Alabama	GENOMIC	34.3291	-87.5092	US	155.398	253227	3279	774	136481	No			39	3	3	0	36	34	2	0
DRR077248	DRR077248	Eukaryota	Ascomycota	Lecanoromycetes	Lecanorales	Parmeliaceae	Usnea	Usnea hakonensis	WGS	ILLUMINA	Illumina HiSeq 2500	PRJDB5287	DRS042268	SAMD00067217	Trebouxia sp. TZW2008	SAMD00067217	Japan:Kanagawa, Tanzawa	GENOMIC	35.26	139.1	JP	74.5533	18988	1189	97610	728974	No			2	2	0	2	0	0	0	0
DRR200332	DRR200332	Eukaryota	Ascomycota	Lecanoromycetes	Lecanorales	Parmeliaceae	Usnea	Usnea hakonensis	WGS	ILLUMINA	Illumina HiSeq 2500	PRJDB5287	DRS145059	SAMD00191533	Usnea hakonensis	SAMD00191533	Japan:Kanagawa, Tanzawa	GENOMIC	35.26	139.1	JP	41.7399	26741	1043	84426	502447	No			39	0	0	0	39	27	12	0
SRR13125762	SRR13125762	Eukaryota	Ascomycota	Lecanoromycetes	Lecanorales	Parmeliaceae	Usnea	Usnea aurantiacoatra	WGS	ILLUMINA	Illumina HiSeq 2500	PRJNA680541	SRS7765763	SAMN16882156	Usnea aurantiacoatra	Usnea aurantiacoatra EL0450	Antarctica: King George Island	GENOMIC	-62.0108	-58.4149	FK	117.895	77119	9866	5451	136241	No			41	0	0	0	41	40	1	0
SRR13685164	SRR13685164	Eukaryota	Ascomycota	Lecanoromycetes	Lecanorales	Parmeliaceae	Usnea	Usnea ceratina	WGS	ILLUMINA	NextSeq 550	PRJNA700635	SRS8233891	SAMN17834530	Usnea ceratina	FEN_64_Usnea_ceratina	USA: North Carolina	GENOMIC	35.47	-83.5583	US	82.9384	122354	3159	1165	130106	No			47	5	5	0	42	40	2	0
SRR13685165	SRR13685165	Eukaryota	Ascomycota	Lecanoromycetes	Lecanorales	Parmeliaceae	Usnea	Usnea cornuta	WGS	ILLUMINA	NextSeq 550	PRJNA700635	SRS8233892	SAMN17834531	Usnea cornuta	FEN_63_Usnea_cornuta	USA: North Carolina	GENOMIC	35.47	-83.5583	US	86.6252	127932	3776	1772	99865	No			47	12	10	2	35	35	0	1
SRR13685147	SRR13685147	Eukaryota	Ascomycota	Lecanoromycetes	Lecanorales	Parmeliaceae	Usnea	Usnea halei	WGS	ILLUMINA	NextSeq 550	PRJNA700635	SRS8233909	SAMN17834532	Usnea halei	FEN_252_Usnea_halei	USA: North Carolina	GENOMIC	35.1356	-83.1911	US	133.988	149324	5734	1885	157782	No			65	24	24	0	41	38	3	1
SRR13685122	SRR13685122	Eukaryota	Ascomycota	Lecanoromycetes	Lecanorales	Parmeliaceae	Usnea	Usnea pennsylvanica	WGS	ILLUMINA	NextSeq 550	PRJNA700635	SRS8233933	SAMN17834534	Usnea pennsylvanica	FEN_22_Usnea_pensylvanica	USA: North Carolina	GENOMIC	35.47	-83.5583	US	180.997	267955	7373	1161	139041	No			85	48	47	1	37	37	0	3
SRR13685162	SRR13685162	Eukaryota	Ascomycota	Lecanoromycetes	Lecanorales	Parmeliaceae	Usnea	Usnea subfusca	WGS	ILLUMINA	NextSeq 550	PRJNA700635	SRS8233894	SAMN17834535	Usnea subfusca	FEN_68_Usnea_subfusca	USA: Tennessee	GENOMIC	35.61	-83.4467	US	74.283	99387	3686	2067	92068	No			37	0	0	0	37	36	1	1
SRR13685148	SRR13685148	Eukaryota	Ascomycota	Lecanoromycetes	Lecanorales	Parmeliaceae	Usnea	Usnea subscabrosa	WGS	ILLUMINA	NextSeq 550	PRJNA700635	SRS8233908	SAMN17834537	Usnea subscabrosa	FEN_251_Usnea_subscabrosa	USA: North Carolina	GENOMIC	35.4372	-83.7481	US	284.839	348952	16246	2122	151309	No			84	44	42	2	40	37	3	4
SRR14721951	SRR14721951	Eukaryota	Ascomycota	Lecanoromycetes	Lecanorales	Parmeliaceae	Usnea	Usnea cornuta	WGS	ILLUMINA	Illumina HiSeq 2000	PRJNA731936	SRS9126228	SAMN19302480	Usnea cornuta	Plate1_B7_S7_L002_R1_001.fastq.gz	USA:North_Carolina	GENOMIC	35.47	-83.5583	US	88.8117	135710	3785	1531	116093	No			45	9	7	2	36	35	1	2
SRR14721940	SRR14721940	Eukaryota	Ascomycota	Lecanoromycetes	Lecanorales	Parmeliaceae	Usnea	Usnea ceratina	WGS	ILLUMINA	Illumina HiSeq 2000	PRJNA731936	SRS9126239	SAMN19302481	Usnea ceratina	Plate1_C7_S13_L002_R1_001.fastq.gz	USA:North_Carolina	GENOMIC	35.47	-83.5583	US	84.7544	126150	3201	1082	130138	No			45	3	3	0	42	40	2	1
SRR14722306	SRR14722306	Eukaryota	Ascomycota	Lecanoromycetes	Lecanorales	Parmeliaceae	Usnea	Usnea subfusca	WGS	ILLUMINA	Illumina HiSeq 2000	PRJNA731936	SRS9126283	SAMN19302485	Usnea subfusca	Plate1_F7_S31_L002_R1_001.fastq.gz	USA:Tennessee	GENOMIC	35.61	-83.4467	US	74.5964	100579	3597	2063	65888	No			38	1	1	0	37	36	1	2
SRR14722120	SRR14722120	Eukaryota	Ascomycota	Lecanoromycetes	Lecanorales	Parmeliaceae	Usnea	Usnea merrillii	WGS	ILLUMINA	Illumina HiSeq 2000	PRJNA731936	SRS9126059	SAMN19302598	Usnea merrillii	FEN_248_Usnea_merrillii_Plate3_F6_R1.fastq.gz	USA:North_Carolina	GENOMIC	35.1356	-83.1911	US	124.895	108028	9812	5024	146711	No			38	1	1	0	37	35	2	0
SRR14722116	SRR14722116	Eukaryota	Ascomycota	Lecanoromycetes	Lecanorales	Parmeliaceae	Usnea	Usnea subscabrosa	WGS	ILLUMINA	Illumina HiSeq 2000	PRJNA731936	SRS9126063	SAMN19302601	Usnea subscabrosa	FEN_251_Usnea_subscabrosa_Plate3_A7_R1.fastq.gz	USA:North_Carolina	GENOMIC	35.4372	-83.7481	US	284.831	348872	16259	2122	149753	No			87	47	46	1	40	37	3	4
SRR14722115	SRR14722115	Eukaryota	Ascomycota	Lecanoromycetes	Lecanorales	Parmeliaceae	Usnea	Usnea halei	WGS	ILLUMINA	Illumina HiSeq 2000	PRJNA731936	SRS9126064	SAMN19302602	Usnea halei	FEN_252_Usnea_halei_Plate3_B7_R1.fastq.gz	USA:North_Carolina	GENOMIC	35.1356	-83.1911	US	133.987	149297	5740	1887	159225	No			65	24	24	0	41	38	3	1
SRR14722094	SRR14722094	Eukaryota	Ascomycota	Lecanoromycetes	Lecanorales	Parmeliaceae	Usnea	Usnea strigosa	WGS	ILLUMINA	Illumina HiSeq 2000	PRJNA731936	SRS9126085	SAMN19302621	Usnea strigosa	FEN_271_S15_R1_001.fastq.gz	USA:North_Carolina	GENOMIC	35.4835	-83.8148	US	168.09	276802	6679	924	124850	No			86	30	30	0	56	56	0	4
SRR14722023	SRR14722023	Eukaryota	Ascomycota	Lecanoromycetes	Lecanorales	Parmeliaceae	Usnea	Usnea ceratina	WGS	ILLUMINA	Illumina HiSeq 2000	PRJNA731936	SRS9126156	SAMN19302688	Usnea ceratina	FEN_367_Usnea_ceratina_Plate5_R1.fastq.gz	USA:North_Carolina	GENOMIC	35.1036	-83.2075	US	71.9336	84720	3184	3751	121651	No			43	1	1	0	42	41	1	1
SRR14722022	SRR14722022	Eukaryota	Ascomycota	Lecanoromycetes	Lecanorales	Parmeliaceae	Usnea	Usnea subgracilis	WGS	ILLUMINA	Illumina HiSeq 2000	PRJNA731936	SRS9126157	SAMN19302689	Usnea subgracilis	FEN_368_Usnea_subgracilis_Plate5_R1.fastq.gz	USA:North_Carolina	GENOMIC	35.1036	-83.2075	US	65.1301	67628	3387	5989	135019	No			42	7	7	0	35	34	1	1
SRR14721947	SRR14721947	Eukaryota	Ascomycota	Lecanoromycetes	Lecanorales	Parmeliaceae	Usnea	Usnea mutabilis	WGS	ILLUMINA	Illumina HiSeq 2000	PRJNA731936	SRS9126232	SAMN19302756	Usnea mutabilis	FEN_435_Usnea_mutabilis_Plate6_R1.fastq.gz	USA:Alabama	GENOMIC	34.3679	-85.6299	US	91.0929	119970	3488	1695	144483	No			50	5	5	0	45	39	6	1
SRR14722248	SRR14722248	Eukaryota	Ascomycota	Lecanoromycetes	Lecanorales	Parmeliaceae	Usnea	Usnea trichodea	WGS	ILLUMINA	Illumina HiSeq 2000	PRJNA731936	SRS9126341	SAMN19302854	Usnea trichodea	FEN_533_Usnea_trichodea_Plate5_R1.fastq.gz	USA:Alabama	GENOMIC	34.3092	-87.3947	US	50.3922	44625	3132	11090	117748	No			41	0	0	0	41	40	1	0
SRR14722244	SRR14722244	Eukaryota	Ascomycota	Lecanoromycetes	Lecanorales	Parmeliaceae	Usnea	Usnea subscabrosa	WGS	ILLUMINA	Illumina HiSeq 2000	PRJNA731936	SRS9126345	SAMN19302858	Usnea subscabrosa	FEN_537_Usnea_subscabrosa_Plate5_R1.fastq.gz	USA:Alabama	GENOMIC	34.3092	-87.3947	US	47.2813	36628	2860	11573	135762	No			37	0	0	0	37	37	0	0
SRR14722243	SRR14722243	Eukaryota	Ascomycota	Lecanoromycetes	Lecanorales	Parmeliaceae	Usnea	Usnea angulata	WGS	ILLUMINA	Illumina HiSeq 2000	PRJNA731936	SRS9126346	SAMN19302859	Usnea angulata	FEN_538_Usnea_angulata_Plate5_R1.fastq.gz	USA:Alabama	GENOMIC	34.3092	-87.3947	US	101.028	116450	4940	2423	130799	No			50	10	10	0	40	38	2	1
SRR17413106	SRR17413106	Eukaryota	Ascomycota	Lecanoromycetes	Lecanorales	Parmeliaceae	Usnea	Usnea antartica	WGS	ILLUMINA	Illumina MiSeq	PRJNA793761	SRS11474841	SAMN24582906	Usnea antarctica	EL62	Antarctica	GENOMIC	-62.2529	58.6495	TF	55.7909	28105	4857	5213	56404	No			27	0	0	0	27	27	0	0
SRR17413105	SRR17413105	Eukaryota	Ascomycota	Lecanoromycetes	Lecanorales	Parmeliaceae	Usnea	Usnea aurantiacoatra	WGS	ILLUMINA	Illumina MiSeq	PRJNA793761	SRS11474842	SAMN24582907	Usnea aurantiacoatra	EL99	Antarctica	GENOMIC	-62.2394	58.6534	TF	62.9489	48981	4608	2756	38084	No			20	0	0	0	20	20	0	0
SRR14722151	SRR14722151	Eukaryota	Ascomycota	Lecanoromycetes	Lecanorales	Parmeliaceae	Usnocetraria	Usnocetraria oakesiana	WGS	ILLUMINA	Illumina HiSeq 2000	PRJNA731936	SRS9126028	SAMN19302462	Usnocetraria oakesiana	FEN_33_Usnocetraria_oakesiana_Plate1_D4_R1.fastq.gz	USA:Tennessee	GENOMIC	35.585	-83.4747	US	176.362	380973	4578	444	106259	No			60	7	7	0	53	53	0	0
SRR13167197	SRR13167197	Eukaryota	Ascomycota	Lecanoromycetes	Lecanorales	Parmeliaceae	Xanthoparmelia	Xanthoparmelia chlorochroa	WGS	ILLUMINA	NextSeq 500	PRJNA680553	SRS7809041	SAMN16883050	Xanthoparmelia chlorochroa	Xanthoparmelia affchlorochroa 82	USA: Utah	GENOMIC	39.385	-111.452	US	73.2493	114704	2505	756	103210	No			36	0	0	0	36	36	0	0
SRR13125985	SRR13125985	Eukaryota	Ascomycota	Lecanoromycetes	Lecanorales	Parmeliaceae	Xanthoparmelia	Xanthoparmelia arapilensis	WGS	ILLUMINA	NextSeq 500	PRJNA680554	SRS7772919	SAMN16883114	Xanthoparmelia arapilensis	Xanthoparmelia arapilensis 14442	Australia: Capital Territory	GENOMIC	-35.4735	149.012	AU	64.9298	92855	2716	1368	115023	No			44	0	0	0	44	44	0	0
SRR13126647	SRR13126647	Eukaryota	Ascomycota	Lecanoromycetes	Lecanorales	Parmeliaceae	Xanthoparmelia	Xanthoparmelia barbatica	WGS	ILLUMINA	NextSeq 500	PRJNA680562	SRS7771080	SAMN16883140	Xanthoparmelia barbatica	Xanthoparmelia barbatica 14436	Australia: Capital Territory	GENOMIC	-35.4735	149.012	AU	65.0597	109398	3853	1121	50317	No			32	0	0	0	32	32	0	0
SRR13126796	SRR13126796	Eukaryota	Ascomycota	Lecanoromycetes	Lecanorales	Parmeliaceae	Xanthoparmelia	Xanthoparmelia stenophylla	WGS	ILLUMINA	NextSeq 500	PRJNA680566	SRS7767200	SAMN16883198	Xanthoparmelia stenophylla	Xanthoparmelia stenophylla 5040	Kazakhstan: Karkaralinsk	GENOMIC	49.4122	75.4733	KZ	88.9495	119661	3879	1612	97379	No			49	7	5	2	42	40	2	1
SRR13126828	SRR13126828	Eukaryota	Ascomycota	Lecanoromycetes	Lecanorales	Parmeliaceae	Xanthoparmelia	Xanthoparmelia tasmanica	WGS	ILLUMINA	NextSeq 500	PRJNA680571	SRS7765814	SAMN16883295	Xanthoparmelia tasmanica	Xanthoparmelia tasmanica 14437	Australia: Capital Territory	GENOMIC	-35.4735	149.012	AU	58.0701	80087	2893	5130	98929	No			49	0	0	0	49	49	0	0
SRR13126859	SRR13126859	Eukaryota	Ascomycota	Lecanoromycetes	Lecanorales	Parmeliaceae	Xanthoparmelia	Xanthoparmelia verrucella	WGS	ILLUMINA	NextSeq 500	PRJNA680573	SRS7776027	SAMN16883386	Xanthoparmelia verrucella	Xanthoparmelia verrucella 14446	Australia: Capital Territory	GENOMIC	-35.4735	149.012	AU	224.836	380482	6872	782	177392	No			56	32	31	1	24	20	4	5
SRR14722127	SRR14722127	Eukaryota	Ascomycota	Lecanoromycetes	Lecanorales	Parmeliaceae	Xanthoparmelia	Xanthoparmelia mexicana	WGS	ILLUMINA	Illumina HiSeq 2000	PRJNA731936	SRS9126052	SAMN19302591	Xanthoparmelia mexicana	FEN_240_Xanthoparmelia_mexicana_Plate3_F5_R1.fastq.gz	USA:North_Carolina	GENOMIC	35.1356	-83.1911	US	92.5351	117115	3889	4354	141094	No			43	1	1	0	42	40	2	0
SRR19763072	SRR19763072	Eukaryota	Ascomycota	Lecanoromycetes	Lecanorales	Parmeliaceae	Xanthoparmelia	Xanthoparmelia dierythra	WGA	ILLUMINA	Illumina HiSeq 2500	PRJNA848676	SRS13499648	SAMN29009778	Xanthoparmelia dierythra	a1_dierythra_098f	Mexico, Puebla (Quimixtlan) Lake Patlanalan	METAGENOMIC	19.2524	-97.138	MX	172.241	369250	2659	458	112806	No			35	0	0	0	35	34	1	0
SRR19763061	SRR19763061	Eukaryota	Ascomycota	Lecanoromycetes	Lecanorales	Parmeliaceae	Xanthoparmelia	Xanthoparmelia dierythra	WGA	ILLUMINA	Illumina HiSeq 2500	PRJNA848676	SRS13499659	SAMN29009779	Xanthoparmelia dierythra	a3_dierythraTYPE_6510	USA, WI, Juneau Co.: Mill Bluff State Park	METAGENOMIC	43.9417	-90.3194	US	105.41	179742	2706	713	115291	No			36	4	4	0	32	31	1	1
SRR19763050	SRR19763050	Eukaryota	Ascomycota	Lecanoromycetes	Lecanorales	Parmeliaceae	Xanthoparmelia	Xanthoparmelia plittii	WGA	ILLUMINA	Illumina HiSeq 2500	PRJNA848676	SRS13499670	SAMN29009780	Xanthoparmelia plittii	a3_plittii_497f	USA, NC, Rutherford Co.: Chimney Rock, at Devil's Head.	METAGENOMIC	35.433	-82.2509	US	131.698	231077	4329	863	100055	No			41	7	7	0	34	33	1	2
SRR19763039	SRR19763039	Eukaryota	Ascomycota	Lecanoromycetes	Lecanorales	Parmeliaceae	Xanthoparmelia	Xanthoparmelia plittii	WGA	ILLUMINA	Illumina HiSeq 2500	PRJNA848676	SRS13499681	SAMN29009781	Xanthoparmelia plittii	a4_plittii_498f	USA, NC, Avery Co.: at Grandfather Mountain Visitor Center parking lot.	METAGENOMIC	36.1102	-81.8156	US	172.015	293161	5524	754	142891	No			50	16	14	2	34	34	0	4
SRR19763006	SRR19763006	Eukaryota	Ascomycota	Lecanoromycetes	Lecanorales	Parmeliaceae	Xanthoparmelia	Xanthoparmelia camtschadalis	WGA	ILLUMINA	Illumina HiSeq 2500	PRJNA848676	SRS13499714	SAMN29009784	Xanthoparmelia camtschadalis	b1_camtschadalis_334f	USA, ID, Owyhee Co.: Notch Canyon off deep creek of the Owyhee River	METAGENOMIC	42.2489	-116.747	US	104.113	173057	3749	1025	114164	No			52	5	5	0	47	47	0	0
SRR19763092	SRR19763092	Eukaryota	Ascomycota	Lecanoromycetes	Lecanorales	Parmeliaceae	Xanthoparmelia	Xanthoparmelia stenophylla	WGA	ILLUMINA	Illumina HiSeq 2500	PRJNA848676	SRS13499628	SAMN29009786	Xanthoparmelia stenophylla	b1_stenophylla_5040	Kazakhstan, Karkaraly District, Karkaraly	METAGENOMIC	49.4126	75.4863	KZ	146.05	195339	5211	1266	279982	No			61	19	15	4	42	40	2	3
SRR19763091	SRR19763091	Eukaryota	Ascomycota	Lecanoromycetes	Lecanorales	Parmeliaceae	Xanthoparmelia	Xanthoparmelia camtschadalis	WGA	ILLUMINA	Illumina HiSeq 2500	PRJNA848676	SRS13499629	SAMN29009787	Xanthoparmelia camtschadalis	b3_camtschadalis_206f	Canada: Saskatchwan	METAGENOMIC	54.906	-106.113	CA	128.047	246239	4393	2140	327557	No			61	23	23	0	38	22	16	2
SRR19763090	SRR19763090	Eukaryota	Ascomycota	Lecanoromycetes	Lecanorales	Parmeliaceae	Xanthoparmelia	Xanthoparmelia camtschadalis	WGA	ILLUMINA	Illumina HiSeq 2500	PRJNA848676	SRS13499630	SAMN29009788	Xanthoparmelia camtschadalis	b3_camtschadalis_331f	USA, MT, Jefferson Co.: Lewis and Clark Cavern State Park	METAGENOMIC	45.8343	-111.863	US	133.4	184142	6860	1959	81209	No			59	26	26	0	33	33	0	1
SRR19763089	SRR19763089	Eukaryota	Ascomycota	Lecanoromycetes	Lecanorales	Parmeliaceae	Xanthoparmelia	Xanthoparmelia camtschadalis	WGA	ILLUMINA	Illumina HiSeq 2500	PRJNA848676	SRS13499631	SAMN29009789	Xanthoparmelia camtschadalis	b3_camtschadalis_14368	Kazakhstan, Karkaraly District, Karkaraly	METAGENOMIC	49.4126	75.4863	KZ	446.964	561047	11423	933	347359	No			114	30	30	0	84	69	15	4
SRR19763088	SRR19763088	Eukaryota	Ascomycota	Lecanoromycetes	Lecanorales	Parmeliaceae	Xanthoparmelia	Xanthoparmelia camtschadalis	WGA	ILLUMINA	Illumina HiSeq 2500	PRJNA848676	SRS13499632	SAMN29009790	Xanthoparmelia camtschadalis	b3_camtschadalis_L0297	Mexico	METAGENOMIC	22.6247	-102.155	MX	131.649	214850	3561	1305	394639	No			58	16	16	0	42	27	15	1
SRR19763087	SRR19763087	Eukaryota	Ascomycota	Lecanoromycetes	Lecanorales	Parmeliaceae	Xanthoparmelia	Xanthoparmelia protomatrae	WGA	ILLUMINA	Illumina HiSeq 2500	PRJNA848676	SRS13499633	SAMN29009791	Xanthoparmelia protomatrae	b3_protomatrae_14376	Armenia, Aragats Sont Province; road from the "Armenian Letters Memorial" to the "Astronomic Observatory Center"	METAGENOMIC	40.4093	44.3808	AM	102.198	249169	2969	1340	200141	No			50	2	2	0	48	39	9	0
SRR19763086	SRR19763086	Eukaryota	Ascomycota	Lecanoromycetes	Lecanorales	Parmeliaceae	Xanthoparmelia	Xanthoparmelia stenophylla	WGA	ILLUMINA	Illumina HiSeq 2500	PRJNA848676	SRS13499634	SAMN29009792	Xanthoparmelia stenophylla	b3_stenophylla_5038f	Kazakhstan, north or Kernei	METAGENOMIC	47.8363	74.1347	KZ	119.985	217542	3510	1593	531570	No			49	10	5	5	39	34	5	1
SRR19763085	SRR19763085	Eukaryota	Ascomycota	Lecanoromycetes	Lecanorales	Parmeliaceae	Xanthoparmelia	Xanthoparmelia stenophylla	WGA	ILLUMINA	Illumina HiSeq 2500	PRJNA848676	SRS13499635	SAMN29009793	Xanthoparmelia stenophylla	b3_stenophylla_5043	Kazakhstan, Karkaraly District, Karkaraly	METAGENOMIC	49.4126	75.4863	KZ	97.8615	187085	3549	723	77704	No			34	0	0	0	34	34	0	0
SRR19763082	SRR19763082	Eukaryota	Ascomycota	Lecanoromycetes	Lecanorales	Parmeliaceae	Xanthoparmelia	Xanthoparmelia camtschadalis	WGA	ILLUMINA	Illumina HiSeq 2500	PRJNA848676	SRS13499638	SAMN29009795	Xanthoparmelia camtschadalis	b4_camtschadalis_329f	USA, ID, Lemhi Co., on sandstone 3 miles east of Salmon	METAGENOMIC	45.1718	-113.806	US	106.172	168850	2001	1389	343162	No			46	4	4	0	42	27	15	1
SRR19763081	SRR19763081	Eukaryota	Ascomycota	Lecanoromycetes	Lecanorales	Parmeliaceae	Xanthoparmelia	Xanthoparmelia camtschadalis	WGA	ILLUMINA	Illumina HiSeq 2500	PRJNA848676	SRS13499639	SAMN29009796	Xanthoparmelia camtschadalis	b4_camtschadalis_L0287	USA, Montana, Mussellshell County: Milton Ranch, ca. 10.5 miles NE of Roundup	METAGENOMIC	46.5559	-108.592	US	176.868	298945	6021	1348	380674	No			87	51	47	4	36	30	6	2
SRR19763080	SRR19763080	Eukaryota	Ascomycota	Lecanoromycetes	Lecanorales	Parmeliaceae	Xanthoparmelia	Xanthoparmelia chlorochroa	WGA	ILLUMINA	Illumina HiSeq 2500	PRJNA848676	SRS13499640	SAMN29009797	Xanthoparmelia chlorochroa	c1_chlorochroa_L0288	USA, Montana, Mussellshell County: Milton Ranch, ca. 10.5 miles NE of Roundup	METAGENOMIC	46.5559	-108.592	US	198.577	202303	10939	2794	512937	No			70	26	25	1	44	20	24	2
SRR19763079	SRR19763079	Eukaryota	Ascomycota	Lecanoromycetes	Lecanorales	Parmeliaceae	Xanthoparmelia	Xanthoparmelia chlorochroa	WGA	ILLUMINA	Illumina HiSeq 2500	PRJNA848676	SRS13499641	SAMN29009798	Xanthoparmelia chlorochroa	c2_chlorochroa_818f	USA, WY, Natroma Co.: northwest of Waltman 1.5 miles on Buffalo Creek Road. Artemesia tridentata. N-43.08363; W-107.21062	METAGENOMIC	43.0836	-107.211	US	140.466	229805	3078	1336	310458	No			48	7	7	0	41	25	16	0
SRR19763078	SRR19763078	Eukaryota	Ascomycota	Lecanoromycetes	Lecanorales	Parmeliaceae	Xanthoparmelia	Xanthoparmelia chlorochroa	WGA	ILLUMINA	Illumina HiSeq 2500	PRJNA848676	SRS13499642	SAMN29009799	Xanthoparmelia chlorochroa	c3_chlorochroa_L0024	USA, Utah, Duchesne Co, Ashley N.F., vicinity of Nutter's canyon, 0.8km east of nutters ridge road, along Ashley N.F. boundary.,	METAGENOMIC	40.0619	-110.288	US	159.352	172721	6234	2213	448602	No			66	22	20	2	44	24	20	2
SRR19763077	SRR19763077	Eukaryota	Ascomycota	Lecanoromycetes	Lecanorales	Parmeliaceae	Xanthoparmelia	Xanthoparmelia chlorochroa	WGA	ILLUMINA	Illumina HiSeq 2500	PRJNA848676	SRS13499643	SAMN29009800	Xanthoparmelia chlorochroa	c4_chlorochroa_293f	USA, NV, Elko Co.: 2 miles S of Jackpot	METAGENOMIC	41.96	-114.671	US	95.3048	158568	2625	5132	369631	No			50	8	8	0	42	21	21	1
SRR19763076	SRR19763076	Eukaryota	Ascomycota	Lecanoromycetes	Lecanorales	Parmeliaceae	Xanthoparmelia	Xanthoparmelia chlorochroa	WGA	ILLUMINA	Illumina HiSeq 2500	PRJNA848676	SRS13499644	SAMN29009801	Xanthoparmelia chlorochroa	c4_chlorochroa_811f	USA, WY, Niobara Co.: 6.4 miles east of Shawnee on Highway 18/20 (south side), in grassland with Ambrosia, Opuntia sp. and Artemesia spp. N- 42.76077; W-104.91195	METAGENOMIC	42.7608	-104.912	US	126.148	231394	3441	1253	298989	No			48	9	9	0	39	21	18	0
SRR19763075	SRR19763075	Eukaryota	Ascomycota	Lecanoromycetes	Lecanorales	Parmeliaceae	Xanthoparmelia	Xanthoparmelia coloradoensis	WGA	ILLUMINA	Illumina HiSeq 2500	PRJNA848676	SRS13499645	SAMN29009802	Xanthoparmelia coloradoensis	c5_coloradoensis_6616f	USA, Colorado, Boulder Co., vic. Of Nederland	METAGENOMIC	39.9669	-105.503	US	155.789	357500	4989	998	272491	No			61	22	22	0	39	30	9	1
SRR19763074	SRR19763074	Eukaryota	Ascomycota	Lecanoromycetes	Lecanorales	Parmeliaceae	Xanthoparmelia	Xanthoparmelia sp. 9913f	WGA	ILLUMINA	Illumina HiSeq 2500	PRJNA848676	SRS13499646	SAMN29009803	Xanthoparmelia sp. 9913f	c5a_sp_9913f	USA, Arizona, Barnhardt Trail, Mazatzal WA	METAGENOMIC	34.0931	-111.422	US	91.3436	201892	2541	1798	234416	No			40	0	0	0	40	35	5	1
SRR19763073	SRR19763073	Eukaryota	Ascomycota	Lecanoromycetes	Lecanorales	Parmeliaceae	Xanthoparmelia	Xanthoparmelia sp. 9904f	WGA	ILLUMINA	Illumina HiSeq 2500	PRJNA848676	SRS13499647	SAMN29009804	Xanthoparmelia sp. 9904f	c6_neofuscelia_9904f	USA, Arizona, Hardscrabble Canyon, Mazatzal W.A.,	METAGENOMIC	34.3169	-111.665	US	251.009	437765	6560	868	787611	No			76	36	32	4	40	25	15	3
SRR19763071	SRR19763071	Eukaryota	Ascomycota	Lecanoromycetes	Lecanorales	Parmeliaceae	Xanthoparmelia	Xanthoparmelia chlorochroa	WGA	ILLUMINA	Illumina HiSeq 2500	PRJNA848676	SRS13499649	SAMN29009805	Xanthoparmelia chlorochroa	cx_chlorochroa_L0290	Mexico	METAGENOMIC	22.6247	-102.155	MX	176.392	327611	4372	895	285415	No			56	16	16	0	40	27	13	3
SRR19763070	SRR19763070	Eukaryota	Ascomycota	Lecanoromycetes	Lecanorales	Parmeliaceae	Xanthoparmelia	Xanthoparmelia dierythra	WGA	ILLUMINA	Illumina HiSeq 2500	PRJNA848676	SRS13499650	SAMN29009806	Xanthoparmelia dierythra	d1_dierythra_292f	USA, NV, Elko Co.: 2 miles S of Jackpot	METAGENOMIC	41.96	-114.671	US	118.856	204952	3415	678	217297	No			37	4	4	0	33	30	3	0
SRR19763069	SRR19763069	Eukaryota	Ascomycota	Lecanoromycetes	Lecanorales	Parmeliaceae	Xanthoparmelia	Xanthoparmelia mexicana	WGA	ILLUMINA	Illumina HiSeq 2500	PRJNA848676	SRS13499651	SAMN29009807	Xanthoparmelia mexicana	d1_isidiomontana_SL17501	USA, Nevada, White Pine, Great Basin National Park, along Snake Creek in pinyon-juniper woodland and nearby rocky outcrop, ca. 4 miles east of Snake Creek Trailhead, along Snake Creek Road. On quartzite.	METAGENOMIC	38.9261	-114.252	US	82.2385	170946	2012	1499	211579	No			42	0	0	0	42	37	5	0
SRR19763068	SRR19763068	Eukaryota	Ascomycota	Lecanoromycetes	Lecanorales	Parmeliaceae	Xanthoparmelia	Xanthoparmelia mexicana	WGA	ILLUMINA	Illumina HiSeq 2500	PRJNA848676	SRS13499652	SAMN29009808	Xanthoparmelia mexicana	d1_RCxais1x_combined	USA, Utah, Utah Co.: Rock Canyon	METAGENOMIC	40.4487	-111.679	US	168.206	313201	5364	1325	299322	No			65	23	22	1	42	25	17	3
SRR19763067	SRR19763067	Eukaryota	Ascomycota	Lecanoromycetes	Lecanorales	Parmeliaceae	Xanthoparmelia	Xanthoparmelia mexicana	WGA	ILLUMINA	Illumina HiSeq 2500	PRJNA848676	SRS13499653	SAMN29009809	Xanthoparmelia mexicana	d1_RCxais2_combined	USA, Utah, Utah Co.: Rock Canyon	METAGENOMIC	40.4487	-111.679	US	276.958	527364	8440	961	236468	No			110	72	66	6	38	34	4	3
SRR19763065	SRR19763065	Eukaryota	Ascomycota	Lecanoromycetes	Lecanorales	Parmeliaceae	Xanthoparmelia	Xanthoparmelia neocumberlandia	WGA	ILLUMINA	Illumina HiSeq 2500	PRJNA848676	SRS13499655	SAMN29009811	Xanthoparmelia neocumberlandia	e1_neocumberlandia_072f	USA, UT, Wayne Co: Fish Lake High Top	METAGENOMIC	38.6084	-111.739	US	101.107	248169	2325	685	195965	No			50	3	3	0	47	39	8	0
SRR19763064	SRR19763064	Eukaryota	Ascomycota	Lecanoromycetes	Lecanorales	Parmeliaceae	Xanthoparmelia	Xanthoparmelia neocumberlandia	WGA	ILLUMINA	Illumina HiSeq 2500	PRJNA848676	SRS13499656	SAMN29009812	Xanthoparmelia neocumberlandia	e1_neocumberlandia_192f	USA, CO, Dolores Co: San Juan-Rio Grande NF, Dolores Ranger District, Maureeso RD(USFS rd. 209)	METAGENOMIC	37.4616	-108.516	US	147.159	211499	7019	1572	82436	No			58	27	25	2	31	31	0	2
SRR19763063	SRR19763063	Eukaryota	Ascomycota	Lecanoromycetes	Lecanorales	Parmeliaceae	Xanthoparmelia	Xanthoparmelia neocumberlandia	WGA	ILLUMINA	Illumina HiSeq 2500	PRJNA848676	SRS13499657	SAMN29009813	Xanthoparmelia neocumberlandia	e1_neocumberlandia_464f	USA, UT, Summit Co.: UT, south of Bald Mtn along alpine ridge.	METAGENOMIC	40.7346	-110.502	US	110.947	136456	4790	2046	140403	No			64	17	17	0	47	42	5	1
SRR19763062	SRR19763062	Eukaryota	Ascomycota	Lecanoromycetes	Lecanorales	Parmeliaceae	Xanthoparmelia	Xanthoparmelia neocumberlandia	WGA	ILLUMINA	Illumina HiSeq 2500	PRJNA848676	SRS13499658	SAMN29009814	Xanthoparmelia neocumberlandia	e1a_neocumberlandia_L0158	USA, New Mexico, Apache, Apache N.F., Mount Baldy WA, along East Fork Trail (USFS Trail No. 95)	METAGENOMIC	35.8207	-106.613	US	149.271	240912	4884	2387	448533	No			80	35	30	5	45	23	22	2
SRR19763060	SRR19763060	Eukaryota	Ascomycota	Lecanoromycetes	Lecanorales	Parmeliaceae	Xanthoparmelia	Xanthoparmelia neocumberlandia	WGA	ILLUMINA	Illumina HiSeq 2500	PRJNA848676	SRS13499660	SAMN29009815	Xanthoparmelia neocumberlandia	e1a_neowyomingica_121f	USA, UT, Summit Co: High Uinta Wilderness Area on alpine ridge extending south from Bald Mtn	METAGENOMIC	40.7346	-110.502	US	147.482	249261	4037	728	120877	No			50	7	7	0	43	42	1	0
SRR19763059	SRR19763059	Eukaryota	Ascomycota	Lecanoromycetes	Lecanorales	Parmeliaceae	Xanthoparmelia	Xanthoparmelia coloradoensis	WGA	ILLUMINA	Illumina HiSeq 2500	PRJNA848676	SRS13499662	SAMN29009816	Xanthoparmelia coloradoensis	e1b_coloradoensis_135f	USA, UT, Summit Co: High Uinta Wilderness Area on alpine ridge extending south from Bald Mtn	METAGENOMIC	40.7346	-110.502	US	121.431	160902	4464	1754	309415	No			59	18	14	4	41	40	1	4
SRR19763057	SRR19763057	Eukaryota	Ascomycota	Lecanoromycetes	Lecanorales	Parmeliaceae	Xanthoparmelia	Xanthoparmelia lipochlorochroa	WGA	ILLUMINA	Illumina HiSeq 2500	PRJNA848676	SRS13499663	SAMN29009818	Xanthoparmelia lipochlorochroa	e2_lipochlorochroa_280f	USA, WY, Lincoln Co.: 15 miles S of Kemmerer, east of 189.	METAGENOMIC	41.6734	-110.56	US	117.155	242842	3569	2396	263730	No			57	13	11	2	44	31	13	3
SRR19763056	SRR19763056	Eukaryota	Ascomycota	Lecanoromycetes	Lecanorales	Parmeliaceae	Xanthoparmelia	Xanthoparmelia coloradoensis	WGA	ILLUMINA	Illumina HiSeq 2500	PRJNA848676	SRS13499664	SAMN29009819	Xanthoparmelia coloradoensis	e2_RCxaco1_combined	USA, Utah, Utah Co.: Rock Canyon	METAGENOMIC	40.4487	-111.679	US	124.032	196583	4980	4390	414753	No			70	30	30	0	40	22	18	4
SRR19763055	SRR19763055	Eukaryota	Ascomycota	Lecanoromycetes	Lecanorales	Parmeliaceae	Xanthoparmelia	Xanthoparmelia coloradoensis	WGA	ILLUMINA	Illumina HiSeq 2500	PRJNA848676	SRS13499666	SAMN29009820	Xanthoparmelia coloradoensis	e2_RCxaco2_combined	USA, Utah, Utah Co.: Rock Canyon	METAGENOMIC	40.4487	-111.679	US	202.491	218077	9420	3715	606729	No			128	91	79	12	37	30	7	10
SRR19763054	SRR19763054	Eukaryota	Ascomycota	Lecanoromycetes	Lecanorales	Parmeliaceae	Xanthoparmelia	Xanthoparmelia coloradoensis	WGA	ILLUMINA	Illumina HiSeq 2500	PRJNA848676	SRS13499665	SAMN29009821	Xanthoparmelia coloradoensis	e2a_coloradoensis_001f	USA, Utah, Wayne Co., Boulder Mountain	METAGENOMIC	38.1257	-111.501	US	127.919	242700	2757	565	107425	No			39	2	2	0	37	37	0	2
SRR19763049	SRR19763049	Eukaryota	Ascomycota	Lecanoromycetes	Lecanorales	Parmeliaceae	Xanthoparmelia	Xanthoparmelia cumberlandia	WGA	ILLUMINA	Illumina HiSeq 2500	PRJNA848676	SRS13499671	SAMN29009825	Xanthoparmelia cumberlandia	f1_cumberlandia_452f	USA, ID, Idaho Co.: Grangeville, Main Street on old landscape rocks	METAGENOMIC	45.9298	-116.137	US	123.539	225240	3623	1719	372891	No			55	20	16	4	35	27	8	4
SRR19763048	SRR19763048	Eukaryota	Ascomycota	Lecanoromycetes	Lecanorales	Parmeliaceae	Xanthoparmelia	Xanthoparmelia mexicana	WGA	ILLUMINA	Illumina HiSeq 2500	PRJNA848676	SRS13499672	SAMN29009826	Xanthoparmelia mexicana	f2_mexicana_149f	USA, AZ, Mojave Co: Blackrock Rd.	METAGENOMIC	35.1254	-114.119	US	142.521	216368	3576	1099	432504	No			60	25	24	1	35	22	13	3
SRR19763047	SRR19763047	Eukaryota	Ascomycota	Lecanoromycetes	Lecanorales	Parmeliaceae	Xanthoparmelia	Xanthoparmelia plittii	WGA	ILLUMINA	Illumina HiSeq 2500	PRJNA848676	SRS13499673	SAMN29009827	Xanthoparmelia plittii	f2_plittii_576f	USA, CA, San Diego Co: Torrey Pines State Natural Reserve	METAGENOMIC	32.927	-117.259	US	108.906	202895	2663	903	387456	No			47	12	12	0	35	22	13	1
SRR19763046	SRR19763046	Eukaryota	Ascomycota	Lecanoromycetes	Lecanorales	Parmeliaceae	Xanthoparmelia	Xanthoparmelia psoromifera	WGA	ILLUMINA	Illumina HiSeq 2500	PRJNA848676	SRS13499675	SAMN29009828	Xanthoparmelia psoromifera	f2_psoromifera_087f	USA, UT, Wayne Co., Northwest Boulder Mtn. at ABLS 2004 field trip site	METAGENOMIC	38.1257	-111.501	US	93.4493	178167	2512	2541	306602	No			46	7	7	0	39	23	16	0
SRR19763045	SRR19763045	Eukaryota	Ascomycota	Lecanoromycetes	Lecanorales	Parmeliaceae	Xanthoparmelia	Xanthoparmelia maricopensis	WGA	ILLUMINA	Illumina HiSeq 2500	PRJNA848676	SRS13499674	SAMN29009829	Xanthoparmelia maricopensis	f2a_maricopensisTYPE_6698	USA, AZ, Maricopa Co., Crater Range	METAGENOMIC	32.6161	-112.984	US	181.457	277295	7098	1027	134886	No			64	31	31	0	33	32	1	1
SRR19763038	SRR19763038	Eukaryota	Ascomycota	Lecanoromycetes	Lecanorales	Parmeliaceae	Xanthoparmelia	Xanthoparmelia chlorochroa	WGA	ILLUMINA	Illumina HiSeq 2500	PRJNA848676	SRS13499682	SAMN29009835	Xanthoparmelia chlorochroa	g2_chlorochroa_082	USA, UT, Wayne Co., Northwest Boulder Mtn. at ABLS 2004 field trip site	METAGENOMIC	38.1257	-111.501	US	123.227	161454	2996	1070	115991	No			40	4	4	0	36	35	1	2
SRR19763037	SRR19763037	Eukaryota	Ascomycota	Lecanoromycetes	Lecanorales	Parmeliaceae	Xanthoparmelia	Xanthoparmelia chlorochroa	WGA	ILLUMINA	Illumina HiSeq 2500	PRJNA848676	SRS13499683	SAMN29009836	Xanthoparmelia chlorochroa	g4m_chlorochroa_L0300	USA, Montana, Mussellshell County: Milton Ranch, ca. 10.5 miles NE of Roundup	METAGENOMIC	46.5559	-108.592	US	190.286	295816	6152	1305	406011	No			68	32	29	3	36	20	16	5
SRR19763036	SRR19763036	Eukaryota	Ascomycota	Lecanoromycetes	Lecanorales	Parmeliaceae	Xanthoparmelia	Xanthoparmelia angustiphylla	WGA	ILLUMINA	Illumina HiSeq 2500	PRJNA848676	SRS13499684	SAMN29009837	Xanthoparmelia angustiphylla	gsticA_angustiphylla_494f	USA, ID, Idaho Co.: Clearwater N.F. Eagle Mtn TH (North side of the River)	METAGENOMIC	46.3383	-115.118	US	100.207	209474	1385	553	231188	No			41	0	0	0	41	32	9	1
SRR19763035	SRR19763035	Eukaryota	Ascomycota	Lecanoromycetes	Lecanorales	Parmeliaceae	Xanthoparmelia	Xanthoparmelia cumberlandia	WGA	ILLUMINA	Illumina HiSeq 2500	PRJNA848676	SRS13499686	SAMN29009838	Xanthoparmelia cumberlandia	gsticA_cumberlandia_448f	USA, ID, Idaho Co.: Clearwater N.F. Eagle Mtn TH (North side of the River)	METAGENOMIC	46.3383	-115.118	US	74.3585	113958	1170	2027	393376	No			35	0	0	0	35	19	16	0
SRR19763034	SRR19763034	Eukaryota	Ascomycota	Lecanoromycetes	Lecanorales	Parmeliaceae	Xanthoparmelia	Xanthoparmelia cumberlandia	WGA	ILLUMINA	Illumina HiSeq 2500	PRJNA848676	SRS13499685	SAMN29009839	Xanthoparmelia cumberlandia	gsticC_cumberlandia_937f	Canada, British Columbia, WGP	METAGENOMIC	48.9145	-123.471	CA	105.388	167362	3248	1127	157469	No			40	8	8	0	32	26	6	1
SRR19763033	SRR19763033	Eukaryota	Ascomycota	Lecanoromycetes	Lecanorales	Parmeliaceae	Xanthoparmelia	Xanthoparmelia cumberlandia	WGA	ILLUMINA	Illumina HiSeq 2500	PRJNA848676	SRS13499687	SAMN29009840	Xanthoparmelia cumberlandia	gsticE_cumberlandia_6620f	USA, Colorado, Boulder Co., vic. Of Nederland	METAGENOMIC	39.9669	-105.503	US	109.396	216715	1541	692	382723	No			48	0	0	0	48	32	16	0
SRR19763032	SRR19763032	Eukaryota	Ascomycota	Lecanoromycetes	Lecanorales	Parmeliaceae	Xanthoparmelia	Xanthoparmelia hypofusca	WGA	ILLUMINA	Illumina HiSeq 2500	PRJNA848676	SRS13499688	SAMN29009841	Xanthoparmelia hypofusca	lavHY_hypofusca_8837	USA, WV, Grant County, Greenland Gap Preserve	METAGENOMIC	39.1915	-79.1511	US	151.811	238007	5461	920	127660	No			53	15	14	1	38	38	0	4
SRR19763031	SRR19763031	Eukaryota	Ascomycota	Lecanoromycetes	Lecanorales	Parmeliaceae	Xanthoparmelia	Xanthoparmelia sublaevis	WGA	ILLUMINA	Illumina HiSeq 2500	PRJNA848676	SRS13499689	SAMN29009842	Xanthoparmelia sublaevis	lavLA1_sublaevis_245f	USA, AZ, Cochise Co.: Chiricahua National Monument, Garfield Peak	METAGENOMIC	31.9988	-109.361	US	115.317	191408	3802	743	131263	No			41	0	0	0	41	40	1	0
SRR19763029	SRR19763029	Eukaryota	Ascomycota	Lecanoromycetes	Lecanorales	Parmeliaceae	Xanthoparmelia	Xanthoparmelia sublaevis	WGA	ILLUMINA	Illumina HiSeq 2500	PRJNA848676	SRS13499691	SAMN29009844	Xanthoparmelia sublaevis	lavLA2_sublaevis_971f	Canada, British Columbia, Gulf Islands	METAGENOMIC	48.9145	-123.471	CA	145.66	379345	2541	472	343285	No			37	1	1	0	36	26	10	0
SRR19763027	SRR19763027	Eukaryota	Ascomycota	Lecanoromycetes	Lecanorales	Parmeliaceae	Xanthoparmelia	Xanthoparmelia sp. 17003	WGA	ILLUMINA	Illumina HiSeq 2500	PRJNA848676	SRS13499693	SAMN29009845	Xanthoparmelia sp. 17003	lavX_sp_17003	USA, TX, Montague Co., Fossil Hill	METAGENOMIC	33.4531	-97.875	US	117.456	196066	2468	1190	427691	No			46	4	4	0	42	28	14	0
SRR19763026	SRR19763026	Eukaryota	Ascomycota	Lecanoromycetes	Lecanorales	Parmeliaceae	Xanthoparmelia	Xanthoparmelia sp. SL17358	WGA	ILLUMINA	Illumina HiSeq 2500	PRJNA848676	SRS13499694	SAMN29009846	Xanthoparmelia sp. SL17358	newSA_sp_SL17358	Colombia, Boyac√°, city of Mongu√≠	METAGENOMIC	5.72581	-72.8491	CO	102.383	131610	2851	2413	333426	No			58	10	6	4	48	37	11	0
SRR14722147	SRR14722147	Eukaryota	Ascomycota	Lecanoromycetes	Lecanorales	Pilocarpaceae	Byssoloma	Byssoloma subdiscordans	WGS	ILLUMINA	Illumina HiSeq 2000	PRJNA731936	SRS9126032	SAMN19302573	Byssoloma subdiscordans	FEN_222_Byssoloma_subdiscordans_Plate2_G3_R1.fastq.gz	USA:North_Carolina	GENOMIC	35.3669	-83.6289	US	213.512	350480	6456	856	66358	No			36	0	0	0	36	36	0	1
SRR14722279	SRR14722279	Eukaryota	Ascomycota	Lecanoromycetes	Lecanorales	Pilocarpaceae	Byssoloma	Byssoloma meadii	WGS	ILLUMINA	Illumina HiSeq 2000	PRJNA731936	SRS9126313	SAMN19302827	Byssoloma meadii	FEN_506_Byssoloma_meadii_Plate6_R1.fastq.gz	USA:Alabama	GENOMIC	34.308	-87.5031	US	150.583	290457	2912	570	99896	No			38	11	11	0	27	24	3	1
SRR14722123	SRR14722123	Eukaryota	Ascomycota	Lecanoromycetes	Lecanorales	Psoraceae	Brianaria	Brianaria bauschiana	WGS	ILLUMINA	Illumina HiSeq 2000	PRJNA731936	SRS9126056	SAMN19302595	Brianaria bauschiana	FEN_244_Micarea_bauschiana_Plate3_B6_R1.fastq.gz	USA:Tennessee	GENOMIC	35.6261	-83.5003	US	168.96	266980	6771	866	200510	No			49	39	37	2	10	10	0	5
SRR14722312	SRR14722312	Eukaryota	Ascomycota	Lecanoromycetes	Lecanorales	Psoraceae	Protoblastenia	Protoblastenia rupestris	WGS	ILLUMINA	Illumina HiSeq 2000	PRJNA731936	SRS9126277	SAMN19302797	Protoblastenia rupestris	FEN_476_Protoblastenia_rupestris_Plate6_R1.fastq.gz	USA:Alabama	GENOMIC	34.9555	-85.9996	US	77.0025	104268	2565	1110	99797	No			26	3	3	0	23	23	0	0
SRR14721994	SRR14721994	Eukaryota	Ascomycota	Lecanoromycetes	Lecanorales	Ramalinaceae	Bacidia	Bacidia sp. Lendemer_48883_NY-3033306	WGS	ILLUMINA	Illumina HiSeq 2000	PRJNA731936	SRS9126185	SAMN19302714	Bacidia sp. Lendemer_48883_NY-3033306	FEN_393_Lecanora_nothocaesiella_Plate5_R1.fastq.gz	USA:North_Carolina	GENOMIC	35.0261	-83.1778	US	39.1512	62677	1167	1007	38430	No			2	0	0	0	2	2	0	0
SRR14722177	SRR14722177	Eukaryota	Ascomycota	Lecanoromycetes	Lecanorales	Ramalinaceae	Biatora	Biatora appalachensis	WGS	ILLUMINA	Illumina HiSeq 2000	PRJNA731936	SRS9126412	SAMN19302548	Biatora appalachensis	FEN_197_Biatora_appalachensis_Plate2_F6_R1.fastq.gz	USA:North_Carolina	GENOMIC	35.3094	-84.0261	US	292.618	503866	11594	749	245496	No			43	12	12	0	31	24	7	1
SRR14722013	SRR14722013	Eukaryota	Ascomycota	Lecanoromycetes	Lecanorales	Ramalinaceae	Biatora	Biatora pontica	WGS	ILLUMINA	Illumina HiSeq 2000	PRJNA731936	SRS9126166	SAMN19302697	Biatora pontica	FEN_376_Biatora_pontica_Plate5_R1.fastq.gz	USA:North_Carolina	GENOMIC	35.1036	-83.2075	US	114.347	198625	2413	712	129502	No			27	7	7	0	20	19	1	0
SRR14722304	SRR14722304	Eukaryota	Ascomycota	Lecanoromycetes	Lecanorales	Ramalinaceae	Micareopsis	Micareopsis irriguata	WGS	ILLUMINA	Illumina HiSeq 2000	PRJNA731936	SRS9126285	SAMN19302804	Micareopsis irriguata	FEN_483_Micareopsis_irriguata_Plate6_R1.fastq.gz	USA:Alabama	GENOMIC	34.9788	-86.0882	US	137.772	235613	4068	681	106284	No			26	13	12	1	13	13	0	3
SRR14722275	SRR14722275	Eukaryota	Ascomycota	Lecanoromycetes	Lecanorales	Ramalinaceae	Micareopsis	Micareopsis irriguata	WGS	ILLUMINA	Illumina HiSeq 2000	PRJNA731936	SRS9126314	SAMN19302831	Micareopsis irriguata	FEN_510_Micareopsis_irriguata_Plate6_R1.fastq.gz	USA:Alabama	GENOMIC	34.308	-87.5031	US	153.327	190306	8334	1700	79103	No			58	46	44	2	12	12	0	1
SRR14653144	SAMN18190989	Eukaryota	Ascomycota	Lecanoromycetes	Lecanorales	Ramalinaceae	Niebla	Niebla homalea	WGS	OXFORD_NANOPORE	GridION	PRJNA707213	SRS9066155	SAMN18190989	Niebla homalea	Niebla homalea	USA:Shell Beach	GENOMIC	38.42	-123.11	US	56.6411	7174	1818	74775	859302			Combined to form single assembly SAMN18190989	42	0	0	0	42	15	27	0
SRR14653145	SAMN18190989	Eukaryota	Ascomycota	Lecanoromycetes	Lecanorales	Ramalinaceae	Niebla	Niebla homalea	WGS	ILLUMINA	Illumina MiSeq	PRJNA707213	SRS9066155	SAMN18190989	Niebla homalea	Niebla homalea	USA:Shell Beach	GENOMIC	38.42	-123.11	US	56.6411	7174	1818	74775	859302			Combined to form single assembly SAMN18190989	42	0	0	0	42	15	27	0
SRR13685157	SRR13685157	Eukaryota	Ascomycota	Lecanoromycetes	Lecanorales	Ramalinaceae	Phyllopsora	Phyllopsora corallina	WGS	ILLUMINA	NextSeq 550	PRJNA700635	SRS8233899	SAMN17834529	Phyllopsora corallina	FEN_97_Phyllopsora_corallina	USA	GENOMIC	35.4675	-83.5617	US	71.2429	139060	3134	566	50539	No			8	1	1	0	7	7	0	1
SRR14722216	SRR14722216	Eukaryota	Ascomycota	Lecanoromycetes	Lecanorales	Ramalinaceae	Phyllopsora	Phyllopsora corallina	WGS	ILLUMINA	Illumina HiSeq 2000	PRJNA731936	SRS9126373	SAMN19302512	Phyllopsora corallina	Plate1_C10_S16_L002_R1_001.fastq.gz	USA:North_Carolina	GENOMIC	35.4675	-83.5617	US	73.0944	141449	3185	571	50623	No			10	2	2	0	8	8	0	2
SRR14721964	SRR14721964	Eukaryota	Ascomycota	Lecanoromycetes	Lecanorales	Ramalinaceae	Phyllopsora	Phyllopsora parvifolia	WGS	ILLUMINA	Illumina HiSeq 2000	PRJNA731936	SRS9126214	SAMN19302742	Phyllopsora parvifolia	FEN_421_Phyllopsora_parvifolia_Plate6_R1.fastq.gz	USA:Alabama	GENOMIC	34.4717	-86.0511	US	146.137	246383	3792	701	256562	No			51	31	28	3	20	19	1	1
SRR14721960	SRR14721960	Eukaryota	Ascomycota	Lecanoromycetes	Lecanorales	Ramalinaceae	Phyllopsora	Phyllopsora corallina	WGS	ILLUMINA	Illumina HiSeq 2000	PRJNA731936	SRS9126217	SAMN19302745	Phyllopsora corallina	FEN_424_Phyllopsora_corallina_Plate6_R1.fastq.gz	USA:Alabama	GENOMIC	34.4717	-86.0511	US	223.429	395173	5059	712	84417	No			81	66	64	2	15	15	0	1
SRR14722031	SRR14722031	Eukaryota	Ascomycota	Lecanoromycetes	Lecanorales	Ramalinaceae	Ramalina	Ramalina americana	WGS	ILLUMINA	Illumina HiSeq 2000	PRJNA731936	SRS9126147	SAMN19302681	Ramalina americana	FEN_360_Ramalina_americana_Plate5_R1.fastq.gz	USA:North_Carolina	GENOMIC	35.1058	-83.2033	US	67.6302	92630	2483	1472	155305	No			35	2	2	0	33	33	0	0
SRR14722003	SRR14722003	Eukaryota	Ascomycota	Lecanoromycetes	Lecanorales	Ramalinaceae	Ramalina	Ramalina culbersoniorum	WGS	ILLUMINA	Illumina HiSeq 2000	PRJNA731936	SRS9126176	SAMN19302706	Ramalina culbersoniorum	FEN_385_Ramalina_culbersoniorum_Plate5_R1.fastq.gz	USA:North_Carolina	GENOMIC	35.1036	-83.2075	US	80.7377	118262	2609	1145	138121	No			46	4	4	0	42	40	2	0
SRR14721962	SRR14721962	Eukaryota	Ascomycota	Lecanoromycetes	Lecanorales	Ramalinaceae	Ramalina	Ramalina petrina	WGS	ILLUMINA	Illumina HiSeq 2000	PRJNA731936	SRS9126218	SAMN19302743	Ramalina petrina	FEN_422_Ramalina_intermedia_Plate6_R1.fastq.gz	USA:Alabama	GENOMIC	34.4717	-86.0511	US	110.627	162454	4133	921	135681	No			55	14	14	0	41	40	1	3
SRR14722254	SRR14722254	Eukaryota	Ascomycota	Lecanoromycetes	Lecanorales	Ramboldiaceae	Ramboldia	Ramboldia blochiana	WGS	ILLUMINA	Illumina HiSeq 2000	PRJNA731936	SRS9126335	SAMN19302850	Ramboldia blochiana	FEN_529_Ramboldia_blochiana_Plate5_R1.fastq.gz	USA:Alabama	GENOMIC	34.3408	-87.4422	US	139.657	218244	4195	936	303333	No			46	24	20	4	22	21	1	3
SRR14722160	SRR14722160	Eukaryota	Ascomycota	Lecanoromycetes	Lecanorales	Squamarinaceae	Herteliana	Herteliana schuyleriana	WGS	ILLUMINA	Illumina HiSeq 2000	PRJNA731936	SRS9126018	SAMN19302561	Herteliana schuyleriana	FEN_210_Herteliana_schuyleriana_Plate2_B5_R1.fastq.gz	USA:North_Carolina	GENOMIC	35.1356	-83.1911	US	213.076	403025	4764	599	200770	No			48	21	21	0	27	20	7	2
SRR14722018	SRR14722018	Eukaryota	Ascomycota	Lecanoromycetes	Lecanorales	Stereocaulaceae	Lepraria	Lepraria oxybapha	WGS	ILLUMINA	Illumina HiSeq 2000	PRJNA731936	SRS9126161	SAMN19302474	Lepraria oxybapha	FEN_49_Lepraria_oxybapha_Plate1_D5_R1.fastq.gz	USA:Tennessee	GENOMIC	35.61	-83.4467	US	89.0004	203845	2980	382	71256	No			11	0	0	0	11	11	0	0
SRR14722034	SRR14722034	Eukaryota	Ascomycota	Lecanoromycetes	Lecanorales	Stereocaulaceae	Lepraria	Lepraria caesiella	WGS	ILLUMINA	Illumina HiSeq 2000	PRJNA731936	SRS9126145	SAMN19302675	Lepraria caesiella	FEN_354_Lepraria_jackii_Plate5_R1.fastq.gz	USA:North_Carolina	GENOMIC	35.5994	-83.1033	US	51.852	48782	2780	9308	124551	No			40	0	0	0	40	40	0	0
SRR14721998	SRR14721998	Eukaryota	Ascomycota	Lecanoromycetes	Lecanorales	Stereocaulaceae	Lepraria	Lepraria normandinoides	WGS	ILLUMINA	Illumina HiSeq 2000	PRJNA731936	SRS9126181	SAMN19302711	Lepraria normandinoides	FEN_390_Lepraria_normandinoides_Plate5_R1.fastq.gz	USA:North_Carolina	GENOMIC	35.0261	-83.1778	US	113.972	247635	2888	495	60313	No			14	8	8	0	6	6	0	0
SRR14722324	SRR14722324	Eukaryota	Ascomycota	Lecanoromycetes	Lecanorales	Stereocaulaceae	Lepraria	Lepraria disjuncta	WGS	ILLUMINA	Illumina HiSeq 2000	PRJNA731936	SRS9126266	SAMN19302786	Lepraria disjuncta	FEN_465_Lepraria_disjuncta_Plate6_R1.fastq.gz	USA:Alabama	GENOMIC	34.9555	-85.9996	US	95.6859	147948	3574	865	70752	No			26	1	1	0	25	23	2	0
SRR14722272	SRR14722272	Eukaryota	Ascomycota	Lecanoromycetes	Lecanorales	Stereocaulaceae	Lepraria	Lepraria leprolomopsis	WGS	ILLUMINA	Illumina HiSeq 2000	PRJNA731936	SRS9126320	SAMN19302833	Lepraria leprolomopsis	FEN_512_Lepraria_finkii_Plate6_R1.fastq.gz	USA:Alabama	GENOMIC	34.308	-87.5031	US	256.947	476907	5157	636	90114	No			72	43	43	0	29	29	0	1
SRR14722245	SRR14722245	Eukaryota	Ascomycota	Lecanoromycetes	Lecanorales	Stereocaulaceae	Lepraria	Lepraria friabilis	WGS	ILLUMINA	Illumina HiSeq 2000	PRJNA731936	SRS9126344	SAMN19302857	Lepraria friabilis	FEN_536_Lepraria_friabilis_Plate5_R1.fastq.gz	USA:Alabama	GENOMIC	34.3092	-87.3947	US	205.19	399953	4684	602	116774	No			44	16	16	0	28	27	1	1
SRR14722066	SRR14722066	Eukaryota	Ascomycota	Lecanoromycetes	Lecanorales	Stereocaulaceae	Pilophorus	Pilophorus fibula	WGS	ILLUMINA	Illumina HiSeq 2000	PRJNA731936	SRS9126115	SAMN19302647	Pilophorus fibula	FEN_297_S41_R1_001.fastq.gz	USA:North_Carolina	GENOMIC	35.4675	-83.5617	US	172.385	322055	6033	635	65962	No			55	26	26	0	29	29	0	1
SRR14722041	SRR14722041	Eukaryota	Ascomycota	Lecanoromycetes	Lecanorales	Stereocaulaceae	Stereocaulon	Stereocaulon dactylophyllum	WGS	ILLUMINA	Illumina HiSeq 2000	PRJNA731936	SRS9126138	SAMN19302669	Stereocaulon dactylophyllum	FEN_319_S63_R1_001.fastq.gz	USA:Tennessee	GENOMIC	35.6532	-83.4317	US	223.452	393047	7029	770	146095	No			66	42	38	4	24	22	2	6
SRR14722163	SRR14722163	Eukaryota	Ascomycota	Lecanoromycetes	Lecanorales	Tephromelataceae	Tephromela	Tephromela atra	WGS	ILLUMINA	Illumina HiSeq 2000	PRJNA731936	SRS9126016	SAMN19302559	Tephromela atra	FEN_208_Tephromela_atra_Plate2_D5_R1.fastq.gz	USA:North_Carolina	GENOMIC	35.1356	-83.1911	US	245.811	336347	11089	1588	270002	No			66	46	43	3	20	19	1	3
SRR14721968	SRR14721968	Eukaryota	Ascomycota	Lecanoromycetes	Lecanorales	Verrucariales_family_incertae_sedis	Botryolepraria	Botryolepraria lesdainii	WGS	ILLUMINA	Illumina HiSeq 2000	PRJNA731936	SRS9126211	SAMN19302738	Botryolepraria lesdainii	FEN_417_Botryolepraria_lesdainii_Plate6_R1.fastq.gz	USA:Alabama	GENOMIC	34.4717	-86.0511	US	138.382	241916	4685	700	43950	No			44	24	24	0	20	20	0	0
SRR14722318	SRR14722318	Eukaryota	Ascomycota	Lecanoromycetes	Lecideales	Lecideaceae	Kephartia	Kephartia crystalligera	WGS	ILLUMINA	Illumina HiSeq 2000	PRJNA731936	SRS9126272	SAMN19302792	Kephartia crystalligera	FEN_471_Kephartia_crystalligera_Plate6_R1.fastq.gz	USA:Alabama	GENOMIC	34.9555	-85.9996	US	67.4649	100455	2173	889	71667	No			18	0	0	0	18	17	1	0
SRR14722229	SRR14722229	Eukaryota	Ascomycota	Lecanoromycetes	Lecideales	Lecideaceae	Lecidea	Lecidea roseotincta	WGS	ILLUMINA	Illumina HiSeq 2000	PRJNA731936	SRS9126360	SAMN19302500	Lecidea roseotincta	FEN_85_Lecidea_roseotincta_Plate3_D2_R1.fastq.gz	USA:Tennessee	GENOMIC	35.5631	-83.4983	US	323.517	628316	7874	547	243467	No			68	54	47	7	14	11	3	6
SRR14722164	SRR14722164	Eukaryota	Ascomycota	Lecanoromycetes	Lecideales	Lecideaceae	Lecidea	Lecidea tessellata	WGS	ILLUMINA	Illumina HiSeq 2000	PRJNA731936	SRS9126014	SAMN19302558	Lecidea tessellata	FEN_207_Lecidea_tessellata_Plate2_E5_R1.fastq.gz	USA:North_Carolina	GENOMIC	35.1356	-83.1911	US	203.898	427726	4804	516	72839	No			45	17	17	0	28	28	0	1
SRR14722157	SRR14722157	Eukaryota	Ascomycota	Lecanoromycetes	Lecideales	Lecideaceae	Lecidea	Lecidea sp. Lendemer_46382_NY-2795264	WGS	ILLUMINA	Illumina HiSeq 2000	PRJNA731936	SRS9126022	SAMN19302564	Lecidea sp. Lendemer_46382_NY-2795264	FEN_213_Unknown_Plate2_G4_R1.fastq.gz	USA:North_Carolina	GENOMIC	35.1356	-83.1911	US	242.263	456633	6400	725	90122	No			35	5	5	0	30	30	0	0
SRR14722185	SRR14722185	Eukaryota	Ascomycota	Lecanoromycetes	Lecideales	Lecideaceae	Mycobilimbia	Mycobilimbia sp	WGS	ILLUMINA	Illumina HiSeq 2000	PRJNA731936	SRS9126404	SAMN19302540	Mycobilimbia sp. Lendemer_46123_NY-2606825	FEN_153_Mycobilimbia_sp_Plate3_B4_R1.fastq.gz	USA:North_Carolina	GENOMIC	35.47	-83.5583	US	162.754	349462	2634	445	141208	No			25	8	8	0	17	15	2	0
SRR14722064	SRR14722064	Eukaryota	Ascomycota	Lecanoromycetes	Lecideales	Lecideaceae	Porpidia	Porpidia contraponenda	WGS	ILLUMINA	Illumina HiSeq 2000	PRJNA731936	SRS9126114	SAMN19302649	Porpidia contraponenda	FEN_299_S43_R1_001.fastq.gz	USA:Tennessee	GENOMIC	35.6532	-83.4317	US	160.127	261703	4801	797	158596	No			39	13	13	0	26	24	2	0
SRR14722050	SRR14722050	Eukaryota	Ascomycota	Lecanoromycetes	Lecideales	Lecideaceae	Porpidia	Porpidia crustulata	WGS	ILLUMINA	Illumina HiSeq 2000	PRJNA731936	SRS9126129	SAMN19302660	Porpidia crustulata	FEN_310_S54_R1_001.fastq.gz	USA:North_Carolina	GENOMIC	35.685	-83.2714	US	146.941	265538	4352	659	332886	No			48	23	16	7	25	25	0	3
SRR14722049	SRR14722049	Eukaryota	Ascomycota	Lecanoromycetes	Lecideales	Lecideaceae	Porpidia	Porpidia macrocarpa	WGS	ILLUMINA	Illumina HiSeq 2000	PRJNA731936	SRS9126130	SAMN19302661	Porpidia macrocarpa	FEN_311_S55_R1_001.fastq.gz	USA:North_Carolina	GENOMIC	35.5492	-83.5038	US	137.598	221690	4629	886	184541	No			53	26	23	3	27	27	0	2
SRR14721948	SRR14721948	Eukaryota	Ascomycota	Lecanoromycetes	Lecideales	Lecideaceae	Porpidia	Porpidia albocaerulescens	WGS	ILLUMINA	Illumina HiSeq 2000	PRJNA731936	SRS9126231	SAMN19302755	Porpidia albocaerulescens	FEN_434_Porpidia_albocaerulescens_Plate6_R1.fastq.gz	USA:Alabama	GENOMIC	34.3736	-85.6922	US	66.7046	74608	2716	2198	81530	No			29	0	0	0	29	27	2	0
SRR14721941	SRR14721941	Eukaryota	Ascomycota	Lecanoromycetes	Lecideales	Lecideaceae	Porpidia	Porpidia subsimplex	WGS	ILLUMINA	Illumina HiSeq 2000	PRJNA731936	SRS9126238	SAMN19302762	Porpidia subsimplex	FEN_441_Porpidia_subsimplex_Plate6_R1.fastq.gz	USA:Alabama	GENOMIC	34.3736	-85.6922	US	91.0582	102499	4421	2177	112375	No			42	12	12	0	30	30	0	2
SRR14721955	SRR14721955	Eukaryota	Ascomycota	Lecanoromycetes	Leprocaulales	Leprocaulaceae	Halecania	Halecania pepegospora	WGS	ILLUMINA	Illumina HiSeq 2000	PRJNA731936	SRS9126224	SAMN19302750	Halecania pepegospora	FEN_429_Halecania_sp_Plate6_R1.fastq.gz	USA:Alabama	GENOMIC	34.3736	-85.6922	US	163.968	235727	7284	1077	93641	No			57	19	19	0	38	38	0	1
SRR14722274	SRR14722274	Eukaryota	Ascomycota	Lecanoromycetes	Leprocaulales	Leprocaulaceae	Leprocaulon	Leprocaulon nicholsiae	WGS	ILLUMINA	Illumina HiSeq 2000	PRJNA731936	SRS9126315	SAMN19302832	Leprocaulon nicholsiae	FEN_511_Lepraria_sp_Plate6_R1.fastq.gz	USA:Alabama	GENOMIC	34.308	-87.5031	US	285.262	499567	6044	695	139557	No			45	17	17	0	28	25	3	0
SRR14721923	SRR14721923	Eukaryota	Ascomycota	Lecanoromycetes	Ostropales	Graphidaceae	Acanthothecis	Acanthothecis fontana	WGS	ILLUMINA	Illumina HiSeq 2000	PRJNA731936	SRS9126256	SAMN19302778	Acanthothecis fontana	FEN_457_Acanthothecis_fontana_Plate6_R1.fastq.gz	USA:Alabama	GENOMIC	34.978	-85.8103	US	97.3722	171141	2323	597	107233	No			37	0	0	0	37	36	1	0
SRR14722289	SRR14722289	Eukaryota	Ascomycota	Lecanoromycetes	Ostropales	Graphidaceae	Diploschistes	Diploschistes rampoddensis	WGS	ILLUMINA	Illumina HiSeq 2000	PRJNA731936	SRS9126300	SAMN19302818	Diploschistes rampoddensis	FEN_497_Parmotrema_rampoddense_Plate6_R1.fastq.gz	USA:Alabama	GENOMIC	34.308	-87.5031	US	95.3807	135197	3271	1073	120737	No			48	2	2	0	46	45	1	0
SRR14722268	SRR14722268	Eukaryota	Ascomycota	Lecanoromycetes	Ostropales	Graphidaceae	Diploschistes	Diploschistes rampoddensis	WGS	ILLUMINA	Illumina HiSeq 2000	PRJNA731936	SRS9126321	SAMN19302837	Diploschistes rampoddensis	FEN_516_Parmotrema_rampoddense_Plate5_R1.fastq.gz	USA:Alabama	GENOMIC	34.3311	-87.4506	US	160.958	296920	3602	650	106964	No			53	4	4	0	49	48	1	1
SRR23143832	SRR23143832	Eukaryota	Ascomycota	Lecanoromycetes	Ostropales	Graphidaceae	Diploschistes	Diploschistes diacapsis	WGS	ILLUMINA	Illumina NovaSeq 6000	PRJNA783777	SRS16509937	SAMN26115728	lichen metagenome	Diploschistes diacapsis lichen thallus	Spain: Catalunya	METAGENOMIC	41.8158	1.62966	ES	114.852	157310	3576	1253	78759	No			23	0	0	0	23	21	2	0
SRR14721973	SRR14721973	Eukaryota	Ascomycota	Lecanoromycetes	Ostropales	Graphidaceae	Fissurina	Fissurina insidiosa	WGS	ILLUMINA	Illumina HiSeq 2000	PRJNA731936	SRS9126207	SAMN19302733	Fissurina insidiosa	FEN_412_Fissurina_insidiosa_Plate5_R1.fastq.gz	USA:Alabama	GENOMIC	34.4717	-86.0511	US	62.3457	75280	4290	4608	52830	No			21	0	0	0	21	21	0	0
ERR5055691	ERR5055691	Eukaryota	Ascomycota	Lecanoromycetes	Ostropales	Graphidaceae	Gomphillus	Gomphillus americanus	WGS	ILLUMINA	HiSeq X Ten	PRJEB42325	ERS5505859	SAMEA7758528	lichen metagenome	SAMEA7758528	Wake Forest Township, NC, USA	METAGENOMIC	35.915	-78.3899	US	1073.4	2683696	9574	366	1202490	No			98	87	77	10	11	8	3	8
SRR13685154	SRR13685154	Eukaryota	Ascomycota	Lecanoromycetes	Ostropales	Graphidaceae	Gomphillus	Gomphillus americanus	WGS	ILLUMINA	NextSeq 550	PRJNA700635	SRS8233902	SAMN17834495	Gomphillus americanus	FEN_105_Gomphillus_americanus	USA: North Carolina	GENOMIC	35.4675	-83.5617	US	41.6732	52462	801	29300	273787	No			13	1	1	0	12	6	6	0
SRR14722207	SRR14722207	Eukaryota	Ascomycota	Lecanoromycetes	Ostropales	Graphidaceae	Gomphillus	Gomphillus americanus	WGS	ILLUMINA	Illumina HiSeq 2000	PRJNA731936	SRS9126382	SAMN19302520	Gomphillus americanus	Plate1_C11_S17_L002_R1_001.fastq.gz	USA:North_Carolina	GENOMIC	35.4675	-83.5617	US	41.8117	52831	790	29534	358510	No			15	2	2	0	13	7	6	1
SRR14722181	SRR14722181	Eukaryota	Ascomycota	Lecanoromycetes	Ostropales	Graphidaceae	Gomphillus	Gomphillus calycioides	WGS	ILLUMINA	Illumina HiSeq 2000	PRJNA731936	SRS9126408	SAMN19302544	Gomphillus calycioides	FEN_193_Gomphillus_calycioides_Plate2_H6_R1.fastq.gz	USA:North_Carolina	GENOMIC	35.1081	-83.18	US	232.173	471545	3862	519	194265	No			36	3	3	0	33	25	8	0
SRR13685177	SRR13685177	Eukaryota	Ascomycota	Lecanoromycetes	Ostropales	Graphidaceae	Graphis	Graphis lineola	WGS	ILLUMINA	NextSeq 550	PRJNA700635	SRS8233879	SAMN17834496	Graphis lineola	FEN_17_Graphis_lineola	USA: North Carolina	GENOMIC	35.47	-83.5583	US	208.122	372215	4933	679	163796	No			52	27	27	0	25	22	3	2
SRR14721970	SRR14721970	Eukaryota	Ascomycota	Lecanoromycetes	Ostropales	Graphidaceae	Leucodecton	Leucodecton sp	WGS	ILLUMINA	Illumina HiSeq 2000	PRJNA731936	SRS9126209	SAMN19302736	Leucodecton sp. Tripp_6156_NY-2796959	FEN_415_Leucodecton_sp_Plate5_R1.fastq.gz	USA:Alabama	GENOMIC	34.4717	-86.0511	US	85.2552	134020	2106	933	130170	No			22	0	0	0	22	18	4	0
SRR14722323	SRR14722323	Eukaryota	Ascomycota	Lecanoromycetes	Ostropales	Graphidaceae	Nadvornikia	Nadvornikia sorediata	WGS	ILLUMINA	Illumina HiSeq 2000	PRJNA731936	SRS9126265	SAMN19302787	Nadvornikia sorediata	FEN_466_Nadvornikia_sorediata_Plate6_R1.fastq.gz	USA:Alabama	GENOMIC	34.9555	-85.9996	US	159.447	274289	3705	679	122883	No			34	0	0	0	34	33	1	0
SRR14721946	SRR14721946	Eukaryota	Ascomycota	Lecanoromycetes	Ostropales	Graphidaceae	Thelotrema	Thelotrema defectum	WGS	ILLUMINA	Illumina HiSeq 2000	PRJNA731936	SRS9126234	SAMN19302757	Thelotrema defectum	FEN_436_Thelotrema_defectum_Plate6_R1.fastq.gz	USA:Alabama	GENOMIC	34.3736	-85.6922	US	78.3206	138981	1903	591	94280	No			26	0	0	0	26	24	2	0
SRR14721932	SRR14721932	Eukaryota	Ascomycota	Lecanoromycetes	Ostropales	Graphidaceae	Thelotrema	Thelotrema subtile	WGS	ILLUMINA	Illumina HiSeq 2000	PRJNA731936	SRS9126247	SAMN19302770	Thelotrema subtile	FEN_449_Thelotrema_subtile_Plate6_R1.fastq.gz	USA:Alabama	GENOMIC	34.3506	-85.6753	US	73.8042	93865	2224	2060	169105	No			32	0	0	0	32	29	3	0
SRR14722265	SRR14722265	Eukaryota	Ascomycota	Lecanoromycetes	Ostropales	Graphidaceae	Thelotrema	Thelotrema subtile	WGS	ILLUMINA	Illumina HiSeq 2000	PRJNA731936	SRS9126327	SAMN19302840	Thelotrema subtile	FEN_519_Thelotrema_subtile_Plate5_R1.fastq.gz	USA:Alabama	GENOMIC	34.3311	-87.4506	US	90.5771	153970	2206	766	141538	No			31	0	0	0	31	29	2	0
SRR18162825	SRR18162825	Eukaryota	Ascomycota	Lecanoromycetes	Ostropales	Graphidaceae	Thelotrema	Thelotrema lepadinum	WGS	ILLUMINA	Illumina HiSeq X	PRJNA795879	SRS12126646	SAMN25961866	Thelotrema lepadinum	Thelotrema lepadinum MAG	Canada: British Columbia, Frisby Creek near Revelstoke	METAGENOMIC	51.2584	-118.321	CA	792.887	1446226	17602	669	688127	No			280	244	207	37	36	8	28	14
SRR14721983	SRR14721983	Eukaryota	Ascomycota	Lecanoromycetes	Ostropales	Gyalectaceae	Gyalecta	Gyalecta farlowii	WGS	ILLUMINA	Illumina HiSeq 2000	PRJNA731936	SRS9126199	SAMN19302724	Gyalecta farlowii	FEN_403_Gyalecta_farlowii_Plate5_R1.fastq.gz	USA:Alabama	GENOMIC	34.4773	-86.0583	US	70.8679	109856	1709	975	154111	No			23	0	0	0	23	21	2	1
SRR14722012	SRR14722012	Eukaryota	Ascomycota	Lecanoromycetes	Ostropales	Stictidaceae	Stictis	Stictis urceolata	WGS	ILLUMINA	Illumina HiSeq 2000	PRJNA731936	SRS9126167	SAMN19302698	Stictis urceolata	FEN_377_Conotrema_urceolatum_Plate5_R1.fastq.gz	USA:North_Carolina	GENOMIC	35.1036	-83.2075	US	76.5718	120545	1958	902	119205	No			29	0	0	0	29	25	4	0
SRR18162826	SRR18162826	Eukaryota	Ascomycota	Lecanoromycetes	Ostropales	Stictidaceae	Stictis	Stictis urceolata	WGS	ILLUMINA	Illumina MiSeq	PRJNA795879	SRS12126645	SAMN25961865	Stictis urceolata	Stictis urceolatum MAG	USA: Virginia, Smyth County, Grindstone Campground	METAGENOMIC	36.7734	-81.5389	US	54.8203	33613	975	48231	480485	No			29	0	0	0	29	6	23	0
SRR14722263	SRR14722263	Eukaryota	Ascomycota	Lecanoromycetes	Ostropomycetidae incertae sedis	Ostropomycetidae incertae sedis	Dictyocatenulata	Dictyocatenulata alba	WGS	ILLUMINA	Illumina HiSeq 2000	PRJNA731936	SRS9126324	SAMN19302842	Dictyocatenulata alba	FEN_521_Dictyocatenulata_alba_Plate5_R1.fastq.gz	USA:Alabama	GENOMIC	34.3311	-87.4506	US	197.382	503026	2827	416	32578	No			10	3	3	0	7	6	1	0
SRR13685156	SRR13685156	Eukaryota	Ascomycota	Lecanoromycetes	Peltigerales	Coccocarpiaceae	Coccocarpia	Coccocarpia palmicola	WGS	ILLUMINA	NextSeq 550	PRJNA700635	SRS8233901	SAMN17834494	Coccocarpia palmicola	FEN_20_Coccocarpia_palmicola	USA: North Carolina	GENOMIC	35.4675	-83.5617	US	260.528	519148	8536	596	182971	No			109	96	83	13	13	12	1	5
SRR14722230	SRR14722230	Eukaryota	Ascomycota	Lecanoromycetes	Peltigerales	Coccocarpiaceae	Coccocarpia	Coccocarpia palmicola	WGS	ILLUMINA	Illumina HiSeq 2000	PRJNA731936	SRS9126359	SAMN19302455	Coccocarpia palmicola	FEN_20_Coccocarpia_palmicola_Plate2_D1_R1.fastq.gz	USA:North_Carolina	GENOMIC	35.4675	-83.5617	US	254.091	479936	8635	617	172278	No			107	94	85	9	13	12	1	4
SRR14721954	SRR14721954	Eukaryota	Ascomycota	Lecanoromycetes	Peltigerales	Collemataceae	Collema	Collema furfuraceum	WGS	ILLUMINA	Illumina HiSeq 2000	PRJNA731936	SRS9126226	SAMN19302751	Collema furfuraceum	FEN_430_Collema_furfuraceum_Plate6_R1.fastq.gz	USA:Alabama	GENOMIC	34.3736	-85.6922	US	162.518	267952	5944	843	311956	No			65	50	40	10	15	14	1	3
SRR1531545	SRR1531545	Eukaryota	Ascomycota	Lecanoromycetes	Peltigerales	Collemataceae	Leptogium	Leptogium austroamericanum	WGS	ILLUMINA	Illumina HiSeq 2000	PRJNA256476	SRS670118	SAMN02943512	symbiont metagenome	Leptogium austroamericanum	USA:North Carolina, Durham County	METAGENOMIC	35.99	-79.01	US	204.507	401028	5477	933	270041	No			62	38	27	11	24	12	12	1
SRR13685151	SRR13685151	Eukaryota	Ascomycota	Lecanoromycetes	Peltigerales	Collemataceae	Leptogium	Leptogium hirsutum	WGS	ILLUMINA	NextSeq 550	PRJNA700635	SRS8233907	SAMN17834510	Leptogium hirsutum	FEN_231_Leptogium_hirsutum	USA: North Carolina	GENOMIC	35.4072	-83.5931	US	203.611	428640	4939	512	331694	No			57	45	41	4	12	12	0	3
SRR14722197	SRR14722197	Eukaryota	Ascomycota	Lecanoromycetes	Peltigerales	Collemataceae	Leptogium	Leptogium corticola	WGS	ILLUMINA	Illumina HiSeq 2000	PRJNA731936	SRS9126392	SAMN19302458	Leptogium corticola	FEN_29_Leptogium_corticola_Plate1_A4_R1.fastq.gz	USA:North_Carolina	GENOMIC	35.4675	-83.5617	US	240.193	525041	5587	460	74055	No			54	32	32	0	22	22	0	1
SRR14722235	SRR14722235	Eukaryota	Ascomycota	Lecanoromycetes	Peltigerales	Collemataceae	Leptogium	Leptogium cyanescens	WGS	ILLUMINA	Illumina HiSeq 2000	PRJNA731936	SRS9126354	SAMN19302495	Leptogium cyanescens	Plate1_B9_S9_L002_R1_001.fastq.gz	USA:North_Carolina	GENOMIC	35.4828	-83.5597	US	89.1025	173031	3211	637	87409	No			61	54	50	4	7	7	0	1
SRR14722161	SRR14722161	Eukaryota	Ascomycota	Lecanoromycetes	Peltigerales	Collemataceae	Leptogium	Leptogium austroamericanum	WGS	ILLUMINA	Illumina HiSeq 2000	PRJNA731936	SRS9126019	SAMN19302560	Leptogium austroamericanum	FEN_209_Leptogium_austroamericanum_Plate2_C5_R1.fastq.gz	USA:North_Carolina	GENOMIC	35.4372	-83.7481	US	295.421	650405	6060	443	103575	No			114	88	82	6	26	25	1	1
SRR14722145	SRR14722145	Eukaryota	Ascomycota	Lecanoromycetes	Peltigerales	Collemataceae	Leptogium	Leptogium chloromelum	WGS	ILLUMINA	Illumina HiSeq 2000	PRJNA731936	SRS9126034	SAMN19302575	Leptogium chloromelum	FEN_224_Leptogium_chloromelum_Plate2_E3_R1.fastq.gz	USA:North_Carolina	GENOMIC	35.4072	-83.5931	US	307.539	615829	8642	559	126672	No			107	91	82	9	16	16	0	3
SRR14722137	SRR14722137	Eukaryota	Ascomycota	Lecanoromycetes	Peltigerales	Collemataceae	Leptogium	Leptogium hirsutum	WGS	ILLUMINA	Illumina HiSeq 2000	PRJNA731936	SRS9126042	SAMN19302582	Leptogium hirsutum	FEN_231_Leptogium_hirsutum_Plate2_F2_R1.fastq.gz	USA:North_Carolina	GENOMIC	35.4072	-83.5931	US	209.619	432043	5110	538	268149	No			53	43	39	4	10	10	0	3
SRR14722015	SRR14722015	Eukaryota	Ascomycota	Lecanoromycetes	Peltigerales	Collemataceae	Leptogium	Leptogium corticola	WGS	ILLUMINA	Illumina HiSeq 2000	PRJNA731936	SRS9126164	SAMN19302695	Leptogium corticola	FEN_374_Leptogium_corticola_Plate5_R1.fastq.gz	USA:North_Carolina	GENOMIC	35.1036	-83.2075	US	106.92	230459	3644	628	42108	No			43	32	32	0	11	11	0	0
SRR14721930	SRR14721930	Eukaryota	Ascomycota	Lecanoromycetes	Peltigerales	Collemataceae	Leptogium	Leptogium corticola	WGS	ILLUMINA	Illumina HiSeq 2000	PRJNA731936	SRS9126249	SAMN19302772	Leptogium corticola	FEN_451_Leptogium_corticola_Plate6_R1.fastq.gz	USA:Alabama	GENOMIC	34.3506	-85.6753	US	106.128	230933	1117	502	40212	No			20	20	19	1	0	0	0	0
SRR14722315	SRR14722315	Eukaryota	Ascomycota	Lecanoromycetes	Peltigerales	Collemataceae	Scytinium	Scytinium lichenoides	WGS	ILLUMINA	Illumina HiSeq 2000	PRJNA731936	SRS9126274	SAMN19302794	Scytinium lichenoides	FEN_473_Leptogium_lichenoides_Plate6_R1.fastq.gz	USA:Alabama	GENOMIC	34.9555	-85.9996	US	159.886	367057	1246	473	25172	No			41	41	41	0	0	0	0	0
SRR14722285	SRR14722285	Eukaryota	Ascomycota	Lecanoromycetes	Peltigerales	Collemataceae	Scytinium	Scytinium dactylinum	WGS	ILLUMINA	Illumina HiSeq 2000	PRJNA731936	SRS9126304	SAMN19302822	Scytinium dactylinum	FEN_501_Leptogium_dactylinum_Plate6_R1.fastq.gz	USA:Alabama	GENOMIC	34.308	-87.5031	US	212.125	443394	2630	544	83495	No			57	57	55	2	0	0	0	1
SRR14722236	SRR14722236	Eukaryota	Ascomycota	Lecanoromycetes	Peltigerales	Lobariaceae	Crocodia	Crocodia aurata	WGS	ILLUMINA	Illumina HiSeq 2000	PRJNA731936	SRS9126353	SAMN19302494	Pseudocyphellaria aurata	Plate1_A9_S3_L002_R1_001.fastq.gz	USA:North_Carolina	GENOMIC	35.4828	-83.5597	US	115.811	195072	4471	756	64302	No			14	0	0	0	14	14	0	0
SRR14722019	SRR14722019	Eukaryota	Ascomycota	Lecanoromycetes	Peltigerales	Lobariaceae	Dendriscocaulon	Dendriscocaulon intricatulum	WGS	ILLUMINA	Illumina HiSeq 2000	PRJNA731936	SRS9126160	SAMN19302692	Dendriscocaulon intricatulum	FEN_371_Dendriscocaulon_intricatulum_Plate5_R1.fastq.gz	USA:North_Carolina	GENOMIC	35.1036	-83.2075	US	74.1759	83775	5342	3353	304271	No			40	22	15	7	18	18	0	1
SRR14722258	SRR14722258	Eukaryota	Ascomycota	Lecanoromycetes	Peltigerales	Lobariaceae	Emmanuelia	Emmanuelia ravenelii	WGS	ILLUMINA	Illumina HiSeq 2000	PRJNA731936	SRS9126332	SAMN19302846	Emmanuelia ravenelii	FEN_525_Lobaria_ravenelii_Plate5_R1.fastq.gz	USA:Alabama	GENOMIC	34.3311	-87.4506	US	206.846	358589	6420	736	92739	No			32	6	6	0	26	25	1	0
SRR5621726	SRR5621726	Eukaryota	Ascomycota	Lecanoromycetes	Peltigerales	Lobariaceae	Lobaria	Lobaria pulmonaria	WGS	ILLUMINA	Illumina HiSeq 2500	PRJNA346626	SRS2236446	SAMN05920891	Lobaria pulmonaria	Gp0016227	Scotland	GENOMIC	56.5795	-4.20394	GB	58.0269	7536	1143	83778	446533	No			43	0	0	0	43	19	24	0
SRR5947236	SRR5947236	Eukaryota	Ascomycota	Lecanoromycetes	Peltigerales	Lobariaceae	Lobaria	Lobaria pulmonaria	WGS	ILLUMINA	Illumina HiSeq 2500	PRJNA367447	SRS2441102	SAMN06267231	lichen metagenome	Gp0136422	Switzerland	METAGENOMIC	47.2864	7.875	CH	687.328	1296433	15425	628	703346	No			220	179	150	29	41	20	21	13
SRR5947238	SRR5947238	Eukaryota	Ascomycota	Lecanoromycetes	Peltigerales	Lobariaceae	Lobaria	Lobaria pulmonaria	WGS	ILLUMINA	Illumina HiSeq 2500	PRJNA367448	SRS2441105	SAMN06267232	lichen metagenome	Gp0136423	United Kingdom:Kingussie, Scotland	METAGENOMIC	56.894	-5.7329	GB	863.01	1752287	18789	516	576219	No			257	213	204	9	44	29	15	10
SRR5947237	SRR5947237	Eukaryota	Ascomycota	Lecanoromycetes	Peltigerales	Lobariaceae	Lobaria	Lobaria pulmonaria	WGS	ILLUMINA	Illumina HiSeq 2500	PRJNA367449	SRS2441103	SAMN06267233	lichen metagenome	Gp0136424	Spain:Pamplona, Spain	METAGENOMIC	42.9631	-1.9783	ES	1306.34	2347515	32574	682	782858	No			452	404	336	68	48	23	25	30
SRR5947240	SRR5947240	Eukaryota	Ascomycota	Lecanoromycetes	Peltigerales	Lobariaceae	Lobaria	Lobaria pulmonaria	WGS	ILLUMINA	Illumina HiSeq 2500	PRJNA367450	SRS2441113	SAMN06267234	lichen metagenome	Gp0136425	South Africa:Cape Town, South Africa	METAGENOMIC	-33.9833	18.4333	ZA	1131.92	2368545	24173	471	521162	No			305	265	233	32	40	24	16	20
SRR14722237	SRR14722237	Eukaryota	Ascomycota	Lecanoromycetes	Peltigerales	Lobariaceae	Lobaria	Lobaria pulmonaria	WGS	ILLUMINA	Illumina HiSeq 2000	PRJNA731936	SRS9126352	SAMN19302493	Lobaria pulmonaria	Plate1_H8_S44_L002_R1_001.fastq.gz	USA:North_Carolina	GENOMIC	35.4828	-83.5597	US	130.639	199167	6945	1133	63201	No			51	11	10	1	40	40	0	0
SRR18162809	SRR18162809	Eukaryota	Ascomycota	Lecanoromycetes	Peltigerales	Lobariaceae	Lobaria	Lobaria immixta	WGS	ILLUMINA	Illumina HiSeq 3000	PRJNA795879	SRS12126662	SAMN25961856	Lobaria immixta	Lobaria immixta MAG	Spain: Tenerife, ca. 3 km SW of La Esperanza along Road TF24	METAGENOMIC	28.4323	-16.3902	ES	350.9	720252	5132	624	183497	No			94	51	49	2	43	37	6	2
SRR14721963	SRR14721963	Eukaryota	Ascomycota	Lecanoromycetes	Peltigerales	Lobariaceae	Pseudocyphellaria	Pseudocyphellaria holartica	WGS	ILLUMINA	Illumina HiSeq 2000	PRJNA731936	SRS9126216	SAMN19302479	Pseudocyphellaria holarctica	Plate1_A7_S1_L002_R1_001.fastq.gz	USA:North_Carolina	GENOMIC	35.47	-83.5583	US	96.8188	148691	6349	1481	35213	No			51	34	34	0	17	17	0	2
SRR18162834	SRR18162834	Eukaryota	Ascomycota	Lecanoromycetes	Peltigerales	Lobariaceae	Pseudocyphellaria	Pseudocyphellaria aurata	WGS	ILLUMINA	Illumina HiSeq 3000	PRJNA795879	SRS12126639	SAMN25961860	Pseudocyphellaria aurata	Pseudocyphellaria aurata MAG	Spain: Tenerife, Anaga Mountains	METAGENOMIC	28.5387	-16.267	ES	280.371	482511	6125	1405	779213	No			54	38	36	2	16	12	4	2
SRR14722208	SRR14722208	Eukaryota	Ascomycota	Lecanoromycetes	Peltigerales	Lobariaceae	Ricasolia	Ricasolia quercizans	WGS	ILLUMINA	Illumina HiSeq 2000	PRJNA731936	SRS9126381	SAMN19302457	Ricasolia quercizans	FEN_24_Lobaria_quercizans_Plate1_D3_R1.fastq.gz	USA:North_Carolina	GENOMIC	35.47	-83.5583	US	193.145	434282	4099	409	109252	No			61	7	7	0	54	51	3	0
SRR14722112	SRR14722112	Eukaryota	Ascomycota	Lecanoromycetes	Peltigerales	Lobariaceae	Sticta	Sticta sp	WGS	ILLUMINA	Illumina HiSeq 2000	PRJNA731936	SRS9126067	SAMN19302605	Sticta sp. Lendemer_47364_NY-2795562	FEN_255_Sticta_sp_Plate3_E7_R1.fastq.gz	USA:North_Carolina	GENOMIC	35.1097	-83.1978	US	259.163	484807	6815	637	393119	No			79	57	47	10	22	19	3	6
SRR14722008	SRR14722008	Eukaryota	Ascomycota	Lecanoromycetes	Peltigerales	Lobariaceae	Sticta	Sticta fragilinata	WGS	ILLUMINA	Illumina HiSeq 2000	PRJNA731936	SRS9126171	SAMN19302702	Sticta fragilinata	FEN_381_Sticta_fragillinata_Plate5_R1.fastq.gz	USA:North_Carolina	GENOMIC	35.0253	-83.1747	US	101.062	175533	3419	844	86654	No			31	29	29	0	2	2	0	1
SRR14721972	SRR14721972	Eukaryota	Ascomycota	Lecanoromycetes	Peltigerales	Lobariaceae	Sticta	Sticta carolinensis	WGS	ILLUMINA	Illumina HiSeq 2000	PRJNA731936	SRS9126206	SAMN19302734	Sticta carolinensis	FEN_413_Sticta_caroliniana_Plate5_R1.fastq.gz	USA:Alabama	GENOMIC	34.4717	-86.0511	US	86.0467	161219	1109	683	85043	No			27	26	23	3	1	1	0	0
SRR14722267	SRR14722267	Eukaryota	Ascomycota	Lecanoromycetes	Peltigerales	Lobariaceae	Sticta	Sticta deyana	WGS	ILLUMINA	Illumina HiSeq 2000	PRJNA731936	SRS9126322	SAMN19302838	Sticta deyana	FEN_517_Sticta_deyana_Plate5_R1.fastq.gz	USA:Alabama	GENOMIC	34.3232	-87.4629	US	132.965	301341	1700	481	23824	No			28	28	28	0	0	0	0	2
SRR18162828	SAMN25961864	Eukaryota	Ascomycota	Lecanoromycetes	Peltigerales	Lobariaceae	Sticta	Sticta canariensis	WGS	ILLUMINA	Illumina MiSeq	PRJNA795879	SRS12126643	SAMN25961864	Sticta canariensis	Sticta canariensis MAG	Spain: Tenerife, Anaga Mountains	METAGENOMIC	28.54	-16.27	ES	282.423	230683	10417	2296	174646			Combined to form single assembly SAMN25961864	89	70	69	1	19	17	2	1
SRR18162829	SAMN25961864	Eukaryota	Ascomycota	Lecanoromycetes	Peltigerales	Lobariaceae	Sticta	Sticta canariensis	WGS	ILLUMINA	Illumina MiSeq	PRJNA795879	SRS12126643	SAMN25961864	Sticta canariensis	Sticta canariensis MAG	Spain: Tenerife, Anaga Mountains	METAGENOMIC	28.54	-16.27	ES	282.423	230683	10417	2296	174646			Combined to form single assembly SAMN25961864	89	70	69	1	19	17	2	1
SRR18162830	SAMN25961864	Eukaryota	Ascomycota	Lecanoromycetes	Peltigerales	Lobariaceae	Sticta	Sticta canariensis	WGS	ILLUMINA	Illumina MiSeq	PRJNA795879	SRS12126643	SAMN25961864	Sticta canariensis	Sticta canariensis MAG	Spain: Tenerife, Anaga Mountains	METAGENOMIC	28.54	-16.27	ES	282.423	230683	10417	2296	174646			Combined to form single assembly SAMN25961864	89	70	69	1	19	17	2	1
SRR14722175	SRR14722175	Eukaryota	Ascomycota	Lecanoromycetes	Peltigerales	Nephromataceae	Nephroma	Nephroma helveticum	WGS	ILLUMINA	Illumina HiSeq 2000	PRJNA731936	SRS9126004	SAMN19302450	Nephroma helveticum	FEN_2_Nephroma_helveticum_Plate1_B1_R1.fastq.gz	USA:North_Carolina	GENOMIC	35.4828	-83.5597	US	179.562	388286	4627	453	190008	No			51	31	24	7	20	20	0	1
SRR14722113	SRR14722113	Eukaryota	Ascomycota	Lecanoromycetes	Peltigerales	Nephromataceae	Nephroma	Nephroma helveticum	WGS	ILLUMINA	Illumina HiSeq 2000	PRJNA731936	SRS9126065	SAMN19302604	Nephroma helveticum	FEN_254_Nephroma_resupinatum_Plate3_D7_R1.fastq.gz	USA:North_Carolina	GENOMIC	35.7147	-82.2694	US	182.541	356471	5653	589	228255	No			63	38	33	5	25	25	0	3
SRR14722062	SRR14722062	Eukaryota	Ascomycota	Lecanoromycetes	Peltigerales	Pannariaceae	Fuscopannaria	Fuscopannaria leucosticta	WGS	ILLUMINA	Illumina HiSeq 2000	PRJNA731936	SRS9126117	SAMN19302470	Fuscopannaria leucosticta	FEN_45_Fuscopannaria_leucosticta_Plate2_B1_R1.fastq.gz	USA:North_Carolina	GENOMIC	35.4675	-83.5617	US	264.237	578630	4686	452	127705	No			42	32	26	6	10	7	3	1
SRR14722247	SRR14722247	Eukaryota	Ascomycota	Lecanoromycetes	Peltigerales	Pannariaceae	Fuscopannaria	Fuscopannaria leucosticta	WGS	ILLUMINA	Illumina HiSeq 2000	PRJNA731936	SRS9126342	SAMN19302855	Fuscopannaria leucosticta	FEN_534_Fuscopannaria_leucosticta_Plate5_R1.fastq.gz	USA:Alabama	GENOMIC	34.3092	-87.3947	US	179.691	383161	1644	535	89067	No			35	35	33	2	0	0	0	1
SRR14721953	SRR14721953	Eukaryota	Ascomycota	Lecanoromycetes	Peltigerales	Pannariaceae	Pannaria	Pannaria tavaresii	WGS	ILLUMINA	Illumina HiSeq 2000	PRJNA731936	SRS9126225	SAMN19302752	Pannaria tavaresii	FEN_431_Pannaria_tavaresii_Plate6_R1.fastq.gz	USA:Alabama	GENOMIC	34.3736	-85.6922	US	134.31	244807	4059	673	139020	No			32	26	22	4	6	6	0	1
ERR4179391	ERR4179391	Eukaryota	Ascomycota	Lecanoromycetes	Peltigerales	Peltigeraceae	Peltigera	Peltigera polydactylon	WGS	ILLUMINA	Illumina HiSeq 2500	PRJEB38505	ERS4590033	SAMEA6862455	Peltigera polydactylon	SAMEA6862455	Gasen, Austria	METAGENOMIC	47.3845	15.575	AT	1351.05	3102709	25904	406	148073	No			163	145	135	10	18	17	1	7
SRR3400372	SRR3400372	Eukaryota	Ascomycota	Lecanoromycetes	Peltigerales	Peltigeraceae	Peltigera	Peltigera sp.	WGS	ILLUMINA	Illumina MiSeq	PRJNA317389	SRS1381575	SAMN04606563	lichen metagenome	Lichen	Canada:Vancouver	METAGENOMIC	49.5993	-125.496	CA	192.77	119061	6112	23704	274190	No			49	35	25	10	14	13	1	1
SRR11470009	SRR11470009	Eukaryota	Ascomycota	Lecanoromycetes	Peltigerales	Peltigeraceae	Peltigera	Peltigera hymenina	WGS	ILLUMINA	Illumina HiSeq 4000	PRJNA607895	SRS6418030	SAMN14404105	Peltigera hymenina	Peltigera_hymenina_DM1077	Denmark	GENOMIC	57.0886	9.39452	DK	221.453	434704	8785	620	35560	No			25	20	19	1	5	5	0	1
SRR11456923	SRR11456923	Eukaryota	Ascomycota	Lecanoromycetes	Peltigerales	Peltigeraceae	Peltigera	Peltigera hydrothyria	WGS	ILLUMINA	Illumina HiSeq 4000	PRJNA616181	SRS6406751	SAMN14483408	lichen metagenome	NMS1	Canada:Nova Scotia	METAGENOMIC	45	-63	CA	795.791	1705715	7471	448	1078255	No			97	90	73	17	7	1	6	9
SRR11456922	SRR11456922	Eukaryota	Ascomycota	Lecanoromycetes	Peltigerales	Peltigeraceae	Peltigera	Peltigera hydrothyria	WGS	ILLUMINA	Illumina HiSeq 4000	PRJNA616181	SRS6406753	SAMN14483409	lichen metagenome	NMS2	Canada:Nova Scotia	METAGENOMIC	46	-63	CA	806.837	1590324	9105	559	654172	No			163	156	124	32	7	2	5	13
SRR11456918	SRR11456918	Eukaryota	Ascomycota	Lecanoromycetes	Peltigerales	Peltigeraceae	Peltigera	Peltigera dolichorhiza	WGS	ILLUMINA	Illumina HiSeq 4000	PRJNA616181	SRS6406757	SAMN14483412	lichen metagenome	NMS8	Panama	METAGENOMIC	8.8	-82.55	PA	470.689	979296	7517	489	600944	No			88	76	65	11	12	9	3	12
SRR11456917	SRR11456917	Eukaryota	Ascomycota	Lecanoromycetes	Peltigerales	Peltigeraceae	Peltigera	Peltigera phyllidiosa	WGS	ILLUMINA	Illumina HiSeq 4000	PRJNA616181	SRS6406758	SAMN14483413	lichen metagenome	NMS9	USA:NC	METAGENOMIC	35	-84	US	442.712	775120	8677	817	470267	No			79	73	58	15	6	4	2	7
SRR11456915	SRR11456915	Eukaryota	Ascomycota	Lecanoromycetes	Peltigerales	Peltigeraceae	Peltigera	Peltigera aphthosa	WGS	ILLUMINA	Illumina HiSeq 4000	PRJNA616181	SRS6406759	SAMN14483415	lichen metagenome	JL23	Canada:AB	METAGENOMIC	58	-111	CA	456.181	764271	14926	2158	838602	No			125	107	88	19	18	18	0	4
SRR11456914	SRR11456914	Eukaryota	Ascomycota	Lecanoromycetes	Peltigerales	Peltigeraceae	Peltigera	Peltigera extenuata	WGS	ILLUMINA	Illumina HiSeq 4000	PRJNA616181	SRS6406764	SAMN14483416	lichen metagenome	JL31	Canada:AB	METAGENOMIC	58	-111	CA	698.456	953193	28201	1509	1136509	No			239	234	208	26	5	4	1	22
SRR11456913	SRR11456913	Eukaryota	Ascomycota	Lecanoromycetes	Peltigerales	Peltigeraceae	Peltigera	Peltigera malacea	WGS	ILLUMINA	Illumina HiSeq 4000	PRJNA616181	SRS6406766	SAMN14483417	lichen metagenome	JL33	Canada:AB	METAGENOMIC	58	-111	CA	606.265	1042719	25003	1664	1088394	No			209	196	167	29	13	13	0	18
SRR11456921	SRR11456921	Eukaryota	Ascomycota	Lecanoromycetes	Peltigerales	Peltigeraceae	Peltigera	Peltigera evansiana	WGS	ILLUMINA	Illumina HiSeq 4000	PRJNA616181	SRS6406754	SAMN14483418	lichen metagenome	JL34	USA:MI	METAGENOMIC	47	-88	US	785.863	1157551	23916	1181	890019	No			294	284	251	33	10	7	3	19
SRR12518904	SRR12518904	Eukaryota	Ascomycota	Lecanoromycetes	Peltigerales	Peltigeraceae	Peltigera	Peltigera canina	WGS	ILLUMINA	Illumina HiSeq 4000	PRJNA607895	SRS7260715	SAMN14996463	Peltigera canina	Peltigera_canina_DM1076	Denmark	GENOMIC	57.5388	9.89979	DK	318.412	729750	6587	407	138231	No			40	40	37	3	0	0	0	3
SRR12326202	SRR12326202	Eukaryota	Ascomycota	Lecanoromycetes	Peltigerales	Peltigeraceae	Peltigera	Peltigera ponojensis	WGS	ILLUMINA	Illumina HiSeq 2500	PRJNA419081	SRS7091129	SAMN15643681	lichen crust metagenome	Peltigera	USA: University of Wisconsin-Milwaukee Field Station	METAGENOMIC	43.39	-88.02	US	1823.37	3236592	49294	732	929598	No			7	0	0	0	7	4	3	69
SRR14561385	SRR14561385	Eukaryota	Ascomycota	Lecanoromycetes	Peltigerales	Peltigeraceae	Peltigera	Peltigera rufescens	WGS	ILLUMINA	Illumina NovaSeq 6000	PRJNA730199	SRS8996852	SAMN19223377	Peltigera	Peltigera rufescens	China: Urumchi	GENOMIC	43.8256	87.6169	CN	301.908	477281	8289	1394	440425	No			44	39	28	11	5	4	1	2
SRR14722317	SRR14722317	Eukaryota	Ascomycota	Lecanoromycetes	Peltigerales	Peltigeraceae	Peltigera	Peltigera praetextata	WGS	ILLUMINA	Illumina HiSeq 2000	PRJNA731936	SRS9126271	SAMN19302484	Peltigera praetextata	Plate1_E7_S25_L002_R1_001.fastq.gz	USA:North_Carolina	GENOMIC	35.4675	-83.5617	US	90.6083	117254	5480	1659	57824	No			49	42	42	0	7	7	0	1
SRR14722149	SRR14722149	Eukaryota	Ascomycota	Lecanoromycetes	Peltigerales	Peltigeraceae	Peltigera	Peltigera sp. Lendemer_46965_NY-2794668	WGS	ILLUMINA	Illumina HiSeq 2000	PRJNA731936	SRS9126029	SAMN19302571	Peltigera sp. Lendemer_46965_NY-2794668	FEN_220_Peltigera_sp_Plate2_A4_R1.fastq.gz	USA:North_Carolina	GENOMIC	35.4072	-83.5931	US	514.642	1088001	10669	508	125432	No			126	126	120	6	0	0	0	3
SRR14722320	SRR14722320	Eukaryota	Ascomycota	Lecanoromycetes	Peltigerales	Peltigeraceae	Peltigera	Peltigera praetextata	WGS	ILLUMINA	Illumina HiSeq 2000	PRJNA731936	SRS9126269	SAMN19302790	Peltigera praetextata	FEN_469_Peltigera_praetextata_Plate6_R1.fastq.gz	USA:Alabama	GENOMIC	34.9555	-85.9996	US	183.435	258415	7089	1127	242956	No			63	58	51	7	5	5	0	2
SRR14722282	SRR14722282	Eukaryota	Ascomycota	Lecanoromycetes	Peltigerales	Peltigeraceae	Peltigera	Peltigera neckeri	WGS	ILLUMINA	Illumina HiSeq 2000	PRJNA731936	SRS9126307	SAMN19302824	Peltigera neckeri	FEN_503_Peltigera_neckeri_Plate6_R1.fastq.gz	USA:Alabama	GENOMIC	34.308	-87.5031	US	195.942	393806	2598	568	57565	No			48	48	47	1	0	0	0	0
SRR14766324	SRR14766324	Eukaryota	Ascomycota	Lecanoromycetes	Peltigerales	Peltigeraceae	Peltigera	Peltigera venosa	WGS	ILLUMINA	Illumina HiSeq 4000	PRJNA736066	SRS9164719	SAMN19607608	lichen metagenome	NMS3	Canada: Quebec	GENOMIC	59.0667	-65.1881	CA	921.307	2203369	5714	389	1171320	No			35	28	19	9	7	5	2	5
SRR14766325	SRR14766325	Eukaryota	Ascomycota	Lecanoromycetes	Peltigerales	Peltigeraceae	Peltigera	Peltigera leucophlebia	WGS	ILLUMINA	Illumina HiSeq 4000	PRJNA736066	SRS9164937	SAMN19607800	lichen metagenome	NMS5	Iceland	GENOMIC	63.8	-18.03	IS	737.283	1492438	14512	546	1006583	No			121	104	100	4	17	15	2	9
SRR15568737	SRR15568737	Eukaryota	Ascomycota	Lecanoromycetes	Peltigerales	Peltigeraceae	Peltigera	Peltigera canina	WGS	ILLUMINA	Illumina HiSeq 1000	PRJNA756680	SRS9878726	SAMN20923867	lichen metagenome	12_1_P.canina	Russia: Moscow region, Sergiev Posad district, field to the west from Glebovo village	METAGENOMIC	56.2202	38.0056	RU	182.251	444443	6956	2741	210806	No			29	19	11	8	10	9	1	1
SRR18162835	SAMN25961859	Eukaryota	Ascomycota	Lecanoromycetes	Peltigerales	Peltigeraceae	Peltigera	Peltigera leucophlebia	WGS	ILLUMINA	Illumina MiSeq	PRJNA795879	SRS12126638	SAMN25961859	Peltigera leucophlebia	Peltigera leucophlebia MAG	Iceland: Heidmoerk	METAGENOMIC	64.0683	-21.7288	IS	208.307	191351	9713	1636	96601	No		Combined to form single assembly SAMN25961859	31	18	18	0	13	12	1	2
SRR18162836	SAMN25961859	Eukaryota	Ascomycota	Lecanoromycetes	Peltigerales	Peltigeraceae	Peltigera	Peltigera leucophlebia	WGS	ILLUMINA	Illumina MiSeq	PRJNA795879	SRS12126638	SAMN25961859	Peltigera leucophlebia	Peltigera leucophlebia MAG	Iceland: Heidmoerk	METAGENOMIC	64.0683	-21.7288	IS	208.307	191351	9713	1636	96601	No		Combined to form single assembly SAMN25961859	31	18	18	0	13	12	1	2
SRR18162837	SAMN25961859	Eukaryota	Ascomycota	Lecanoromycetes	Peltigerales	Peltigeraceae	Peltigera	Peltigera leucophlebia	WGS	ILLUMINA	Illumina MiSeq	PRJNA795879	SRS12126638	SAMN25961859	Peltigera leucophlebia	Peltigera leucophlebia MAG	Iceland: Heidmoerk	METAGENOMIC	64.0683	-21.7288	IS	208.307	191351	9713	1636	96601	No		Combined to form single assembly SAMN25961859	31	18	18	0	13	12	1	2
SRR14722307	SRR14722307	Eukaryota	Ascomycota	Lecanoromycetes	Peltigerales	Placynthiaceae	Placynthium	Placynthium petersii	WGS	ILLUMINA	Illumina HiSeq 2000	PRJNA731936	SRS9126281	SAMN19302802	Pterygium petersii	FEN_481_Placynthium_petersii_Plate6_R1.fastq.gz	USA:Alabama	GENOMIC	34.9788	-86.0882	US	136.401	267042	3228	623	225066	No			40	29	22	7	11	11	0	1
SRR1531517	SRR1531517	Eukaryota	Ascomycota	Lecanoromycetes	Pertusariales	Icmadophilaceae	Dibaeis	Dibaeis baeomyces	WGS	ILLUMINA	Illumina HiSeq 2000	PRJNA256246	SRS670006	SAMN02941898	symbiont metagenome	Dibaeis baeomyces lichen metagenome	USA:North Carolina,	METAGENOMIC	35.08	-80.9	US	49.6641	34145	1770	21579	325087	No			19	0	0	0	19	10	9	0
SRR14722288	SRR14722288	Eukaryota	Ascomycota	Lecanoromycetes	Pertusariales	Icmadophilaceae	Dibaeis	Dibaeis sorediata	WGS	ILLUMINA	Illumina HiSeq 2000	PRJNA731936	SRS9126301	SAMN19302819	Dibaeis sorediata	FEN_498_Dibaeis_sorediata_Plate6_R1.fastq.gz	USA:Alabama	GENOMIC	34.308	-87.5031	US	99.2891	156650	2316	786	161982	No			37	16	11	5	21	16	5	1
SRR13685159	SRR13685159	Eukaryota	Ascomycota	Lecanoromycetes	Pertusariales	Icmadophilaceae	Icmadophila	Icmadophila ericetorum	WGS	ILLUMINA	NextSeq 550	PRJNA700635	SRS8233898	SAMN17834505	Icmadophila ericetorum	FEN_86_Icmadophila_ericetorum	USA: Tennessee	GENOMIC	35.5631	-83.4983	US	82.0309	38486	6057	7977	111065	No			3	0	0	0	3	3	0	0
SRR14722228	SRR14722228	Eukaryota	Ascomycota	Lecanoromycetes	Pertusariales	Icmadophilaceae	Icmadophila	Icmadophila ericetorum	WGS	ILLUMINA	Illumina HiSeq 2000	PRJNA731936	SRS9126361	SAMN19302501	Icmadophila ericetorum	Plate1_D9_S21_L002_R1_001.fastq.gz	USA:Tennessee	GENOMIC	35.5631	-83.4983	US	81.9947	34898	6013	8821	118189	No			4	0	0	0	4	4	0	0
SRR18162816	SRR18162816	Eukaryota	Ascomycota	Lecanoromycetes	Pertusariales	Icmadophilaceae	Icmadophila	Icmadophila ericetorum	WGS	ILLUMINA	Illumina HiSeq X	PRJNA795879	SRS12126655	SAMN25961852	Icmadophila ericetorum	Icmadophila ericetorum MAG	Canada: Manitoba,HIghway 6 N of Grand Rapids	METAGENOMIC	54.5119	-99.0378	CA	488.995	547634	12990	4703	1300053	No			137	118	71	47	19	13	6	9
SRR14721980	SRR14721980	Eukaryota	Ascomycota	Lecanoromycetes	Pertusariales	Megasporaceae	Aspicilia	Aspicilia laevata	WGS	ILLUMINA	Illumina HiSeq 2000	PRJNA731936	SRS9126198	SAMN19302727	Aspicilia laevata	FEN_406_Aspicilia_laevata_Plate5_R1.fastq.gz	USA:Alabama	GENOMIC	34.4773	-86.0583	US	77.6871	141581	4064	1109	66279	No			27	10	10	0	17	17	0	2
SRR14722159	SRR14722159	Eukaryota	Ascomycota	Lecanoromycetes	Pertusariales	Ochrolechiaceae	Ochrolechia	Ochrolechia arborea	WGS	ILLUMINA	Illumina HiSeq 2000	PRJNA731936	SRS9126021	SAMN19302562	Ochrolechia arborea	FEN_211_Ochrolechia_arborea_Plate2_A5_R1.fastq.gz	USA:North_Carolina	GENOMIC	35.1356	-83.1911	US	292.586	594636	6053	510	100705	No			37	10	10	0	27	26	1	3
SRR14721999	SRR14721999	Eukaryota	Ascomycota	Lecanoromycetes	Pertusariales	Ochrolechiaceae	Ochrolechia	Ochrolechia trochophora	WGS	ILLUMINA	Illumina HiSeq 2000	PRJNA731936	SRS9126180	SAMN19302710	Ochrolechia trochophora	FEN_389_Ochrolechia_trochophora_Plate5_R1.fastq.gz	USA:North_Carolina	GENOMIC	35.0261	-83.1778	US	67.4365	101400	3040	1986	61176	No			13	6	6	0	7	7	0	0
SRR18162838	SRR18162838	Eukaryota	Ascomycota	Lecanoromycetes	Pertusariales	Pertusariaceae	Agyrium	Agyrium rufum	WGS	ILLUMINA	Illumina HiSeq 2500	PRJNA795879	SRS12126637	SAMN25961850	Agyrium rufum	Agyrium rufum MAG	Canada: British Columbia, Gnat Pass	METAGENOMIC	58.2813	-129.864	CA	34.8413	8738	440	161124	625474	No			27	8	1	7	19	7	12	0
SRR14722186	SRR14722186	Eukaryota	Ascomycota	Lecanoromycetes	Pertusariales	Pertusariaceae	Lepra	Lepra pustulata	WGS	ILLUMINA	Illumina HiSeq 2000	PRJNA731936	SRS9126403	SAMN19302459	Lepra pustulata	FEN_30_Lepra_pustulata_Plate3_A1_R1.fastq.gz	USA:North_Carolina	GENOMIC	35.4675	-83.5617	US	48.7127	53271	2159	12230	116001	No			14	0	0	0	14	14	0	0
SRR14722227	SRR14722227	Eukaryota	Ascomycota	Lecanoromycetes	Pertusariales	Pertusariaceae	Lepra	Lepra trachythallina	WGS	ILLUMINA	Illumina HiSeq 2000	PRJNA731936	SRS9126362	SAMN19302502	Lepra trachythallina	Plate1_E9_S27_L002_R1_001.fastq.gz	USA:Tennessee	GENOMIC	35.5631	-83.4983	US	48.2859	40247	2380	12059	136358	No			20	3	3	0	17	16	1	0
SRR14722190	SRR14722190	Eukaryota	Ascomycota	Lecanoromycetes	Pertusariales	Pertusariaceae	Lepra	Lepra amara	WGS	ILLUMINA	Illumina HiSeq 2000	PRJNA731936	SRS9126399	SAMN19302536	Lepra amara	Plate1_B12_S12_L002_R1_001.fastq.gz	USA:North_Carolina	GENOMIC	35.4675	-83.5617	US	95.6199	193146	3619	620	77059	No			15	3	3	0	12	12	0	1
SRR14722109	SRR14722109	Eukaryota	Ascomycota	Lecanoromycetes	Pertusariales	Pertusariaceae	Lepra	Lepra andersoniae	WGS	ILLUMINA	Illumina HiSeq 2000	PRJNA731936	SRS9126071	SAMN19302608	Pertusaria andersoniae	FEN_258_S2_R1_001.fastq.gz	USA:Virginia	GENOMIC	38.5569	-78.395	US	56.5452	70111	2249	8882	108696	No			13	0	0	0	13	12	1	0
SRR14721995	SRR14721995	Eukaryota	Ascomycota	Lecanoromycetes	Pertusariales	Pertusariaceae	Lepra	Lepra amara	WGS	ILLUMINA	Illumina HiSeq 2000	PRJNA731936	SRS9126184	SAMN19302713	Lepra amara	FEN_392_Lepra_amara_Plate5_R1.fastq.gz	USA:North_Carolina	GENOMIC	35.0253	-83.1747	US	80.5486	137375	3695	1442	60454	No			12	0	0	0	12	12	0	0
SRR13685180	SRR13685180	Eukaryota	Ascomycota	Lecanoromycetes	Pertusariales	Pertusariaceae	Pertusaria	Pertusaria obruta	WGS	ILLUMINA	NextSeq 550	PRJNA700635	SRS8233876	SAMN17834524	Pertusaria obruta	FEN_460_Pertusaria_obruta	USA: Alabama	GENOMIC	34.978	-85.8103	US	107.686	146041	3218	1143	115048	No			35	0	0	0	35	33	2	2
SRR13685150	SRR13685150	Eukaryota	Ascomycota	Lecanoromycetes	Pertusariales	Pertusariaceae	Pertusaria	Pertusaria ostiolata	WGS	ILLUMINA	NextSeq 550	PRJNA700635	SRS8233905	SAMN17834525	Pertusaria ostiolata	FEN_232_Pertusaria_ostiolata	USA: North Carolina	GENOMIC	35.4072	-83.5931	US	111.636	206488	3533	760	99670	No			35	11	10	1	24	23	1	0
SRR14722212	SRR14722212	Eukaryota	Ascomycota	Lecanoromycetes	Pertusariales	Pertusariaceae	Pertusaria	Pertusaria paratuberculifera	WGS	ILLUMINA	Illumina HiSeq 2000	PRJNA731936	SRS9126377	SAMN19302516	Pertusaria paratuberculifera	Plate1_A11_S5_L002_R1_001.fastq.gz	USA:North_Carolina	GENOMIC	35.4828	-83.5597	US	102.903	175388	4497	925	70867	No			42	12	12	0	30	30	0	1
SRR14722211	SRR14722211	Eukaryota	Ascomycota	Lecanoromycetes	Pertusariales	Pertusariaceae	Pertusaria	Pertusaria subpertusa	WGS	ILLUMINA	Illumina HiSeq 2000	PRJNA731936	SRS9126378	SAMN19302517	Pertusaria subpertusa	Plate1_B11_S11_L002_R1_001.fastq.gz	USA:North_Carolina	GENOMIC	35.4828	-83.5597	US	74.2111	99421	3720	1971	71135	No			26	0	0	0	26	26	0	0
SRR14722191	SRR14722191	Eukaryota	Ascomycota	Lecanoromycetes	Pertusariales	Pertusariaceae	Pertusaria	Pertusaria macounii	WGS	ILLUMINA	Illumina HiSeq 2000	PRJNA731936	SRS9126398	SAMN19302535	Pertusaria macounii	Plate1_C12_S18_L002_R1_001.fastq.gz	USA:North_Carolina	GENOMIC	35.4675	-83.5617	US	91.8871	126399	4609	1433	74625	No			39	10	10	0	29	29	0	0
SRR14722136	SRR14722136	Eukaryota	Ascomycota	Lecanoromycetes	Pertusariales	Pertusariaceae	Pertusaria	Pertusaria ostiolata	WGS	ILLUMINA	Illumina HiSeq 2000	PRJNA731936	SRS9126043	SAMN19302583	Pertusaria ostiolata	FEN_232_Pertusaria_ostiolata_Plate2_E2_R1.fastq.gz	USA:North_Carolina	GENOMIC	35.4072	-83.5931	US	112.112	208371	3547	744	99670	No			34	10	9	1	24	23	1	0
SRR14722067	SRR14722067	Eukaryota	Ascomycota	Lecanoromycetes	Pertusariales	Pertusariaceae	Pertusaria	Pertusaria epixantha	WGS	ILLUMINA	Illumina HiSeq 2000	PRJNA731936	SRS9126112	SAMN19302646	Pertusaria epixantha	FEN_296_S40_R1_001.fastq.gz	USA:Alabama	GENOMIC	34.3839	-85.6306	US	168.24	222148	8956	1999	144194	No			29	7	7	0	22	20	2	1
SRR14722056	SRR14722056	Eukaryota	Ascomycota	Lecanoromycetes	Pertusariales	Pertusariaceae	Pertusaria	Pertusaria plittiana	WGS	ILLUMINA	Illumina HiSeq 2000	PRJNA731936	SRS9126124	SAMN19302655	Pertusaria plittiana	FEN_305_S49_R1_001.fastq.gz	USA:North_Carolina	GENOMIC	35.4961	-83.6183	US	82.7658	78611	4926	5451	125921	No			32	0	0	0	32	31	1	0
SRR14722010	SRR14722010	Eukaryota	Ascomycota	Lecanoromycetes	Pertusariales	Pertusariaceae	Pertusaria	Pertusaria propinqua	WGS	ILLUMINA	Illumina HiSeq 2000	PRJNA731936	SRS9126169	SAMN19302700	Pertusaria propinqua	FEN_379_Pertusaria_propinqua_Plate5_R1.fastq.gz	USA:North_Carolina	GENOMIC	35.0253	-83.1747	US	69.0467	87892	3219	2091	80742	No			36	0	0	0	36	35	1	1
SRR14721984	SRR14721984	Eukaryota	Ascomycota	Lecanoromycetes	Pertusariales	Pertusariaceae	Pertusaria	Pertusaria plittiana	WGS	ILLUMINA	Illumina HiSeq 2000	PRJNA731936	SRS9126195	SAMN19302723	Pertusaria plittiana	FEN_402_Pertusaria_plittiana_Plate5_R1.fastq.gz	USA:Alabama	GENOMIC	34.4773	-86.0583	US	74.4846	88427	3763	2749	106783	No			33	1	1	0	32	31	1	0
SRR14722330	SRR14722330	Eukaryota	Ascomycota	Lecanoromycetes	Pertusariales	Pertusariaceae	Pertusaria	Pertusaria obruta	WGS	ILLUMINA	Illumina HiSeq 2000	PRJNA731936	SRS9126259	SAMN19302781	Pertusaria obruta	FEN_460_Pertusaria_obruta_Plate6_R1.fastq.gz	USA:Alabama	GENOMIC	34.978	-85.8103	US	107.688	146064	3216	1143	115048	No			35	0	0	0	35	33	2	2
SRR14722255	SRR14722255	Eukaryota	Ascomycota	Lecanoromycetes	Pertusariales	Pertusariaceae	Pertusaria	Pertusaria epixantha	WGS	ILLUMINA	Illumina HiSeq 2000	PRJNA731936	SRS9126331	SAMN19302849	Pertusaria epixantha	FEN_528_Pertusaria_epixantha_Plate5_R1.fastq.gz	USA:Alabama	GENOMIC	34.3408	-87.4422	US	102.734	161441	2999	1004	141134	No			34	7	7	0	27	25	2	0
SRR14722085	SRR14722085	Eukaryota	Ascomycota	Lecanoromycetes	Pertusariales	Pertusariaceae	Pseudosagedia	Pseudosagedia rhaphidosperma	WGS	ILLUMINA	Illumina HiSeq 2000	PRJNA731936	SRS9126094	SAMN19302468	Pseudosagedia rhaphidosperma	FEN_43_Pseudosagedia_rhaphidospermum_Plate2_C1_R1.fastq.gz	USA:North_Carolina	GENOMIC	35.4675	-83.5617	US	214.638	425193	4351	543	156874	No			48	25	25	0	23	18	5	4
SRR14722213	SRR14722213	Eukaryota	Ascomycota	Lecanoromycetes	Pertusariales	Pertusariaceae	Pseudosagedia	Pseudosagedia isidiata	WGS	ILLUMINA	Illumina HiSeq 2000	PRJNA731936	SRS9126376	SAMN19302515	Pseudosagedia isidiata	FEN_100_Pseudosagedia_isidiata_Plate3_A3_R1.fastq.gz	USA:North_Carolina	GENOMIC	35.4828	-83.5597	US	277.434	603603	6561	442	113629	No			34	9	9	0	25	21	4	0
SRR14721977	SRR14721977	Eukaryota	Ascomycota	Lecanoromycetes	Pertusariales	Pertusariaceae	Pseudosagedia	Pseudosagedia cestrensis	WGS	ILLUMINA	Illumina HiSeq 2000	PRJNA731936	SRS9126203	SAMN19302730	Pseudosagedia cestrensis	FEN_409_Pseudosagedia_cestrensis_Plate5_R1.fastq.gz	USA:Alabama	GENOMIC	34.4773	-86.0583	US	56.1106	113007	2638	516	49004	No			14	0	0	0	14	14	0	0
SRR14722242	SRR14722242	Eukaryota	Ascomycota	Lecanoromycetes	Pertusariales	Pertusariaceae	Pseudosagedia	Pseudosagedia sp	WGS	ILLUMINA	Illumina HiSeq 2000	PRJNA731936	SRS9126347	SAMN19302860	Pseudosagedia sp. Tripp_6765_NY-2690388	FEN_539_Pseudosagedia_sp_Plate5_R1.fastq.gz	USA:Alabama	GENOMIC	34.3092	-87.3947	US	298.786	519800	10481	793	106759	No			169	155	153	2	14	14	0	1
SRR18162822	SRR18162822	Eukaryota	Ascomycota	Lecanoromycetes	Pertusariales	Pertusariaceae	Varicellaria	Varicellaria rhodocarpa	WGS	ILLUMINA	Illumina HiSeq X	PRJNA795879	SRS12126649	SAMN25961869	Varicellaria rhodocarpa	Varicellaria rhodocarpa MAG	Canada: Northwest Territories, dolomite cliffs ca 8.5 km SW of Edzo	METAGENOMIC	62.6996	-116.139	CA	147.537	56353	7451	25993	230561	No			16	0	0	0	16	15	1	0
SRR18162811	SRR18162811	Eukaryota	Ascomycota	Lecanoromycetes	Pezizomycotina incertae sedis	Pezizomycotina incertae sedis	Bachmanniomyces	Bachmanniomyces sp. S44760	WGS	ILLUMINA	Illumina HiSeq X	PRJNA795879	SRS12126660	SAMN25961854	Bachmanniomyces sp. S44760	Bachmanniomyces sp. S44760 MAG	Canada: Alberta, E of Hinton along Hwy 16	METAGENOMIC	53.5411	-117.121	CA	1347.02	2181368	39244	883	644317	No			233	193	139	54	40	39	1	21
SRR14722165	SRR14722165	Eukaryota	Ascomycota	Lecanoromycetes	Rhizocarpales	Rhizocarpaceae	Rhizocarpon	Rhizocarpon subgeminatum	WGS	ILLUMINA	Illumina HiSeq 2000	PRJNA731936	SRS9126015	SAMN19302557	Rhizocarpon subgeminatum	FEN_206_Rhizocarpon_subgeminatum_Plate2_F5_R1.fastq.gz	USA:North_Carolina	GENOMIC	35.1356	-83.1911	US	270.607	350639	12012	1919	165916	No			91	48	46	2	43	39	4	3
SRR14722046	SRR14722046	Eukaryota	Ascomycota	Lecanoromycetes	Rhizocarpales	Rhizocarpaceae	Rhizocarpon	Rhizocarpon geographicum	WGS	ILLUMINA	Illumina HiSeq 2000	PRJNA731936	SRS9126134	SAMN19302664	Rhizocarpon geographicum	FEN_314_S58_R1_001.fastq.gz	USA:Tennessee	GENOMIC	35.655	-83.446	US	96.8592	156403	3435	1503	198756	No			32	6	4	2	26	22	4	2
SRR18162824	SRR18162824	Eukaryota	Ascomycota	Lecanoromycetes	Rhizocarpales	Sporastatiaceae	Toensbergia	Toensbergia leucococca	WGS	ILLUMINA	Illumina HiSeq X	PRJNA795879	SRS12126647	SAMN25961867	Toensbergia leucococca	Toensbergia leucococca MAG	Canada: Saskatchewan, Wapawekka Hills	METAGENOMIC	54.635	-104.562	CA	394.329	612761	12106	1873	595342	No			125	98	81	17	27	25	2	8
SRR14722224	SRR14722224	Eukaryota	Ascomycota	Lecanoromycetes	Sarrameanales	Sarrameanaceae	Loxospora	Loxospora ochrophaea	WGS	ILLUMINA	Illumina HiSeq 2000	PRJNA731936	SRS9126365	SAMN19302505	Loxospora ochrophaea	Plate1_G9_S39_L002_R1_001.fastq.gz	USA:Tennessee	GENOMIC	35.5631	-83.4983	US	76.3742	152309	1891	603	12516	No			4	0	0	0	4	4	0	0
SRR14722203	SRR14722203	Eukaryota	Ascomycota	Lecanoromycetes	Sarrameanales	Sarrameanaceae	Loxospora	Loxospora elatina	WGS	ILLUMINA	Illumina HiSeq 2000	PRJNA731936	SRS9126386	SAMN19302524	Loxospora elatina	Plate1_G11_S41_L002_R1_001.fastq.gz	USA:Tennessee	GENOMIC	35.61	-83.4467	US	74.7764	133093	1818	642	164068	No			15	2	2	0	13	11	2	0
SRR18162808	SRR18162808	Eukaryota	Ascomycota	Lecanoromycetes	Sarrameanales	Sarrameanaceae	Loxospora	Loxospora ochrophaea	WGS	ILLUMINA	Illumina HiSeq 2500	PRJNA795879	SRS12126663	SAMN25961857	Loxospora ochrophaea	Loxospora ochrophaea MAG	USA:New Hampshire, Kancamagus Highway	METAGENOMIC	44.0301	-71.5179	US	28.5658	19235	269	137451	755912	No			16	0	0	0	16	3	13	0
SRR18162831	SRR18162831	Eukaryota	Ascomycota	Lecanoromycetes	Sarrameanales	Schaereriaceae	Schaereria	Schaereria dolodes	WGS	ILLUMINA	Illumina HiSeq 2500	PRJNA795879	SRS12126642	SAMN25961863	Schaereria dolodes	Schaereria dolodes MAG	USA: Lake Co, Tim Wheeler residence, Jocko River swimming hole	METAGENOMIC	47.1797	-113.952	US	115.948	294813	2709	723	211937	No			25	20	13	7	5	4	1	1
SRR14722072	SRR14722072	Eukaryota	Ascomycota	Lecanoromycetes	Teloschistales	Brigantiaeaceae	Brigantiaea	Brigantiaea leucoxantha	WGS	ILLUMINA	Illumina HiSeq 2000	PRJNA731936	SRS9126108	SAMN19302641	Brigantiaea leucoxantha	FEN_291_S35_R1_001.fastq.gz	USA:North_Carolina	GENOMIC	35.4894	-83.5608	US	83.6481	151572	2868	684	62428	No			20	3	3	0	17	17	0	0
SRR23143849	SRR23143849	Eukaryota	Ascomycota	Lecanoromycetes	Teloschistales	Letrouitiaceae	Letrouitia	Letrouitia transgressa	WGS	ILLUMINA	Illumina NovaSeq 6000	PRJNA783777	SRS16509919	SAMN26115733	lichen metagenome	Letrouitia transgressa (2) lichen thallus	Sri Lanka: Udawalawa	METAGENOMIC	6.42124	80.8187	LK	410.776	824126	4810	575	895921	No			76	54	43	11	22	7	15	3
SRR23143848	SRR23143848	Eukaryota	Ascomycota	Lecanoromycetes	Teloschistales	Letrouitiaceae	Letrouitia	Letrouitia leprolyta	WGS	ILLUMINA	Illumina NovaSeq 6000	PRJNA783777	SRS16509921	SAMN26115734	lichen metagenome	Letrouitia leprolyta lichen thallus	Sri Lanka: Udawalawa	METAGENOMIC	6.42124	80.8187	LK	634.987	813864	26287	1783	1327503	No			305	280	247	33	25	6	19	19
SRR23143841	SRR23143841	Eukaryota	Ascomycota	Lecanoromycetes	Teloschistales	Letrouitiaceae	Letrouitia	Letrouitia transgressa	WGS	ILLUMINA	Illumina NovaSeq 6000	PRJNA783777	SRS16509928	SAMN26115741	lichen metagenome	Letrouitia transgressa 1 lichen thallus	Sri Lanka: Udawalawa	METAGENOMIC	6.42124	80.8187	LK	1113.15	1917515	36376	831	773975	No			375	343	337	6	32	18	14	9
SRR14722221	SRR14722221	Eukaryota	Ascomycota	Lecanoromycetes	Teloschistales	Megalosporaceae	Megalospora	Megalospora porphyritis	WGS	ILLUMINA	Illumina HiSeq 2000	PRJNA731936	SRS9126368	SAMN19302508	Megalospora porphyritis	FEN_93_Meglaospora_porphyritis_Plate2_A1_R1.fastq.gz	USA:North_Carolina	GENOMIC	35.47	-83.5583	US	273.832	530604	5427	582	141740	No			69	43	43	0	26	21	5	5
SRR9610074	SRR9610074	Eukaryota	Ascomycota	Lecanoromycetes	Teloschistales	Teloschistaceae	Caloplaca	Caloplaca cupilifera SN02	WGS	ION_TORRENT	Ion Torrent Proton	PRJNA551228	SRS5034324	SAMN12142468	lichen metagenome	Caloplaca cupilifera SN02	India: Gujarat	METAGENOMIC	23.1957	73.8724	IN	62.0311	65981	2814	1238	56018	No			35	0	0	0	35	35	0	0
SRR9610072	SRR9610072	Eukaryota	Ascomycota	Lecanoromycetes	Teloschistales	Teloschistaceae	Caloplaca	Caloplaca cinnabarina SN04	WGS	ION_TORRENT	Ion Torrent Proton	PRJNA551228	SRS5034326	SAMN12142469	lichen metagenome	Caloplaca cinnabarina SN04	India: Gujarat	METAGENOMIC	23.3208	73.9576	IN	72.6497	80828	2386	1317	82850	No			26	0	0	0	26	26	0	0
SRR23143831	SRR23143831	Eukaryota	Ascomycota	Lecanoromycetes	Teloschistales	Teloschistaceae	Caloplaca	Caloplaca aetnensis lichen thallus LIQ82CAATT	WGS	ILLUMINA	Illumina NovaSeq 6000	PRJNA783777	SRS16509938	SAMN26115729	lichen metagenome	Caloplaca aetnensis lichen thallus	Spain: La Falconera (Roses, Catalunya)	METAGENOMIC	42.2329	3.21867	ES	183.538	272562	4577	1071	288423	No			55	4	4	0	51	47	4	0
SRR23143829	SRR23143829	Eukaryota	Ascomycota	Lecanoromycetes	Teloschistales	Teloschistaceae	Caloplaca	Caloplaca ligustica lichen thallus LIQ85CALI	WGS	ILLUMINA	Illumina NovaSeq 6000	PRJNA783777	SRS16509940	SAMN26115731	lichen metagenome	Caloplaca ligustica lichen thallus	Spain: La Falconera (Roses, Catalunya)	METAGENOMIC	42.2329	3.21867	ES	441.542	964478	9928	450	108712	No			124	74	71	3	50	44	6	8
SRR23143839	SRR23143839	Eukaryota	Ascomycota	Lecanoromycetes	Teloschistales	Teloschistaceae	Caloplaca	Caloplaca aegea lichen thallus LIQ143CAAG	WGS	ILLUMINA	Illumina NovaSeq 6000	PRJNA783777	SRS16509930	SAMN26115742	lichen metagenome	Caloplaca aegea lichen thallus	Spain: el Mas de la Fabrega (La Selva de Mar, Catalunya)	METAGENOMIC	42.3269	3.1944	ES	392.186	621783	13522	900	163739	No			85	55	48	7	30	30	0	7
SRR23143836	SRR23143836	Eukaryota	Ascomycota	Lecanoromycetes	Teloschistales	Teloschistaceae	Flavoplaca	Flavoplaca oasis	WGS	ILLUMINA	Illumina NovaSeq 6000	PRJNA783777	SRS16509933	SAMN26115745	lichen metagenome	Flavoplaca oasis lichen thallus	Israel: Negev desert	METAGENOMIC	30.7152	34.8756	IL	329.99	463507	16065	1532	196934	No			129	97	89	8	32	27	5	11
SRR14722210	SRR14722210	Eukaryota	Ascomycota	Lecanoromycetes	Teloschistales	Teloschistaceae	Phaeoplaca	Phaeoplaca camptidia	WGS	ILLUMINA	Illumina HiSeq 2000	PRJNA731936	SRS9126379	SAMN19302518	Phaeoplaca camptidia	FEN_103_Caloplaca_camptidia_Plate3_B3_R1.fastq.gz	USA:North_Carolina	GENOMIC	35.4828	-83.5597	US	286.015	535797	7262	665	148418	No			38	9	9	0	29	29	0	1
SRR23143840	SRR23143840	Eukaryota	Ascomycota	Lecanoromycetes	Teloschistales	Teloschistaceae	Seirophora	Seirophora lacunosa	WGS	ILLUMINA	Illumina NovaSeq 6000	PRJNA783777	SRS16509929	SAMN26115724	lichen metagenome	Seirophora lacunosa 1 lichen thallus	Israel: Negev desert	METAGENOMIC	30.7152	34.8756	IL	1063.15	1946299	33037	712	622297	No			234	201	183	18	33	14	19	26
SRR23143835	SRR23143835	Eukaryota	Ascomycota	Lecanoromycetes	Teloschistales	Teloschistaceae	Seirophora	Seirophora villosa	WGS	ILLUMINA	Illumina NovaSeq 6000	PRJNA783777	SRS16509934	SAMN26115725	lichen metagenome	Seirophora villosa lichen thallus	Israel: Negev desert	METAGENOMIC	30.7152	34.8756	IL	777.888	902991	37563	2508	517143	No			294	235	197	38	59	47	12	28
SRR23143850	SRR23143850	Eukaryota	Ascomycota	Lecanoromycetes	Teloschistales	Teloschistaceae	Seirophora	Seirophora lacunosa	WGS	ILLUMINA	Illumina NovaSeq 6000	PRJNA783777	SRS16509920	SAMN26115732	lichen metagenome	Seirophora lacunosa (2) lichen thallus	Spain: La grobe, (Monegros)	METAGENOMIC	41.8562	-0.343391	ES	169.99	177585	10496	6764	205848	No			52	19	19	0	33	31	2	1
SRR23143851	SRR23143851	Eukaryota	Ascomycota	Lecanoromycetes	Teloschistales	Teloschistaceae	Teloschistes	Teloschistes peruvian	WGS	ILLUMINA	Illumina NovaSeq 6000	PRJNA783777	SRS16509918	SAMN26115723	lichen metagenome	Teloschistes peruensis lichen thallus	Peru: Ica, Lomas de Amara	METAGENOMIC	-14.7475	-75.6694	PE	976.296	1156895	41529	2568	716182	No			396	343	303	40	53	39	14	51
SRR23143844	SRR23143844	Eukaryota	Ascomycota	Lecanoromycetes	Teloschistales	Teloschistaceae	Teloschistes	Teloschistes chrysophthalmus	WGS	ILLUMINA	Illumina NovaSeq 6000	PRJNA783777	SRS16509925	SAMN26115738	lichen metagenome	Teloschistes chrysophthalmus lichen thallus	Spain: La Mata (Catalunya)	METAGENOMIC	42.0944	2.93809	ES	393.556	509456	18625	1504	158281	No			91	63	55	8	28	28	0	5
SRR23143838	SRR23143838	Eukaryota	Ascomycota	Lecanoromycetes	Teloschistales	Teloschistaceae	Teloschistes	Teloschistes flavicans	WGS	ILLUMINA	Illumina NovaSeq 6000	PRJNA783777	SRS16509931	SAMN26115743	lichen metagenome	Teloschistes flavicans lichen thallus	United Kingdom: Devon	METAGENOMIC	50.7901	-3.86622	GB	237.263	321247	9241	2750	303048	No			69	29	27	2	40	38	2	1
SRR23143852	SRR23143852	Eukaryota	Ascomycota	Lecanoromycetes	Teloschistales	Teloschistaceae	Usnochroma	Usnochroma carphinea	WGS	ILLUMINA	Illumina NovaSeq 6000	PRJNA783777	SRS16509917	SAMN26115722	lichen metagenome	Usnochroma carphinea lichen thallus	Spain: Torre del Sastre (Roses Catalunya)	METAGENOMIC	42.2471	3.21545	ES	142.795	100906	5776	24586	333327	No			33	2	2	0	31	27	4	0
SRR23143834	SRR23143834	Eukaryota	Ascomycota	Lecanoromycetes	Teloschistales	Teloschistaceae	Variospora	Variospora aurantia	WGS	ILLUMINA	Illumina NovaSeq 6000	PRJNA783777	SRS16509935	SAMN26115726	lichen metagenome	Variospora aurantia lichen thallus	Israel: Negev desert	METAGENOMIC	30.7152	34.8756	IL	132.101	358669	2848	441	27862	No			21	2	2	0	19	19	0	0
SRR14722176	SRR14722176	Eukaryota	Ascomycota	Lecanoromycetes	Teloschistales	Teloschistaceae	Xanthocarpia	Xanthocarpia feracissima	WGS	ILLUMINA	Illumina HiSeq 2000	PRJNA731936	SRS9126413	SAMN19302549	Xanthocarpia feracissima	FEN_198_Caloplaca_feracissima_Plate3_H4_R1.fastq.gz	USA:North_Carolina	GENOMIC	35.4372	-83.7481	US	416.705	601200	20757	1467	197530	No			276	226	218	8	50	49	1	7
SRR23143842	SRR23143842	Eukaryota	Ascomycota	Lecanoromycetes	Teloschistales	Teloschistaceae	Xanthomendoza	Xanthomendoza cf. fulva	WGS	ILLUMINA	Illumina NovaSeq 6000	PRJNA783777	SRS16509927	SAMN26115740	lichen metagenome	Xanthomendoza cf. fulva lichen thallus	Spain: La Tor de Querol (Cerdanya, Catalunya)	METAGENOMIC	42.4743	1.86879	ES	915.794	1460447	32906	1070	485766	No			276	239	220	19	37	27	10	17
SRR350469	SRR350469	Eukaryota	Ascomycota	Lecanoromycetes	Teloschistales	Teloschistaceae	Xanthoria	Xanthoria parietina	WGS	ILLUMINA	Illumina Genome Analyzer II		SRS265860	SAMN00728604	Xanthoria parietina	8308	UK: Peak district	GENOMIC	53.336	-1.78325	GB	32.4136	9517	764	80173	471422	No			37	0	0	0	37	23	14	0
SRR23143833	SRR23143833	Eukaryota	Ascomycota	Lecanoromycetes	Teloschistales	Teloschistaceae	Xanthoria	Xanthoria mediterranea	WGS	ILLUMINA	Illumina NovaSeq 6000	PRJNA783777	SRS16509936	SAMN26115727	lichen metagenome	Xanthoria mediterranea lichen thallus	Israel: Negev desert	METAGENOMIC	30.7152	34.8756	IL	566.816	492237	36338	3404	650048	No			250	199	177	22	51	30	21	20
SRR23143847	SRR23143847	Eukaryota	Ascomycota	Lecanoromycetes	Teloschistales	Teloschistaceae	Xanthoria	Xanthoria aureola	WGS	ILLUMINA	Illumina NovaSeq 6000	PRJNA783777	SRS16509922	SAMN26115735	lichen metagenome	Xanthoria aureola lichen thallus	Spain: La Falconera (Roses, Catalunya)	METAGENOMIC	42.2329	3.21867	ES	311.084	402560	15127	3879	201235	No			101	64	62	2	37	37	0	8
SRR23143845	SRR23143845	Eukaryota	Ascomycota	Lecanoromycetes	Teloschistales	Teloschistaceae	Xanthoria	Xanthoria steineri	WGS	ILLUMINA	Illumina NovaSeq 6000	PRJNA783777	SRS16509924	SAMN26115737	lichen metagenome	Xanthoria steineri lichen thallus	Israel: Negev desert	METAGENOMIC	30.7152	34.8756	IL	544.269	731655	27899	1615	225742	No			163	115	110	5	48	46	2	16
SRR23143843	SRR23143843	Eukaryota	Ascomycota	Lecanoromycetes	Teloschistales	Teloschistaceae	Xanthoria	Xanthoria sp.	WGS	ILLUMINA	Illumina NovaSeq 6000	PRJNA783777	SRS16509926	SAMN26115739	lichen metagenome	Xanthoria sp. 1 lichen thallus	Italy: Il sentiero Forcella Ziolera, Telve	METAGENOMIC	46.174	11.4614	IT	684.552	1019777	31225	1928	644355	No			276	244	207	37	32	28	4	24
SRR23143837	SRR23143837	Eukaryota	Ascomycota	Lecanoromycetes	Teloschistales	Teloschistaceae	Xanthoria	Xanthoria sp.	WGS	ILLUMINA	Illumina NovaSeq 6000	PRJNA783777	SRS16509932	SAMN26115744	lichen metagenome	Xanthoria sp. 2 lichen thallus	Italy: Auronzo di Cadore (Belluno, Italy)	METAGENOMIC	46.5644	12.4197	IT	353.831	473256	15690	1448	282438	No			152	112	107	5	40	34	6	11
SRR18162812	SRR18162812	Eukaryota	Ascomycota	Lecanoromycetes	Trapeliales	Trapeliaceae	Lambiella	Lambiella insularis	WGS	ILLUMINA	Illumina HiSeq 2500	PRJNA795879	SRS12126659	SAMN25961853	Lambiella insularis	Lambiella insularis MAG	USA: Montana near N end of Salmon Lake, Missoula Co.	METAGENOMIC	47.1154	-113.435	US	38.8523	45628	1085	71971	411173	No			10	0	0	0	10	7	3	0
SRR18162810	SRR18162810	Eukaryota	Ascomycota	Lecanoromycetes	Trapeliales	Trapeliaceae	Lignoscripta	Lignoscripta atroalba	WGS	ILLUMINA	Illumina HiSeq X	PRJNA795879	SRS12126661	SAMN25961855	Lignoscripta atroalba	Lignoscripta atroalba MAG	Canada: Alberta, Athabasca R near Brule	METAGENOMIC	53.3395	-117.82	CA	347.902	430377	12487	1770	729335	No			135	120	83	37	15	15	0	23
SRR18162833	SRR18162833	Eukaryota	Ascomycota	Lecanoromycetes	Trapeliales	Trapeliaceae	Ptychographa	Ptychographa xylographoides	WGS	ILLUMINA	Illumina HiSeq X	PRJNA795879	SRS12126640	SAMN25961861	Ptychographa xylographoides	Ptychographa xylographoides MAG	Canada: Alberta, Rock Lake	METAGENOMIC	53.4593	-118.251	CA	322.032	587851	6157	616	969357	No			81	69	59	10	12	1	11	4
SRR14722251	SRR14722251	Eukaryota	Ascomycota	Lecanoromycetes	Trapeliales	Trapeliaceae	Trapelia	Trapelia coarctata	WGS	ILLUMINA	Illumina HiSeq 2000	PRJNA731936	SRS9126337	SAMN19302454	Trapelia coarctata	FEN_18_Trapelia_coarctata_Plate2_F1_R1.fastq.gz	USA:North_Carolina	GENOMIC	35.4828	-83.5597	US	107.336	129855	4542	1659	109996	No			30	6	4	2	24	23	1	1
SRR14721945	SRR14721945	Eukaryota	Ascomycota	Lecanoromycetes	Trapeliales	Trapeliaceae	Trapelia	Trapelia placodioides	WGS	ILLUMINA	Illumina HiSeq 2000	PRJNA731936	SRS9126233	SAMN19302758	Trapelia placodioides	FEN_437_Trapelia_placodioides_Plate6_R1.fastq.gz	USA:Alabama	GENOMIC	34.3679	-85.6299	US	54.9758	58170	2454	5096	130601	No			22	1	1	0	21	20	1	0
SRR18162823	SRR18162823	Eukaryota	Ascomycota	Lecanoromycetes	Trapeliales	Trapeliaceae	Trapelia	Trapelia coarctata	WGS	ILLUMINA	Illumina HiSeq 2500	PRJNA795879	SRS12126648	SAMN25961868	Trapelia coarctata	Trapelia coarctata MAG	Austria: Styria, Schoeckl	METAGENOMIC	47.2037	15.4848	AT	35.8854	29770	623	162069	553191	No			32	0	0	0	32	13	19	0
SRR14722199	SRR14722199	Eukaryota	Ascomycota	Lecanoromycetes	Trapeliales	Trapeliaceae	Trapeliopsis	Trapeliopsis viridescens	WGS	ILLUMINA	Illumina HiSeq 2000	PRJNA731936	SRS9126390	SAMN19302528	Trapeliopsis viridescens	Plate1_H11_S47_L002_R1_001.fastq.gz	USA:Tennessee	GENOMIC	35.585	-83.4747	US	81.1511	149217	3607	639	50052	No			24	5	5	0	19	19	0	0
SRR14722039	SRR14722039	Eukaryota	Ascomycota	Lecanoromycetes	Trapeliales	Trapeliaceae	Trapeliopsis	Trapeliopsis flexuosa	WGS	ILLUMINA	Illumina HiSeq 2000	PRJNA731936	SRS9126141	SAMN19302670	Trapeliopsis flexuosa	FEN_320_S64_R1_001.fastq.gz	USA:Tennessee	GENOMIC	35.6532	-83.4317	US	357.413	716285	7986	546	122680	No			56	39	38	1	17	13	4	0
SRR14722051	SRR14722051	Eukaryota	Ascomycota	Lecanoromycetes	Trapeliales	Trapeliaceae	Xylographa	Xylographa trunciseda	WGS	ILLUMINA	Illumina HiSeq 2000	PRJNA731936	SRS9126128	SAMN19302471	Xylographa trunciseda	FEN_46_Xylographa_truncigena_Plate3_E1_R1.fastq.gz	USA:Tennessee	GENOMIC	35.585	-83.4747	US	66.945	78471	2788	4313	161727	No			28	4	4	0	24	21	3	2
SRR14722188	SRR14722188	Eukaryota	Ascomycota	Lecanoromycetes	Trapeliales	Trapeliaceae	Xylographa	Xylographa vitiligo	WGS	ILLUMINA	Illumina HiSeq 2000	PRJNA731936	SRS9126401	SAMN19302538	Xylographa vitiligo	FEN_136_Xylographa_vitiligo_Plate3_H3_R1.fastq.gz	USA:Tennessee	GENOMIC	35.5631	-83.4983	US	768.409	1140864	28586	1192	197476	No			214	158	152	6	56	51	5	10
SRR18162821	SRR18162821	Eukaryota	Ascomycota	Lecanoromycetes	Trapeliales	Trapeliaceae	Xylographa	Xylographa bjoerki	WGS	ILLUMINA	Illumina HiSeq 3000	PRJNA795879	SRS12126650	SAMN25961870	Xylographa bjoerkii	Xylographa bjoerkii MAG	USA: Oregon, beach across from Neah-Kah-Nie School	METAGENOMIC	45.6365	-123.941	US	38.7125	60569	754	89940	646112	No			24	0	0	0	24	11	13	0
SRR18162820	SRR18162820	Eukaryota	Ascomycota	Lecanoromycetes	Trapeliales	Trapeliaceae	Xylographa	Xylographa carneopallida	WGS	ILLUMINA	Illumina HiSeq X	PRJNA795879	SRS12126651	SAMN25961871	Xylographa carneopallida	Xylographa carneopallida MAG	Canada: Alberta, E of Hinton along Hwy 16	METAGENOMIC	53.5411	-117.121	CA	498.244	520944	26784	3929	459819	No			88	70	50	20	18	10	8	8
SRR18162819	SRR18162819	Eukaryota	Ascomycota	Lecanoromycetes	Trapeliales	Trapeliaceae	Xylographa	Xylographa opegraphella	WGS	ILLUMINA	Illumina HiSeq 3000	PRJNA795879	SRS12126652	SAMN25961872	Xylographa opegraphella	Xylographa opegraphella MAG	USA: Oregon, beach across from Neah-Kah-Nie School	METAGENOMIC	45.6365	-123.941	US	44.0186	57219	486	34134	604569	No			17	0	0	0	17	3	14	0
SRR18162818	SRR18162818	Eukaryota	Ascomycota	Lecanoromycetes	Trapeliales	Trapeliaceae	Xylographa	Xylographa pallens	WGS	ILLUMINA	Illumina HiSeq 2500	PRJNA795879	SRS12126653	SAMN25961873	Xylographa pallens	Xylographa pallens MAG	Austria: Stryria, Eisenerz, S of Praebich	METAGENOMIC	47.5149	14.9464	AT	32.1734	22906	432	223212	894815	No			22	0	0	0	22	7	15	0
SRR18162817	SRR18162817	Eukaryota	Ascomycota	Lecanoromycetes	Trapeliales	Trapeliaceae	Xylographa	Xylographa parallela	WGS	ILLUMINA	Illumina HiSeq 2500	PRJNA795879	SRS12126654	SAMN25961874	Xylographa parallela	Xylographa parallela MAG	Austria: Carinthia, Hochrindl	METAGENOMIC	46.88	13.9947	AT	33.7713	6589	523	160686	841913	No			27	8	0	8	19	7	12	0
SRR18162815	SRR18162815	Eukaryota	Ascomycota	Lecanoromycetes	Trapeliales	Trapeliaceae	Xylographa	Xylographa soralifera	WGS	ILLUMINA	Illumina HiSeq 3000	PRJNA795879	SRS12126656	SAMN25961875	Xylographa soralifera	Xylographa soralifera MAG	USA: Montana Silver Butte Pass	METAGENOMIC	47.9305	-115.492	US	67.4175	33990	3974	15961	406579	No			32	0	0	0	32	18	14	0
SRR18162814	SRR18162814	Eukaryota	Ascomycota	Lecanoromycetes	Trapeliales	Trapeliaceae	Xylographa	Xylographa soralifera	WGS	ILLUMINA	Illumina HiSeq 3000	PRJNA795879	SRS12126657	SAMN25961876	Xylographa trunciseda	Xylographa trunciseda MAG	USA: Montana Silver Butte Pass	METAGENOMIC	47.9305	-115.492	US	40.9797	106281	1029	27862	455770	No			18	0	0	0	18	11	7	0
SRR18162813	SRR18162813	Eukaryota	Ascomycota	Lecanoromycetes	Trapeliales	Trapeliaceae	Xylographa	Xylographa vitiligo	WGS	ILLUMINA	Illumina HiSeq X	PRJNA795879	SRS12126658	SAMN25961877	Xylographa vitiligo	Xylographa vitiligo MAG	Canada: Alberta, Swan Hills	METAGENOMIC	54.7656	-115.535	CA	300.535	424259	7228	1186	819048	No			107	86	58	28	21	6	15	14
SRR14722202	SRR14722202	Eukaryota	Ascomycota	Lecanoromycetes	Umbilicariales	Ophioparmaceae	Hypocenomyce	Hypocenomyce scalaris	WGS	ILLUMINA	Illumina HiSeq 2000	PRJNA731936	SRS9126387	SAMN19302525	Hypocenomyce scalaris	FEN_110_Hypocenomyce_scalaris_Plate3_D3_R1.fastq.gz	USA:Tennessee	GENOMIC	35.61	-83.4467	US	37.6227	32347	1901	11888	107618	No			15	0	0	0	15	14	1	0
SRR14722223	SRR14722223	Eukaryota	Ascomycota	Lecanoromycetes	Umbilicariales	Ropalosporaceae	Ropalospora	Ropalospora chlorantha	WGS	ILLUMINA	Illumina HiSeq 2000	PRJNA731936	SRS9126366	SAMN19302506	Ropalospora chlorantha	Plate1_H9_S45_L002_R1_001.fastq.gz	USA:Tennessee	GENOMIC	35.5631	-83.4983	US	78.2063	157664	1994	480	82997	No			14	2	2	0	12	11	1	0
ERR1110280	SAMEA3646771	Eukaryota	Ascomycota	Lecanoromycetes	Umbilicariales	Umbilicariaceae	Lasallia	Lasallia pustulata	WGS	ILLUMINA	Illumina HiSeq 2000	PRJEB11664	ERS953920	SAMEA3646771	Lasallia pustulata	SAMEA3646771	Sardinia, Italy	METAGENOMIC	40.8521	9.16641	IT	813.238	1380397	27558	968	237221	No		Combined to form single assembly SAMEA3646771	224	202	193	9	22	19	3	17
ERR1110281	SAMEA3646771	Eukaryota	Ascomycota	Lecanoromycetes	Umbilicariales	Umbilicariaceae	Lasallia	Lasallia pustulata	WGS	ILLUMINA	Illumina HiSeq 2000	PRJEB11664	ERS953920	SAMEA3646771	Lasallia pustulata	SAMEA3646771	Sardinia, Italy	METAGENOMIC	40.8521	9.16641	IT	813.238	1380397	27558	968	237221	No		Combined to form single assembly SAMEA3646771	224	202	193	9	22	19	3	17
ERR1110282	SAMEA3646771	Eukaryota	Ascomycota	Lecanoromycetes	Umbilicariales	Umbilicariaceae	Lasallia	Lasallia pustulata	WGS	ILLUMINA	Illumina HiSeq 2000	PRJEB11664	ERS953920	SAMEA3646771	Lasallia pustulata	SAMEA3646771	Sardinia, Italy	METAGENOMIC	40.8521	9.16641	IT	813.238	1380397	27558	968	237221	No		Combined to form single assembly SAMEA3646771	224	202	193	9	22	19	3	17
ERR1110283	SAMEA3646771	Eukaryota	Ascomycota	Lecanoromycetes	Umbilicariales	Umbilicariaceae	Lasallia	Lasallia pustulata	WGS	ILLUMINA	Illumina HiSeq 2000	PRJEB11664	ERS953920	SAMEA3646771	Lasallia pustulata	SAMEA3646771	Sardinia, Italy	METAGENOMIC	40.8521	9.16641	IT	813.238	1380397	27558	968	237221	No		Combined to form single assembly SAMEA3646771	224	202	193	9	22	19	3	17
ERR1110284	SAMEA3646771	Eukaryota	Ascomycota	Lecanoromycetes	Umbilicariales	Umbilicariaceae	Lasallia	Lasallia pustulata	WGS	ILLUMINA	Illumina HiSeq 2000	PRJEB11664	ERS953920	SAMEA3646771	Lasallia pustulata	SAMEA3646771	Sardinia, Italy	METAGENOMIC	40.8521	9.16641	IT	813.238	1380397	27558	968	237221	No		Combined to form single assembly SAMEA3646771	224	202	193	9	22	19	3	17
ERR1110285	SAMEA3646771	Eukaryota	Ascomycota	Lecanoromycetes	Umbilicariales	Umbilicariaceae	Lasallia	Lasallia pustulata	WGS	ILLUMINA	Illumina HiSeq 2000	PRJEB11664	ERS953920	SAMEA3646771	Lasallia pustulata	SAMEA3646771	Sardinia, Italy	METAGENOMIC	40.8521	9.16641	IT	813.238	1380397	27558	968	237221	No		Combined to form single assembly SAMEA3646771	224	202	193	9	22	19	3	17
SRR2387885	SAMN03339881	Eukaryota	Ascomycota	Lecanoromycetes	Umbilicariales	Umbilicariaceae	Lasallia	Lasallia pustulata	WGS	ILLUMINA	Illumina MiSeq	PRJNA275184	SRS1067135	SAMN03339881	Lasallia pustulata	Lpus	Italy: Sardinia	GENOMIC	41.0461	9.4461	IT	284.774	309246	13068	1553	116263	No		Combined to form single assembly SAMN03339881	46	35	32	3	11	11	0	5
SRR2402951	SAMN03339881	Eukaryota	Ascomycota	Lecanoromycetes	Umbilicariales	Umbilicariaceae	Lasallia	Lasallia pustulata	WGS	ILLUMINA	Illumina MiSeq	PRJNA275184	SRS1067135	SAMN03339881	Lasallia pustulata	Lpus	Italy: Sardinia	METAGENOMIC	41.0461	9.4461	IT	284.774	309246	13068	1553	116263	No		Combined to form single assembly SAMN03339881	46	35	32	3	11	11	0	5
SRR6410383	SAMN08225147	Eukaryota	Ascomycota	Lecanoromycetes	Umbilicariales	Umbilicariaceae	Lasallia	Lasallia hispanica	WGS	ILLUMINA	NextSeq 500	PRJNA427161	SRS2781148	SAMN08225147	Lasallia hispanica	Lashi	Spain: Avila, Puerto de Pico	GENOMIC	40.3225	-5.01381	ES	41.7032	71776	1617	15359	232264	No		Combined to form single assembly SAMN08225147	24	0	0	0	24	20	4	0
SRR6410384	SAMN08225147	Eukaryota	Ascomycota	Lecanoromycetes	Umbilicariales	Umbilicariaceae	Lasallia	Lasallia hispanica	WGS	ILLUMINA	NextSeq 500	PRJNA427161	SRS2781148	SAMN08225147	Lasallia hispanica	Lashi	Spain: Avila, Puerto de Pico	GENOMIC	40.3225	-5.01381	ES	41.7032	71776	1617	15359	232264	No		Combined to form single assembly SAMN08225147	24	0	0	0	24	20	4	0
SRR6410385	SAMN08225147	Eukaryota	Ascomycota	Lecanoromycetes	Umbilicariales	Umbilicariaceae	Lasallia	Lasallia hispanica	WGS	ILLUMINA	NextSeq 500	PRJNA427161	SRS2781148	SAMN08225147	Lasallia hispanica	Lashi	Spain: Avila, Puerto de Pico	GENOMIC	40.3225	-5.01381	ES	41.7032	71776	1617	15359	232264	No		Combined to form single assembly SAMN08225147	24	0	0	0	24	20	4	0
SRR6410386	SAMN08225147	Eukaryota	Ascomycota	Lecanoromycetes	Umbilicariales	Umbilicariaceae	Lasallia	Lasallia hispanica	WGS	ILLUMINA	NextSeq 500	PRJNA427161	SRS2781148	SAMN08225147	Lasallia hispanica	Lashi	Spain: Avila, Puerto de Pico	GENOMIC	40.3225	-5.01381	ES	41.7032	71776	1617	15359	232264	No		Combined to form single assembly SAMN08225147	24	0	0	0	24	20	4	0
SRR6410387	SAMN08225147	Eukaryota	Ascomycota	Lecanoromycetes	Umbilicariales	Umbilicariaceae	Lasallia	Lasallia hispanica	WGS	ILLUMINA	Illumina MiSeq	PRJNA427161	SRS2781148	SAMN08225147	Lasallia hispanica	Lashi	Spain: Avila, Puerto de Pico	GENOMIC	40.3225	-5.01381	ES	41.7032	71776	1617	15359	232264	No		Combined to form single assembly SAMN08225147	24	0	0	0	24	20	4	0
SRR6410388	SAMN08225147	Eukaryota	Ascomycota	Lecanoromycetes	Umbilicariales	Umbilicariaceae	Lasallia	Lasallia hispanica	WGS	ILLUMINA	NextSeq 500	PRJNA427161	SRS2781148	SAMN08225147	Lasallia hispanica	Lashi	Spain: Avila, Puerto de Pico	GENOMIC	40.3225	-5.01381	ES	41.7032	71776	1617	15359	232264	No		Combined to form single assembly SAMN08225147	24	0	0	0	24	20	4	0
SRR6410389	SAMN08225147	Eukaryota	Ascomycota	Lecanoromycetes	Umbilicariales	Umbilicariaceae	Lasallia	Lasallia hispanica	WGS	ILLUMINA	NextSeq 500	PRJNA427161	SRS2781148	SAMN08225147	Lasallia hispanica	Lashi	Spain: Avila, Puerto de Pico	GENOMIC	40.3225	-5.01381	ES	41.7032	71776	1617	15359	232264	No		Combined to form single assembly SAMN08225147	24	0	0	0	24	20	4	0
SRR6410390	SAMN08225147	Eukaryota	Ascomycota	Lecanoromycetes	Umbilicariales	Umbilicariaceae	Lasallia	Lasallia hispanica	WGS	ILLUMINA	NextSeq 500	PRJNA427161	SRS2781148	SAMN08225147	Lasallia hispanica	Lashi	Spain: Avila, Puerto de Pico	GENOMIC	40.3225	-5.01381	ES	41.7032	71776	1617	15359	232264	No		Combined to form single assembly SAMN08225147	24	0	0	0	24	20	4	0
SRR6410391	SAMN08225147	Eukaryota	Ascomycota	Lecanoromycetes	Umbilicariales	Umbilicariaceae	Lasallia	Lasallia hispanica	WGS	ILLUMINA	NextSeq 500	PRJNA427161	SRS2781148	SAMN08225147	Lasallia hispanica	Lashi	Spain: Avila, Puerto de Pico	GENOMIC	40.3225	-5.01381	ES	41.7032	71776	1617	15359	232264	No		Combined to form single assembly SAMN08225147	24	0	0	0	24	20	4	0
SRR8446868	SRR8446868	Eukaryota	Ascomycota	Lecanoromycetes	Umbilicariales	Umbilicariaceae	Lasallia	Lasallia pustulata	WGS	ILLUMINA	Illumina MiSeq	PRJNA464168	SRS4255527	SAMN09080353	lichen metagenome	Lpustulata Illumina MiSeq Readpairs	Italy: Sardinia	METAGENOMIC	41.0461	9.4461	IT	259.717	210461	10087	2312	1304275	No			55	34	28	6	21	18	3	6
SRR14573781	SRR14573781	Eukaryota	Ascomycota	Lecanoromycetes	Umbilicariales	Umbilicariaceae	Lasallia	Lasallia pustulata	WGS	ILLUMINA	Illumina HiSeq 2500	PRJNA730444	SRS9007138	SAMN19231853	Lasallia pustulata	ESiiP1	Spain: Candeleda	GENOMIC	40.2028	-5.23336	ES	391.57	728213	14169	704	326274	No			84	62	54	8	22	22	0	13
SRR14573780	SRR14573780	Eukaryota	Ascomycota	Lecanoromycetes	Umbilicariales	Umbilicariaceae	Lasallia	Lasallia pustulata	WGS	ILLUMINA	Illumina HiSeq 2500	PRJNA730444	SRS9007137	SAMN19231854	Lasallia pustulata	ESiiP6	Spain: Candeleda	GENOMIC	40.2322	-5.23889	ES	366.597	664291	13468	768	162219	No			88	63	59	4	25	24	1	4
SRR14573779	SRR14573779	Eukaryota	Ascomycota	Lecanoromycetes	Umbilicariales	Umbilicariaceae	Lasallia	Lasallia pustulata	WGS	ILLUMINA	Illumina HiSeq 2500	PRJNA730444	SRS9007139	SAMN19231855	Lasallia pustulata	ESiP1	Spain: Talavera	GENOMIC	39.9946	-4.86793	ES	200	276715	11576	2970	174907	No			65	44	37	7	21	17	4	4
SRR14573778	SRR14573778	Eukaryota	Ascomycota	Lecanoromycetes	Umbilicariales	Umbilicariaceae	Lasallia	Lasallia pustulata	WGS	ILLUMINA	Illumina HiSeq 2500	PRJNA730444	SRS9007140	SAMN19231856	Lasallia pustulata	ESiP3	Spain: Talavera	GENOMIC	40.323	-5.01725	ES	186.287	274827	6617	1458	269483	No			71	47	44	3	24	20	4	6
SRR14722095	SRR14722095	Eukaryota	Ascomycota	Lecanoromycetes	Umbilicariales	Umbilicariaceae	Lasallia	Lasallia papulosa	WGS	ILLUMINA	Illumina HiSeq 2000	PRJNA731936	SRS9126083	SAMN19302620	Lasallia papulosa	FEN_270_S14_R1_001.fastq.gz	USA:North_Carolina	GENOMIC	35.4835	-83.8148	US	171.727	303124	6002	842	518619	No			51	30	26	4	21	21	0	4
SRR13514081	SRR13514081	Eukaryota	Ascomycota	Lecanoromycetes	Umbilicariales	Umbilicariaceae	Umbilicaria	Umbilicaria phaea	WGS	ILLUMINA	Illumina HiSeq 2000	PRJNA693984	SRS8101813	SAMN17491179	lichen metagenome	Uph17_pool_seq	USA: California, Sierra Nevada	METAGENOMIC	38.4709	-119.566	US	394.29	868474	10270	663	81574	No			81	68	66	2	13	13	0	4
SRR13514080	SRR13514080	Eukaryota	Ascomycota	Lecanoromycetes	Umbilicariales	Umbilicariaceae	Umbilicaria	Umbilicaria phaea	WGS	ILLUMINA	Illumina HiSeq 2000	PRJNA693984	SRS8101814	SAMN17491180	lichen metagenome	Uph18_pool_seq	USA: California, Sierra Nevada	METAGENOMIC	38.4709	-119.566	US	395.324	629554	12088	823	481791	No			90	63	58	5	27	27	0	8
SRR13514078	SRR13514078	Eukaryota	Ascomycota	Lecanoromycetes	Umbilicariales	Umbilicariaceae	Umbilicaria	Umbilicaria phaea	WGS	ILLUMINA	Illumina HiSeq 2000	PRJNA693984	SRS8101816	SAMN17491182	lichen metagenome	Uph22_pool_seq	USA: California, Mt. San Jacinto	METAGENOMIC	33.8176	-116.679	US	289.87	429394	8074	942	405410	No			70	52	42	10	18	15	3	7
SRR13514077	SRR13514077	Eukaryota	Ascomycota	Lecanoromycetes	Umbilicariales	Umbilicariaceae	Umbilicaria	Umbilicaria phaea	WGS	ILLUMINA	Illumina HiSeq 2000	PRJNA693984	SRS8101817	SAMN17491183	lichen metagenome	Uph23_pool_seq	USA: California, Mt. San Jacinto	METAGENOMIC	33.8176	-116.679	US	292.061	381711	12840	1264	254856	No			98	74	69	5	24	24	0	7
SRR13514076	SRR13514076	Eukaryota	Ascomycota	Lecanoromycetes	Umbilicariales	Umbilicariaceae	Umbilicaria	Umbilicaria phaea	WGS	ILLUMINA	Illumina HiSeq 2000	PRJNA693984	SRS8101818	SAMN17491184	lichen metagenome	Uph24_pool_seq	USA: California, Mt. San Jacinto	METAGENOMIC	33.8176	-116.679	US	305.841	421617	11192	1114	453891	No			93	73	61	12	20	20	0	8
SRR13514075	SRR13514075	Eukaryota	Ascomycota	Lecanoromycetes	Umbilicariales	Umbilicariaceae	Umbilicaria	Umbilicaria phaea	WGS	ILLUMINA	Illumina HiSeq 2000	PRJNA693984	SRS8101819	SAMN17491185	lichen metagenome	Uph25_pool_seq	USA: California, Mt. San Jacinto	METAGENOMIC	33.8176	-116.679	US	350.278	628925	10124	667	173160	No			77	65	57	8	12	12	0	8
SRR13514085	SRR13514085	Eukaryota	Ascomycota	Lecanoromycetes	Umbilicariales	Umbilicariaceae	Umbilicaria	Umbilicaria phaea	WGS	ILLUMINA	Illumina HiSeq 2000	PRJNA693984	SRS8101809	SAMN17491186	lichen metagenome	Uph26_pool_seq	USA: California, Mt. San Jacinto	METAGENOMIC	33.8176	-116.679	US	377.326	588211	11701	905	419725	No			114	97	91	6	17	12	5	8
SRR13514084	SRR13514084	Eukaryota	Ascomycota	Lecanoromycetes	Umbilicariales	Umbilicariaceae	Umbilicaria	Umbilicaria phaea	WGS	ILLUMINA	Illumina HiSeq 2000	PRJNA693984	SRS8101810	SAMN17491187	lichen metagenome	Uph27_pool_seq	USA: California, Mt. San Jacinto	METAGENOMIC	33.8176	-116.679	US	250.975	400555	6643	875	270467	No			65	50	39	11	15	14	1	6
SRR13514083	SRR13514083	Eukaryota	Ascomycota	Lecanoromycetes	Umbilicariales	Umbilicariaceae	Umbilicaria	Umbilicaria phaea	WGS	ILLUMINA	Illumina HiSeq 2000	PRJNA693984	SRS8101811	SAMN17491188	lichen metagenome	Uph28_pool_seq	USA: California, Mt. San Jacinto	METAGENOMIC	33.8176	-116.679	US	287.072	734228	6738	571	82933	No			48	39	37	2	9	9	0	6
SRR14722058	SRR14722058	Eukaryota	Ascomycota	Lecanoromycetes	Umbilicariales	Umbilicariaceae	Umbilicaria	Umbilicaria mammulata	WGS	ILLUMINA	Illumina HiSeq 2000	PRJNA731936	SRS9126121	SAMN19302653	Umbilicaria mammulata	FEN_303_S47_R1_001.fastq.gz	USA:North_Carolina	GENOMIC	35.4961	-83.6183	US	152.614	410932	4358	407	133404	No			40	15	14	1	25	25	0	1
SRR14722016	SRR14722016	Eukaryota	Ascomycota	Lecanoromycetes	Umbilicariales	Umbilicariaceae	Umbilicaria	Umbilicaria mammulata	WGS	ILLUMINA	Illumina HiSeq 2000	PRJNA731936	SRS9126162	SAMN19302694	Umbilicaria mammulata	FEN_373_Umbilicaria_mammulata_Plate5_R1.fastq.gz	USA:North_Carolina	GENOMIC	35.1036	-83.2075	US	50.1067	77051	2759	1748	81283	No			26	0	0	0	26	26	0	0
SRR23143830	SRR23143830	Eukaryota	Ascomycota	Lecanoromycetes	Umbilicariales	Umbilicariaceae	Umbilicaria	Umbilicaria vellea	WGS	ILLUMINA	Illumina NovaSeq 6000	PRJNA783777	SRS16509939	SAMN26115730	lichen metagenome	Umbilicaria vellea lichen thallus	Spain: Roc de Mel, Vall de Bulloses, La Tor de Querol, Catalunya	METAGENOMIC	42.5728	1.90432	ES	273.043	668025	7078	380	601834	No			64	48	44	4	16	16	0	6
SRR14722253	SRR14722253	Eukaryota	Ascomycota	Lecanoromycetes	Umbilicariales	Umbilicariaceae	Xylopsora_friesii	Xylopsora_friesii	WGS	ILLUMINA	Illumina HiSeq 2000	PRJNA731936	SRS9126336	SAMN19302851	Xylopsora friesii	FEN_530_Xylopsora_friesii_Plate5_R1.fastq.gz	USA:Alabama	GENOMIC	34.3408	-87.4422	US	218.737	445550	3903	546	133321	No			25	19	19	0	6	5	1	0
SRR14721957	SRR14721957	Eukaryota	Ascomycota	Lichinomycetes	Lichinales	Lichinaceae	Ephebe	Ephebe solida	WGS	ILLUMINA	Illumina HiSeq 2000	PRJNA731936	SRS9126222	SAMN19302748	Ephebe solida	FEN_427_Ephebe_solida_Plate6_R1.fastq.gz	USA:Alabama	GENOMIC	34.3736	-85.6922	US	154.5	256460	5231	776	122988	No			62	55	54	1	7	7	0	3
SRR19097890	SRR19097890	Eukaryota	Ascomycota	Lichinomycetes	Lichinales	Lichinaceae	Lichina	Lichina confinis	WGS	ILLUMINA	Illumina HiSeq X	PRJNA833438	SRS12906894	SAMN27762788	Lichina confinis	Lichina confinis MAG	United Kingdom: Scotland, Ballachuan	METAGENOMIC	56.2763	-5.61475	GB	466.736	568672	16324	2135	1246733	No			214	202	145	57	12	10	2	31
SRR19097879	SRR19097879	Eukaryota	Ascomycota	Lichinomycetes	Lichinales	Lichinaceae	Phylliscum	Phylliscum demangeonii	WGS	ILLUMINA	Illumina HiSeq X	PRJNA833438	SRS12906905	SAMN27762798	Phylliscum demangeonii	Phylliscum demangeonii MAG	USA: Montana, Lincoln Co., Fortine/Wolf Creek divide	METAGENOMIC	48.4982	-114.966	US	446.717	653862	15787	1199	450701	No			202	197	173	24	5	2	3	16
SRR19097882	SRR19097882	Eukaryota	Ascomycota	Lichinomycetes	Lichinales	Lichinaceae	Watsoniomyces	Watsoniomyces obsoletus	WGS	ILLUMINA	Illumina HiSeq X	PRJNA833438	SRS12906902	SAMN27762778	Watsoniomyces obsoletus	Watsoniomyces obsoletus MAG	United Kingdom: England, Cambridgeshire, Fleam Dyke. Lat/Long approximate	METAGENOMIC	52.1722	0.251279	GB	630.393	967566	20334	1099	375685	No			348	342	282	60	6	6	0	39
SRR1531569	SRR1531569	Eukaryota	Ascomycota	Lichinomycetes	Lichinales	Peltulaceae	Peltula	Peltula cylindrica	WGS	ILLUMINA	Illumina HiSeq 2000	PRJNA256249	SRS670141	SAMN02941903	symbiont metagenome	Peltula cylindrica	USA:North Carolina,	METAGENOMIC	35.98	-78.39	US	138.391	144326	4386	4778	418093	No			126	94	74	20	32	28	4	4
SRR19097889	SRR19097889	Eukaryota	Ascomycota	Lichinomycetes	Lichinales	Peltulaceae	Peltula	Peltula sp. TS41687	WGS	ILLUMINA	Illumina HiSeq X	PRJNA833438	SRS12906895	SAMN27762789	Peltula sp. TS41687	Peltula sp. TS41687 MAG	USA: Montana, Lake Co., Cromwell Creek	METAGENOMIC	47.8724	-114.538	US	376.656	739475	9028	573	672639	No			116	100	95	5	16	8	8	7
SRR19097891	SRR19097891	Eukaryota	Ascomycota	Pezizomycotina	Vezdaeales	Vezdaeaceae	Vezdaea	Vezdaea aestivalis	WGS	ILLUMINA	Illumina HiSeq X	PRJNA833438	SRS12906893	SAMN27762787	Vezdaea aestivalis	Vezdaea aestivalis MAG	Canada: Alberta, Maskuta Creek W of Hinton	METAGENOMIC	53.2553	-117.724	CA	1292.2	1782357	46889	1528	1529464	No			18	0	0	0	18	0	18	55
SRR19097881	SRR19097881	Eukaryota	Ascomycota	Pezizomycotina	Vezdaeales	Vezdaeaceae	Vezdaea	Vezdaea acicularis	WGS	ILLUMINA	Illumina HiSeq X	PRJNA833438	SRS12906903	SAMN27762796	Vezdaea acicularis	Vezdaea acicularis MAG	Canada: Alberta, Cross Lake area	METAGENOMIC	54.7	-113.8	CA	1063.92	1653907	32305	944	599097	No			220	178	146	32	42	29	13	13
FAILED DATASETS
SRR14722030		Eukaryota	Ascomycota	Lecanoromycetes	Lecanorales	Parmeliaceae	Parmelia	Parmelia squarrosa	WGS	ILLUMINA	Illumina HiSeq 2000	PRJNA731936	SRS9126150	SAMN19302682	Parmelia squarrosa	FEN_361_Parmelia_squarrosa_Plate5_R1.fastq.gz	USA:North_Carolina	GENOMIC	35.1058	-83.2033	US	31.9127	51768	359	903	43537	Yes	Less than 1000 contigs > 3000bp AND N50 < 10000		NA	NA	NA	NA	NA	NA	NA	NA
SRR11456916		Bacteria	Cyanobacteriota	Cyanophyceae	Nostocales	Nostocaceae	Nostoc	Nostoc sp.	WGS	ILLUMINA	Illumina MiSeq	PRJNA616181	SRS6406760	SAMN14483414	lichen metagenome	NOS	Sweden	METAGENOMIC	59	15	SE	43.0908	50929	661	855	160411	Yes	Less than 1000 contigs > 3000bp AND N50 < 10000		NA	NA	NA	NA	NA	NA	NA	NA
SRR19097887		Eukaryota	Ascomycota	Ascomycetes	Helotiales	Helotiaceae	Claussenomyces	Claussenomyces sp. TS43310	WGS	ILLUMINA	Illumina HiSeq X	PRJNA833438	SRS12906897	SAMN27762791	Claussenomyces sp. TS43310	Claussenomyces sp. TS43310 MAG	Canada: British Columbia, Lake Revelstoke area	METAGENOMIC	51.3231	-118.376	CA	63.2056	95609	189	845	899506	Yes	Less than 1000 contigs > 3000bp AND N50 < 10000		NA	NA	NA	NA	NA	NA	NA	NA
SRR9610075		Eukaryota	Ascomycota	Lecanoromycetes	Lecanorales	Stereocaulaceae	Lepraria	Lepraria sp. PO03	WGS	ION_TORRENT	Ion Torrent Proton	PRJNA551228	SRS5034323	SAMN12142465	lichen metagenome	Lepraria sp. PO03	India: Gujarat	METAGENOMIC	23.9989	73.2767	IN	26.8501	41502	182	699	39719	Yes	Less than 1000 contigs > 3000bp AND N50 < 10000		NA	NA	NA	NA	NA	NA	NA	NA
SRR24412704		Eukaryota	Ascomycota	Lecanoromycetes	Lecanorales	Cladoniaceae	Cladonia	Cladonia perforata	WGA	ILLUMINA	Illumina HiSeq 2500	PRJNA966217	SRS17517747	SAMN34540848	Lecanoromycetes sp. SL-2023a	Arbors2	USA: Florida	METAGENOMIC	27.071	-80.154	US	91.3862	152086	802	667	464746	Yes	Less than 1000 contigs > 3000bp AND N50 < 10000		NA	NA	NA	NA	NA	NA	NA	NA
SRR9610077		Eukaryota	Ascomycota	Lecanoromycetes	Lecanorales	Lecanoraceae	Lecanora	Lecanora perplexa	WGS	ION_TORRENT	Ion Torrent Proton	PRJNA551228	SRS5034321	SAMN12142463	lichen metagenome	Lecanora perplexa RM06	India: Gujarat	METAGENOMIC	22.5695	74.1318	IN	0.374031	648	4	662	9041	Yes	Less than 1000 contigs > 3000bp AND N50 < 10000		NA	NA	NA	NA	NA	NA	NA	NA
SRR14722096		Eukaryota	Ascomycota	Lecanoromycetes	Ostropales	Graphidaceae	Graphis	Graphis scripta	WGS	ILLUMINA	Illumina HiSeq 2000	PRJNA731936	SRS9126084	SAMN19302467	Graphis scripta	FEN_42_Graphis_scripta_Plate3_C1_R1.fastq.gz	USA:North_Carolina	GENOMIC	35.4675	-83.5617	US	32.5397	67160	442	605	24688	Yes	Less than 1000 contigs > 3000bp AND N50 < 10000		NA	NA	NA	NA	NA	NA	NA	NA
SRR14721928		Eukaryota	Ascomycota	Lecanoromycetes	Peltigerales	Collemataceae	Leptogium	Leptogium hirsutum	WGS	ILLUMINA	Illumina HiSeq 2000	PRJNA731936	SRS9126251	SAMN19302773	Leptogium hirsutum	FEN_452_Leptogium_hirsutum_Plate6_R1.fastq.gz	USA:Alabama	GENOMIC	34.3506	-85.6753	US	117.756	236476	893	565	168312	Yes	Less than 1000 contigs > 3000bp AND N50 < 10000		NA	NA	NA	NA	NA	NA	NA	NA
SRR14722321		Eukaryota	Ascomycota	Eurotiomycetes	Verrucariales	Verrucariaceae	Bagliettoa	Bagliettoa baldensis	WGS	ILLUMINA	Illumina HiSeq 2000	PRJNA731936	SRS9126268	SAMN19302789	Bagliettoa baldensis	FEN_468_Bagliettoa_baldensis_Plate6_R1.fastq.gz	USA:Alabama	GENOMIC	34.9555	-85.9996	US	17.4982	37746	86	526	33642	Yes	Less than 1000 contigs > 3000bp AND N50 < 10000		NA	NA	NA	NA	NA	NA	NA	NA
SRR14722314		Eukaryota	Ascomycota	Lecanoromycetes	Peltigerales	Peltigeraceae	Peltigera	Peltigera phyllidiosa	WGS	ILLUMINA	Illumina HiSeq 2000	PRJNA731936	SRS9126275	SAMN19302795	Peltigera phyllidiosa	FEN_474_Peltigera_phyllidiosa_Plate6_R1.fastq.gz	USA:Alabama	GENOMIC	34.9555	-85.9996	US	69.4654	156251	567	489	65724	Yes	Less than 1000 contigs > 3000bp AND N50 < 10000		NA	NA	NA	NA	NA	NA	NA	NA
SRR14722100		Eukaryota	Ascomycota	Dothideomycetes	Monoblastiales	Monoblastiaceae	Anisomeridium	Anisomeridium sp	WGS	ILLUMINA	Illumina HiSeq 2000	PRJNA731936	SRS9126079	SAMN19302616	Anisomeridium sp. Tripp_6040_COLO-L-0051344	FEN_266_S10_R1_001.fastq.gz	USA:North_Carolina	GENOMIC	35.4752	-83.8101	US	36.6415	80285	484	483	34341	Yes	Less than 1000 contigs > 3000bp AND N50 < 10000		NA	NA	NA	NA	NA	NA	NA	NA
SRR14722001		Eukaryota	Ascomycota	Lecanoromycetes	Lecanorales	Ramalinaceae	Bacidia	Bacidia sorediata	WGS	ILLUMINA	Illumina HiSeq 2000	PRJNA731936	SRS9126178	SAMN19302708	Bacidia sorediata	FEN_387_Bacidia_sorediata_Plate5_R1.fastq.gz	USA:North_Carolina	GENOMIC	35.1036	-83.2075	US	37.9256	89069	95	465	35491	Yes	Less than 1000 contigs > 3000bp AND N50 < 10000		NA	NA	NA	NA	NA	NA	NA	NA
SRR14722060		Eukaryota	Ascomycota	Dothideomycetes	Trypetheliales	Trypetheliaceae	Nigrovothelium	Nigrovothelium tropicum	WGS	ILLUMINA	Illumina HiSeq 2000	PRJNA731936	SRS9126119	SAMN19302651	Nigrovothelium tropicum	FEN_301_S45_R1_001.fastq.gz	USA:Alabama	GENOMIC	34.3828	-85.6289	US	86.6684	195700	751	457	30661	Yes	Less than 1000 contigs > 3000bp AND N50 < 10000		NA	NA	NA	NA	NA	NA	NA	NA
SRR14722035		Eukaryota	Ascomycota	Lecanoromycetes	Lecanorales	Parmeliaceae	Melanohalea	Melanohalea halei	WGS	ILLUMINA	Illumina HiSeq 2000	PRJNA731936	SRS9126144	SAMN19302674	Melanohalea halei	FEN_353_Melanohalea_halei_Plate5_R1.fastq.gz	USA:North_Carolina	GENOMIC	35.5994	-83.1033	US	49.8604	116949	226	454	58988	Yes	Less than 1000 contigs > 3000bp AND N50 < 10000		NA	NA	NA	NA	NA	NA	NA	NA
SRR14721921		Eukaryota	Ascomycota	Lecanoromycetes	Peltigerales	Collemataceae	Enchylium	Enchylium coccophorum	WGS	ILLUMINA	Illumina HiSeq 2000	PRJNA731936	SRS9126257	SAMN19302780	Enchylium coccophorum	FEN_459_Collema_coccophorum_Plate6_R1.fastq.gz	USA:Alabama	GENOMIC	34.978	-85.8103	US	104.353	257011	158	429	20041	Yes	Less than 1000 contigs > 3000bp AND N50 < 10000		NA	NA	NA	NA	NA	NA	NA	NA
SRR14722146		Eukaryota	Ascomycota	Eurotiomycetes	Mycocaliciales	Mycocaliciaceae	Phaeocalicium	Phaeocalicium polyporaeum	WGS	ILLUMINA	Illumina HiSeq 2000	PRJNA731936	SRS9126033	SAMN19302574	Phaeocalicium polyporaeum	FEN_223_Phaeocalicium_polyporaeum_Plate2_F3_R1.fastq.gz	USA:North_Carolina	GENOMIC	35.4069	-83.7647	US	246.924	599223	811	422	30763	Yes	Less than 1000 contigs > 3000bp AND N50 < 10000		NA	NA	NA	NA	NA	NA	NA	NA
SRR11456920		Eukaryota	Ascomycota	Lecanoromycetes	Peltigerales	Peltigeraceae	Peltigera	Peltigera venosa	WGS	ILLUMINA	Illumina HiSeq 4000	PRJNA616181	SRS6406755	SAMN14483410	lichen metagenome	NMS4	Finland	METAGENOMIC	68	24	FI	156.056	378975	422	419	70409	Yes	Less than 1000 contigs > 3000bp AND N50 < 10000		NA	NA	NA	NA	NA	NA	NA	NA
SRR7346482		Eukaryota	Ascomycota	Lecanoromycetes	Lecanorales	Cetradoniaceae	Cetradonia	Cetradonia linearis	WGS	ILLUMINA	NextSeq 500	PRJNA475321	SRS3420920	SAMN09386809	Cetradonia linearis	Cetradonia linearis SI2	USA: North Carolina	GENOMIC	35.9658	-83.7797	US	67.226	164546	590	407	102764	Yes	Less than 1000 contigs > 3000bp AND N50 < 10000		NA	NA	NA	NA	NA	NA	NA	NA
SRR13685144		Eukaryota	Ascomycota	Lecanoromycetes	Lecanorales	Parmeliaceae	Parmotrema	Parmotrema margaritatum	WGS	ILLUMINA	NextSeq 550	PRJNA700635	SRS8233914	SAMN17834519	Parmotrema margaritatum	FEN_289_Parmotrema_margaritatum	USA: Tennessee	GENOMIC	35.6431	-83.8036	US	100.711	249056	366	401	76341	Yes	Less than 1000 contigs > 3000bp AND N50 < 10000		NA	NA	NA	NA	NA	NA	NA	NA
SRR14722075		Eukaryota	Ascomycota	Lecanoromycetes	Lecanorales	Parmeliaceae	Parmotrema	Parmotrema margaritatum	WGS	ILLUMINA	Illumina HiSeq 2000	PRJNA731936	SRS9126104	SAMN19302639	Parmotrema margaritatum	FEN_289_S33_R1_001.fastq.gz	USA:Tennessee	GENOMIC	35.6431	-83.8036	US	100.711	249056	366	401	76341	Yes	Less than 1000 contigs > 3000bp AND N50 < 10000		NA	NA	NA	NA	NA	NA	NA	NA
SRR14721958		Eukaryota	Ascomycota	Lecanoromycetes	Pertusariales	Icmadophilaceae	Dibaeis	Dibaeis absoluta	WGS	ILLUMINA	Illumina HiSeq 2000	PRJNA731936	SRS9126221	SAMN19302747	Dibaeis absoluta	FEN_426_Dibaeis_absoluta_Plate6_R1.fastq.gz	USA:Alabama	GENOMIC	34.3736	-85.6922	US	4.87605	12915	5	394	41142	Yes	Less than 1000 contigs > 3000bp AND N50 < 10000		NA	NA	NA	NA	NA	NA	NA	NA
SRR11469995		Eukaryota	Ascomycota	Lecanoromycetes	Pertusariales	Pertusariaceae	Pertusaria	Pertusaria pertusa	WGS	ILLUMINA	Illumina HiSeq 4000	PRJNA607895	SRS6418043	SAMN14404118	Pertusaria pertusa	Pertusaria_pertusa_DM1148	Denmark	GENOMIC	57.1586	10.2742	DK	30.1967	76484	125	391	26149	Yes	Less than 1000 contigs > 3000bp AND N50 < 10000		NA	NA	NA	NA	NA	NA	NA	NA
SRR12432341		Eukaryota	Ascomycota	Geoglossomycetes	Geoglossales	Geoglossaceae	Trichoglossum	Trichoglossum variabile	WGS	ILLUMINA	Illumina HiSeq 4000	PRJNA607895	SRS7184666	SAMN15375944	Trichoglossum variabile	Trichoglossum_variabile_DM289	Denmark	GENOMIC	55.6035	9.79101	DK	25.1261	66282	51	373	26506	Yes	Less than 1000 contigs > 3000bp AND N50 < 10000		NA	NA	NA	NA	NA	NA	NA	NA
SRR7346474		Eukaryota	Ascomycota	Lecanoromycetes	Lecanorales	Cetradoniaceae	Cetradonia	Cetradonia linearis	WGS	ILLUMINA	NextSeq 500	PRJNA475321	SRS3420928	SAMN09386802	Cetradonia linearis	Cetradonia linearis R3	USA: North Carolina	GENOMIC	35.9658	-83.7796	US	54.5814	139644	197	371	76288	Yes	Less than 1000 contigs > 3000bp AND N50 < 10000		NA	NA	NA	NA	NA	NA	NA	NA
SRR14722238		Eukaryota	Ascomycota	Lecanoromycetes	Peltigerales	Collemataceae	Collema	Collema subflaccidum	WGS	ILLUMINA	Illumina HiSeq 2000	PRJNA731936	SRS9126351	SAMN19302492	Collema subflaccidum	Plate1_G8_S38_L002_R1_001.fastq.gz	USA:North_Carolina	GENOMIC	35.4828	-83.5597	US	34.5474	82704	889	367	49803	Yes	Less than 1000 contigs > 3000bp AND N50 < 10000		NA	NA	NA	NA	NA	NA	NA	NA
SRR12518703		Eukaryota	Ascomycota	Lecanoromycetes	Teloschistales	Teloschistaceae	Xanthoria	Xanthoria parietina	WGS	ILLUMINA	Illumina HiSeq 4000	PRJNA607895	SRS7260543	SAMN14996418	Xanthoria parietina	Xanthoria_parietina_DM1149	Denmark	GENOMIC	57.2888	10.5383	DK	70.8191	183606	261	365	39782	Yes	Less than 1000 contigs > 3000bp AND N50 < 10000		NA	NA	NA	NA	NA	NA	NA	NA
SRR14722076		Eukaryota	Ascomycota	Lecanoromycetes	Peltigerales	Peltigeraceae	Peltigera	Peltigera phyllidiosa	WGS	ILLUMINA	Illumina HiSeq 2000	PRJNA731936	SRS9126103	SAMN19302638	Peltigera phyllidiosa	FEN_288_S32_R1_001.fastq.gz	USA:North_Carolina	GENOMIC	35.5775	-83.1543	US	110.909	289341	618	360	65676	Yes	Less than 1000 contigs > 3000bp AND N50 < 10000		NA	NA	NA	NA	NA	NA	NA	NA
SRR11469990		Eukaryota	Ascomycota	Lecanoromycetes	Umbilicariales	Umbilicariaceae	Lasallia	Lasallia pustulata	WGS	ILLUMINA	Illumina HiSeq 4000	PRJNA607895	SRS6418049	SAMN14404123	Lasallia pustulata	Umbilicaria_pustulata_DM1080	Denmark	GENOMIC	55.2131	14.8464	DK	25.6498	69590	76	358	78738	Yes	Less than 1000 contigs > 3000bp AND N50 < 10000		NA	NA	NA	NA	NA	NA	NA	NA
SRR14722297		Eukaryota	Ascomycota	Lecanoromycetes	Ostropales	Graphidaceae	Gyalideopsis	Gyalideopsis bartramiorum	WGS	ILLUMINA	Illumina HiSeq 2000	PRJNA731936	SRS9126292	SAMN19302811	Gyalideopsis bartramiorum	FEN_490_Gyalideopsis_ozarkensis_Plate6_R1.fastq.gz	USA:Alabama	GENOMIC	34.3291	-87.5092	US	12.6533	36093	11	349	40638	Yes	Less than 1000 contigs > 3000bp AND N50 < 10000		NA	NA	NA	NA	NA	NA	NA	NA
SRR14722089		Eukaryota	Ascomycota	Lecanoromycetes	Ostropales	Graphidaceae	Diploschistes	Diploschistes scruposus	WGS	ILLUMINA	Illumina HiSeq 2000	PRJNA731936	SRS9126090	SAMN19302626	Diploschistes scruposus	FEN_276_S20_R1_001.fastq.gz	USA:North_Carolina	GENOMIC	35.4835	-83.8148	US	12.6475	34843	5	343	83497	Yes	Less than 1000 contigs > 3000bp AND N50 < 10000		NA	NA	NA	NA	NA	NA	NA	NA
SRR12518831		Eukaryota	Ascomycota	Candelariomycetes	Candelariales	Candelariaceae	Candelariella	Candelariella vitellina	WGS	ILLUMINA	Illumina HiSeq 4000	PRJNA607895	SRS7260415	SAMN14996461	Candelariella vitellina	Candelariella_vitellina_DM1072	Denmark	GENOMIC	57.3387	10.5042	DK	15.2501	40565	231	339	16562	Yes	Less than 1000 contigs > 3000bp AND N50 < 10000		NA	NA	NA	NA	NA	NA	NA	NA
SRR14722029		Eukaryota	Ascomycota	Arthoniomycetes	Arthoniales	Arthoniaceae	Coniarthonia	Coniarthonia kermesina	WGS	ILLUMINA	Illumina HiSeq 2000	PRJNA731936	SRS9126149	SAMN19302473	Arthonia kermesina	FEN_48_Arthonia_kermesina_Plate3_G1_R1.fastq.gz	USA:Tennessee	GENOMIC	35.61	-83.4467	US	11.5042	31443	29	328	28651	Yes	Less than 1000 contigs > 3000bp AND N50 < 10000		NA	NA	NA	NA	NA	NA	NA	NA
SRR12518886		Eukaryota	Ascomycota	Lecanoromycetes	Lecanorales	Stereocaulaceae	Stereocaulon	Stereocaulon condensatum	WGS	ILLUMINA	Illumina HiSeq 4000	PRJNA607895	SRS7260732	SAMN14996464	Stereocaulon condensatum	Stereocaulon_condensatum_DM1078	Denmark	GENOMIC	57.5909	10.3679	DK	74.477	214454	331	320	65662	Yes	Less than 1000 contigs > 3000bp AND N50 < 10000		NA	NA	NA	NA	NA	NA	NA	NA
SRR7346475		Eukaryota	Ascomycota	Lecanoromycetes	Lecanorales	Cetradoniaceae	Cetradonia	Cetradonia linearis	WGS	ILLUMINA	NextSeq 500	PRJNA475321	SRS3420927	SAMN09386812	Cetradonia linearis	Cetradonia linearis T3	USA: North Carolina	GENOMIC	35.9658	-83.7797	US	40.9807	120798	55	309	102733	Yes	Less than 1000 contigs > 3000bp AND N50 < 10000		NA	NA	NA	NA	NA	NA	NA	NA
SRR7346473		Eukaryota	Ascomycota	Lecanoromycetes	Lecanorales	Cetradoniaceae	Cetradonia	Cetradonia linearis	WGS	ILLUMINA	NextSeq 500	PRJNA475321	SRS3420929	SAMN09386801	Cetradonia linearis	Cetradonia linearis R2	USA: North Carolina	GENOMIC	35.9658	-83.7796	US	52.6412	155898	30	303	47860	Yes	Less than 1000 contigs > 3000bp AND N50 < 10000		NA	NA	NA	NA	NA	NA	NA	NA
SRR14722070		Eukaryota	Ascomycota	Lecanoromycetes	Lecanorales	Verrucariales_family_incertae_sedis	Botryolepraria	Botryolepraria lesdainii	WGS	ILLUMINA	Illumina HiSeq 2000	PRJNA731936	SRS9126109	SAMN19302643	Botryolepraria lesdainii	FEN_293_S37_R1_001.fastq.gz	USA:North_Carolina	GENOMIC	35.545	-83.5828	US	6.0538	17303	74	296	21720	Yes	Less than 1000 contigs > 3000bp AND N50 < 10000		NA	NA	NA	NA	NA	NA	NA	NA
SRR14722264		Eukaryota	Ascomycota	Lecanoromycetes	Ostropales	Graphidaceae	Leucodecton	Leucodecton subcompunctum	WGS	ILLUMINA	Illumina HiSeq 2000	PRJNA731936	SRS9126325	SAMN19302841	Leucodecton subcompunctum	FEN_520_Leucodecton_subcompunctum_Plate5_R1.fastq.gz	USA:Alabama	GENOMIC	34.3311	-87.4506	US	3.99418	12046	7	296	32917	Yes	Less than 1000 contigs > 3000bp AND N50 < 10000		NA	NA	NA	NA	NA	NA	NA	NA
SRR14722114		Eukaryota	Ascomycota	Lecanoromycetes	Lecanorales	Cladoniaceae	Cladonia	Cladonia stipitata	WGS	ILLUMINA	Illumina HiSeq 2000	PRJNA731936	SRS9126066	SAMN19302603	Cladonia stipitata	FEN_253_Cladonia_stipitata_Plate3_C7_R1.fastq.gz	USA:North_Carolina	GENOMIC	35.1356	-83.1911	US	6.36507	19158	10	295	31303	Yes	Less than 1000 contigs > 3000bp AND N50 < 10000		NA	NA	NA	NA	NA	NA	NA	NA
SRR14722053		Eukaryota	Ascomycota	Lecanoromycetes	Gyalectales	Phlyctidaceae	Phlyctis	Phlyctis boliviensis	WGS	ILLUMINA	Illumina HiSeq 2000	PRJNA731936	SRS9126126	SAMN19302658	Phlyctis boliviensis	FEN_308_S52_R1_001.fastq.gz	USA:North_Carolina	GENOMIC	35.5411	-83.5764	US	4.93752	15114	6	295	10323	Yes	Less than 1000 contigs > 3000bp AND N50 < 10000		NA	NA	NA	NA	NA	NA	NA	NA
SRR7346483		Eukaryota	Ascomycota	Lecanoromycetes	Lecanorales	Cetradoniaceae	Cetradonia	Cetradonia linearis	WGS	ILLUMINA	NextSeq 500	PRJNA475321	SRS3420919	SAMN09386808	Cetradonia linearis	Cetradonia linearis SI1	USA: North Carolina	GENOMIC	35.9658	-83.7797	US	64.1398	192442	59	294	60346	Yes	Less than 1000 contigs > 3000bp AND N50 < 10000		NA	NA	NA	NA	NA	NA	NA	NA
SRR11469986		Eukaryota	Ascomycota	Lecanoromycetes	Lecanorales	Cladoniaceae	Cladonia	Cladonia furcata	WGS	ILLUMINA	Illumina HiSeq 4000	PRJNA607895	SRS6418052	SAMN14404126	Cladonia furcata	Cladonia_furcata_DM1075	Denmark	GENOMIC	55.2986	10.8505	DK	7.5407	24514	2	292	9433	Yes	Less than 1000 contigs > 3000bp AND N50 < 10000		NA	NA	NA	NA	NA	NA	NA	NA
SRR14722155		Eukaryota	Ascomycota	Lecanoromycetes	Umbilicariales	Umbilicariaceae	Umbilicaria	Umbilicaria pennsylvanica	WGS	ILLUMINA	Illumina HiSeq 2000	PRJNA731936	SRS9126025	SAMN19302566	Umbilicaria pennsylvanica	FEN_215_Umbilicaria_pensylvanica_Plate2_E4_R1.fastq.gz	USA:North_Carolina	GENOMIC	35.1356	-83.1911	US	19.5975	59152	33	288	90180	Yes	Less than 1000 contigs > 3000bp AND N50 < 10000		NA	NA	NA	NA	NA	NA	NA	NA
SRR14722134		Eukaryota	Ascomycota	Lecanoromycetes	Ostropales	Stictidaceae	Absconditella	Absconditella delutula	WGS	ILLUMINA	Illumina HiSeq 2000	PRJNA731936	SRS9126045	SAMN19302585	Absconditella delutula	FEN_234_Absconditella_diluta_Plate3_B5_R1.fastq.gz	USA:North_Carolina	GENOMIC	35.4069	-83.7647	US	19.8762	62411	10	285	29576	Yes	Less than 1000 contigs > 3000bp AND N50 < 10000		NA	NA	NA	NA	NA	NA	NA	NA
SRR14721975		Eukaryota	Ascomycota	Lecanoromycetes	Peltigerales	Collemataceae	Leptogium	Leptogium cyanescens	WGS	ILLUMINA	Illumina HiSeq 2000	PRJNA731936	SRS9126204	SAMN19302732	Leptogium cyanescens	FEN_411_Leptogium_cyanescens_Plate5_R1.fastq.gz	USA:Alabama	GENOMIC	34.4717	-86.0511	US	10.6275	32316	10	285	5662	Yes	Less than 1000 contigs > 3000bp AND N50 < 10000		NA	NA	NA	NA	NA	NA	NA	NA
SRR7346469		Eukaryota	Ascomycota	Lecanoromycetes	Lecanorales	Cetradoniaceae	Cetradonia	Cetradonia linearis	WGS	ILLUMINA	NextSeq 500	PRJNA475321	SRS3420933	SAMN09386799	Cetradonia linearis	Cetradonia linearis PV3	USA: North Carolina	GENOMIC	35.9658	-83.7796	US	56.1403	177163	96	282	24146	Yes	Less than 1000 contigs > 3000bp AND N50 < 10000		NA	NA	NA	NA	NA	NA	NA	NA
SRR14722126		Eukaryota	Ascomycota	Lecanoromycetes	Lecanorales	Ramalinaceae	Biatora	Biatora chrysantha	WGS	ILLUMINA	Illumina HiSeq 2000	PRJNA731936	SRS9126054	SAMN19302592	Biatora chrysantha	FEN_241_Biatora_chrysantha_Plate3_G5_R1.fastq.gz	USA:Tennessee	GENOMIC	35.6261	-83.5003	US	2.90765	9094	6	281	23563	Yes	Less than 1000 contigs > 3000bp AND N50 < 10000		NA	NA	NA	NA	NA	NA	NA	NA
SRR14722069		Eukaryota	Ascomycota	Lecanoromycetes	Lecanorales	Parmeliaceae	Parmotrema	Parmotrema subisidiosum	WGS	ILLUMINA	Illumina HiSeq 2000	PRJNA731936	SRS9126111	SAMN19302644	Parmotrema subisidiosum	FEN_294_S38_R1_001.fastq.gz	USA:Alabama	GENOMIC	34.3672	-85.64	US	11.7515	37287	1	281	3441	Yes	Less than 1000 contigs > 3000bp AND N50 < 10000		NA	NA	NA	NA	NA	NA	NA	NA
SRR14722040		Eukaryota	Ascomycota	Arthoniomycetes	Arthoniales	Arthoniaceae	Coniarthonia	Coniarthonia kermesina	WGS	ILLUMINA	Illumina HiSeq 2000	PRJNA731936	SRS9126139	SAMN19302472	Arthonia kermesina	FEN_47_Arthonia_kermesina_Plate3_F1_R1.fastq.gz	USA:Tennessee	GENOMIC	35.61	-83.4467	US	4.33106	13503	16	280	28158	Yes	Less than 1000 contigs > 3000bp AND N50 < 10000		NA	NA	NA	NA	NA	NA	NA	NA
SRR14722153		Eukaryota	Ascomycota	Sareomycetes	Sareales	Zythiaceae	Sarea	Sarea resinae	WGS	ILLUMINA	Illumina HiSeq 2000	PRJNA731936	SRS9126026	SAMN19302568	Sarea resinae	FEN_217_Sarea_resinae_Plate3_A5_R1.fastq.gz	USA:North_Carolina	GENOMIC	35.4292	-83.7547	US	9.70796	31189	7	279	30784	Yes	Less than 1000 contigs > 3000bp AND N50 < 10000		NA	NA	NA	NA	NA	NA	NA	NA
SRR7346471		Eukaryota	Ascomycota	Lecanoromycetes	Lecanorales	Cetradoniaceae	Cetradonia	Cetradonia linearis	WGS	ILLUMINA	NextSeq 500	PRJNA475321	SRS3420931	SAMN09386797	Cetradonia linearis	Cetradonia linearis PV1	USA: North Carolina	GENOMIC	35.9658	-83.7796	US	22.8609	75353	16	278	26054	Yes	Less than 1000 contigs > 3000bp AND N50 < 10000		NA	NA	NA	NA	NA	NA	NA	NA
SRR14722182		Eukaryota	Ascomycota	Coniocybomycetes	Coniocybales	Coniocybaceae	Chaenotheca	Chaenotheca balsamconensis	WGS	ILLUMINA	Illumina HiSeq 2000	PRJNA731936	SRS9126407	SAMN19302543	Chaenotheca balsamconensis	FEN_192_Chaenotheca_balsamconensis_Plate3_E4_R1.fastq.gz	USA:North_Carolina	GENOMIC	35.4372	-83.7481	US	5.75767	18920	2	278	36410	Yes	Less than 1000 contigs > 3000bp AND N50 < 10000		NA	NA	NA	NA	NA	NA	NA	NA
SRR14722142		Eukaryota	Ascomycota	Dothideomycetes	Dothideales	Monoblastiaceae	Acrocordia	Acrocordia megalospora	WGS	ILLUMINA	Illumina HiSeq 2000	PRJNA731936	SRS9126036	SAMN19302578	Acrocordia megalospora	FEN_227_Acrocordia_megalospora_Plate2_B3_R1.fastq.gz	USA:North_Carolina	GENOMIC	35.4072	-83.5931	US	20.4297	68477	10	277	30216	Yes	Less than 1000 contigs > 3000bp AND N50 < 10000		NA	NA	NA	NA	NA	NA	NA	NA
SRR14722025		Eukaryota	Ascomycota	Lecanoromycetes	Peltigerales	Collemataceae	Enchylium	Enchylium conglomeratum	WGS	ILLUMINA	Illumina HiSeq 2000	PRJNA731936	SRS9126155	SAMN19302686	Enchylium conglomeratum	FEN_365_Collema_conglomeratum_Plate5_R1.fastq.gz	USA:North_Carolina	GENOMIC	35.1058	-83.2033	US	5.60229	18067	0	276	2673	Yes	Less than 1000 contigs > 3000bp AND N50 < 10000		NA	NA	NA	NA	NA	NA	NA	NA
SRR7346481		Eukaryota	Ascomycota	Lecanoromycetes	Lecanorales	Cetradoniaceae	Cetradonia	Cetradonia linearis	WGS	ILLUMINA	NextSeq 500	PRJNA475321	SRS3420921	SAMN09386810	Cetradonia linearis	Cetradonia linearis T1	USA: North Carolina	GENOMIC	35.9658	-83.7797	US	25.754	86577	21	275	38782	Yes	Less than 1000 contigs > 3000bp AND N50 < 10000		NA	NA	NA	NA	NA	NA	NA	NA
SRR14722122		Eukaryota	Ascomycota	Lecanoromycetes	Pertusariales	Ochrolechiaceae	Ochrolechia	Ochrolechia yasudae	WGS	ILLUMINA	Illumina HiSeq 2000	PRJNA731936	SRS9126057	SAMN19302596	Ochrolechia yasudae	FEN_245_Ochrolechia_yasudae_Plate3_C6_R1.fastq.gz	USA:Tennessee	GENOMIC	35.6261	-83.5003	US	1.45204	4837	9	275	9380	Yes	Less than 1000 contigs > 3000bp AND N50 < 10000		NA	NA	NA	NA	NA	NA	NA	NA
SRR7346463		Eukaryota	Ascomycota	Lecanoromycetes	Lecanorales	Cetradoniaceae	Cetradonia	Cetradonia linearis	WGS	ILLUMINA	NextSeq 500	PRJNA475321	SRS3420939	SAMN09386791	Cetradonia linearis	Cetradonia linearis LG2	USA: North Carolina	GENOMIC	35.9658	-83.7796	US	29.1098	105110	12	272	10661	Yes	Less than 1000 contigs > 3000bp AND N50 < 10000		NA	NA	NA	NA	NA	NA	NA	NA
SRR14722073		Eukaryota	Ascomycota	Lecanoromycetes	Lecanorales	Parmeliaceae	Parmotrema	Parmotrema mellissii	WGS	ILLUMINA	Illumina HiSeq 2000	PRJNA731936	SRS9126106	SAMN19302640	Parmotrema mellissii	FEN_290_S34_R1_001.fastq.gz	USA:Tennessee	GENOMIC	35.7644	-83.1449	US	14.4552	49941	0	272	2149	Yes	Less than 1000 contigs > 3000bp AND N50 < 10000		NA	NA	NA	NA	NA	NA	NA	NA
SRR14722286		Eukaryota	Ascomycota	Lecanoromycetes	Lecanorales	Micareaceae	Micarea	Micarea peliocarpa	WGS	ILLUMINA	Illumina HiSeq 2000	PRJNA731936	SRS9126303	SAMN19302821	Micarea peliocarpa	FEN_500_Micarea_peliocarpa_Plate6_R1.fastq.gz	USA:Alabama	GENOMIC	34.308	-87.5031	US	0.064171	226	0	271	599	Yes	Less than 1000 contigs > 3000bp AND N50 < 10000		NA	NA	NA	NA	NA	NA	NA	NA
SRR12518894		Eukaryota	Ascomycota	Lecanoromycetes	Lecanorales	Cladoniaceae	Cladonia	Cladonia portentosa	WGS	ILLUMINA	Illumina HiSeq 4000	PRJNA607895	SRS7260724	SAMN14996462	Cladonia portentosa	Cladonia_portentosa_DM1073	Denmark	GENOMIC	56.0464	9.43991	DK	11.6811	44309	6	270	8749	Yes	Less than 1000 contigs > 3000bp AND N50 < 10000		NA	NA	NA	NA	NA	NA	NA	NA
SRR14722055		Eukaryota	Ascomycota	Lecanoromycetes	Pertusariales	Pertusariaceae	Pertusaria	Pertusaria rubefacta	WGS	ILLUMINA	Illumina HiSeq 2000	PRJNA731936	SRS9126123	SAMN19302656	Pertusaria rubefacta	FEN_306_S50_R1_001.fastq.gz	USA:North_Carolina	GENOMIC	35.4961	-83.6183	US	17.2696	61057	3	269	6536	Yes	Less than 1000 contigs > 3000bp AND N50 < 10000		NA	NA	NA	NA	NA	NA	NA	NA
SRR14722215		Eukaryota	Ascomycota	Lecanoromycetes	Caliciales	Caliciaceae	Buellia	Buellia vernicoma	WGS	ILLUMINA	Illumina HiSeq 2000	PRJNA731936	SRS9126374	SAMN19302513	Buellia vernicoma	FEN_98_Buellia_vernicoma_Plate3_H2_R1.fastq.gz	USA:North_Carolina	GENOMIC	35.4828	-83.5597	US	2.0646	7059	10	268	8382	Yes	Less than 1000 contigs > 3000bp AND N50 < 10000		NA	NA	NA	NA	NA	NA	NA	NA
SRR14721988		Eukaryota	Ascomycota	Arthoniomycetes	Arthoniales	Chrysotrichaceae	Chrysothrix	Chrysothrix xanthina	WGS	ILLUMINA	Illumina HiSeq 2000	PRJNA731936	SRS9126191	SAMN19302720	Chrysothrix xanthina	FEN_399_Chrysothrix_xanthina_Plate5_R1.fastq.gz	USA:Alabama	GENOMIC	34.4773	-86.0583	US	0.001767	8	0	268	279	Yes	Less than 1000 contigs > 3000bp AND N50 < 10000		NA	NA	NA	NA	NA	NA	NA	NA
SRR14722011		Eukaryota	Ascomycota	Lecanoromycetes	Lecanorales	Ramalinaceae	Biatora	Biatora longispora	WGS	ILLUMINA	Illumina HiSeq 2000	PRJNA731936	SRS9126168	SAMN19302699	Biatora longispora	FEN_378_Biatora_longispora_Plate5_R1.fastq.gz	USA:North_Carolina	GENOMIC	35.1036	-83.2075	US	1.78917	6131	2	266	32735	Yes	Less than 1000 contigs > 3000bp AND N50 < 10000		NA	NA	NA	NA	NA	NA	NA	NA
SRR14722183		Eukaryota	Ascomycota	Coniocybomycetes	Coniocybales	Coniocybaceae	Chaenotheca	Chaenotheca furfuracea	WGS	ILLUMINA	Illumina HiSeq 2000	PRJNA731936	SRS9126406	SAMN19302542	Chaenotheca furfuracea	FEN_191_Chaenotheca_furfuracea_Plate3_D4_R1.fastq.gz	USA:North_Carolina	GENOMIC	35.4372	-83.7481	US	0.810255	2986	0	266	895	Yes	Less than 1000 contigs > 3000bp AND N50 < 10000		NA	NA	NA	NA	NA	NA	NA	NA
SRR7346461		Eukaryota	Ascomycota	Lecanoromycetes	Lecanorales	Cetradoniaceae	Cetradonia	Cetradonia linearis	WGS	ILLUMINA	NextSeq 500	PRJNA475321	SRS3420941	SAMN09386787	Cetradonia linearis	Cetradonia linearis CD1	USA: North Carolina	GENOMIC	35.9658	-83.7796	US	9.33807	33566	16	264	12697	Yes	Less than 1000 contigs > 3000bp AND N50 < 10000		NA	NA	NA	NA	NA	NA	NA	NA
SRR14722201		Eukaryota	Ascomycota	Lecanoromycetes	Lecideales	Lecideaceae	Lecidea	Lecidea nylanderi	WGS	ILLUMINA	Illumina HiSeq 2000	PRJNA731936	SRS9126388	SAMN19302526	Lecidea nylanderi	FEN_111_Lecidea_nylanderi_Plate3_E3_R1.fastq.gz	USA:Tennessee	GENOMIC	35.61	-83.4467	US	0.661999	2438	0	264	2194	Yes	Less than 1000 contigs > 3000bp AND N50 < 10000		NA	NA	NA	NA	NA	NA	NA	NA
SRR14722195		Eukaryota	Ascomycota	Lecanoromycetes	Lecanorales	Ramalinaceae	Bacidia	Bacidia schweinitzii	WGS	ILLUMINA	Illumina HiSeq 2000	PRJNA731936	SRS9126394	SAMN19302531	Bacidia schweinitzii	FEN_116_Bacidia_schweinitzii_Plate3_G3_R1.fastq.gz	USA:North_Carolina	GENOMIC	35.4675	-83.5617	US	1.59946	6010	0	263	785	Yes	Less than 1000 contigs > 3000bp AND N50 < 10000		NA	NA	NA	NA	NA	NA	NA	NA
SRR14722148		Eukaryota	Ascomycota	Lecanoromycetes	Peltigerales	Peltigeraceae	Peltigera	Peltigera neopolydactyla	WGS	ILLUMINA	Illumina HiSeq 2000	PRJNA731936	SRS9126031	SAMN19302572	Peltigera neopolydactyla	FEN_221_Peltigera_neopolydactylon_Plate2_H3_R1.fastq.gz	USA:North_Carolina	GENOMIC	35.4072	-83.5931	US	4.69488	17585	0	263	1073	Yes	Less than 1000 contigs > 3000bp AND N50 < 10000		NA	NA	NA	NA	NA	NA	NA	NA
SRR14722074		Eukaryota	Ascomycota	Arthoniomycetes	Arthoniales	Arthoniaceae	Arthothelium	Arthothelium spectabile	WGS	ILLUMINA	Illumina HiSeq 2000	PRJNA731936	SRS9126105	SAMN19302469	Arthothelium spectabile	FEN_44_Arthothelium_spectabile_Plate3_D1_R1.fastq.gz	USA:North_Carolina	GENOMIC	35.4675	-83.5617	US	0.009163	37	0	263	280	Yes	Less than 1000 contigs > 3000bp AND N50 < 10000		NA	NA	NA	NA	NA	NA	NA	NA
SRR14722200		Eukaryota	Ascomycota	Arthoniomycetes	Arthoniales	Arthoniaceae	Arthonia	Arthonia vinosa	WGS	ILLUMINA	Illumina HiSeq 2000	PRJNA731936	SRS9126389	SAMN19302527	Arthonia vinosa	FEN_112_Arthonia_vinosa_Plate3_F3_R1.fastq.gz	USA:Tennessee	GENOMIC	35.61	-83.4467	US	0.853763	3252	0	262	614	Yes	Less than 1000 contigs > 3000bp AND N50 < 10000		NA	NA	NA	NA	NA	NA	NA	NA
SRR14722111		Eukaryota	Ascomycota	Dothideomycetes	Mycosphaerellales	Cystocoleaceae	Cystocoleus	Cystocoleus ebeneus	WGS	ILLUMINA	Illumina HiSeq 2000	PRJNA731936	SRS9126068	SAMN19302606	Cystocoleus ebeneus	FEN_256_Cystocoleus_ebeneus_Plate3_F7_R1.fastq.gz	USA:North_Carolina	GENOMIC	35.0683	-83.2386	US	0.005578	23	0	262	281	Yes	Less than 1000 contigs > 3000bp AND N50 < 10000		NA	NA	NA	NA	NA	NA	NA	NA
SRR14722097		Eukaryota	Ascomycota	Lecanoromycetes	Caliciales	Physciaceae	Physcia	Physcia americana	WGS	ILLUMINA	Illumina HiSeq 2000	PRJNA731936	SRS9126082	SAMN19302619	Physcia americana	FEN_269_S13_R1_001.fastq.gz	USA:North_Carolina	GENOMIC	35.4752	-83.8101	US	0.07046	272	0	262	398	Yes	Less than 1000 contigs > 3000bp AND N50 < 10000		NA	NA	NA	NA	NA	NA	NA	NA
SRR14722220		Eukaryota	Ascomycota	Lecanoromycetes	Lecanorales	Ramalinaceae	Lecania	Lecania croatica	WGS	ILLUMINA	Illumina HiSeq 2000	PRJNA731936	SRS9126369	SAMN19302509	Lecania croatica	FEN_94_Lecania_croatica_Plate3_G2_R1.fastq.gz	USA:North_Carolina	GENOMIC	35.47	-83.5583	US	0.129933	503	0	262	420	Yes	Less than 1000 contigs > 3000bp AND N50 < 10000		NA	NA	NA	NA	NA	NA	NA	NA
SRR7346464		Eukaryota	Ascomycota	Lecanoromycetes	Lecanorales	Cetradoniaceae	Cetradonia	Cetradonia linearis	WGS	ILLUMINA	NextSeq 500	PRJNA475321	SRS3420938	SAMN09386792	Cetradonia linearis	Cetradonia linearis LG3	USA: North Carolina	GENOMIC	35.9658	-83.7796	US	9.15682	33459	6	261	7673	Yes	Less than 1000 contigs > 3000bp AND N50 < 10000		NA	NA	NA	NA	NA	NA	NA	NA
SRR14721989		Eukaryota	Ascomycota	Lecanoromycetes	Caliciales	Physciaceae	Heterodermia	Heterodermia granulifera	WGS	ILLUMINA	Illumina HiSeq 2000	PRJNA731936	SRS9126189	SAMN19302719	Heterodermia granulifera	FEN_398_Heterodermia_granulifera_Plate5_R1.fastq.gz	USA:Alabama	GENOMIC	34.4773	-86.0583	US	0.002164	9	0	260	278	Yes	Less than 1000 contigs > 3000bp AND N50 < 10000		NA	NA	NA	NA	NA	NA	NA	NA
SRR7346480		Eukaryota	Ascomycota	Lecanoromycetes	Lecanorales	Cetradoniaceae	Cetradonia	Cetradonia linearis	WGS	ILLUMINA	NextSeq 500	PRJNA475321	SRS3420922	SAMN09386803	Cetradonia linearis	Cetradonia linearis RP1	USA: North Carolina	GENOMIC	35.9658	-83.7796	US	7.43338	27602	11	259	7055	Yes	Less than 1000 contigs > 3000bp AND N50 < 10000		NA	NA	NA	NA	NA	NA	NA	NA
SRR7346478		Eukaryota	Ascomycota	Lecanoromycetes	Lecanorales	Cetradoniaceae	Cetradonia	Cetradonia linearis	WGS	ILLUMINA	NextSeq 500	PRJNA475321	SRS3420924	SAMN09386805	Cetradonia linearis	Cetradonia linearis SC2	USA: North Carolina	GENOMIC	35.9658	-83.7797	US	7.6829	28387	10	259	6825	Yes	Less than 1000 contigs > 3000bp AND N50 < 10000		NA	NA	NA	NA	NA	NA	NA	NA
SRR7346462		Eukaryota	Ascomycota	Lecanoromycetes	Lecanorales	Cetradoniaceae	Cetradonia	Cetradonia linearis	WGS	ILLUMINA	NextSeq 500	PRJNA475321	SRS3420940	SAMN09386788	Cetradonia linearis	Cetradonia linearis CD2	USA: North Carolina	GENOMIC	35.9658	-83.7796	US	4.99898	18679	4	259	5707	Yes	Less than 1000 contigs > 3000bp AND N50 < 10000		NA	NA	NA	NA	NA	NA	NA	NA
SRR7346470		Eukaryota	Ascomycota	Lecanoromycetes	Lecanorales	Cetradoniaceae	Cetradonia	Cetradonia linearis	WGS	ILLUMINA	NextSeq 500	PRJNA475321	SRS3420932	SAMN09386800	Cetradonia linearis	Cetradonia linearis R1	USA: North Carolina	GENOMIC	35.9658	-83.7796	US	7.48549	28108	0	259	2878	Yes	Less than 1000 contigs > 3000bp AND N50 < 10000		NA	NA	NA	NA	NA	NA	NA	NA
SRR14722107		Eukaryota	Ascomycota	Arthoniomycetes	Arthoniales	Opegraphaceae	Opegrapha	Opegrapha varia	WGS	ILLUMINA	Illumina HiSeq 2000	PRJNA731936	SRS9126072	SAMN19302466	Alyxoria varia	FEN_41_Opegrapha_varia_Plate3_B1_R1.fastq.gz	USA:North_Carolina	GENOMIC	35.4675	-83.5617	US	0.031627	124	0	259	320	Yes	Less than 1000 contigs > 3000bp AND N50 < 10000		NA	NA	NA	NA	NA	NA	NA	NA
SRR7346476		Eukaryota	Ascomycota	Lecanoromycetes	Lecanorales	Cetradoniaceae	Cetradonia	Cetradonia linearis	WGS	ILLUMINA	NextSeq 500	PRJNA475321	SRS3420926	SAMN09386811	Cetradonia linearis	Cetradonia linearis T2	USA: North Carolina	GENOMIC	35.9658	-83.7797	US	10.0499	38074	6	257	5305	Yes	Less than 1000 contigs > 3000bp AND N50 < 10000		NA	NA	NA	NA	NA	NA	NA	NA
SRR7346486		Eukaryota	Ascomycota	Lecanoromycetes	Lecanorales	Cetradoniaceae	Cetradonia	Cetradonia linearis	WGS	ILLUMINA	NextSeq 500	PRJNA475321	SRS3420916	SAMN09386813	Cetradonia linearis	Cetradonia linearis WS1	USA: North Carolina	GENOMIC	35.9658	-83.7797	US	3.99513	15015	2	257	4955	Yes	Less than 1000 contigs > 3000bp AND N50 < 10000		NA	NA	NA	NA	NA	NA	NA	NA
SRR7346477		Eukaryota	Ascomycota	Lecanoromycetes	Lecanorales	Cetradoniaceae	Cetradonia	Cetradonia linearis	WGS	ILLUMINA	NextSeq 500	PRJNA475321	SRS3420925	SAMN09386806	Cetradonia linearis	Cetradonia linearis SH1	USA: North Carolina	GENOMIC	35.9658	-83.7797	US	9.51457	36040	0	257	2495	Yes	Less than 1000 contigs > 3000bp AND N50 < 10000		NA	NA	NA	NA	NA	NA	NA	NA
SRR7346485		Eukaryota	Ascomycota	Lecanoromycetes	Lecanorales	Cetradoniaceae	Cetradonia	Cetradonia linearis	WGS	ILLUMINA	NextSeq 500	PRJNA475321	SRS3420917	SAMN09386814	Cetradonia linearis	Cetradonia linearis WS2	USA: North Carolina	GENOMIC	35.9658	-83.7797	US	4.02399	15356	1	256	5421	Yes	Less than 1000 contigs > 3000bp AND N50 < 10000		NA	NA	NA	NA	NA	NA	NA	NA
SRR7346484		Eukaryota	Ascomycota	Lecanoromycetes	Lecanorales	Cetradoniaceae	Cetradonia	Cetradonia linearis	WGS	ILLUMINA	NextSeq 500	PRJNA475321	SRS3420918	SAMN09386807	Cetradonia linearis	Cetradonia linearis SH2	USA: North Carolina	GENOMIC	35.9658	-83.7797	US	5.94855	22757	0	256	1576	Yes	Less than 1000 contigs > 3000bp AND N50 < 10000		NA	NA	NA	NA	NA	NA	NA	NA
SRR14722239		Eukaryota	Ascomycota	Lecanoromycetes	Peltigerales	Lobariaceae	Sticta	Sticta beauvoisii	WGS	ILLUMINA	Illumina HiSeq 2000	PRJNA731936	SRS9126350	SAMN19302491	Sticta beauvoisii	Plate1_F8_S32_L002_R1_001.fastq.gz	USA:North_Carolina	GENOMIC	35.4828	-83.5597	US	0.000333	2	0	255	255	Yes	Less than 1000 contigs > 3000bp AND N50 < 10000		NA	NA	NA	NA	NA	NA	NA	NA
SRR14722241		Eukaryota	Ascomycota	Lecanoromycetes	Lecanorales	Parmeliaceae	Canoparmelia	Canoparmelia alabamensis	WGS	ILLUMINA	Illumina HiSeq 2000	PRJNA731936	SRS9126348	SAMN19302861	Canoparmelia alabamensis	FEN_540_Canoparmelia_alabamensis_Plate5_R1.fastq.gz	USA:Alabama	GENOMIC	33.1947	-86.0639	US	0.031404	122	0	251	489	Yes	Less than 1000 contigs > 3000bp AND N50 < 10000		NA	NA	NA	NA	NA	NA	NA	NA
SRR14722240		Eukaryota	Ascomycota	Lecanoromycetes	Lecanorales	Parmeliaceae	Vulpicida	Vulpicida viridis	WGS	ILLUMINA	Illumina HiSeq 2000	PRJNA731936	SRS9126349	SAMN19302862	Vulpicida viridis	FEN_541_Vulpicida_viridis_Plate5_R1.fastq.gz	USA:Alabama	GENOMIC	34.9409	-86.0827	US	0.075775	298	0	251	528	Yes	Less than 1000 contigs > 3000bp AND N50 < 10000		NA	NA	NA	NA	NA	NA	NA	NA
SRR14722257		Eukaryota	Ascomycota	Dothideomycetes	Dothideales	Monoblastiaceae	Acrocordia	Acrocordia megalospora	WGS	ILLUMINA	Illumina HiSeq 2000	PRJNA731936	SRS9126333	SAMN19302847	Acrocordia megalospora	FEN_526_Acrocordia_megalospora_Plate5_R1.fastq.gz	USA:Alabama	GENOMIC	34.3408	-87.4422	US	0.000902	5	0	250	267	Yes	Less than 1000 contigs > 3000bp AND N50 < 10000		NA	NA	NA	NA	NA	NA	NA	NA
SRR14722102		Eukaryota	Ascomycota	Lecanoromycetes	Teloschistales	Teloschistaceae	Caloplaca	Caloplaca chrysophthalma	WGS	ILLUMINA	Illumina HiSeq 2000	PRJNA731936	SRS9126077	SAMN19302614	Solitaria chrysophthalma	FEN_264_S8_R1_001.fastq.gz	USA:North_Carolina	GENOMIC	35.4752	-83.8101	US	0.002047	9	0	242	286	Yes	Less than 1000 contigs > 3000bp AND N50 < 10000		NA	NA	NA	NA	NA	NA	NA	NA
SRR14722283		Eukaryota	Ascomycota	Arthoniomycetes	Arthoniales	Opegraphaceae	Cresponea	Cresponea flava	WGS	ILLUMINA	Illumina HiSeq 2000	PRJNA731936	SRS9126306	SAMN19302823	Cresponea flava	FEN_502_Cresponea_flava_Plate6_R1.fastq.gz	USA:Alabama	GENOMIC	34.308	-87.5031	US	0.000856	4	0	235	312	Yes	Less than 1000 contigs > 3000bp AND N50 < 10000		NA	NA	NA	NA	NA	NA	NA	NA
SRR14721934		Eukaryota	Ascomycota	Arthoniomycetes	Arthoniales	Arthoniaceae	Sporodophoron	Sporodophoron americanum	WGS	ILLUMINA	Illumina HiSeq 2000	PRJNA731936	SRS9126245	SAMN19302768	Sporodophoron americanum	FEN_447_Tylophoron_americanum_Plate6_R1.fastq.gz	USA:Alabama	GENOMIC	34.3506	-85.6753	US	0.002267	10	0	249	366	Yes	Less than 1000 contigs > 3000bp AND N50 < 10000		NA	NA	NA	NA	NA	NA	NA	NA
SRR14722178		Eukaryota	Ascomycota	Arthoniomycetes	Arthoniales	Roccellaceae	Schismatomma	Schismatomma glaucescens	WGS	ILLUMINA	Illumina HiSeq 2000	PRJNA731936	SRS9126411	SAMN19302547	Schismatomma glaucescens	FEN_196_Schismatomma_glaucescens_Plate3_G4_R1.fastq.gz	USA:North_Carolina	GENOMIC	35.4372	-83.7481	US	0.058552	226	0	259	478	Yes	Less than 1000 contigs > 3000bp AND N50 < 10000		NA	NA	NA	NA	NA	NA	NA	NA
SRR14722179		Eukaryota	Ascomycota	Lecanoromycetes	Gyalectales	Trichotheliaceae	Porina	Porina heterospora	WGS	ILLUMINA	Illumina HiSeq 2000	PRJNA731936	SRS9126410	SAMN19302546	Porina heterospora	FEN_195_Porina_heterospora_Plate3_F4_R1.fastq.gz	USA:North_Carolina	GENOMIC	35.4372	-83.7481	US	0.190097	731	0	258	593	Yes	Less than 1000 contigs > 3000bp AND N50 < 10000		NA	NA	NA	NA	NA	NA	NA	NA
SRR14722209		Eukaryota	Ascomycota	Lecanoromycetes	Caliciales	Physciaceae	Rinodina	Rinodina buckii	WGS	ILLUMINA	Illumina HiSeq 2000	PRJNA731936	SRS9126380	SAMN19302519	Rinodina buckii	FEN_104_Rinodina_buckii_Plate3_C3_R1.fastq.gz	USA:North_Carolina	GENOMIC	35.4828	-83.5597	US	1.0365	3876	0	265	757	Yes	Less than 1000 contigs > 3000bp AND N50 < 10000		NA	NA	NA	NA	NA	NA	NA	NA
SRR14722110		Eukaryota	Ascomycota	Lecanoromycetes	Caliciales	Physciaceae	Physconia	Physconia subpallida	WGS	ILLUMINA	Illumina HiSeq 2000	PRJNA731936	SRS9126069	SAMN19302607	Physconia subpallida	FEN_257_S1_R1_001.fastq.gz	USA:Virginia	GENOMIC	38.2281	-78.7506	US	2.81352	9537	17	267	17994	Yes	Less than 1000 contigs > 3000bp AND N50 < 10000		NA	NA	NA	NA	NA	NA	NA	NA
SRR14722093		Eukaryota	Ascomycota	Lecanoromycetes	Gyalectales	Trichotheliaceae	Porina	Porina scabrida	WGS	ILLUMINA	Illumina HiSeq 2000	PRJNA731936	SRS9126088	SAMN19302622	Porina scabrida	FEN_272_S16_R1_001.fastq.gz	USA:North_Carolina	GENOMIC	35.4752	-83.8101	US	4.53533	15566	2	271	19553	Yes	Less than 1000 contigs > 3000bp AND N50 < 10000		NA	NA	NA	NA	NA	NA	NA	NA
SRR14722091		Eukaryota	Ascomycota	Eurotiomycetes	Verrucariales	Verrucariaceae	Placidium	Placidium arboreum	WGS	ILLUMINA	Illumina HiSeq 2000	PRJNA731936	SRS9126087	SAMN19302624	Placidium arboreum	FEN_274_S18_R1_001.fastq.gz	USA:North_Carolina	GENOMIC	35.4752	-83.8101	US	13.8141	43676	28	280	13022	Yes	Less than 1000 contigs > 3000bp AND N50 < 10000		NA	NA	NA	NA	NA	NA	NA	NA
SRR18643631		Eukaryota	Ascomycota	Lecanoromycetes	Lecanorales	Lecanoraceae	Lecanora	Lecanora polytropa	WGS	ILLUMINA	Illumina HiSeq 2500	PRJNA823672	SRS12508258	SAMN27350998	Lecanora polytropa	Leavitt 18-455c	USA:Utah, San Juan Co. La Sal Range, Alpine Zone of the Southern Rockies, Manti La Sal National Forest, vicinity of Laurel Highway &amp; Mount Laurel, Timberline on Laurel Highway before First Saddle, generally alpine turf, with limited talus material, diorite, alpine habitat above timberline.	METAGENOMIC	38.4596	-109.25	US	18.3551	45360	101	442	87924	Yes	Less than 1000 contigs > 3000bp AND N50 < 10000		NA	NA	NA	NA	NA	NA	NA	NA
SRR17413100		Eukaryota	Ascomycota	Lecanoromycetes	Lecanorales	Lecanoraceae	Lecanora	Lecanora subcarnea	WGS	ILLUMINA	Illumina HiSeq X	PRJNA793761	SRS11474847	SAMN24582893	Lecanora subcarnea	subcar389	Germany	GENOMIC	48.9463	13.4675	DE	18.6632	51857	97	399	264752	Yes	Less than 1000 contigs > 3000bp AND N50 < 10000		NA	NA	NA	NA	NA	NA	NA	NA
SRR14722052		Eukaryota	Ascomycota	Lecanoromycetes	Caliciales	Physciaceae	Physconia	Physconia leucoleiptes	WGS	ILLUMINA	Illumina HiSeq 2000	PRJNA731936	SRS9126127	SAMN19302659	Physconia leucoleiptes	FEN_309_S53_R1_001.fastq.gz	USA:Tennessee	GENOMIC	35.6431	-83.8036	US	29.2128	87623	31	298	6163	Yes	Less than 1000 contigs > 3000bp AND N50 < 10000		NA	NA	NA	NA	NA	NA	NA	NA
SRR14721976		Eukaryota	Ascomycota	Lecanoromycetes	Gyalectales	Trichotheliaceae	Porina	Porina scabrida	WGS	ILLUMINA	Illumina HiSeq 2000	PRJNA731936	SRS9126202	SAMN19302731	Porina scabrida	FEN_410_Porina_scabrida_Plate5_R1.fastq.gz	USA:Alabama	GENOMIC	34.4773	-86.0583	US	31.3623	56247	813	863	27282	Yes	Less than 1000 contigs > 3000bp AND N50 < 10000		NA	NA	NA	NA	NA	NA	NA	NA
SRR14721981		Eukaryota	Ascomycota	Lecanoromycetes	Caliciales	Caliciaceae	Pyxine	Pyxine albovirens	WGS	ILLUMINA	Illumina HiSeq 2000	PRJNA731936	SRS9126197	SAMN19302726	Pyxine albovirens	FEN_405_Pyxine_albovirens_Plate5_R1.fastq.gz	USA:Alabama	GENOMIC	34.4773	-86.0583	US	45.6322	93554	633	583	69048	Yes	Less than 1000 contigs > 3000bp AND N50 < 10000		NA	NA	NA	NA	NA	NA	NA	NA
SRR14722044		Eukaryota	Ascomycota	Lecanoromycetes	Caliciales	Physciaceae	Rinodina	Rinodina chrysidiata	WGS	ILLUMINA	Illumina HiSeq 2000	PRJNA731936	SRS9126136	SAMN19302666	Rinodina chrysidiata	FEN_316_S60_R1_001.fastq.gz	USA:North_Carolina	GENOMIC	35.5394	-83.4547	US	184.365	460548	461	401	68350	Yes	Less than 1000 contigs > 3000bp AND N50 < 10000		NA	NA	NA	NA	NA	NA	NA	NA
SRR14722271		Eukaryota	Ascomycota	Lecanoromycetes	Peltigerales	Pannariaceae	Rockefellera	Rockefellera crossophylla	WGS	ILLUMINA	Illumina HiSeq 2000	PRJNA731936	SRS9126317	SAMN19302834	Rockefellera crossophylla	FEN_513_Rockerfellera_crossophylla_Plate5_R1.fastq.gz	USA:Alabama	GENOMIC	34.3247	-87.4506	US	108.34	277555	306	391	23075	Yes	Less than 1000 contigs > 3000bp AND N50 < 10000		NA	NA	NA	NA	NA	NA	NA	NA
SRR19763028		Eukaryota	Ascomycota	Lecanoromycetes	Lecanorales	Parmeliaceae	Xanthoparmelia	Xanthoparmelia ajoensis	WGA	ILLUMINA	Illumina HiSeq 2500	PRJNA848676	SRS13499692	SAMN29009782	Xanthoparmelia ajoensis	ALE_ajoensis_JP_14908	Mexico	METAGENOMIC	22.6247	-102.155	MX	#N/A	#N/A	#N/A	#N/A	#N/A	Yes	Only fwd reads available		NA	NA	NA	NA	NA	NA	NA	NA
ERR4179390		Eukaryota	Ascomycota	Lecanoromycetes	Peltigerales	Lobariaceae	Lobaria	Lobaria pulmonaria	WGS	ILLUMINA	Illumina HiSeq 2000	PRJEB38505	ERS4590032	SAMEA6862454	Lobaria pulmonaria	SAMEA6862454	Johnsbach, Austria	METAGENOMIC	47.5431	14.6272	AT	N/A	N/A	N/A	N/A	N/A	Yes	Needs more than 1Tb RAM		NA	NA	NA	NA	NA	NA	NA	NA
SRR9114256		Bacteria	Pseudomonadota	Alphaproteobacteria	Rhodospirillales	Acetobacteraceae	Lichenicoccus	Lichenicoccus roseus	WGS	ILLUMINA	Illumina HiSeq 2500	PRJNA543391	SRS4810682	SAMN11665427	Lichenicoccus roseus	Genome sequence of Lichenicoccus roseus KEBCLARHB70R	Russia: Murmansk region	GENOMIC	68.1307	33.9304	RU	N/A	N/A	N/A	N/A	N/A	Yes	Only fwd reads available		NA	NA	NA	NA	NA	NA	NA	NA
SRR14722192		Eukaryota	Ascomycota	Lecanoromycetes	Lecanorales	Lecanoraceae	Lecanora	Lecanora thysanophora	WGS	ILLUMINA	Illumina HiSeq 2000	PRJNA731936	SRS9126397	SAMN19302534	Lecanora thysanophora	Plate1_D12_S24_L002_R1_001.fastq.gz	USA:North_Carolina	GENOMIC	35.4675	-83.5617	US	N/A	N/A	N/A	N/A	N/A	Yes	Invalid kmer coverage histogram, make sure that the coverage is indeed uniform		NA	NA	NA	NA	NA	NA	NA	NA
SRR19763017		Eukaryota	Ascomycota	Lecanoromycetes	Lecanorales	Parmeliaceae	Xanthoparmelia	Xanthoparmelia dierythra	WGA	ILLUMINA	Illumina HiSeq 2500	PRJNA848676	SRS13499703	SAMN29009783	Xanthoparmelia dierythra	ALE_dierythra_JP_14899_R1	Mexico	METAGENOMIC	22.6247	-102.155	MX	#N/A	#N/A	#N/A	#N/A	#N/A	Yes	Only fwd reads available		NA	NA	NA	NA	NA	NA	NA	NA
SRR19763044		Eukaryota	Ascomycota	Lecanoromycetes	Lecanorales	Parmeliaceae	Xanthoparmelia	Xanthoparmelia ajoensis	WGA	ILLUMINA	Illumina HiSeq 2500	PRJNA848676	SRS13499676	SAMN29009830	Xanthoparmelia ajoensis	fALE_ajoensis_JP_14920	Mexico	METAGENOMIC	22.6247	-102.155	MX	#N/A	#N/A	#N/A	#N/A	#N/A	Yes	All reads have a length < 1??		NA	NA	NA	NA	NA	NA	NA	NA
SRR19763043		Eukaryota	Ascomycota	Lecanoromycetes	Lecanorales	Parmeliaceae	Xanthoparmelia	Xanthoparmelia ajoensis	WGA	ILLUMINA	Illumina HiSeq 2500	PRJNA848676	SRS13499677	SAMN29009831	Xanthoparmelia ajoensis	fALE_ajoensis_JP_14934	Mexico	METAGENOMIC	22.6247	-102.155	MX	#N/A	#N/A	#N/A	#N/A	#N/A	Yes	All reads have a length < 1??		NA	NA	NA	NA	NA	NA	NA	NA
SRR19763042		Eukaryota	Ascomycota	Lecanoromycetes	Lecanorales	Parmeliaceae	Xanthoparmelia	Xanthoparmelia lavicola	WGA	ILLUMINA	Illumina HiSeq 2500	PRJNA848676	SRS13499678	SAMN29009832	Xanthoparmelia lavicola	fALE_lavicola_JP_14894_R1	Mexico	METAGENOMIC	22.6247	-102.155	MX	#N/A	#N/A	#N/A	#N/A	#N/A	Yes	All reads have a length < 1??		NA	NA	NA	NA	NA	NA	NA	NA
SRR19763041		Eukaryota	Ascomycota	Lecanoromycetes	Lecanorales	Parmeliaceae	Xanthoparmelia	Xanthoparmelia lavicola	WGA	ILLUMINA	Illumina HiSeq 2500	PRJNA848676	SRS13499679	SAMN29009833	Xanthoparmelia lavicola	fALE_lavicola_JP_14910_R1	Mexico	METAGENOMIC	22.6247	-102.155	MX	#N/A	#N/A	#N/A	#N/A	#N/A	Yes	All reads have a length < 1??		NA	NA	NA	NA	NA	NA	NA	NA
SRR19763040		Eukaryota	Ascomycota	Lecanoromycetes	Lecanorales	Parmeliaceae	Xanthoparmelia	Xanthoparmelia moctezumensis	WGA	ILLUMINA	Illumina HiSeq 2500	PRJNA848676	SRS13499680	SAMN29009834	Xanthoparmelia moctezumensis	fALE_moctezumensis_JP_14897_R2	Mexico	METAGENOMIC	22.6247	-102.155	MX	#N/A	#N/A	#N/A	#N/A	#N/A	Yes	All reads have a length < 1??		NA	NA	NA	NA	NA	NA	NA	NA
SRR11586731		Eukaryota	Ascomycota	Geoglossomycetes	Geoglossales	Geoglossaceae	Geoglossum	Geoglossum cookeanum	WGS	ILLUMINA	HiSeq X Ten	PRJNA768661	SRS13170188	SAMN22060407	Geoglossum cookeanum	Geoglossum cookeanum AXV2JGJCKQ	USA	GENOMIC	45.697	-121.347	US	#N/A	#N/A	#N/A	#N/A	#N/A	Yes	Only fwd reads available	Would've been joined as a single sample	NA	NA	NA	NA	NA	NA	NA	NA
SRR7536308		Eukaryota	Ascomycota	Geoglossomycetes	Geoglossales	Geoglossaceae	Geoglossum	Geoglossum cookeanum	WGS	ILLUMINA	HiSeq X Ten	PRJNA768661	SRS13170188	SAMN22060407	Geoglossum cookeanum	Geoglossum cookeanum AXV2JGJCKQ	USA	GENOMIC	45.697	-121.347	US	#N/A	#N/A	#N/A	#N/A	#N/A	Yes		Would've been joined as a single sample	NA	NA	NA	NA	NA	NA	NA	NA
SRR18971041		Eukaryota	Ascomycota	Lecanoromycetes	Lecanorales	Ramalinaceae	Bacidia	Bacidia rubella	WGS	ILLUMINA	Illumina NovaSeq 6000	PRJNA821848	SRS12793025	SAMN27124717	Bacidia rubella	Bacidia rubella M-0307710	Germany: Bavaria, Landkreis Neuburg-Schrobenhausen, Markt Rennertshofen, south-east of Bertoldsheim	GENOMIC	48.7325	11.0512	DE	#N/A	#N/A	#N/A	#N/A	#N/A	Yes	Only fwd reads available	Would've been joined as a single sample	NA	NA	NA	NA	NA	NA	NA	NA
SRR18971040		Eukaryota	Ascomycota	Lecanoromycetes	Lecanorales	Ramalinaceae	Bacidia	Bacidia rubella	WGS	OXFORD_NANOPORE	MinION	PRJNA821848	SRS12793025	SAMN27124717	Bacidia rubella	Bacidia rubella M-0307710	Germany: Bavaria, Landkreis Neuburg-Schrobenhausen, Markt Rennertshofen, south-east of Bertoldsheim	GENOMIC	48.7325	11.0512	DE	#N/A	#N/A	#N/A	#N/A	#N/A	Yes		Would've been joined as a single sample	NA	NA	NA	NA	NA	NA	NA	NA
SRR13685149		Eukaryota	Ascomycota	Eurotiomycetes	Mycocaliciales	Mycocaliciaceae	Mycocalicium	Mycocalicium subtile	WGS	ILLUMINA	NextSeq 550	PRJNA700635	SRS8233906	SAMN17834512	Mycocalicium subtile	FEN_233_Mycocalicium_subtile	USA: North Carolina	GENOMIC	35.4069	-83.7647	US	357.158	609265	10369	737	145044	Yes	Apparent replicate of samples in PRJNA731912		NA	NA	NA	NA	NA	NA	NA	NA
SRR13685123		Eukaryota	Ascomycota	Lecanoromycetes	Lecanorales	Cladoniaceae	Cladonia	Cladonia rangiferina	WGS	ILLUMINA	NextSeq 550	PRJNA700635	SRS8233934	SAMN17834489	Cladonia rangiferina	FEN_201_Cladonia_rangiferina	USA: North Carolina	GENOMIC	35.1356	-83.1911	US	227.794	334197	8190	1124	218504	Yes	Apparent replicate of samples in PRJNA731913		NA	NA	NA	NA	NA	NA	NA	NA
SRR13685155		Eukaryota	Ascomycota	Lecanoromycetes	Lecanorales	Cladoniaceae	Cladonia	Cladonia uncialis	WGS	ILLUMINA	NextSeq 550	PRJNA700635	SRS8233900	SAMN17834493	Cladonia uncialis	FEN_200_Cladonia_uncialis	USA: North Carolina	GENOMIC	35.1356	-83.1911	US	141.951	163173	8037	3759	216182	Yes	Apparent replicate of samples in PRJNA731914		NA	NA	NA	NA	NA	NA	NA	NA
SRR13685152		Eukaryota	Ascomycota	Lecanoromycetes	Caliciales	Physciaceae	Heterodermia	Heterodermia speciosa	WGS	ILLUMINA	NextSeq 550	PRJNA700635	SRS8233904	SAMN17834501	Heterodermia speciosa	FEN_230_Heterodermia_speciosa1	USA: North Carolina	GENOMIC	35.4072	-83.5931	US	127.952	114039	6496	2353	219167	Yes	Apparent replicate of samples in PRJNA731915		NA	NA	NA	NA	NA	NA	NA	NA
SRR13685174		Eukaryota	Ascomycota	Lecanoromycetes	Lecanorales	Cladoniaceae	Cladonia	Cladonia leporina	WGS	ILLUMINA	NextSeq 550	PRJNA700635	SRS8233882	SAMN17834486	Cladonia leporina	FEN_486_Cladonia_leporina	USA: Alabama	GENOMIC	34.3291	-87.5092	US	149.783	197118	5791	1295	147105	Yes	Apparent replicate of samples in PRJNA731916		NA	NA	NA	NA	NA	NA	NA	NA
SRR13685146		Eukaryota	Ascomycota	Lecanoromycetes	Lecanorales	Cladoniaceae	Cladonia	Cladonia stipitata	WGS	ILLUMINA	NextSeq 550	PRJNA700635	SRS8233910	SAMN17834491	Cladonia stipitata	FEN_278_Cladonia_stipitata	USA: North Carolina	GENOMIC	35.4835	-83.8148	US	200.083	408043	5310	506	76257	Yes	Apparent replicate of samples in PRJNA731917		NA	NA	NA	NA	NA	NA	NA	NA
SRR13685170		Eukaryota	Ascomycota	Lecanoromycetes	Lecanorales	Cladoniaceae	Cladonia	Cladonia robbinsii	WGS	ILLUMINA	NextSeq 550	PRJNA700635	SRS8233886	SAMN17834490	Cladonia robbinsii	FEN_496_Cladonia_robbinsii	USA: Alabama	GENOMIC	34.1944	-87.3033	US	129.006	202057	4027	808	98716	Yes	Apparent replicate of samples in PRJNA731918		NA	NA	NA	NA	NA	NA	NA	NA
SRR13685143		Eukaryota	Ascomycota	Lecanoromycetes	Lecanorales	Parmeliaceae	Parmotrema	Parmotrema neotropicum	WGS	ILLUMINA	NextSeq 550	PRJNA700635	SRS8233912	SAMN17834521	Parmotrema neotropicum	FEN_295_Parmotrema_neotropicum	USA: North Carolina	GENOMIC	35.5128	-83.7206	US	177.082	362633	4022	509	85298	Yes	Apparent replicate of samples in PRJNA731919		NA	NA	NA	NA	NA	NA	NA	NA
SRR13685138		Eukaryota	Ascomycota	Lecanoromycetes	Lecanorales	Parmeliaceae	Parmotrema	Parmotrema crinitum	WGS	ILLUMINA	NextSeq 550	PRJNA700635	SRS8233918	SAMN17834516	Parmotrema crinitum	FEN_370_Parmotrema_crinitum	USA: North Carolina	GENOMIC	35.1036	-83.2075	US	92.4721	192124	3915	490	76432	Yes	Apparent replicate of samples in PRJNA731920		NA	NA	NA	NA	NA	NA	NA	NA
SRR13685126		Eukaryota	Ascomycota	Lecanoromycetes	Lecanorales	Cladoniaceae	Cladonia	Cladonia peziziformis	WGS	ILLUMINA	NextSeq 550	PRJNA700635	SRS8233930	SAMN17834488	Cladonia peziziformis	FEN_445_Cladonia_peziziformis	USA: Alabama	GENOMIC	34.4559	-85.5845	US	90.2165	151350	3904	778	39046	Yes	Apparent replicate of samples in PRJNA731921		NA	NA	NA	NA	NA	NA	NA	NA
SRR13685175		Eukaryota	Ascomycota	Lecanoromycetes	Lecanorales	Parmeliaceae	Parmotrema	Parmotrema austrosinense	WGS	ILLUMINA	NextSeq 550	PRJNA700635	SRS8233880	SAMN17834514	Parmotrema austrosinense	FEN_478_Parmotrema_austrosinense	USA: Alabama	GENOMIC	34.9402	-85.9766	US	128.617	226433	3786	648	87571	Yes	Apparent replicate of samples in PRJNA731922		NA	NA	NA	NA	NA	NA	NA	NA
SRR13685130		Eukaryota	Ascomycota	Lecanoromycetes	Pertusariales	Pertusariaceae	Pertusaria	Pertusaria plittiana	WGS	ILLUMINA	NextSeq 550	PRJNA700635	SRS8233925	SAMN17834526	Pertusaria plittiana	FEN_402_Pertusaria_plittiana	USA: Alabama	GENOMIC	34.4773	-86.0583	US	74.4846	88427	3763	2749	106783	Yes	Apparent replicate of samples in PRJNA731923		NA	NA	NA	NA	NA	NA	NA	NA
SRR13685141		Eukaryota	Ascomycota	Lecanoromycetes	Lecanorales	Parmeliaceae	Parmotrema	Parmotrema diffractaicum	WGS	ILLUMINA	NextSeq 550	PRJNA700635	SRS8233915	SAMN17834517	Parmotrema diffractaicum	FEN_3_Parmotrema_diffractaicum	USA: North Carolina	GENOMIC	35.4828	-83.5597	US	150.146	295523	3611	549	91885	Yes	Apparent replicate of samples in PRJNA731924		NA	NA	NA	NA	NA	NA	NA	NA
SRR13685134		Eukaryota	Ascomycota	Lecanoromycetes	Lecanorales	Parmeliaceae	Parmotrema	Parmotrema mellissii	WGS	ILLUMINA	NextSeq 550	PRJNA700635	SRS8233921	SAMN17834520	Parmotrema mellissii	FEN_388_Parmotrema_mellissi	USA: North Carolina	GENOMIC	35.0261	-83.1778	US	71.3824	120696	3560	962	54022	Yes	Apparent replicate of samples in PRJNA731925		NA	NA	NA	NA	NA	NA	NA	NA
SRR13685127		Eukaryota	Ascomycota	Lecanoromycetes	Lecanorales	Parmeliaceae	Usnea	Usnea mutabilis	WGS	ILLUMINA	NextSeq 550	PRJNA700635	SRS8233928	SAMN17834533	Usnea mutabilis	FEN_435_Usnea_mutabilis	USA: Alabama	GENOMIC	34.3679	-85.6299	US	91.0929	119970	3488	1695	144483	Yes	Apparent replicate of samples in PRJNA731926		NA	NA	NA	NA	NA	NA	NA	NA
SRR13685171		Eukaryota	Ascomycota	Lecanoromycetes	Lecanorales	Cladoniaceae	Cladonia	Cladonia subtenuis	WGS	ILLUMINA	NextSeq 550	PRJNA700635	SRS8233885	SAMN17834492	Cladonia subtenuis	FEN_493_Cladonia_subtenuis	USA: Alabama	GENOMIC	34.1944	-87.3033	US	119.319	176500	3468	938	109711	Yes	Apparent replicate of samples in PRJNA731927		NA	NA	NA	NA	NA	NA	NA	NA
SRR13685139		Eukaryota	Ascomycota	Lecanoromycetes	Lecanorales	Parmeliaceae	Usnea	Usnea subgracilis	WGS	ILLUMINA	NextSeq 550	PRJNA700635	SRS8233916	SAMN17834536	Usnea subgracilis	FEN_368_Usnea_subgracilis	USA: North Carolina	GENOMIC	35.1036	-83.2075	US	65.1301	67628	3387	5989	135019	Yes	Apparent replicate of samples in PRJNA731928		NA	NA	NA	NA	NA	NA	NA	NA
SRR13685136		Eukaryota	Ascomycota	Lecanoromycetes	Pertusariales	Pertusariaceae	Pertusaria	Pertusaria propinqua	WGS	ILLUMINA	NextSeq 550	PRJNA700635	SRS8233920	SAMN17834527	Pertusaria propinqua	FEN_379_Pertusaria_propinqua	USA: North Carolina	GENOMIC	35.0253	-83.1747	US	69.0467	87892	3219	2091	80742	Yes	Apparent replicate of samples in PRJNA731929		NA	NA	NA	NA	NA	NA	NA	NA
SRR13685132		Eukaryota	Ascomycota	Lecanoromycetes	Lecanorales	Lecanoraceae	Lecanora	Lecanora subimmergens	WGS	ILLUMINA	NextSeq 550	PRJNA700635	SRS8233926	SAMN17834508	Lecanora subimmergens	FEN_400_Lecanora_saxigena	USA: Alabama	GENOMIC	34.4773	-86.0583	US	81.7575	112308	3203	1495	130394	Yes	Apparent replicate of samples in PRJNA731930		NA	NA	NA	NA	NA	NA	NA	NA
SRR13685173		Eukaryota	Ascomycota	Lecanoromycetes	Lecanorales	Stereocaulaceae	Lepraria	Lepraria oxybapha	WGS	ILLUMINA	NextSeq 550	PRJNA700635	SRS8233884	SAMN17834509	Lepraria oxybapha	FEN_49_Lepraria_oxybapha	USA: Alabama	GENOMIC	35.61	-83.4467	US	89.0004	203845	2980	382	71256	Yes	Apparent replicate of samples in PRJNA731931		NA	NA	NA	NA	NA	NA	NA	NA
SRR13685125		Eukaryota	Ascomycota	Lecanoromycetes	Caliciales	Physciaceae	Heterodermia	Heterodermia speciosa	WGS	ILLUMINA	NextSeq 550	PRJNA700635	SRS8233931	SAMN17834502	Heterodermia speciosa	FEN_455_Heterodermia_speciosa2	USA: Alabama	GENOMIC	34.978	-85.8103	US	92.9417	143561	2508	847	129244	Yes	Apparent replicate of samples in PRJNA731932		NA	NA	NA	NA	NA	NA	NA	NA
SRR13685129		Eukaryota	Ascomycota	Lecanoromycetes	Lecanorales	Cladoniaceae	Cladonia	Cladonia perforata	WGS	ILLUMINA	NextSeq 550	PRJNA700635	SRS8233927	SAMN17834487	Cladonia petrophila	FEN_420_Cladonia_petrophila	USA: Alabama	GENOMIC	34.4717	-86.0511	US	116.507	214793	2309	587	83174	Yes	Apparent replicate of samples in PRJNA731933		NA	NA	NA	NA	NA	NA	NA	NA
SRR13685135		Eukaryota	Ascomycota	Lecanoromycetes	Lecanorales	Cladoniaceae	Cladonia	Cladonia apodocarpa	WGS	ILLUMINA	NextSeq 550	PRJNA700635	SRS8233922	SAMN17834483	Cladonia apodocarpa	FEN_380_Cladonia_apodocarpa	USA: North Carolina	GENOMIC	35.0253	-83.1747	US	64.6711	96863	2152	1194	88618	Yes	Apparent replicate of samples in PRJNA731934		NA	NA	NA	NA	NA	NA	NA	NA
SRR13685137		Eukaryota	Ascomycota	Lecanoromycetes	Caliciales	Physciaceae	Polyblastidium	Polyblastidium squamulosum	WGS	ILLUMINA	NextSeq 550	PRJNA700635	SRS8233919	SAMN17834503	Polyblastidium squamulosum	FEN_372_Heterodermia_squamulosa	USA: North Carolina	GENOMIC	35.1036	-83.2075	US	91.439	161913	2061	644	241188	Yes	Apparent replicate of samples in PRJNA731935		NA	NA	NA	NA	NA	NA	NA	NA
SRR13685133		Eukaryota	Ascomycota	Lecanoromycetes	Lecanorales	Ramalinaceae	Bacidia	Bacidia sp.	WGS	ILLUMINA	NextSeq 550	PRJNA700635	SRS8233923	SAMN17834482	Bacidia sp.	FEN_393_Bacidia_sp.	USA: North Carolina	GENOMIC	35.0261	-83.1778	US	39.1512	62677	1167	1007	38430	Yes	Apparent replicate of samples in PRJNA731936		NA	NA	NA	NA	NA	NA	NA	NA

## Sheet: Counts
Dataset 1, Table 2: Counts of lichen samples per taxonomic level and country
	No. classes: 10				No. orders: 30				No. familes: 70				No. genera: 182				No. species: 467				No. countries: 34
Class	No. samples	% of samples		Order	No. samples	% of samples		Family	No. samples	% of samples		Genus	No. samples	% of samples		Species	No. samples	% of samples		Country code	No. samples	% of samples
Lecanoromycetes	733	92.3174		Lecanorales	466	58.6902		Parmeliaceae	166	20.9068		Cladonia	114	14.3577		Lecanora polytropa	33	4.15617		US	611	76.9521
Arthoniomycetes	20	2.51889		Peltigerales	60	7.55668		Lecanoraceae	139	17.5063		Rhizoplaca	73	9.19395		Cladonia rangiferina	31	3.90428		CA	49	6.17128
Eurotiomycetes	14	1.76322		Caliciales	49	6.17128		Cladoniaceae	114	14.3577		Xanthoparmelia	61	7.68262		Cladonia perforata	19	2.39295		ES	23	2.89673
Dothideomycetes	8	1.00756		Pertusariales	31	3.90428		Physciaceae	36	4.53401		Lecanora	58	7.30479		Rhizoplaca haydenii	15	1.88917		JP	16	2.01511
Lichinomycetes	6	0.755668		Teloschistales	28	3.52645		Pertusariaceae	23	2.89673		Parmotrema	28	3.52645		Rhizoplaca arbuscula	15	1.88917		CZ	10	1.25945
Candelariomycetes	4	0.503778		Umbilicariales	24	3.02267		Teloschistaceae	23	2.89673		Usnea	24	3.02267		Cladonia submitis	14	1.76322		AT	6	0.755668
Ascomycetes	2	0.251889		Arthoniales	20	2.51889		Peltigeraceae	22	2.77078		Peltigera	22	2.77078		Cetradonia linearis	12	1.51134		FI	6	0.755668
Coniocybomycetes	2	0.251889		Ostropales	19	2.39295		Umbilicariaceae	22	2.77078		Heterodermia	18	2.267		Xanthoparmelia chlorochroa	9	1.1335		GB	6	0.755668
Geoglossomycetes	3	0.377834		Trapeliales	18	2.267		Lobariaceae	18	2.267		Cetradonia	12	1.51134		Umbilicaria phaea	9	1.1335		IL	6	0.755668
Pezizomycotina	2	0.251889		Lecideales	10	1.25945		Trapeliaceae	18	2.267		Pertusaria	12	1.51134		Xanthoparmelia camtschadalis	7	0.881612		AU	5	0.629723
				Acarosporales	8	1.00756		Graphidaceae	17	2.14106		Umbilicaria	12	1.51134		Lasallia pustulata	7	0.881612		KZ	5	0.629723
				Trypetheliales	7	0.881612		Caliciaceae	13	1.63728		Xylographa	10	1.25945		Rhizoplaca melanophthalma	6	0.755668		IT	5	0.629723
				Verrucariales	7	0.881612		Ramalinaceae	13	1.63728		Arthonia	9	1.1335		Lobaria pulmonaria	6	0.755668		MX	4	0.503778
				Pyrenulales	6	0.755668		Cetradoniaceae	12	1.51134		Leptogium	9	1.1335		Cladonia arbuscula	5	0.629723		DK	4	0.503778
				Gyalectales	6	0.755668		Collemataceae	12	1.51134		Lasallia	9	1.1335		Lecanora subintricata	5	0.629723		IN	4	0.503778
				Lichinales	6	0.755668		Arthoniaceae	10	1.25945		Lobaria	7	0.881612		Rhizoplaca polymorpha	5	0.629723		TF	4	0.503778
				Candelariales	4	0.503778		Lecideaceae	10	1.25945		Buellia	6	0.755668		Rhizoplaca porteri	5	0.629723		RE	3	0.377834
				Sarrameanales	4	0.503778		Acarosporaceae	8	1.00756		Phaeophyscia	6	0.755668		Rhizoplaca shushanii	5	0.629723		RU	3	0.377834
				Geoglossales	3	0.377834		Stereocaulaceae	8	1.00756		Rinodina	6	0.755668		Xanthoparmelia mexicana	5	0.629723		PE	3	0.377834
				Rhizocarpales	3	0.377834		Trypetheliaceae	7	0.881612		Lepraria	6	0.755668		Xanthoparmelia coloradoensis	5	0.629723		LK	3	0.377834
				Thelocarpales	2	0.251889		Verrucariaceae	7	0.881612		Xanthoria	6	0.755668		Xanthoparmelia neocumberlandia	5	0.629723		CO	2	0.251889
				Coniocybales	2	0.251889		Pyrenulaceae	6	0.755668		Chrysothrix	5	0.629723		Buellia spuria	4	0.503778		BM	2	0.251889
				Hymeneliales	2	0.251889		Chrysotrichaceae	5	0.629723		Pyrenula	5	0.629723		Heterodermia speciosa	4	0.503778		DE	2	0.251889
				Leprocaulales	2	0.251889		Phlyctidaceae	5	0.629723		Acarospora	5	0.629723		Cladonia furcata	4	0.503778		IS	2	0.251889
				Vezdaeales	2	0.251889		Icmadophilaceae	5	0.629723		Phlyctis	5	0.629723		Rhizoplaca cf. porteri	4	0.503778		PK	1	0.125945
				Mycosphaerellales	1	0.125945		Lichinaceae	4	0.503778		Hypotrachyna	5	0.629723		Rhizoplaca parilis	4	0.503778		NG	1	0.125945
				Mycocaliciales	1	0.125945		Opegraphaceae	3	0.377834		Porpidia	5	0.629723		Xanthoparmelia stenophylla	4	0.503778		FR	1	0.125945
				Graphidales	1	0.125945		Candelariaceae	3	0.377834		Sticta	5	0.629723		Xanthoparmelia cumberlandia	4	0.503778		NO	1	0.125945
				Ostropomycetidae incertae sedis	1	0.125945		Geoglossaceae	3	0.377834		Lepra	5	0.629723		Heterodermia appalachiensis	3	0.377834		FK	1	0.125945
				Pezizomycotina incertae sedis	1	0.125945		Pannariaceae	3	0.377834		Caloplaca	5	0.629723		Phlyctis boliviensis	3	0.377834		AM	1	0.125945
								Sarrameanaceae	3	0.377834		Hypogymnia	4	0.503778		Cladonia uncialis	3	0.377834		CH	1	0.125945
								Letrouitiaceae	3	0.377834		Phyllopsora	4	0.503778		Cladonia squamosa	3	0.377834		ZA	1	0.125945
								Lecanographaceae	2	0.251889		Gomphillus	4	0.503778		Cladonia subtenuis	3	0.377834		PA	1	0.125945
								Thelocarpaceae	2	0.251889		Thelotrema	4	0.503778		Cladonia stygia	3	0.377834		CN	1	0.125945
								Coniocybaceae	2	0.251889		Pseudosagedia	4	0.503778		Rhizoplaca cf. idahoensis	3	0.377834				100
								Hymeneliaceae	2	0.251889		Opegrapha	3	0.377834		Imshaugia aleurites	3	0.377834
								Mycoblastaceae	2	0.251889		Bathelium	3	0.377834		Parmotrema cetratum	3	0.377834
								Pilocarpaceae	2	0.251889		Dirinaria	3	0.377834		Tuckermanopsis ciliaris	3	0.377834
								Psoraceae	2	0.251889		Physcia	3	0.377834		Usnea ceratina	3	0.377834
								Leprocaulaceae	2	0.251889		Bryoria	3	0.377834		Usnea subscabrosa	3	0.377834
								Stictidaceae	2	0.251889		Imshaugia	3	0.377834		Xanthoparmelia dierythra	3	0.377834
								Coccocarpiaceae	2	0.251889		Letharia	3	0.377834		Xanthoparmelia plittii	3	0.377834
								Nephromataceae	2	0.251889		Platismatia	3	0.377834		Phyllopsora corallina	3	0.377834
								Ochrolechiaceae	2	0.251889		Tuckermanopsis	3	0.377834		Gomphillus americanus	3	0.377834
								Rhizocarpaceae	2	0.251889		Ramalina	3	0.377834		Leptogium corticola	3	0.377834
								Peltulaceae	2	0.251889		Lecidea	3	0.377834		Icmadophila ericetorum	3	0.377834
								Vezdaeaceae	2	0.251889		Diploschistes	3	0.377834		Arthonia susa	2	0.251889
								Pycnoraceae	1	0.125945		Icmadophila	3	0.377834		Chrysothrix xanthina	2	0.251889
								Cystocoleaceae	1	0.125945		Loxospora	3	0.377834		Opegrapha vulgata	2	0.251889
								Mycocaliciaceae	1	0.125945		Letrouitia	3	0.377834		Bathelium mastoideum MAG TS-e1945	2	0.251889
								Trichotheliaceae	1	0.125945		Seirophora	3	0.377834		Viridothelium virens	2	0.251889
								Catillariaceae	1	0.125945		Teloschistes	3	0.377834		Pyrenula pseudobufonia	2	0.251889
								Lecanorales incertae sedis	1	0.125945		Trapelia	3	0.377834		Pyxine sorediata	2	0.251889
								Lopadiaceae	1	0.125945		Thelocarpon	2	0.251889		Anaptychia palmulata	2	0.251889
								Micareaceae	1	0.125945		Candelina	2	0.251889		Heterodermia echinata	2	0.251889
								Ramboldiaceae	1	0.125945		Viridothelium	2	0.251889		Heterodermia langdoniana	2	0.251889
								Squamarinaceae	1	0.125945		Dermatocarpon	2	0.251889		Phaeophyscia rubropulchra	2	0.251889
								Tephromelataceae	1	0.125945		Endocarpon	2	0.251889		Cladonia stellaris	2	0.251889
								Verrucariales_family_incertae_sedis	1	0.125945		Geoglossum	2	0.251889		Cladonia rangiferina subsp. rangiferina	2	0.251889
								Gyalectaceae	1	0.125945		Pyxine	2	0.251889		Cladonia caroliniana	2	0.251889
								Ostropomycetidae incertae sedis	1	0.125945		Anaptychia	2	0.251889		Cladonia mateocyatha	2	0.251889
								Placynthiaceae	1	0.125945		Graphis	2	0.251889		Cladonia didyma	2	0.251889
								Megasporaceae	1	0.125945		Ionaspis	2	0.251889		Cladonia leporina	2	0.251889
								Pezizomycotina incertae sedis	1	0.125945		Lecidella	2	0.251889		Cladonia oricola	2	0.251889
								Sporastatiaceae	1	0.125945		Protoparmeliopsis	2	0.251889		Lecanora cinereofusca	2	0.251889
								Schaereriaceae	1	0.125945		Xanthosyne	2	0.251889		Rhizoplaca idahoensis	2	0.251889
								Brigantiaeaceae	1	0.125945		Mycoblastus	2	0.251889		Rhizoplaca melanophthalma subsp. crispa	2	0.251889
								Megalosporaceae	1	0.125945		Alectoria	2	0.251889		Rhizoplaca occulta	2	0.251889
								Ophioparmaceae	1	0.125945		Anzia	2	0.251889		Xanthosyne varians	2	0.251889
								Ropalosporaceae	1	0.125945		Cetrelia	2	0.251889		Alectoria fallacina	2	0.251889
												Evernia	2	0.251889		Evernia prunastri	2	0.251889
												Flavoparmelia	2	0.251889		Flavoparmelia baltimorensis	2	0.251889
												Melanelia	2	0.251889		Hypogymnia vittata	2	0.251889
												Menegazzia	2	0.251889		Menegazzia subsimilis	2	0.251889
												Pseudevernia	2	0.251889		Parmotrema internexum	2	0.251889
												Punctelia	2	0.251889		Parmotrema stuppeum	2	0.251889
												Byssoloma	2	0.251889		Parmotrema ultralucens	2	0.251889
												Biatora	2	0.251889		Parmotrema crinitum	2	0.251889
												Micareopsis	2	0.251889		Parmotrema hypotropum	2	0.251889
												Stictis	2	0.251889		Parmotrema reticulatum	2	0.251889
												Coccocarpia	2	0.251889		Parmotrema neotropicum	2	0.251889
												Scytinium	2	0.251889		Platismatia tuckermanii	2	0.251889
												Pseudocyphellaria	2	0.251889		Usnea hakonensis	2	0.251889
												Nephroma	2	0.251889		Usnea aurantiacoatra	2	0.251889
												Fuscopannaria	2	0.251889		Usnea cornuta	2	0.251889
												Dibaeis	2	0.251889		Usnea halei	2	0.251889
												Ochrolechia	2	0.251889		Usnea subfusca	2	0.251889
												Rhizocarpon	2	0.251889		Xanthoparmelia sublaevis	2	0.251889
												Trapeliopsis	2	0.251889		Micareopsis irriguata	2	0.251889
												Peltula	2	0.251889		Diploschistes rampoddensis	2	0.251889
												Vezdaea	2	0.251889		Thelotrema subtile	2	0.251889
												Arthothelium	1	0.125945		Stictis urceolata	2	0.251889
												Alyxoria	1	0.125945		Coccocarpia palmicola	2	0.251889
												Zwackhia	1	0.125945		Leptogium austroamericanum	2	0.251889
												Candelaria	1	0.125945		Leptogium hirsutum	2	0.251889
												Pycnora	1	0.125945		Nephroma helveticum	2	0.251889
												Chaenotheca	1	0.125945		Fuscopannaria leucosticta	2	0.251889
												Sclerophora	1	0.125945		Peltigera hydrothyria	2	0.251889
												Cystocoleus	1	0.125945		Peltigera canina	2	0.251889
												Bogoriella	1	0.125945		Peltigera praetextata	2	0.251889
												Dictyomeridium	1	0.125945		Peltigera leucophlebia	2	0.251889
												Mycocalicium	1	0.125945		Lepra amara	2	0.251889
												Anthracothecium	1	0.125945		Pertusaria obruta	2	0.251889
												Flakea	1	0.125945		Pertusaria ostiolata	2	0.251889
												Placidium	1	0.125945		Pertusaria epixantha	2	0.251889
												Willeya	1	0.125945		Pertusaria plittiana	2	0.251889
												Trichoglossum	1	0.125945		Loxospora ochrophaea	2	0.251889
												Caeruleum	1	0.125945		Letrouitia transgressa	2	0.251889
												Pleopsidium	1	0.125945		Seirophora lacunosa	2	0.251889
												Polysporina	1	0.125945		Xanthoria sp.	2	0.251889
												Dermiscellum	1	0.125945		Trapelia coarctata	2	0.251889
												Dimelaena	1	0.125945		Xylographa vitiligo	2	0.251889
												Polyblastidium	1	0.125945		Xylographa soralifera	2	0.251889
												Porina	1	0.125945		Umbilicaria mammulata	2	0.251889
												Catillaria	1	0.125945		Arthonia rubrocincta	1	0.125945
												Myriolecis	1	0.125945		Arthonia ruana	1	0.125945
												Scoliciosporum	1	0.125945		Arthonia quintaria	1	0.125945
												Puttea	1	0.125945		Arthonia anglica	1	0.125945
												Lopadium	1	0.125945		Arthonia cupressina	1	0.125945
												Micarea	1	0.125945		Arthonia rubella	1	0.125945
												Bulbothrix	1	0.125945		Arthonia sp	1	0.125945
												Cetraria	1	0.125945		Arthothelium ruanum	1	0.125945
												Crespoa	1	0.125945		Chrysothrix susquehannensis	1	0.125945
												Everniopsis	1	0.125945		Chrysothrix onokoensis	1	0.125945
												Flavopunctelia	1	0.125945		Chrysothrix sp. TS-e1954	1	0.125945
												Melanohalea	1	0.125945		Alyxoria varia	1	0.125945
												Myelochroa	1	0.125945		Zwackhia viridis	1	0.125945
												Parmelia	1	0.125945		Opegrapha moroziana	1	0.125945
												Pseudephebe	1	0.125945		Thelocarpon superellum	1	0.125945
												Psiloparmelia	1	0.125945		Thelocarpon impressellum	1	0.125945
												Usnocetraria	1	0.125945		Candelaria pacifica	1	0.125945
												Brianaria	1	0.125945		Candelina submexicana	1	0.125945
												Protoblastenia	1	0.125945		Candelina mexicana	1	0.125945
												Bacidia	1	0.125945		Pycnora praestabilis	1	0.125945
												Niebla	1	0.125945		Chaenotheca gracillima	1	0.125945
												Ramboldia	1	0.125945		Sclerophora amabilis	1	0.125945
												Herteliana	1	0.125945		Cystocoleus ebeneus	1	0.125945
												Pilophorus	1	0.125945		Bathelium carolinianum	1	0.125945
												Stereocaulon	1	0.125945		Bogoriella megaspora	1	0.125945
												Tephromela	1	0.125945		Dictyomeridium proponens	1	0.125945
												Botryolepraria	1	0.125945		Mycocalicium subtile	1	0.125945
												Kephartia	1	0.125945		Anthracothecium nanum	1	0.125945
												Mycobilimbia	1	0.125945		Pyrenula leucostoma	1	0.125945
												Halecania	1	0.125945		Pyrenula subelliptica	1	0.125945
												Leprocaulon	1	0.125945		Pyrenula santensis	1	0.125945
												Acanthothecis	1	0.125945		Dermatocarpon muhlenbergii	1	0.125945
												Fissurina	1	0.125945		Dermatocarpon luridum	1	0.125945
												Leucodecton	1	0.125945		Endocarpon pallidulum	1	0.125945
												Nadvornikia	1	0.125945		Endocarpon pusillum	1	0.125945
												Gyalecta	1	0.125945		Flakea papillata	1	0.125945
												Dictyocatenulata	1	0.125945		Placidium arboreum	1	0.125945
												Collema	1	0.125945		Willeya diffractella	1	0.125945
												Crocodia	1	0.125945		Geoglossum umbratile	1	0.125945
												Dendriscocaulon	1	0.125945		Geoglossum simile	1	0.125945
												Emmanuelia	1	0.125945		Trichoglossum hirsutum	1	0.125945
												Ricasolia	1	0.125945		Acarospora strigata	1	0.125945
												Pannaria	1	0.125945		Acarospora fuscata	1	0.125945
												Placynthium	1	0.125945		Acarospora sinopica	1	0.125945
												Aspicilia	1	0.125945		Acarospora sp. Tripp_6053_NY-2858381	1	0.125945
												Agyrium	1	0.125945		Acarospora aff. strigata	1	0.125945
												Varicellaria	1	0.125945		Caeruleum heppii	1	0.125945
												Bachmanniomyces	1	0.125945		Pleopsidium flavum	1	0.125945
												Toensbergia	1	0.125945		Polysporina simplex	1	0.125945
												Schaereria	1	0.125945		Buellia stillingiana	1	0.125945
												Brigantiaea	1	0.125945		Buellia mamillana	1	0.125945
												Megalospora	1	0.125945		Dermiscellum oulocheilum	1	0.125945
												Flavoplaca	1	0.125945		Dimelaena oreina	1	0.125945
												Phaeoplaca	1	0.125945		Dirinaria aegialita	1	0.125945
												Usnochroma	1	0.125945		Dirinaria applanata	1	0.125945
												Variospora	1	0.125945		Dirinaria frostii	1	0.125945
												Xanthocarpia	1	0.125945		Heterodermia albicans	1	0.125945
												Xanthomendoza	1	0.125945		Heterodermia casarettiana	1	0.125945
												Lambiella	1	0.125945		Heterodermia hypoleuca	1	0.125945
												Lignoscripta	1	0.125945		Heterodermia leucomelaena	1	0.125945
												Ptychographa	1	0.125945		Heterodermia neglecta	1	0.125945
												Hypocenomyce	1	0.125945		Heterodermia obscurata	1	0.125945
												Ropalospora	1	0.125945		Heterodermia crocea	1	0.125945
												Xylopsora_friesii	1	0.125945		Phaeophyscia orbicularis	1	0.125945
												Ephebe	1	0.125945		Phaeophyscia squarrosa	1	0.125945
												Lichina	1	0.125945		Phaeophyscia hispidula	1	0.125945
												Phylliscum	1	0.125945		Phaeophyscia adiastola	1	0.125945
												Watsoniomyces	1	0.125945		Physcia stellaris	1	0.125945
																Physcia biziana	1	0.125945
																Physcia caesia	1	0.125945
																Polyblastidium squamulosum	1	0.125945
																Rinodina moziana var. moziana	1	0.125945
																Rinodina adirondackii	1	0.125945
																Rinodina ascociscana	1	0.125945
																Rinodina tephraspis	1	0.125945
																Rinodina dolichospora	1	0.125945
																Rinodina brauniana	1	0.125945
																Graphis scripta	1	0.125945
																Phlyctis speirea	1	0.125945
																Phlyctis petraea	1	0.125945
																Porina heterospora	1	0.125945
																Ionaspis alba	1	0.125945
																Ionaspis lacustris	1	0.125945
																Catillaria lenticularis	1	0.125945
																Cladonia uncialis subsp. biuncialis	1	0.125945
																Cladonia mitis	1	0.125945
																Cladonia ochrochlora	1	0.125945
																Cladonia coniocraea	1	0.125945
																Cladonia macilenta	1	0.125945
																Cladonia grayi	1	0.125945
																Cladonia coccifera	1	0.125945
																Cladonia strepsilis	1	0.125945
																Cladonia pyxidata	1	0.125945
																Cladonia stipitata	1	0.125945
																Cladonia apodocarpa	1	0.125945
																Cladonia polycarpoides	1	0.125945
																Cladonia peziziformis	1	0.125945
																Cladonia ravenelii	1	0.125945
																Cladonia robbinsii	1	0.125945
																Lecanora perplexa	1	0.125945
																Lecanora rugosella	1	0.125945
																Lecanora masana	1	0.125945
																Lecanora hybocarpa	1	0.125945
																Lecanora albella	1	0.125945
																Lecanora strobilina	1	0.125945
																Lecanora oreinoides	1	0.125945
																Lecanora pseudistera	1	0.125945
																Lecanora subimmergens	1	0.125945
																Lecanora markjohnstonii	1	0.125945
																Lecanora bermudensis	1	0.125945
																Lecanora cadubriae	1	0.125945
																Lecanora carpinea	1	0.125945
																Lecanora intumescens	1	0.125945
																Lecanora pseudargentata	1	0.125945
																Lecanora rupicola	1	0.125945
																Lecanora subsaligna	1	0.125945
																Lecanora varia	1	0.125945
																Lecidella sp. Lendemer_46226_NY-2606722	1	0.125945
																Lecidella elaeochroma	1	0.125945
																Myriolecis dispersa	1	0.125945
																Protoparmeliopsis peltata	1	0.125945
																Protoparmeliopsis muralis	1	0.125945
																Rhizoplaca sp. 715f	1	0.125945
																Rhizoplaca novomexicana	1	0.125945
																Rhizoplaca melanophthalma subsp. cerebriformis	1	0.125945
																Rhizoplaca subdiscrepans	1	0.125945
																Rhizoplaca sp. SL-2022a	1	0.125945
																Scoliciosporum umbrinum	1	0.125945
																Puttea exsequens	1	0.125945
																Lopadium disciforme	1	0.125945
																Micarea neostipitata	1	0.125945
																Mycoblastus sanguinarioides	1	0.125945
																Mycoblastus sanguinarius	1	0.125945
																Anzia colpodes	1	0.125945
																Anzia ornata	1	0.125945
																Bryoria tenuis	1	0.125945
																Bryoria bicolor	1	0.125945
																Bryoria nadvornikiana	1	0.125945
																Bulbothrix scortella	1	0.125945
																Cetraria aurescens	1	0.125945
																Cetrelia olivetorum	1	0.125945
																Cetrelia chicitae	1	0.125945
																Crespoa crozalsiana	1	0.125945
																Everniopsis trulla	1	0.125945
																Flavopunctelia flaventior	1	0.125945
																Hypogymnia incurvoides	1	0.125945
																Hypogymnia krogiae	1	0.125945
																Hypotrachyna appalachensis	1	0.125945
																Hypotrachyna catawbiensis	1	0.125945
																Hypotrachyna minarum	1	0.125945
																Hypotrachyna lividescens	1	0.125945
																Hypotrachyna osseoalba	1	0.125945
																Letharia cf. rugosa	1	0.125945
																Letharia vulpina	1	0.125945
																Letharia lupina	1	0.125945
																Melanelia stygia	1	0.125945
																Melanelia culbersonii	1	0.125945
																Melanohalea halei	1	0.125945
																Myelochroa obsessa	1	0.125945
																Parmelia squarrosa	1	0.125945
																Parmotrema diffractaicum	1	0.125945
																Parmotrema xanthinum	1	0.125945
																Parmotrema gardneri	1	0.125945
																Parmotrema subsumptum	1	0.125945
																Parmotrema perlatum	1	0.125945
																Parmotrema mellissii	1	0.125945
																Parmotrema simulans	1	0.125945
																Parmotrema tinctorum	1	0.125945
																Parmotrema submarginale	1	0.125945
																Parmotrema arnoldii	1	0.125945
																Parmotrema austrosinense	1	0.125945
																Platismatia glauca	1	0.125945
																Pseudephebe pubescens	1	0.125945
																Pseudevernia furfuracea	1	0.125945
																Pseudevernia cladonia	1	0.125945
																Psiloparmelia denotata	1	0.125945
																Punctelia appalachensis	1	0.125945
																Punctelia caseana	1	0.125945
																Usnea pennsylvanica	1	0.125945
																Usnea merrillii	1	0.125945
																Usnea strigosa	1	0.125945
																Usnea subgracilis	1	0.125945
																Usnea mutabilis	1	0.125945
																Usnea trichodea	1	0.125945
																Usnea angulata	1	0.125945
																Usnea antartica	1	0.125945
																Usnocetraria oakesiana	1	0.125945
																Xanthoparmelia arapilensis	1	0.125945
																Xanthoparmelia barbatica	1	0.125945
																Xanthoparmelia tasmanica	1	0.125945
																Xanthoparmelia verrucella	1	0.125945
																Xanthoparmelia protomatrae	1	0.125945
																Xanthoparmelia sp. 9913f	1	0.125945
																Xanthoparmelia sp. 9904f	1	0.125945
																Xanthoparmelia lipochlorochroa	1	0.125945
																Xanthoparmelia psoromifera	1	0.125945
																Xanthoparmelia maricopensis	1	0.125945
																Xanthoparmelia angustiphylla	1	0.125945
																Xanthoparmelia hypofusca	1	0.125945
																Xanthoparmelia sp. 17003	1	0.125945
																Xanthoparmelia sp. SL17358	1	0.125945
																Byssoloma subdiscordans	1	0.125945
																Byssoloma meadii	1	0.125945
																Brianaria bauschiana	1	0.125945
																Protoblastenia rupestris	1	0.125945
																Bacidia sp. Lendemer_48883_NY-3033306	1	0.125945
																Biatora appalachensis	1	0.125945
																Biatora pontica	1	0.125945
																Niebla homalea	1	0.125945
																Phyllopsora parvifolia	1	0.125945
																Ramalina americana	1	0.125945
																Ramalina culbersoniorum	1	0.125945
																Ramalina petrina	1	0.125945
																Ramboldia blochiana	1	0.125945
																Herteliana schuyleriana	1	0.125945
																Lepraria oxybapha	1	0.125945
																Lepraria caesiella	1	0.125945
																Lepraria normandinoides	1	0.125945
																Lepraria disjuncta	1	0.125945
																Lepraria leprolomopsis	1	0.125945
																Lepraria friabilis	1	0.125945
																Pilophorus fibula	1	0.125945
																Stereocaulon dactylophyllum	1	0.125945
																Tephromela atra	1	0.125945
																Botryolepraria lesdainii	1	0.125945
																Kephartia crystalligera	1	0.125945
																Lecidea roseotincta	1	0.125945
																Lecidea tessellata	1	0.125945
																Lecidea sp. Lendemer_46382_NY-2795264	1	0.125945
																Mycobilimbia sp	1	0.125945
																Porpidia contraponenda	1	0.125945
																Porpidia crustulata	1	0.125945
																Porpidia macrocarpa	1	0.125945
																Porpidia albocaerulescens	1	0.125945
																Porpidia subsimplex	1	0.125945
																Halecania pepegospora	1	0.125945
																Leprocaulon nicholsiae	1	0.125945
																Acanthothecis fontana	1	0.125945
																Diploschistes diacapsis	1	0.125945
																Fissurina insidiosa	1	0.125945
																Gomphillus calycioides	1	0.125945
																Graphis lineola	1	0.125945
																Leucodecton sp	1	0.125945
																Nadvornikia sorediata	1	0.125945
																Thelotrema defectum	1	0.125945
																Thelotrema lepadinum	1	0.125945
																Gyalecta farlowii	1	0.125945
																Dictyocatenulata alba	1	0.125945
																Collema furfuraceum	1	0.125945
																Leptogium cyanescens	1	0.125945
																Leptogium chloromelum	1	0.125945
																Scytinium lichenoides	1	0.125945
																Scytinium dactylinum	1	0.125945
																Crocodia aurata	1	0.125945
																Dendriscocaulon intricatulum	1	0.125945
																Emmanuelia ravenelii	1	0.125945
																Lobaria immixta	1	0.125945
																Pseudocyphellaria holartica	1	0.125945
																Pseudocyphellaria aurata	1	0.125945
																Ricasolia quercizans	1	0.125945
																Sticta sp	1	0.125945
																Sticta fragilinata	1	0.125945
																Sticta carolinensis	1	0.125945
																Sticta deyana	1	0.125945
																Sticta canariensis	1	0.125945
																Pannaria tavaresii	1	0.125945
																Peltigera polydactylon	1	0.125945
																Peltigera sp.	1	0.125945
																Peltigera hymenina	1	0.125945
																Peltigera dolichorhiza	1	0.125945
																Peltigera phyllidiosa	1	0.125945
																Peltigera aphthosa	1	0.125945
																Peltigera extenuata	1	0.125945
																Peltigera malacea	1	0.125945
																Peltigera evansiana	1	0.125945
																Peltigera ponojensis	1	0.125945
																Peltigera rufescens	1	0.125945
																Peltigera sp. Lendemer_46965_NY-2794668	1	0.125945
																Peltigera neckeri	1	0.125945
																Peltigera venosa	1	0.125945
																Placynthium petersii	1	0.125945
																Dibaeis baeomyces	1	0.125945
																Dibaeis sorediata	1	0.125945
																Aspicilia laevata	1	0.125945
																Ochrolechia arborea	1	0.125945
																Ochrolechia trochophora	1	0.125945
																Agyrium rufum	1	0.125945
																Lepra pustulata	1	0.125945
																Lepra trachythallina	1	0.125945
																Lepra andersoniae	1	0.125945
																Pertusaria paratuberculifera	1	0.125945
																Pertusaria subpertusa	1	0.125945
																Pertusaria macounii	1	0.125945
																Pertusaria propinqua	1	0.125945
																Pseudosagedia rhaphidosperma	1	0.125945
																Pseudosagedia isidiata	1	0.125945
																Pseudosagedia cestrensis	1	0.125945
																Pseudosagedia sp	1	0.125945
																Varicellaria rhodocarpa	1	0.125945
																Bachmanniomyces sp. S44760	1	0.125945
																Rhizocarpon subgeminatum	1	0.125945
																Rhizocarpon geographicum	1	0.125945
																Toensbergia leucococca	1	0.125945
																Loxospora elatina	1	0.125945
																Schaereria dolodes	1	0.125945
																Brigantiaea leucoxantha	1	0.125945
																Letrouitia leprolyta	1	0.125945
																Megalospora porphyritis	1	0.125945
																Caloplaca cupilifera SN02	1	0.125945
																Caloplaca cinnabarina SN04	1	0.125945
																Caloplaca aetnensis lichen thallus LIQ82CAATT	1	0.125945
																Caloplaca ligustica lichen thallus LIQ85CALI	1	0.125945
																Caloplaca aegea lichen thallus LIQ143CAAG	1	0.125945
																Flavoplaca oasis	1	0.125945
																Phaeoplaca camptidia	1	0.125945
																Seirophora villosa	1	0.125945
																Teloschistes peruvian	1	0.125945
																Teloschistes chrysophthalmus	1	0.125945
																Teloschistes flavicans	1	0.125945
																Usnochroma carphinea	1	0.125945
																Variospora aurantia	1	0.125945
																Xanthocarpia feracissima	1	0.125945
																Xanthomendoza cf. fulva	1	0.125945
																Xanthoria parietina	1	0.125945
																Xanthoria mediterranea	1	0.125945
																Xanthoria aureola	1	0.125945
																Xanthoria steineri	1	0.125945
																Lambiella insularis	1	0.125945
																Lignoscripta atroalba	1	0.125945
																Ptychographa xylographoides	1	0.125945
																Trapelia placodioides	1	0.125945
																Trapeliopsis viridescens	1	0.125945
																Trapeliopsis flexuosa	1	0.125945
																Xylographa trunciseda	1	0.125945
																Xylographa bjoerki	1	0.125945
																Xylographa carneopallida	1	0.125945
																Xylographa opegraphella	1	0.125945
																Xylographa pallens	1	0.125945
																Xylographa parallela	1	0.125945
																Hypocenomyce scalaris	1	0.125945
																Ropalospora chlorantha	1	0.125945
																Lasallia hispanica	1	0.125945
																Lasallia papulosa	1	0.125945
																Umbilicaria vellea	1	0.125945
																Xylopsora_friesii	1	0.125945
																Ephebe solida	1	0.125945
																Lichina confinis	1	0.125945
																Phylliscum demangeonii	1	0.125945
																Watsoniomyces obsoletus	1	0.125945
																Peltula cylindrica	1	0.125945
																Peltula sp. TS41687	1	0.125945
																Vezdaea aestivalis	1	0.125945
																Vezdaea acicularis	1	0.125945
