# Supplementary material for: A Biosynthetic and Taxonomic Atlas of the Global Lichen Holobiont
Source: Environ Microbiol. 2025 Jun 4;27(6):e70112. doi: 10.1111/1462-2920.70112 (PMC12136951; doi:10.1111/1462-2920.70112)
Supplement: Supplementary file 11 — DATASET 2. Metrics for all contigs recovered per lichen metagenomic dataset. [file EMI-27-e70112-s016.xlsx]

## Sheet: Relative contig abundance
Dataset 2, Table 1: Relative abundance of all contigs per superkingdom per lichen sample. Taxonomic information for each lichen sample is provided
	Sample taxonomic information							Superkingdom
Sample_name	Superkingdom	Phylum	Class	Order	Family	Genus	Species	Archaea	Bacteria	Eukaryota	Unclassified	Viruses
SRR1532720	Eukaryota	Ascomycota	Arthoniomycetes	Arthoniales	Arthoniaceae	Arthonia	Arthonia rubrocincta	0	0.315173	7.6539	92.0309	0
SRR13685140	Eukaryota	Ascomycota	Arthoniomycetes	Arthoniales	Arthoniaceae	Arthonia	Arthonia susa	0.0008478	63.8916	0.189437	35.9179	0.000231016
SRR14722233	Eukaryota	Ascomycota	Arthoniomycetes	Arthoniales	Arthoniaceae	Arthonia	Arthonia ruana	0.0039908	1.39041	8.37843	90.2263	0.000910234
SRR14722222	Eukaryota	Ascomycota	Arthoniomycetes	Arthoniales	Arthoniaceae	Arthonia	Arthonia quintaria	0.00438939	29.1938	14.7282	56.0698	0.00371424
SRR14722214	Eukaryota	Ascomycota	Arthoniomycetes	Arthoniales	Arthoniaceae	Arthonia	Arthonia anglica	0.0055026	39.7311	7.18349	53.0779	0.00204023
SRR14722193	Eukaryota	Ascomycota	Arthoniomycetes	Arthoniales	Arthoniaceae	Arthonia	Arthonia susa	0.0107863	55.2894	4.46596	40.233	0.000894859
SRR14722071	Eukaryota	Ascomycota	Arthoniomycetes	Arthoniales	Arthoniaceae	Arthonia	Arthonia cupressina	0.00550744	38.1686	2.43828	59.3815	0.0061295
SRR14721978	Eukaryota	Ascomycota	Arthoniomycetes	Arthoniales	Arthoniaceae	Arthonia	Arthonia rubella	0.00111604	59.8138	1.6568	38.5282	0.000127822
SRR14722260	Eukaryota	Ascomycota	Arthoniomycetes	Arthoniales	Arthoniaceae	Arthonia	Arthonia sp	0.000795938	64.3655	0.190192	35.4433	0.000232039
SRR13685160	Eukaryota	Ascomycota	Arthoniomycetes	Arthoniales	Arthoniaceae	Arthothelium	Arthothelium ruanum	0.00430499	6.55141	8.79034	84.6519	0.00206934
SRR14722172	Eukaryota	Ascomycota	Arthoniomycetes	Arthoniales	Chrysotrichaceae	Chrysothrix	Chrysothrix xanthina	0.00433917	49.5029	8.42336	42.0662	0.00325681
SRR14722092	Eukaryota	Ascomycota	Arthoniomycetes	Arthoniales	Chrysotrichaceae	Chrysothrix	Chrysothrix susquehannensis	0.0111254	20.4566	2.01829	77.5126	0.00135547
SRR14721969	Eukaryota	Ascomycota	Arthoniomycetes	Arthoniales	Chrysotrichaceae	Chrysothrix	Chrysothrix onokoensis	0.000483551	60.6144	1.39221	37.9927	0.000197648
SRR14722270	Eukaryota	Ascomycota	Arthoniomycetes	Arthoniales	Chrysotrichaceae	Chrysothrix	Chrysothrix xanthina	0.00491787	68.8392	5.56006	25.5938	0.00193619
SRR19097877	Eukaryota	Ascomycota	Arthoniomycetes	Arthoniales	Chrysotrichaceae	Chrysothrix	Chrysothrix sp. TS-e1954	0.0039569	8.29442	1.90907	89.7925	3.29111e-05
SRR19097874	Eukaryota	Ascomycota	Arthoniomycetes	Arthoniales	Lecanographaceae	Alyxoria	Alyxoria varia	0.0010735	23.7115	0.59922	75.6866	0.00160928
SRR14722143	Eukaryota	Ascomycota	Arthoniomycetes	Arthoniales	Lecanographaceae	Zwackhia	Zwackhia viridis	0.00653549	47.9205	4.20089	47.8694	0.00261583
SRR13685142	Eukaryota	Ascomycota	Arthoniomycetes	Arthoniales	Opegraphaceae	Opegrapha	Opegrapha vulgata	0.00832777	17.5769	7.27808	75.1303	0.0064512
SRR14722194	Eukaryota	Ascomycota	Arthoniomycetes	Arthoniales	Opegraphaceae	Opegrapha	Opegrapha vulgata	0.00787807	18.2437	7.7021	74.0391	0.00718159
SRR14721966	Eukaryota	Ascomycota	Arthoniomycetes	Arthoniales	Opegraphaceae	Opegrapha	Opegrapha moroziana	0.000714649	3.16907	0.651411	96.1784	0.000385503
SRR19097867	Eukaryota	Ascomycota	Ascomycetes	Thelocarpales	Thelocarpaceae	Thelocarpon	Thelocarpon superellum	0.00323382	90.9592	0.388778	8.64855	0.000241623
SRR19097873	Eukaryota	Ascomycota	Ascomycetes	Thelocarpales	Thelocarpaceae	Thelocarpon	Thelocarpon impressellum	0.00603034	75.1859	1.57398	23.2341	4.76913e-05
SRR19097893	Eukaryota	Ascomycota	Candelariomycetes	Candelariales	Candelariaceae	Candelaria	Candelaria pacifica	0.0400081	17.9417	5.07105	76.947	0.000299153
SRR19097870	Eukaryota	Ascomycota	Candelariomycetes	Candelariales	Candelariaceae	Candelina	Candelina submexicana	0.000295368	7.3272	0.481846	92.1906	8.24027e-05
SRR19097869	Eukaryota	Ascomycota	Candelariomycetes	Candelariales	Candelariaceae	Candelina	Candelina mexicana	0.00302058	9.86759	2.33049	87.7988	7.03596e-05
SRR19097878	Eukaryota	Ascomycota	Candelariomycetes	Candelariales	Pycnoraceae	Pycnora	Pycnora praestabilis	0.00528042	40.7323	1.62366	57.6381	0.000651155
SRR19097894	Eukaryota	Ascomycota	Coniocybomycetes	Coniocybales	Coniocybaceae	Chaenotheca	Chaenotheca gracillima	0.000212314	1.66199	1.6948	96.642	0.00102331
SRR19097868	Eukaryota	Ascomycota	Coniocybomycetes	Coniocybales	Coniocybaceae	Sclerophora	Sclerophora amabilis	0.00368606	79.459	4.73983	15.7962	0.00123533
SRR14722276	Eukaryota	Ascomycota	Dothideomycetes	Mycosphaerellales	Cystocoleaceae	Cystocoleus	Cystocoleus ebeneus	0.00842587	15.8735	4.90333	79.2134	0.00134797
SRR14721933	Eukaryota	Ascomycota	Dothideomycetes	Trypetheliales	Trypetheliaceae	Bathelium	Bathelium carolinianum	0.000575091	26.3873	2.06422	71.5469	0.000981109
SRR19097884	Eukaryota	Ascomycota	Dothideomycetes	Trypetheliales	Trypetheliaceae	Bathelium	Bathelium mastoideum MAG TS-e1945	0.00103997	66.5513	3.95268	29.4941	0.00094575
SRR19097883	Eukaryota	Ascomycota	Dothideomycetes	Trypetheliales	Trypetheliaceae	Bathelium	Bathelium mastoideum MAG TS-e1945	0.000522754	64.8363	3.34686	31.8156	0.000721782
SRR19097885	Eukaryota	Ascomycota	Dothideomycetes	Trypetheliales	Trypetheliaceae	Bogoriella	Bogoriella megaspora	0.00238812	45.5064	0.888854	53.6008	0.00160229
SRR14722280	Eukaryota	Ascomycota	Dothideomycetes	Trypetheliales	Trypetheliaceae	Dictyomeridium	Dictyomeridium proponens	0.00459239	9.01037	2.80346	88.1797	0.00189849
SRR14722218	Eukaryota	Ascomycota	Dothideomycetes	Trypetheliales	Trypetheliaceae	Viridothelium	Viridothelium virens	0.0072336	23.4014	2.93173	73.6571	0.00252807
SRR14722281	Eukaryota	Ascomycota	Dothideomycetes	Trypetheliales	Trypetheliaceae	Viridothelium	Viridothelium virens	0.000386797	1.6736	0.760064	97.5654	0.000517132
SRR14722135	Eukaryota	Ascomycota	Eurotiomycetes	Mycocaliciales	Mycocaliciaceae	Mycocalicium	Mycocalicium subtile	0.006233	21.1579	15.1358	63.6964	0.00360788
SRR14722249	Eukaryota	Ascomycota	Eurotiomycetes	Pyrenulales	Pyrenulaceae	Anthracothecium	Anthracothecium nanum	0.000346681	46.7826	2.24215	50.9631	0.0117842
SRR14722196	Eukaryota	Ascomycota	Eurotiomycetes	Pyrenulales	Pyrenulaceae	Pyrenula	Pyrenula pseudobufonia	0.00200511	39.2648	6.46616	54.2647	0.00229155
SRR14722189	Eukaryota	Ascomycota	Eurotiomycetes	Pyrenulales	Pyrenulaceae	Pyrenula	Pyrenula leucostoma	0.011263	20.9674	10.0555	68.9656	0.000191142
SRR14722061	Eukaryota	Ascomycota	Eurotiomycetes	Pyrenulales	Pyrenulaceae	Pyrenula	Pyrenula pseudobufonia	0.00138159	23.9957	1.31239	74.686	0.00455035
SRR14722048	Eukaryota	Ascomycota	Eurotiomycetes	Pyrenulales	Pyrenulaceae	Pyrenula	Pyrenula subelliptica	0.00285038	18.872	2.94522	78.1785	0.0014119
SRR14722246	Eukaryota	Ascomycota	Eurotiomycetes	Pyrenulales	Pyrenulaceae	Pyrenula	Pyrenula santensis	0.00351451	58.472	0.167526	41.357	5.21382e-05
SRR14721961	Eukaryota	Ascomycota	Eurotiomycetes	Verrucariales	Verrucariaceae	Dermatocarpon	Dermatocarpon muhlenbergii	0.00403779	21.9865	0.450103	77.5565	0.00278303
SRR14721937	Eukaryota	Ascomycota	Eurotiomycetes	Verrucariales	Verrucariaceae	Dermatocarpon	Dermatocarpon luridum	0.00275053	14.1892	3.96656	81.84	0.00146244
SRR1532957	Eukaryota	Ascomycota	Eurotiomycetes	Verrucariales	Verrucariaceae	Endocarpon	Endocarpon pallidulum	0	0.315173	7.6539	92.0309	0
SAMN13290186	Eukaryota	Ascomycota	Eurotiomycetes	Verrucariales	Verrucariaceae	Endocarpon	Endocarpon pusillum	0.00361151	3.49484	4.78033	91.7212	0
SRR14722287	Eukaryota	Ascomycota	Eurotiomycetes	Verrucariales	Verrucariaceae	Flakea	Flakea papillata	0.00415249	13.04	1.30059	85.6521	0.00315108
SRR14721924	Eukaryota	Ascomycota	Eurotiomycetes	Verrucariales	Verrucariaceae	Placidium	Placidium arboreum	0.0348481	14.2088	0.955668	84.7995	0.00109061
SRR14722308	Eukaryota	Ascomycota	Eurotiomycetes	Verrucariales	Verrucariaceae	Willeya	Willeya diffractella	0.00353433	22.3356	5.98892	71.6708	0.00116216
SRR19097866	Eukaryota	Ascomycota	Geoglossomycetes	Geoglossales	Geoglossaceae	Geoglossum	Geoglossum umbratile	0.000859313	31.4944	3.40939	65.0949	0.000457953
SRR19097865	Eukaryota	Ascomycota	Geoglossomycetes	Geoglossales	Geoglossaceae	Geoglossum	Geoglossum simile	0.000944051	66.3284	7.3675	26.2994	0.00371163
SRR19097892	Eukaryota	Ascomycota	Geoglossomycetes	Geoglossales	Geoglossaceae	Trichoglossum	Trichoglossum hirsutum	0.0026991	35.1057	11.6252	53.262	0.00442505
SRR1531163	Eukaryota	Ascomycota	Lecanoromycetes	Acarosporales	Acarosporaceae	Acarospora	Acarospora strigata	0	0.180212	5.50985	94.3099	0
SRR12518884	Eukaryota	Ascomycota	Lecanoromycetes	Acarosporales	Acarosporaceae	Acarospora	Acarospora fuscata	0.0022647	29.7825	1.34427	68.8689	0.00206764
SRR14722098	Eukaryota	Ascomycota	Lecanoromycetes	Acarosporales	Acarosporaceae	Acarospora	Acarospora sinopica	0.00225481	48.45	3.1624	48.3844	0.001025
SRR14722090	Eukaryota	Ascomycota	Lecanoromycetes	Acarosporales	Acarosporaceae	Acarospora	Acarospora sp. Tripp_6053_NY-2858381	0.00383994	44.1625	1.52773	54.3048	0.00113955
SRR18162839	Eukaryota	Ascomycota	Lecanoromycetes	Acarosporales	Acarosporaceae	Acarospora	Acarospora aff. strigata	6.36102e-05	6.55835	11.3436	82.0973	0.000641968
SRR19097888	Eukaryota	Ascomycota	Lecanoromycetes	Acarosporales	Acarosporaceae	Caeruleum	Caeruleum heppii	0.0062501	90.0212	1.09705	8.87194	0.00358289
SRR19097875	Eukaryota	Ascomycota	Lecanoromycetes	Acarosporales	Acarosporaceae	Pleopsidium	Pleopsidium flavum	0.0191881	28.1066	4.95799	66.9162	4.76398e-05
SRR14722065	Eukaryota	Ascomycota	Lecanoromycetes	Acarosporales	Acarosporaceae	Polysporina	Polysporina simplex	0.00108913	45.1374	1.71978	53.1414	0.000280859
SRR14721929	Eukaryota	Ascomycota	Lecanoromycetes	Caliciales	Caliciaceae	Buellia	Buellia stillingiana	0.0033331	8.81919	9.84353	81.332	0.00190929
SRR14722105	Eukaryota	Ascomycota	Lecanoromycetes	Caliciales	Caliciaceae	Buellia	Buellia spuria	0.00128815	79.2973	0.412871	20.2884	0.000135077
SRR14722083	Eukaryota	Ascomycota	Lecanoromycetes	Caliciales	Caliciaceae	Buellia	Buellia spuria	0.0103916	7.5662	4.12649	88.2956	0.00132193
SRR14721949	Eukaryota	Ascomycota	Lecanoromycetes	Caliciales	Caliciaceae	Buellia	Buellia spuria	0.00270063	3.61065	1.70805	94.6768	0.00182573
SRR14721926	Eukaryota	Ascomycota	Lecanoromycetes	Caliciales	Caliciaceae	Buellia	Buellia mamillana	0.00117412	37.863	1.86312	60.2723	0.000439068
SRR14722278	Eukaryota	Ascomycota	Lecanoromycetes	Caliciales	Caliciaceae	Buellia	Buellia spuria	0.00174339	22.8651	2.02213	75.1094	0.00163255
SRR14722024	Eukaryota	Ascomycota	Lecanoromycetes	Caliciales	Caliciaceae	Dermiscellum	Dermiscellum oulocheilum	0.00131776	73.1562	0.12247	26.7183	0.00170586
SRR14722167	Eukaryota	Ascomycota	Lecanoromycetes	Caliciales	Caliciaceae	Dimelaena	Dimelaena oreina	0.00277277	29.1625	2.29195	68.5424	0.000348103
SRR9610078	Eukaryota	Ascomycota	Lecanoromycetes	Caliciales	Caliciaceae	Dirinaria	Dirinaria aegialita	0	0.252554	6.51925	93.2282	0
SRR9610076	Eukaryota	Ascomycota	Lecanoromycetes	Caliciales	Caliciaceae	Dirinaria	Dirinaria applanata	0.000388612	0.863572	10.7441	88.3871	0.00487729
SRR14721986	Eukaryota	Ascomycota	Lecanoromycetes	Caliciales	Caliciaceae	Dirinaria	Dirinaria frostii	0.00376179	22.1425	0.650104	77.2033	0.000357315
SRR14722234	Eukaryota	Ascomycota	Lecanoromycetes	Caliciales	Caliciaceae	Pyxine	Pyxine sorediata	0.00645179	31.2906	1.46584	67.2339	0.0032297
SRR14721990	Eukaryota	Ascomycota	Lecanoromycetes	Caliciales	Caliciaceae	Pyxine	Pyxine sorediata	0.00101539	73.7859	0.183641	26.0291	0.000404303
SRR14722273	Eukaryota	Ascomycota	Lecanoromycetes	Caliciales	Physciaceae	Anaptychia	Anaptychia palmulata	0.00611763	36.9591	3.50888	59.5211	0.00481064
SRR14721938	Eukaryota	Ascomycota	Lecanoromycetes	Caliciales	Physciaceae	Anaptychia	Anaptychia palmulata	0.00363207	10.6757	1.10138	88.2131	0.00618131
ERR5059413	Eukaryota	Ascomycota	Lecanoromycetes	Caliciales	Physciaceae	Heterodermia	Heterodermia speciosa	0.00313087	62.9286	1.38849	35.677	0.0028391
SRR13685124	Eukaryota	Ascomycota	Lecanoromycetes	Caliciales	Physciaceae	Heterodermia	Heterodermia albicans	0.00165255	18.9844	0.726007	80.2822	0.00567972
SRR13685145	Eukaryota	Ascomycota	Lecanoromycetes	Caliciales	Physciaceae	Heterodermia	Heterodermia appalachiensis	0.0025383	27.5002	0.511523	71.9807	0.00500511
SRR13685161	Eukaryota	Ascomycota	Lecanoromycetes	Caliciales	Physciaceae	Heterodermia	Heterodermia casarettiana	0.00512246	53.0223	1.93978	45.0306	0.00214451
SRR13685176	Eukaryota	Ascomycota	Lecanoromycetes	Caliciales	Physciaceae	Heterodermia	Heterodermia echinata	0.000534363	9.68299	0.807195	89.5082	0.0011009
SRR14722262	Eukaryota	Ascomycota	Lecanoromycetes	Caliciales	Physciaceae	Heterodermia	Heterodermia langdoniana	0.0044602	58.1931	1.91689	39.8834	0.00216993
SRR14722144	Eukaryota	Ascomycota	Lecanoromycetes	Caliciales	Physciaceae	Heterodermia	Heterodermia appalachiensis	0.00215689	56.2467	2.69707	41.052	0.00212067
SRR14722138	Eukaryota	Ascomycota	Lecanoromycetes	Caliciales	Physciaceae	Heterodermia	Heterodermia speciosa	0.000883863	36.0575	1.36374	62.5773	0.000618203
SRR14722133	Eukaryota	Ascomycota	Lecanoromycetes	Caliciales	Physciaceae	Heterodermia	Heterodermia hypoleuca	0.00789186	42.1212	1.13129	56.735	0.00463941
SRR14722081	Eukaryota	Ascomycota	Lecanoromycetes	Caliciales	Physciaceae	Heterodermia	Heterodermia appalachiensis	0.00251601	27.9278	0.508197	71.5565	0.00495297
SRR14722047	Eukaryota	Ascomycota	Lecanoromycetes	Caliciales	Physciaceae	Heterodermia	Heterodermia leucomelaena	0.0120829	29.2084	1.94352	68.835	0.000998216
SRR14722005	Eukaryota	Ascomycota	Lecanoromycetes	Caliciales	Physciaceae	Heterodermia	Heterodermia neglecta	0.00100483	64.5862	0.565216	34.8472	0.000303822
SRR14721925	Eukaryota	Ascomycota	Lecanoromycetes	Caliciales	Physciaceae	Heterodermia	Heterodermia speciosa	0.00242732	27.1391	1.35857	71.496	0.00383932
SRR14722316	Eukaryota	Ascomycota	Lecanoromycetes	Caliciales	Physciaceae	Heterodermia	Heterodermia echinata	0.000539202	9.77091	0.815488	89.4119	0.00111087
SRR14722305	Eukaryota	Ascomycota	Lecanoromycetes	Caliciales	Physciaceae	Heterodermia	Heterodermia langdoniana	0.0035702	20.2112	0.290142	79.4911	0.00400253
SRR14722266	Eukaryota	Ascomycota	Lecanoromycetes	Caliciales	Physciaceae	Heterodermia	Heterodermia obscurata	0.00100269	78.673	0.102135	21.2225	0.00135016
SRR14722256	Eukaryota	Ascomycota	Lecanoromycetes	Caliciales	Physciaceae	Heterodermia	Heterodermia crocea	0.00112218	64.6722	0.543126	34.7827	0.000815223
SRR18162827	Eukaryota	Ascomycota	Lecanoromycetes	Caliciales	Physciaceae	Heterodermia	Heterodermia speciosa	0.00407977	24.2181	3.96722	71.8102	0.000320188
SRR12518694	Eukaryota	Ascomycota	Lecanoromycetes	Caliciales	Physciaceae	Phaeophyscia	Phaeophyscia orbicularis	0.00382376	50.823	0.917746	48.2516	0.00376464
SRR14722141	Eukaryota	Ascomycota	Lecanoromycetes	Caliciales	Physciaceae	Phaeophyscia	Phaeophyscia squarrosa	0.00728083	30.5584	1.88998	67.5419	0.00249646
SRR14722054	Eukaryota	Ascomycota	Lecanoromycetes	Caliciales	Physciaceae	Phaeophyscia	Phaeophyscia rubropulchra	0.0059219	39.5823	1.06387	59.346	0.0018582
SRR14722036	Eukaryota	Ascomycota	Lecanoromycetes	Caliciales	Physciaceae	Phaeophyscia	Phaeophyscia hispidula	0.00156635	62.3678	0.289143	37.3412	0.000350684
SRR14721967	Eukaryota	Ascomycota	Lecanoromycetes	Caliciales	Physciaceae	Phaeophyscia	Phaeophyscia adiastola	0.00370015	16.4268	0.846353	82.7202	0.00302306
SRR14721931	Eukaryota	Ascomycota	Lecanoromycetes	Caliciales	Physciaceae	Phaeophyscia	Phaeophyscia rubropulchra	0.00365985	20.5159	0.710221	78.7678	0.00239206
SRR1532736	Eukaryota	Ascomycota	Lecanoromycetes	Caliciales	Physciaceae	Physcia	Physcia stellaris	8.88852e-05	0.0271494	0.444328	99.5284	4.79155e-06
SRR12240183	Eukaryota	Ascomycota	Lecanoromycetes	Caliciales	Physciaceae	Physcia	Physcia biziana	0.000342409	0.758718	0.340378	98.9003	0.000250337
SRR17413110	Eukaryota	Ascomycota	Lecanoromycetes	Caliciales	Physciaceae	Physcia	Physcia caesia	0.00635542	37.097	4.02611	58.8528	0.0176837
SRR14722017	Eukaryota	Ascomycota	Lecanoromycetes	Caliciales	Physciaceae	Polyblastidium	Polyblastidium squamulosum	0.000598085	71.3775	0.187589	28.4338	0.00048442
ERR9935909	Eukaryota	Ascomycota	Lecanoromycetes	Caliciales	Physciaceae	Rinodina	Rinodina moziana var. moziana	0.00129033	57.1828	0.00141138	42.8144	0.000107102
SRR14722206	Eukaryota	Ascomycota	Lecanoromycetes	Caliciales	Physciaceae	Rinodina	Rinodina adirondackii	0.00314836	47.4664	7.09176	45.4349	0.00378807
SRR14722045	Eukaryota	Ascomycota	Lecanoromycetes	Caliciales	Physciaceae	Rinodina	Rinodina ascociscana	0.00538074	35.0264	1.26466	63.6996	0.00397287
SRR14722043	Eukaryota	Ascomycota	Lecanoromycetes	Caliciales	Physciaceae	Rinodina	Rinodina tephraspis	0.00191503	33.0806	2.95276	63.9634	0.00128639
SRR14721991	Eukaryota	Ascomycota	Lecanoromycetes	Caliciales	Physciaceae	Rinodina	Rinodina dolichospora	0.00147642	69.8307	0.558497	29.6089	0.000469064
SRR14722303	Eukaryota	Ascomycota	Lecanoromycetes	Caliciales	Physciaceae	Rinodina	Rinodina brauniana	0.00202934	9.378	4.17158	86.447	0.00135292
SRR1531493	Eukaryota	Ascomycota	Lecanoromycetes	Graphidales	Graphidaceae	Graphis	Graphis scripta	0	0.0116761	4.53686	95.4515	0
SRR13685158	Eukaryota	Ascomycota	Lecanoromycetes	Gyalectales	Phlyctidaceae	Phlyctis	Phlyctis boliviensis	0.00910526	14.8941	3.11129	81.984	0.00143155
SRR14722217	Eukaryota	Ascomycota	Lecanoromycetes	Gyalectales	Phlyctidaceae	Phlyctis	Phlyctis boliviensis	0.0117307	16.2505	3.62161	80.1145	0.00172268
SRR14722037	Eukaryota	Ascomycota	Lecanoromycetes	Gyalectales	Phlyctidaceae	Phlyctis	Phlyctis speirea	0.000729667	63.4882	0.33261	36.1784	4.53494e-05
SRR14722313	Eukaryota	Ascomycota	Lecanoromycetes	Gyalectales	Phlyctidaceae	Phlyctis	Phlyctis petraea	0.00251156	53.4048	1.11639	45.4758	0.000457041
SRR14722311	Eukaryota	Ascomycota	Lecanoromycetes	Gyalectales	Phlyctidaceae	Phlyctis	Phlyctis boliviensis	0.00120157	4.18273	2.79584	93.0202	0
SRR14721971	Eukaryota	Ascomycota	Lecanoromycetes	Gyalectales	Trichotheliaceae	Porina	Porina heterospora	0.00333669	68.2498	3.40951	28.3371	0.000200553
SRR14722125	Eukaryota	Ascomycota	Lecanoromycetes	Hymeneliales	Hymeneliaceae	Ionaspis	Ionaspis alba	0.00267565	15.913	14.4499	69.6305	0.00390304
SRR14721959	Eukaryota	Ascomycota	Lecanoromycetes	Hymeneliales	Hymeneliaceae	Ionaspis	Ionaspis lacustris	0.00422555	13.351	4.16313	82.48	0.00163547
SRR14722327	Eukaryota	Ascomycota	Lecanoromycetes	Lecanorales	Catillariaceae	Catillaria	Catillaria lenticularis	0.0077324	11.0578	1.77381	87.1588	0.00180295
SRR7346457	Eukaryota	Ascomycota	Lecanoromycetes	Lecanorales	Cetradoniaceae	Cetradonia	Cetradonia linearis	0.0171519	33.7987	0.0162973	66.1668	0.00111032
SRR7346458	Eukaryota	Ascomycota	Lecanoromycetes	Lecanorales	Cetradoniaceae	Cetradonia	Cetradonia linearis	0.00836597	33.6483	0.00843115	66.3349	8.73484e-06
SRR7346455	Eukaryota	Ascomycota	Lecanoromycetes	Lecanorales	Cetradoniaceae	Cetradonia	Cetradonia linearis	0.0294761	31.494	0.0308671	68.4457	2.7779e-05
SRR7346456	Eukaryota	Ascomycota	Lecanoromycetes	Lecanorales	Cetradoniaceae	Cetradonia	Cetradonia linearis	0.00452561	34.1802	0.0125229	65.8025	0.000231219
SRR7346459	Eukaryota	Ascomycota	Lecanoromycetes	Lecanorales	Cetradoniaceae	Cetradonia	Cetradonia linearis	0.000288762	76.7547	0.00692306	23.2381	2.22174e-05
SRR7346460	Eukaryota	Ascomycota	Lecanoromycetes	Lecanorales	Cetradoniaceae	Cetradonia	Cetradonia linearis	0.000625424	74.5013	0.0164705	25.4816	5.84358e-05
SRR7346467	Eukaryota	Ascomycota	Lecanoromycetes	Lecanorales	Cetradoniaceae	Cetradonia	Cetradonia linearis	0.000829583	71.3	0.0074396	28.6917	4.11232e-05
SRR7346468	Eukaryota	Ascomycota	Lecanoromycetes	Lecanorales	Cetradoniaceae	Cetradonia	Cetradonia linearis	0.0424824	75.8892	0.0358372	24.0324	8.37868e-05
SRR7346465	Eukaryota	Ascomycota	Lecanoromycetes	Lecanorales	Cetradoniaceae	Cetradonia	Cetradonia linearis	0.00101899	72.6658	0.0168204	27.3163	7.02007e-05
SRR7346466	Eukaryota	Ascomycota	Lecanoromycetes	Lecanorales	Cetradoniaceae	Cetradonia	Cetradonia linearis	0.00255913	69.8527	0.0225868	30.1218	0.000360775
SRR7346472	Eukaryota	Ascomycota	Lecanoromycetes	Lecanorales	Cetradoniaceae	Cetradonia	Cetradonia linearis	0.00181348	68.3322	0.0183158	31.6469	0.00079519
SRR7346479	Eukaryota	Ascomycota	Lecanoromycetes	Lecanorales	Cetradoniaceae	Cetradonia	Cetradonia linearis	0.000158839	75.6458	0.0211671	24.3329	3.63658e-05
ERR3588817	Eukaryota	Ascomycota	Lecanoromycetes	Lecanorales	Cladoniaceae	Cladonia	Cladonia stellaris	0.000113859	50.9378	0.0576812	49.0043	0.000110148
ERR3588818	Eukaryota	Ascomycota	Lecanoromycetes	Lecanorales	Cladoniaceae	Cladonia	Cladonia uncialis subsp. biuncialis	0.000123098	49.5731	0.0364635	50.3903	9.33999e-05
ERR3588819	Eukaryota	Ascomycota	Lecanoromycetes	Lecanorales	Cladoniaceae	Cladonia	Cladonia rangiferina subsp. rangiferina	9.37809e-05	48.2998	0.0454402	51.6545	0.000148492
ERR3588820	Eukaryota	Ascomycota	Lecanoromycetes	Lecanorales	Cladoniaceae	Cladonia	Cladonia mitis	0.000187308	47.0439	0.118879	52.8364	0.000605094
ERR3588821	Eukaryota	Ascomycota	Lecanoromycetes	Lecanorales	Cladoniaceae	Cladonia	Cladonia arbuscula	6.08906e-05	21.9013	0.0655416	78.0329	0.000222714
ERR3588822	Eukaryota	Ascomycota	Lecanoromycetes	Lecanorales	Cladoniaceae	Cladonia	Cladonia rangiferina subsp. rangiferina	0.000178227	52.181	0.0880427	47.7307	7.98238e-05
ERR4179389	Eukaryota	Ascomycota	Lecanoromycetes	Lecanorales	Cladoniaceae	Cladonia	Cladonia furcata	0.0219432	59.1013	5.18326	35.668	0.0254735
SRR9278453	Eukaryota	Ascomycota	Lecanoromycetes	Lecanorales	Cladoniaceae	Cladonia	Cladonia uncialis	0.0015835	0.980284	1.98984	97.0271	0.00115493
SRR13685172	Eukaryota	Ascomycota	Lecanoromycetes	Lecanorales	Cladoniaceae	Cladonia	Cladonia caroliniana	0.00271928	9.87756	0.732859	89.3849	0.00198101
SRR13685169	Eukaryota	Ascomycota	Lecanoromycetes	Lecanorales	Cladoniaceae	Cladonia	Cladonia furcata	0.00185177	15.0086	0.428235	84.5585	0.00275987
SRR14721952	Eukaryota	Ascomycota	Lecanoromycetes	Lecanorales	Cladoniaceae	Cladonia	Cladonia ochrochlora	0.00785251	23.5665	2.83211	73.5916	0.00195088
SRR14722250	Eukaryota	Ascomycota	Lecanoromycetes	Lecanorales	Cladoniaceae	Cladonia	Cladonia coniocraea	0.00470887	47.3851	3.03934	49.5689	0.00200813
SRR14722171	Eukaryota	Ascomycota	Lecanoromycetes	Lecanorales	Cladoniaceae	Cladonia	Cladonia uncialis	0.000633772	60.9757	0.60557	38.4174	0.000711176
SRR14722170	Eukaryota	Ascomycota	Lecanoromycetes	Lecanorales	Cladoniaceae	Cladonia	Cladonia rangiferina	0.00358529	42.8437	1.09926	56.0484	0.00500266
SRR14722150	Eukaryota	Ascomycota	Lecanoromycetes	Lecanorales	Cladoniaceae	Cladonia	Cladonia arbuscula	0.00613143	38.7059	3.17732	58.1065	0.00416092
SRR14722121	Eukaryota	Ascomycota	Lecanoromycetes	Lecanorales	Cladoniaceae	Cladonia	Cladonia macilenta	0.0011145	28.5812	5.44631	65.9691	0.0022207
SRR14722119	Eukaryota	Ascomycota	Lecanoromycetes	Lecanorales	Cladoniaceae	Cladonia	Cladonia grayi	0.00307958	14.4571	8.64948	76.8873	0.00307864
SRR14722117	Eukaryota	Ascomycota	Lecanoromycetes	Lecanorales	Cladoniaceae	Cladonia	Cladonia mateocyatha	0.00321591	32.3069	4.07747	63.6106	0.00180941
SRR14722103	Eukaryota	Ascomycota	Lecanoromycetes	Lecanorales	Cladoniaceae	Cladonia	Cladonia coccifera	0.00346783	31.5873	3.99431	64.4124	0.00249562
SRR14722101	Eukaryota	Ascomycota	Lecanoromycetes	Lecanorales	Cladoniaceae	Cladonia	Cladonia strepsilis	0.00875232	18.6891	3.18419	78.1161	0.00179868
SRR14722099	Eukaryota	Ascomycota	Lecanoromycetes	Lecanorales	Cladoniaceae	Cladonia	Cladonia pyxidata	0.00570093	19.8386	1.38393	78.7653	0.00643204
SRR14722088	Eukaryota	Ascomycota	Lecanoromycetes	Lecanorales	Cladoniaceae	Cladonia	Cladonia uncialis	0.00340176	22.3769	0.664134	76.9524	0.00317855
SRR14722087	Eukaryota	Ascomycota	Lecanoromycetes	Lecanorales	Cladoniaceae	Cladonia	Cladonia stipitata	0.0134283	28.3402	0.835507	70.8097	0.00117625
SRR14722084	Eukaryota	Ascomycota	Lecanoromycetes	Lecanorales	Cladoniaceae	Cladonia	Cladonia squamosa	0.003126	29.2606	2.22257	68.5118	0.00192705
SRR14722082	Eukaryota	Ascomycota	Lecanoromycetes	Lecanorales	Cladoniaceae	Cladonia	Cladonia mateocyatha	0.00784538	41.1535	3.42342	55.4136	0.00170032
SRR14722080	Eukaryota	Ascomycota	Lecanoromycetes	Lecanorales	Cladoniaceae	Cladonia	Cladonia didyma	0.0138635	25.8222	4.31748	69.8427	0.00373421
SRR14722057	Eukaryota	Ascomycota	Lecanoromycetes	Lecanorales	Cladoniaceae	Cladonia	Cladonia squamosa	0.000688133	61.1771	0.56273	38.2591	0.000414431
SRR14722009	Eukaryota	Ascomycota	Lecanoromycetes	Lecanorales	Cladoniaceae	Cladonia	Cladonia apodocarpa	0.000485281	72.599	0.0882934	27.3122	8.0891e-05
SRR14721965	Eukaryota	Ascomycota	Lecanoromycetes	Lecanorales	Cladoniaceae	Cladonia	Cladonia perforata	0.00368924	31.84	0.851279	67.3043	0.000682687
SRR14721939	Eukaryota	Ascomycota	Lecanoromycetes	Lecanorales	Cladoniaceae	Cladonia	Cladonia polycarpoides	0.00711577	27.7314	1.3197	70.9389	0.00293748
SRR14721936	Eukaryota	Ascomycota	Lecanoromycetes	Lecanorales	Cladoniaceae	Cladonia	Cladonia peziziformis	0.003894	18.1888	0.81736	80.9841	0.0058182
SRR14722319	Eukaryota	Ascomycota	Lecanoromycetes	Lecanorales	Cladoniaceae	Cladonia	Cladonia furcata	0.00176051	32.2974	1.34513	66.3541	0.00151758
SRR14722301	Eukaryota	Ascomycota	Lecanoromycetes	Lecanorales	Cladoniaceae	Cladonia	Cladonia leporina	0.00377872	20.3727	0.56578	79.0551	0.00258811
SRR14722299	Eukaryota	Ascomycota	Lecanoromycetes	Lecanorales	Cladoniaceae	Cladonia	Cladonia squamosa	0.0027313	37.3291	0.879239	61.7868	0.00212666
SRR14722298	Eukaryota	Ascomycota	Lecanoromycetes	Lecanorales	Cladoniaceae	Cladonia	Cladonia subtenuis	0.00333537	9.67726	0.253854	90.061	0.00458752
SRR14722296	Eukaryota	Ascomycota	Lecanoromycetes	Lecanorales	Cladoniaceae	Cladonia	Cladonia ravenelii	0.00420174	17.4052	2.35379	80.235	0.00179344
SRR14722294	Eukaryota	Ascomycota	Lecanoromycetes	Lecanorales	Cladoniaceae	Cladonia	Cladonia caroliniana	0.00262599	9.90243	0.742223	89.3507	0.00198092
SRR14722293	Eukaryota	Ascomycota	Lecanoromycetes	Lecanorales	Cladoniaceae	Cladonia	Cladonia subtenuis	0.00290558	20.5427	0.814891	78.6348	0.00472631
SRR14722292	Eukaryota	Ascomycota	Lecanoromycetes	Lecanorales	Cladoniaceae	Cladonia	Cladonia rangiferina	0.00321407	30.4713	1.34729	68.1754	0.00282794
SRR14722290	Eukaryota	Ascomycota	Lecanoromycetes	Lecanorales	Cladoniaceae	Cladonia	Cladonia robbinsii	0.00490726	47.3559	1.09377	51.5436	0.00184002
SRR14722277	Eukaryota	Ascomycota	Lecanoromycetes	Lecanorales	Cladoniaceae	Cladonia	Cladonia furcata	0.00185194	15.0079	0.428214	84.5593	0.00276012
SRR14722269	Eukaryota	Ascomycota	Lecanoromycetes	Lecanorales	Cladoniaceae	Cladonia	Cladonia didyma	0.00171688	79.7958	0.362522	19.8388	0.00117627
SRR15568763	Eukaryota	Ascomycota	Lecanoromycetes	Lecanorales	Cladoniaceae	Cladonia	Cladonia arbuscula	0.000103446	0.507947	0.309278	99.1826	2.75319e-05
SRR15568738	Eukaryota	Ascomycota	Lecanoromycetes	Lecanorales	Cladoniaceae	Cladonia	Cladonia stellaris	3.62239e-05	0.333934	0.0503189	99.6157	3.69993e-05
SRR16304115	Eukaryota	Ascomycota	Lecanoromycetes	Lecanorales	Cladoniaceae	Cladonia	Cladonia rangiferina	0.00743358	14.9827	1.61878	83.3783	0.0128274
SRR16304114	Eukaryota	Ascomycota	Lecanoromycetes	Lecanorales	Cladoniaceae	Cladonia	Cladonia rangiferina	0.0107044	26.9845	3.0299	69.9626	0.0122526
SRR16304103	Eukaryota	Ascomycota	Lecanoromycetes	Lecanorales	Cladoniaceae	Cladonia	Cladonia rangiferina	0.00745493	22.7238	1.09885	76.1666	0.00334837
SRR16304092	Eukaryota	Ascomycota	Lecanoromycetes	Lecanorales	Cladoniaceae	Cladonia	Cladonia rangiferina	0.00748299	27.7181	1.62526	70.6329	0.0162289
SRR16304081	Eukaryota	Ascomycota	Lecanoromycetes	Lecanorales	Cladoniaceae	Cladonia	Cladonia rangiferina	0.002966	7.38696	2.41512	90.1924	0.00252043
SRR16304070	Eukaryota	Ascomycota	Lecanoromycetes	Lecanorales	Cladoniaceae	Cladonia	Cladonia rangiferina	0.0040745	14.1856	0.916861	84.8893	0.00416692
SRR16304068	Eukaryota	Ascomycota	Lecanoromycetes	Lecanorales	Cladoniaceae	Cladonia	Cladonia rangiferina	0.0124473	41.5829	6.28025	52.1145	0.0099274
SRR16304067	Eukaryota	Ascomycota	Lecanoromycetes	Lecanorales	Cladoniaceae	Cladonia	Cladonia stygia	0.00847505	17.5551	1.98996	80.4373	0.00910946
SRR16304066	Eukaryota	Ascomycota	Lecanoromycetes	Lecanorales	Cladoniaceae	Cladonia	Cladonia stygia	0.0057636	18.9063	1.92367	79.1587	0.00560472
SRR16304065	Eukaryota	Ascomycota	Lecanoromycetes	Lecanorales	Cladoniaceae	Cladonia	Cladonia stygia	0.0156526	42.6598	4.72371	52.5787	0.0221818
SRR16304113	Eukaryota	Ascomycota	Lecanoromycetes	Lecanorales	Cladoniaceae	Cladonia	Cladonia rangiferina	0.00351998	23.3525	0.455845	76.1848	0.00335876
SRR16304112	Eukaryota	Ascomycota	Lecanoromycetes	Lecanorales	Cladoniaceae	Cladonia	Cladonia submitis	0.00270828	7.95657	1.05877	90.9785	0.00341168
SRR16304111	Eukaryota	Ascomycota	Lecanoromycetes	Lecanorales	Cladoniaceae	Cladonia	Cladonia submitis	0.00249868	5.28479	1.10384	93.6063	0.00254292
SRR16304110	Eukaryota	Ascomycota	Lecanoromycetes	Lecanorales	Cladoniaceae	Cladonia	Cladonia submitis	0.00170057	2.56388	1.0697	96.3634	0.00132322
SRR16304109	Eukaryota	Ascomycota	Lecanoromycetes	Lecanorales	Cladoniaceae	Cladonia	Cladonia submitis	0.00386858	4.41961	1.48924	94.0839	0.00339523
SRR16304108	Eukaryota	Ascomycota	Lecanoromycetes	Lecanorales	Cladoniaceae	Cladonia	Cladonia arbuscula	0.000890863	0.586776	0.500972	98.9056	0.00574929
SRR16304107	Eukaryota	Ascomycota	Lecanoromycetes	Lecanorales	Cladoniaceae	Cladonia	Cladonia submitis	0.000561075	1.00663	0.462866	98.529	0.00097251
SRR16304106	Eukaryota	Ascomycota	Lecanoromycetes	Lecanorales	Cladoniaceae	Cladonia	Cladonia submitis	0.000478219	1.10195	0.304861	98.592	0.000719892
SRR16304105	Eukaryota	Ascomycota	Lecanoromycetes	Lecanorales	Cladoniaceae	Cladonia	Cladonia submitis	0.000512865	0.870877	0.617755	98.5104	0.000466177
SRR16304104	Eukaryota	Ascomycota	Lecanoromycetes	Lecanorales	Cladoniaceae	Cladonia	Cladonia submitis	0.000186059	0.34669	0.106177	99.5467	0.000199543
SRR16304102	Eukaryota	Ascomycota	Lecanoromycetes	Lecanorales	Cladoniaceae	Cladonia	Cladonia submitis	0.000118695	0.322593	0.0577523	99.6192	0.000373651
SRR16304101	Eukaryota	Ascomycota	Lecanoromycetes	Lecanorales	Cladoniaceae	Cladonia	Cladonia submitis	0.00965415	18.8418	6.63116	74.5019	0.0154727
SRR16304100	Eukaryota	Ascomycota	Lecanoromycetes	Lecanorales	Cladoniaceae	Cladonia	Cladonia rangiferina	0.00511914	11.8855	0.809553	87.2951	0.00468483
SRR16304099	Eukaryota	Ascomycota	Lecanoromycetes	Lecanorales	Cladoniaceae	Cladonia	Cladonia rangiferina	0.0021235	5.75855	0.568325	93.669	0.00202744
SRR16304098	Eukaryota	Ascomycota	Lecanoromycetes	Lecanorales	Cladoniaceae	Cladonia	Cladonia rangiferina	0.00348294	8.10047	0.8358	91.0569	0.00334323
SRR16304097	Eukaryota	Ascomycota	Lecanoromycetes	Lecanorales	Cladoniaceae	Cladonia	Cladonia rangiferina	0.00157179	3.74713	0.681263	95.568	0.00205966
SRR16304096	Eukaryota	Ascomycota	Lecanoromycetes	Lecanorales	Cladoniaceae	Cladonia	Cladonia rangiferina	0.00248144	5.27538	0.755453	93.9645	0.00213913
SRR16304095	Eukaryota	Ascomycota	Lecanoromycetes	Lecanorales	Cladoniaceae	Cladonia	Cladonia rangiferina	0.0014777	3.95744	0.399384	95.6403	0.00139888
SRR16304094	Eukaryota	Ascomycota	Lecanoromycetes	Lecanorales	Cladoniaceae	Cladonia	Cladonia rangiferina	0.0145695	34.0102	5.40412	60.5517	0.0194284
SRR16304093	Eukaryota	Ascomycota	Lecanoromycetes	Lecanorales	Cladoniaceae	Cladonia	Cladonia rangiferina	0.00117021	2.62782	0.701654	96.6683	0.00107696
SRR16304091	Eukaryota	Ascomycota	Lecanoromycetes	Lecanorales	Cladoniaceae	Cladonia	Cladonia rangiferina	0.00710781	20.1458	2.82773	77.0133	0.00611604
SRR16304090	Eukaryota	Ascomycota	Lecanoromycetes	Lecanorales	Cladoniaceae	Cladonia	Cladonia rangiferina	0.0112893	34.1305	2.85745	62.9887	0.0120936
SRR16304089	Eukaryota	Ascomycota	Lecanoromycetes	Lecanorales	Cladoniaceae	Cladonia	Cladonia rangiferina	0.00105475	2.3954	0.300241	97.3021	0.00122488
SRR16304088	Eukaryota	Ascomycota	Lecanoromycetes	Lecanorales	Cladoniaceae	Cladonia	Cladonia rangiferina	0.000838437	1.84299	0.595269	97.5597	0.00122552
SRR16304087	Eukaryota	Ascomycota	Lecanoromycetes	Lecanorales	Cladoniaceae	Cladonia	Cladonia rangiferina	0.000867975	1.34214	0.291832	98.3642	0.000967389
SRR16304086	Eukaryota	Ascomycota	Lecanoromycetes	Lecanorales	Cladoniaceae	Cladonia	Cladonia submitis	0.000361772	0.923824	0.306367	98.7649	0.0045266
SRR16304085	Eukaryota	Ascomycota	Lecanoromycetes	Lecanorales	Cladoniaceae	Cladonia	Cladonia rangiferina	0.00984237	24.1736	5.73741	70.0675	0.0116191
SRR16304084	Eukaryota	Ascomycota	Lecanoromycetes	Lecanorales	Cladoniaceae	Cladonia	Cladonia rangiferina	0.00072632	1.48541	0.488874	98.0237	0.00132445
SRR16304083	Eukaryota	Ascomycota	Lecanoromycetes	Lecanorales	Cladoniaceae	Cladonia	Cladonia rangiferina	0.00111392	2.64149	0.716167	96.6399	0.00129163
SRR16304082	Eukaryota	Ascomycota	Lecanoromycetes	Lecanorales	Cladoniaceae	Cladonia	Cladonia rangiferina	0.000787045	2.74224	0.448371	96.8077	0.000909686
SRR16304080	Eukaryota	Ascomycota	Lecanoromycetes	Lecanorales	Cladoniaceae	Cladonia	Cladonia rangiferina	0.000804203	2.33997	0.518197	97.1401	0.000960303
SRR16304079	Eukaryota	Ascomycota	Lecanoromycetes	Lecanorales	Cladoniaceae	Cladonia	Cladonia rangiferina	0.000965654	5.20469	0.235158	94.5553	0.00387068
SRR16304078	Eukaryota	Ascomycota	Lecanoromycetes	Lecanorales	Cladoniaceae	Cladonia	Cladonia subtenuis	0.00324042	11.5326	2.0224	86.4345	0.00727494
SRR16304077	Eukaryota	Ascomycota	Lecanoromycetes	Lecanorales	Cladoniaceae	Cladonia	Cladonia submitis	0.00511535	12.3578	3.26203	84.3693	0.00568167
SRR16304076	Eukaryota	Ascomycota	Lecanoromycetes	Lecanorales	Cladoniaceae	Cladonia	Cladonia arbuscula	0.00589336	19.6684	4.11333	76.2022	0.0101584
SRR16304075	Eukaryota	Ascomycota	Lecanoromycetes	Lecanorales	Cladoniaceae	Cladonia	Cladonia rangiferina	0.00591797	18.2783	2.0589	79.6505	0.00635762
SRR16304074	Eukaryota	Ascomycota	Lecanoromycetes	Lecanorales	Cladoniaceae	Cladonia	Cladonia rangiferina	0.0053959	21.1526	0.758568	78.0783	0.0051842
SRR16304073	Eukaryota	Ascomycota	Lecanoromycetes	Lecanorales	Cladoniaceae	Cladonia	Cladonia oricola	0.00308581	9.61294	2.70442	87.6749	0.0046401
SRR16304072	Eukaryota	Ascomycota	Lecanoromycetes	Lecanorales	Cladoniaceae	Cladonia	Cladonia oricola	0.00234281	4.58415	1.55572	93.8559	0.00184757
SRR16304071	Eukaryota	Ascomycota	Lecanoromycetes	Lecanorales	Cladoniaceae	Cladonia	Cladonia submitis	0.00215708	3.53168	1.14308	95.3212	0.00192882
SRR16304069	Eukaryota	Ascomycota	Lecanoromycetes	Lecanorales	Cladoniaceae	Cladonia	Cladonia submitis	0.00157217	5.15316	1.57448	93.2634	0.00743041
SRR24412705	Eukaryota	Ascomycota	Lecanoromycetes	Lecanorales	Cladoniaceae	Cladonia	Cladonia perforata	0.00132673	4.73575	1.22666	94.0352	0.00106597
SRR24412693	Eukaryota	Ascomycota	Lecanoromycetes	Lecanorales	Cladoniaceae	Cladonia	Cladonia perforata	0.00070877	3.77522	0.419041	95.8047	0.000315688
SRR24412692	Eukaryota	Ascomycota	Lecanoromycetes	Lecanorales	Cladoniaceae	Cladonia	Cladonia perforata	0.000625997	2.06477	1.14986	96.7845	0.000259022
SRR24412691	Eukaryota	Ascomycota	Lecanoromycetes	Lecanorales	Cladoniaceae	Cladonia	Cladonia perforata	0.000442507	5.98207	0.721914	93.2909	0.00464142
SRR24412690	Eukaryota	Ascomycota	Lecanoromycetes	Lecanorales	Cladoniaceae	Cladonia	Cladonia perforata	0.00020703	2.09727	0.296279	97.6059	0.000296988
SRR24412689	Eukaryota	Ascomycota	Lecanoromycetes	Lecanorales	Cladoniaceae	Cladonia	Cladonia perforata	0.00171321	4.46928	2.04417	93.4838	0.00105597
SRR24412688	Eukaryota	Ascomycota	Lecanoromycetes	Lecanorales	Cladoniaceae	Cladonia	Cladonia perforata	0.000660625	3.50613	0.35281	96.14	0.000386129
SRR24412687	Eukaryota	Ascomycota	Lecanoromycetes	Lecanorales	Cladoniaceae	Cladonia	Cladonia perforata	0.000741894	3.12831	1.04702	95.8233	0.000656414
SRR24412686	Eukaryota	Ascomycota	Lecanoromycetes	Lecanorales	Cladoniaceae	Cladonia	Cladonia perforata	0.000357656	1.9559	0.222712	97.8206	0.000406392
SRR24412703	Eukaryota	Ascomycota	Lecanoromycetes	Lecanorales	Cladoniaceae	Cladonia	Cladonia perforata	0.000696185	3.26553	0.437645	96.2956	0.000496605
SRR24412702	Eukaryota	Ascomycota	Lecanoromycetes	Lecanorales	Cladoniaceae	Cladonia	Cladonia perforata	0.00110447	5.92941	0.550506	93.5178	0.00117337
SRR24412701	Eukaryota	Ascomycota	Lecanoromycetes	Lecanorales	Cladoniaceae	Cladonia	Cladonia perforata	0.00158383	4.86777	0.507768	94.6219	0.000949585
SRR24412700	Eukaryota	Ascomycota	Lecanoromycetes	Lecanorales	Cladoniaceae	Cladonia	Cladonia perforata	0.00169832	5.65376	1.02989	93.3133	0.00134318
SRR24412699	Eukaryota	Ascomycota	Lecanoromycetes	Lecanorales	Cladoniaceae	Cladonia	Cladonia perforata	0.00109069	3.55747	0.841513	95.5995	0.000460879
SRR24412698	Eukaryota	Ascomycota	Lecanoromycetes	Lecanorales	Cladoniaceae	Cladonia	Cladonia leporina	0.000860023	3.91692	0.199591	95.8818	0.000844012
SRR24412697	Eukaryota	Ascomycota	Lecanoromycetes	Lecanorales	Cladoniaceae	Cladonia	Cladonia perforata	0.000515921	3.80579	0.356439	95.837	0.000287732
SRR24412696	Eukaryota	Ascomycota	Lecanoromycetes	Lecanorales	Cladoniaceae	Cladonia	Cladonia perforata	0.000480975	4.31397	0.538996	95.1461	0.000485812
SRR24412695	Eukaryota	Ascomycota	Lecanoromycetes	Lecanorales	Cladoniaceae	Cladonia	Cladonia perforata	0.00169535	5.38362	0.899615	93.714	0.00110498
SRR24412694	Eukaryota	Ascomycota	Lecanoromycetes	Lecanorales	Cladoniaceae	Cladonia	Cladonia perforata	7.43063e-05	0.438157	0.141753	99.4199	9.95312e-05
SRR9610073	Eukaryota	Ascomycota	Lecanoromycetes	Lecanorales	Lecanoraceae	Lecanora	Lecanora perplexa	0.00188911	39.5388	9.13092	51.3258	0.00256886
SRR13685153	Eukaryota	Ascomycota	Lecanoromycetes	Lecanorales	Lecanoraceae	Lecanora	Lecanora cinereofusca	0.000963602	39.6842	5.84407	54.4703	0.00047617
SRR14722232	Eukaryota	Ascomycota	Lecanoromycetes	Lecanorales	Lecanoraceae	Lecanora	Lecanora rugosella	0.00409651	43.0511	2.96796	53.9726	0.00422558
SRR14722231	Eukaryota	Ascomycota	Lecanoromycetes	Lecanorales	Lecanoraceae	Lecanora	Lecanora masana	0.0034069	11.3931	5.80267	82.7976	0.00323896
SRR14722198	Eukaryota	Ascomycota	Lecanoromycetes	Lecanorales	Lecanoraceae	Lecanora	Lecanora cinereofusca	0.00137419	43.9294	5.12661	50.9421	0.000530396
SRR14722184	Eukaryota	Ascomycota	Lecanoromycetes	Lecanorales	Lecanoraceae	Lecanora	Lecanora hybocarpa	0.000331215	2.16116	3.56362	94.2746	0.000288274
SRR14722158	Eukaryota	Ascomycota	Lecanoromycetes	Lecanorales	Lecanoraceae	Lecanora	Lecanora albella	0.00100167	12.5723	4.16378	83.2623	0.000621533
SRR14722154	Eukaryota	Ascomycota	Lecanoromycetes	Lecanorales	Lecanoraceae	Lecanora	Lecanora strobilina	0.00692849	27.8863	9.70774	62.3969	0.00221839
SRR14722078	Eukaryota	Ascomycota	Lecanoromycetes	Lecanorales	Lecanoraceae	Lecanora	Lecanora oreinoides	0.00458461	43.0755	1.98356	54.9347	0.00164917
SRR14722033	Eukaryota	Ascomycota	Lecanoromycetes	Lecanorales	Lecanoraceae	Lecanora	Lecanora pseudistera	0.000807734	70.7427	0.111939	29.1445	4.90553e-05
SRR14721987	Eukaryota	Ascomycota	Lecanoromycetes	Lecanorales	Lecanoraceae	Lecanora	Lecanora subimmergens	0.00116846	71.3462	0.206513	28.4459	0.000199154
SRR14722309	Eukaryota	Ascomycota	Lecanoromycetes	Lecanorales	Lecanoraceae	Lecanora	Lecanora markjohnstonii	0.00281083	19.7589	1.09548	79.141	0.00181916
SRR17413119	Eukaryota	Ascomycota	Lecanoromycetes	Lecanorales	Lecanoraceae	Lecanora	Lecanora bermudensis	3.64795e-05	32.29	0.00200721	67.7067	0.00125084
SRR17413118	Eukaryota	Ascomycota	Lecanoromycetes	Lecanorales	Lecanoraceae	Lecanora	Lecanora cadubriae	0.000135685	0.21073	0.420025	99.3687	0.000377806
SRR17413107	Eukaryota	Ascomycota	Lecanoromycetes	Lecanorales	Lecanoraceae	Lecanora	Lecanora carpinea	7.84993e-07	36.4589	0.0542927	63.4555	0.031381
SRR17413104	Eukaryota	Ascomycota	Lecanoromycetes	Lecanorales	Lecanoraceae	Lecanora	Lecanora intumescens	0.000216011	34.8349	0.0824284	65.0824	7.39022e-05
SRR17413103	Eukaryota	Ascomycota	Lecanoromycetes	Lecanorales	Lecanoraceae	Lecanora	Lecanora polytropa	0	34.4419	0.00224163	65.5559	2.24143e-06
SRR17413102	Eukaryota	Ascomycota	Lecanoromycetes	Lecanorales	Lecanoraceae	Lecanora	Lecanora pseudargentata	0	0.00595519	0.00467552	99.9894	8.97716e-06
SRR17413101	Eukaryota	Ascomycota	Lecanoromycetes	Lecanorales	Lecanoraceae	Lecanora	Lecanora rupicola	3.27791e-08	33.3551	0.000223786	66.6446	1.48025e-05
SRR17413099	Eukaryota	Ascomycota	Lecanoromycetes	Lecanorales	Lecanoraceae	Lecanora	Lecanora subintricata	0	0.00144455	0.0016817	99.9969	1.76533e-05
SRR17413098	Eukaryota	Ascomycota	Lecanoromycetes	Lecanorales	Lecanoraceae	Lecanora	Lecanora subintricata	0	0.959485	0.0738584	98.9658	0.000828427
SRR17413117	Eukaryota	Ascomycota	Lecanoromycetes	Lecanorales	Lecanoraceae	Lecanora	Lecanora subintricata	0.000150123	0.469077	4.93751	94.5929	0.000345361
SRR17413116	Eukaryota	Ascomycota	Lecanoromycetes	Lecanorales	Lecanoraceae	Lecanora	Lecanora subintricata	0.00286431	8.17415	3.24646	88.5516	0.0249279
SRR17413115	Eukaryota	Ascomycota	Lecanoromycetes	Lecanorales	Lecanoraceae	Lecanora	Lecanora subintricata	0.00091429	24.648	0.456558	74.885	0.00950003
SRR17413114	Eukaryota	Ascomycota	Lecanoromycetes	Lecanorales	Lecanoraceae	Lecanora	Lecanora subsaligna	0.0175998	8.20826	4.56592	87.1923	0.0159044
SRR17413113	Eukaryota	Ascomycota	Lecanoromycetes	Lecanorales	Lecanoraceae	Lecanora	Lecanora varia	1.03011e-05	32.6377	0.225942	67.0163	0.120099
SRR18643619	Eukaryota	Ascomycota	Lecanoromycetes	Lecanorales	Lecanoraceae	Lecanora	Lecanora polytropa	7.81666e-05	0.413006	0.265639	99.3212	3.43189e-05
SRR18643620	Eukaryota	Ascomycota	Lecanoromycetes	Lecanorales	Lecanoraceae	Lecanora	Lecanora polytropa	0.00068039	0.140087	1.1557	98.7035	0
SRR18643610	Eukaryota	Ascomycota	Lecanoromycetes	Lecanorales	Lecanoraceae	Lecanora	Lecanora polytropa	0.00031896	1.90233	0.985878	97.1109	0.000553029
SRR18643608	Eukaryota	Ascomycota	Lecanoromycetes	Lecanorales	Lecanoraceae	Lecanora	Lecanora polytropa	0.0010956	0.50446	0.154273	99.34	0.00021637
SRR18643638	Eukaryota	Ascomycota	Lecanoromycetes	Lecanorales	Lecanoraceae	Lecanora	Lecanora polytropa	0.00347482	0.310243	0.213415	99.4726	0.000272748
SRR18643637	Eukaryota	Ascomycota	Lecanoromycetes	Lecanorales	Lecanoraceae	Lecanora	Lecanora polytropa	0.00111537	0.623591	0.670585	98.7044	0.000300288
SRR18643636	Eukaryota	Ascomycota	Lecanoromycetes	Lecanorales	Lecanoraceae	Lecanora	Lecanora polytropa	0.0054181	0.189998	0.105989	99.6985	9.32388e-05
SRR18643634	Eukaryota	Ascomycota	Lecanoromycetes	Lecanorales	Lecanoraceae	Lecanora	Lecanora polytropa	0.00201081	0.321868	0.267891	99.4082	7.95818e-05
SRR18643612	Eukaryota	Ascomycota	Lecanoromycetes	Lecanorales	Lecanoraceae	Lecanora	Lecanora polytropa	0.00122174	0.597515	0.35862	99.0426	6.1768e-05
SRR18643611	Eukaryota	Ascomycota	Lecanoromycetes	Lecanorales	Lecanoraceae	Lecanora	Lecanora polytropa	0.000392456	0.528239	0.396628	99.0746	0.000182093
SRR18643609	Eukaryota	Ascomycota	Lecanoromycetes	Lecanorales	Lecanoraceae	Lecanora	Lecanora polytropa	0.000372742	0.578533	0.281508	99.1395	4.17656e-05
SRR18643635	Eukaryota	Ascomycota	Lecanoromycetes	Lecanorales	Lecanoraceae	Lecanora	Lecanora polytropa	0.00103681	0.061275	0.200506	99.7371	0.000118174
SRR18643613	Eukaryota	Ascomycota	Lecanoromycetes	Lecanorales	Lecanoraceae	Lecanora	Lecanora polytropa	0.00139916	0.270205	0.516176	99.2117	0.000519693
SRR18643628	Eukaryota	Ascomycota	Lecanoromycetes	Lecanorales	Lecanoraceae	Lecanora	Lecanora polytropa	0.00731853	3.02665	1.00013	95.9657	0.000177718
SRR18643625	Eukaryota	Ascomycota	Lecanoromycetes	Lecanorales	Lecanoraceae	Lecanora	Lecanora polytropa	0.000535853	0.363129	0.21723	99.4187	0.000395313
SRR18643621	Eukaryota	Ascomycota	Lecanoromycetes	Lecanorales	Lecanoraceae	Lecanora	Lecanora polytropa	0.00869527	0.172414	0.18586	99.633	3.82984e-06
SRR18643632	Eukaryota	Ascomycota	Lecanoromycetes	Lecanorales	Lecanoraceae	Lecanora	Lecanora polytropa	0.000628414	1.03666	0.224185	98.7383	0.000250025
SRR18643629	Eukaryota	Ascomycota	Lecanoromycetes	Lecanorales	Lecanoraceae	Lecanora	Lecanora polytropa	0.000628768	0.257705	0.210171	99.5313	0.000162009
SRR18643627	Eukaryota	Ascomycota	Lecanoromycetes	Lecanorales	Lecanoraceae	Lecanora	Lecanora polytropa	0.00523333	0.226007	0.0451688	99.7235	8.90373e-05
SRR18643623	Eukaryota	Ascomycota	Lecanoromycetes	Lecanorales	Lecanoraceae	Lecanora	Lecanora polytropa	9.78952e-05	0.421453	0.137776	99.4406	9.5581e-05
SRR18643622	Eukaryota	Ascomycota	Lecanoromycetes	Lecanorales	Lecanoraceae	Lecanora	Lecanora polytropa	0.00513146	0.109479	0.136724	99.7486	4.43948e-05
SRR18643630	Eukaryota	Ascomycota	Lecanoromycetes	Lecanorales	Lecanoraceae	Lecanora	Lecanora polytropa	0.000726027	0.20448	0.72415	99.0704	0.000200674
SRR18643639	Eukaryota	Ascomycota	Lecanoromycetes	Lecanorales	Lecanoraceae	Lecanora	Lecanora polytropa	0.000948891	1.12693	0.284043	98.588	4.1337e-05
SRR18643640	Eukaryota	Ascomycota	Lecanoromycetes	Lecanorales	Lecanoraceae	Lecanora	Lecanora polytropa	0.00113541	0.161921	0.261016	99.5759	9.45337e-06
SRR18643624	Eukaryota	Ascomycota	Lecanoromycetes	Lecanorales	Lecanoraceae	Lecanora	Lecanora polytropa	0.00653084	0.134114	0.237617	99.6217	2.77895e-05
SRR18643626	Eukaryota	Ascomycota	Lecanoromycetes	Lecanorales	Lecanoraceae	Lecanora	Lecanora polytropa	0.00296751	0.276579	0.388352	99.332	0.000119669
SRR18643633	Eukaryota	Ascomycota	Lecanoromycetes	Lecanorales	Lecanoraceae	Lecanora	Lecanora polytropa	0.00118717	0.235198	0.514733	99.2489	8.90021e-06
SRR18643617	Eukaryota	Ascomycota	Lecanoromycetes	Lecanorales	Lecanoraceae	Lecanora	Lecanora polytropa	0.000262151	3.74966	2.46581	93.7842	7.08172e-05
SRR18643618	Eukaryota	Ascomycota	Lecanoromycetes	Lecanorales	Lecanoraceae	Lecanora	Lecanora polytropa	0.0015287	7.81899	0.892211	91.2868	0.000461762
SRR18643616	Eukaryota	Ascomycota	Lecanoromycetes	Lecanorales	Lecanoraceae	Lecanora	Lecanora polytropa	0.00209428	5.37663	3.89772	90.7224	0.00114419
SRR18643615	Eukaryota	Ascomycota	Lecanoromycetes	Lecanorales	Lecanoraceae	Lecanora	Lecanora polytropa	0.00769203	0.0328732	0.584782	99.3746	1.69704e-05
SRR18643614	Eukaryota	Ascomycota	Lecanoromycetes	Lecanorales	Lecanoraceae	Lecanora	Lecanora polytropa	0	0.0248021	0.306578	99.6686	9.01589e-06
SRR14722128	Eukaryota	Ascomycota	Lecanoromycetes	Lecanorales	Lecanoraceae	Lecidella	Lecidella sp. Lendemer_46226_NY-2606722	0.00745532	34.4762	7.73074	57.7789	0.00670831
SRR17413112	Eukaryota	Ascomycota	Lecanoromycetes	Lecanorales	Lecanoraceae	Lecidella	Lecidella elaeochroma	1.22159e-07	37.1146	0.000235507	62.8852	1.23106e-06
SRR17413111	Eukaryota	Ascomycota	Lecanoromycetes	Lecanorales	Lecanoraceae	Myriolecis	Myriolecis dispersa	0.000194187	37.717	0.0133634	62.2694	3.33557e-05
SRR10277319	Eukaryota	Ascomycota	Lecanoromycetes	Lecanorales	Lecanoraceae	Protoparmeliopsis	Protoparmeliopsis peltata	0.000577721	4.18125	11.2562	84.5611	0.000863674
SRR17413109	Eukaryota	Ascomycota	Lecanoromycetes	Lecanorales	Lecanoraceae	Protoparmeliopsis	Protoparmeliopsis muralis	8.58451e-05	5.01937	0.408194	94.5652	0.0071696
SRR10277389	Eukaryota	Ascomycota	Lecanoromycetes	Lecanorales	Lecanoraceae	Rhizoplaca	Rhizoplaca haydenii	5.84357e-05	0.0273506	0.0149307	99.9576	3.0737e-05
SRR10277388	Eukaryota	Ascomycota	Lecanoromycetes	Lecanorales	Lecanoraceae	Rhizoplaca	Rhizoplaca arbuscula	6.38309e-06	0.0391281	0.0119217	99.9489	0
SRR10277377	Eukaryota	Ascomycota	Lecanoromycetes	Lecanorales	Lecanoraceae	Rhizoplaca	Rhizoplaca arbuscula	0.000290389	0.115432	0.0142127	99.8701	0
SRR10277366	Eukaryota	Ascomycota	Lecanoromycetes	Lecanorales	Lecanoraceae	Rhizoplaca	Rhizoplaca haydenii	0.000127056	0.0421636	0.0147318	99.943	1.23025e-05
SRR10277355	Eukaryota	Ascomycota	Lecanoromycetes	Lecanorales	Lecanoraceae	Rhizoplaca	Rhizoplaca haydenii	2.31249e-06	0.0138081	0.0134157	99.9728	1.61146e-05
SRR10277344	Eukaryota	Ascomycota	Lecanoromycetes	Lecanorales	Lecanoraceae	Rhizoplaca	Rhizoplaca arbuscula	6.92699e-06	0.0535879	0.0124803	99.9339	1.1466e-06
SRR10277333	Eukaryota	Ascomycota	Lecanoromycetes	Lecanorales	Lecanoraceae	Rhizoplaca	Rhizoplaca arbuscula	1.07986e-05	0.0944704	0.0480791	99.8574	1.03848e-05
SRR10277322	Eukaryota	Ascomycota	Lecanoromycetes	Lecanorales	Lecanoraceae	Rhizoplaca	Rhizoplaca haydenii	0.000348538	0.0921339	0.012569	99.8949	8.00175e-06
SRR10277317	Eukaryota	Ascomycota	Lecanoromycetes	Lecanorales	Lecanoraceae	Rhizoplaca	Rhizoplaca haydenii	0.00018567	0.0981037	0.0131353	99.8886	1.9914e-05
SRR10277316	Eukaryota	Ascomycota	Lecanoromycetes	Lecanorales	Lecanoraceae	Rhizoplaca	Rhizoplaca haydenii	2.24367e-05	0.0758532	0.013103	99.911	4.6311e-06
SRR10277387	Eukaryota	Ascomycota	Lecanoromycetes	Lecanorales	Lecanoraceae	Rhizoplaca	Rhizoplaca haydenii	1.15937e-06	0.0475687	0.0146827	99.9377	6.63122e-06
SRR10277386	Eukaryota	Ascomycota	Lecanoromycetes	Lecanorales	Lecanoraceae	Rhizoplaca	Rhizoplaca arbuscula	0.000118306	0.0588877	0.0166066	99.9244	1.46416e-06
SRR10277385	Eukaryota	Ascomycota	Lecanoromycetes	Lecanorales	Lecanoraceae	Rhizoplaca	Rhizoplaca haydenii	6.61249e-05	0.0133351	0.015892	99.9707	2.86727e-05
SRR10277384	Eukaryota	Ascomycota	Lecanoromycetes	Lecanorales	Lecanoraceae	Rhizoplaca	Rhizoplaca idahoensis	4.51896e-05	0.0705278	0.313262	99.6161	8.19659e-05
SRR10277383	Eukaryota	Ascomycota	Lecanoromycetes	Lecanorales	Lecanoraceae	Rhizoplaca	Rhizoplaca arbuscula	8.8161e-06	0.207933	0.130124	99.6619	1.23942e-05
SRR10277382	Eukaryota	Ascomycota	Lecanoromycetes	Lecanorales	Lecanoraceae	Rhizoplaca	Rhizoplaca arbuscula	2.53107e-05	0.231859	0.0592851	99.7088	2.86667e-05
SRR10277381	Eukaryota	Ascomycota	Lecanoromycetes	Lecanorales	Lecanoraceae	Rhizoplaca	Rhizoplaca arbuscula	0	0.0201574	0.0147212	99.9651	0
SRR10277380	Eukaryota	Ascomycota	Lecanoromycetes	Lecanorales	Lecanoraceae	Rhizoplaca	Rhizoplaca arbuscula	6.78356e-05	0.121816	28.7956	71.0825	2.90202e-05
SRR10277379	Eukaryota	Ascomycota	Lecanoromycetes	Lecanorales	Lecanoraceae	Rhizoplaca	Rhizoplaca arbuscula	3.46972e-06	0.0307769	0.0163597	99.9529	6.61446e-06
SRR10277378	Eukaryota	Ascomycota	Lecanoromycetes	Lecanorales	Lecanoraceae	Rhizoplaca	Rhizoplaca arbuscula	3.70397e-06	0.0122252	0.0174724	99.9703	4.51139e-06
SRR10277376	Eukaryota	Ascomycota	Lecanoromycetes	Lecanorales	Lecanoraceae	Rhizoplaca	Rhizoplaca arbuscula	4.16594e-06	0.025283	0.0182878	99.9564	3.79575e-06
SRR10277375	Eukaryota	Ascomycota	Lecanoromycetes	Lecanorales	Lecanoraceae	Rhizoplaca	Rhizoplaca polymorpha	3.61802e-05	0.0963219	0.0855318	99.8181	1.11897e-05
SRR10277374	Eukaryota	Ascomycota	Lecanoromycetes	Lecanorales	Lecanoraceae	Rhizoplaca	Rhizoplaca sp. 715f	3.8306e-05	0.263499	0.0700939	99.6663	4.25862e-05
SRR10277373	Eukaryota	Ascomycota	Lecanoromycetes	Lecanorales	Lecanoraceae	Rhizoplaca	Rhizoplaca haydenii	0.000177644	0.522705	0.173125	99.304	3.13657e-05
SRR10277372	Eukaryota	Ascomycota	Lecanoromycetes	Lecanorales	Lecanoraceae	Rhizoplaca	Rhizoplaca haydenii	5.4784e-05	0.20058	0.0476059	99.7517	1.11539e-05
SRR10277371	Eukaryota	Ascomycota	Lecanoromycetes	Lecanorales	Lecanoraceae	Rhizoplaca	Rhizoplaca haydenii	6.77381e-06	0.039891	0.023636	99.9365	3.84487e-06
SRR10277370	Eukaryota	Ascomycota	Lecanoromycetes	Lecanorales	Lecanoraceae	Rhizoplaca	Rhizoplaca haydenii	8.39723e-05	0.0473912	0.0450268	99.9075	2.46645e-05
SRR10277369	Eukaryota	Ascomycota	Lecanoromycetes	Lecanorales	Lecanoraceae	Rhizoplaca	Rhizoplaca arbuscula	1.08588e-05	0.017988	0.0143189	99.9677	1.12612e-06
SRR10277368	Eukaryota	Ascomycota	Lecanoromycetes	Lecanorales	Lecanoraceae	Rhizoplaca	Rhizoplaca cf. idahoensis	1.71142e-06	0.0065696	0.020757	99.9727	5.96799e-06
SRR10277367	Eukaryota	Ascomycota	Lecanoromycetes	Lecanorales	Lecanoraceae	Rhizoplaca	Rhizoplaca haydenii	2.296e-05	0.0469206	0.0183521	99.9347	7.52687e-06
SRR10277365	Eukaryota	Ascomycota	Lecanoromycetes	Lecanorales	Lecanoraceae	Rhizoplaca	Rhizoplaca haydenii	1.79215e-06	0.0199421	0.0245052	99.9555	8.74619e-06
SRR10277364	Eukaryota	Ascomycota	Lecanoromycetes	Lecanorales	Lecanoraceae	Rhizoplaca	Rhizoplaca arbuscula	1.55417e-05	0.0200899	0.138554	99.8413	1.64478e-05
SRR10277363	Eukaryota	Ascomycota	Lecanoromycetes	Lecanorales	Lecanoraceae	Rhizoplaca	Rhizoplaca haydenii	5.52412e-06	0.0371243	0.0150345	99.9478	4.19399e-06
SRR10277362	Eukaryota	Ascomycota	Lecanoromycetes	Lecanorales	Lecanoraceae	Rhizoplaca	Rhizoplaca cf. idahoensis	0.000244632	0.462759	0.076012	99.4609	6.63854e-05
SRR10277361	Eukaryota	Ascomycota	Lecanoromycetes	Lecanorales	Lecanoraceae	Rhizoplaca	Rhizoplaca cf. idahoensis	0.000218897	1.0684	0.134083	98.7972	6.3811e-05
SRR10277360	Eukaryota	Ascomycota	Lecanoromycetes	Lecanorales	Lecanoraceae	Rhizoplaca	Rhizoplaca melanophthalma subsp. crispa	3.81333e-05	0.142541	0.0286184	99.8287	6.0267e-05
SRR10277359	Eukaryota	Ascomycota	Lecanoromycetes	Lecanorales	Lecanoraceae	Rhizoplaca	Rhizoplaca melanophthalma subsp. crispa	2.39993e-05	0.10824	0.0425308	99.8492	6.74396e-06
SRR10277358	Eukaryota	Ascomycota	Lecanoromycetes	Lecanorales	Lecanoraceae	Rhizoplaca	Rhizoplaca melanophthalma	0.00394646	22.0221	1.16556	76.8047	0.00366834
SRR10277357	Eukaryota	Ascomycota	Lecanoromycetes	Lecanorales	Lecanoraceae	Rhizoplaca	Rhizoplaca melanophthalma	0.00470437	11.2519	0.60368	88.1381	0.00164502
SRR10277356	Eukaryota	Ascomycota	Lecanoromycetes	Lecanorales	Lecanoraceae	Rhizoplaca	Rhizoplaca melanophthalma	0.00155944	5.98102	1.0688	92.9477	0.000968192
SRR10277354	Eukaryota	Ascomycota	Lecanoromycetes	Lecanorales	Lecanoraceae	Rhizoplaca	Rhizoplaca melanophthalma	0.0018646	6.58224	1.23091	92.1843	0.000725728
SRR10277353	Eukaryota	Ascomycota	Lecanoromycetes	Lecanorales	Lecanoraceae	Rhizoplaca	Rhizoplaca melanophthalma	0.000148829	1.00416	0.176395	98.8192	0.00013912
SRR10277352	Eukaryota	Ascomycota	Lecanoromycetes	Lecanorales	Lecanoraceae	Rhizoplaca	Rhizoplaca melanophthalma	1.76031e-05	0.0185628	2.39582	97.5856	2.3015e-05
SRR10277351	Eukaryota	Ascomycota	Lecanoromycetes	Lecanorales	Lecanoraceae	Rhizoplaca	Rhizoplaca cf. porteri	2.81556e-06	0.0383568	0.0386164	99.923	7.23817e-06
SRR10277350	Eukaryota	Ascomycota	Lecanoromycetes	Lecanorales	Lecanoraceae	Rhizoplaca	Rhizoplaca cf. porteri	1.9196e-05	0.104495	0.0547083	99.8407	2.94088e-05
SRR10277349	Eukaryota	Ascomycota	Lecanoromycetes	Lecanorales	Lecanoraceae	Rhizoplaca	Rhizoplaca novomexicana	0.000485349	4.09047	3.89642	92.0112	0.00140676
SRR10277348	Eukaryota	Ascomycota	Lecanoromycetes	Lecanorales	Lecanoraceae	Rhizoplaca	Rhizoplaca occulta	0.000184509	0.766268	0.163239	99.0698	0.00052625
SRR10277347	Eukaryota	Ascomycota	Lecanoromycetes	Lecanorales	Lecanoraceae	Rhizoplaca	Rhizoplaca occulta	0.00368406	17.2446	3.98786	78.7605	0.00339377
SRR10277346	Eukaryota	Ascomycota	Lecanoromycetes	Lecanorales	Lecanoraceae	Rhizoplaca	Rhizoplaca parilis	3.91211e-05	0.177674	0.100974	99.7213	1.79075e-05
SRR10277345	Eukaryota	Ascomycota	Lecanoromycetes	Lecanorales	Lecanoraceae	Rhizoplaca	Rhizoplaca parilis	2.50011e-05	0.249052	0.0302189	99.7207	5.84143e-06
SRR10277343	Eukaryota	Ascomycota	Lecanoromycetes	Lecanorales	Lecanoraceae	Rhizoplaca	Rhizoplaca parilis	0.000135801	0.645091	0.0646033	99.2899	0.00024457
SRR10277342	Eukaryota	Ascomycota	Lecanoromycetes	Lecanorales	Lecanoraceae	Rhizoplaca	Rhizoplaca parilis	0.000200423	4.2665	0.102019	95.6307	0.000610306
SRR10277340	Eukaryota	Ascomycota	Lecanoromycetes	Lecanorales	Lecanoraceae	Rhizoplaca	Rhizoplaca polymorpha	4.04226e-05	0.293763	0.0611545	99.645	9.13386e-05
SRR10277339	Eukaryota	Ascomycota	Lecanoromycetes	Lecanorales	Lecanoraceae	Rhizoplaca	Rhizoplaca polymorpha	5.34063e-06	0.0433228	0.0336827	99.923	2.98244e-06
SRR10277338	Eukaryota	Ascomycota	Lecanoromycetes	Lecanorales	Lecanoraceae	Rhizoplaca	Rhizoplaca polymorpha	3.1696e-06	0.0212881	0.0316881	99.947	9.63495e-06
SRR10277337	Eukaryota	Ascomycota	Lecanoromycetes	Lecanorales	Lecanoraceae	Rhizoplaca	Rhizoplaca polymorpha	0.00075099	5.1112	0.643748	94.2409	0.00336949
SRR10277336	Eukaryota	Ascomycota	Lecanoromycetes	Lecanorales	Lecanoraceae	Rhizoplaca	Rhizoplaca porteri	0	0.0214027	0.0179797	99.9606	0
SRR10277335	Eukaryota	Ascomycota	Lecanoromycetes	Lecanorales	Lecanoraceae	Rhizoplaca	Rhizoplaca porteri	3.59963e-06	0.0583478	0.0227565	99.9189	1.19717e-05
SRR10277334	Eukaryota	Ascomycota	Lecanoromycetes	Lecanorales	Lecanoraceae	Rhizoplaca	Rhizoplaca porteri	0.00041165	1.64609	0.797275	97.5562	4.95663e-05
SRR10277332	Eukaryota	Ascomycota	Lecanoromycetes	Lecanorales	Lecanoraceae	Rhizoplaca	Rhizoplaca porteri	1.98436e-06	0.0160726	0.0267615	99.9572	3.79695e-06
SRR10277331	Eukaryota	Ascomycota	Lecanoromycetes	Lecanorales	Lecanoraceae	Rhizoplaca	Rhizoplaca porteri	1.39928e-06	0.010828	0.0383534	99.9508	5.05718e-06
SRR10277330	Eukaryota	Ascomycota	Lecanoromycetes	Lecanorales	Lecanoraceae	Rhizoplaca	Rhizoplaca idahoensis	0.000104209	0.184225	0.348037	99.4676	7.20861e-05
SRR10277329	Eukaryota	Ascomycota	Lecanoromycetes	Lecanorales	Lecanoraceae	Rhizoplaca	Rhizoplaca arbuscula	0.000156394	0.0362597	0.211001	99.7525	5.92706e-05
SRR10277328	Eukaryota	Ascomycota	Lecanoromycetes	Lecanorales	Lecanoraceae	Rhizoplaca	Rhizoplaca melanophthalma subsp. cerebriformis	0.000967038	0.668987	1.11426	98.2157	8.43028e-05
SRR10277327	Eukaryota	Ascomycota	Lecanoromycetes	Lecanorales	Lecanoraceae	Rhizoplaca	Rhizoplaca shushanii	0.000104512	0.201864	0.105483	99.6925	6.93676e-05
SRR10277326	Eukaryota	Ascomycota	Lecanoromycetes	Lecanorales	Lecanoraceae	Rhizoplaca	Rhizoplaca shushanii	2.27233e-06	0.0151963	0.0121293	99.9727	2.97833e-06
SRR10277325	Eukaryota	Ascomycota	Lecanoromycetes	Lecanorales	Lecanoraceae	Rhizoplaca	Rhizoplaca shushanii	3.57512e-06	0.0147618	0.0153005	99.9699	1.6568e-06
SRR10277324	Eukaryota	Ascomycota	Lecanoromycetes	Lecanorales	Lecanoraceae	Rhizoplaca	Rhizoplaca shushanii	0	1.60262	0.435022	97.9624	0
SRR10277323	Eukaryota	Ascomycota	Lecanoromycetes	Lecanorales	Lecanoraceae	Rhizoplaca	Rhizoplaca shushanii	6.32442e-06	0.0365961	0.0152493	99.9481	9.8727e-06
SRR10277321	Eukaryota	Ascomycota	Lecanoromycetes	Lecanorales	Lecanoraceae	Rhizoplaca	Rhizoplaca cf. porteri	0.00278744	6.846	0.651127	92.4989	0.00116303
SRR10277320	Eukaryota	Ascomycota	Lecanoromycetes	Lecanorales	Lecanoraceae	Rhizoplaca	Rhizoplaca cf. porteri	2.0512e-05	0.147338	0.0417707	99.8108	4.52878e-05
SRR10277318	Eukaryota	Ascomycota	Lecanoromycetes	Lecanorales	Lecanoraceae	Rhizoplaca	Rhizoplaca subdiscrepans	0.00255648	15.1114	13.3312	71.552	0.00282921
SRR19308508	Eukaryota	Ascomycota	Lecanoromycetes	Lecanorales	Lecanoraceae	Rhizoplaca	Rhizoplaca sp. SL-2022a	1.71577e-05	0.251672	0.0710297	99.6772	6.79108e-05
SRR14722042	Eukaryota	Ascomycota	Lecanoromycetes	Lecanorales	Lecanoraceae	Scoliciosporum	Scoliciosporum umbrinum	0.00420464	71.5668	2.53331	25.8948	0.000809315
SRR14722079	Eukaryota	Ascomycota	Lecanoromycetes	Lecanorales	Lecanoraceae	Xanthosyne	Xanthosyne varians	0.00410658	11.0593	11.2394	77.6934	0.00386482
SRR14721944	Eukaryota	Ascomycota	Lecanoromycetes	Lecanorales	Lecanoraceae	Xanthosyne	Xanthosyne varians	0.00403395	26.573	6.7533	66.6669	0.00275318
SRR18162832	Eukaryota	Ascomycota	Lecanoromycetes	Lecanorales	Lecanorales incertae sedis	Puttea	Puttea exsequens	0.000870661	37.4908	8.37873	54.1287	0.000906425
SRR14722225	Eukaryota	Ascomycota	Lecanoromycetes	Lecanorales	Lopadiaceae	Lopadium	Lopadium disciforme	0.00260898	11.4411	7.63064	80.9221	0.0035103
SRR14722152	Eukaryota	Ascomycota	Lecanoromycetes	Lecanorales	Micareaceae	Micarea	Micarea neostipitata	0.00775758	30.0558	11.9389	57.9946	0.0029607
SRR14722226	Eukaryota	Ascomycota	Lecanoromycetes	Lecanorales	Mycoblastaceae	Mycoblastus	Mycoblastus sanguinarioides	0.0124135	43.906	6.72029	49.3583	0.00297465
SRR18162807	Eukaryota	Ascomycota	Lecanoromycetes	Lecanorales	Mycoblastaceae	Mycoblastus	Mycoblastus sanguinarius	0.00858657	21.5928	5.7551	72.6433	0.000216114
ERR5055676	Eukaryota	Ascomycota	Lecanoromycetes	Lecanorales	Parmeliaceae	Alectoria	Alectoria fallacina	0.00306834	46.6522	1.65973	51.6846	0.000370895
SRR13685131	Eukaryota	Ascomycota	Lecanoromycetes	Lecanorales	Parmeliaceae	Alectoria	Alectoria fallacina	0.00204138	7.94189	5.52657	86.5231	0.00640235
SRR14722132	Eukaryota	Ascomycota	Lecanoromycetes	Lecanorales	Parmeliaceae	Anzia	Anzia colpodes	0.00713771	34.4804	2.85744	62.6509	0.00413623
SRR14722259	Eukaryota	Ascomycota	Lecanoromycetes	Lecanorales	Parmeliaceae	Anzia	Anzia ornata	0.00252836	63.4214	0.690876	35.884	0.00121596
SRR14722118	Eukaryota	Ascomycota	Lecanoromycetes	Lecanorales	Parmeliaceae	Bryoria	Bryoria tenuis	0.00283859	10.9479	4.49964	84.5388	0.0107783
SRR14722295	Eukaryota	Ascomycota	Lecanoromycetes	Lecanorales	Parmeliaceae	Bryoria	Bryoria bicolor	0.00300669	64.6267	2.81503	32.5538	0.0014735
SRR14722205	Eukaryota	Ascomycota	Lecanoromycetes	Lecanorales	Parmeliaceae	Bryoria	Bryoria nadvornikiana	0.0033108	31.1941	5.73882	63.0633	0.000465196
SRR14721942	Eukaryota	Ascomycota	Lecanoromycetes	Lecanorales	Parmeliaceae	Bulbothrix	Bulbothrix scortella	0.00248526	20.674	1.76131	77.5606	0.00166624
SRR14722027	Eukaryota	Ascomycota	Lecanoromycetes	Lecanorales	Parmeliaceae	Cetraria	Cetraria aurescens	0.000402543	72.8651	0.250491	26.8837	0.000287203
SRR14722006	Eukaryota	Ascomycota	Lecanoromycetes	Lecanorales	Parmeliaceae	Cetrelia	Cetrelia olivetorum	0.00438367	69.055	0.239858	30.7	0.000737454
SRR14722004	Eukaryota	Ascomycota	Lecanoromycetes	Lecanorales	Parmeliaceae	Cetrelia	Cetrelia chicitae	0.000536534	57.4832	0.132993	42.3829	0.000341257
SRR14721927	Eukaryota	Ascomycota	Lecanoromycetes	Lecanorales	Parmeliaceae	Crespoa	Crespoa crozalsiana	0.00136854	20.4223	1.78556	77.7897	0.00104342
SAMN07318404	Eukaryota	Ascomycota	Lecanoromycetes	Lecanorales	Parmeliaceae	Evernia	Evernia prunastri	0	0.323959	5.46132	94.2147	1.66644e-05
SRR5808930	Eukaryota	Ascomycota	Lecanoromycetes	Lecanorales	Parmeliaceae	Evernia	Evernia prunastri	0.00202224	7.31691	23.2219	69.4564	0.00280372
SRR13125477	Eukaryota	Ascomycota	Lecanoromycetes	Lecanorales	Parmeliaceae	Everniopsis	Everniopsis trulla	0.00107266	2.28834	1.42905	96.2805	0.00109034
SRR14722106	Eukaryota	Ascomycota	Lecanoromycetes	Lecanorales	Parmeliaceae	Flavoparmelia	Flavoparmelia baltimorensis	0.00390551	30.9857	2.54881	66.459	0.00255635
SRR14721992	Eukaryota	Ascomycota	Lecanoromycetes	Lecanorales	Parmeliaceae	Flavoparmelia	Flavoparmelia baltimorensis	0.00519034	67.1536	0.379995	32.4609	0.000380266
SRR14722038	Eukaryota	Ascomycota	Lecanoromycetes	Lecanorales	Parmeliaceae	Flavopunctelia	Flavopunctelia flaventior	0.00161798	78.2276	0.56176	21.2082	0.000836229
SRR13685168	Eukaryota	Ascomycota	Lecanoromycetes	Lecanorales	Parmeliaceae	Hypogymnia	Hypogymnia vittata	0.00479743	35.209	1.70445	63.077	0.00483876
SRR14722162	Eukaryota	Ascomycota	Lecanoromycetes	Lecanorales	Parmeliaceae	Hypogymnia	Hypogymnia incurvoides	0.00690455	35.7377	3.79808	60.4533	0.00403789
SRR14721996	Eukaryota	Ascomycota	Lecanoromycetes	Lecanorales	Parmeliaceae	Hypogymnia	Hypogymnia vittata	0.00485129	35.2296	1.71333	63.0474	0.00484212
SRR14722284	Eukaryota	Ascomycota	Lecanoromycetes	Lecanorales	Parmeliaceae	Hypogymnia	Hypogymnia krogiae	0.00320917	43.9774	3.88349	52.1332	0.0026553
SRR14722219	Eukaryota	Ascomycota	Lecanoromycetes	Lecanorales	Parmeliaceae	Hypotrachyna	Hypotrachyna appalachensis	0.00432514	47.6429	2.63386	49.7177	0.00126078
SRR14721974	Eukaryota	Ascomycota	Lecanoromycetes	Lecanorales	Parmeliaceae	Hypotrachyna	Hypotrachyna catawbiensis	0.00748055	31.7082	3.64356	64.63	0.0108489
SRR14722014	Eukaryota	Ascomycota	Lecanoromycetes	Lecanorales	Parmeliaceae	Hypotrachyna	Hypotrachyna minarum	0.000593426	65.7094	0.162552	34.1271	0.000411868
SRR14722002	Eukaryota	Ascomycota	Lecanoromycetes	Lecanorales	Parmeliaceae	Hypotrachyna	Hypotrachyna lividescens	0.00244341	69.9531	0.361159	29.6831	0.000151107
SRR14722302	Eukaryota	Ascomycota	Lecanoromycetes	Lecanorales	Parmeliaceae	Hypotrachyna	Hypotrachyna osseoalba	0.00457061	13.2257	2.59794	84.1692	0.00259085
ERR5059418	Eukaryota	Ascomycota	Lecanoromycetes	Lecanorales	Parmeliaceae	Imshaugia	Imshaugia aleurites	0.00325452	67.4854	1.34863	31.1623	0.000447806
SRR13685167	Eukaryota	Ascomycota	Lecanoromycetes	Lecanorales	Parmeliaceae	Imshaugia	Imshaugia aleurites	0.00510992	28.5604	2.85365	68.566	0.0148961
SRR14721985	Eukaryota	Ascomycota	Lecanoromycetes	Lecanorales	Parmeliaceae	Imshaugia	Imshaugia aleurites	0.00510992	28.5604	2.85355	68.5661	0.0148961
SRR7232212	Eukaryota	Ascomycota	Lecanoromycetes	Lecanorales	Parmeliaceae	Letharia	Letharia cf. rugosa	0	0.00837346	1.01088	98.9807	1.08387e-06
SRR7232211	Eukaryota	Ascomycota	Lecanoromycetes	Lecanorales	Parmeliaceae	Letharia	Letharia vulpina	0	0.022314	0.794397	99.1833	0
SRR7232214	Eukaryota	Ascomycota	Lecanoromycetes	Lecanorales	Parmeliaceae	Letharia	Letharia lupina	9.41585e-06	0.00786758	1.09211	98.9	5.46817e-06
SRR14722156	Eukaryota	Ascomycota	Lecanoromycetes	Lecanorales	Parmeliaceae	Melanelia	Melanelia stygia	0.00851888	54.0541	2.35804	43.5768	0.00252752
SRR14722124	Eukaryota	Ascomycota	Lecanoromycetes	Lecanorales	Parmeliaceae	Melanelia	Melanelia culbersonii	0.00421743	18.0965	1.69993	80.1951	0.0042857
SRR14722173	Eukaryota	Ascomycota	Lecanoromycetes	Lecanorales	Parmeliaceae	Melanohalea	Melanohalea halei	0.0068934	35.5411	3.19832	61.25	0.00363329
SRR13685163	Eukaryota	Ascomycota	Lecanoromycetes	Lecanorales	Parmeliaceae	Menegazzia	Menegazzia subsimilis	0.00503238	31.5109	6.34608	62.0954	0.0426167
SRR14722328	Eukaryota	Ascomycota	Lecanoromycetes	Lecanorales	Parmeliaceae	Menegazzia	Menegazzia subsimilis	0.00798664	34.3356	6.58118	59.0287	0.0466064
SRR14721950	Eukaryota	Ascomycota	Lecanoromycetes	Lecanorales	Parmeliaceae	Myelochroa	Myelochroa obsessa	0.00285117	30.527	1.60108	67.8643	0.00481226
SRR14722063	Eukaryota	Ascomycota	Lecanoromycetes	Lecanorales	Parmeliaceae	Parmelia	Parmelia squarrosa	0.00724628	47.842	2.68153	49.4644	0.0048711
SRR13685179	Eukaryota	Ascomycota	Lecanoromycetes	Lecanorales	Parmeliaceae	Parmotrema	Parmotrema cetratum	0.00308125	24.5945	0.540999	74.8536	0.00781589
SRR13685178	Eukaryota	Ascomycota	Lecanoromycetes	Lecanorales	Parmeliaceae	Parmotrema	Parmotrema internexum	0.00291485	19.1116	0.973655	79.9107	0.00112104
SRR13685166	Eukaryota	Ascomycota	Lecanoromycetes	Lecanorales	Parmeliaceae	Parmotrema	Parmotrema stuppeum	0.00685857	22.3267	4.72463	72.937	0.0048614
SRR13685128	Eukaryota	Ascomycota	Lecanoromycetes	Lecanorales	Parmeliaceae	Parmotrema	Parmotrema ultralucens	0.00267356	20.0605	0.439507	79.4963	0.00108293
SRR14722174	Eukaryota	Ascomycota	Lecanoromycetes	Lecanorales	Parmeliaceae	Parmotrema	Parmotrema diffractaicum	0.00428269	13.7918	2.12209	84.0794	0.00243266
SRR14722204	Eukaryota	Ascomycota	Lecanoromycetes	Lecanorales	Parmeliaceae	Parmotrema	Parmotrema crinitum	0.00483496	38.8437	5.06418	56.0816	0.00567246
SRR14722168	Eukaryota	Ascomycota	Lecanoromycetes	Lecanorales	Parmeliaceae	Parmotrema	Parmotrema stuppeum	0.00403187	18.5824	6.73242	74.6757	0.00545589
SRR14722166	Eukaryota	Ascomycota	Lecanoromycetes	Lecanorales	Parmeliaceae	Parmotrema	Parmotrema xanthinum	0.00417412	48.7149	3.07564	48.2036	0.00172066
SRR14722139	Eukaryota	Ascomycota	Lecanoromycetes	Lecanorales	Parmeliaceae	Parmotrema	Parmotrema cetratum	0.0097532	40.3049	0.896279	58.7849	0.0042544
SRR14722131	Eukaryota	Ascomycota	Lecanoromycetes	Lecanorales	Parmeliaceae	Parmotrema	Parmotrema gardneri	0.00579796	11.7191	6.18968	82.0817	0.00373204
SRR14722130	Eukaryota	Ascomycota	Lecanoromycetes	Lecanorales	Parmeliaceae	Parmotrema	Parmotrema hypotropum	0.00412576	24.8339	3.50251	71.6573	0.00213332
SRR14722108	Eukaryota	Ascomycota	Lecanoromycetes	Lecanorales	Parmeliaceae	Parmotrema	Parmotrema subsumptum	0.00236009	20.1998	1.38913	78.405	0.00374934
SRR14722104	Eukaryota	Ascomycota	Lecanoromycetes	Lecanorales	Parmeliaceae	Parmotrema	Parmotrema hypotropum	0.0126403	37.3483	3.63253	59.0053	0.00122566
SRR14722077	Eukaryota	Ascomycota	Lecanoromycetes	Lecanorales	Parmeliaceae	Parmotrema	Parmotrema reticulatum	0.00747259	65.471	2.2627	32.253	0.0058933
SRR14722068	Eukaryota	Ascomycota	Lecanoromycetes	Lecanorales	Parmeliaceae	Parmotrema	Parmotrema neotropicum	0.00275196	32.3494	1.60932	66.0366	0.00187341
SRR14722028	Eukaryota	Ascomycota	Lecanoromycetes	Lecanorales	Parmeliaceae	Parmotrema	Parmotrema reticulatum	0.00148417	67.5924	0.195219	32.2103	0.000667179
SRR14722021	Eukaryota	Ascomycota	Lecanoromycetes	Lecanorales	Parmeliaceae	Parmotrema	Parmotrema perlatum	0.00271388	37.4261	0.379144	62.1918	0.00018857
SRR14722020	Eukaryota	Ascomycota	Lecanoromycetes	Lecanorales	Parmeliaceae	Parmotrema	Parmotrema crinitum	0.00149366	74.938	0.305131	24.7535	0.00188477
SRR14722000	Eukaryota	Ascomycota	Lecanoromycetes	Lecanorales	Parmeliaceae	Parmotrema	Parmotrema mellissii	0.00352116	69.8762	0.475456	29.6446	0.000170553
SRR14721997	Eukaryota	Ascomycota	Lecanoromycetes	Lecanorales	Parmeliaceae	Parmotrema	Parmotrema simulans	0.00171178	65.4575	0.328913	34.2118	0.000124006
SRR14721979	Eukaryota	Ascomycota	Lecanoromycetes	Lecanorales	Parmeliaceae	Parmotrema	Parmotrema tinctorum	0.000938592	64.2221	0.186403	35.5897	0.000852522
SRR14721956	Eukaryota	Ascomycota	Lecanoromycetes	Lecanorales	Parmeliaceae	Parmotrema	Parmotrema ultralucens	0.00273207	20.3571	0.443283	79.1957	0.00113363
SRR14721943	Eukaryota	Ascomycota	Lecanoromycetes	Lecanorales	Parmeliaceae	Parmotrema	Parmotrema neotropicum	0.000812937	25.0133	1.04688	73.9385	0.000522008
SRR14721935	Eukaryota	Ascomycota	Lecanoromycetes	Lecanorales	Parmeliaceae	Parmotrema	Parmotrema submarginale	0.00260484	17.1254	1.06795	81.7988	0.00524991
SRR14722329	Eukaryota	Ascomycota	Lecanoromycetes	Lecanorales	Parmeliaceae	Parmotrema	Parmotrema cetratum	0.00279168	23.0626	0.554606	76.3726	0.0073435
SRR14722326	Eukaryota	Ascomycota	Lecanoromycetes	Lecanorales	Parmeliaceae	Parmotrema	Parmotrema arnoldii	0.00121583	38.2022	3.02806	58.7672	0.00137209
SRR14722325	Eukaryota	Ascomycota	Lecanoromycetes	Lecanorales	Parmeliaceae	Parmotrema	Parmotrema internexum	0.00305048	19.3764	0.982098	79.6373	0.00107425
SRR14722310	Eukaryota	Ascomycota	Lecanoromycetes	Lecanorales	Parmeliaceae	Parmotrema	Parmotrema austrosinense	0.00454646	18.5874	1.54004	79.8596	0.00838881
SRR14722140	Eukaryota	Ascomycota	Lecanoromycetes	Lecanorales	Parmeliaceae	Platismatia	Platismatia tuckermanii	0.00358586	11.9483	6.12316	81.9224	0.00262505
SRR14722007	Eukaryota	Ascomycota	Lecanoromycetes	Lecanorales	Parmeliaceae	Platismatia	Platismatia glauca	0.00453396	23.6749	1.79455	74.5188	0.00721642
SRR14722032	Eukaryota	Ascomycota	Lecanoromycetes	Lecanorales	Parmeliaceae	Platismatia	Platismatia tuckermanii	0.00129421	70.1135	0.2516	29.6335	0.000110984
SRR17413108	Eukaryota	Ascomycota	Lecanoromycetes	Lecanorales	Parmeliaceae	Pseudephebe	Pseudephebe pubescens	0.00467636	4.96766	18.7958	76.2306	0.00126993
SRR5808932	Eukaryota	Ascomycota	Lecanoromycetes	Lecanorales	Parmeliaceae	Pseudevernia	Pseudevernia furfuracea	0.00812134	1.64953	9.35131	88.9469	0.04413
SRR14722129	Eukaryota	Ascomycota	Lecanoromycetes	Lecanorales	Parmeliaceae	Pseudevernia	Pseudevernia cladonia	0.00589776	30.0508	2.0238	67.9158	0.00377934
SRR13125498	Eukaryota	Ascomycota	Lecanoromycetes	Lecanorales	Parmeliaceae	Psiloparmelia	Psiloparmelia denotata	0.000970465	2.99932	0.959367	96.0385	0.00179804
SRR14722169	Eukaryota	Ascomycota	Lecanoromycetes	Lecanorales	Parmeliaceae	Punctelia	Punctelia appalachensis	0.00657216	46.527	2.37188	51.092	0.00258684
SRR14722300	Eukaryota	Ascomycota	Lecanoromycetes	Lecanorales	Parmeliaceae	Punctelia	Punctelia caseana	0.00239571	19.1672	5.05242	75.7768	0.00119038
SRR14722059	Eukaryota	Ascomycota	Lecanoromycetes	Lecanorales	Parmeliaceae	Tuckermanopsis	Tuckermanopsis ciliaris	0.00727782	24.5724	5.81748	69.5981	0.00467059
SRR14722026	Eukaryota	Ascomycota	Lecanoromycetes	Lecanorales	Parmeliaceae	Tuckermanopsis	Tuckermanopsis ciliaris	0.000493996	74.9041	0.303144	24.792	0.00025767
SRR14722291	Eukaryota	Ascomycota	Lecanoromycetes	Lecanorales	Parmeliaceae	Tuckermanopsis	Tuckermanopsis ciliaris	0.00332689	13.9471	2.49122	83.5553	0.00306033
DRR077248	Eukaryota	Ascomycota	Lecanoromycetes	Lecanorales	Parmeliaceae	Usnea	Usnea hakonensis	2.31642e-05	0.11467	0.114065	99.7712	0
DRR200332	Eukaryota	Ascomycota	Lecanoromycetes	Lecanorales	Parmeliaceae	Usnea	Usnea hakonensis	0	0.00578843	2.32419	97.67	0
SRR13125762	Eukaryota	Ascomycota	Lecanoromycetes	Lecanorales	Parmeliaceae	Usnea	Usnea aurantiacoatra	0.0026813	0.0413739	1.73467	98.2212	2.46412e-05
SRR13685164	Eukaryota	Ascomycota	Lecanoromycetes	Lecanorales	Parmeliaceae	Usnea	Usnea ceratina	0.00369885	28.7287	4.37658	66.8891	0.00196142
SRR13685165	Eukaryota	Ascomycota	Lecanoromycetes	Lecanorales	Parmeliaceae	Usnea	Usnea cornuta	0.00254178	30.6194	7.16105	62.2123	0.00472993
SRR13685147	Eukaryota	Ascomycota	Lecanoromycetes	Lecanorales	Parmeliaceae	Usnea	Usnea halei	0.00167655	23.9891	2.1446	73.864	0.000651645
SRR13685122	Eukaryota	Ascomycota	Lecanoromycetes	Lecanorales	Parmeliaceae	Usnea	Usnea pennsylvanica	0.00578867	24.5318	1.66673	73.7926	0.00310451
SRR13685162	Eukaryota	Ascomycota	Lecanoromycetes	Lecanorales	Parmeliaceae	Usnea	Usnea subfusca	0.00923504	17.8776	3.92528	78.1805	0.00736708
SRR13685148	Eukaryota	Ascomycota	Lecanoromycetes	Lecanorales	Parmeliaceae	Usnea	Usnea subscabrosa	0.00296116	10.9566	2.86936	86.1699	0.00113176
SRR14721951	Eukaryota	Ascomycota	Lecanoromycetes	Lecanorales	Parmeliaceae	Usnea	Usnea cornuta	0.00408309	23.6792	8.18387	68.1296	0.00325582
SRR14721940	Eukaryota	Ascomycota	Lecanoromycetes	Lecanorales	Parmeliaceae	Usnea	Usnea ceratina	0.00605817	24.8015	4.46875	70.7208	0.00289825
SRR14722306	Eukaryota	Ascomycota	Lecanoromycetes	Lecanorales	Parmeliaceae	Usnea	Usnea subfusca	0.00537892	18.4465	3.81745	77.7234	0.00723203
SRR14722120	Eukaryota	Ascomycota	Lecanoromycetes	Lecanorales	Parmeliaceae	Usnea	Usnea merrillii	0.00095978	2.51213	1.5991	95.8861	0.00168583
SRR14722116	Eukaryota	Ascomycota	Lecanoromycetes	Lecanorales	Parmeliaceae	Usnea	Usnea subscabrosa	0.00297574	10.9463	3.12444	85.9252	0.00111515
SRR14722115	Eukaryota	Ascomycota	Lecanoromycetes	Lecanorales	Parmeliaceae	Usnea	Usnea halei	0.0015252	23.9191	2.13319	73.9456	0.000648286
SRR14722094	Eukaryota	Ascomycota	Lecanoromycetes	Lecanorales	Parmeliaceae	Usnea	Usnea strigosa	0.00421601	61.0593	3.62924	35.3062	0.00108148
SRR14722023	Eukaryota	Ascomycota	Lecanoromycetes	Lecanorales	Parmeliaceae	Usnea	Usnea ceratina	0.000549927	59.2399	0.384318	40.373	0.00221317
SRR14722022	Eukaryota	Ascomycota	Lecanoromycetes	Lecanorales	Parmeliaceae	Usnea	Usnea subgracilis	0.000138673	56.5343	0.523957	42.9415	8.64696e-05
SRR14721947	Eukaryota	Ascomycota	Lecanoromycetes	Lecanorales	Parmeliaceae	Usnea	Usnea mutabilis	0.00113488	14.5962	2.47779	82.9247	0.000245379
SRR14722248	Eukaryota	Ascomycota	Lecanoromycetes	Lecanorales	Parmeliaceae	Usnea	Usnea trichodea	0.000196447	47.6081	0.595288	51.7961	0.000321002
SRR14722244	Eukaryota	Ascomycota	Lecanoromycetes	Lecanorales	Parmeliaceae	Usnea	Usnea subscabrosa	0.0043535	19.7125	0.937585	79.3455	5.10267e-05
SRR14722243	Eukaryota	Ascomycota	Lecanoromycetes	Lecanorales	Parmeliaceae	Usnea	Usnea angulata	0.00180496	72.9798	0.623789	26.3944	0.000238449
SRR17413106	Eukaryota	Ascomycota	Lecanoromycetes	Lecanorales	Parmeliaceae	Usnea	Usnea antartica	0	0.50233	11.5377	87.9599	0
SRR17413105	Eukaryota	Ascomycota	Lecanoromycetes	Lecanorales	Parmeliaceae	Usnea	Usnea aurantiacoatra	0.00244804	0.278283	9.0767	90.6396	0.00298112
SRR14722151	Eukaryota	Ascomycota	Lecanoromycetes	Lecanorales	Parmeliaceae	Usnocetraria	Usnocetraria oakesiana	0.00630198	23.616	3.54818	72.8205	0.00900115
SRR13167197	Eukaryota	Ascomycota	Lecanoromycetes	Lecanorales	Parmeliaceae	Xanthoparmelia	Xanthoparmelia chlorochroa	0.00160358	7.60322	6.68866	85.6953	0.0112213
SRR13125985	Eukaryota	Ascomycota	Lecanoromycetes	Lecanorales	Parmeliaceae	Xanthoparmelia	Xanthoparmelia arapilensis	0.00131052	7.37854	6.76879	85.8496	0.00179084
SRR13126647	Eukaryota	Ascomycota	Lecanoromycetes	Lecanorales	Parmeliaceae	Xanthoparmelia	Xanthoparmelia barbatica	0.00445827	18.6498	4.58826	76.7458	0.011671
SRR13126796	Eukaryota	Ascomycota	Lecanoromycetes	Lecanorales	Parmeliaceae	Xanthoparmelia	Xanthoparmelia stenophylla	0.00225023	16.3985	5.45128	78.1439	0.00411209
SRR13126828	Eukaryota	Ascomycota	Lecanoromycetes	Lecanorales	Parmeliaceae	Xanthoparmelia	Xanthoparmelia tasmanica	0.00111113	4.56183	5.55496	89.8817	0.000391799
SRR13126859	Eukaryota	Ascomycota	Lecanoromycetes	Lecanorales	Parmeliaceae	Xanthoparmelia	Xanthoparmelia verrucella	0.00584257	16.2625	1.72565	82.0027	0.00325773
SRR14722127	Eukaryota	Ascomycota	Lecanoromycetes	Lecanorales	Parmeliaceae	Xanthoparmelia	Xanthoparmelia mexicana	0.00135126	9.38505	1.28349	89.3287	0.00139298
SRR19763072	Eukaryota	Ascomycota	Lecanoromycetes	Lecanorales	Parmeliaceae	Xanthoparmelia	Xanthoparmelia dierythra	0.0104858	20.5116	2.32235	77.1511	0.00441245
SRR19763061	Eukaryota	Ascomycota	Lecanoromycetes	Lecanorales	Parmeliaceae	Xanthoparmelia	Xanthoparmelia dierythra	0.00412534	12.6241	2.49185	84.877	0.00290875
SRR19763050	Eukaryota	Ascomycota	Lecanoromycetes	Lecanorales	Parmeliaceae	Xanthoparmelia	Xanthoparmelia plittii	0.00119658	4.69935	0.291908	95.0072	0.000323861
SRR19763039	Eukaryota	Ascomycota	Lecanoromycetes	Lecanorales	Parmeliaceae	Xanthoparmelia	Xanthoparmelia plittii	0.00512526	14.8173	5.84773	79.3254	0.00440799
SRR19763006	Eukaryota	Ascomycota	Lecanoromycetes	Lecanorales	Parmeliaceae	Xanthoparmelia	Xanthoparmelia camtschadalis	0.000361972	3.07373	0.16005	96.7646	0.00123398
SRR19763092	Eukaryota	Ascomycota	Lecanoromycetes	Lecanorales	Parmeliaceae	Xanthoparmelia	Xanthoparmelia stenophylla	0.00097631	9.2474	3.63611	87.1135	0.00198388
SRR19763091	Eukaryota	Ascomycota	Lecanoromycetes	Lecanorales	Parmeliaceae	Xanthoparmelia	Xanthoparmelia camtschadalis	0.000395731	0.210951	0.0940739	99.6945	4.316e-05
SRR19763090	Eukaryota	Ascomycota	Lecanoromycetes	Lecanorales	Parmeliaceae	Xanthoparmelia	Xanthoparmelia camtschadalis	0.000290053	2.22655	0.143362	97.6296	0.000171902
SRR19763089	Eukaryota	Ascomycota	Lecanoromycetes	Lecanorales	Parmeliaceae	Xanthoparmelia	Xanthoparmelia camtschadalis	0.000722514	2.58849	3.50569	93.9043	0.000808431
SRR19763088	Eukaryota	Ascomycota	Lecanoromycetes	Lecanorales	Parmeliaceae	Xanthoparmelia	Xanthoparmelia camtschadalis	0.00188802	0.896227	0.168971	98.9328	0.000142472
SRR19763087	Eukaryota	Ascomycota	Lecanoromycetes	Lecanorales	Parmeliaceae	Xanthoparmelia	Xanthoparmelia protomatrae	0.000547226	0.560926	0.289788	99.1483	0.000452194
SRR19763086	Eukaryota	Ascomycota	Lecanoromycetes	Lecanorales	Parmeliaceae	Xanthoparmelia	Xanthoparmelia stenophylla	0.00201863	1.00012	0.109416	98.8882	0.000199208
SRR19763085	Eukaryota	Ascomycota	Lecanoromycetes	Lecanorales	Parmeliaceae	Xanthoparmelia	Xanthoparmelia stenophylla	0.000615909	1.7882	0.212633	97.9983	0.00023305
SRR19763082	Eukaryota	Ascomycota	Lecanoromycetes	Lecanorales	Parmeliaceae	Xanthoparmelia	Xanthoparmelia camtschadalis	0.00077773	0.114008	0.237097	99.6481	1.80999e-06
SRR19763081	Eukaryota	Ascomycota	Lecanoromycetes	Lecanorales	Parmeliaceae	Xanthoparmelia	Xanthoparmelia camtschadalis	0.000109151	0.355259	0.14483	99.4996	0.000237306
SRR19763080	Eukaryota	Ascomycota	Lecanoromycetes	Lecanorales	Parmeliaceae	Xanthoparmelia	Xanthoparmelia chlorochroa	0.000165108	1.46869	0.22159	98.3094	0.000188778
SRR19763079	Eukaryota	Ascomycota	Lecanoromycetes	Lecanorales	Parmeliaceae	Xanthoparmelia	Xanthoparmelia chlorochroa	0.00112059	0.501403	0.214096	99.2832	0.000167918
SRR19763078	Eukaryota	Ascomycota	Lecanoromycetes	Lecanorales	Parmeliaceae	Xanthoparmelia	Xanthoparmelia chlorochroa	0.000106194	0.315562	0.17813	99.5062	1.64884e-05
SRR19763077	Eukaryota	Ascomycota	Lecanoromycetes	Lecanorales	Parmeliaceae	Xanthoparmelia	Xanthoparmelia chlorochroa	6.09652e-05	1.61958	0.197304	98.1827	0.000331876
SRR19763076	Eukaryota	Ascomycota	Lecanoromycetes	Lecanorales	Parmeliaceae	Xanthoparmelia	Xanthoparmelia chlorochroa	0.00360924	1.56968	0.205801	98.2203	0.00058255
SRR19763075	Eukaryota	Ascomycota	Lecanoromycetes	Lecanorales	Parmeliaceae	Xanthoparmelia	Xanthoparmelia coloradoensis	0.00243168	1.43585	0.113536	98.4481	4.40907e-05
SRR19763074	Eukaryota	Ascomycota	Lecanoromycetes	Lecanorales	Parmeliaceae	Xanthoparmelia	Xanthoparmelia sp. 9913f	0.000997808	1.46017	0.306804	98.2319	0.000126892
SRR19763073	Eukaryota	Ascomycota	Lecanoromycetes	Lecanorales	Parmeliaceae	Xanthoparmelia	Xanthoparmelia sp. 9904f	0.00144914	3.51681	0.357213	96.1239	0.00059378
SRR19763071	Eukaryota	Ascomycota	Lecanoromycetes	Lecanorales	Parmeliaceae	Xanthoparmelia	Xanthoparmelia chlorochroa	0.000145266	0.670127	0.262987	99.0664	0.000356844
SRR19763070	Eukaryota	Ascomycota	Lecanoromycetes	Lecanorales	Parmeliaceae	Xanthoparmelia	Xanthoparmelia dierythra	0.00118763	6.38937	3.65277	89.9547	0.00198776
SRR19763069	Eukaryota	Ascomycota	Lecanoromycetes	Lecanorales	Parmeliaceae	Xanthoparmelia	Xanthoparmelia mexicana	0.00595199	3.61107	0.475377	95.9075	0.000114358
SRR19763068	Eukaryota	Ascomycota	Lecanoromycetes	Lecanorales	Parmeliaceae	Xanthoparmelia	Xanthoparmelia mexicana	0.00233362	0.824002	0.0406029	99.1329	0.000197863
SRR19763067	Eukaryota	Ascomycota	Lecanoromycetes	Lecanorales	Parmeliaceae	Xanthoparmelia	Xanthoparmelia mexicana	0.00102799	3.54613	0.16	96.2921	0.000711472
SRR19763065	Eukaryota	Ascomycota	Lecanoromycetes	Lecanorales	Parmeliaceae	Xanthoparmelia	Xanthoparmelia neocumberlandia	0.00339591	1.03542	0.261764	98.6993	0.000157811
SRR19763064	Eukaryota	Ascomycota	Lecanoromycetes	Lecanorales	Parmeliaceae	Xanthoparmelia	Xanthoparmelia neocumberlandia	0.000211814	0.897868	0.0377115	99.064	0.000221193
SRR19763063	Eukaryota	Ascomycota	Lecanoromycetes	Lecanorales	Parmeliaceae	Xanthoparmelia	Xanthoparmelia neocumberlandia	0.00122295	1.75352	0.0683407	98.1762	0.000713917
SRR19763062	Eukaryota	Ascomycota	Lecanoromycetes	Lecanorales	Parmeliaceae	Xanthoparmelia	Xanthoparmelia neocumberlandia	0.000128752	0.369431	0.10946	99.5209	9.06392e-05
SRR19763060	Eukaryota	Ascomycota	Lecanoromycetes	Lecanorales	Parmeliaceae	Xanthoparmelia	Xanthoparmelia neocumberlandia	0.00566941	13.0566	3.8763	83.0563	0.00519835
SRR19763059	Eukaryota	Ascomycota	Lecanoromycetes	Lecanorales	Parmeliaceae	Xanthoparmelia	Xanthoparmelia coloradoensis	0.00177627	5.66982	4.03017	90.2972	0.0010252
SRR19763057	Eukaryota	Ascomycota	Lecanoromycetes	Lecanorales	Parmeliaceae	Xanthoparmelia	Xanthoparmelia lipochlorochroa	0.000141879	0.276927	0.162567	99.5603	2.62367e-05
SRR19763056	Eukaryota	Ascomycota	Lecanoromycetes	Lecanorales	Parmeliaceae	Xanthoparmelia	Xanthoparmelia coloradoensis	0.000128939	0.384104	0.0532311	99.5623	0.000236265
SRR19763055	Eukaryota	Ascomycota	Lecanoromycetes	Lecanorales	Parmeliaceae	Xanthoparmelia	Xanthoparmelia coloradoensis	0.000633539	1.07913	0.0687976	98.8512	0.000227831
SRR19763054	Eukaryota	Ascomycota	Lecanoromycetes	Lecanorales	Parmeliaceae	Xanthoparmelia	Xanthoparmelia coloradoensis	0.0038552	15.8747	4.58914	79.527	0.00525669
SRR19763049	Eukaryota	Ascomycota	Lecanoromycetes	Lecanorales	Parmeliaceae	Xanthoparmelia	Xanthoparmelia cumberlandia	0.00120807	1.8019	0.197649	97.999	0.000241055
SRR19763048	Eukaryota	Ascomycota	Lecanoromycetes	Lecanorales	Parmeliaceae	Xanthoparmelia	Xanthoparmelia mexicana	0.00118703	2.7663	0.788493	96.4436	0.000397705
SRR19763047	Eukaryota	Ascomycota	Lecanoromycetes	Lecanorales	Parmeliaceae	Xanthoparmelia	Xanthoparmelia plittii	0.000972136	1.42397	0.44925	98.1237	0.00210577
SRR19763046	Eukaryota	Ascomycota	Lecanoromycetes	Lecanorales	Parmeliaceae	Xanthoparmelia	Xanthoparmelia psoromifera	6.31976e-05	1.13234	0.105629	98.7619	3.95616e-05
SRR19763045	Eukaryota	Ascomycota	Lecanoromycetes	Lecanorales	Parmeliaceae	Xanthoparmelia	Xanthoparmelia maricopensis	0.00386575	13.2475	2.4091	84.3371	0.00242274
SRR19763038	Eukaryota	Ascomycota	Lecanoromycetes	Lecanorales	Parmeliaceae	Xanthoparmelia	Xanthoparmelia chlorochroa	0.00184668	6.44259	5.19801	88.3414	0.0161093
SRR19763037	Eukaryota	Ascomycota	Lecanoromycetes	Lecanorales	Parmeliaceae	Xanthoparmelia	Xanthoparmelia chlorochroa	0.000517837	0.861634	0.32483	98.8129	0.000136667
SRR19763036	Eukaryota	Ascomycota	Lecanoromycetes	Lecanorales	Parmeliaceae	Xanthoparmelia	Xanthoparmelia angustiphylla	0.00381464	1.29639	0.236217	98.4634	0.000178462
SRR19763035	Eukaryota	Ascomycota	Lecanoromycetes	Lecanorales	Parmeliaceae	Xanthoparmelia	Xanthoparmelia cumberlandia	0.00304198	9.34976	0.389954	90.257	0.000262421
SRR19763034	Eukaryota	Ascomycota	Lecanoromycetes	Lecanorales	Parmeliaceae	Xanthoparmelia	Xanthoparmelia cumberlandia	0.00111741	3.31732	0.151547	96.5295	0.000499217
SRR19763033	Eukaryota	Ascomycota	Lecanoromycetes	Lecanorales	Parmeliaceae	Xanthoparmelia	Xanthoparmelia cumberlandia	0.001115	1.22664	0.536075	98.2357	0.000445355
SRR19763032	Eukaryota	Ascomycota	Lecanoromycetes	Lecanorales	Parmeliaceae	Xanthoparmelia	Xanthoparmelia hypofusca	0.0014781	10.2579	2.37004	87.369	0.00157805
SRR19763031	Eukaryota	Ascomycota	Lecanoromycetes	Lecanorales	Parmeliaceae	Xanthoparmelia	Xanthoparmelia sublaevis	0.00191283	6.5149	3.00328	90.4787	0.0011882
SRR19763029	Eukaryota	Ascomycota	Lecanoromycetes	Lecanorales	Parmeliaceae	Xanthoparmelia	Xanthoparmelia sublaevis	0.00368953	1.43166	0.169663	98.3944	0.000576959
SRR19763027	Eukaryota	Ascomycota	Lecanoromycetes	Lecanorales	Parmeliaceae	Xanthoparmelia	Xanthoparmelia sp. 17003	0.000683133	4.37305	0.202702	95.4223	0.00122532
SRR19763026	Eukaryota	Ascomycota	Lecanoromycetes	Lecanorales	Parmeliaceae	Xanthoparmelia	Xanthoparmelia sp. SL17358	0.000241993	0.835085	0.50634	98.658	0.000330861
SRR14722147	Eukaryota	Ascomycota	Lecanoromycetes	Lecanorales	Pilocarpaceae	Byssoloma	Byssoloma subdiscordans	0.00345107	34.7815	5.04177	60.1704	0.00290938
SRR14722279	Eukaryota	Ascomycota	Lecanoromycetes	Lecanorales	Pilocarpaceae	Byssoloma	Byssoloma meadii	0.00204351	12.7546	3.37517	83.8661	0.00214991
SRR14722123	Eukaryota	Ascomycota	Lecanoromycetes	Lecanorales	Psoraceae	Brianaria	Brianaria bauschiana	0.00266058	43.2794	4.99046	51.7266	0.000850605
SRR14722312	Eukaryota	Ascomycota	Lecanoromycetes	Lecanorales	Psoraceae	Protoblastenia	Protoblastenia rupestris	0.00232767	48.5432	1.65788	49.7948	0.00179001
SRR14721994	Eukaryota	Ascomycota	Lecanoromycetes	Lecanorales	Ramalinaceae	Bacidia	Bacidia sp. Lendemer_48883_NY-3033306	0.0202718	26.9486	2.04498	70.978	0.0082353
SRR14722177	Eukaryota	Ascomycota	Lecanoromycetes	Lecanorales	Ramalinaceae	Biatora	Biatora appalachensis	0.00582795	41.1709	4.42325	54.3968	0.00321773
SRR14722013	Eukaryota	Ascomycota	Lecanoromycetes	Lecanorales	Ramalinaceae	Biatora	Biatora pontica	0.000488262	67.1252	0.334613	32.5391	0.000591548
SRR14722304	Eukaryota	Ascomycota	Lecanoromycetes	Lecanorales	Ramalinaceae	Micareopsis	Micareopsis irriguata	0.00687304	10.6774	3.38005	85.9349	0.000739825
SRR14722275	Eukaryota	Ascomycota	Lecanoromycetes	Lecanorales	Ramalinaceae	Micareopsis	Micareopsis irriguata	0.00657816	14.0302	1.96483	83.9954	0.00299512
SAMN18190989	Eukaryota	Ascomycota	Lecanoromycetes	Lecanorales	Ramalinaceae	Niebla	Niebla homalea	0	0.230972	0.345132	99.423	0.000884348
SRR13685157	Eukaryota	Ascomycota	Lecanoromycetes	Lecanorales	Ramalinaceae	Phyllopsora	Phyllopsora corallina	0.00911872	28.3609	2.98801	68.6399	0.00203561
SRR14722216	Eukaryota	Ascomycota	Lecanoromycetes	Lecanorales	Ramalinaceae	Phyllopsora	Phyllopsora corallina	0.00883427	30.4897	3.30604	66.1913	0.00403871
SRR14721964	Eukaryota	Ascomycota	Lecanoromycetes	Lecanorales	Ramalinaceae	Phyllopsora	Phyllopsora parvifolia	0.00414266	30.3631	1.1584	68.4714	0.00294587
SRR14721960	Eukaryota	Ascomycota	Lecanoromycetes	Lecanorales	Ramalinaceae	Phyllopsora	Phyllopsora corallina	0.00243537	14.6	0.966123	84.4294	0.00205952
SRR14722031	Eukaryota	Ascomycota	Lecanoromycetes	Lecanorales	Ramalinaceae	Ramalina	Ramalina americana	0.00363666	27.6349	0.0681033	72.293	0.000381273
SRR14722003	Eukaryota	Ascomycota	Lecanoromycetes	Lecanorales	Ramalinaceae	Ramalina	Ramalina culbersoniorum	0.00743794	33.066	0.181631	66.7448	0.000203609
SRR14721962	Eukaryota	Ascomycota	Lecanoromycetes	Lecanorales	Ramalinaceae	Ramalina	Ramalina petrina	0.0030947	32.933	6.22299	60.8393	0.00157657
SRR14722254	Eukaryota	Ascomycota	Lecanoromycetes	Lecanorales	Ramboldiaceae	Ramboldia	Ramboldia blochiana	0.00238013	37.3168	0.199714	62.481	0.000183183
SRR14722160	Eukaryota	Ascomycota	Lecanoromycetes	Lecanorales	Squamarinaceae	Herteliana	Herteliana schuyleriana	0.00426748	32.5915	3.20051	64.2025	0.00122355
SRR14722018	Eukaryota	Ascomycota	Lecanoromycetes	Lecanorales	Stereocaulaceae	Lepraria	Lepraria oxybapha	0.00864628	35.3063	3.7824	60.8979	0.0047766
SRR14722034	Eukaryota	Ascomycota	Lecanoromycetes	Lecanorales	Stereocaulaceae	Lepraria	Lepraria caesiella	0.00338498	70.4086	0.425193	29.1628	2.49666e-05
SRR14721998	Eukaryota	Ascomycota	Lecanoromycetes	Lecanorales	Stereocaulaceae	Lepraria	Lepraria normandinoides	0.00466469	69.6741	0.960902	29.3598	0.000563194
SRR14722324	Eukaryota	Ascomycota	Lecanoromycetes	Lecanorales	Stereocaulaceae	Lepraria	Lepraria disjuncta	0.00210782	8.43338	3.32905	88.2328	0.00264611
SRR14722272	Eukaryota	Ascomycota	Lecanoromycetes	Lecanorales	Stereocaulaceae	Lepraria	Lepraria leprolomopsis	0.00142654	11.9831	4.60721	83.4064	0.00177635
SRR14722245	Eukaryota	Ascomycota	Lecanoromycetes	Lecanorales	Stereocaulaceae	Lepraria	Lepraria friabilis	0.000946119	61.0418	0.929705	38.0272	0.000339791
SRR14722066	Eukaryota	Ascomycota	Lecanoromycetes	Lecanorales	Stereocaulaceae	Pilophorus	Pilophorus fibula	0.00858108	17.3015	1.77272	80.9157	0.00149595
SRR14722041	Eukaryota	Ascomycota	Lecanoromycetes	Lecanorales	Stereocaulaceae	Stereocaulon	Stereocaulon dactylophyllum	0.0032598	21.8111	4.34773	73.8349	0.00296509
SRR14722163	Eukaryota	Ascomycota	Lecanoromycetes	Lecanorales	Tephromelataceae	Tephromela	Tephromela atra	0.00157811	7.55998	1.26282	91.1748	0.000848623
SRR14721968	Eukaryota	Ascomycota	Lecanoromycetes	Lecanorales	Verrucariales_family_incertae_sedis	Botryolepraria	Botryolepraria lesdainii	0.00927844	8.5339	1.14879	90.3056	0.00240092
SRR14722318	Eukaryota	Ascomycota	Lecanoromycetes	Lecideales	Lecideaceae	Kephartia	Kephartia crystalligera	0.00125453	51.6445	1.65191	46.7018	0.000450545
SRR14722229	Eukaryota	Ascomycota	Lecanoromycetes	Lecideales	Lecideaceae	Lecidea	Lecidea roseotincta	0.00441799	18.929	4.8947	76.1683	0.00356722
SRR14722164	Eukaryota	Ascomycota	Lecanoromycetes	Lecideales	Lecideaceae	Lecidea	Lecidea tessellata	0.00147942	12.4516	2.65488	84.8904	0.00158651
SRR14722157	Eukaryota	Ascomycota	Lecanoromycetes	Lecideales	Lecideaceae	Lecidea	Lecidea sp. Lendemer_46382_NY-2795264	0.00690297	5.69551	8.6845	85.6118	0.00132799
SRR14722185	Eukaryota	Ascomycota	Lecanoromycetes	Lecideales	Lecideaceae	Mycobilimbia	Mycobilimbia sp	0.00877219	25.1675	3.0435	71.766	0.0142423
SRR14722064	Eukaryota	Ascomycota	Lecanoromycetes	Lecideales	Lecideaceae	Porpidia	Porpidia contraponenda	0.00183742	63.3157	1.55971	35.1222	0.000558916
SRR14722050	Eukaryota	Ascomycota	Lecanoromycetes	Lecideales	Lecideaceae	Porpidia	Porpidia crustulata	0.00207906	58.6152	2.6057	38.7763	0.000754715
SRR14722049	Eukaryota	Ascomycota	Lecanoromycetes	Lecideales	Lecideaceae	Porpidia	Porpidia macrocarpa	0.000811243	49.396	1.56696	49.034	0.00226834
SRR14721948	Eukaryota	Ascomycota	Lecanoromycetes	Lecideales	Lecideaceae	Porpidia	Porpidia albocaerulescens	0.0024805	37.7547	2.31632	59.9233	0.00318097
SRR14721941	Eukaryota	Ascomycota	Lecanoromycetes	Lecideales	Lecideaceae	Porpidia	Porpidia subsimplex	0.00188668	4.91013	2.86139	92.2251	0.00150454
SRR14721955	Eukaryota	Ascomycota	Lecanoromycetes	Leprocaulales	Leprocaulaceae	Halecania	Halecania pepegospora	0.00310211	33.0255	3.87376	63.0965	0.00110469
SRR14722274	Eukaryota	Ascomycota	Lecanoromycetes	Leprocaulales	Leprocaulaceae	Leprocaulon	Leprocaulon nicholsiae	0.00261866	23.4592	4.76437	71.7684	0.00537456
SRR14721923	Eukaryota	Ascomycota	Lecanoromycetes	Ostropales	Graphidaceae	Acanthothecis	Acanthothecis fontana	0.0066705	11.4381	4.43765	84.1151	0.00247778
SRR14722289	Eukaryota	Ascomycota	Lecanoromycetes	Ostropales	Graphidaceae	Diploschistes	Diploschistes rampoddensis	0.00218299	7.51359	7.18628	85.2964	0.00153613
SRR14722268	Eukaryota	Ascomycota	Lecanoromycetes	Ostropales	Graphidaceae	Diploschistes	Diploschistes rampoddensis	0.000967077	73.3142	0.813222	25.8713	0.000346205
SRR23143832	Eukaryota	Ascomycota	Lecanoromycetes	Ostropales	Graphidaceae	Diploschistes	Diploschistes diacapsis	0.0002253	65.0621	0.132729	34.8047	0.000183715
SRR14721973	Eukaryota	Ascomycota	Lecanoromycetes	Ostropales	Graphidaceae	Fissurina	Fissurina insidiosa	0.00115676	77.1491	0.220085	22.6292	0.000412372
ERR5055691	Eukaryota	Ascomycota	Lecanoromycetes	Ostropales	Graphidaceae	Gomphillus	Gomphillus americanus	0.00362515	96.1442	0.414449	3.43384	0.00389203
SRR13685154	Eukaryota	Ascomycota	Lecanoromycetes	Ostropales	Graphidaceae	Gomphillus	Gomphillus americanus	0.00340686	48.2955	2.47804	49.2168	0.00630388
SRR14722207	Eukaryota	Ascomycota	Lecanoromycetes	Ostropales	Graphidaceae	Gomphillus	Gomphillus americanus	0.00598692	48.4537	2.29138	49.2432	0.00575129
SRR14722181	Eukaryota	Ascomycota	Lecanoromycetes	Ostropales	Graphidaceae	Gomphillus	Gomphillus calycioides	0.00488107	32.6667	1.71223	65.6128	0.00334935
SRR13685177	Eukaryota	Ascomycota	Lecanoromycetes	Ostropales	Graphidaceae	Graphis	Graphis lineola	0.00163857	21.0622	1.23765	77.6975	0.000966383
SRR14721970	Eukaryota	Ascomycota	Lecanoromycetes	Ostropales	Graphidaceae	Leucodecton	Leucodecton sp	0.000431436	68.9677	0.0969813	30.9346	0.000211765
SRR14722323	Eukaryota	Ascomycota	Lecanoromycetes	Ostropales	Graphidaceae	Nadvornikia	Nadvornikia sorediata	0.00239797	3.5679	3.80374	92.6257	0.000230783
SRR14721946	Eukaryota	Ascomycota	Lecanoromycetes	Ostropales	Graphidaceae	Thelotrema	Thelotrema defectum	0.00184862	15.5749	6.61631	77.8067	0.000252699
SRR14721932	Eukaryota	Ascomycota	Lecanoromycetes	Ostropales	Graphidaceae	Thelotrema	Thelotrema subtile	0.00384759	7.99519	3.60321	88.3975	0.000245359
SRR14722265	Eukaryota	Ascomycota	Lecanoromycetes	Ostropales	Graphidaceae	Thelotrema	Thelotrema subtile	0.000794931	57.2597	0.196158	42.5428	0.000571069
SRR18162825	Eukaryota	Ascomycota	Lecanoromycetes	Ostropales	Graphidaceae	Thelotrema	Thelotrema lepadinum	0.00300092	79.6292	1.80548	18.5609	0.00146791
SRR14721983	Eukaryota	Ascomycota	Lecanoromycetes	Ostropales	Gyalectaceae	Gyalecta	Gyalecta farlowii	0.000797586	68.6944	0.205106	31.0994	0.000325925
SRR14722012	Eukaryota	Ascomycota	Lecanoromycetes	Ostropales	Stictidaceae	Stictis	Stictis urceolata	0.0203861	28.8214	0.493089	70.6647	0.000381735
SRR18162826	Eukaryota	Ascomycota	Lecanoromycetes	Ostropales	Stictidaceae	Stictis	Stictis urceolata	0.000527554	0.709205	11.924	87.3595	0.00677629
SRR14722263	Eukaryota	Ascomycota	Lecanoromycetes	Ostropomycetidae incertae sedis	Ostropomycetidae incertae sedis	Dictyocatenulata	Dictyocatenulata alba	0.0104837	37.122	0.338205	62.5291	0.000251749
SRR13685156	Eukaryota	Ascomycota	Lecanoromycetes	Peltigerales	Coccocarpiaceae	Coccocarpia	Coccocarpia palmicola	0.00158552	11.5797	1.03327	87.3845	0.00100651
SRR14722230	Eukaryota	Ascomycota	Lecanoromycetes	Peltigerales	Coccocarpiaceae	Coccocarpia	Coccocarpia palmicola	0.00527974	37.2341	1.26926	61.4878	0.00353657
SRR14721954	Eukaryota	Ascomycota	Lecanoromycetes	Peltigerales	Collemataceae	Collema	Collema furfuraceum	0.00298528	20.5588	0.485556	78.9512	0.00140579
SRR1531545	Eukaryota	Ascomycota	Lecanoromycetes	Peltigerales	Collemataceae	Leptogium	Leptogium austroamericanum	5.95307e-05	0.663421	0.11522	99.2212	5.30382e-05
SRR13685151	Eukaryota	Ascomycota	Lecanoromycetes	Peltigerales	Collemataceae	Leptogium	Leptogium hirsutum	0.00741204	34.6524	1.44272	63.8932	0.00430507
SRR14722197	Eukaryota	Ascomycota	Lecanoromycetes	Peltigerales	Collemataceae	Leptogium	Leptogium corticola	0.00955575	19.316	0.982228	79.6881	0.00420206
SRR14722235	Eukaryota	Ascomycota	Lecanoromycetes	Peltigerales	Collemataceae	Leptogium	Leptogium cyanescens	0.00602607	26.9873	2.08043	70.923	0.0032805
SRR14722161	Eukaryota	Ascomycota	Lecanoromycetes	Peltigerales	Collemataceae	Leptogium	Leptogium austroamericanum	0.00904825	46.0316	1.44935	52.5067	0.00335795
SRR14722145	Eukaryota	Ascomycota	Lecanoromycetes	Peltigerales	Collemataceae	Leptogium	Leptogium chloromelum	0.00649723	52.1231	0.65385	47.2122	0.00434422
SRR14722137	Eukaryota	Ascomycota	Lecanoromycetes	Peltigerales	Collemataceae	Leptogium	Leptogium hirsutum	0.00786864	37.4043	1.544	61.0391	0.00478965
SRR14722015	Eukaryota	Ascomycota	Lecanoromycetes	Peltigerales	Collemataceae	Leptogium	Leptogium corticola	0.00584309	76.3532	0.200489	23.4398	0.000689519
SRR14721930	Eukaryota	Ascomycota	Lecanoromycetes	Peltigerales	Collemataceae	Leptogium	Leptogium corticola	0.00425439	11.7766	0.471716	87.7457	0.00169501
SRR14722315	Eukaryota	Ascomycota	Lecanoromycetes	Peltigerales	Collemataceae	Scytinium	Scytinium lichenoides	0.0176656	16.2539	0.740615	82.9854	0.0024234
SRR14722285	Eukaryota	Ascomycota	Lecanoromycetes	Peltigerales	Collemataceae	Scytinium	Scytinium dactylinum	0.00335218	16.9627	1.12995	81.9022	0.00177972
SRR14722236	Eukaryota	Ascomycota	Lecanoromycetes	Peltigerales	Lobariaceae	Crocodia	Crocodia aurata	0.00835465	21.1039	4.33922	74.5473	0.00119272
SRR14722019	Eukaryota	Ascomycota	Lecanoromycetes	Peltigerales	Lobariaceae	Dendriscocaulon	Dendriscocaulon intricatulum	0.000414011	73.8685	0.613277	25.5177	7.5026e-05
SRR14722258	Eukaryota	Ascomycota	Lecanoromycetes	Peltigerales	Lobariaceae	Emmanuelia	Emmanuelia ravenelii	0.000879461	65.0015	0.235627	34.7615	0.000531417
SRR5621726	Eukaryota	Ascomycota	Lecanoromycetes	Peltigerales	Lobariaceae	Lobaria	Lobaria pulmonaria	0.000423242	0.322678	9.00305	90.6737	0.000122006
SRR5947236	Eukaryota	Ascomycota	Lecanoromycetes	Peltigerales	Lobariaceae	Lobaria	Lobaria pulmonaria	0.00116508	0.953442	5.05791	93.9872	0.000236946
SRR5947238	Eukaryota	Ascomycota	Lecanoromycetes	Peltigerales	Lobariaceae	Lobaria	Lobaria pulmonaria	0.00150609	1.35632	5.0001	93.6412	0.000875369
SRR5947237	Eukaryota	Ascomycota	Lecanoromycetes	Peltigerales	Lobariaceae	Lobaria	Lobaria pulmonaria	0.00796157	17.9086	6.56169	75.5139	0.00787785
SRR5947240	Eukaryota	Ascomycota	Lecanoromycetes	Peltigerales	Lobariaceae	Lobaria	Lobaria pulmonaria	0.00661069	1.63041	4.55769	93.8048	0.000510033
SRR14722237	Eukaryota	Ascomycota	Lecanoromycetes	Peltigerales	Lobariaceae	Lobaria	Lobaria pulmonaria	0.00334178	35.5364	3.52308	60.9353	0.00191158
SRR18162809	Eukaryota	Ascomycota	Lecanoromycetes	Peltigerales	Lobariaceae	Lobaria	Lobaria immixta	0.00109358	1.81076	2.03659	96.1508	0.000758398
SRR14721963	Eukaryota	Ascomycota	Lecanoromycetes	Peltigerales	Lobariaceae	Pseudocyphellaria	Pseudocyphellaria holartica	0.00705634	33.0834	1.8015	65.1065	0.00147279
SRR18162834	Eukaryota	Ascomycota	Lecanoromycetes	Peltigerales	Lobariaceae	Pseudocyphellaria	Pseudocyphellaria aurata	5.0716e-05	0.182084	0.783808	99.034	3.37104e-05
SRR14722208	Eukaryota	Ascomycota	Lecanoromycetes	Peltigerales	Lobariaceae	Ricasolia	Ricasolia quercizans	0.00372596	21.6885	2.9728	75.3321	0.00294176
SRR14722112	Eukaryota	Ascomycota	Lecanoromycetes	Peltigerales	Lobariaceae	Sticta	Sticta sp	0.00483648	14.0614	3.77063	82.1568	0.0063754
SRR14722008	Eukaryota	Ascomycota	Lecanoromycetes	Peltigerales	Lobariaceae	Sticta	Sticta fragilinata	0.00108625	71.4197	0.459377	28.1191	0.000685587
SRR14721972	Eukaryota	Ascomycota	Lecanoromycetes	Peltigerales	Lobariaceae	Sticta	Sticta carolinensis	0.00216888	71.6426	0.857338	27.4922	0.00574352
SRR14722267	Eukaryota	Ascomycota	Lecanoromycetes	Peltigerales	Lobariaceae	Sticta	Sticta deyana	0.00376139	75.3367	0.824038	23.8345	0.00107603
SAMN25961864	Eukaryota	Ascomycota	Lecanoromycetes	Peltigerales	Lobariaceae	Sticta	Sticta canariensis	1.86297	2.04222	31.9831	64.1115	0.000246572
SRR14722175	Eukaryota	Ascomycota	Lecanoromycetes	Peltigerales	Nephromataceae	Nephroma	Nephroma helveticum	0.00558272	30.4171	0.88132	68.6924	0.00359619
SRR14722113	Eukaryota	Ascomycota	Lecanoromycetes	Peltigerales	Nephromataceae	Nephroma	Nephroma helveticum	0.00296209	30.7133	4.67404	64.6056	0.0040878
SRR14722062	Eukaryota	Ascomycota	Lecanoromycetes	Peltigerales	Pannariaceae	Fuscopannaria	Fuscopannaria leucosticta	0.00827136	41.0887	2.57676	56.3231	0.00311037
SRR14722247	Eukaryota	Ascomycota	Lecanoromycetes	Peltigerales	Pannariaceae	Fuscopannaria	Fuscopannaria leucosticta	0.00342059	72.2466	0.288521	27.461	0.000455974
SRR14721953	Eukaryota	Ascomycota	Lecanoromycetes	Peltigerales	Pannariaceae	Pannaria	Pannaria tavaresii	0.0039942	19.7573	1.23918	78.998	0.00145137
ERR4179391	Eukaryota	Ascomycota	Lecanoromycetes	Peltigerales	Peltigeraceae	Peltigera	Peltigera polydactylon	0.0039732	8.22792	6.46228	85.3018	0.00403144
SRR3400372	Eukaryota	Ascomycota	Lecanoromycetes	Peltigerales	Peltigeraceae	Peltigera	Peltigera sp.	0.00195095	7.57849	13.447	78.9687	0.00382316
SRR11470009	Eukaryota	Ascomycota	Lecanoromycetes	Peltigerales	Peltigeraceae	Peltigera	Peltigera hymenina	0.00278879	42.9272	4.01201	53.053	0.00506379
SRR11456923	Eukaryota	Ascomycota	Lecanoromycetes	Peltigerales	Peltigeraceae	Peltigera	Peltigera hydrothyria	0.0163888	38.9399	3.58637	57.4337	0.0236047
SRR11456922	Eukaryota	Ascomycota	Lecanoromycetes	Peltigerales	Peltigeraceae	Peltigera	Peltigera hydrothyria	0.0178013	40.5307	3.22167	56.2155	0.0142885
SRR11456918	Eukaryota	Ascomycota	Lecanoromycetes	Peltigerales	Peltigeraceae	Peltigera	Peltigera dolichorhiza	0.00146973	8.32254	14.375	77.299	0.00201247
SRR11456917	Eukaryota	Ascomycota	Lecanoromycetes	Peltigerales	Peltigeraceae	Peltigera	Peltigera phyllidiosa	0.00424478	6.40522	9.90408	83.6847	0.00176524
SRR11456915	Eukaryota	Ascomycota	Lecanoromycetes	Peltigerales	Peltigeraceae	Peltigera	Peltigera aphthosa	0.000209788	0.141889	0.741696	99.1161	6.15347e-05
SRR11456914	Eukaryota	Ascomycota	Lecanoromycetes	Peltigerales	Peltigeraceae	Peltigera	Peltigera extenuata	0.000101638	0.424122	1.08288	98.4926	0.000330345
SRR11456913	Eukaryota	Ascomycota	Lecanoromycetes	Peltigerales	Peltigeraceae	Peltigera	Peltigera malacea	0.000136873	0.21409	0.753486	99.0322	6.67676e-05
SRR11456921	Eukaryota	Ascomycota	Lecanoromycetes	Peltigerales	Peltigeraceae	Peltigera	Peltigera evansiana	0.00257199	6.73314	3.64738	89.6154	0.00153918
SRR12518904	Eukaryota	Ascomycota	Lecanoromycetes	Peltigerales	Peltigeraceae	Peltigera	Peltigera canina	0.00599281	29.788	6.30558	63.8909	0.00951326
SRR12326202	Eukaryota	Ascomycota	Lecanoromycetes	Peltigerales	Peltigeraceae	Peltigera	Peltigera ponojensis	0.00410081	2.47465	4.24591	93.2741	0.00128271
SRR14561385	Eukaryota	Ascomycota	Lecanoromycetes	Peltigerales	Peltigeraceae	Peltigera	Peltigera rufescens	0.00109343	0.722674	5.01708	94.2589	0.000245423
SRR14722317	Eukaryota	Ascomycota	Lecanoromycetes	Peltigerales	Peltigeraceae	Peltigera	Peltigera praetextata	0.00358853	48.7057	2.97396	48.3151	0.00164557
SRR14722149	Eukaryota	Ascomycota	Lecanoromycetes	Peltigerales	Peltigeraceae	Peltigera	Peltigera sp. Lendemer_46965_NY-2794668	0.00956778	33.2211	0.824751	65.9392	0.00540739
SRR14722320	Eukaryota	Ascomycota	Lecanoromycetes	Peltigerales	Peltigeraceae	Peltigera	Peltigera praetextata	0.00196166	33.5315	2.05771	64.4071	0.00172434
SRR14722282	Eukaryota	Ascomycota	Lecanoromycetes	Peltigerales	Peltigeraceae	Peltigera	Peltigera neckeri	0.00381488	16.4373	0.84776	82.7091	0.0020022
SRR14766324	Eukaryota	Ascomycota	Lecanoromycetes	Peltigerales	Peltigeraceae	Peltigera	Peltigera venosa	0.0078003	19.814	10.3837	69.7456	0.0488633
SRR14766325	Eukaryota	Ascomycota	Lecanoromycetes	Peltigerales	Peltigeraceae	Peltigera	Peltigera leucophlebia	0.00409558	2.83572	10.4345	86.7236	0.00212093
SRR15568737	Eukaryota	Ascomycota	Lecanoromycetes	Peltigerales	Peltigeraceae	Peltigera	Peltigera canina	7.0092e-05	0.326418	0.795724	98.8778	3.23718e-05
SAMN25961859	Eukaryota	Ascomycota	Lecanoromycetes	Peltigerales	Peltigeraceae	Peltigera	Peltigera leucophlebia	0.0105548	2.16785	31.2086	66.6121	0.000923297
SRR14722307	Eukaryota	Ascomycota	Lecanoromycetes	Peltigerales	Placynthiaceae	Placynthium	Placynthium petersii	0.00101946	2.88719	1.90119	95.2102	0.000405787
SRR1531517	Eukaryota	Ascomycota	Lecanoromycetes	Pertusariales	Icmadophilaceae	Dibaeis	Dibaeis baeomyces	3.00966e-05	0.292398	0.910954	98.7966	0
SRR14722288	Eukaryota	Ascomycota	Lecanoromycetes	Pertusariales	Icmadophilaceae	Dibaeis	Dibaeis sorediata	0.00226473	11.2835	3.44852	85.2643	0.00148835
SRR13685159	Eukaryota	Ascomycota	Lecanoromycetes	Pertusariales	Icmadophilaceae	Icmadophila	Icmadophila ericetorum	0.00121271	11.7763	9.69037	78.5321	0
SRR14722228	Eukaryota	Ascomycota	Lecanoromycetes	Pertusariales	Icmadophilaceae	Icmadophila	Icmadophila ericetorum	0.000879768	15.8332	7.99747	76.1673	0.00119883
SRR18162816	Eukaryota	Ascomycota	Lecanoromycetes	Pertusariales	Icmadophilaceae	Icmadophila	Icmadophila ericetorum	0.000805071	9.65887	13.6655	76.6741	0.000654473
SRR14721980	Eukaryota	Ascomycota	Lecanoromycetes	Pertusariales	Megasporaceae	Aspicilia	Aspicilia laevata	0.00779521	70.5777	0.281735	29.1327	1.57659e-05
SRR14722159	Eukaryota	Ascomycota	Lecanoromycetes	Pertusariales	Ochrolechiaceae	Ochrolechia	Ochrolechia arborea	0.0057655	20.8779	6.85303	72.2611	0.00227628
SRR14721999	Eukaryota	Ascomycota	Lecanoromycetes	Pertusariales	Ochrolechiaceae	Ochrolechia	Ochrolechia trochophora	0.000844461	34.8977	3.89112	61.2103	1.32156e-05
SRR18162838	Eukaryota	Ascomycota	Lecanoromycetes	Pertusariales	Pertusariaceae	Agyrium	Agyrium rufum	2.68858e-05	0.0979112	1.0846	98.8175	0
SRR14722186	Eukaryota	Ascomycota	Lecanoromycetes	Pertusariales	Pertusariaceae	Lepra	Lepra pustulata	0.00609146	1.89826	5.35231	92.7427	0.000671259
SRR14722227	Eukaryota	Ascomycota	Lecanoromycetes	Pertusariales	Pertusariaceae	Lepra	Lepra trachythallina	0.00589506	42.7918	2.39472	54.8045	0.00305098
SRR14722190	Eukaryota	Ascomycota	Lecanoromycetes	Pertusariales	Pertusariaceae	Lepra	Lepra amara	0.00208313	11.9633	1.48923	86.5438	0.00161587
SRR14722109	Eukaryota	Ascomycota	Lecanoromycetes	Pertusariales	Pertusariaceae	Lepra	Lepra andersoniae	0.00602869	46.2471	1.88016	51.8667	6.79249e-05
SRR14721995	Eukaryota	Ascomycota	Lecanoromycetes	Pertusariales	Pertusariaceae	Lepra	Lepra amara	0.0108959	43.8688	0.963528	55.1567	8.35887e-05
SRR13685180	Eukaryota	Ascomycota	Lecanoromycetes	Pertusariales	Pertusariaceae	Pertusaria	Pertusaria obruta	0.00296755	13.8128	3.48953	82.6919	0.00286948
SRR13685150	Eukaryota	Ascomycota	Lecanoromycetes	Pertusariales	Pertusariaceae	Pertusaria	Pertusaria ostiolata	0.00590824	10.6469	6.62369	82.7226	0.0008713
SRR14722212	Eukaryota	Ascomycota	Lecanoromycetes	Pertusariales	Pertusariaceae	Pertusaria	Pertusaria paratuberculifera	0.00522507	3.06287	2.42507	94.5064	0.000457921
SRR14722211	Eukaryota	Ascomycota	Lecanoromycetes	Pertusariales	Pertusariaceae	Pertusaria	Pertusaria subpertusa	0.00414955	37.2219	3.83738	58.9354	0.00123953
SRR14722191	Eukaryota	Ascomycota	Lecanoromycetes	Pertusariales	Pertusariaceae	Pertusaria	Pertusaria macounii	0.00338657	47.1472	2.30503	50.5418	0.00259929
SRR14722136	Eukaryota	Ascomycota	Lecanoromycetes	Pertusariales	Pertusariaceae	Pertusaria	Pertusaria ostiolata	0.00595644	10.7395	6.55255	82.7011	0.000908062
SRR14722067	Eukaryota	Ascomycota	Lecanoromycetes	Pertusariales	Pertusariaceae	Pertusaria	Pertusaria epixantha	0.00112901	58.2115	1.68149	40.1042	0.00174344
SRR14722056	Eukaryota	Ascomycota	Lecanoromycetes	Pertusariales	Pertusariaceae	Pertusaria	Pertusaria plittiana	0.00519418	30.415	0.734527	68.8452	0.000161254
SRR14722010	Eukaryota	Ascomycota	Lecanoromycetes	Pertusariales	Pertusariaceae	Pertusaria	Pertusaria propinqua	0.00177935	68.6015	0.127292	31.2693	0.000172593
SRR14721984	Eukaryota	Ascomycota	Lecanoromycetes	Pertusariales	Pertusariaceae	Pertusaria	Pertusaria plittiana	0.00443067	69.6463	0.163819	30.1853	7.53458e-05
SRR14722330	Eukaryota	Ascomycota	Lecanoromycetes	Pertusariales	Pertusariaceae	Pertusaria	Pertusaria obruta	0.00295776	13.7673	3.47917	82.7477	0.00286001
SRR14722255	Eukaryota	Ascomycota	Lecanoromycetes	Pertusariales	Pertusariaceae	Pertusaria	Pertusaria epixantha	0.00049116	55.9096	0.290121	43.7997	8.04264e-05
SRR14722085	Eukaryota	Ascomycota	Lecanoromycetes	Pertusariales	Pertusariaceae	Pseudosagedia	Pseudosagedia rhaphidosperma	0.00493234	29.324	6.03016	64.6368	0.00405993
SRR14722213	Eukaryota	Ascomycota	Lecanoromycetes	Pertusariales	Pertusariaceae	Pseudosagedia	Pseudosagedia isidiata	0.00864791	11.318	4.85764	83.8114	0.00433247
SRR14721977	Eukaryota	Ascomycota	Lecanoromycetes	Pertusariales	Pertusariaceae	Pseudosagedia	Pseudosagedia cestrensis	0.00425599	26.4992	1.32413	72.1722	0.000242244
SRR14722242	Eukaryota	Ascomycota	Lecanoromycetes	Pertusariales	Pertusariaceae	Pseudosagedia	Pseudosagedia sp	0.00194989	79.395	0.232933	20.3698	0.000369375
SRR18162822	Eukaryota	Ascomycota	Lecanoromycetes	Pertusariales	Pertusariaceae	Varicellaria	Varicellaria rhodocarpa	0.000473709	23.2663	1.26999	75.4625	0.000748407
SRR18162811	Eukaryota	Ascomycota	Lecanoromycetes	Pezizomycotina incertae sedis	Pezizomycotina incertae sedis	Bachmanniomyces	Bachmanniomyces sp. S44760	0.00153984	90.4474	1.29019	8.26032	0.00054383
SRR14722165	Eukaryota	Ascomycota	Lecanoromycetes	Rhizocarpales	Rhizocarpaceae	Rhizocarpon	Rhizocarpon subgeminatum	0.00242404	55.9997	3.37711	40.6201	0.000667584
SRR14722046	Eukaryota	Ascomycota	Lecanoromycetes	Rhizocarpales	Rhizocarpaceae	Rhizocarpon	Rhizocarpon geographicum	0.00349444	54.0381	1.90692	44.0505	0.000972751
SRR18162824	Eukaryota	Ascomycota	Lecanoromycetes	Rhizocarpales	Sporastatiaceae	Toensbergia	Toensbergia leucococca	0.0235046	43.7047	3.26641	53.0049	0.000463022
SRR14722224	Eukaryota	Ascomycota	Lecanoromycetes	Sarrameanales	Sarrameanaceae	Loxospora	Loxospora ochrophaea	0.00956456	25.891	12.8679	61.2262	0.00532105
SRR14722203	Eukaryota	Ascomycota	Lecanoromycetes	Sarrameanales	Sarrameanaceae	Loxospora	Loxospora elatina	0.00413995	23.7252	5.70889	70.5587	0.00308653
SRR18162808	Eukaryota	Ascomycota	Lecanoromycetes	Sarrameanales	Sarrameanaceae	Loxospora	Loxospora ochrophaea	1.82548e-06	0.156015	0.961879	98.8821	6.00559e-06
SRR18162831	Eukaryota	Ascomycota	Lecanoromycetes	Sarrameanales	Schaereriaceae	Schaereria	Schaereria dolodes	7.59426e-06	0.0653289	0.103261	99.8314	1.20743e-05
SRR14722072	Eukaryota	Ascomycota	Lecanoromycetes	Teloschistales	Brigantiaeaceae	Brigantiaea	Brigantiaea leucoxantha	0.00316435	43.5481	1.46422	54.9828	0.00163801
SRR23143849	Eukaryota	Ascomycota	Lecanoromycetes	Teloschistales	Letrouitiaceae	Letrouitia	Letrouitia transgressa	0.00108952	1.76121	1.17269	97.064	0.00103161
SRR23143848	Eukaryota	Ascomycota	Lecanoromycetes	Teloschistales	Letrouitiaceae	Letrouitia	Letrouitia leprolyta	0.00336538	32.1877	1.84766	65.9599	0.0013427
SRR23143841	Eukaryota	Ascomycota	Lecanoromycetes	Teloschistales	Letrouitiaceae	Letrouitia	Letrouitia transgressa	0.0231835	8.72185	1.95158	89.3017	0.00167704
SRR14722221	Eukaryota	Ascomycota	Lecanoromycetes	Teloschistales	Megalosporaceae	Megalospora	Megalospora porphyritis	0.0053275	19.475	4.38213	76.1351	0.00248346
SRR9610074	Eukaryota	Ascomycota	Lecanoromycetes	Teloschistales	Teloschistaceae	Caloplaca	Caloplaca cupilifera SN02	0.000267959	0.0241038	2.09416	97.8813	0.000134221
SRR9610072	Eukaryota	Ascomycota	Lecanoromycetes	Teloschistales	Teloschistaceae	Caloplaca	Caloplaca cinnabarina SN04	7.18013e-05	0.0308623	2.06015	97.9088	0.000162202
SRR23143831	Eukaryota	Ascomycota	Lecanoromycetes	Teloschistales	Teloschistaceae	Caloplaca	Caloplaca aetnensis lichen thallus LIQ82CAATT	0.00591503	60.1223	0.863829	39.0075	0.000461713
SRR23143829	Eukaryota	Ascomycota	Lecanoromycetes	Teloschistales	Teloschistaceae	Caloplaca	Caloplaca ligustica lichen thallus LIQ85CALI	0.00417673	71.326	0.226771	28.4425	0.000571498
SRR23143839	Eukaryota	Ascomycota	Lecanoromycetes	Teloschistales	Teloschistaceae	Caloplaca	Caloplaca aegea lichen thallus LIQ143CAAG	0.00428492	44.3011	1.3093	54.3845	0.000730365
SRR23143836	Eukaryota	Ascomycota	Lecanoromycetes	Teloschistales	Teloschistaceae	Flavoplaca	Flavoplaca oasis	0.00520748	43.61	0.563071	55.8212	0.000600144
SRR14722210	Eukaryota	Ascomycota	Lecanoromycetes	Teloschistales	Teloschistaceae	Phaeoplaca	Phaeoplaca camptidia	0.0094601	34.6644	11.0133	54.3062	0.00655134
SRR23143840	Eukaryota	Ascomycota	Lecanoromycetes	Teloschistales	Teloschistaceae	Seirophora	Seirophora lacunosa	0.00716792	24.0256	0.977406	74.9789	0.0109371
SRR23143835	Eukaryota	Ascomycota	Lecanoromycetes	Teloschistales	Teloschistaceae	Seirophora	Seirophora villosa	0.00167724	7.43693	2.12619	90.4303	0.00487014
SRR23143850	Eukaryota	Ascomycota	Lecanoromycetes	Teloschistales	Teloschistaceae	Seirophora	Seirophora lacunosa	0.00477806	61.8891	0.30129	37.8046	0.000216587
SRR23143851	Eukaryota	Ascomycota	Lecanoromycetes	Teloschistales	Teloschistaceae	Teloschistes	Teloschistes peruvian	0.00246358	8.64812	2.66222	88.6847	0.00250765
SRR23143844	Eukaryota	Ascomycota	Lecanoromycetes	Teloschistales	Teloschistaceae	Teloschistes	Teloschistes chrysophthalmus	0.00279986	2.21198	5.3138	92.4711	0.000343414
SRR23143838	Eukaryota	Ascomycota	Lecanoromycetes	Teloschistales	Teloschistaceae	Teloschistes	Teloschistes flavicans	0.000560368	56.2283	0.461347	43.3084	0.00146243
SRR23143852	Eukaryota	Ascomycota	Lecanoromycetes	Teloschistales	Teloschistaceae	Usnochroma	Usnochroma carphinea	0.000290118	0.0805434	2.02138	97.8948	0.00303924
SRR23143834	Eukaryota	Ascomycota	Lecanoromycetes	Teloschistales	Teloschistaceae	Variospora	Variospora aurantia	0.135479	13.302	0.385312	86.1767	0.000561823
SRR14722176	Eukaryota	Ascomycota	Lecanoromycetes	Teloschistales	Teloschistaceae	Xanthocarpia	Xanthocarpia feracissima	0.00479991	11.8908	1.53048	86.5718	0.00211693
SRR23143842	Eukaryota	Ascomycota	Lecanoromycetes	Teloschistales	Teloschistaceae	Xanthomendoza	Xanthomendoza cf. fulva	0.00112016	3.50701	1.50664	94.9687	0.0165292
SRR350469	Eukaryota	Ascomycota	Lecanoromycetes	Teloschistales	Teloschistaceae	Xanthoria	Xanthoria parietina	2.0048e-05	2.56642	12.9049	84.5286	2.93605e-05
SRR23143833	Eukaryota	Ascomycota	Lecanoromycetes	Teloschistales	Teloschistaceae	Xanthoria	Xanthoria mediterranea	0.00147158	1.93897	1.70031	96.3588	0.000462993
SRR23143847	Eukaryota	Ascomycota	Lecanoromycetes	Teloschistales	Teloschistaceae	Xanthoria	Xanthoria aureola	0.000431497	1.38342	6.61794	91.9977	0.000513807
SRR23143845	Eukaryota	Ascomycota	Lecanoromycetes	Teloschistales	Teloschistaceae	Xanthoria	Xanthoria steineri	0.00316458	1.29821	7.34687	91.3508	0.000985034
SRR23143843	Eukaryota	Ascomycota	Lecanoromycetes	Teloschistales	Teloschistaceae	Xanthoria	Xanthoria sp.	0.00391802	1.32876	6.09629	92.5707	0.000325593
SRR23143837	Eukaryota	Ascomycota	Lecanoromycetes	Teloschistales	Teloschistaceae	Xanthoria	Xanthoria sp.	0.0283258	38.0956	0.394432	61.4799	0.00174828
SRR18162812	Eukaryota	Ascomycota	Lecanoromycetes	Trapeliales	Trapeliaceae	Lambiella	Lambiella insularis	0	0.00383118	0.470687	99.5255	0
SRR18162810	Eukaryota	Ascomycota	Lecanoromycetes	Trapeliales	Trapeliaceae	Lignoscripta	Lignoscripta atroalba	0.000271466	31.8427	8.32845	59.8285	0.000111045
SRR18162833	Eukaryota	Ascomycota	Lecanoromycetes	Trapeliales	Trapeliaceae	Ptychographa	Ptychographa xylographoides	0.00548416	23.0477	8.62422	68.315	0.00759879
SRR14722251	Eukaryota	Ascomycota	Lecanoromycetes	Trapeliales	Trapeliaceae	Trapelia	Trapelia coarctata	0.00428746	44.6163	5.48209	49.8965	0.000791212
SRR14721945	Eukaryota	Ascomycota	Lecanoromycetes	Trapeliales	Trapeliaceae	Trapelia	Trapelia placodioides	0.00018569	23.4353	3.07688	73.4873	0.000328181
SRR18162823	Eukaryota	Ascomycota	Lecanoromycetes	Trapeliales	Trapeliaceae	Trapelia	Trapelia coarctata	0	0.0247315	2.16731	97.808	0
SRR14722199	Eukaryota	Ascomycota	Lecanoromycetes	Trapeliales	Trapeliaceae	Trapeliopsis	Trapeliopsis viridescens	0.00904558	26.7466	6.70706	66.533	0.00427319
SRR14722039	Eukaryota	Ascomycota	Lecanoromycetes	Trapeliales	Trapeliaceae	Trapeliopsis	Trapeliopsis flexuosa	0.00388493	41.3157	3.73398	54.9442	0.00220848
SRR14722051	Eukaryota	Ascomycota	Lecanoromycetes	Trapeliales	Trapeliaceae	Xylographa	Xylographa trunciseda	0.0018158	12.513	1.532	85.9503	0.00285636
SRR14722188	Eukaryota	Ascomycota	Lecanoromycetes	Trapeliales	Trapeliaceae	Xylographa	Xylographa vitiligo	0.0200953	35.0952	9.76624	55.1119	0.00657742
SRR18162821	Eukaryota	Ascomycota	Lecanoromycetes	Trapeliales	Trapeliaceae	Xylographa	Xylographa bjoerki	0	0.0192197	0.030844	99.9499	0
SRR18162820	Eukaryota	Ascomycota	Lecanoromycetes	Trapeliales	Trapeliaceae	Xylographa	Xylographa carneopallida	0.00118655	63.2271	6.8329	29.9381	0.000681701
SRR18162819	Eukaryota	Ascomycota	Lecanoromycetes	Trapeliales	Trapeliaceae	Xylographa	Xylographa opegraphella	9.54242e-06	0.0405135	2.20565	97.7538	6.78462e-07
SRR18162818	Eukaryota	Ascomycota	Lecanoromycetes	Trapeliales	Trapeliaceae	Xylographa	Xylographa pallens	0	0.0198383	0.0589469	99.9212	0
SRR18162817	Eukaryota	Ascomycota	Lecanoromycetes	Trapeliales	Trapeliaceae	Xylographa	Xylographa parallela	0	1.13259	8.53699	90.3304	0
SRR18162815	Eukaryota	Ascomycota	Lecanoromycetes	Trapeliales	Trapeliaceae	Xylographa	Xylographa soralifera	1.57794e-05	0.0451455	1.61042	98.3444	2.94958e-05
SRR18162814	Eukaryota	Ascomycota	Lecanoromycetes	Trapeliales	Trapeliaceae	Xylographa	Xylographa soralifera	0	0.085991	0.334652	99.5794	0
SRR18162813	Eukaryota	Ascomycota	Lecanoromycetes	Trapeliales	Trapeliaceae	Xylographa	Xylographa vitiligo	0.00342297	13.2066	3.38467	83.3843	0.0209745
SRR14722202	Eukaryota	Ascomycota	Lecanoromycetes	Umbilicariales	Ophioparmaceae	Hypocenomyce	Hypocenomyce scalaris	0.00352624	5.93456	7.44118	86.6204	0.000303714
SRR14722223	Eukaryota	Ascomycota	Lecanoromycetes	Umbilicariales	Ropalosporaceae	Ropalospora	Ropalospora chlorantha	0.0078984	47.7708	4.85557	47.3642	0.00152316
SAMEA3646771	Eukaryota	Ascomycota	Lecanoromycetes	Umbilicariales	Umbilicariaceae	Lasallia	Lasallia pustulata	0.000213408	0.371781	12.3026	87.3238	0.00168727
SAMN03339881	Eukaryota	Ascomycota	Lecanoromycetes	Umbilicariales	Umbilicariaceae	Lasallia	Lasallia pustulata	0.000619777	11.039	48.6798	40.2596	0.0209905
SAMN08225147	Eukaryota	Ascomycota	Lecanoromycetes	Umbilicariales	Umbilicariaceae	Lasallia	Lasallia hispanica	1.11244e-06	0.158837	43.9012	55.9398	0.000216786
SRR8446868	Eukaryota	Ascomycota	Lecanoromycetes	Umbilicariales	Umbilicariaceae	Lasallia	Lasallia pustulata	0.00235159	5.01347	75.521	19.4615	0.00163052
SRR14573781	Eukaryota	Ascomycota	Lecanoromycetes	Umbilicariales	Umbilicariaceae	Lasallia	Lasallia pustulata	0.00120099	2.75669	57.621	39.6196	0.00154012
SRR14573780	Eukaryota	Ascomycota	Lecanoromycetes	Umbilicariales	Umbilicariaceae	Lasallia	Lasallia pustulata	0.00236105	2.83124	53.5129	43.652	0.00155406
SRR14573779	Eukaryota	Ascomycota	Lecanoromycetes	Umbilicariales	Umbilicariaceae	Lasallia	Lasallia pustulata	7.42628e-05	0.204525	11.7665	88.0288	5.05559e-05
SRR14573778	Eukaryota	Ascomycota	Lecanoromycetes	Umbilicariales	Umbilicariaceae	Lasallia	Lasallia pustulata	0.000525729	0.145537	13.3981	86.4558	6.97354e-05
SRR14722095	Eukaryota	Ascomycota	Lecanoromycetes	Umbilicariales	Umbilicariaceae	Lasallia	Lasallia papulosa	0.00783176	11.3716	21.2364	67.3839	0.000181668
SRR13514081	Eukaryota	Ascomycota	Lecanoromycetes	Umbilicariales	Umbilicariaceae	Umbilicaria	Umbilicaria phaea	0.000464336	3.67135	16.3859	79.9401	0.00211053
SRR13514080	Eukaryota	Ascomycota	Lecanoromycetes	Umbilicariales	Umbilicariaceae	Umbilicaria	Umbilicaria phaea	0.000291395	1.62197	1.94675	96.4305	0.000459582
SRR13514078	Eukaryota	Ascomycota	Lecanoromycetes	Umbilicariales	Umbilicariaceae	Umbilicaria	Umbilicaria phaea	0.00077045	4.39031	7.09856	88.5096	0.000743794
SRR13514077	Eukaryota	Ascomycota	Lecanoromycetes	Umbilicariales	Umbilicariaceae	Umbilicaria	Umbilicaria phaea	0.00013246	1.05311	2.44217	96.5044	0.000149093
SRR13514076	Eukaryota	Ascomycota	Lecanoromycetes	Umbilicariales	Umbilicariaceae	Umbilicaria	Umbilicaria phaea	0.00102225	6.12556	4.84971	89.0212	0.00252077
SRR13514075	Eukaryota	Ascomycota	Lecanoromycetes	Umbilicariales	Umbilicariaceae	Umbilicaria	Umbilicaria phaea	0.000254228	0.953421	5.17596	93.8699	0.000487374
SRR13514085	Eukaryota	Ascomycota	Lecanoromycetes	Umbilicariales	Umbilicariaceae	Umbilicaria	Umbilicaria phaea	0.000741477	3.49785	11.1905	85.3097	0.00120335
SRR13514084	Eukaryota	Ascomycota	Lecanoromycetes	Umbilicariales	Umbilicariaceae	Umbilicaria	Umbilicaria phaea	0.000154846	0.353302	5.76423	93.882	0.000296764
SRR13514083	Eukaryota	Ascomycota	Lecanoromycetes	Umbilicariales	Umbilicariaceae	Umbilicaria	Umbilicaria phaea	0.000289302	1.22062	16.7377	82.0411	0.000316476
SRR14722058	Eukaryota	Ascomycota	Lecanoromycetes	Umbilicariales	Umbilicariaceae	Umbilicaria	Umbilicaria mammulata	0.000502994	2.61783	22.1888	75.1927	0.000242836
SRR14722016	Eukaryota	Ascomycota	Lecanoromycetes	Umbilicariales	Umbilicariaceae	Umbilicaria	Umbilicaria mammulata	0.000143147	54.738	10.0176	35.244	0.000382874
SRR23143830	Eukaryota	Ascomycota	Lecanoromycetes	Umbilicariales	Umbilicariaceae	Umbilicaria	Umbilicaria vellea	0.00187895	11.0459	4.38948	84.5625	0.000239388
SRR14722253	Eukaryota	Ascomycota	Lecanoromycetes	Umbilicariales	Umbilicariaceae	Xylopsora_friesii	Xylopsora_friesii	0.0025452	70.501	0.609701	28.8865	0.000237854
SRR14721957	Eukaryota	Ascomycota	Lichinomycetes	Lichinales	Lichinaceae	Ephebe	Ephebe solida	0.00244092	24.1666	0.462828	75.3665	0.00161136
SRR19097890	Eukaryota	Ascomycota	Lichinomycetes	Lichinales	Lichinaceae	Lichina	Lichina confinis	0.000692734	19.8356	6.75948	73.4036	0.000647252
SRR19097879	Eukaryota	Ascomycota	Lichinomycetes	Lichinales	Lichinaceae	Phylliscum	Phylliscum demangeonii	0.000874949	58.2021	6.38559	35.4109	0.000582694
SRR19097882	Eukaryota	Ascomycota	Lichinomycetes	Lichinales	Lichinaceae	Watsoniomyces	Watsoniomyces obsoletus	0.00276794	71.0797	6.14699	22.7694	0.00105351
SRR1531569	Eukaryota	Ascomycota	Lichinomycetes	Lichinales	Peltulaceae	Peltula	Peltula cylindrica	0.018668	3.65974	10.493	85.8284	0.000212547
SRR19097889	Eukaryota	Ascomycota	Lichinomycetes	Lichinales	Peltulaceae	Peltula	Peltula sp. TS41687	0.0143463	47.6526	11.4221	40.9107	0.000227827
SRR19097891	Eukaryota	Ascomycota	Pezizomycotina	Vezdaeales	Vezdaeaceae	Vezdaea	Vezdaea aestivalis	0.00359649	85.8813	1.53277	12.5789	0.00343206
SRR19097881	Eukaryota	Ascomycota	Pezizomycotina	Vezdaeales	Vezdaeaceae	Vezdaea	Vezdaea acicularis	0.00279269	79.6582	3.98037	16.357	0.00167906

## Sheet: Contig counts
Dataset 2, Table 2: The number of contigs per superkingdom per lichen sample. Taxonomic information for each lichen sample is provided
	Sample taxonomic information							Superkingdom
Sample_name	Superkingdom	Phylum	Class	Order	Family	Genus	Species	Bacteria	Unclassified	Eukaryota	Viruses	Archaea
SRR1532720	Eukaryota	Ascomycota	Arthoniomycetes	Arthoniales	Arthoniaceae	Arthonia	Arthonia rubrocincta	6	1540	569	0	0
SRR13685140	Eukaryota	Ascomycota	Arthoniomycetes	Arthoniales	Arthoniaceae	Arthonia	Arthonia susa	10543	60729	13116	14	46
SRR14722233	Eukaryota	Ascomycota	Arthoniomycetes	Arthoniales	Arthoniaceae	Arthonia	Arthonia ruana	241404	362953	124501	128	190
SRR14722222	Eukaryota	Ascomycota	Arthoniomycetes	Arthoniales	Arthoniaceae	Arthonia	Arthonia quintaria	122090	112324	99905	36	36
SRR14722214	Eukaryota	Ascomycota	Arthoniomycetes	Arthoniales	Arthoniaceae	Arthonia	Arthonia anglica	135374	75828	37168	17	39
SRR14722193	Eukaryota	Ascomycota	Arthoniomycetes	Arthoniales	Arthoniaceae	Arthonia	Arthonia susa	10332	47243	38661	8	9
SRR14722071	Eukaryota	Ascomycota	Arthoniomycetes	Arthoniales	Arthoniaceae	Arthonia	Arthonia cupressina	250074	152904	72241	166	128
SRR14721978	Eukaryota	Ascomycota	Arthoniomycetes	Arthoniales	Arthoniaceae	Arthonia	Arthonia rubella	75141	95146	34072	12	64
SRR14722260	Eukaryota	Ascomycota	Arthoniomycetes	Arthoniales	Arthoniaceae	Arthonia	Arthonia sp	10546	60727	13122	14	44
SRR13685160	Eukaryota	Ascomycota	Arthoniomycetes	Arthoniales	Arthoniaceae	Arthothelium	Arthothelium ruanum	240990	272460	107586	128	160
SRR14722172	Eukaryota	Ascomycota	Arthoniomycetes	Arthoniales	Chrysotrichaceae	Chrysothrix	Chrysothrix xanthina	173255	336467	290271	107	105
SRR14722092	Eukaryota	Ascomycota	Arthoniomycetes	Arthoniales	Chrysotrichaceae	Chrysothrix	Chrysothrix susquehannensis	266027	84611	21257	21	158
SRR14721969	Eukaryota	Ascomycota	Arthoniomycetes	Arthoniales	Chrysotrichaceae	Chrysothrix	Chrysothrix onokoensis	75270	62796	57920	11	23
SRR14722270	Eukaryota	Ascomycota	Arthoniomycetes	Arthoniales	Chrysotrichaceae	Chrysothrix	Chrysothrix xanthina	47689	69606	57541	18	47
SRR19097877	Eukaryota	Ascomycota	Arthoniomycetes	Arthoniales	Chrysotrichaceae	Chrysothrix	Chrysothrix sp. TS-e1954	38561	481256	318144	48	298
SRR19097874	Eukaryota	Ascomycota	Arthoniomycetes	Arthoniales	Lecanographaceae	Alyxoria	Alyxoria varia	632869	299627	53965	324	138
SRR14722143	Eukaryota	Ascomycota	Arthoniomycetes	Arthoniales	Lecanographaceae	Zwackhia	Zwackhia viridis	461683	201796	78176	71	171
SRR13685142	Eukaryota	Ascomycota	Arthoniomycetes	Arthoniales	Opegraphaceae	Opegrapha	Opegrapha vulgata	34496	58358	18894	13	22
SRR14722194	Eukaryota	Ascomycota	Arthoniomycetes	Arthoniales	Opegraphaceae	Opegrapha	Opegrapha vulgata	34630	59658	18883	15	16
SRR14721966	Eukaryota	Ascomycota	Arthoniomycetes	Arthoniales	Opegraphaceae	Opegrapha	Opegrapha moroziana	31549	73247	10563	9	12
SRR19097867	Eukaryota	Ascomycota	Ascomycetes	Thelocarpales	Thelocarpaceae	Thelocarpon	Thelocarpon superellum	618689	730236	314123	436	1547
SRR19097873	Eukaryota	Ascomycota	Ascomycetes	Thelocarpales	Thelocarpaceae	Thelocarpon	Thelocarpon impressellum	3087014	975918	243828	677	7923
SRR19097893	Eukaryota	Ascomycota	Candelariomycetes	Candelariales	Candelariaceae	Candelaria	Candelaria pacifica	478644	636167	366834	322	364
SRR19097870	Eukaryota	Ascomycota	Candelariomycetes	Candelariales	Candelariaceae	Candelina	Candelina submexicana	274900	156325	91788	50	74
SRR19097869	Eukaryota	Ascomycota	Candelariomycetes	Candelariales	Candelariaceae	Candelina	Candelina mexicana	372975	358635	177410	168	683
SRR19097878	Eukaryota	Ascomycota	Candelariomycetes	Candelariales	Pycnoraceae	Pycnora	Pycnora praestabilis	172430	234143	131264	113	129
SRR19097894	Eukaryota	Ascomycota	Coniocybomycetes	Coniocybales	Coniocybaceae	Chaenotheca	Chaenotheca gracillima	140735	41032	11246	112	22
SRR19097868	Eukaryota	Ascomycota	Coniocybomycetes	Coniocybales	Coniocybaceae	Sclerophora	Sclerophora amabilis	510870	453746	236618	226	559
SRR14722276	Eukaryota	Ascomycota	Dothideomycetes	Mycosphaerellales	Cystocoleaceae	Cystocoleus	Cystocoleus ebeneus	114342	58159	37057	9	57
SRR14721933	Eukaryota	Ascomycota	Dothideomycetes	Trypetheliales	Trypetheliaceae	Bathelium	Bathelium carolinianum	52511	43832	14916	7	5
SRR19097884	Eukaryota	Ascomycota	Dothideomycetes	Trypetheliales	Trypetheliaceae	Bathelium	Bathelium mastoideum MAG TS-e1945	183006	123285	37211	109	102
SRR19097883	Eukaryota	Ascomycota	Dothideomycetes	Trypetheliales	Trypetheliaceae	Bathelium	Bathelium mastoideum MAG TS-e1945	89616	38548	11079	55	22
SRR19097885	Eukaryota	Ascomycota	Dothideomycetes	Trypetheliales	Trypetheliaceae	Bogoriella	Bogoriella megaspora	918854	582419	131123	478	365
SRR14722280	Eukaryota	Ascomycota	Dothideomycetes	Trypetheliales	Trypetheliaceae	Dictyomeridium	Dictyomeridium proponens	88359	113252	22753	21	42
SRR14722218	Eukaryota	Ascomycota	Dothideomycetes	Trypetheliales	Trypetheliaceae	Viridothelium	Viridothelium virens	96632	49623	16829	15	26
SRR14722281	Eukaryota	Ascomycota	Dothideomycetes	Trypetheliales	Trypetheliaceae	Viridothelium	Viridothelium virens	44645	189408	81503	39	15
SRR14722135	Eukaryota	Ascomycota	Eurotiomycetes	Mycocaliciales	Mycocaliciaceae	Mycocalicium	Mycocalicium subtile	92715	301441	214974	52	83
SRR14722249	Eukaryota	Ascomycota	Eurotiomycetes	Pyrenulales	Pyrenulaceae	Anthracothecium	Anthracothecium nanum	41725	52040	16915	22	26
SRR14722196	Eukaryota	Ascomycota	Eurotiomycetes	Pyrenulales	Pyrenulaceae	Pyrenula	Pyrenula pseudobufonia	43510	19013	11895	8	9
SRR14722189	Eukaryota	Ascomycota	Eurotiomycetes	Pyrenulales	Pyrenulaceae	Pyrenula	Pyrenula leucostoma	55805	32981	18389	1	32
SRR14722061	Eukaryota	Ascomycota	Eurotiomycetes	Pyrenulales	Pyrenulaceae	Pyrenula	Pyrenula pseudobufonia	111579	44930	17841	67	17
SRR14722048	Eukaryota	Ascomycota	Eurotiomycetes	Pyrenulales	Pyrenulaceae	Pyrenula	Pyrenula subelliptica	245172	176353	94360	53	85
SRR14722246	Eukaryota	Ascomycota	Eurotiomycetes	Pyrenulales	Pyrenulaceae	Pyrenula	Pyrenula santensis	77887	61161	26056	11	38
SRR14721961	Eukaryota	Ascomycota	Eurotiomycetes	Verrucariales	Verrucariaceae	Dermatocarpon	Dermatocarpon muhlenbergii	377275	63161	13092	77	104
SRR14721937	Eukaryota	Ascomycota	Eurotiomycetes	Verrucariales	Verrucariaceae	Dermatocarpon	Dermatocarpon luridum	210229	69673	26962	31	55
SRR1532957	Eukaryota	Ascomycota	Eurotiomycetes	Verrucariales	Verrucariaceae	Endocarpon	Endocarpon pallidulum	6	1540	569	0	0
SAMN13290186	Eukaryota	Ascomycota	Eurotiomycetes	Verrucariales	Verrucariaceae	Endocarpon	Endocarpon pusillum	8546	762	883	0	7
SRR14722287	Eukaryota	Ascomycota	Eurotiomycetes	Verrucariales	Verrucariaceae	Flakea	Flakea papillata	162352	34831	15534	43	44
SRR14721924	Eukaryota	Ascomycota	Eurotiomycetes	Verrucariales	Verrucariaceae	Placidium	Placidium arboreum	228710	52361	14597	23	650
SRR14722308	Eukaryota	Ascomycota	Eurotiomycetes	Verrucariales	Verrucariaceae	Willeya	Willeya diffractella	162622	161797	95793	50	90
SRR19097866	Eukaryota	Ascomycota	Geoglossomycetes	Geoglossales	Geoglossaceae	Geoglossum	Geoglossum umbratile	656578	214579	45020	272	455
SRR19097865	Eukaryota	Ascomycota	Geoglossomycetes	Geoglossales	Geoglossaceae	Geoglossum	Geoglossum simile	411947	77401	10134	322	72
SRR19097892	Eukaryota	Ascomycota	Geoglossomycetes	Geoglossales	Geoglossaceae	Trichoglossum	Trichoglossum hirsutum	637917	114262	12620	275	135
SRR1531163	Eukaryota	Ascomycota	Lecanoromycetes	Acarosporales	Acarosporaceae	Acarospora	Acarospora strigata	19	1678	351	0	0
SRR12518884	Eukaryota	Ascomycota	Lecanoromycetes	Acarosporales	Acarosporaceae	Acarospora	Acarospora fuscata	153574	78400	33721	59	58
SRR14722098	Eukaryota	Ascomycota	Lecanoromycetes	Acarosporales	Acarosporaceae	Acarospora	Acarospora sinopica	169670	171893	114197	31	85
SRR14722090	Eukaryota	Ascomycota	Lecanoromycetes	Acarosporales	Acarosporaceae	Acarospora	Acarospora sp. Tripp_6053_NY-2858381	157030	85607	33853	30	95
SRR18162839	Eukaryota	Ascomycota	Lecanoromycetes	Acarosporales	Acarosporaceae	Acarospora	Acarospora aff. strigata	14715	67500	58745	12	27
SRR19097888	Eukaryota	Ascomycota	Lecanoromycetes	Acarosporales	Acarosporaceae	Caeruleum	Caeruleum heppii	1017973	376787	113935	500	588
SRR19097875	Eukaryota	Ascomycota	Lecanoromycetes	Acarosporales	Acarosporaceae	Pleopsidium	Pleopsidium flavum	12265	104197	45446	8	39
SRR14722065	Eukaryota	Ascomycota	Lecanoromycetes	Acarosporales	Acarosporaceae	Polysporina	Polysporina simplex	50092	33030	15980	7	17
SRR14721929	Eukaryota	Ascomycota	Lecanoromycetes	Caliciales	Caliciaceae	Buellia	Buellia stillingiana	113454	210924	131638	61	62
SRR14722105	Eukaryota	Ascomycota	Lecanoromycetes	Caliciales	Caliciaceae	Buellia	Buellia spuria	96044	149678	80548	23	197
SRR14722083	Eukaryota	Ascomycota	Lecanoromycetes	Caliciales	Caliciaceae	Buellia	Buellia spuria	140391	131520	64536	20	155
SRR14721949	Eukaryota	Ascomycota	Lecanoromycetes	Caliciales	Caliciaceae	Buellia	Buellia spuria	9615	30169	12200	10	14
SRR14721926	Eukaryota	Ascomycota	Lecanoromycetes	Caliciales	Caliciaceae	Buellia	Buellia mamillana	21314	38486	17818	4	14
SRR14722278	Eukaryota	Ascomycota	Lecanoromycetes	Caliciales	Caliciaceae	Buellia	Buellia spuria	106485	50949	24192	17	20
SRR14722024	Eukaryota	Ascomycota	Lecanoromycetes	Caliciales	Caliciaceae	Dermiscellum	Dermiscellum oulocheilum	48801	54811	14606	27	139
SRR14722167	Eukaryota	Ascomycota	Lecanoromycetes	Caliciales	Caliciaceae	Dimelaena	Dimelaena oreina	184066	159172	76911	17	94
SRR9610078	Eukaryota	Ascomycota	Lecanoromycetes	Caliciales	Caliciaceae	Dirinaria	Dirinaria aegialita	641	12189	14277	0	0
SRR9610076	Eukaryota	Ascomycota	Lecanoromycetes	Caliciales	Caliciaceae	Dirinaria	Dirinaria applanata	2890	17189	19928	13	1
SRR14721986	Eukaryota	Ascomycota	Lecanoromycetes	Caliciales	Caliciaceae	Dirinaria	Dirinaria frostii	25662	38353	18535	19	80
SRR14722234	Eukaryota	Ascomycota	Lecanoromycetes	Caliciales	Caliciaceae	Pyxine	Pyxine sorediata	117527	31614	9697	16	34
SRR14721990	Eukaryota	Ascomycota	Lecanoromycetes	Caliciales	Caliciaceae	Pyxine	Pyxine sorediata	207509	46436	16690	29	80
SRR14722273	Eukaryota	Ascomycota	Lecanoromycetes	Caliciales	Physciaceae	Anaptychia	Anaptychia palmulata	82655	34176	13828	18	22
SRR14721938	Eukaryota	Ascomycota	Lecanoromycetes	Caliciales	Physciaceae	Anaptychia	Anaptychia palmulata	177801	46331	22137	46	60
ERR5059413	Eukaryota	Ascomycota	Lecanoromycetes	Caliciales	Physciaceae	Heterodermia	Heterodermia speciosa	1637371	539171	139992	381	421
SRR13685124	Eukaryota	Ascomycota	Lecanoromycetes	Caliciales	Physciaceae	Heterodermia	Heterodermia albicans	182454	38582	9644	97	33
SRR13685145	Eukaryota	Ascomycota	Lecanoromycetes	Caliciales	Physciaceae	Heterodermia	Heterodermia appalachiensis	235305	58105	9884	79	37
SRR13685161	Eukaryota	Ascomycota	Lecanoromycetes	Caliciales	Physciaceae	Heterodermia	Heterodermia casarettiana	76050	38120	11793	12	28
SRR13685176	Eukaryota	Ascomycota	Lecanoromycetes	Caliciales	Physciaceae	Heterodermia	Heterodermia echinata	100712	57781	11581	56	22
SRR14722262	Eukaryota	Ascomycota	Lecanoromycetes	Caliciales	Physciaceae	Heterodermia	Heterodermia langdoniana	76644	38732	11949	12	22
SRR14722144	Eukaryota	Ascomycota	Lecanoromycetes	Caliciales	Physciaceae	Heterodermia	Heterodermia appalachiensis	214198	180178	96027	75	74
SRR14722138	Eukaryota	Ascomycota	Lecanoromycetes	Caliciales	Physciaceae	Heterodermia	Heterodermia speciosa	49810	37915	26290	10	14
SRR14722133	Eukaryota	Ascomycota	Lecanoromycetes	Caliciales	Physciaceae	Heterodermia	Heterodermia hypoleuca	726028	165305	32019	120	223
SRR14722081	Eukaryota	Ascomycota	Lecanoromycetes	Caliciales	Physciaceae	Heterodermia	Heterodermia appalachiensis	233407	58054	9864	79	37
SRR14722047	Eukaryota	Ascomycota	Lecanoromycetes	Caliciales	Physciaceae	Heterodermia	Heterodermia leucomelaena	92227	92255	43330	26	178
SRR14722005	Eukaryota	Ascomycota	Lecanoromycetes	Caliciales	Physciaceae	Heterodermia	Heterodermia neglecta	98958	53177	21727	12	31
SRR14721925	Eukaryota	Ascomycota	Lecanoromycetes	Caliciales	Physciaceae	Heterodermia	Heterodermia speciosa	107878	26406	9221	32	24
SRR14722316	Eukaryota	Ascomycota	Lecanoromycetes	Caliciales	Physciaceae	Heterodermia	Heterodermia echinata	100716	57697	11582	56	22
SRR14722305	Eukaryota	Ascomycota	Lecanoromycetes	Caliciales	Physciaceae	Heterodermia	Heterodermia langdoniana	262376	48586	6072	65	60
SRR14722266	Eukaryota	Ascomycota	Lecanoromycetes	Caliciales	Physciaceae	Heterodermia	Heterodermia obscurata	193735	45716	12517	130	80
SRR14722256	Eukaryota	Ascomycota	Lecanoromycetes	Caliciales	Physciaceae	Heterodermia	Heterodermia crocea	212464	84597	45033	69	64
SRR18162827	Eukaryota	Ascomycota	Lecanoromycetes	Caliciales	Physciaceae	Heterodermia	Heterodermia speciosa	14597	87923	50923	14	35
SRR12518694	Eukaryota	Ascomycota	Lecanoromycetes	Caliciales	Physciaceae	Phaeophyscia	Phaeophyscia orbicularis	396600	123414	31156	121	110
SRR14722141	Eukaryota	Ascomycota	Lecanoromycetes	Caliciales	Physciaceae	Phaeophyscia	Phaeophyscia squarrosa	524660	117193	34641	62	172
SRR14722054	Eukaryota	Ascomycota	Lecanoromycetes	Caliciales	Physciaceae	Phaeophyscia	Phaeophyscia rubropulchra	358478	129148	36202	58	186
SRR14722036	Eukaryota	Ascomycota	Lecanoromycetes	Caliciales	Physciaceae	Phaeophyscia	Phaeophyscia hispidula	122784	30561	6802	9	36
SRR14721967	Eukaryota	Ascomycota	Lecanoromycetes	Caliciales	Physciaceae	Phaeophyscia	Phaeophyscia adiastola	244794	51928	19884	43	65
SRR14721931	Eukaryota	Ascomycota	Lecanoromycetes	Caliciales	Physciaceae	Phaeophyscia	Phaeophyscia rubropulchra	216447	43179	12916	31	45
SRR1532736	Eukaryota	Ascomycota	Lecanoromycetes	Caliciales	Physciaceae	Physcia	Physcia stellaris	68836	1599513	119520	21	28
SRR12240183	Eukaryota	Ascomycota	Lecanoromycetes	Caliciales	Physciaceae	Physcia	Physcia biziana	148368	180208	23311	62	45
SRR17413110	Eukaryota	Ascomycota	Lecanoromycetes	Caliciales	Physciaceae	Physcia	Physcia caesia	158156	36044	15589	65	24
SRR14722017	Eukaryota	Ascomycota	Lecanoromycetes	Caliciales	Physciaceae	Polyblastidium	Polyblastidium squamulosum	106736	43061	12054	26	36
ERR9935909	Eukaryota	Ascomycota	Lecanoromycetes	Caliciales	Physciaceae	Rinodina	Rinodina moziana var. moziana	957735	209352	5418	406	4866
SRR14722206	Eukaryota	Ascomycota	Lecanoromycetes	Caliciales	Physciaceae	Rinodina	Rinodina adirondackii	144963	67973	49417	28	22
SRR14722045	Eukaryota	Ascomycota	Lecanoromycetes	Caliciales	Physciaceae	Rinodina	Rinodina ascociscana	322215	94133	35530	96	120
SRR14722043	Eukaryota	Ascomycota	Lecanoromycetes	Caliciales	Physciaceae	Rinodina	Rinodina tephraspis	280433	208327	99931	38	63
SRR14721991	Eukaryota	Ascomycota	Lecanoromycetes	Caliciales	Physciaceae	Rinodina	Rinodina dolichospora	130371	50681	21749	17	42
SRR14722303	Eukaryota	Ascomycota	Lecanoromycetes	Caliciales	Physciaceae	Rinodina	Rinodina brauniana	125515	88335	61505	24	36
SRR1531493	Eukaryota	Ascomycota	Lecanoromycetes	Graphidales	Graphidaceae	Graphis	Graphis scripta	3	3122	1246	0	0
SRR13685158	Eukaryota	Ascomycota	Lecanoromycetes	Gyalectales	Phlyctidaceae	Phlyctis	Phlyctis boliviensis	33274	70526	18078	9	40
SRR14722217	Eukaryota	Ascomycota	Lecanoromycetes	Gyalectales	Phlyctidaceae	Phlyctis	Phlyctis boliviensis	33408	71018	18684	7	41
SRR14722037	Eukaryota	Ascomycota	Lecanoromycetes	Gyalectales	Phlyctidaceae	Phlyctis	Phlyctis speirea	16948	90739	28213	5	55
SRR14722313	Eukaryota	Ascomycota	Lecanoromycetes	Gyalectales	Phlyctidaceae	Phlyctis	Phlyctis petraea	42276	30398	6872	7	31
SRR14722311	Eukaryota	Ascomycota	Lecanoromycetes	Gyalectales	Phlyctidaceae	Phlyctis	Phlyctis boliviensis	6609	10495	5524	0	1
SRR14721971	Eukaryota	Ascomycota	Lecanoromycetes	Gyalectales	Trichotheliaceae	Porina	Porina heterospora	48881	43341	23006	4	31
SRR14722125	Eukaryota	Ascomycota	Lecanoromycetes	Hymeneliales	Hymeneliaceae	Ionaspis	Ionaspis alba	86275	163457	93307	36	67
SRR14721959	Eukaryota	Ascomycota	Lecanoromycetes	Hymeneliales	Hymeneliaceae	Ionaspis	Ionaspis lacustris	40594	51830	17350	16	25
SRR14722327	Eukaryota	Ascomycota	Lecanoromycetes	Lecanorales	Catillariaceae	Catillaria	Catillaria lenticularis	122531	56257	26402	27	115
SRR7346457	Eukaryota	Ascomycota	Lecanoromycetes	Lecanorales	Cetradoniaceae	Cetradonia	Cetradonia linearis	476428	508240	75277	245	6229
SRR7346458	Eukaryota	Ascomycota	Lecanoromycetes	Lecanorales	Cetradoniaceae	Cetradonia	Cetradonia linearis	69280	57469	14749	14	1207
SRR7346455	Eukaryota	Ascomycota	Lecanoromycetes	Lecanorales	Cetradoniaceae	Cetradonia	Cetradonia linearis	155788	173332	19871	25	6702
SRR7346456	Eukaryota	Ascomycota	Lecanoromycetes	Lecanorales	Cetradoniaceae	Cetradonia	Cetradonia linearis	104417	75006	16720	45	1509
SRR7346459	Eukaryota	Ascomycota	Lecanoromycetes	Lecanorales	Cetradoniaceae	Cetradonia	Cetradonia linearis	145344	65461	13653	48	166
SRR7346460	Eukaryota	Ascomycota	Lecanoromycetes	Lecanorales	Cetradoniaceae	Cetradonia	Cetradonia linearis	188221	74113	18911	67	270
SRR7346467	Eukaryota	Ascomycota	Lecanoromycetes	Lecanorales	Cetradoniaceae	Cetradonia	Cetradonia linearis	89894	53842	14487	59	116
SRR7346468	Eukaryota	Ascomycota	Lecanoromycetes	Lecanorales	Cetradoniaceae	Cetradonia	Cetradonia linearis	278799	199600	23440	54	5257
SRR7346465	Eukaryota	Ascomycota	Lecanoromycetes	Lecanorales	Cetradoniaceae	Cetradonia	Cetradonia linearis	101978	64096	19345	43	509
SRR7346466	Eukaryota	Ascomycota	Lecanoromycetes	Lecanorales	Cetradoniaceae	Cetradonia	Cetradonia linearis	112940	60242	16583	37	650
SRR7346472	Eukaryota	Ascomycota	Lecanoromycetes	Lecanorales	Cetradoniaceae	Cetradonia	Cetradonia linearis	77638	44053	19505	6	476
SRR7346479	Eukaryota	Ascomycota	Lecanoromycetes	Lecanorales	Cetradoniaceae	Cetradonia	Cetradonia linearis	88036	58411	19348	37	84
ERR3588817	Eukaryota	Ascomycota	Lecanoromycetes	Lecanorales	Cladoniaceae	Cladonia	Cladonia stellaris	32054	31532	21916	41	45
ERR3588818	Eukaryota	Ascomycota	Lecanoromycetes	Lecanorales	Cladoniaceae	Cladonia	Cladonia uncialis subsp. biuncialis	49089	41403	18429	39	49
ERR3588819	Eukaryota	Ascomycota	Lecanoromycetes	Lecanorales	Cladoniaceae	Cladonia	Cladonia rangiferina subsp. rangiferina	52829	36725	17002	50	27
ERR3588820	Eukaryota	Ascomycota	Lecanoromycetes	Lecanorales	Cladoniaceae	Cladonia	Cladonia mitis	35477	41264	19996	38	31
ERR3588821	Eukaryota	Ascomycota	Lecanoromycetes	Lecanorales	Cladoniaceae	Cladonia	Cladonia arbuscula	47609	53809	28916	48	27
ERR3588822	Eukaryota	Ascomycota	Lecanoromycetes	Lecanorales	Cladoniaceae	Cladonia	Cladonia rangiferina subsp. rangiferina	47341	53348	31732	30	60
ERR4179389	Eukaryota	Ascomycota	Lecanoromycetes	Lecanorales	Cladoniaceae	Cladonia	Cladonia furcata	2641615	989107	205904	1139	988
SRR9278453	Eukaryota	Ascomycota	Lecanoromycetes	Lecanorales	Cladoniaceae	Cladonia	Cladonia uncialis	3135	11943	2460	4	5
SRR13685172	Eukaryota	Ascomycota	Lecanoromycetes	Lecanorales	Cladoniaceae	Cladonia	Cladonia caroliniana	79270	24827	4887	25	24
SRR13685169	Eukaryota	Ascomycota	Lecanoromycetes	Lecanorales	Cladoniaceae	Cladonia	Cladonia furcata	186351	46848	7876	65	30
SRR14721952	Eukaryota	Ascomycota	Lecanoromycetes	Lecanorales	Cladoniaceae	Cladonia	Cladonia ochrochlora	291921	130624	52174	34	125
SRR14722250	Eukaryota	Ascomycota	Lecanoromycetes	Lecanorales	Cladoniaceae	Cladonia	Cladonia coniocraea	105043	55021	19065	11	23
SRR14722171	Eukaryota	Ascomycota	Lecanoromycetes	Lecanorales	Cladoniaceae	Cladonia	Cladonia uncialis	112439	33886	16810	19	19
SRR14722170	Eukaryota	Ascomycota	Lecanoromycetes	Lecanorales	Cladoniaceae	Cladonia	Cladonia rangiferina	223367	91667	19031	79	53
SRR14722150	Eukaryota	Ascomycota	Lecanoromycetes	Lecanorales	Cladoniaceae	Cladonia	Cladonia arbuscula	345517	145408	50622	71	102
SRR14722121	Eukaryota	Ascomycota	Lecanoromycetes	Lecanorales	Cladoniaceae	Cladonia	Cladonia macilenta	98844	85499	57383	60	30
SRR14722119	Eukaryota	Ascomycota	Lecanoromycetes	Lecanorales	Cladoniaceae	Cladonia	Cladonia grayi	172022	155787	107137	49	55
SRR14722117	Eukaryota	Ascomycota	Lecanoromycetes	Lecanorales	Cladoniaceae	Cladonia	Cladonia mateocyatha	217199	152063	87788	46	81
SRR14722103	Eukaryota	Ascomycota	Lecanoromycetes	Lecanorales	Cladoniaceae	Cladonia	Cladonia coccifera	85734	96404	56076	37	42
SRR14722101	Eukaryota	Ascomycota	Lecanoromycetes	Lecanorales	Cladoniaceae	Cladonia	Cladonia strepsilis	138227	76937	29901	26	86
SRR14722099	Eukaryota	Ascomycota	Lecanoromycetes	Lecanorales	Cladoniaceae	Cladonia	Cladonia pyxidata	76659	29323	9880	31	30
SRR14722088	Eukaryota	Ascomycota	Lecanoromycetes	Lecanorales	Cladoniaceae	Cladonia	Cladonia uncialis	216858	109681	21430	97	111
SRR14722087	Eukaryota	Ascomycota	Lecanoromycetes	Lecanorales	Cladoniaceae	Cladonia	Cladonia stipitata	311442	81598	14761	21	221
SRR14722084	Eukaryota	Ascomycota	Lecanoromycetes	Lecanorales	Cladoniaceae	Cladonia	Cladonia squamosa	212475	108245	35199	36	61
SRR14722082	Eukaryota	Ascomycota	Lecanoromycetes	Lecanorales	Cladoniaceae	Cladonia	Cladonia mateocyatha	145032	82286	49972	27	90
SRR14722080	Eukaryota	Ascomycota	Lecanoromycetes	Lecanorales	Cladoniaceae	Cladonia	Cladonia didyma	222405	137812	63445	79	86
SRR14722057	Eukaryota	Ascomycota	Lecanoromycetes	Lecanorales	Cladoniaceae	Cladonia	Cladonia squamosa	139857	95950	48082	35	54
SRR14722009	Eukaryota	Ascomycota	Lecanoromycetes	Lecanorales	Cladoniaceae	Cladonia	Cladonia apodocarpa	37916	45881	13017	10	39
SRR14721965	Eukaryota	Ascomycota	Lecanoromycetes	Lecanorales	Cladoniaceae	Cladonia	Cladonia perforata	162357	41035	11341	10	50
SRR14721939	Eukaryota	Ascomycota	Lecanoromycetes	Lecanorales	Cladoniaceae	Cladonia	Cladonia polycarpoides	120418	31245	13960	30	60
SRR14721936	Eukaryota	Ascomycota	Lecanoromycetes	Lecanorales	Cladoniaceae	Cladonia	Cladonia peziziformis	115916	27153	8213	39	29
SRR14722319	Eukaryota	Ascomycota	Lecanoromycetes	Lecanorales	Cladoniaceae	Cladonia	Cladonia furcata	121679	56275	18162	18	26
SRR14722301	Eukaryota	Ascomycota	Lecanoromycetes	Lecanorales	Cladoniaceae	Cladonia	Cladonia leporina	156046	34981	6011	39	41
SRR14722299	Eukaryota	Ascomycota	Lecanoromycetes	Lecanorales	Cladoniaceae	Cladonia	Cladonia squamosa	154355	68121	19438	48	53
SRR14722298	Eukaryota	Ascomycota	Lecanoromycetes	Lecanorales	Cladoniaceae	Cladonia	Cladonia subtenuis	152987	33238	4678	69	54
SRR14722296	Eukaryota	Ascomycota	Lecanoromycetes	Lecanorales	Cladoniaceae	Cladonia	Cladonia ravenelii	211320	68380	34639	27	58
SRR14722294	Eukaryota	Ascomycota	Lecanoromycetes	Lecanorales	Cladoniaceae	Cladonia	Cladonia caroliniana	79444	24868	4879	25	23
SRR14722293	Eukaryota	Ascomycota	Lecanoromycetes	Lecanorales	Cladoniaceae	Cladonia	Cladonia subtenuis	127548	40413	8455	52	32
SRR14722292	Eukaryota	Ascomycota	Lecanoromycetes	Lecanorales	Cladoniaceae	Cladonia	Cladonia rangiferina	63504	44816	12966	29	28
SRR14722290	Eukaryota	Ascomycota	Lecanoromycetes	Lecanorales	Cladoniaceae	Cladonia	Cladonia robbinsii	149463	42301	10240	17	36
SRR14722277	Eukaryota	Ascomycota	Lecanoromycetes	Lecanorales	Cladoniaceae	Cladonia	Cladonia furcata	186337	46846	7875	65	30
SRR14722269	Eukaryota	Ascomycota	Lecanoromycetes	Lecanorales	Cladoniaceae	Cladonia	Cladonia didyma	205924	70172	22092	65	77
SRR15568763	Eukaryota	Ascomycota	Lecanoromycetes	Lecanorales	Cladoniaceae	Cladonia	Cladonia arbuscula	82479	94860	47420	6	15
SRR15568738	Eukaryota	Ascomycota	Lecanoromycetes	Lecanorales	Cladoniaceae	Cladonia	Cladonia stellaris	95139	41800	20212	17	19
SRR16304115	Eukaryota	Ascomycota	Lecanoromycetes	Lecanorales	Cladoniaceae	Cladonia	Cladonia rangiferina	517492	301902	81336	725	219
SRR16304114	Eukaryota	Ascomycota	Lecanoromycetes	Lecanorales	Cladoniaceae	Cladonia	Cladonia rangiferina	578496	287628	66946	286	250
SRR16304103	Eukaryota	Ascomycota	Lecanoromycetes	Lecanorales	Cladoniaceae	Cladonia	Cladonia rangiferina	469571	194595	26456	84	172
SRR16304092	Eukaryota	Ascomycota	Lecanoromycetes	Lecanorales	Cladoniaceae	Cladonia	Cladonia rangiferina	1565598	500234	92862	933	430
SRR16304081	Eukaryota	Ascomycota	Lecanoromycetes	Lecanorales	Cladoniaceae	Cladonia	Cladonia rangiferina	278913	139172	41840	100	125
SRR16304070	Eukaryota	Ascomycota	Lecanoromycetes	Lecanorales	Cladoniaceae	Cladonia	Cladonia rangiferina	601632	233138	42154	219	198
SRR16304068	Eukaryota	Ascomycota	Lecanoromycetes	Lecanorales	Cladoniaceae	Cladonia	Cladonia rangiferina	462158	252221	72080	119	134
SRR16304067	Eukaryota	Ascomycota	Lecanoromycetes	Lecanorales	Cladoniaceae	Cladonia	Cladonia stygia	651515	367631	87131	384	352
SRR16304066	Eukaryota	Ascomycota	Lecanoromycetes	Lecanorales	Cladoniaceae	Cladonia	Cladonia stygia	727420	323071	85525	238	245
SRR16304065	Eukaryota	Ascomycota	Lecanoromycetes	Lecanorales	Cladoniaceae	Cladonia	Cladonia stygia	478850	287345	71000	342	238
SRR16304113	Eukaryota	Ascomycota	Lecanoromycetes	Lecanorales	Cladoniaceae	Cladonia	Cladonia rangiferina	509152	144350	21381	175	132
SRR16304112	Eukaryota	Ascomycota	Lecanoromycetes	Lecanorales	Cladoniaceae	Cladonia	Cladonia submitis	314835	175959	48098	165	88
SRR16304111	Eukaryota	Ascomycota	Lecanoromycetes	Lecanorales	Cladoniaceae	Cladonia	Cladonia submitis	1031749	710385	244654	583	511
SRR16304110	Eukaryota	Ascomycota	Lecanoromycetes	Lecanorales	Cladoniaceae	Cladonia	Cladonia submitis	390455	486434	179413	260	258
SRR16304109	Eukaryota	Ascomycota	Lecanoromycetes	Lecanorales	Cladoniaceae	Cladonia	Cladonia submitis	686077	682484	189626	651	532
SRR16304108	Eukaryota	Ascomycota	Lecanoromycetes	Lecanorales	Cladoniaceae	Cladonia	Cladonia arbuscula	185415	238522	79844	154	81
SRR16304107	Eukaryota	Ascomycota	Lecanoromycetes	Lecanorales	Cladoniaceae	Cladonia	Cladonia submitis	230370	390028	111027	259	142
SRR16304106	Eukaryota	Ascomycota	Lecanoromycetes	Lecanorales	Cladoniaceae	Cladonia	Cladonia submitis	335990	190036	89820	229	140
SRR16304105	Eukaryota	Ascomycota	Lecanoromycetes	Lecanorales	Cladoniaceae	Cladonia	Cladonia submitis	323776	388554	185576	164	167
SRR16304104	Eukaryota	Ascomycota	Lecanoromycetes	Lecanorales	Cladoniaceae	Cladonia	Cladonia submitis	122371	107333	44650	91	58
SRR16304102	Eukaryota	Ascomycota	Lecanoromycetes	Lecanorales	Cladoniaceae	Cladonia	Cladonia submitis	129544	65905	22253	147	50
SRR16304101	Eukaryota	Ascomycota	Lecanoromycetes	Lecanorales	Cladoniaceae	Cladonia	Cladonia submitis	776949	608928	209727	557	390
SRR16304100	Eukaryota	Ascomycota	Lecanoromycetes	Lecanorales	Cladoniaceae	Cladonia	Cladonia rangiferina	3261920	1091180	196482	1249	1332
SRR16304099	Eukaryota	Ascomycota	Lecanoromycetes	Lecanorales	Cladoniaceae	Cladonia	Cladonia rangiferina	1731457	692650	134809	571	584
SRR16304098	Eukaryota	Ascomycota	Lecanoromycetes	Lecanorales	Cladoniaceae	Cladonia	Cladonia rangiferina	1919448	723788	163251	758	772
SRR16304097	Eukaryota	Ascomycota	Lecanoromycetes	Lecanorales	Cladoniaceae	Cladonia	Cladonia rangiferina	694832	442840	128520	448	296
SRR16304096	Eukaryota	Ascomycota	Lecanoromycetes	Lecanorales	Cladoniaceae	Cladonia	Cladonia rangiferina	1414772	674783	154916	584	630
SRR16304095	Eukaryota	Ascomycota	Lecanoromycetes	Lecanorales	Cladoniaceae	Cladonia	Cladonia rangiferina	645470	410191	87044	340	329
SRR16304094	Eukaryota	Ascomycota	Lecanoromycetes	Lecanorales	Cladoniaceae	Cladonia	Cladonia rangiferina	1001448	590875	188796	756	490
SRR16304093	Eukaryota	Ascomycota	Lecanoromycetes	Lecanorales	Cladoniaceae	Cladonia	Cladonia rangiferina	776348	413113	157553	308	323
SRR16304091	Eukaryota	Ascomycota	Lecanoromycetes	Lecanorales	Cladoniaceae	Cladonia	Cladonia rangiferina	584526	293341	75978	186	208
SRR16304090	Eukaryota	Ascomycota	Lecanoromycetes	Lecanorales	Cladoniaceae	Cladonia	Cladonia rangiferina	1275621	388106	86125	414	385
SRR16304089	Eukaryota	Ascomycota	Lecanoromycetes	Lecanorales	Cladoniaceae	Cladonia	Cladonia rangiferina	752703	346266	86470	416	320
SRR16304088	Eukaryota	Ascomycota	Lecanoromycetes	Lecanorales	Cladoniaceae	Cladonia	Cladonia rangiferina	592980	412411	119547	383	259
SRR16304087	Eukaryota	Ascomycota	Lecanoromycetes	Lecanorales	Cladoniaceae	Cladonia	Cladonia rangiferina	431666	318460	99644	352	286
SRR16304086	Eukaryota	Ascomycota	Lecanoromycetes	Lecanorales	Cladoniaceae	Cladonia	Cladonia submitis	321073	196697	82184	226	133
SRR16304085	Eukaryota	Ascomycota	Lecanoromycetes	Lecanorales	Cladoniaceae	Cladonia	Cladonia rangiferina	924434	588104	213019	428	367
SRR16304084	Eukaryota	Ascomycota	Lecanoromycetes	Lecanorales	Cladoniaceae	Cladonia	Cladonia rangiferina	367962	307165	116464	339	177
SRR16304083	Eukaryota	Ascomycota	Lecanoromycetes	Lecanorales	Cladoniaceae	Cladonia	Cladonia rangiferina	832446	513329	226562	396	342
SRR16304082	Eukaryota	Ascomycota	Lecanoromycetes	Lecanorales	Cladoniaceae	Cladonia	Cladonia rangiferina	610639	263627	72372	231	189
SRR16304080	Eukaryota	Ascomycota	Lecanoromycetes	Lecanorales	Cladoniaceae	Cladonia	Cladonia rangiferina	456788	348172	90575	211	165
SRR16304079	Eukaryota	Ascomycota	Lecanoromycetes	Lecanorales	Cladoniaceae	Cladonia	Cladonia rangiferina	606859	183089	28048	527	154
SRR16304078	Eukaryota	Ascomycota	Lecanoromycetes	Lecanorales	Cladoniaceae	Cladonia	Cladonia subtenuis	448261	346938	81675	313	150
SRR16304077	Eukaryota	Ascomycota	Lecanoromycetes	Lecanorales	Cladoniaceae	Cladonia	Cladonia submitis	547369	359084	138801	235	218
SRR16304076	Eukaryota	Ascomycota	Lecanoromycetes	Lecanorales	Cladoniaceae	Cladonia	Cladonia arbuscula	920355	482758	149381	489	283
SRR16304075	Eukaryota	Ascomycota	Lecanoromycetes	Lecanorales	Cladoniaceae	Cladonia	Cladonia rangiferina	1136826	435962	140232	407	365
SRR16304074	Eukaryota	Ascomycota	Lecanoromycetes	Lecanorales	Cladoniaceae	Cladonia	Cladonia rangiferina	616768	227171	36202	287	172
SRR16304073	Eukaryota	Ascomycota	Lecanoromycetes	Lecanorales	Cladoniaceae	Cladonia	Cladonia oricola	295290	208799	73324	140	103
SRR16304072	Eukaryota	Ascomycota	Lecanoromycetes	Lecanorales	Cladoniaceae	Cladonia	Cladonia oricola	98106	103838	30487	39	49
SRR16304071	Eukaryota	Ascomycota	Lecanoromycetes	Lecanorales	Cladoniaceae	Cladonia	Cladonia submitis	768159	715383	261695	484	487
SRR16304069	Eukaryota	Ascomycota	Lecanoromycetes	Lecanorales	Cladoniaceae	Cladonia	Cladonia submitis	313732	890726	177598	418	328
SRR24412705	Eukaryota	Ascomycota	Lecanoromycetes	Lecanorales	Cladoniaceae	Cladonia	Cladonia perforata	41972	40945	10858	10	11
SRR24412693	Eukaryota	Ascomycota	Lecanoromycetes	Lecanorales	Cladoniaceae	Cladonia	Cladonia perforata	84160	46856	10182	9	13
SRR24412692	Eukaryota	Ascomycota	Lecanoromycetes	Lecanorales	Cladoniaceae	Cladonia	Cladonia perforata	79673	61907	15075	11	15
SRR24412691	Eukaryota	Ascomycota	Lecanoromycetes	Lecanorales	Cladoniaceae	Cladonia	Cladonia perforata	63892	28247	21686	102	11
SRR24412690	Eukaryota	Ascomycota	Lecanoromycetes	Lecanorales	Cladoniaceae	Cladonia	Cladonia perforata	62564	51906	15350	16	10
SRR24412689	Eukaryota	Ascomycota	Lecanoromycetes	Lecanorales	Cladoniaceae	Cladonia	Cladonia perforata	70534	49598	10875	16	25
SRR24412688	Eukaryota	Ascomycota	Lecanoromycetes	Lecanorales	Cladoniaceae	Cladonia	Cladonia perforata	82559	47564	11059	11	19
SRR24412687	Eukaryota	Ascomycota	Lecanoromycetes	Lecanorales	Cladoniaceae	Cladonia	Cladonia perforata	99059	61338	13208	22	25
SRR24412686	Eukaryota	Ascomycota	Lecanoromycetes	Lecanorales	Cladoniaceae	Cladonia	Cladonia perforata	99519	59519	15017	31	25
SRR24412703	Eukaryota	Ascomycota	Lecanoromycetes	Lecanorales	Cladoniaceae	Cladonia	Cladonia perforata	84407	51144	11487	14	24
SRR24412702	Eukaryota	Ascomycota	Lecanoromycetes	Lecanorales	Cladoniaceae	Cladonia	Cladonia perforata	92470	53568	12530	25	25
SRR24412701	Eukaryota	Ascomycota	Lecanoromycetes	Lecanorales	Cladoniaceae	Cladonia	Cladonia perforata	96889	51296	10593	18	27
SRR24412700	Eukaryota	Ascomycota	Lecanoromycetes	Lecanorales	Cladoniaceae	Cladonia	Cladonia perforata	55629	28340	15318	14	16
SRR24412699	Eukaryota	Ascomycota	Lecanoromycetes	Lecanorales	Cladoniaceae	Cladonia	Cladonia perforata	98266	54143	13207	14	28
SRR24412698	Eukaryota	Ascomycota	Lecanoromycetes	Lecanorales	Cladoniaceae	Cladonia	Cladonia leporina	121398	43639	6475	22	25
SRR24412697	Eukaryota	Ascomycota	Lecanoromycetes	Lecanorales	Cladoniaceae	Cladonia	Cladonia perforata	68218	41721	11577	9	17
SRR24412696	Eukaryota	Ascomycota	Lecanoromycetes	Lecanorales	Cladoniaceae	Cladonia	Cladonia perforata	109648	66851	15148	28	30
SRR24412695	Eukaryota	Ascomycota	Lecanoromycetes	Lecanorales	Cladoniaceae	Cladonia	Cladonia perforata	102035	60545	15953	23	30
SRR24412694	Eukaryota	Ascomycota	Lecanoromycetes	Lecanorales	Cladoniaceae	Cladonia	Cladonia perforata	41444	48185	14544	10	9
SRR9610073	Eukaryota	Ascomycota	Lecanoromycetes	Lecanorales	Lecanoraceae	Lecanora	Lecanora perplexa	19982	24527	30512	13	7
SRR13685153	Eukaryota	Ascomycota	Lecanoromycetes	Lecanorales	Lecanoraceae	Lecanora	Lecanora cinereofusca	47704	40760	29467	5	11
SRR14722232	Eukaryota	Ascomycota	Lecanoromycetes	Lecanorales	Lecanoraceae	Lecanora	Lecanora rugosella	219942	194213	78678	134	103
SRR14722231	Eukaryota	Ascomycota	Lecanoromycetes	Lecanorales	Lecanoraceae	Lecanora	Lecanora masana	332655	183266	87364	125	109
SRR14722198	Eukaryota	Ascomycota	Lecanoromycetes	Lecanorales	Lecanoraceae	Lecanora	Lecanora cinereofusca	51247	43230	30927	7	16
SRR14722184	Eukaryota	Ascomycota	Lecanoromycetes	Lecanorales	Lecanoraceae	Lecanora	Lecanora hybocarpa	77425	206118	72616	26	32
SRR14722158	Eukaryota	Ascomycota	Lecanoromycetes	Lecanorales	Lecanoraceae	Lecanora	Lecanora albella	67989	263214	146811	40	46
SRR14722154	Eukaryota	Ascomycota	Lecanoromycetes	Lecanorales	Lecanoraceae	Lecanora	Lecanora strobilina	69716	167082	112604	30	75
SRR14722078	Eukaryota	Ascomycota	Lecanoromycetes	Lecanorales	Lecanoraceae	Lecanora	Lecanora oreinoides	193513	105776	55338	50	117
SRR14722033	Eukaryota	Ascomycota	Lecanoromycetes	Lecanorales	Lecanoraceae	Lecanora	Lecanora pseudistera	18737	30706	17536	7	97
SRR14721987	Eukaryota	Ascomycota	Lecanoromycetes	Lecanorales	Lecanoraceae	Lecanora	Lecanora subimmergens	63416	33600	15233	11	48
SRR14722309	Eukaryota	Ascomycota	Lecanoromycetes	Lecanorales	Lecanoraceae	Lecanora	Lecanora markjohnstonii	172118	41223	13882	24	35
SRR17413119	Eukaryota	Ascomycota	Lecanoromycetes	Lecanorales	Lecanoraceae	Lecanora	Lecanora bermudensis	21851	14298	1335	8	517
SRR17413118	Eukaryota	Ascomycota	Lecanoromycetes	Lecanorales	Lecanoraceae	Lecanora	Lecanora cadubriae	7128	53877	9611	15	6
SRR17413107	Eukaryota	Ascomycota	Lecanoromycetes	Lecanorales	Lecanoraceae	Lecanora	Lecanora carpinea	24305	51368	23108	24	12
SRR17413104	Eukaryota	Ascomycota	Lecanoromycetes	Lecanorales	Lecanoraceae	Lecanora	Lecanora intumescens	106134	106732	46545	98	1348
SRR17413103	Eukaryota	Ascomycota	Lecanoromycetes	Lecanorales	Lecanoraceae	Lecanora	Lecanora polytropa	31833	6861	647	7	0
SRR17413102	Eukaryota	Ascomycota	Lecanoromycetes	Lecanorales	Lecanoraceae	Lecanora	Lecanora pseudargentata	688	1056	413	1	0
SRR17413101	Eukaryota	Ascomycota	Lecanoromycetes	Lecanorales	Lecanoraceae	Lecanora	Lecanora rupicola	108735	84165	11759	7	1
SRR17413099	Eukaryota	Ascomycota	Lecanoromycetes	Lecanorales	Lecanoraceae	Lecanora	Lecanora subintricata	66	311	85	1	0
SRR17413098	Eukaryota	Ascomycota	Lecanoromycetes	Lecanorales	Lecanoraceae	Lecanora	Lecanora subintricata	7290	2724	219	9	0
SRR17413117	Eukaryota	Ascomycota	Lecanoromycetes	Lecanorales	Lecanoraceae	Lecanora	Lecanora subintricata	20867	27626	19603	22	14
SRR17413116	Eukaryota	Ascomycota	Lecanoromycetes	Lecanorales	Lecanoraceae	Lecanora	Lecanora subintricata	25768	111923	42547	132	496
SRR17413115	Eukaryota	Ascomycota	Lecanoromycetes	Lecanorales	Lecanoraceae	Lecanora	Lecanora subintricata	4635	5507	2676	3	55
SRR17413114	Eukaryota	Ascomycota	Lecanoromycetes	Lecanorales	Lecanoraceae	Lecanora	Lecanora subsaligna	71051	1697536	457582	130	135
SRR17413113	Eukaryota	Ascomycota	Lecanoromycetes	Lecanorales	Lecanoraceae	Lecanora	Lecanora varia	21027	57390	20751	61	7
SRR18643619	Eukaryota	Ascomycota	Lecanoromycetes	Lecanorales	Lecanoraceae	Lecanora	Lecanora polytropa	37976	110199	11950	4	13
SRR18643620	Eukaryota	Ascomycota	Lecanoromycetes	Lecanorales	Lecanoraceae	Lecanora	Lecanora polytropa	16495	220617	38739	0	18
SRR18643610	Eukaryota	Ascomycota	Lecanoromycetes	Lecanorales	Lecanoraceae	Lecanora	Lecanora polytropa	977	92688	35890	10	13
SRR18643608	Eukaryota	Ascomycota	Lecanoromycetes	Lecanorales	Lecanoraceae	Lecanora	Lecanora polytropa	53300	182793	19953	18	47
SRR18643638	Eukaryota	Ascomycota	Lecanoromycetes	Lecanorales	Lecanoraceae	Lecanora	Lecanora polytropa	52158	207663	25817	32	113
SRR18643637	Eukaryota	Ascomycota	Lecanoromycetes	Lecanorales	Lecanoraceae	Lecanora	Lecanora polytropa	14291	27514	19816	6	36
SRR18643636	Eukaryota	Ascomycota	Lecanoromycetes	Lecanorales	Lecanoraceae	Lecanora	Lecanora polytropa	27820	152433	16051	5	120
SRR18643634	Eukaryota	Ascomycota	Lecanoromycetes	Lecanorales	Lecanoraceae	Lecanora	Lecanora polytropa	53011	169589	29573	17	78
SRR18643612	Eukaryota	Ascomycota	Lecanoromycetes	Lecanorales	Lecanoraceae	Lecanora	Lecanora polytropa	2707	184670	23432	4	17
SRR18643611	Eukaryota	Ascomycota	Lecanoromycetes	Lecanorales	Lecanoraceae	Lecanora	Lecanora polytropa	30852	144368	11760	7	15
SRR18643609	Eukaryota	Ascomycota	Lecanoromycetes	Lecanorales	Lecanoraceae	Lecanora	Lecanora polytropa	32826	153076	13117	5	11
SRR18643635	Eukaryota	Ascomycota	Lecanoromycetes	Lecanorales	Lecanoraceae	Lecanora	Lecanora polytropa	1758	207223	16643	11	24
SRR18643613	Eukaryota	Ascomycota	Lecanoromycetes	Lecanorales	Lecanoraceae	Lecanora	Lecanora polytropa	14626	77895	20208	3	16
SRR18643628	Eukaryota	Ascomycota	Lecanoromycetes	Lecanorales	Lecanoraceae	Lecanora	Lecanora polytropa	5267	93752	24805	5	24
SRR18643625	Eukaryota	Ascomycota	Lecanoromycetes	Lecanorales	Lecanoraceae	Lecanora	Lecanora polytropa	30690	144038	16857	24	16
SRR18643621	Eukaryota	Ascomycota	Lecanoromycetes	Lecanorales	Lecanoraceae	Lecanora	Lecanora polytropa	10817	88320	11032	1	90
SRR18643632	Eukaryota	Ascomycota	Lecanoromycetes	Lecanorales	Lecanoraceae	Lecanora	Lecanora polytropa	47622	95652	16365	7	13
SRR18643629	Eukaryota	Ascomycota	Lecanoromycetes	Lecanorales	Lecanoraceae	Lecanora	Lecanora polytropa	20944	145156	22728	9	28
SRR18643627	Eukaryota	Ascomycota	Lecanoromycetes	Lecanorales	Lecanoraceae	Lecanora	Lecanora polytropa	28140	296304	15763	18	563
SRR18643623	Eukaryota	Ascomycota	Lecanoromycetes	Lecanorales	Lecanoraceae	Lecanora	Lecanora polytropa	50660	64522	17264	13	15
SRR18643622	Eukaryota	Ascomycota	Lecanoromycetes	Lecanorales	Lecanoraceae	Lecanora	Lecanora polytropa	8238	219063	21320	3	206
SRR18643630	Eukaryota	Ascomycota	Lecanoromycetes	Lecanorales	Lecanoraceae	Lecanora	Lecanora polytropa	1705	17030	14453	3	15
SRR18643639	Eukaryota	Ascomycota	Lecanoromycetes	Lecanorales	Lecanoraceae	Lecanora	Lecanora polytropa	2392	165970	25679	4	9
SRR18643640	Eukaryota	Ascomycota	Lecanoromycetes	Lecanorales	Lecanoraceae	Lecanora	Lecanora polytropa	22226	195789	26748	3	27
SRR18643624	Eukaryota	Ascomycota	Lecanoromycetes	Lecanorales	Lecanoraceae	Lecanora	Lecanora polytropa	5035	179593	47146	9	323
SRR18643626	Eukaryota	Ascomycota	Lecanoromycetes	Lecanorales	Lecanoraceae	Lecanora	Lecanora polytropa	16207	152983	24582	4	113
SRR18643633	Eukaryota	Ascomycota	Lecanoromycetes	Lecanorales	Lecanoraceae	Lecanora	Lecanora polytropa	8078	65703	16844	1	7
SRR18643617	Eukaryota	Ascomycota	Lecanoromycetes	Lecanorales	Lecanoraceae	Lecanora	Lecanora polytropa	13078	46077	21345	2	4
SRR18643618	Eukaryota	Ascomycota	Lecanoromycetes	Lecanorales	Lecanoraceae	Lecanora	Lecanora polytropa	33953	15375	7952	2	7
SRR18643616	Eukaryota	Ascomycota	Lecanoromycetes	Lecanorales	Lecanoraceae	Lecanora	Lecanora polytropa	22865	43302	21006	6	12
SRR18643615	Eukaryota	Ascomycota	Lecanoromycetes	Lecanorales	Lecanoraceae	Lecanora	Lecanora polytropa	553	119569	30091	1	113
SRR18643614	Eukaryota	Ascomycota	Lecanoromycetes	Lecanorales	Lecanoraceae	Lecanora	Lecanora polytropa	4150	143245	22297	2	0
SRR14722128	Eukaryota	Ascomycota	Lecanoromycetes	Lecanorales	Lecanoraceae	Lecidella	Lecidella sp. Lendemer_46226_NY-2606722	325487	405876	100432	104	97
SRR17413112	Eukaryota	Ascomycota	Lecanoromycetes	Lecanorales	Lecanoraceae	Lecidella	Lecidella elaeochroma	59169	44914	4299	18	6
SRR17413111	Eukaryota	Ascomycota	Lecanoromycetes	Lecanorales	Lecanoraceae	Myriolecis	Myriolecis dispersa	56177	58271	25130	17	5
SRR10277319	Eukaryota	Ascomycota	Lecanoromycetes	Lecanorales	Lecanoraceae	Protoparmeliopsis	Protoparmeliopsis peltata	62144	33913	26007	13	12
SRR17413109	Eukaryota	Ascomycota	Lecanoromycetes	Lecanorales	Lecanoraceae	Protoparmeliopsis	Protoparmeliopsis muralis	8739	5940	726	3	2
SRR10277389	Eukaryota	Ascomycota	Lecanoromycetes	Lecanorales	Lecanoraceae	Rhizoplaca	Rhizoplaca haydenii	14738	616172	6505	6	6
SRR10277388	Eukaryota	Ascomycota	Lecanoromycetes	Lecanorales	Lecanoraceae	Rhizoplaca	Rhizoplaca arbuscula	6725	825162	4590	0	2
SRR10277377	Eukaryota	Ascomycota	Lecanoromycetes	Lecanorales	Lecanoraceae	Rhizoplaca	Rhizoplaca arbuscula	6754	827647	6939	0	39
SRR10277366	Eukaryota	Ascomycota	Lecanoromycetes	Lecanorales	Lecanoraceae	Rhizoplaca	Rhizoplaca haydenii	19426	629363	4801	4	12
SRR10277355	Eukaryota	Ascomycota	Lecanoromycetes	Lecanorales	Lecanoraceae	Rhizoplaca	Rhizoplaca haydenii	15063	624250	4426	4	2
SRR10277344	Eukaryota	Ascomycota	Lecanoromycetes	Lecanorales	Lecanoraceae	Rhizoplaca	Rhizoplaca arbuscula	8796	782015	3538	1	2
SRR10277333	Eukaryota	Ascomycota	Lecanoromycetes	Lecanorales	Lecanoraceae	Rhizoplaca	Rhizoplaca arbuscula	23511	65614	7461	2	6
SRR10277322	Eukaryota	Ascomycota	Lecanoromycetes	Lecanorales	Lecanoraceae	Rhizoplaca	Rhizoplaca haydenii	20347	714967	4506	3	30
SRR10277317	Eukaryota	Ascomycota	Lecanoromycetes	Lecanorales	Lecanoraceae	Rhizoplaca	Rhizoplaca haydenii	12714	740528	5948	3	30
SRR10277316	Eukaryota	Ascomycota	Lecanoromycetes	Lecanorales	Lecanoraceae	Rhizoplaca	Rhizoplaca haydenii	10001	739705	4426	2	5
SRR10277387	Eukaryota	Ascomycota	Lecanoromycetes	Lecanorales	Lecanoraceae	Rhizoplaca	Rhizoplaca haydenii	4097	740318	9304	2	3
SRR10277386	Eukaryota	Ascomycota	Lecanoromycetes	Lecanorales	Lecanoraceae	Rhizoplaca	Rhizoplaca arbuscula	2104	816101	10358	2	18
SRR10277385	Eukaryota	Ascomycota	Lecanoromycetes	Lecanorales	Lecanoraceae	Rhizoplaca	Rhizoplaca haydenii	6953	646965	5775	5	6
SRR10277384	Eukaryota	Ascomycota	Lecanoromycetes	Lecanorales	Lecanoraceae	Rhizoplaca	Rhizoplaca idahoensis	25877	317984	48488	18	25
SRR10277383	Eukaryota	Ascomycota	Lecanoromycetes	Lecanorales	Lecanoraceae	Rhizoplaca	Rhizoplaca arbuscula	12883	24242	4376	1	1
SRR10277382	Eukaryota	Ascomycota	Lecanoromycetes	Lecanorales	Lecanoraceae	Rhizoplaca	Rhizoplaca arbuscula	18353	26838	2659	3	1
SRR10277381	Eukaryota	Ascomycota	Lecanoromycetes	Lecanorales	Lecanoraceae	Rhizoplaca	Rhizoplaca arbuscula	16536	763951	3935	0	0
SRR10277380	Eukaryota	Ascomycota	Lecanoromycetes	Lecanorales	Lecanoraceae	Rhizoplaca	Rhizoplaca arbuscula	18362	336324	83280	6	17
SRR10277379	Eukaryota	Ascomycota	Lecanoromycetes	Lecanorales	Lecanoraceae	Rhizoplaca	Rhizoplaca arbuscula	26454	726588	5894	5	3
SRR10277378	Eukaryota	Ascomycota	Lecanoromycetes	Lecanorales	Lecanoraceae	Rhizoplaca	Rhizoplaca arbuscula	11943	776418	5558	3	4
SRR10277376	Eukaryota	Ascomycota	Lecanoromycetes	Lecanorales	Lecanoraceae	Rhizoplaca	Rhizoplaca arbuscula	19770	769223	6522	3	4
SRR10277375	Eukaryota	Ascomycota	Lecanoromycetes	Lecanorales	Lecanoraceae	Rhizoplaca	Rhizoplaca polymorpha	7624	30279	3934	1	3
SRR10277374	Eukaryota	Ascomycota	Lecanoromycetes	Lecanorales	Lecanoraceae	Rhizoplaca	Rhizoplaca sp. 715f	56700	96662	8513	10	8
SRR10277373	Eukaryota	Ascomycota	Lecanoromycetes	Lecanorales	Lecanoraceae	Rhizoplaca	Rhizoplaca haydenii	42224	48010	13952	4	7
SRR10277372	Eukaryota	Ascomycota	Lecanoromycetes	Lecanorales	Lecanoraceae	Rhizoplaca	Rhizoplaca haydenii	52053	666474	20059	7	7
SRR10277371	Eukaryota	Ascomycota	Lecanoromycetes	Lecanorales	Lecanoraceae	Rhizoplaca	Rhizoplaca haydenii	32788	635600	11383	2	5
SRR10277370	Eukaryota	Ascomycota	Lecanoromycetes	Lecanorales	Lecanoraceae	Rhizoplaca	Rhizoplaca haydenii	32710	675737	17653	2	5
SRR10277369	Eukaryota	Ascomycota	Lecanoromycetes	Lecanorales	Lecanoraceae	Rhizoplaca	Rhizoplaca arbuscula	15138	800017	4685	1	9
SRR10277368	Eukaryota	Ascomycota	Lecanoromycetes	Lecanorales	Lecanoraceae	Rhizoplaca	Rhizoplaca cf. idahoensis	4914	703429	5924	4	2
SRR10277367	Eukaryota	Ascomycota	Lecanoromycetes	Lecanorales	Lecanoraceae	Rhizoplaca	Rhizoplaca haydenii	43277	703155	6158	6	21
SRR10277365	Eukaryota	Ascomycota	Lecanoromycetes	Lecanorales	Lecanoraceae	Rhizoplaca	Rhizoplaca haydenii	19695	666371	7248	7	2
SRR10277364	Eukaryota	Ascomycota	Lecanoromycetes	Lecanorales	Lecanoraceae	Rhizoplaca	Rhizoplaca arbuscula	4260	78199	16343	3	4
SRR10277363	Eukaryota	Ascomycota	Lecanoromycetes	Lecanorales	Lecanoraceae	Rhizoplaca	Rhizoplaca haydenii	29761	642900	4102	4	5
SRR10277362	Eukaryota	Ascomycota	Lecanoromycetes	Lecanorales	Lecanoraceae	Rhizoplaca	Rhizoplaca cf. idahoensis	333467	885414	50047	51	128
SRR10277361	Eukaryota	Ascomycota	Lecanoromycetes	Lecanorales	Lecanoraceae	Rhizoplaca	Rhizoplaca cf. idahoensis	101463	52109	8888	6	21
SRR10277360	Eukaryota	Ascomycota	Lecanoromycetes	Lecanorales	Lecanoraceae	Rhizoplaca	Rhizoplaca melanophthalma subsp. crispa	52205	434370	6615	22	14
SRR10277359	Eukaryota	Ascomycota	Lecanoromycetes	Lecanorales	Lecanoraceae	Rhizoplaca	Rhizoplaca melanophthalma subsp. crispa	42621	415950	9743	3	9
SRR10277358	Eukaryota	Ascomycota	Lecanoromycetes	Lecanorales	Lecanoraceae	Rhizoplaca	Rhizoplaca melanophthalma	71358	24146	4471	14	12
SRR10277357	Eukaryota	Ascomycota	Lecanoromycetes	Lecanorales	Lecanoraceae	Rhizoplaca	Rhizoplaca melanophthalma	44893	15890	2431	4	15
SRR10277356	Eukaryota	Ascomycota	Lecanoromycetes	Lecanorales	Lecanoraceae	Rhizoplaca	Rhizoplaca melanophthalma	73467	29805	5444	9	18
SRR10277354	Eukaryota	Ascomycota	Lecanoromycetes	Lecanorales	Lecanoraceae	Rhizoplaca	Rhizoplaca melanophthalma	68735	24192	3119	7	19
SRR10277353	Eukaryota	Ascomycota	Lecanoromycetes	Lecanorales	Lecanoraceae	Rhizoplaca	Rhizoplaca melanophthalma	54212	174495	6636	7	12
SRR10277352	Eukaryota	Ascomycota	Lecanoromycetes	Lecanorales	Lecanoraceae	Rhizoplaca	Rhizoplaca melanophthalma	111	7929	1619	1	1
SRR10277351	Eukaryota	Ascomycota	Lecanoromycetes	Lecanorales	Lecanoraceae	Rhizoplaca	Rhizoplaca cf. porteri	20524	400010	5900	2	2
SRR10277350	Eukaryota	Ascomycota	Lecanoromycetes	Lecanorales	Lecanoraceae	Rhizoplaca	Rhizoplaca cf. porteri	45193	521486	12428	10	8
SRR10277349	Eukaryota	Ascomycota	Lecanoromycetes	Lecanorales	Lecanoraceae	Rhizoplaca	Rhizoplaca novomexicana	50579	68784	30979	11	9
SRR10277348	Eukaryota	Ascomycota	Lecanoromycetes	Lecanorales	Lecanoraceae	Rhizoplaca	Rhizoplaca occulta	25115	22041	4448	3	6
SRR10277347	Eukaryota	Ascomycota	Lecanoromycetes	Lecanorales	Lecanoraceae	Rhizoplaca	Rhizoplaca occulta	31986	21195	7509	4	6
SRR10277346	Eukaryota	Ascomycota	Lecanoromycetes	Lecanorales	Lecanoraceae	Rhizoplaca	Rhizoplaca parilis	27541	35808	2444	3	6
SRR10277345	Eukaryota	Ascomycota	Lecanoromycetes	Lecanorales	Lecanoraceae	Rhizoplaca	Rhizoplaca parilis	22297	467270	2851	3	9
SRR10277343	Eukaryota	Ascomycota	Lecanoromycetes	Lecanorales	Lecanoraceae	Rhizoplaca	Rhizoplaca parilis	41194	29836	2355	5	7
SRR10277342	Eukaryota	Ascomycota	Lecanoromycetes	Lecanorales	Lecanoraceae	Rhizoplaca	Rhizoplaca parilis	34607	10143	1527	5	1
SRR10277340	Eukaryota	Ascomycota	Lecanoromycetes	Lecanorales	Lecanoraceae	Rhizoplaca	Rhizoplaca polymorpha	49688	70033	6799	7	10
SRR10277339	Eukaryota	Ascomycota	Lecanoromycetes	Lecanorales	Lecanoraceae	Rhizoplaca	Rhizoplaca polymorpha	18356	415121	4213	1	3
SRR10277338	Eukaryota	Ascomycota	Lecanoromycetes	Lecanorales	Lecanoraceae	Rhizoplaca	Rhizoplaca polymorpha	19443	406329	13262	3	2
SRR10277337	Eukaryota	Ascomycota	Lecanoromycetes	Lecanorales	Lecanoraceae	Rhizoplaca	Rhizoplaca polymorpha	23114	13975	3680	1	2
SRR10277336	Eukaryota	Ascomycota	Lecanoromycetes	Lecanorales	Lecanoraceae	Rhizoplaca	Rhizoplaca porteri	13213	462638	5191	0	0
SRR10277335	Eukaryota	Ascomycota	Lecanoromycetes	Lecanorales	Lecanoraceae	Rhizoplaca	Rhizoplaca porteri	26947	449848	2960	4	2
SRR10277334	Eukaryota	Ascomycota	Lecanoromycetes	Lecanorales	Lecanoraceae	Rhizoplaca	Rhizoplaca porteri	20125	25381	7067	1	3
SRR10277332	Eukaryota	Ascomycota	Lecanoromycetes	Lecanorales	Lecanoraceae	Rhizoplaca	Rhizoplaca porteri	8451	472278	2687	2	1
SRR10277331	Eukaryota	Ascomycota	Lecanoromycetes	Lecanorales	Lecanoraceae	Rhizoplaca	Rhizoplaca porteri	7106	444967	2553	3	1
SRR10277330	Eukaryota	Ascomycota	Lecanoromycetes	Lecanorales	Lecanoraceae	Rhizoplaca	Rhizoplaca idahoensis	73746	331230	50869	33	52
SRR10277329	Eukaryota	Ascomycota	Lecanoromycetes	Lecanorales	Lecanoraceae	Rhizoplaca	Rhizoplaca arbuscula	16486	249796	27663	4	70
SRR10277328	Eukaryota	Ascomycota	Lecanoromycetes	Lecanorales	Lecanoraceae	Rhizoplaca	Rhizoplaca melanophthalma subsp. cerebriformis	76169	143381	34847	9	84
SRR10277327	Eukaryota	Ascomycota	Lecanoromycetes	Lecanorales	Lecanoraceae	Rhizoplaca	Rhizoplaca shushanii	14197	17451	1608	3	4
SRR10277326	Eukaryota	Ascomycota	Lecanoromycetes	Lecanorales	Lecanoraceae	Rhizoplaca	Rhizoplaca shushanii	16094	753550	2597	4	3
SRR10277325	Eukaryota	Ascomycota	Lecanoromycetes	Lecanorales	Lecanoraceae	Rhizoplaca	Rhizoplaca shushanii	15280	813797	5389	2	3
SRR10277324	Eukaryota	Ascomycota	Lecanoromycetes	Lecanorales	Lecanoraceae	Rhizoplaca	Rhizoplaca shushanii	9584	12293	2476	0	0
SRR10277323	Eukaryota	Ascomycota	Lecanoromycetes	Lecanorales	Lecanoraceae	Rhizoplaca	Rhizoplaca shushanii	24070	769604	2585	5	4
SRR10277321	Eukaryota	Ascomycota	Lecanoromycetes	Lecanorales	Lecanoraceae	Rhizoplaca	Rhizoplaca cf. porteri	76848	32530	6881	13	27
SRR10277320	Eukaryota	Ascomycota	Lecanoromycetes	Lecanorales	Lecanoraceae	Rhizoplaca	Rhizoplaca cf. porteri	57748	481771	8660	16	10
SRR10277318	Eukaryota	Ascomycota	Lecanoromycetes	Lecanorales	Lecanoraceae	Rhizoplaca	Rhizoplaca subdiscrepans	231679	89432	52192	46	38
SRR19308508	Eukaryota	Ascomycota	Lecanoromycetes	Lecanorales	Lecanoraceae	Rhizoplaca	Rhizoplaca sp. SL-2022a	27155	27629	3408	6	2
SRR14722042	Eukaryota	Ascomycota	Lecanoromycetes	Lecanorales	Lecanoraceae	Scoliciosporum	Scoliciosporum umbrinum	109051	181071	107965	32	94
SRR14722079	Eukaryota	Ascomycota	Lecanoromycetes	Lecanorales	Lecanoraceae	Xanthosyne	Xanthosyne varians	16390	53502	28299	10	11
SRR14721944	Eukaryota	Ascomycota	Lecanoromycetes	Lecanorales	Lecanoraceae	Xanthosyne	Xanthosyne varians	95791	112222	68171	31	35
SRR18162832	Eukaryota	Ascomycota	Lecanoromycetes	Lecanorales	Lecanorales incertae sedis	Puttea	Puttea exsequens	570432	436822	164663	209	182
SRR14722225	Eukaryota	Ascomycota	Lecanoromycetes	Lecanorales	Lopadiaceae	Lopadium	Lopadium disciforme	41229	50807	35037	9	13
SRR14722152	Eukaryota	Ascomycota	Lecanoromycetes	Lecanorales	Micareaceae	Micarea	Micarea neostipitata	153120	183978	153428	30	70
SRR14722226	Eukaryota	Ascomycota	Lecanoromycetes	Lecanorales	Mycoblastaceae	Mycoblastus	Mycoblastus sanguinarioides	120724	78802	40299	17	63
SRR18162807	Eukaryota	Ascomycota	Lecanoromycetes	Lecanorales	Mycoblastaceae	Mycoblastus	Mycoblastus sanguinarius	210077	108824	26657	65	110
ERR5055676	Eukaryota	Ascomycota	Lecanoromycetes	Lecanorales	Parmeliaceae	Alectoria	Alectoria fallacina	48641	127062	51092	91	123
SRR13685131	Eukaryota	Ascomycota	Lecanoromycetes	Lecanorales	Parmeliaceae	Alectoria	Alectoria fallacina	42727	41069	30874	33	5
SRR14722132	Eukaryota	Ascomycota	Lecanoromycetes	Lecanorales	Parmeliaceae	Anzia	Anzia colpodes	341977	133567	45475	67	97
SRR14722259	Eukaryota	Ascomycota	Lecanoromycetes	Lecanorales	Parmeliaceae	Anzia	Anzia ornata	160398	44316	12231	31	58
SRR14722118	Eukaryota	Ascomycota	Lecanoromycetes	Lecanorales	Parmeliaceae	Bryoria	Bryoria tenuis	28316	50338	23734	52	12
SRR14722295	Eukaryota	Ascomycota	Lecanoromycetes	Lecanorales	Parmeliaceae	Bryoria	Bryoria bicolor	68926	44765	25600	13	26
SRR14722205	Eukaryota	Ascomycota	Lecanoromycetes	Lecanorales	Parmeliaceae	Bryoria	Bryoria nadvornikiana	18695	52539	40214	5	11
SRR14721942	Eukaryota	Ascomycota	Lecanoromycetes	Lecanorales	Parmeliaceae	Bulbothrix	Bulbothrix scortella	65753	44335	15514	15	15
SRR14722027	Eukaryota	Ascomycota	Lecanoromycetes	Lecanorales	Parmeliaceae	Cetraria	Cetraria aurescens	131408	52386	22167	24	25
SRR14722006	Eukaryota	Ascomycota	Lecanoromycetes	Lecanorales	Parmeliaceae	Cetrelia	Cetrelia olivetorum	109707	34957	7810	23	86
SRR14722004	Eukaryota	Ascomycota	Lecanoromycetes	Lecanorales	Parmeliaceae	Cetrelia	Cetrelia chicitae	39251	15921	7392	12	12
SRR14721927	Eukaryota	Ascomycota	Lecanoromycetes	Lecanorales	Parmeliaceae	Crespoa	Crespoa crozalsiana	107222	45613	19109	13	17
SAMN07318404	Eukaryota	Ascomycota	Lecanoromycetes	Lecanorales	Parmeliaceae	Evernia	Evernia prunastri	843	5401	2573	4	0
SRR5808930	Eukaryota	Ascomycota	Lecanoromycetes	Lecanorales	Parmeliaceae	Evernia	Evernia prunastri	46526	38490	38124	49	30
SRR13125477	Eukaryota	Ascomycota	Lecanoromycetes	Lecanorales	Parmeliaceae	Everniopsis	Everniopsis trulla	105687	60898	34955	61	50
SRR14722106	Eukaryota	Ascomycota	Lecanoromycetes	Lecanorales	Parmeliaceae	Flavoparmelia	Flavoparmelia baltimorensis	222262	107665	53994	45	68
SRR14721992	Eukaryota	Ascomycota	Lecanoromycetes	Lecanorales	Parmeliaceae	Flavoparmelia	Flavoparmelia baltimorensis	63733	23964	13134	9	85
SRR14722038	Eukaryota	Ascomycota	Lecanoromycetes	Lecanorales	Parmeliaceae	Flavopunctelia	Flavopunctelia flaventior	155569	67579	30035	59	91
SRR13685168	Eukaryota	Ascomycota	Lecanoromycetes	Lecanorales	Parmeliaceae	Hypogymnia	Hypogymnia vittata	240847	87124	27133	87	75
SRR14722162	Eukaryota	Ascomycota	Lecanoromycetes	Lecanorales	Parmeliaceae	Hypogymnia	Hypogymnia incurvoides	255316	109571	51848	48	77
SRR14721996	Eukaryota	Ascomycota	Lecanoromycetes	Lecanorales	Parmeliaceae	Hypogymnia	Hypogymnia vittata	240850	87101	27131	87	76
SRR14722284	Eukaryota	Ascomycota	Lecanoromycetes	Lecanorales	Parmeliaceae	Hypogymnia	Hypogymnia krogiae	122890	46297	25721	17	23
SRR14722219	Eukaryota	Ascomycota	Lecanoromycetes	Lecanorales	Parmeliaceae	Hypotrachyna	Hypotrachyna appalachensis	363747	154364	62104	32	105
SRR14721974	Eukaryota	Ascomycota	Lecanoromycetes	Lecanorales	Parmeliaceae	Hypotrachyna	Hypotrachyna catawbiensis	326429	171419	63840	206	134
SRR14722014	Eukaryota	Ascomycota	Lecanoromycetes	Lecanorales	Parmeliaceae	Hypotrachyna	Hypotrachyna minarum	154048	39103	11847	29	39
SRR14722002	Eukaryota	Ascomycota	Lecanoromycetes	Lecanorales	Parmeliaceae	Hypotrachyna	Hypotrachyna lividescens	68185	35403	14689	9	82
SRR14722302	Eukaryota	Ascomycota	Lecanoromycetes	Lecanorales	Parmeliaceae	Hypotrachyna	Hypotrachyna osseoalba	87860	31533	19136	19	31
ERR5059418	Eukaryota	Ascomycota	Lecanoromycetes	Lecanorales	Parmeliaceae	Imshaugia	Imshaugia aleurites	199713	112879	34897	67	68
SRR13685167	Eukaryota	Ascomycota	Lecanoromycetes	Lecanorales	Parmeliaceae	Imshaugia	Imshaugia aleurites	189557	89373	40218	219	70
SRR14721985	Eukaryota	Ascomycota	Lecanoromycetes	Lecanorales	Parmeliaceae	Imshaugia	Imshaugia aleurites	189558	89375	40217	219	70
SRR7232212	Eukaryota	Ascomycota	Lecanoromycetes	Lecanorales	Parmeliaceae	Letharia	Letharia cf. rugosa	3327	107643	29649	1	0
SRR7232211	Eukaryota	Ascomycota	Lecanoromycetes	Lecanorales	Parmeliaceae	Letharia	Letharia vulpina	3134	44316	20186	0	0
SRR7232214	Eukaryota	Ascomycota	Lecanoromycetes	Lecanorales	Parmeliaceae	Letharia	Letharia lupina	206	49701	21785	2	4
SRR14722156	Eukaryota	Ascomycota	Lecanoromycetes	Lecanorales	Parmeliaceae	Melanelia	Melanelia stygia	376003	127973	43104	57	141
SRR14722124	Eukaryota	Ascomycota	Lecanoromycetes	Lecanorales	Parmeliaceae	Melanelia	Melanelia culbersonii	168160	68521	26761	70	63
SRR14722173	Eukaryota	Ascomycota	Lecanoromycetes	Lecanorales	Parmeliaceae	Melanohalea	Melanohalea halei	446124	205369	76973	87	149
SRR13685163	Eukaryota	Ascomycota	Lecanoromycetes	Lecanorales	Parmeliaceae	Menegazzia	Menegazzia subsimilis	75965	27131	21485	91	15
SRR14722328	Eukaryota	Ascomycota	Lecanoromycetes	Lecanorales	Parmeliaceae	Menegazzia	Menegazzia subsimilis	76822	27260	20796	92	20
SRR14721950	Eukaryota	Ascomycota	Lecanoromycetes	Lecanorales	Parmeliaceae	Myelochroa	Myelochroa obsessa	138907	52536	24302	79	39
SRR14722063	Eukaryota	Ascomycota	Lecanoromycetes	Lecanorales	Parmeliaceae	Parmelia	Parmelia squarrosa	434899	159098	55890	87	141
SRR13685179	Eukaryota	Ascomycota	Lecanoromycetes	Lecanorales	Parmeliaceae	Parmotrema	Parmotrema cetratum	247655	47854	10941	129	54
SRR13685178	Eukaryota	Ascomycota	Lecanoromycetes	Lecanorales	Parmeliaceae	Parmotrema	Parmotrema internexum	170271	49246	16079	18	47
SRR13685166	Eukaryota	Ascomycota	Lecanoromycetes	Lecanorales	Parmeliaceae	Parmotrema	Parmotrema stuppeum	497272	162473	59777	97	135
SRR13685128	Eukaryota	Ascomycota	Lecanoromycetes	Lecanorales	Parmeliaceae	Parmotrema	Parmotrema ultralucens	361449	70725	14349	28	66
SRR14722174	Eukaryota	Ascomycota	Lecanoromycetes	Lecanorales	Parmeliaceae	Parmotrema	Parmotrema diffractaicum	212781	67242	15398	37	65
SRR14722204	Eukaryota	Ascomycota	Lecanoromycetes	Lecanorales	Parmeliaceae	Parmotrema	Parmotrema crinitum	130667	51050	29369	32	28
SRR14722168	Eukaryota	Ascomycota	Lecanoromycetes	Lecanorales	Parmeliaceae	Parmotrema	Parmotrema stuppeum	249251	116892	60308	90	53
SRR14722166	Eukaryota	Ascomycota	Lecanoromycetes	Lecanorales	Parmeliaceae	Parmotrema	Parmotrema xanthinum	265632	152988	69420	44	78
SRR14722139	Eukaryota	Ascomycota	Lecanoromycetes	Lecanorales	Parmeliaceae	Parmotrema	Parmotrema cetratum	562359	114392	18307	86	194
SRR14722131	Eukaryota	Ascomycota	Lecanoromycetes	Lecanorales	Parmeliaceae	Parmotrema	Parmotrema gardneri	59495	108083	30909	18	28
SRR14722130	Eukaryota	Ascomycota	Lecanoromycetes	Lecanorales	Parmeliaceae	Parmotrema	Parmotrema hypotropum	581161	353795	167065	127	232
SRR14722108	Eukaryota	Ascomycota	Lecanoromycetes	Lecanorales	Parmeliaceae	Parmotrema	Parmotrema subsumptum	150132	58605	17262	70	36
SRR14722104	Eukaryota	Ascomycota	Lecanoromycetes	Lecanorales	Parmeliaceae	Parmotrema	Parmotrema hypotropum	131089	164822	61143	34	180
SRR14722077	Eukaryota	Ascomycota	Lecanoromycetes	Lecanorales	Parmeliaceae	Parmotrema	Parmotrema reticulatum	383279	132144	40006	103	116
SRR14722068	Eukaryota	Ascomycota	Lecanoromycetes	Lecanorales	Parmeliaceae	Parmotrema	Parmotrema neotropicum	245113	91070	26327	54	69
SRR14722028	Eukaryota	Ascomycota	Lecanoromycetes	Lecanorales	Parmeliaceae	Parmotrema	Parmotrema reticulatum	52333	15873	7666	15	36
SRR14722021	Eukaryota	Ascomycota	Lecanoromycetes	Lecanorales	Parmeliaceae	Parmotrema	Parmotrema perlatum	110116	46186	19471	13	83
SRR14722020	Eukaryota	Ascomycota	Lecanoromycetes	Lecanorales	Parmeliaceae	Parmotrema	Parmotrema crinitum	140308	37178	14516	70	52
SRR14722000	Eukaryota	Ascomycota	Lecanoromycetes	Lecanorales	Parmeliaceae	Parmotrema	Parmotrema mellissii	75337	31080	14212	7	60
SRR14721997	Eukaryota	Ascomycota	Lecanoromycetes	Lecanorales	Parmeliaceae	Parmotrema	Parmotrema simulans	56931	27732	13578	4	34
SRR14721979	Eukaryota	Ascomycota	Lecanoromycetes	Lecanorales	Parmeliaceae	Parmotrema	Parmotrema tinctorum	129640	35625	9023	44	42
SRR14721956	Eukaryota	Ascomycota	Lecanoromycetes	Lecanorales	Parmeliaceae	Parmotrema	Parmotrema ultralucens	362865	70871	14337	29	67
SRR14721943	Eukaryota	Ascomycota	Lecanoromycetes	Lecanorales	Parmeliaceae	Parmotrema	Parmotrema neotropicum	57078	37426	15814	9	13
SRR14721935	Eukaryota	Ascomycota	Lecanoromycetes	Lecanorales	Parmeliaceae	Parmotrema	Parmotrema submarginale	97733	27449	9385	42	17
SRR14722329	Eukaryota	Ascomycota	Lecanoromycetes	Lecanorales	Parmeliaceae	Parmotrema	Parmotrema cetratum	256220	48775	11060	140	53
SRR14722326	Eukaryota	Ascomycota	Lecanoromycetes	Lecanorales	Parmeliaceae	Parmotrema	Parmotrema arnoldii	105292	40857	19966	20	14
SRR14722325	Eukaryota	Ascomycota	Lecanoromycetes	Lecanorales	Parmeliaceae	Parmotrema	Parmotrema internexum	170148	49271	16070	17	49
SRR14722310	Eukaryota	Ascomycota	Lecanoromycetes	Lecanorales	Parmeliaceae	Parmotrema	Parmotrema austrosinense	162376	46560	17351	106	40
SRR14722140	Eukaryota	Ascomycota	Lecanoromycetes	Lecanorales	Parmeliaceae	Platismatia	Platismatia tuckermanii	231848	93361	18472	85	98
SRR14722007	Eukaryota	Ascomycota	Lecanoromycetes	Lecanorales	Parmeliaceae	Platismatia	Platismatia glauca	235551	88509	31092	128	72
SRR14722032	Eukaryota	Ascomycota	Lecanoromycetes	Lecanorales	Parmeliaceae	Platismatia	Platismatia tuckermanii	7023	62165	40036	18	122
SRR17413108	Eukaryota	Ascomycota	Lecanoromycetes	Lecanorales	Parmeliaceae	Pseudephebe	Pseudephebe pubescens	18963	30014	23222	3	14
SRR5808932	Eukaryota	Ascomycota	Lecanoromycetes	Lecanorales	Parmeliaceae	Pseudevernia	Pseudevernia furfuracea	20571	115069	99702	107	33
SRR14722129	Eukaryota	Ascomycota	Lecanoromycetes	Lecanorales	Parmeliaceae	Pseudevernia	Pseudevernia cladonia	73373	57803	21409	39	56
SRR13125498	Eukaryota	Ascomycota	Lecanoromycetes	Lecanorales	Parmeliaceae	Psiloparmelia	Psiloparmelia denotata	379154	169436	77936	238	118
SRR14722169	Eukaryota	Ascomycota	Lecanoromycetes	Lecanorales	Parmeliaceae	Punctelia	Punctelia appalachensis	579231	151082	53339	66	139
SRR14722300	Eukaryota	Ascomycota	Lecanoromycetes	Lecanorales	Parmeliaceae	Punctelia	Punctelia caseana	56002	79127	52671	15	25
SRR14722059	Eukaryota	Ascomycota	Lecanoromycetes	Lecanorales	Parmeliaceae	Tuckermanopsis	Tuckermanopsis ciliaris	271828	175479	102967	83	116
SRR14722026	Eukaryota	Ascomycota	Lecanoromycetes	Lecanorales	Parmeliaceae	Tuckermanopsis	Tuckermanopsis ciliaris	100170	34752	14681	13	20
SRR14722291	Eukaryota	Ascomycota	Lecanoromycetes	Lecanorales	Parmeliaceae	Tuckermanopsis	Tuckermanopsis ciliaris	163987	58529	30636	35	40
DRR077248	Eukaryota	Ascomycota	Lecanoromycetes	Lecanorales	Parmeliaceae	Usnea	Usnea hakonensis	135	15018	3834	0	1
DRR200332	Eukaryota	Ascomycota	Lecanoromycetes	Lecanorales	Parmeliaceae	Usnea	Usnea hakonensis	122	22496	4123	0	0
SRR13125762	Eukaryota	Ascomycota	Lecanoromycetes	Lecanorales	Parmeliaceae	Usnea	Usnea aurantiacoatra	1621	49656	25826	6	10
SRR13685164	Eukaryota	Ascomycota	Lecanoromycetes	Lecanorales	Parmeliaceae	Usnea	Usnea ceratina	53987	48521	19830	10	6
SRR13685165	Eukaryota	Ascomycota	Lecanoromycetes	Lecanorales	Parmeliaceae	Usnea	Usnea cornuta	58468	49044	20379	28	13
SRR13685147	Eukaryota	Ascomycota	Lecanoromycetes	Lecanorales	Parmeliaceae	Usnea	Usnea halei	52247	59444	37577	18	38
SRR13685122	Eukaryota	Ascomycota	Lecanoromycetes	Lecanorales	Parmeliaceae	Usnea	Usnea pennsylvanica	165811	77033	24923	77	111
SRR13685162	Eukaryota	Ascomycota	Lecanoromycetes	Lecanorales	Parmeliaceae	Usnea	Usnea subfusca	42636	44342	12348	29	32
SRR13685148	Eukaryota	Ascomycota	Lecanoromycetes	Lecanorales	Parmeliaceae	Usnea	Usnea subscabrosa	218660	93946	36179	58	109
SRR14721951	Eukaryota	Ascomycota	Lecanoromycetes	Lecanorales	Parmeliaceae	Usnea	Usnea cornuta	60665	53243	21761	21	20
SRR14721940	Eukaryota	Ascomycota	Lecanoromycetes	Lecanorales	Parmeliaceae	Usnea	Usnea ceratina	55057	50594	20468	14	17
SRR14722306	Eukaryota	Ascomycota	Lecanoromycetes	Lecanorales	Parmeliaceae	Usnea	Usnea subfusca	42539	45466	12524	29	21
SRR14722120	Eukaryota	Ascomycota	Lecanoromycetes	Lecanorales	Parmeliaceae	Usnea	Usnea merrillii	31613	48721	27661	17	16
SRR14722116	Eukaryota	Ascomycota	Lecanoromycetes	Lecanorales	Parmeliaceae	Usnea	Usnea subscabrosa	218599	93916	36192	57	108
SRR14722115	Eukaryota	Ascomycota	Lecanoromycetes	Lecanorales	Parmeliaceae	Usnea	Usnea halei	52241	59434	37567	18	37
SRR14722094	Eukaryota	Ascomycota	Lecanoromycetes	Lecanorales	Parmeliaceae	Usnea	Usnea strigosa	112890	104914	58916	23	59
SRR14722023	Eukaryota	Ascomycota	Lecanoromycetes	Lecanorales	Parmeliaceae	Usnea	Usnea ceratina	32920	37859	13906	17	18
SRR14722022	Eukaryota	Ascomycota	Lecanoromycetes	Lecanorales	Parmeliaceae	Usnea	Usnea subgracilis	35688	23714	8214	5	7
SRR14721947	Eukaryota	Ascomycota	Lecanoromycetes	Lecanorales	Parmeliaceae	Usnea	Usnea mutabilis	38998	57277	23674	4	17
SRR14722248	Eukaryota	Ascomycota	Lecanoromycetes	Lecanorales	Parmeliaceae	Usnea	Usnea trichodea	12087	25349	7163	21	5
SRR14722244	Eukaryota	Ascomycota	Lecanoromycetes	Lecanorales	Parmeliaceae	Usnea	Usnea subscabrosa	5090	21770	9601	2	165
SRR14722243	Eukaryota	Ascomycota	Lecanoromycetes	Lecanorales	Parmeliaceae	Usnea	Usnea angulata	76894	31509	7934	25	88
SRR17413106	Eukaryota	Ascomycota	Lecanoromycetes	Lecanorales	Parmeliaceae	Usnea	Usnea antartica	524	15711	11870	0	0
SRR17413105	Eukaryota	Ascomycota	Lecanoromycetes	Lecanorales	Parmeliaceae	Usnea	Usnea aurantiacoatra	869	32718	15377	10	7
SRR14722151	Eukaryota	Ascomycota	Lecanoromycetes	Lecanorales	Parmeliaceae	Usnocetraria	Usnocetraria oakesiana	234973	101662	44144	122	72
SRR13167197	Eukaryota	Ascomycota	Lecanoromycetes	Lecanorales	Parmeliaceae	Xanthoparmelia	Xanthoparmelia chlorochroa	29573	60975	24144	4	8
SRR13125985	Eukaryota	Ascomycota	Lecanoromycetes	Lecanorales	Parmeliaceae	Xanthoparmelia	Xanthoparmelia arapilensis	24508	45372	22965	5	5
SRR13126647	Eukaryota	Ascomycota	Lecanoromycetes	Lecanorales	Parmeliaceae	Xanthoparmelia	Xanthoparmelia barbatica	57040	36287	16030	29	12
SRR13126796	Eukaryota	Ascomycota	Lecanoromycetes	Lecanorales	Parmeliaceae	Xanthoparmelia	Xanthoparmelia stenophylla	62136	36751	20749	14	11
SRR13126828	Eukaryota	Ascomycota	Lecanoromycetes	Lecanorales	Parmeliaceae	Xanthoparmelia	Xanthoparmelia tasmanica	18443	43657	17981	2	4
SRR13126859	Eukaryota	Ascomycota	Lecanoromycetes	Lecanorales	Parmeliaceae	Xanthoparmelia	Xanthoparmelia verrucella	264523	89992	25821	56	90
SRR14722127	Eukaryota	Ascomycota	Lecanoromycetes	Lecanorales	Parmeliaceae	Xanthoparmelia	Xanthoparmelia mexicana	65275	36930	14878	14	18
SRR19763072	Eukaryota	Ascomycota	Lecanoromycetes	Lecanorales	Parmeliaceae	Xanthoparmelia	Xanthoparmelia dierythra	239155	105097	24855	42	101
SRR19763061	Eukaryota	Ascomycota	Lecanoromycetes	Lecanorales	Parmeliaceae	Xanthoparmelia	Xanthoparmelia dierythra	106790	54659	18242	20	31
SRR19763050	Eukaryota	Ascomycota	Lecanoromycetes	Lecanorales	Parmeliaceae	Xanthoparmelia	Xanthoparmelia plittii	166704	51682	12639	14	38
SRR19763039	Eukaryota	Ascomycota	Lecanoromycetes	Lecanorales	Parmeliaceae	Xanthoparmelia	Xanthoparmelia plittii	137018	105290	50771	35	47
SRR19763006	Eukaryota	Ascomycota	Lecanoromycetes	Lecanorales	Parmeliaceae	Xanthoparmelia	Xanthoparmelia camtschadalis	122645	42653	7696	46	17
SRR19763092	Eukaryota	Ascomycota	Lecanoromycetes	Lecanorales	Parmeliaceae	Xanthoparmelia	Xanthoparmelia stenophylla	99187	60348	35763	28	13
SRR19763091	Eukaryota	Ascomycota	Lecanoromycetes	Lecanorales	Parmeliaceae	Xanthoparmelia	Xanthoparmelia camtschadalis	77944	154808	13452	17	18
SRR19763090	Eukaryota	Ascomycota	Lecanoromycetes	Lecanorales	Parmeliaceae	Xanthoparmelia	Xanthoparmelia camtschadalis	121149	55992	6968	14	19
SRR19763089	Eukaryota	Ascomycota	Lecanoromycetes	Lecanorales	Parmeliaceae	Xanthoparmelia	Xanthoparmelia camtschadalis	286489	213428	60983	70	77
SRR19763088	Eukaryota	Ascomycota	Lecanoromycetes	Lecanorales	Parmeliaceae	Xanthoparmelia	Xanthoparmelia camtschadalis	105332	92587	16862	17	52
SRR19763087	Eukaryota	Ascomycota	Lecanoromycetes	Lecanorales	Parmeliaceae	Xanthoparmelia	Xanthoparmelia protomatrae	68121	165862	15094	65	27
SRR19763086	Eukaryota	Ascomycota	Lecanoromycetes	Lecanorales	Parmeliaceae	Xanthoparmelia	Xanthoparmelia stenophylla	101436	112505	3525	21	55
SRR19763085	Eukaryota	Ascomycota	Lecanoromycetes	Lecanorales	Parmeliaceae	Xanthoparmelia	Xanthoparmelia stenophylla	119291	54349	13393	16	36
SRR19763082	Eukaryota	Ascomycota	Lecanoromycetes	Lecanorales	Parmeliaceae	Xanthoparmelia	Xanthoparmelia camtschadalis	30534	110635	27645	1	35
SRR19763081	Eukaryota	Ascomycota	Lecanoromycetes	Lecanorales	Parmeliaceae	Xanthoparmelia	Xanthoparmelia camtschadalis	113937	150031	34907	29	41
SRR19763080	Eukaryota	Ascomycota	Lecanoromycetes	Lecanorales	Parmeliaceae	Xanthoparmelia	Xanthoparmelia chlorochroa	114016	65107	23128	27	25
SRR19763079	Eukaryota	Ascomycota	Lecanoromycetes	Lecanorales	Parmeliaceae	Xanthoparmelia	Xanthoparmelia chlorochroa	64731	131507	33438	27	102
SRR19763078	Eukaryota	Ascomycota	Lecanoromycetes	Lecanorales	Parmeliaceae	Xanthoparmelia	Xanthoparmelia chlorochroa	62781	80832	29079	5	24
SRR19763077	Eukaryota	Ascomycota	Lecanoromycetes	Lecanorales	Parmeliaceae	Xanthoparmelia	Xanthoparmelia chlorochroa	44262	99759	14535	6	6
SRR19763076	Eukaryota	Ascomycota	Lecanoromycetes	Lecanorales	Parmeliaceae	Xanthoparmelia	Xanthoparmelia chlorochroa	98057	119771	13451	54	61
SRR19763075	Eukaryota	Ascomycota	Lecanoromycetes	Lecanorales	Parmeliaceae	Xanthoparmelia	Xanthoparmelia coloradoensis	152357	195550	9494	5	94
SRR19763074	Eukaryota	Ascomycota	Lecanoromycetes	Lecanorales	Parmeliaceae	Xanthoparmelia	Xanthoparmelia sp. 9913f	50270	141515	10075	11	21
SRR19763073	Eukaryota	Ascomycota	Lecanoromycetes	Lecanorales	Parmeliaceae	Xanthoparmelia	Xanthoparmelia sp. 9904f	283474	130761	23370	49	111
SRR19763071	Eukaryota	Ascomycota	Lecanoromycetes	Lecanorales	Parmeliaceae	Xanthoparmelia	Xanthoparmelia chlorochroa	159149	142019	26326	84	33
SRR19763070	Eukaryota	Ascomycota	Lecanoromycetes	Lecanorales	Parmeliaceae	Xanthoparmelia	Xanthoparmelia dierythra	83129	88159	33628	21	15
SRR19763069	Eukaryota	Ascomycota	Lecanoromycetes	Lecanorales	Parmeliaceae	Xanthoparmelia	Xanthoparmelia mexicana	69611	94409	6871	3	52
SRR19763068	Eukaryota	Ascomycota	Lecanoromycetes	Lecanorales	Parmeliaceae	Xanthoparmelia	Xanthoparmelia mexicana	174476	131591	6880	62	192
SRR19763067	Eukaryota	Ascomycota	Lecanoromycetes	Lecanorales	Parmeliaceae	Xanthoparmelia	Xanthoparmelia mexicana	321231	195464	10508	70	91
SRR19763065	Eukaryota	Ascomycota	Lecanoromycetes	Lecanorales	Parmeliaceae	Xanthoparmelia	Xanthoparmelia neocumberlandia	83350	149147	15585	13	74
SRR19763064	Eukaryota	Ascomycota	Lecanoromycetes	Lecanorales	Parmeliaceae	Xanthoparmelia	Xanthoparmelia neocumberlandia	148058	56707	6657	39	38
SRR19763063	Eukaryota	Ascomycota	Lecanoromycetes	Lecanorales	Parmeliaceae	Xanthoparmelia	Xanthoparmelia neocumberlandia	101342	30175	4835	38	66
SRR19763062	Eukaryota	Ascomycota	Lecanoromycetes	Lecanorales	Parmeliaceae	Xanthoparmelia	Xanthoparmelia neocumberlandia	95936	131707	13214	27	28
SRR19763060	Eukaryota	Ascomycota	Lecanoromycetes	Lecanorales	Parmeliaceae	Xanthoparmelia	Xanthoparmelia neocumberlandia	127211	89676	32270	55	49
SRR19763059	Eukaryota	Ascomycota	Lecanoromycetes	Lecanorales	Parmeliaceae	Xanthoparmelia	Xanthoparmelia coloradoensis	56871	73508	30492	13	18
SRR19763057	Eukaryota	Ascomycota	Lecanoromycetes	Lecanorales	Parmeliaceae	Xanthoparmelia	Xanthoparmelia lipochlorochroa	34430	184553	23845	5	9
SRR19763056	Eukaryota	Ascomycota	Lecanoromycetes	Lecanorales	Parmeliaceae	Xanthoparmelia	Xanthoparmelia coloradoensis	78294	114940	3260	63	26
SRR19763055	Eukaryota	Ascomycota	Lecanoromycetes	Lecanorales	Parmeliaceae	Xanthoparmelia	Xanthoparmelia coloradoensis	145247	62636	10069	36	89
SRR19763054	Eukaryota	Ascomycota	Lecanoromycetes	Lecanorales	Parmeliaceae	Xanthoparmelia	Xanthoparmelia coloradoensis	124624	88029	29989	35	23
SRR19763049	Eukaryota	Ascomycota	Lecanoromycetes	Lecanorales	Parmeliaceae	Xanthoparmelia	Xanthoparmelia cumberlandia	102218	115106	7867	17	32
SRR19763048	Eukaryota	Ascomycota	Lecanoromycetes	Lecanorales	Parmeliaceae	Xanthoparmelia	Xanthoparmelia mexicana	107467	83310	25544	18	29
SRR19763047	Eukaryota	Ascomycota	Lecanoromycetes	Lecanorales	Parmeliaceae	Xanthoparmelia	Xanthoparmelia plittii	76574	103042	23205	44	30
SRR19763046	Eukaryota	Ascomycota	Lecanoromycetes	Lecanorales	Parmeliaceae	Xanthoparmelia	Xanthoparmelia psoromifera	61960	111990	4204	5	8
SRR19763045	Eukaryota	Ascomycota	Lecanoromycetes	Lecanorales	Parmeliaceae	Xanthoparmelia	Xanthoparmelia maricopensis	162548	87912	26758	27	50
SRR19763038	Eukaryota	Ascomycota	Lecanoromycetes	Lecanorales	Parmeliaceae	Xanthoparmelia	Xanthoparmelia chlorochroa	47310	76189	37933	8	14
SRR19763037	Eukaryota	Ascomycota	Lecanoromycetes	Lecanorales	Parmeliaceae	Xanthoparmelia	Xanthoparmelia chlorochroa	131911	120715	43120	29	41
SRR19763036	Eukaryota	Ascomycota	Lecanoromycetes	Lecanorales	Parmeliaceae	Xanthoparmelia	Xanthoparmelia angustiphylla	117038	75262	17078	13	83
SRR19763035	Eukaryota	Ascomycota	Lecanoromycetes	Lecanorales	Parmeliaceae	Xanthoparmelia	Xanthoparmelia cumberlandia	73687	34697	5554	4	16
SRR19763034	Eukaryota	Ascomycota	Lecanoromycetes	Lecanorales	Parmeliaceae	Xanthoparmelia	Xanthoparmelia cumberlandia	122121	38937	6246	16	42
SRR19763033	Eukaryota	Ascomycota	Lecanoromycetes	Lecanorales	Parmeliaceae	Xanthoparmelia	Xanthoparmelia cumberlandia	79395	109939	27324	31	26
SRR19763032	Eukaryota	Ascomycota	Lecanoromycetes	Lecanorales	Parmeliaceae	Xanthoparmelia	Xanthoparmelia hypofusca	129303	81866	26802	18	18
SRR19763031	Eukaryota	Ascomycota	Lecanoromycetes	Lecanorales	Parmeliaceae	Xanthoparmelia	Xanthoparmelia sublaevis	83132	79619	28618	15	24
SRR19763029	Eukaryota	Ascomycota	Lecanoromycetes	Lecanorales	Parmeliaceae	Xanthoparmelia	Xanthoparmelia sublaevis	179909	183317	15964	34	121
SRR19763027	Eukaryota	Ascomycota	Lecanoromycetes	Lecanorales	Parmeliaceae	Xanthoparmelia	Xanthoparmelia sp. 17003	124053	66727	5222	40	24
SRR19763026	Eukaryota	Ascomycota	Lecanoromycetes	Lecanorales	Parmeliaceae	Xanthoparmelia	Xanthoparmelia sp. SL17358	50641	64206	16730	21	12
SRR14722147	Eukaryota	Ascomycota	Lecanoromycetes	Lecanorales	Pilocarpaceae	Byssoloma	Byssoloma subdiscordans	86543	192345	71465	67	60
SRR14722279	Eukaryota	Ascomycota	Lecanoromycetes	Lecanorales	Pilocarpaceae	Byssoloma	Byssoloma meadii	139584	93208	57589	44	32
SRR14722123	Eukaryota	Ascomycota	Lecanoromycetes	Lecanorales	Psoraceae	Brianaria	Brianaria bauschiana	90033	129221	47596	55	75
SRR14722312	Eukaryota	Ascomycota	Lecanoromycetes	Lecanorales	Psoraceae	Protoblastenia	Protoblastenia rupestris	49127	35033	20065	18	25
SRR14721994	Eukaryota	Ascomycota	Lecanoromycetes	Lecanorales	Ramalinaceae	Bacidia	Bacidia sp. Lendemer_48883_NY-3033306	21752	24756	16011	55	103
SRR14722177	Eukaryota	Ascomycota	Lecanoromycetes	Lecanorales	Ramalinaceae	Biatora	Biatora appalachensis	183155	233363	87204	75	69
SRR14722013	Eukaryota	Ascomycota	Lecanoromycetes	Lecanorales	Ramalinaceae	Biatora	Biatora pontica	67735	92715	38066	62	47
SRR14722304	Eukaryota	Ascomycota	Lecanoromycetes	Lecanorales	Ramalinaceae	Micareopsis	Micareopsis irriguata	157383	58785	19343	10	92
SRR14722275	Eukaryota	Ascomycota	Lecanoromycetes	Lecanorales	Ramalinaceae	Micareopsis	Micareopsis irriguata	147040	36163	6993	34	76
SAMN18190989	Eukaryota	Ascomycota	Lecanoromycetes	Lecanorales	Ramalinaceae	Niebla	Niebla homalea	599	5449	1124	2	0
SRR13685157	Eukaryota	Ascomycota	Lecanoromycetes	Lecanorales	Ramalinaceae	Phyllopsora	Phyllopsora corallina	84038	40149	14827	8	38
SRR14722216	Eukaryota	Ascomycota	Lecanoromycetes	Lecanorales	Ramalinaceae	Phyllopsora	Phyllopsora corallina	86613	40115	14682	10	29
SRR14721964	Eukaryota	Ascomycota	Lecanoromycetes	Lecanorales	Ramalinaceae	Phyllopsora	Phyllopsora parvifolia	162262	66545	17483	39	54
SRR14721960	Eukaryota	Ascomycota	Lecanoromycetes	Lecanorales	Ramalinaceae	Phyllopsora	Phyllopsora corallina	293623	71014	30418	53	65
SRR14722031	Eukaryota	Ascomycota	Lecanoromycetes	Lecanorales	Ramalinaceae	Ramalina	Ramalina americana	61524	25038	5862	33	173
SRR14722003	Eukaryota	Ascomycota	Lecanoromycetes	Lecanorales	Ramalinaceae	Ramalina	Ramalina culbersoniorum	79250	30671	8106	15	220
SRR14721962	Eukaryota	Ascomycota	Lecanoromycetes	Lecanorales	Ramalinaceae	Ramalina	Ramalina petrina	68722	57508	36176	20	28
SRR14722254	Eukaryota	Ascomycota	Lecanoromycetes	Lecanorales	Ramboldiaceae	Ramboldia	Ramboldia blochiana	96883	87247	33805	30	279
SRR14722160	Eukaryota	Ascomycota	Lecanoromycetes	Lecanorales	Squamarinaceae	Herteliana	Herteliana schuyleriana	222381	134212	46311	31	90
SRR14722018	Eukaryota	Ascomycota	Lecanoromycetes	Lecanorales	Stereocaulaceae	Lepraria	Lepraria oxybapha	119304	58449	26010	27	55
SRR14722034	Eukaryota	Ascomycota	Lecanoromycetes	Lecanorales	Stereocaulaceae	Lepraria	Lepraria caesiella	3318	32256	13119	2	87
SRR14721998	Eukaryota	Ascomycota	Lecanoromycetes	Lecanorales	Stereocaulaceae	Lepraria	Lepraria normandinoides	126472	69396	51587	24	156
SRR14722324	Eukaryota	Ascomycota	Lecanoromycetes	Lecanorales	Stereocaulaceae	Lepraria	Lepraria disjuncta	63719	58539	25657	20	13
SRR14722272	Eukaryota	Ascomycota	Lecanoromycetes	Lecanorales	Stereocaulaceae	Lepraria	Lepraria leprolomopsis	234279	131861	110666	56	45
SRR14722245	Eukaryota	Ascomycota	Lecanoromycetes	Lecanorales	Stereocaulaceae	Lepraria	Lepraria friabilis	193796	142514	63525	36	82
SRR14722066	Eukaryota	Ascomycota	Lecanoromycetes	Lecanorales	Stereocaulaceae	Pilophorus	Pilophorus fibula	150080	130441	41376	39	119
SRR14722041	Eukaryota	Ascomycota	Lecanoromycetes	Lecanorales	Stereocaulaceae	Stereocaulon	Stereocaulon dactylophyllum	252040	108579	32323	48	57
SRR14722163	Eukaryota	Ascomycota	Lecanoromycetes	Lecanorales	Tephromelataceae	Tephromela	Tephromela atra	154459	148202	33561	41	84
SRR14721968	Eukaryota	Ascomycota	Lecanoromycetes	Lecanorales	Verrucariales_family_incertae_sedis	Botryolepraria	Botryolepraria lesdainii	160944	60074	20689	51	158
SRR14722318	Eukaryota	Ascomycota	Lecanoromycetes	Lecideales	Lecideaceae	Kephartia	Kephartia crystalligera	36964	47202	16261	9	19
SRR14722229	Eukaryota	Ascomycota	Lecanoromycetes	Lecideales	Lecideaceae	Lecidea	Lecidea roseotincta	232854	279449	115819	89	105
SRR14722164	Eukaryota	Ascomycota	Lecanoromycetes	Lecideales	Lecideaceae	Lecidea	Lecidea tessellata	148561	176650	102357	88	70
SRR14722157	Eukaryota	Ascomycota	Lecanoromycetes	Lecideales	Lecideaceae	Lecidea	Lecidea sp. Lendemer_46382_NY-2795264	150025	196622	109765	124	97
SRR14722185	Eukaryota	Ascomycota	Lecanoromycetes	Lecideales	Lecideaceae	Mycobilimbia	Mycobilimbia sp	248464	79870	20803	203	122
SRR14722064	Eukaryota	Ascomycota	Lecanoromycetes	Lecideales	Lecideaceae	Porpidia	Porpidia contraponenda	110901	100931	49793	22	56
SRR14722050	Eukaryota	Ascomycota	Lecanoromycetes	Lecideales	Lecideaceae	Porpidia	Porpidia crustulata	85639	104246	75565	25	63
SRR14722049	Eukaryota	Ascomycota	Lecanoromycetes	Lecideales	Lecideaceae	Porpidia	Porpidia macrocarpa	97929	77133	46538	69	21
SRR14721948	Eukaryota	Ascomycota	Lecanoromycetes	Lecideales	Lecideaceae	Porpidia	Porpidia albocaerulescens	16385	43259	14917	26	21
SRR14721941	Eukaryota	Ascomycota	Lecanoromycetes	Lecideales	Lecideaceae	Porpidia	Porpidia subsimplex	31243	46136	25088	16	16
SRR14721955	Eukaryota	Ascomycota	Lecanoromycetes	Leprocaulales	Leprocaulaceae	Halecania	Halecania pepegospora	111813	75033	48827	15	39
SRR14722274	Eukaryota	Ascomycota	Lecanoromycetes	Leprocaulales	Leprocaulaceae	Leprocaulon	Leprocaulon nicholsiae	218635	162284	118465	129	54
SRR14721923	Eukaryota	Ascomycota	Lecanoromycetes	Ostropales	Graphidaceae	Acanthothecis	Acanthothecis fontana	55403	80984	34695	16	43
SRR14722289	Eukaryota	Ascomycota	Lecanoromycetes	Ostropales	Graphidaceae	Diploschistes	Diploschistes rampoddensis	69709	38395	27057	17	19
SRR14722268	Eukaryota	Ascomycota	Lecanoromycetes	Ostropales	Graphidaceae	Diploschistes	Diploschistes rampoddensis	177156	83799	35899	27	39
SRR23143832	Eukaryota	Ascomycota	Lecanoromycetes	Ostropales	Graphidaceae	Diploschistes	Diploschistes diacapsis	24445	89756	42964	71	74
SRR14721973	Eukaryota	Ascomycota	Lecanoromycetes	Ostropales	Graphidaceae	Fissurina	Fissurina insidiosa	16917	49969	8368	6	20
ERR5055691	Eukaryota	Ascomycota	Lecanoromycetes	Ostropales	Graphidaceae	Gomphillus	Gomphillus americanus	1560421	936865	182582	2098	1730
SRR13685154	Eukaryota	Ascomycota	Lecanoromycetes	Ostropales	Graphidaceae	Gomphillus	Gomphillus americanus	25527	21057	5854	14	10
SRR14722207	Eukaryota	Ascomycota	Lecanoromycetes	Ostropales	Graphidaceae	Gomphillus	Gomphillus americanus	25405	21419	5973	18	16
SRR14722181	Eukaryota	Ascomycota	Lecanoromycetes	Ostropales	Graphidaceae	Gomphillus	Gomphillus calycioides	317672	128180	25534	69	90
SRR13685177	Eukaryota	Ascomycota	Lecanoromycetes	Ostropales	Graphidaceae	Graphis	Graphis lineola	188738	149662	33730	30	55
SRR14721970	Eukaryota	Ascomycota	Lecanoromycetes	Ostropales	Graphidaceae	Leucodecton	Leucodecton sp	82012	46042	5928	15	23
SRR14722323	Eukaryota	Ascomycota	Lecanoromycetes	Ostropales	Graphidaceae	Nadvornikia	Nadvornikia sorediata	53254	148375	72588	30	42
SRR14721946	Eukaryota	Ascomycota	Lecanoromycetes	Ostropales	Graphidaceae	Thelotrema	Thelotrema defectum	18872	77096	43001	1	11
SRR14721932	Eukaryota	Ascomycota	Lecanoromycetes	Ostropales	Graphidaceae	Thelotrema	Thelotrema subtile	22740	64237	6868	1	19
SRR14722265	Eukaryota	Ascomycota	Lecanoromycetes	Ostropales	Graphidaceae	Thelotrema	Thelotrema subtile	51209	84400	18270	13	78
SRR18162825	Eukaryota	Ascomycota	Lecanoromycetes	Ostropales	Graphidaceae	Thelotrema	Thelotrema lepadinum	967556	414726	63018	350	576
SRR14721983	Eukaryota	Ascomycota	Lecanoromycetes	Ostropales	Gyalectaceae	Gyalecta	Gyalecta farlowii	62417	42166	5224	15	34
SRR14722012	Eukaryota	Ascomycota	Lecanoromycetes	Ostropales	Stictidaceae	Stictis	Stictis urceolata	6385	82504	31356	12	288
SRR18162826	Eukaryota	Ascomycota	Lecanoromycetes	Ostropales	Stictidaceae	Stictis	Stictis urceolata	1157	20018	12423	14	1
SRR14722263	Eukaryota	Ascomycota	Lecanoromycetes	Ostropomycetidae incertae sedis	Ostropomycetidae incertae sedis	Dictyocatenulata	Dictyocatenulata alba	305475	135578	61131	41	801
SRR13685156	Eukaryota	Ascomycota	Lecanoromycetes	Peltigerales	Coccocarpiaceae	Coccocarpia	Coccocarpia palmicola	395331	112995	10647	68	107
SRR14722230	Eukaryota	Ascomycota	Lecanoromycetes	Peltigerales	Coccocarpiaceae	Coccocarpia	Coccocarpia palmicola	394033	76704	9017	72	110
SRR14721954	Eukaryota	Ascomycota	Lecanoromycetes	Peltigerales	Collemataceae	Collema	Collema furfuraceum	209992	47171	10707	25	57
SRR1531545	Eukaryota	Ascomycota	Lecanoromycetes	Peltigerales	Collemataceae	Leptogium	Leptogium austroamericanum	231848	164920	4167	51	42
SRR13685151	Eukaryota	Ascomycota	Lecanoromycetes	Peltigerales	Collemataceae	Leptogium	Leptogium hirsutum	323073	86328	19117	41	81
SRR14722197	Eukaryota	Ascomycota	Lecanoromycetes	Peltigerales	Collemataceae	Leptogium	Leptogium corticola	410831	98204	15733	88	185
SRR14722235	Eukaryota	Ascomycota	Lecanoromycetes	Peltigerales	Collemataceae	Leptogium	Leptogium cyanescens	109597	45833	17524	30	47
SRR14722161	Eukaryota	Ascomycota	Lecanoromycetes	Peltigerales	Collemataceae	Leptogium	Leptogium austroamericanum	506293	120954	22953	55	150
SRR14722145	Eukaryota	Ascomycota	Lecanoromycetes	Peltigerales	Collemataceae	Leptogium	Leptogium chloromelum	476537	119190	19801	123	178
SRR14722137	Eukaryota	Ascomycota	Lecanoromycetes	Peltigerales	Collemataceae	Leptogium	Leptogium hirsutum	327817	84978	19126	41	81
SRR14722015	Eukaryota	Ascomycota	Lecanoromycetes	Peltigerales	Collemataceae	Leptogium	Leptogium corticola	166689	49857	13542	74	297
SRR14721930	Eukaryota	Ascomycota	Lecanoromycetes	Peltigerales	Collemataceae	Leptogium	Leptogium corticola	189725	34294	6832	28	54
SRR14722315	Eukaryota	Ascomycota	Lecanoromycetes	Peltigerales	Collemataceae	Scytinium	Scytinium lichenoides	297791	56808	12142	41	275
SRR14722285	Eukaryota	Ascomycota	Lecanoromycetes	Peltigerales	Collemataceae	Scytinium	Scytinium dactylinum	308120	103648	31506	41	79
SRR14722236	Eukaryota	Ascomycota	Lecanoromycetes	Peltigerales	Lobariaceae	Crocodia	Crocodia aurata	107950	67336	19731	10	45
SRR14722019	Eukaryota	Ascomycota	Lecanoromycetes	Peltigerales	Lobariaceae	Dendriscocaulon	Dendriscocaulon intricatulum	46541	25894	11291	8	41
SRR14722258	Eukaryota	Ascomycota	Lecanoromycetes	Peltigerales	Lobariaceae	Emmanuelia	Emmanuelia ravenelii	261484	73842	23136	47	80
SRR5621726	Eukaryota	Ascomycota	Lecanoromycetes	Peltigerales	Lobariaceae	Lobaria	Lobaria pulmonaria	3480	2426	1622	2	6
SRR5947236	Eukaryota	Ascomycota	Lecanoromycetes	Peltigerales	Lobariaceae	Lobaria	Lobaria pulmonaria	709251	496106	90461	351	264
SRR5947238	Eukaryota	Ascomycota	Lecanoromycetes	Peltigerales	Lobariaceae	Lobaria	Lobaria pulmonaria	1133022	527392	90525	826	522
SRR5947237	Eukaryota	Ascomycota	Lecanoromycetes	Peltigerales	Lobariaceae	Lobaria	Lobaria pulmonaria	1465170	679022	201956	707	660
SRR5947240	Eukaryota	Ascomycota	Lecanoromycetes	Peltigerales	Lobariaceae	Lobaria	Lobaria pulmonaria	1236201	842423	288729	630	562
SRR14722237	Eukaryota	Ascomycota	Lecanoromycetes	Peltigerales	Lobariaceae	Lobaria	Lobaria pulmonaria	110128	69318	19668	21	32
SRR18162809	Eukaryota	Ascomycota	Lecanoromycetes	Peltigerales	Lobariaceae	Lobaria	Lobaria immixta	502938	192857	24109	200	148
SRR14721963	Eukaryota	Ascomycota	Lecanoromycetes	Peltigerales	Lobariaceae	Pseudocyphellaria	Pseudocyphellaria holartica	101241	32487	14907	11	45
SRR18162834	Eukaryota	Ascomycota	Lecanoromycetes	Peltigerales	Lobariaceae	Pseudocyphellaria	Pseudocyphellaria aurata	310976	155149	16239	83	64
SRR14722208	Eukaryota	Ascomycota	Lecanoromycetes	Peltigerales	Lobariaceae	Ricasolia	Ricasolia quercizans	266570	114118	53480	53	61
SRR14722112	Eukaryota	Ascomycota	Lecanoromycetes	Peltigerales	Lobariaceae	Sticta	Sticta sp	313617	138105	32779	186	120
SRR14722008	Eukaryota	Ascomycota	Lecanoromycetes	Peltigerales	Lobariaceae	Sticta	Sticta fragilinata	120607	35543	19323	23	37
SRR14721972	Eukaryota	Ascomycota	Lecanoromycetes	Peltigerales	Lobariaceae	Sticta	Sticta carolinensis	99159	38900	22985	125	50
SRR14722267	Eukaryota	Ascomycota	Lecanoromycetes	Peltigerales	Lobariaceae	Sticta	Sticta deyana	225138	55927	20160	24	92
SAMN25961864	Eukaryota	Ascomycota	Lecanoromycetes	Peltigerales	Lobariaceae	Sticta	Sticta canariensis	169646	37795	23188	21	33
SRR14722175	Eukaryota	Ascomycota	Lecanoromycetes	Peltigerales	Nephromataceae	Nephroma	Nephroma helveticum	294878	75472	17775	64	97
SRR14722113	Eukaryota	Ascomycota	Lecanoromycetes	Peltigerales	Nephromataceae	Nephroma	Nephroma helveticum	262905	72178	21152	154	82
SRR14722062	Eukaryota	Ascomycota	Lecanoromycetes	Peltigerales	Pannariaceae	Fuscopannaria	Fuscopannaria leucosticta	408570	123727	46149	58	126
SRR14722247	Eukaryota	Ascomycota	Lecanoromycetes	Peltigerales	Pannariaceae	Fuscopannaria	Fuscopannaria leucosticta	301216	63886	17874	23	162
SRR14721953	Eukaryota	Ascomycota	Lecanoromycetes	Peltigerales	Pannariaceae	Pannaria	Pannaria tavaresii	185320	40580	18832	20	55
ERR4179391	Eukaryota	Ascomycota	Lecanoromycetes	Peltigerales	Peltigeraceae	Peltigera	Peltigera polydactylon	2122841	786148	191878	1028	814
SRR3400372	Eukaryota	Ascomycota	Lecanoromycetes	Peltigerales	Peltigeraceae	Peltigera	Peltigera sp.	61431	38762	18784	71	13
SRR11470009	Eukaryota	Ascomycota	Lecanoromycetes	Peltigerales	Peltigeraceae	Peltigera	Peltigera hymenina	219807	166545	48180	111	61
SRR11456923	Eukaryota	Ascomycota	Lecanoromycetes	Peltigerales	Peltigeraceae	Peltigera	Peltigera hydrothyria	1317680	361261	25081	983	710
SRR11456922	Eukaryota	Ascomycota	Lecanoromycetes	Peltigerales	Peltigeraceae	Peltigera	Peltigera hydrothyria	1261460	290553	37151	586	574
SRR11456918	Eukaryota	Ascomycota	Lecanoromycetes	Peltigerales	Peltigeraceae	Peltigera	Peltigera dolichorhiza	716331	216364	46220	217	164
SRR11456917	Eukaryota	Ascomycota	Lecanoromycetes	Peltigerales	Peltigeraceae	Peltigera	Peltigera phyllidiosa	559149	172795	42808	212	156
SRR11456915	Eukaryota	Ascomycota	Lecanoromycetes	Peltigerales	Peltigeraceae	Peltigera	Peltigera aphthosa	348281	372197	43561	169	63
SRR11456914	Eukaryota	Ascomycota	Lecanoromycetes	Peltigerales	Peltigeraceae	Peltigera	Peltigera extenuata	693047	221249	38088	625	184
SRR11456913	Eukaryota	Ascomycota	Lecanoromycetes	Peltigerales	Peltigeraceae	Peltigera	Peltigera malacea	480425	507277	54710	138	169
SRR11456921	Eukaryota	Ascomycota	Lecanoromycetes	Peltigerales	Peltigeraceae	Peltigera	Peltigera evansiana	889172	239859	28016	247	257
SRR12518904	Eukaryota	Ascomycota	Lecanoromycetes	Peltigerales	Peltigeraceae	Peltigera	Peltigera canina	455105	222617	51684	214	130
SRR12326202	Eukaryota	Ascomycota	Lecanoromycetes	Peltigerales	Peltigeraceae	Peltigera	Peltigera ponojensis	2312580	769530	151613	1503	1366
SRR14561385	Eukaryota	Ascomycota	Lecanoromycetes	Peltigerales	Peltigeraceae	Peltigera	Peltigera rufescens	294886	153073	29084	105	133
SRR14722317	Eukaryota	Ascomycota	Lecanoromycetes	Peltigerales	Peltigeraceae	Peltigera	Peltigera praetextata	58305	44218	14691	16	24
SRR14722149	Eukaryota	Ascomycota	Lecanoromycetes	Peltigerales	Peltigeraceae	Peltigera	Peltigera sp. Lendemer_46965_NY-2794668	864367	194928	28244	186	276
SRR14722320	Eukaryota	Ascomycota	Lecanoromycetes	Peltigerales	Peltigeraceae	Peltigera	Peltigera praetextata	173106	67075	18163	36	35
SRR14722282	Eukaryota	Ascomycota	Lecanoromycetes	Peltigerales	Peltigeraceae	Peltigera	Peltigera neckeri	301867	73138	18684	41	76
SRR14766324	Eukaryota	Ascomycota	Lecanoromycetes	Peltigerales	Peltigeraceae	Peltigera	Peltigera venosa	1513033	582201	106824	699	612
SRR14766325	Eukaryota	Ascomycota	Lecanoromycetes	Peltigerales	Peltigeraceae	Peltigera	Peltigera leucophlebia	919156	435455	136825	594	408
SRR15568737	Eukaryota	Ascomycota	Lecanoromycetes	Peltigerales	Peltigeraceae	Peltigera	Peltigera canina	117143	302698	24566	19	17
SAMN25961859	Eukaryota	Ascomycota	Lecanoromycetes	Peltigerales	Peltigeraceae	Peltigera	Peltigera leucophlebia	116332	42786	32110	73	50
SRR14722307	Eukaryota	Ascomycota	Lecanoromycetes	Peltigerales	Placynthiaceae	Placynthium	Placynthium petersii	177947	72191	16802	32	70
SRR1531517	Eukaryota	Ascomycota	Lecanoromycetes	Pertusariales	Icmadophilaceae	Dibaeis	Dibaeis baeomyces	6216	22360	5567	0	2
SRR14722288	Eukaryota	Ascomycota	Lecanoromycetes	Pertusariales	Icmadophilaceae	Dibaeis	Dibaeis sorediata	81756	50961	23898	15	20
SRR13685159	Eukaryota	Ascomycota	Lecanoromycetes	Pertusariales	Icmadophilaceae	Icmadophila	Icmadophila ericetorum	2346	14999	21137	0	4
SRR14722228	Eukaryota	Ascomycota	Lecanoromycetes	Pertusariales	Icmadophilaceae	Icmadophila	Icmadophila ericetorum	2389	12694	19812	2	1
SRR18162816	Eukaryota	Ascomycota	Lecanoromycetes	Pertusariales	Icmadophilaceae	Icmadophila	Icmadophila ericetorum	273498	203782	70129	95	130
SRR14721980	Eukaryota	Ascomycota	Lecanoromycetes	Pertusariales	Megasporaceae	Aspicilia	Aspicilia laevata	59139	62385	19684	4	369
SRR14722159	Eukaryota	Ascomycota	Lecanoromycetes	Pertusariales	Ochrolechiaceae	Ochrolechia	Ochrolechia arborea	219090	225380	149966	67	133
SRR14721999	Eukaryota	Ascomycota	Lecanoromycetes	Pertusariales	Ochrolechiaceae	Ochrolechia	Ochrolechia trochophora	53421	37825	10127	3	24
SRR18162838	Eukaryota	Ascomycota	Lecanoromycetes	Pertusariales	Pertusariaceae	Agyrium	Agyrium rufum	3429	3627	1681	0	1
SRR14722186	Eukaryota	Ascomycota	Lecanoromycetes	Pertusariales	Pertusariaceae	Lepra	Lepra pustulata	8057	30919	14267	3	25
SRR14722227	Eukaryota	Ascomycota	Lecanoromycetes	Pertusariales	Pertusariaceae	Lepra	Lepra trachythallina	20777	13788	5666	5	11
SRR14722190	Eukaryota	Ascomycota	Lecanoromycetes	Pertusariales	Pertusariaceae	Lepra	Lepra amara	52793	110624	29628	58	43
SRR14722109	Eukaryota	Ascomycota	Lecanoromycetes	Pertusariales	Pertusariaceae	Lepra	Lepra andersoniae	11435	39684	18948	1	43
SRR14721995	Eukaryota	Ascomycota	Lecanoromycetes	Pertusariales	Pertusariaceae	Lepra	Lepra amara	52295	66142	18775	11	152
SRR13685180	Eukaryota	Ascomycota	Lecanoromycetes	Pertusariales	Pertusariaceae	Pertusaria	Pertusaria obruta	56234	57446	32314	22	25
SRR13685150	Eukaryota	Ascomycota	Lecanoromycetes	Pertusariales	Pertusariaceae	Pertusaria	Pertusaria ostiolata	133051	58591	14763	25	58
SRR14722212	Eukaryota	Ascomycota	Lecanoromycetes	Pertusariales	Pertusariaceae	Pertusaria	Pertusaria paratuberculifera	56880	88095	30335	16	62
SRR14722211	Eukaryota	Ascomycota	Lecanoromycetes	Pertusariales	Pertusariaceae	Pertusaria	Pertusaria subpertusa	39786	41762	17847	6	20
SRR14722191	Eukaryota	Ascomycota	Lecanoromycetes	Pertusariales	Pertusariaceae	Pertusaria	Pertusaria macounii	66186	43929	16247	16	21
SRR14722136	Eukaryota	Ascomycota	Lecanoromycetes	Pertusariales	Pertusariaceae	Pertusaria	Pertusaria ostiolata	134750	58745	14791	26	59
SRR14722067	Eukaryota	Ascomycota	Lecanoromycetes	Pertusariales	Pertusariaceae	Pertusaria	Pertusaria epixantha	74240	91983	55838	53	34
SRR14722056	Eukaryota	Ascomycota	Lecanoromycetes	Pertusariales	Pertusariaceae	Pertusaria	Pertusaria plittiana	22439	38292	17750	4	126
SRR14722010	Eukaryota	Ascomycota	Lecanoromycetes	Pertusariales	Pertusariaceae	Pertusaria	Pertusaria propinqua	37962	36144	13680	12	94
SRR14721984	Eukaryota	Ascomycota	Lecanoromycetes	Pertusariales	Pertusariaceae	Pertusaria	Pertusaria plittiana	42974	35291	9985	5	172
SRR14722330	Eukaryota	Ascomycota	Lecanoromycetes	Pertusariales	Pertusariaceae	Pertusaria	Pertusaria obruta	56234	57469	32314	22	25
SRR14722255	Eukaryota	Ascomycota	Lecanoromycetes	Pertusariales	Pertusariaceae	Pertusaria	Pertusaria epixantha	45676	83333	32363	17	52
SRR14722085	Eukaryota	Ascomycota	Lecanoromycetes	Pertusariales	Pertusariaceae	Pseudosagedia	Pseudosagedia rhaphidosperma	169927	170751	84406	50	59
SRR14722213	Eukaryota	Ascomycota	Lecanoromycetes	Pertusariales	Pertusariaceae	Pseudosagedia	Pseudosagedia isidiata	219456	259367	124513	112	155
SRR14721977	Eukaryota	Ascomycota	Lecanoromycetes	Pertusariales	Pertusariaceae	Pseudosagedia	Pseudosagedia cestrensis	29210	49293	34404	6	94
SRR14722242	Eukaryota	Ascomycota	Lecanoromycetes	Pertusariales	Pertusariaceae	Pseudosagedia	Pseudosagedia sp	372864	118752	27950	37	197
SRR18162822	Eukaryota	Ascomycota	Lecanoromycetes	Pertusariales	Pertusariaceae	Varicellaria	Varicellaria rhodocarpa	13504	34665	8158	12	14
SRR18162811	Eukaryota	Ascomycota	Lecanoromycetes	Pezizomycotina incertae sedis	Pezizomycotina incertae sedis	Bachmanniomyces	Bachmanniomyces sp. S44760	518229	1094797	567117	357	868
SRR14722165	Eukaryota	Ascomycota	Lecanoromycetes	Rhizocarpales	Rhizocarpaceae	Rhizocarpon	Rhizocarpon subgeminatum	129627	138006	82906	26	74
SRR14722046	Eukaryota	Ascomycota	Lecanoromycetes	Rhizocarpales	Rhizocarpaceae	Rhizocarpon	Rhizocarpon geographicum	61457	62419	32419	25	83
SRR18162824	Eukaryota	Ascomycota	Lecanoromycetes	Rhizocarpales	Sporastatiaceae	Toensbergia	Toensbergia leucococca	301198	239948	70814	125	676
SRR14722224	Eukaryota	Ascomycota	Lecanoromycetes	Sarrameanales	Sarrameanaceae	Loxospora	Loxospora ochrophaea	57445	53249	41574	13	28
SRR14722203	Eukaryota	Ascomycota	Lecanoromycetes	Sarrameanales	Sarrameanaceae	Loxospora	Loxospora elatina	47835	67107	18119	13	19
SRR18162808	Eukaryota	Ascomycota	Lecanoromycetes	Sarrameanales	Sarrameanaceae	Loxospora	Loxospora ochrophaea	254	12446	6531	3	1
SRR18162831	Eukaryota	Ascomycota	Lecanoromycetes	Sarrameanales	Schaereriaceae	Schaereria	Schaereria dolodes	97423	180492	16867	19	12
SRR14722072	Eukaryota	Ascomycota	Lecanoromycetes	Teloschistales	Brigantiaeaceae	Brigantiaea	Brigantiaea leucoxantha	121074	23980	6474	13	31
SRR23143849	Eukaryota	Ascomycota	Lecanoromycetes	Teloschistales	Letrouitiaceae	Letrouitia	Letrouitia transgressa	599335	196555	27827	52	357
SRR23143848	Eukaryota	Ascomycota	Lecanoromycetes	Teloschistales	Letrouitiaceae	Letrouitia	Letrouitia leprolyta	496343	198775	118534	107	105
SRR23143841	Eukaryota	Ascomycota	Lecanoromycetes	Teloschistales	Letrouitiaceae	Letrouitia	Letrouitia transgressa	1228905	490857	197217	237	299
SRR14722221	Eukaryota	Ascomycota	Lecanoromycetes	Teloschistales	Megalosporaceae	Megalospora	Megalospora porphyritis	243571	195726	91121	59	127
SRR9610074	Eukaryota	Ascomycota	Lecanoromycetes	Teloschistales	Teloschistaceae	Caloplaca	Caloplaca cupilifera SN02	181	40002	25786	5	7
SRR9610072	Eukaryota	Ascomycota	Lecanoromycetes	Teloschistales	Teloschistaceae	Caloplaca	Caloplaca cinnabarina SN04	234	53541	27044	5	4
SRR23143831	Eukaryota	Ascomycota	Lecanoromycetes	Teloschistales	Teloschistaceae	Caloplaca	Caloplaca aetnensis lichen thallus LIQ82CAATT	46325	135727	90210	31	269
SRR23143829	Eukaryota	Ascomycota	Lecanoromycetes	Teloschistales	Teloschistaceae	Caloplaca	Caloplaca ligustica lichen thallus LIQ85CALI	711821	205177	46756	100	624
SRR23143839	Eukaryota	Ascomycota	Lecanoromycetes	Teloschistales	Teloschistaceae	Caloplaca	Caloplaca aegea lichen thallus LIQ143CAAG	262813	249834	108644	83	409
SRR23143836	Eukaryota	Ascomycota	Lecanoromycetes	Teloschistales	Teloschistaceae	Flavoplaca	Flavoplaca oasis	209674	168490	85004	85	254
SRR14722210	Eukaryota	Ascomycota	Lecanoromycetes	Teloschistales	Teloschistaceae	Phaeoplaca	Phaeoplaca camptidia	257976	167337	110356	60	68
SRR23143840	Eukaryota	Ascomycota	Lecanoromycetes	Teloschistales	Teloschistaceae	Seirophora	Seirophora lacunosa	1542235	346847	56046	697	474
SRR23143835	Eukaryota	Ascomycota	Lecanoromycetes	Teloschistales	Teloschistaceae	Seirophora	Seirophora villosa	582889	206568	112926	452	156
SRR23143850	Eukaryota	Ascomycota	Lecanoromycetes	Teloschistales	Teloschistaceae	Seirophora	Seirophora lacunosa	86972	61954	28343	39	277
SRR23143851	Eukaryota	Ascomycota	Lecanoromycetes	Teloschistales	Teloschistaceae	Teloschistes	Teloschistes peruvian	885187	211108	60065	287	248
SRR23143844	Eukaryota	Ascomycota	Lecanoromycetes	Teloschistales	Teloschistaceae	Teloschistes	Teloschistes chrysophthalmus	231256	171583	106483	81	53
SRR23143838	Eukaryota	Ascomycota	Lecanoromycetes	Teloschistales	Teloschistaceae	Teloschistes	Teloschistes flavicans	192209	86460	42377	147	54
SRR23143852	Eukaryota	Ascomycota	Lecanoromycetes	Teloschistales	Teloschistaceae	Usnochroma	Usnochroma carphinea	15119	65992	19775	13	7
SRR23143834	Eukaryota	Ascomycota	Lecanoromycetes	Teloschistales	Teloschistaceae	Variospora	Variospora aurantia	75241	205665	70207	40	7516
SRR14722176	Eukaryota	Ascomycota	Lecanoromycetes	Teloschistales	Teloschistaceae	Xanthocarpia	Xanthocarpia feracissima	370717	168315	61921	65	182
SRR23143842	Eukaryota	Ascomycota	Lecanoromycetes	Teloschistales	Teloschistaceae	Xanthomendoza	Xanthomendoza cf. fulva	1047298	321881	90480	482	306
SRR350469	Eukaryota	Ascomycota	Lecanoromycetes	Teloschistales	Teloschistaceae	Xanthoria	Xanthoria parietina	1087	6577	1851	1	1
SRR23143833	Eukaryota	Ascomycota	Lecanoromycetes	Teloschistales	Teloschistaceae	Xanthoria	Xanthoria mediterranea	233294	160442	98241	60	200
SRR23143847	Eukaryota	Ascomycota	Lecanoromycetes	Teloschistales	Teloschistaceae	Xanthoria	Xanthoria aureola	180814	163839	57838	32	37
SRR23143845	Eukaryota	Ascomycota	Lecanoromycetes	Teloschistales	Teloschistaceae	Xanthoria	Xanthoria steineri	382341	224511	124386	231	186
SRR23143843	Eukaryota	Ascomycota	Lecanoromycetes	Teloschistales	Teloschistaceae	Xanthoria	Xanthoria sp.	540888	377429	101128	90	242
SRR23143837	Eukaryota	Ascomycota	Lecanoromycetes	Teloschistales	Teloschistaceae	Xanthoria	Xanthoria sp.	323505	112042	37241	174	294
SRR18162812	Eukaryota	Ascomycota	Lecanoromycetes	Trapeliales	Trapeliaceae	Lambiella	Lambiella insularis	387	43447	1794	0	0
SRR18162810	Eukaryota	Ascomycota	Lecanoromycetes	Trapeliales	Trapeliaceae	Lignoscripta	Lignoscripta atroalba	284803	108863	36621	27	63
SRR18162833	Eukaryota	Ascomycota	Lecanoromycetes	Trapeliales	Trapeliaceae	Ptychographa	Ptychographa xylographoides	270865	208855	107963	99	69
SRR14722251	Eukaryota	Ascomycota	Lecanoromycetes	Trapeliales	Trapeliaceae	Trapelia	Trapelia coarctata	35966	67009	26801	15	64
SRR14721945	Eukaryota	Ascomycota	Lecanoromycetes	Trapeliales	Trapeliaceae	Trapelia	Trapelia placodioides	4186	39206	14771	4	3
SRR18162823	Eukaryota	Ascomycota	Lecanoromycetes	Trapeliales	Trapeliaceae	Trapelia	Trapelia coarctata	378	26729	2663	0	0
SRR14722199	Eukaryota	Ascomycota	Lecanoromycetes	Trapeliales	Trapeliaceae	Trapeliopsis	Trapeliopsis viridescens	71294	55621	22260	15	27
SRR14722039	Eukaryota	Ascomycota	Lecanoromycetes	Trapeliales	Trapeliaceae	Trapeliopsis	Trapeliopsis flexuosa	309777	245025	161257	85	141
SRR14722051	Eukaryota	Ascomycota	Lecanoromycetes	Trapeliales	Trapeliaceae	Xylographa	Xylographa trunciseda	42852	28655	6944	13	7
SRR14722188	Eukaryota	Ascomycota	Lecanoromycetes	Trapeliales	Trapeliaceae	Xylographa	Xylographa vitiligo	433406	463780	243348	126	204
SRR18162821	Eukaryota	Ascomycota	Lecanoromycetes	Trapeliales	Trapeliaceae	Xylographa	Xylographa bjoerki	144	59107	1318	0	0
SRR18162820	Eukaryota	Ascomycota	Lecanoromycetes	Trapeliales	Trapeliaceae	Xylographa	Xylographa carneopallida	191302	225358	103866	168	250
SRR18162819	Eukaryota	Ascomycota	Lecanoromycetes	Trapeliales	Trapeliaceae	Xylographa	Xylographa opegraphella	1005	39356	16851	1	6
SRR18162818	Eukaryota	Ascomycota	Lecanoromycetes	Trapeliales	Trapeliaceae	Xylographa	Xylographa pallens	167	21859	880	0	0
SRR18162817	Eukaryota	Ascomycota	Lecanoromycetes	Trapeliales	Trapeliaceae	Xylographa	Xylographa parallela	124	4719	1746	0	0
SRR18162815	Eukaryota	Ascomycota	Lecanoromycetes	Trapeliales	Trapeliaceae	Xylographa	Xylographa soralifera	820	26392	6752	15	11
SRR18162814	Eukaryota	Ascomycota	Lecanoromycetes	Trapeliales	Trapeliaceae	Xylographa	Xylographa soralifera	216	102097	3968	0	0
SRR18162813	Eukaryota	Ascomycota	Lecanoromycetes	Trapeliales	Trapeliaceae	Xylographa	Xylographa vitiligo	140284	191447	92342	118	68
SRR14722202	Eukaryota	Ascomycota	Lecanoromycetes	Umbilicariales	Ophioparmaceae	Hypocenomyce	Hypocenomyce scalaris	6881	12901	12558	1	6
SRR14722223	Eukaryota	Ascomycota	Lecanoromycetes	Umbilicariales	Ropalosporaceae	Ropalospora	Ropalospora chlorantha	68445	67726	21443	10	40
SAMEA3646771	Eukaryota	Ascomycota	Lecanoromycetes	Umbilicariales	Umbilicariaceae	Lasallia	Lasallia pustulata	718928	462937	197659	504	369
SAMN03339881	Eukaryota	Ascomycota	Lecanoromycetes	Umbilicariales	Umbilicariaceae	Lasallia	Lasallia pustulata	96705	85637	126804	67	33
SAMN08225147	Eukaryota	Ascomycota	Lecanoromycetes	Umbilicariales	Umbilicariaceae	Lasallia	Lasallia hispanica	1067	31808	38898	2	1
SRR8446868	Eukaryota	Ascomycota	Lecanoromycetes	Umbilicariales	Umbilicariaceae	Lasallia	Lasallia pustulata	80707	53014	76674	35	31
SRR14573781	Eukaryota	Ascomycota	Lecanoromycetes	Umbilicariales	Umbilicariaceae	Lasallia	Lasallia pustulata	398956	213751	115211	133	162
SRR14573780	Eukaryota	Ascomycota	Lecanoromycetes	Umbilicariales	Umbilicariaceae	Lasallia	Lasallia pustulata	348606	206575	108785	133	192
SRR14573779	Eukaryota	Ascomycota	Lecanoromycetes	Umbilicariales	Umbilicariaceae	Lasallia	Lasallia pustulata	116202	100539	59907	30	37
SRR14573778	Eukaryota	Ascomycota	Lecanoromycetes	Umbilicariales	Umbilicariaceae	Lasallia	Lasallia pustulata	72060	113351	89331	40	45
SRR14722095	Eukaryota	Ascomycota	Lecanoromycetes	Umbilicariales	Umbilicariaceae	Lasallia	Lasallia papulosa	143853	96873	62288	22	88
SRR13514081	Eukaryota	Ascomycota	Lecanoromycetes	Umbilicariales	Umbilicariaceae	Umbilicaria	Umbilicaria phaea	287523	416637	164185	60	69
SRR13514080	Eukaryota	Ascomycota	Lecanoromycetes	Umbilicariales	Umbilicariaceae	Umbilicaria	Umbilicaria phaea	394792	170662	63958	69	73
SRR13514078	Eukaryota	Ascomycota	Lecanoromycetes	Umbilicariales	Umbilicariaceae	Umbilicaria	Umbilicaria phaea	214460	148032	66806	43	53
SRR13514077	Eukaryota	Ascomycota	Lecanoromycetes	Umbilicariales	Umbilicariaceae	Umbilicaria	Umbilicaria phaea	178416	138840	64400	19	36
SRR13514076	Eukaryota	Ascomycota	Lecanoromycetes	Umbilicariales	Umbilicariaceae	Umbilicaria	Umbilicaria phaea	235719	127684	58130	39	45
SRR13514075	Eukaryota	Ascomycota	Lecanoromycetes	Umbilicariales	Umbilicariaceae	Umbilicaria	Umbilicaria phaea	322748	208749	97270	110	48
SRR13514085	Eukaryota	Ascomycota	Lecanoromycetes	Umbilicariales	Umbilicariaceae	Umbilicaria	Umbilicaria phaea	376962	167337	43771	65	76
SRR13514084	Eukaryota	Ascomycota	Lecanoromycetes	Umbilicariales	Umbilicariaceae	Umbilicaria	Umbilicaria phaea	143538	184573	72376	54	14
SRR13514083	Eukaryota	Ascomycota	Lecanoromycetes	Umbilicariales	Umbilicariaceae	Umbilicaria	Umbilicaria phaea	151362	425720	157075	40	31
SRR14722058	Eukaryota	Ascomycota	Lecanoromycetes	Umbilicariales	Umbilicariaceae	Umbilicaria	Umbilicaria mammulata	208637	151923	50224	59	89
SRR14722016	Eukaryota	Ascomycota	Lecanoromycetes	Umbilicariales	Umbilicariaceae	Umbilicaria	Umbilicaria mammulata	46323	18476	12228	18	6
SRR23143830	Eukaryota	Ascomycota	Lecanoromycetes	Umbilicariales	Umbilicariaceae	Umbilicaria	Umbilicaria vellea	210595	333827	122990	146	467
SRR14722253	Eukaryota	Ascomycota	Lecanoromycetes	Umbilicariales	Umbilicariaceae	Xylopsora_friesii	Xylopsora_friesii	257577	124755	62976	32	210
SRR14721957	Eukaryota	Ascomycota	Lichinomycetes	Lichinales	Lichinaceae	Ephebe	Ephebe solida	212629	35641	8129	23	38
SRR19097890	Eukaryota	Ascomycota	Lichinomycetes	Lichinales	Lichinaceae	Lichina	Lichina confinis	434732	118326	15205	235	174
SRR19097879	Eukaryota	Ascomycota	Lichinomycetes	Lichinales	Lichinaceae	Phylliscum	Phylliscum demangeonii	451450	154316	47915	78	103
SRR19097882	Eukaryota	Ascomycota	Lichinomycetes	Lichinales	Lichinaceae	Watsoniomyces	Watsoniomyces obsoletus	695134	190688	81188	334	222
SRR1531569	Eukaryota	Ascomycota	Lichinomycetes	Lichinales	Peltulaceae	Peltula	Peltula cylindrica	119213	22365	2700	9	39
SRR19097889	Eukaryota	Ascomycota	Lichinomycetes	Lichinales	Peltulaceae	Peltula	Peltula sp. TS41687	614492	114573	10029	49	332
SRR19097891	Eukaryota	Ascomycota	Pezizomycotina	Vezdaeales	Vezdaeaceae	Vezdaea	Vezdaea aestivalis	1369932	338831	72811	411	372
SRR19097881	Eukaryota	Ascomycota	Pezizomycotina	Vezdaeales	Vezdaeaceae	Vezdaea	Vezdaea acicularis	635956	672485	344563	377	526

## Sheet: Cumulative contig length
Dataset 2, Table 3: Cumulative length of all contigs per superkingdom per lichen sample. Taxonomic information for each lichen sample is provided
	Sample taxonomic information							Superkingdom
Sample_name	Superkingdom	Phylum	Class	Order	Family	Genus	Species	Archaea	Bacteria	Eukaryota	Unclassified	Viruses
SRR1532720	Eukaryota	Ascomycota	Arthoniomycetes	Arthoniales	Arthoniaceae	Arthonia	Arthonia rubrocincta	0	5193	26518860	1123634	0
SRR13685140	Eukaryota	Ascomycota	Arthoniomycetes	Arthoniales	Arthoniaceae	Arthonia	Arthonia susa	25707	4365072	29395650	22616154	5173
SRR14722233	Eukaryota	Ascomycota	Arthoniomycetes	Arthoniales	Arthoniaceae	Arthonia	Arthonia ruana	84126	126418238	79054623	105314746	57906
SRR14722222	Eukaryota	Ascomycota	Arthoniomycetes	Arthoniales	Arthoniaceae	Arthonia	Arthonia quintaria	23998	57296594	145837947	49286937	21558
SRR14722214	Eukaryota	Ascomycota	Arthoniomycetes	Arthoniales	Arthoniaceae	Arthonia	Arthonia anglica	21029	73148529	41826673	26663572	6671
SRR14722193	Eukaryota	Ascomycota	Arthoniomycetes	Arthoniales	Arthoniaceae	Arthonia	Arthonia susa	5711	5537775	83129713	22654178	11876
SRR14722071	Eukaryota	Ascomycota	Arthoniomycetes	Arthoniales	Arthoniaceae	Arthonia	Arthonia cupressina	58685	156137028	39123781	53366916	72904
SRR14721978	Eukaryota	Ascomycota	Arthoniomycetes	Arthoniales	Arthoniaceae	Arthonia	Arthonia rubella	22899	19864755	32242573	31793175	5752
SRR14722260	Eukaryota	Ascomycota	Arthoniomycetes	Arthoniales	Arthoniaceae	Arthonia	Arthonia sp	22296	4376299	29420353	22590470	5173
SRR13685160	Eukaryota	Ascomycota	Arthoniomycetes	Arthoniales	Arthoniaceae	Arthothelium	Arthothelium ruanum	79693	126758797	77582387	94149295	57855
SRR14722172	Eukaryota	Ascomycota	Arthoniomycetes	Arthoniales	Chrysotrichaceae	Chrysothrix	Chrysothrix xanthina	56718	103625241	215922163	137501832	45719
SRR14722092	Eukaryota	Ascomycota	Arthoniomycetes	Arthoniales	Chrysotrichaceae	Chrysothrix	Chrysothrix susquehannensis	58416	116867766	30957149	26102264	6078
SRR14721969	Eukaryota	Ascomycota	Arthoniomycetes	Arthoniales	Chrysotrichaceae	Chrysothrix	Chrysothrix onokoensis	12450	34058344	43674887	21803936	3362
SRR14722270	Eukaryota	Ascomycota	Arthoniomycetes	Arthoniales	Chrysotrichaceae	Chrysothrix	Chrysothrix xanthina	24101	16335686	45109232	23841069	5962
SRR19097877	Eukaryota	Ascomycota	Arthoniomycetes	Arthoniales	Chrysotrichaceae	Chrysothrix	Chrysothrix sp. TS-e1954	167385	10324953	450097468	188385943	61985
SRR19097874	Eukaryota	Ascomycota	Arthoniomycetes	Arthoniales	Lecanographaceae	Alyxoria	Alyxoria varia	50905	508970015	44430488	96976486	283478
SRR14722143	Eukaryota	Ascomycota	Arthoniomycetes	Arthoniales	Lecanographaceae	Zwackhia	Zwackhia viridis	58065	205239401	53117096	64221391	30949
SRR13685142	Eukaryota	Ascomycota	Arthoniomycetes	Arthoniales	Opegraphaceae	Opegrapha	Opegrapha vulgata	12163	16968328	20402006	20564617	7632
SRR14722194	Eukaryota	Ascomycota	Arthoniomycetes	Arthoniales	Opegraphaceae	Opegrapha	Opegrapha vulgata	8868	17146803	20952842	20875218	8866
SRR14721966	Eukaryota	Ascomycota	Arthoniomycetes	Arthoniales	Opegraphaceae	Opegrapha	Opegrapha moroziana	5550	30128444	29358204	29688555	5591
SRR19097867	Eukaryota	Ascomycota	Ascomycetes	Thelocarpales	Thelocarpaceae	Thelocarpon	Thelocarpon superellum	887015	438077629	422972015	260361713	207956
SRR19097873	Eukaryota	Ascomycota	Ascomycetes	Thelocarpales	Thelocarpaceae	Thelocarpon	Thelocarpon impressellum	2338153	1359074318	186115211	270705709	345312
SRR19097893	Eukaryota	Ascomycota	Candelariomycetes	Candelariales	Candelariaceae	Candelaria	Candelaria pacifica	193874	286682698	349966678	232879326	225425
SRR19097870	Eukaryota	Ascomycota	Candelariomycetes	Candelariales	Candelariaceae	Candelina	Candelina submexicana	35849	186479596	147634921	46810715	32209
SRR19097869	Eukaryota	Ascomycota	Candelariomycetes	Candelariales	Candelariaceae	Candelina	Candelina mexicana	410674	278332251	213139496	128881411	79653
SRR19097878	Eukaryota	Ascomycota	Candelariomycetes	Candelariales	Pycnoraceae	Pycnora	Pycnora praestabilis	58958	175534666	156345989	88184038	63416
SRR19097894	Eukaryota	Ascomycota	Coniocybomycetes	Coniocybales	Coniocybaceae	Chaenotheca	Chaenotheca gracillima	8163	82063277	26050635	11365841	47060
SRR19097868	Eukaryota	Ascomycota	Coniocybomycetes	Coniocybales	Coniocybaceae	Sclerophora	Sclerophora amabilis	361041	333276776	209158694	184233317	111825
SRR14722276	Eukaryota	Ascomycota	Dothideomycetes	Mycosphaerellales	Cystocoleaceae	Cystocoleus	Cystocoleus ebeneus	25377	77938675	17151243	20707380	2968
SRR14721933	Eukaryota	Ascomycota	Dothideomycetes	Trypetheliales	Trypetheliaceae	Bathelium	Bathelium carolinianum	3578	25187272	34160391	16698256	3726
SRR19097884	Eukaryota	Ascomycota	Dothideomycetes	Trypetheliales	Trypetheliaceae	Bathelium	Bathelium mastoideum MAG TS-e1945	47745	138877928	44905502	39126964	52323
SRR19097883	Eukaryota	Ascomycota	Dothideomycetes	Trypetheliales	Trypetheliaceae	Bathelium	Bathelium mastoideum MAG TS-e1945	8804	84026561	36536826	11390555	24315
SRR19097885	Eukaryota	Ascomycota	Dothideomycetes	Trypetheliales	Trypetheliaceae	Bogoriella	Bogoriella megaspora	149121	543258628	86788388	192532694	328401
SRR14722280	Eukaryota	Ascomycota	Dothideomycetes	Trypetheliales	Trypetheliaceae	Dictyomeridium	Dictyomeridium proponens	16684	32425802	38659409	43961263	13985
SRR14722218	Eukaryota	Ascomycota	Dothideomycetes	Trypetheliales	Trypetheliaceae	Viridothelium	Viridothelium virens	9167	55308838	33330656	15551606	5451
SRR14722281	Eukaryota	Ascomycota	Dothideomycetes	Trypetheliales	Trypetheliaceae	Viridothelium	Viridothelium virens	5467	22952054	76591988	73118798	22943
SRR14722135	Eukaryota	Ascomycota	Eurotiomycetes	Mycocaliciales	Mycocaliciaceae	Mycocalicium	Mycocalicium subtile	40776	47653141	197864423	111571651	27543
SRR14722249	Eukaryota	Ascomycota	Eurotiomycetes	Pyrenulales	Pyrenulaceae	Anthracothecium	Anthracothecium nanum	17083	20509514	38143150	15747522	18986
SRR14722196	Eukaryota	Ascomycota	Eurotiomycetes	Pyrenulales	Pyrenulaceae	Pyrenula	Pyrenula pseudobufonia	4522	18369174	32855907	6059965	2582
SRR14722189	Eukaryota	Ascomycota	Eurotiomycetes	Pyrenulales	Pyrenulaceae	Pyrenula	Pyrenula leucostoma	21031	20170511	38942316	11329055	315
SRR14722061	Eukaryota	Ascomycota	Eurotiomycetes	Pyrenulales	Pyrenulaceae	Pyrenula	Pyrenula pseudobufonia	6475	64433069	34862960	14246358	31655
SRR14722048	Eukaryota	Ascomycota	Eurotiomycetes	Pyrenulales	Pyrenulaceae	Pyrenula	Pyrenula subelliptica	33414	127979923	43282179	59456799	118278
SRR14722246	Eukaryota	Ascomycota	Eurotiomycetes	Pyrenulales	Pyrenulaceae	Pyrenula	Pyrenula santensis	14292	34899473	44083846	18930570	7067
SRR14721961	Eukaryota	Ascomycota	Eurotiomycetes	Verrucariales	Verrucariaceae	Dermatocarpon	Dermatocarpon muhlenbergii	35840	187669720	22620732	22406187	42605
SRR14721937	Eukaryota	Ascomycota	Eurotiomycetes	Verrucariales	Verrucariaceae	Dermatocarpon	Dermatocarpon luridum	29685	97624249	44009883	32689604	12101
SRR1532957	Eukaryota	Ascomycota	Eurotiomycetes	Verrucariales	Verrucariaceae	Endocarpon	Endocarpon pallidulum	0	5193	26518860	1123634	0
SAMN13290186	Eukaryota	Ascomycota	Eurotiomycetes	Verrucariales	Verrucariaceae	Endocarpon	Endocarpon pusillum	4784	5330761	32093106	543881	0
SRR14722287	Eukaryota	Ascomycota	Eurotiomycetes	Verrucariales	Verrucariaceae	Flakea	Flakea papillata	17465	84199600	8159059	11832875	17204
SRR14721924	Eukaryota	Ascomycota	Eurotiomycetes	Verrucariales	Verrucariaceae	Placidium	Placidium arboreum	215581	113741052	16331787	20728158	10419
SRR14722308	Eukaryota	Ascomycota	Eurotiomycetes	Verrucariales	Verrucariaceae	Willeya	Willeya diffractella	42698	85808003	102310833	78132365	24994
SRR19097866	Eukaryota	Ascomycota	Geoglossomycetes	Geoglossales	Geoglossaceae	Geoglossum	Geoglossum umbratile	193831	380995174	186957025	123673537	352104
SRR19097865	Eukaryota	Ascomycota	Geoglossomycetes	Geoglossales	Geoglossaceae	Geoglossum	Geoglossum simile	22936	306008942	33784680	22813800	196788
SRR19097892	Eukaryota	Ascomycota	Geoglossomycetes	Geoglossales	Geoglossaceae	Trichoglossum	Trichoglossum hirsutum	45670	389018544	40691380	33465831	161117
SRR1531163	Eukaryota	Ascomycota	Lecanoromycetes	Acarosporales	Acarosporaceae	Acarospora	Acarospora strigata	0	5305	27145493	316774	0
SRR12518884	Eukaryota	Ascomycota	Lecanoromycetes	Acarosporales	Acarosporaceae	Acarospora	Acarospora fuscata	19542	72322961	19767105	25032122	19334
SRR14722098	Eukaryota	Ascomycota	Lecanoromycetes	Acarosporales	Acarosporaceae	Acarospora	Acarospora sinopica	45920	111394010	121305370	75130153	23731
SRR14722090	Eukaryota	Ascomycota	Lecanoromycetes	Acarosporales	Acarosporaceae	Acarospora	Acarospora sp. Tripp_6053_NY-2858381	44170	109717542	38841264	31213473	18672
SRR18162839	Eukaryota	Ascomycota	Lecanoromycetes	Acarosporales	Acarosporaceae	Acarospora	Acarospora aff. strigata	25956	5976627	178475263	44194498	9959
SRR19097888	Eukaryota	Ascomycota	Lecanoromycetes	Acarosporales	Acarosporaceae	Caeruleum	Caeruleum heppii	318470	654573461	191258705	146989829	250110
SRR19097875	Eukaryota	Ascomycota	Lecanoromycetes	Acarosporales	Acarosporaceae	Pleopsidium	Pleopsidium flavum	39581	3700950	103496062	42846438	11672
SRR14722065	Eukaryota	Ascomycota	Lecanoromycetes	Acarosporales	Acarosporaceae	Polysporina	Polysporina simplex	21803	33275458	36617343	12397086	11003
SRR14721929	Eukaryota	Ascomycota	Lecanoromycetes	Caliciales	Caliciaceae	Buellia	Buellia stillingiana	30470	67904686	142626403	84605254	41022
SRR14722105	Eukaryota	Ascomycota	Lecanoromycetes	Caliciales	Caliciaceae	Buellia	Buellia spuria	79394	34599654	61236025	49373524	6839
SRR14722083	Eukaryota	Ascomycota	Lecanoromycetes	Caliciales	Caliciaceae	Buellia	Buellia spuria	113801	65459655	88779138	55175246	7136
SRR14721949	Eukaryota	Ascomycota	Lecanoromycetes	Caliciales	Caliciaceae	Buellia	Buellia spuria	16453	5625781	51091886	15739876	3217
SRR14721926	Eukaryota	Ascomycota	Lecanoromycetes	Caliciales	Caliciaceae	Buellia	Buellia mamillana	9091	12283173	43850699	17465822	1791
SRR14722278	Eukaryota	Ascomycota	Lecanoromycetes	Caliciales	Caliciaceae	Buellia	Buellia spuria	6722	61437261	46213963	29782087	7000
SRR14722024	Eukaryota	Ascomycota	Lecanoromycetes	Caliciales	Caliciaceae	Dermiscellum	Dermiscellum oulocheilum	194918	26433293	40043606	31131795	13066
SRR14722167	Eukaryota	Ascomycota	Lecanoromycetes	Caliciales	Caliciaceae	Dimelaena	Dimelaena oreina	38677	100705637	66255635	53447581	7829
SRR9610078	Eukaryota	Ascomycota	Lecanoromycetes	Caliciales	Caliciaceae	Dirinaria	Dirinaria aegialita	0	370239	19977691	5591595	0
SRR9610076	Eukaryota	Ascomycota	Lecanoromycetes	Caliciales	Caliciaceae	Dirinaria	Dirinaria applanata	3554	1849331	38691669	10791515	6269
SRR14721986	Eukaryota	Ascomycota	Lecanoromycetes	Caliciales	Caliciaceae	Dirinaria	Dirinaria frostii	48654	15180840	37306380	12584603	9547
SRR14722234	Eukaryota	Ascomycota	Lecanoromycetes	Caliciales	Caliciaceae	Pyxine	Pyxine sorediata	14407	47267681	30350691	10583267	5271
SRR14721990	Eukaryota	Ascomycota	Lecanoromycetes	Caliciales	Caliciaceae	Pyxine	Pyxine sorediata	43049	96073314	34799572	15135604	27613
SRR14722273	Eukaryota	Ascomycota	Lecanoromycetes	Caliciales	Physciaceae	Anaptychia	Anaptychia palmulata	5769	27219288	39596822	10653903	5556
SRR14721938	Eukaryota	Ascomycota	Lecanoromycetes	Caliciales	Physciaceae	Anaptychia	Anaptychia palmulata	22156	85287410	23603345	19129607	24659
ERR5059413	Eukaryota	Ascomycota	Lecanoromycetes	Caliciales	Physciaceae	Heterodermia	Heterodermia speciosa	227467	832754536	198817349	215848998	180114
SRR13685124	Eukaryota	Ascomycota	Lecanoromycetes	Caliciales	Physciaceae	Heterodermia	Heterodermia albicans	12498	95441369	34942504	14475818	46686
SRR13685145	Eukaryota	Ascomycota	Lecanoromycetes	Caliciales	Physciaceae	Heterodermia	Heterodermia appalachiensis	15036	129985519	33847381	20379584	27557
SRR13685161	Eukaryota	Ascomycota	Lecanoromycetes	Caliciales	Physciaceae	Heterodermia	Heterodermia casarettiana	9599	24552417	34790913	12130558	3363
SRR13685176	Eukaryota	Ascomycota	Lecanoromycetes	Caliciales	Physciaceae	Heterodermia	Heterodermia echinata	9826	50074158	38356233	18902895	58343
SRR14722262	Eukaryota	Ascomycota	Lecanoromycetes	Caliciales	Physciaceae	Heterodermia	Heterodermia langdoniana	7925	24784012	34892092	12354241	5197
SRR14722144	Eukaryota	Ascomycota	Lecanoromycetes	Caliciales	Physciaceae	Heterodermia	Heterodermia appalachiensis	34613	97102088	92799510	72695479	28796
SRR14722138	Eukaryota	Ascomycota	Lecanoromycetes	Caliciales	Physciaceae	Heterodermia	Heterodermia speciosa	10794	39471255	65366060	23100494	3678
SRR14722133	Eukaryota	Ascomycota	Lecanoromycetes	Caliciales	Physciaceae	Heterodermia	Heterodermia hypoleuca	78942	339366746	40429771	49423378	41884
SRR14722081	Eukaryota	Ascomycota	Lecanoromycetes	Caliciales	Physciaceae	Heterodermia	Heterodermia appalachiensis	14922	128828692	33814349	20374048	27565
SRR14722047	Eukaryota	Ascomycota	Lecanoromycetes	Caliciales	Physciaceae	Heterodermia	Heterodermia leucomelaena	109559	39587027	49528809	32531027	12775
SRR14722005	Eukaryota	Ascomycota	Lecanoromycetes	Caliciales	Physciaceae	Heterodermia	Heterodermia neglecta	14466	36335951	38126398	17845812	5695
SRR14721925	Eukaryota	Ascomycota	Lecanoromycetes	Caliciales	Physciaceae	Heterodermia	Heterodermia speciosa	11389	44792372	37816519	10305253	16208
SRR14722316	Eukaryota	Ascomycota	Lecanoromycetes	Caliciales	Physciaceae	Heterodermia	Heterodermia echinata	9826	50075187	38370426	18882913	58343
SRR14722305	Eukaryota	Ascomycota	Lecanoromycetes	Caliciales	Physciaceae	Heterodermia	Heterodermia langdoniana	23942	127484687	32915356	19026005	25835
SRR14722266	Eukaryota	Ascomycota	Lecanoromycetes	Caliciales	Physciaceae	Heterodermia	Heterodermia obscurata	59224	83649770	32120833	15214779	59581
SRR14722256	Eukaryota	Ascomycota	Lecanoromycetes	Caliciales	Physciaceae	Heterodermia	Heterodermia crocea	29221	87345307	46504835	27006560	28187
SRR18162827	Eukaryota	Ascomycota	Lecanoromycetes	Caliciales	Physciaceae	Heterodermia	Heterodermia speciosa	36286	2767113	114537849	38282694	3573
SRR12518694	Eukaryota	Ascomycota	Lecanoromycetes	Caliciales	Physciaceae	Phaeophyscia	Phaeophyscia orbicularis	33924	143175253	63336521	40469249	39074
SRR14722141	Eukaryota	Ascomycota	Lecanoromycetes	Caliciales	Physciaceae	Phaeophyscia	Phaeophyscia squarrosa	76877	249206505	50246844	39033637	23911
SRR14722054	Eukaryota	Ascomycota	Lecanoromycetes	Caliciales	Physciaceae	Phaeophyscia	Phaeophyscia rubropulchra	59644	156674956	41320185	39421337	20367
SRR14722036	Eukaryota	Ascomycota	Lecanoromycetes	Caliciales	Physciaceae	Phaeophyscia	Phaeophyscia hispidula	20153	45615910	34509584	9895430	3137
SRR14721967	Eukaryota	Ascomycota	Lecanoromycetes	Caliciales	Physciaceae	Phaeophyscia	Phaeophyscia adiastola	24477	103667247	27178384	20464809	89286
SRR14721931	Eukaryota	Ascomycota	Lecanoromycetes	Caliciales	Physciaceae	Phaeophyscia	Phaeophyscia rubropulchra	20512	91778011	31722683	15575790	9524
SRR1532736	Eukaryota	Ascomycota	Lecanoromycetes	Caliciales	Physciaceae	Physcia	Physcia stellaris	16510	41941478	122622277	173576454	14219
SRR12240183	Eukaryota	Ascomycota	Lecanoromycetes	Caliciales	Physciaceae	Physcia	Physcia biziana	16314	96242298	45511985	35066430	38522
SRR17413110	Eukaryota	Ascomycota	Lecanoromycetes	Caliciales	Physciaceae	Physcia	Physcia caesia	14320	132441043	45789867	21768313	64920
SRR14722017	Eukaryota	Ascomycota	Lecanoromycetes	Caliciales	Physciaceae	Polyblastidium	Polyblastidium squamulosum	19711	41199731	35544631	14654036	20848
ERR9935909	Eukaryota	Ascomycota	Lecanoromycetes	Caliciales	Physciaceae	Rinodina	Rinodina moziana var. moziana	1398372	386759063	1460290	53400819	173379
SRR14722206	Eukaryota	Ascomycota	Lecanoromycetes	Caliciales	Physciaceae	Rinodina	Rinodina adirondackii	7457	55337254	53537123	22154733	9781
SRR14722045	Eukaryota	Ascomycota	Lecanoromycetes	Caliciales	Physciaceae	Rinodina	Rinodina ascociscana	36979	129976843	28238708	31624973	35570
SRR14722043	Eukaryota	Ascomycota	Lecanoromycetes	Caliciales	Physciaceae	Rinodina	Rinodina tephraspis	23884	142081203	60213180	69141366	14119
SRR14721991	Eukaryota	Ascomycota	Lecanoromycetes	Caliciales	Physciaceae	Rinodina	Rinodina dolichospora	22209	50541802	37288258	16187707	5574
SRR14722303	Eukaryota	Ascomycota	Lecanoromycetes	Caliciales	Physciaceae	Rinodina	Rinodina brauniana	16292	57150370	58893344	32902336	16437
SRR1531493	Eukaryota	Ascomycota	Lecanoromycetes	Graphidales	Graphidaceae	Graphis	Graphis scripta	0	629	35476210	1496890	0
SRR13685158	Eukaryota	Ascomycota	Lecanoromycetes	Gyalectales	Phlyctidaceae	Phlyctis	Phlyctis boliviensis	21170	10159405	38659695	29204849	2742
SRR14722217	Eukaryota	Ascomycota	Lecanoromycetes	Gyalectales	Phlyctidaceae	Phlyctis	Phlyctis boliviensis	17647	10198481	39043010	29819120	1879
SRR14722037	Eukaryota	Ascomycota	Lecanoromycetes	Gyalectales	Phlyctidaceae	Phlyctis	Phlyctis speirea	27927	7060130	41304224	33347811	1919
SRR14722313	Eukaryota	Ascomycota	Lecanoromycetes	Gyalectales	Phlyctidaceae	Phlyctis	Phlyctis petraea	23329	16883037	35084169	16941206	3955
SRR14722311	Eukaryota	Ascomycota	Lecanoromycetes	Gyalectales	Phlyctidaceae	Phlyctis	Phlyctis boliviensis	241	2370869	32249907	5035076	0
SRR14721971	Eukaryota	Ascomycota	Lecanoromycetes	Gyalectales	Trichotheliaceae	Porina	Porina heterospora	16280	22354112	29991665	13941618	1381
SRR14722125	Eukaryota	Ascomycota	Lecanoromycetes	Hymeneliales	Hymeneliaceae	Ionaspis	Ionaspis alba	35871	64938492	90681325	71198813	30003
SRR14721959	Eukaryota	Ascomycota	Lecanoromycetes	Hymeneliales	Hymeneliaceae	Ionaspis	Ionaspis lacustris	11649	20976337	29673827	19645063	6091
SRR14722327	Eukaryota	Ascomycota	Lecanoromycetes	Lecanorales	Catillariaceae	Catillaria	Catillaria lenticularis	36576	70170619	31705329	19890876	16163
SRR7346457	Eukaryota	Ascomycota	Lecanoromycetes	Lecanorales	Cetradoniaceae	Cetradonia	Cetradonia linearis	1713409	162488459	79595456	147452266	82406
SRR7346458	Eukaryota	Ascomycota	Lecanoromycetes	Lecanorales	Cetradoniaceae	Cetradonia	Cetradonia linearis	1099730	29669400	30496367	20315356	3692
SRR7346455	Eukaryota	Ascomycota	Lecanoromycetes	Lecanorales	Cetradoniaceae	Cetradonia	Cetradonia linearis	2527778	44909166	35191374	40835308	6789
SRR7346456	Eukaryota	Ascomycota	Lecanoromycetes	Lecanorales	Cetradoniaceae	Cetradonia	Cetradonia linearis	1309444	37339159	30557432	25801892	15292
SRR7346459	Eukaryota	Ascomycota	Lecanoromycetes	Lecanorales	Cetradoniaceae	Cetradonia	Cetradonia linearis	84373	49738109	33149368	21227176	16359
SRR7346460	Eukaryota	Ascomycota	Lecanoromycetes	Lecanorales	Cetradoniaceae	Cetradonia	Cetradonia linearis	111819	61967825	23450685	24590248	23133
SRR7346467	Eukaryota	Ascomycota	Lecanoromycetes	Lecanorales	Cetradoniaceae	Cetradonia	Cetradonia linearis	51139	35122653	32820465	20149503	40474
SRR7346468	Eukaryota	Ascomycota	Lecanoromycetes	Lecanorales	Cetradoniaceae	Cetradonia	Cetradonia linearis	1327750	60219667	34333628	48708260	19732
SRR7346465	Eukaryota	Ascomycota	Lecanoromycetes	Lecanorales	Cetradoniaceae	Cetradonia	Cetradonia linearis	313406	37598079	29326572	25717394	13082
SRR7346466	Eukaryota	Ascomycota	Lecanoromycetes	Lecanorales	Cetradoniaceae	Cetradonia	Cetradonia linearis	465465	40423950	26201742	21560314	11968
SRR7346472	Eukaryota	Ascomycota	Lecanoromycetes	Lecanorales	Cetradoniaceae	Cetradonia	Cetradonia linearis	499950	31185114	22537087	20109855	1342
SRR7346479	Eukaryota	Ascomycota	Lecanoromycetes	Lecanorales	Cetradoniaceae	Cetradonia	Cetradonia linearis	30742	33077629	20524013	21231024	12913
ERR3588817	Eukaryota	Ascomycota	Lecanoromycetes	Lecanorales	Cladoniaceae	Cladonia	Cladonia stellaris	51638	18143616	64417616	21098158	36873
ERR3588818	Eukaryota	Ascomycota	Lecanoromycetes	Lecanorales	Cladoniaceae	Cladonia	Cladonia uncialis subsp. biuncialis	40353	27898780	50735737	23713211	22125
ERR3588819	Eukaryota	Ascomycota	Lecanoromycetes	Lecanorales	Cladoniaceae	Cladonia	Cladonia rangiferina subsp. rangiferina	24293	29783893	63507240	22617568	27991
ERR3588820	Eukaryota	Ascomycota	Lecanoromycetes	Lecanorales	Cladoniaceae	Cladonia	Cladonia mitis	22415	16191609	51349707	24712823	27536
ERR3588821	Eukaryota	Ascomycota	Lecanoromycetes	Lecanorales	Cladoniaceae	Cladonia	Cladonia arbuscula	25934	27232079	73872978	29382081	42540
ERR3588822	Eukaryota	Ascomycota	Lecanoromycetes	Lecanorales	Cladoniaceae	Cladonia	Cladonia rangiferina subsp. rangiferina	70052	24050096	78061098	31620186	23980
ERR4179389	Eukaryota	Ascomycota	Lecanoromycetes	Lecanorales	Cladoniaceae	Cladonia	Cladonia furcata	328982	1100369650	113664700	299741214	423305
SRR9278453	Eukaryota	Ascomycota	Lecanoromycetes	Lecanorales	Cladoniaceae	Cladonia	Cladonia uncialis	1228	943272	31403387	5346081	1119
SRR13685172	Eukaryota	Ascomycota	Lecanoromycetes	Lecanorales	Cladoniaceae	Cladonia	Cladonia caroliniana	8257	50014510	32177228	10447300	23449
SRR13685169	Eukaryota	Ascomycota	Lecanoromycetes	Lecanorales	Cladoniaceae	Cladonia	Cladonia furcata	9825	94488084	31560813	17298564	69240
SRR14721952	Eukaryota	Ascomycota	Lecanoromycetes	Lecanorales	Cladoniaceae	Cladonia	Cladonia ochrochlora	44775	119600128	49713374	40527711	11108
SRR14722250	Eukaryota	Ascomycota	Lecanoromycetes	Lecanorales	Cladoniaceae	Cladonia	Cladonia coniocraea	7221	39768393	33115089	17107493	3196
SRR14722171	Eukaryota	Ascomycota	Lecanoromycetes	Lecanorales	Cladoniaceae	Cladonia	Cladonia uncialis	13949	50247238	72427725	19227389	34489
SRR14722170	Eukaryota	Ascomycota	Lecanoromycetes	Lecanorales	Cladoniaceae	Cladonia	Cladonia rangiferina	23874	151975832	40685244	35066143	42561
SRR14722150	Eukaryota	Ascomycota	Lecanoromycetes	Lecanorales	Cladoniaceae	Cladonia	Cladonia arbuscula	44109	198625723	48392340	47453646	33058
SRR14722121	Eukaryota	Ascomycota	Lecanoromycetes	Lecanorales	Cladoniaceae	Cladonia	Cladonia macilenta	16009	42488750	74164439	40157673	24942
SRR14722119	Eukaryota	Ascomycota	Lecanoromycetes	Lecanorales	Cladoniaceae	Cladonia	Cladonia grayi	21513	76018415	87030529	58318754	19095
SRR14722117	Eukaryota	Ascomycota	Lecanoromycetes	Lecanorales	Cladoniaceae	Cladonia	Cladonia mateocyatha	28905	104999810	75200262	62722623	15100
SRR14722103	Eukaryota	Ascomycota	Lecanoromycetes	Lecanorales	Cladoniaceae	Cladonia	Cladonia coccifera	12468	31771593	53408225	33152317	11466
SRR14722101	Eukaryota	Ascomycota	Lecanoromycetes	Lecanorales	Cladoniaceae	Cladonia	Cladonia strepsilis	38291	80613388	39787638	25239796	8552
SRR14722099	Eukaryota	Ascomycota	Lecanoromycetes	Lecanorales	Cladoniaceae	Cladonia	Cladonia pyxidata	9171	25464400	30975938	9294794	10864
SRR14722088	Eukaryota	Ascomycota	Lecanoromycetes	Lecanorales	Cladoniaceae	Cladonia	Cladonia uncialis	40071	174687277	37152175	35417180	46162
SRR14722087	Eukaryota	Ascomycota	Lecanoromycetes	Lecanorales	Cladoniaceae	Cladonia	Cladonia stipitata	90236	141582279	32398602	26004504	7393
SRR14722084	Eukaryota	Ascomycota	Lecanoromycetes	Lecanorales	Cladoniaceae	Cladonia	Cladonia squamosa	21325	93913943	45576740	38703577	12329
SRR14722082	Eukaryota	Ascomycota	Lecanoromycetes	Lecanorales	Cladoniaceae	Cladonia	Cladonia mateocyatha	46044	68811119	56689543	29790016	9817
SRR14722080	Eukaryota	Ascomycota	Lecanoromycetes	Lecanorales	Cladoniaceae	Cladonia	Cladonia didyma	31952	106379546	77427332	51392721	31155
SRR14722057	Eukaryota	Ascomycota	Lecanoromycetes	Lecanorales	Cladoniaceae	Cladonia	Cladonia squamosa	33771	63253840	80316040	41285137	17217
SRR14722009	Eukaryota	Ascomycota	Lecanoromycetes	Lecanorales	Cladoniaceae	Cladonia	Cladonia apodocarpa	24084	13323384	34487415	16831115	5105
SRR14721965	Eukaryota	Ascomycota	Lecanoromycetes	Lecanorales	Cladoniaceae	Cladonia	Cladonia perforata	16809	69493129	33121332	13871683	4228
SRR14721939	Eukaryota	Ascomycota	Lecanoromycetes	Lecanorales	Cladoniaceae	Cladonia	Cladonia polycarpoides	30113	60528352	29991261	11143788	15419
SRR14721936	Eukaryota	Ascomycota	Lecanoromycetes	Lecanorales	Cladoniaceae	Cladonia	Cladonia peziziformis	13970	53444672	26683950	10053752	20181
SRR14722319	Eukaryota	Ascomycota	Lecanoromycetes	Lecanorales	Cladoniaceae	Cladonia	Cladonia furcata	15948	56184469	41335936	27090675	25491
SRR14722301	Eukaryota	Ascomycota	Lecanoromycetes	Lecanorales	Cladoniaceae	Cladonia	Cladonia leporina	18708	104724762	32446828	12564052	28687
SRR14722299	Eukaryota	Ascomycota	Lecanoromycetes	Lecanorales	Cladoniaceae	Cladonia	Cladonia squamosa	30698	97518812	40545886	28213717	38493
SRR14722298	Eukaryota	Ascomycota	Lecanoromycetes	Lecanorales	Cladoniaceae	Cladonia	Cladonia subtenuis	30386	117106571	30874229	11804200	42266
SRR14722296	Eukaryota	Ascomycota	Lecanoromycetes	Lecanorales	Cladoniaceae	Cladonia	Cladonia ravenelii	21254	108574019	40724384	22805661	11925
SRR14722294	Eukaryota	Ascomycota	Lecanoromycetes	Lecanorales	Cladoniaceae	Cladonia	Cladonia caroliniana	7518	50075724	32165037	10424073	23451
SRR14722293	Eukaryota	Ascomycota	Lecanoromycetes	Lecanorales	Cladoniaceae	Cladonia	Cladonia subtenuis	18411	73253838	31628516	14391349	26928
SRR14722292	Eukaryota	Ascomycota	Lecanoromycetes	Lecanorales	Cladoniaceae	Cladonia	Cladonia rangiferina	20399	39444849	36830591	19417942	14794
SRR14722290	Eukaryota	Ascomycota	Lecanoromycetes	Lecanorales	Cladoniaceae	Cladonia	Cladonia robbinsii	13705	81417577	33015933	14550610	7977
SRR14722277	Eukaryota	Ascomycota	Lecanoromycetes	Lecanorales	Cladoniaceae	Cladonia	Cladonia furcata	9825	94484323	31561406	17298755	69240
SRR14722269	Eukaryota	Ascomycota	Lecanoromycetes	Lecanorales	Cladoniaceae	Cladonia	Cladonia didyma	36175	119091689	34438402	21977084	31440
SRR15568763	Eukaryota	Ascomycota	Lecanoromycetes	Lecanorales	Cladoniaceae	Cladonia	Cladonia arbuscula	4812	35393327	48688840	30616186	2913
SRR15568738	Eukaryota	Ascomycota	Lecanoromycetes	Lecanorales	Cladoniaceae	Cladonia	Cladonia stellaris	19796	56358461	73043893	22975839	35488
SRR16304115	Eukaryota	Ascomycota	Lecanoromycetes	Lecanorales	Cladoniaceae	Cladonia	Cladonia rangiferina	86141	310661393	66682078	96390691	601865
SRR16304114	Eukaryota	Ascomycota	Lecanoromycetes	Lecanorales	Cladoniaceae	Cladonia	Cladonia rangiferina	114009	297025152	63030999	93198224	151409
SRR16304103	Eukaryota	Ascomycota	Lecanoromycetes	Lecanorales	Cladoniaceae	Cladonia	Cladonia rangiferina	65478	335629562	42866663	60493248	27609
SRR16304092	Eukaryota	Ascomycota	Lecanoromycetes	Lecanorales	Cladoniaceae	Cladonia	Cladonia rangiferina	127773	682410684	58189607	145263752	335558
SRR16304081	Eukaryota	Ascomycota	Lecanoromycetes	Lecanorales	Cladoniaceae	Cladonia	Cladonia rangiferina	55883	167643387	71600647	62729718	41207
SRR16304070	Eukaryota	Ascomycota	Lecanoromycetes	Lecanorales	Cladoniaceae	Cladonia	Cladonia rangiferina	74440	404501950	50908568	73641403	102296
SRR16304068	Eukaryota	Ascomycota	Lecanoromycetes	Lecanorales	Cladoniaceae	Cladonia	Cladonia rangiferina	45981	276580004	66673747	85670008	49507
SRR16304067	Eukaryota	Ascomycota	Lecanoromycetes	Lecanorales	Cladoniaceae	Cladonia	Cladonia stygia	151341	392908807	65842177	114635245	143507
SRR16304066	Eukaryota	Ascomycota	Lecanoromycetes	Lecanorales	Cladoniaceae	Cladonia	Cladonia stygia	93237	447613456	70551328	108468196	92313
SRR16304065	Eukaryota	Ascomycota	Lecanoromycetes	Lecanorales	Cladoniaceae	Cladonia	Cladonia stygia	100574	311470677	60454552	89114936	143581
SRR16304113	Eukaryota	Ascomycota	Lecanoromycetes	Lecanorales	Cladoniaceae	Cladonia	Cladonia rangiferina	57200	372730605	34245682	47006699	79909
SRR16304112	Eukaryota	Ascomycota	Lecanoromycetes	Lecanorales	Cladoniaceae	Cladonia	Cladonia submitis	37903	247506321	53028849	58487390	106712
SRR16304111	Eukaryota	Ascomycota	Lecanoromycetes	Lecanorales	Cladoniaceae	Cladonia	Cladonia submitis	251323	728004331	213761470	255897276	374990
SRR16304110	Eukaryota	Ascomycota	Lecanoromycetes	Lecanorales	Cladoniaceae	Cladonia	Cladonia submitis	102258	240107398	141636481	168591635	246687
SRR16304109	Eukaryota	Ascomycota	Lecanoromycetes	Lecanorales	Cladoniaceae	Cladonia	Cladonia submitis	251866	477729823	214708819	233682864	385461
SRR16304108	Eukaryota	Ascomycota	Lecanoromycetes	Lecanorales	Cladoniaceae	Cladonia	Cladonia arbuscula	54088	123152472	169102684	82750457	150358
SRR16304107	Eukaryota	Ascomycota	Lecanoromycetes	Lecanorales	Cladoniaceae	Cladonia	Cladonia submitis	81583	218513596	87683475	132979980	385232
SRR16304106	Eukaryota	Ascomycota	Lecanoromycetes	Lecanorales	Cladoniaceae	Cladonia	Cladonia submitis	61711	248296781	142145490	83465169	146398
SRR16304105	Eukaryota	Ascomycota	Lecanoromycetes	Lecanorales	Cladoniaceae	Cladonia	Cladonia submitis	89874	184575998	192709784	140642568	107747
SRR16304104	Eukaryota	Ascomycota	Lecanoromycetes	Lecanorales	Cladoniaceae	Cladonia	Cladonia submitis	29560	97529750	114320836	52448756	74833
SRR16304102	Eukaryota	Ascomycota	Lecanoromycetes	Lecanorales	Cladoniaceae	Cladonia	Cladonia submitis	28452	109182777	85272929	31400820	78948
SRR16304101	Eukaryota	Ascomycota	Lecanoromycetes	Lecanorales	Cladoniaceae	Cladonia	Cladonia submitis	186033	492056205	198184562	217029172	340854
SRR16304100	Eukaryota	Ascomycota	Lecanoromycetes	Lecanorales	Cladoniaceae	Cladonia	Cladonia rangiferina	498899	1536791412	103824069	335204654	490181
SRR16304099	Eukaryota	Ascomycota	Lecanoromycetes	Lecanorales	Cladoniaceae	Cladonia	Cladonia rangiferina	209647	828433233	93773134	222831343	230077
SRR16304098	Eukaryota	Ascomycota	Lecanoromycetes	Lecanorales	Cladoniaceae	Cladonia	Cladonia rangiferina	292770	948559675	118492182	240429680	325939
SRR16304097	Eukaryota	Ascomycota	Lecanoromycetes	Lecanorales	Cladoniaceae	Cladonia	Cladonia rangiferina	127797	532128998	123080332	153432531	196444
SRR16304096	Eukaryota	Ascomycota	Lecanoromycetes	Lecanorales	Cladoniaceae	Cladonia	Cladonia rangiferina	276332	877105363	131472207	228012550	228146
SRR16304095	Eukaryota	Ascomycota	Lecanoromycetes	Lecanorales	Cladoniaceae	Cladonia	Cladonia rangiferina	156067	586523082	73152549	140102750	219219
SRR16304094	Eukaryota	Ascomycota	Lecanoromycetes	Lecanorales	Cladoniaceae	Cladonia	Cladonia rangiferina	285921	648875634	119525464	190252885	557554
SRR16304093	Eukaryota	Ascomycota	Lecanoromycetes	Lecanorales	Cladoniaceae	Cladonia	Cladonia rangiferina	153117	413544247	120379917	143647809	126033
SRR16304091	Eukaryota	Ascomycota	Lecanoromycetes	Lecanorales	Cladoniaceae	Cladonia	Cladonia rangiferina	92356	343862377	70985382	103285616	94292
SRR16304090	Eukaryota	Ascomycota	Lecanoromycetes	Lecanorales	Cladoniaceae	Cladonia	Cladonia rangiferina	150892	725866935	141902397	139215845	155207
SRR16304089	Eukaryota	Ascomycota	Lecanoromycetes	Lecanorales	Cladoniaceae	Cladonia	Cladonia rangiferina	136401	474971355	71479917	118568514	239546
SRR16304088	Eukaryota	Ascomycota	Lecanoromycetes	Lecanorales	Cladoniaceae	Cladonia	Cladonia rangiferina	123926	354283841	125138919	136232166	173993
SRR16304087	Eukaryota	Ascomycota	Lecanoromycetes	Lecanorales	Cladoniaceae	Cladonia	Cladonia rangiferina	144096	332669626	90676065	113119563	227870
SRR16304086	Eukaryota	Ascomycota	Lecanoromycetes	Lecanorales	Cladoniaceae	Cladonia	Cladonia submitis	55517	186257629	132455501	72138096	106544
SRR16304085	Eukaryota	Ascomycota	Lecanoromycetes	Lecanorales	Cladoniaceae	Cladonia	Cladonia rangiferina	157800	509892470	130779999	200462998	375884
SRR16304084	Eukaryota	Ascomycota	Lecanoromycetes	Lecanorales	Cladoniaceae	Cladonia	Cladonia rangiferina	91798	247192054	113872785	109100563	190210
SRR16304083	Eukaryota	Ascomycota	Lecanoromycetes	Lecanorales	Cladoniaceae	Cladonia	Cladonia rangiferina	161317	446912124	190314048	187903471	181936
SRR16304082	Eukaryota	Ascomycota	Lecanoromycetes	Lecanorales	Cladoniaceae	Cladonia	Cladonia rangiferina	82704	459840430	85864150	96235219	99457
SRR16304080	Eukaryota	Ascomycota	Lecanoromycetes	Lecanorales	Cladoniaceae	Cladonia	Cladonia rangiferina	71450	433742300	144289911	124621060	115713
SRR16304079	Eukaryota	Ascomycota	Lecanoromycetes	Lecanorales	Cladoniaceae	Cladonia	Cladonia rangiferina	74695	587761694	42625522	62149717	231814
SRR16304078	Eukaryota	Ascomycota	Lecanoromycetes	Lecanorales	Cladoniaceae	Cladonia	Cladonia subtenuis	64057	304621429	57143408	103023050	121651
SRR16304077	Eukaryota	Ascomycota	Lecanoromycetes	Lecanorales	Cladoniaceae	Cladonia	Cladonia submitis	79998	277107901	88839211	116865960	87853
SRR16304076	Eukaryota	Ascomycota	Lecanoromycetes	Lecanorales	Cladoniaceae	Cladonia	Cladonia arbuscula	100328	506885423	86414379	154005214	178400
SRR16304075	Eukaryota	Ascomycota	Lecanoromycetes	Lecanorales	Cladoniaceae	Cladonia	Cladonia rangiferina	135220	648878477	84952486	138866906	146921
SRR16304074	Eukaryota	Ascomycota	Lecanoromycetes	Lecanorales	Cladoniaceae	Cladonia	Cladonia rangiferina	73935	440327805	44961130	69867486	171804
SRR16304073	Eukaryota	Ascomycota	Lecanoromycetes	Lecanorales	Cladoniaceae	Cladonia	Cladonia oricola	49936	150797965	70776954	80373295	50547
SRR16304072	Eukaryota	Ascomycota	Lecanoromycetes	Lecanorales	Cladoniaceae	Cladonia	Cladonia oricola	21198	61741978	48020849	40717629	31043
SRR16304071	Eukaryota	Ascomycota	Lecanoromycetes	Lecanorales	Cladoniaceae	Cladonia	Cladonia submitis	262141	522535874	173035226	251747028	268172
SRR16304069	Eukaryota	Ascomycota	Lecanoromycetes	Lecanorales	Cladoniaceae	Cladonia	Cladonia submitis	145056	241941722	153810219	299260547	265066
SRR24412705	Eukaryota	Ascomycota	Lecanoromycetes	Lecanorales	Cladoniaceae	Cladonia	Cladonia perforata	3551	14869952	34717687	15482172	3959
SRR24412693	Eukaryota	Ascomycota	Lecanoromycetes	Lecanorales	Cladoniaceae	Cladonia	Cladonia perforata	3852	38003444	35424757	17698452	3354
SRR24412692	Eukaryota	Ascomycota	Lecanoromycetes	Lecanorales	Cladoniaceae	Cladonia	Cladonia perforata	5362	36337528	39346957	23744877	5769
SRR24412691	Eukaryota	Ascomycota	Lecanoromycetes	Lecanorales	Cladoniaceae	Cladonia	Cladonia perforata	4382	24166985	24748529	11881383	33274
SRR24412690	Eukaryota	Ascomycota	Lecanoromycetes	Lecanorales	Cladoniaceae	Cladonia	Cladonia perforata	3484	27630899	37460705	21495820	6168
SRR24412689	Eukaryota	Ascomycota	Lecanoromycetes	Lecanorales	Cladoniaceae	Cladonia	Cladonia perforata	8250	27083203	34450509	16949893	4485
SRR24412688	Eukaryota	Ascomycota	Lecanoromycetes	Lecanorales	Cladoniaceae	Cladonia	Cladonia perforata	5916	37824525	35938184	18006632	4464
SRR24412687	Eukaryota	Ascomycota	Lecanoromycetes	Lecanorales	Cladoniaceae	Cladonia	Cladonia perforata	9123	42761492	37662392	22590701	11821
SRR24412686	Eukaryota	Ascomycota	Lecanoromycetes	Lecanorales	Cladoniaceae	Cladonia	Cladonia perforata	8267	51293277	38897246	23376384	28811
SRR24412703	Eukaryota	Ascomycota	Lecanoromycetes	Lecanorales	Cladoniaceae	Cladonia	Cladonia perforata	8516	35381626	36670445	19237364	4339
SRR24412702	Eukaryota	Ascomycota	Lecanoromycetes	Lecanorales	Cladoniaceae	Cladonia	Cladonia perforata	8297	37117968	36320556	19945839	7794
SRR24412701	Eukaryota	Ascomycota	Lecanoromycetes	Lecanorales	Cladoniaceae	Cladonia	Cladonia perforata	8237	36708150	36160262	18542213	6481
SRR24412700	Eukaryota	Ascomycota	Lecanoromycetes	Lecanorales	Cladoniaceae	Cladonia	Cladonia perforata	4570	20852402	28349349	11437603	3660
SRR24412699	Eukaryota	Ascomycota	Lecanoromycetes	Lecanorales	Cladoniaceae	Cladonia	Cladonia perforata	8411	40753383	35164315	18402084	4808
SRR24412698	Eukaryota	Ascomycota	Lecanoromycetes	Lecanorales	Cladoniaceae	Cladonia	Cladonia leporina	8945	54445973	32513661	14726067	6429
SRR24412697	Eukaryota	Ascomycota	Lecanoromycetes	Lecanorales	Cladoniaceae	Cladonia	Cladonia perforata	5790	27424862	34250098	15122745	3145
SRR24412696	Eukaryota	Ascomycota	Lecanoromycetes	Lecanorales	Cladoniaceae	Cladonia	Cladonia perforata	11546	48770850	38040670	24887498	9647
SRR24412695	Eukaryota	Ascomycota	Lecanoromycetes	Lecanorales	Cladoniaceae	Cladonia	Cladonia perforata	10492	44715709	37703317	22435992	11569
SRR24412694	Eukaryota	Ascomycota	Lecanoromycetes	Lecanorales	Cladoniaceae	Cladonia	Cladonia perforata	5639	15134696	36575875	19146016	3419
SRR9610073	Eukaryota	Ascomycota	Lecanoromycetes	Lecanorales	Lecanoraceae	Lecanora	Lecanora perplexa	4518	35402191	32238062	16886065	30993
SRR13685153	Eukaryota	Ascomycota	Lecanoromycetes	Lecanorales	Lecanoraceae	Lecanora	Lecanora cinereofusca	3767	17905840	44734663	15005134	1278
SRR14722232	Eukaryota	Ascomycota	Lecanoromycetes	Lecanorales	Lecanoraceae	Lecanora	Lecanora rugosella	41386	118132582	61920549	67537124	59481
SRR14722231	Eukaryota	Ascomycota	Lecanoromycetes	Lecanorales	Lecanoraceae	Lecanora	Lecanora masana	38495	195372456	68916339	60178609	90844
SRR14722198	Eukaryota	Ascomycota	Lecanoromycetes	Lecanorales	Lecanoraceae	Lecanora	Lecanora cinereofusca	5530	18341546	45714679	15582614	2368
SRR14722184	Eukaryota	Ascomycota	Lecanoromycetes	Lecanorales	Lecanoraceae	Lecanora	Lecanora hybocarpa	11160	38715488	70054386	72945464	19700
SRR14722158	Eukaryota	Ascomycota	Lecanoromycetes	Lecanorales	Lecanoraceae	Lecanora	Lecanora albella	29854	57138350	142568606	111176783	60968
SRR14722154	Eukaryota	Ascomycota	Lecanoromycetes	Lecanorales	Lecanoraceae	Lecanora	Lecanora strobilina	46391	44906891	111495760	63871072	13612
SRR14722078	Eukaryota	Ascomycota	Lecanoromycetes	Lecanorales	Lecanoraceae	Lecanora	Lecanora oreinoides	83449	135350443	53860025	37151989	21725
SRR14722033	Eukaryota	Ascomycota	Lecanoromycetes	Lecanorales	Lecanoraceae	Lecanora	Lecanora pseudistera	50918	10966821	40241331	11889569	2567
SRR14721987	Eukaryota	Ascomycota	Lecanoromycetes	Lecanorales	Lecanoraceae	Lecanora	Lecanora subimmergens	31864	37711243	32212308	11795773	6264
SRR14722309	Eukaryota	Ascomycota	Lecanoromycetes	Lecanorales	Lecanoraceae	Lecanora	Lecanora markjohnstonii	15025	96915455	34807467	14707294	11283
SRR17413119	Eukaryota	Ascomycota	Lecanoromycetes	Lecanorales	Lecanoraceae	Lecanora	Lecanora bermudensis	538016	6112039	29729720	3562429	2446
SRR17413118	Eukaryota	Ascomycota	Lecanoromycetes	Lecanorales	Lecanoraceae	Lecanora	Lecanora cadubriae	1927	3062397	30571846	15992469	4901
SRR17413107	Eukaryota	Ascomycota	Lecanoromycetes	Lecanorales	Lecanoraceae	Lecanora	Lecanora carpinea	4635	11679541	46548952	17488990	5017
SRR17413104	Eukaryota	Ascomycota	Lecanoromycetes	Lecanorales	Lecanoraceae	Lecanora	Lecanora intumescens	4606368	95528013	118098212	54081658	129165
SRR17413103	Eukaryota	Ascomycota	Lecanoromycetes	Lecanorales	Lecanoraceae	Lecanora	Lecanora polytropa	0	22149820	30095223	3049313	4063
SRR17413102	Eukaryota	Ascomycota	Lecanoromycetes	Lecanorales	Lecanoraceae	Lecanora	Lecanora pseudargentata	0	185632	31595318	1192906	231
SRR17413101	Eukaryota	Ascomycota	Lecanoromycetes	Lecanorales	Lecanoraceae	Lecanora	Lecanora rupicola	271	14001351	21402152	11579455	2435
SRR17413099	Eukaryota	Ascomycota	Lecanoromycetes	Lecanorales	Lecanoraceae	Lecanora	Lecanora subintricata	0	16841	31015081	432141	242
SRR17413098	Eukaryota	Ascomycota	Lecanoromycetes	Lecanorales	Lecanoraceae	Lecanora	Lecanora subintricata	0	2821758	28505764	1392457	2490
SRR17413117	Eukaryota	Ascomycota	Lecanoromycetes	Lecanorales	Lecanoraceae	Lecanora	Lecanora subintricata	113536	34627623	47875205	13865136	7846
SRR17413116	Eukaryota	Ascomycota	Lecanoromycetes	Lecanorales	Lecanoraceae	Lecanora	Lecanora subintricata	640742	43944149	111313917	95216442	219320
SRR17413115	Eukaryota	Ascomycota	Lecanoromycetes	Lecanorales	Lecanoraceae	Lecanora	Lecanora subintricata	18408	1644871	29774069	3442352	817
SRR17413114	Eukaryota	Ascomycota	Lecanoromycetes	Lecanorales	Lecanoraceae	Lecanora	Lecanora subsaligna	78245	46802424	416170172	970995966	66720
SRR17413113	Eukaryota	Ascomycota	Lecanoromycetes	Lecanorales	Lecanoraceae	Lecanora	Lecanora varia	2990	10233488	42132476	24337118	8948
SRR18643619	Eukaryota	Ascomycota	Lecanoromycetes	Lecanorales	Lecanoraceae	Lecanora	Lecanora polytropa	11411	24982891	36041547	22542003	1557
SRR18643620	Eukaryota	Ascomycota	Lecanoromycetes	Lecanorales	Lecanoraceae	Lecanora	Lecanora polytropa	2817	12467485	57237755	36423914	0
SRR18643610	Eukaryota	Ascomycota	Lecanoromycetes	Lecanorales	Lecanoraceae	Lecanora	Lecanora polytropa	6988	682582	46057758	36460235	5806
SRR18643608	Eukaryota	Ascomycota	Lecanoromycetes	Lecanorales	Lecanoraceae	Lecanora	Lecanora polytropa	11237	23407747	38017606	36105879	8373
SRR18643638	Eukaryota	Ascomycota	Lecanoromycetes	Lecanorales	Lecanoraceae	Lecanora	Lecanora polytropa	17892	20414740	40271893	41058240	12574
SRR18643637	Eukaryota	Ascomycota	Lecanoromycetes	Lecanorales	Lecanoraceae	Lecanora	Lecanora polytropa	37697	4624254	22766686	12829597	3640
SRR18643636	Eukaryota	Ascomycota	Lecanoromycetes	Lecanorales	Lecanoraceae	Lecanora	Lecanora polytropa	20639	10430987	36667153	31522776	3457
SRR18643634	Eukaryota	Ascomycota	Lecanoromycetes	Lecanorales	Lecanoraceae	Lecanora	Lecanora polytropa	14145	19191116	40960357	32722350	7139
SRR18643612	Eukaryota	Ascomycota	Lecanoromycetes	Lecanorales	Lecanoraceae	Lecanora	Lecanora polytropa	4210	814177	41648594	38599019	1568
SRR18643611	Eukaryota	Ascomycota	Lecanoromycetes	Lecanorales	Lecanoraceae	Lecanora	Lecanora polytropa	3899	14035624	36857304	26375337	5162
SRR18643609	Eukaryota	Ascomycota	Lecanoromycetes	Lecanorales	Lecanoraceae	Lecanora	Lecanora polytropa	2674	12995094	38976052	29190688	1404
SRR18643635	Eukaryota	Ascomycota	Lecanoromycetes	Lecanorales	Lecanoraceae	Lecanora	Lecanora polytropa	3574	476117	38405628	35145941	6336
SRR18643613	Eukaryota	Ascomycota	Lecanoromycetes	Lecanorales	Lecanoraceae	Lecanora	Lecanora polytropa	8073	10836666	43190156	25387199	415
SRR18643628	Eukaryota	Ascomycota	Lecanoromycetes	Lecanorales	Lecanoraceae	Lecanora	Lecanora polytropa	46292	1674571	43163295	31800721	1479
SRR18643625	Eukaryota	Ascomycota	Lecanoromycetes	Lecanorales	Lecanoraceae	Lecanora	Lecanora polytropa	4778	13784941	38967181	35680330	10700
SRR18643621	Eukaryota	Ascomycota	Lecanoromycetes	Lecanorales	Lecanoraceae	Lecanora	Lecanora polytropa	22041	5285520	37279870	21227824	655
SRR18643632	Eukaryota	Ascomycota	Lecanoromycetes	Lecanorales	Lecanoraceae	Lecanora	Lecanora polytropa	4735	24225822	38373613	23682202	5988
SRR18643629	Eukaryota	Ascomycota	Lecanoromycetes	Lecanorales	Lecanoraceae	Lecanora	Lecanora polytropa	4615	6729395	39053705	33557113	3402
SRR18643627	Eukaryota	Ascomycota	Lecanoromycetes	Lecanorales	Lecanoraceae	Lecanora	Lecanora polytropa	77684	10946074	37034235	47087572	7835
SRR18643623	Eukaryota	Ascomycota	Lecanoromycetes	Lecanorales	Lecanoraceae	Lecanora	Lecanora polytropa	6706	28881347	37128245	24844992	4886
SRR18643622	Eukaryota	Ascomycota	Lecanoromycetes	Lecanorales	Lecanoraceae	Lecanora	Lecanora polytropa	61692	2449069	40519606	46779569	2918
SRR18643630	Eukaryota	Ascomycota	Lecanoromycetes	Lecanorales	Lecanoraceae	Lecanora	Lecanora polytropa	23480	834043	24889075	11211600	1424
SRR18643639	Eukaryota	Ascomycota	Lecanoromycetes	Lecanorales	Lecanoraceae	Lecanora	Lecanora polytropa	3913	820915	43078610	40702212	1563
SRR18643640	Eukaryota	Ascomycota	Lecanoromycetes	Lecanorales	Lecanoraceae	Lecanora	Lecanora polytropa	5331	8883893	43268541	43835596	1707
SRR18643624	Eukaryota	Ascomycota	Lecanoromycetes	Lecanorales	Lecanoraceae	Lecanora	Lecanora polytropa	178578	2951403	58270616	51249791	4148
SRR18643626	Eukaryota	Ascomycota	Lecanoromycetes	Lecanorales	Lecanoraceae	Lecanora	Lecanora polytropa	50518	11510437	41332893	33930960	4428
SRR18643633	Eukaryota	Ascomycota	Lecanoromycetes	Lecanorales	Lecanoraceae	Lecanora	Lecanora polytropa	2294	3561050	38849510	15034006	698
SRR18643617	Eukaryota	Ascomycota	Lecanoromycetes	Lecanorales	Lecanoraceae	Lecanora	Lecanora polytropa	3113	5117891	44379206	24345293	920
SRR18643618	Eukaryota	Ascomycota	Lecanoromycetes	Lecanorales	Lecanoraceae	Lecanora	Lecanora polytropa	9533	20906664	27847010	7120752	1120
SRR18643616	Eukaryota	Ascomycota	Lecanoromycetes	Lecanorales	Lecanoraceae	Lecanora	Lecanora polytropa	8450	23792089	40063938	17636912	2102
SRR18643615	Eukaryota	Ascomycota	Lecanoromycetes	Lecanorales	Lecanoraceae	Lecanora	Lecanora polytropa	25610	221031	43547865	24974613	327
SRR18643614	Eukaryota	Ascomycota	Lecanoromycetes	Lecanorales	Lecanoraceae	Lecanora	Lecanora polytropa	0	4419750	42120049	30546674	833
SRR14722128	Eukaryota	Ascomycota	Lecanoromycetes	Lecanorales	Lecanoraceae	Lecidella	Lecidella sp. Lendemer_46226_NY-2606722	34210	169692738	83224412	134576675	42794
SRR17413112	Eukaryota	Ascomycota	Lecanoromycetes	Lecanorales	Lecanoraceae	Lecidella	Lecidella elaeochroma	1613	12980804	34628974	8843739	6575
SRR17413111	Eukaryota	Ascomycota	Lecanoromycetes	Lecanorales	Lecanoraceae	Myriolecis	Myriolecis dispersa	1739	21832023	61554269	20765335	11445
SRR10277319	Eukaryota	Ascomycota	Lecanoromycetes	Lecanorales	Lecanoraceae	Protoparmeliopsis	Protoparmeliopsis peltata	10657	64151835	79461637	26449842	12269
SRR17413109	Eukaryota	Ascomycota	Lecanoromycetes	Lecanorales	Lecanoraceae	Protoparmeliopsis	Protoparmeliopsis muralis	511	3355240	33265897	5834061	1336
SRR10277389	Eukaryota	Ascomycota	Lecanoromycetes	Lecanorales	Lecanoraceae	Rhizoplaca	Rhizoplaca haydenii	853	7482895	33297267	61386664	4007
SRR10277388	Eukaryota	Ascomycota	Lecanoromycetes	Lecanorales	Lecanoraceae	Rhizoplaca	Rhizoplaca arbuscula	326	2074780	32248983	76909244	0
SRR10277377	Eukaryota	Ascomycota	Lecanoromycetes	Lecanorales	Lecanoraceae	Rhizoplaca	Rhizoplaca arbuscula	4894	2170723	33121395	78522266	0
SRR10277366	Eukaryota	Ascomycota	Lecanoromycetes	Lecanorales	Lecanoraceae	Rhizoplaca	Rhizoplaca haydenii	2302	8902092	32630141	61598522	1661
SRR10277355	Eukaryota	Ascomycota	Lecanoromycetes	Lecanorales	Lecanoraceae	Rhizoplaca	Rhizoplaca haydenii	480	6168280	32638087	60984832	4541
SRR10277344	Eukaryota	Ascomycota	Lecanoromycetes	Lecanorales	Lecanoraceae	Rhizoplaca	Rhizoplaca arbuscula	1268	2854337	31633776	73006310	3002
SRR10277333	Eukaryota	Ascomycota	Lecanoromycetes	Lecanorales	Lecanoraceae	Rhizoplaca	Rhizoplaca arbuscula	12810	10241013	34795468	16740871	3209
SRR10277322	Eukaryota	Ascomycota	Lecanoromycetes	Lecanorales	Lecanoraceae	Rhizoplaca	Rhizoplaca haydenii	6787	16317180	33294229	68800012	1651
SRR10277317	Eukaryota	Ascomycota	Lecanoromycetes	Lecanorales	Lecanoraceae	Rhizoplaca	Rhizoplaca haydenii	4251	5460801	33735162	70836837	632
SRR10277316	Eukaryota	Ascomycota	Lecanoromycetes	Lecanorales	Lecanoraceae	Rhizoplaca	Rhizoplaca haydenii	758	4110386	33084127	69576838	482
SRR10277387	Eukaryota	Ascomycota	Lecanoromycetes	Lecanorales	Lecanoraceae	Rhizoplaca	Rhizoplaca haydenii	1069	1477216	34891848	72653860	557
SRR10277386	Eukaryota	Ascomycota	Lecanoromycetes	Lecanorales	Lecanoraceae	Rhizoplaca	Rhizoplaca arbuscula	2780	642022	34453697	79609347	493
SRR10277385	Eukaryota	Ascomycota	Lecanoromycetes	Lecanorales	Lecanoraceae	Rhizoplaca	Rhizoplaca haydenii	1702	2774755	32852574	62693519	4363
SRR10277384	Eukaryota	Ascomycota	Lecanoromycetes	Lecanorales	Lecanoraceae	Rhizoplaca	Rhizoplaca idahoensis	8238	37619245	65422358	81080930	17518
SRR10277383	Eukaryota	Ascomycota	Lecanoromycetes	Lecanorales	Lecanoraceae	Rhizoplaca	Rhizoplaca arbuscula	481	12719009	32516090	9051455	313
SRR10277382	Eukaryota	Ascomycota	Lecanoromycetes	Lecanorales	Lecanoraceae	Rhizoplaca	Rhizoplaca arbuscula	217	17232145	31798930	8007002	2703
SRR10277381	Eukaryota	Ascomycota	Lecanoromycetes	Lecanorales	Lecanoraceae	Rhizoplaca	Rhizoplaca arbuscula	0	5703737	31679615	71096319	0
SRR10277380	Eukaryota	Ascomycota	Lecanoromycetes	Lecanorales	Lecanoraceae	Rhizoplaca	Rhizoplaca arbuscula	5852	7678163	89991409	121202617	2165
SRR10277379	Eukaryota	Ascomycota	Lecanoromycetes	Lecanorales	Lecanoraceae	Rhizoplaca	Rhizoplaca arbuscula	747	11018762	32551101	70598693	1756
SRR10277378	Eukaryota	Ascomycota	Lecanoromycetes	Lecanorales	Lecanoraceae	Rhizoplaca	Rhizoplaca arbuscula	1093	3894481	32606220	74041849	4349
SRR10277376	Eukaryota	Ascomycota	Lecanoromycetes	Lecanorales	Lecanoraceae	Rhizoplaca	Rhizoplaca arbuscula	1127	6414047	32561882	73188777	1070
SRR10277375	Eukaryota	Ascomycota	Lecanoromycetes	Lecanorales	Lecanoraceae	Rhizoplaca	Rhizoplaca polymorpha	1080	8346041	32314850	8512873	373
SRR10277374	Eukaryota	Ascomycota	Lecanoromycetes	Lecanorales	Lecanoraceae	Rhizoplaca	Rhizoplaca sp. 715f	3070	40277846	33681618	19744841	4142
SRR10277373	Eukaryota	Ascomycota	Lecanoromycetes	Lecanorales	Lecanoraceae	Rhizoplaca	Rhizoplaca haydenii	3652	34222703	35152396	17223006	1890
SRR10277372	Eukaryota	Ascomycota	Lecanoromycetes	Lecanorales	Lecanoraceae	Rhizoplaca	Rhizoplaca haydenii	4744	39511281	34813361	74795352	3377
SRR10277371	Eukaryota	Ascomycota	Lecanoromycetes	Lecanorales	Lecanoraceae	Rhizoplaca	Rhizoplaca haydenii	1383	19247777	34886938	66095638	566
SRR10277370	Eukaryota	Ascomycota	Lecanoromycetes	Lecanorales	Lecanoraceae	Rhizoplaca	Rhizoplaca haydenii	1115	19038794	37037679	71647593	214
SRR10277369	Eukaryota	Ascomycota	Lecanoromycetes	Lecanorales	Lecanoraceae	Rhizoplaca	Rhizoplaca arbuscula	2026	5060299	31951315	74726853	898
SRR10277368	Eukaryota	Ascomycota	Lecanoromycetes	Lecanorales	Lecanoraceae	Rhizoplaca	Rhizoplaca cf. idahoensis	878	1343156	32508920	66618116	936
SRR10277367	Eukaryota	Ascomycota	Lecanoromycetes	Lecanorales	Lecanoraceae	Rhizoplaca	Rhizoplaca haydenii	5391	18659734	33199659	69313819	4273
SRR10277365	Eukaryota	Ascomycota	Lecanoromycetes	Lecanorales	Lecanoraceae	Rhizoplaca	Rhizoplaca haydenii	514	8206552	33556096	66795815	5070
SRR10277364	Eukaryota	Ascomycota	Lecanoromycetes	Lecanorales	Lecanoraceae	Rhizoplaca	Rhizoplaca arbuscula	3302	1594247	59385078	21626403	4448
SRR10277363	Eukaryota	Ascomycota	Lecanoromycetes	Lecanorales	Lecanoraceae	Rhizoplaca	Rhizoplaca haydenii	1383	10948026	32443057	61722677	1557
SRR10277362	Eukaryota	Ascomycota	Lecanoromycetes	Lecanorales	Lecanoraceae	Rhizoplaca	Rhizoplaca cf. idahoensis	76999	182437475	101195800	123761029	22521
SRR10277361	Eukaryota	Ascomycota	Lecanoromycetes	Lecanorales	Lecanoraceae	Rhizoplaca	Rhizoplaca cf. idahoensis	8802	55880221	32913922	16379328	2288
SRR10277360	Eukaryota	Ascomycota	Lecanoromycetes	Lecanorales	Lecanoraceae	Rhizoplaca	Rhizoplaca melanophthalma subsp. crispa	6236	24200631	33153415	49259029	6315
SRR10277359	Eukaryota	Ascomycota	Lecanoromycetes	Lecanorales	Lecanoraceae	Rhizoplaca	Rhizoplaca melanophthalma subsp. crispa	2011	21088455	35730531	50022510	677
SRR10277358	Eukaryota	Ascomycota	Lecanoromycetes	Lecanorales	Lecanoraceae	Rhizoplaca	Rhizoplaca melanophthalma	4435	50518879	31723691	9110206	12617
SRR10277357	Eukaryota	Ascomycota	Lecanoromycetes	Lecanorales	Lecanoraceae	Rhizoplaca	Rhizoplaca melanophthalma	5324	22509379	31878428	8321823	3153
SRR10277356	Eukaryota	Ascomycota	Lecanoromycetes	Lecanorales	Lecanoraceae	Rhizoplaca	Rhizoplaca melanophthalma	5743	59040962	34360411	13854165	6588
SRR10277354	Eukaryota	Ascomycota	Lecanoromycetes	Lecanorales	Lecanoraceae	Rhizoplaca	Rhizoplaca melanophthalma	6279	61769083	33146151	11280390	1903
SRR10277353	Eukaryota	Ascomycota	Lecanoromycetes	Lecanorales	Lecanoraceae	Rhizoplaca	Rhizoplaca melanophthalma	3988	52775834	32038278	28102464	4637
SRR10277352	Eukaryota	Ascomycota	Lecanoromycetes	Lecanorales	Lecanoraceae	Rhizoplaca	Rhizoplaca melanophthalma	14907	124643	49440099	11835604	450
SRR10277351	Eukaryota	Ascomycota	Lecanoromycetes	Lecanorales	Lecanoraceae	Rhizoplaca	Rhizoplaca cf. porteri	632	6957687	33410943	45371106	3254
SRR10277350	Eukaryota	Ascomycota	Lecanoromycetes	Lecanorales	Lecanoraceae	Rhizoplaca	Rhizoplaca cf. porteri	2671	29201044	35367878	58995767	7000
SRR10277349	Eukaryota	Ascomycota	Lecanoromycetes	Lecanorales	Lecanoraceae	Rhizoplaca	Rhizoplaca novomexicana	9191	51987548	89025539	50418263	14468
SRR10277348	Eukaryota	Ascomycota	Lecanoromycetes	Lecanorales	Lecanoraceae	Rhizoplaca	Rhizoplaca occulta	2282	26602222	32564094	9848045	2469
SRR10277347	Eukaryota	Ascomycota	Lecanoromycetes	Lecanorales	Lecanoraceae	Rhizoplaca	Rhizoplaca occulta	1771	36739889	33914219	9152220	3813
SRR10277346	Eukaryota	Ascomycota	Lecanoromycetes	Lecanorales	Lecanoraceae	Rhizoplaca	Rhizoplaca parilis	3967	22977467	31547712	7527753	1373
SRR10277345	Eukaryota	Ascomycota	Lecanoromycetes	Lecanorales	Lecanoraceae	Rhizoplaca	Rhizoplaca parilis	6900	29700872	32169081	46022081	1356
SRR10277343	Eukaryota	Ascomycota	Lecanoromycetes	Lecanorales	Lecanoraceae	Rhizoplaca	Rhizoplaca parilis	3489	56209694	31456712	7726490	5029
SRR10277342	Eukaryota	Ascomycota	Lecanoromycetes	Lecanorales	Lecanoraceae	Rhizoplaca	Rhizoplaca parilis	214	28960689	31509453	5751456	2772
SRR10277340	Eukaryota	Ascomycota	Lecanoromycetes	Lecanorales	Lecanoraceae	Rhizoplaca	Rhizoplaca polymorpha	7332	64804782	33917331	15795246	8210
SRR10277339	Eukaryota	Ascomycota	Lecanoromycetes	Lecanorales	Lecanoraceae	Rhizoplaca	Rhizoplaca polymorpha	1601	24634166	33079221	45365949	297
SRR10277338	Eukaryota	Ascomycota	Lecanoromycetes	Lecanorales	Lecanoraceae	Rhizoplaca	Rhizoplaca polymorpha	551	14170478	37265954	50878192	3052
SRR10277337	Eukaryota	Ascomycota	Lecanoromycetes	Lecanorales	Lecanoraceae	Rhizoplaca	Rhizoplaca polymorpha	437	26102743	30606087	6343680	2376
SRR10277336	Eukaryota	Ascomycota	Lecanoromycetes	Lecanorales	Lecanoraceae	Rhizoplaca	Rhizoplaca porteri	0	14375247	34414758	50601219	0
SRR10277335	Eukaryota	Ascomycota	Lecanoromycetes	Lecanorales	Lecanoraceae	Rhizoplaca	Rhizoplaca porteri	738	19923174	32519262	48032909	3319
SRR10277334	Eukaryota	Ascomycota	Lecanoromycetes	Lecanorales	Lecanoraceae	Rhizoplaca	Rhizoplaca porteri	758	14355192	33805984	11271357	642
SRR10277332	Eukaryota	Ascomycota	Lecanoromycetes	Lecanorales	Lecanoraceae	Rhizoplaca	Rhizoplaca porteri	219	6640774	32339545	49451250	3608
SRR10277331	Eukaryota	Ascomycota	Lecanoromycetes	Lecanorales	Lecanoraceae	Rhizoplaca	Rhizoplaca porteri	236	10168409	32175934	47209283	3979
SRR10277330	Eukaryota	Ascomycota	Lecanoromycetes	Lecanorales	Lecanoraceae	Rhizoplaca	Rhizoplaca idahoensis	15833	77435913	57796805	81098047	12056
SRR10277329	Eukaryota	Ascomycota	Lecanoromycetes	Lecanorales	Lecanoraceae	Rhizoplaca	Rhizoplaca arbuscula	18389	19349617	52064318	66121781	1256
SRR10277328	Eukaryota	Ascomycota	Lecanoromycetes	Lecanorales	Lecanoraceae	Rhizoplaca	Rhizoplaca melanophthalma subsp. cerebriformis	24193	57330859	53214558	54089997	3000
SRR10277327	Eukaryota	Ascomycota	Lecanoromycetes	Lecanorales	Lecanoraceae	Rhizoplaca	Rhizoplaca shushanii	879	17129453	32460914	6869104	833
SRR10277326	Eukaryota	Ascomycota	Lecanoromycetes	Lecanorales	Lecanoraceae	Rhizoplaca	Rhizoplaca shushanii	1343	7450951	32521101	69774132	2681
SRR10277325	Eukaryota	Ascomycota	Lecanoromycetes	Lecanorales	Lecanoraceae	Rhizoplaca	Rhizoplaca shushanii	696	9552469	33595407	74581490	870
SRR10277324	Eukaryota	Ascomycota	Lecanoromycetes	Lecanorales	Lecanoraceae	Rhizoplaca	Rhizoplaca shushanii	0	3469729	32850456	6054976	0
SRR10277323	Eukaryota	Ascomycota	Lecanoromycetes	Lecanorales	Lecanoraceae	Rhizoplaca	Rhizoplaca shushanii	1268	20094895	32374745	68585949	4739
SRR10277321	Eukaryota	Ascomycota	Lecanoromycetes	Lecanorales	Lecanoraceae	Rhizoplaca	Rhizoplaca cf. porteri	8800	45875708	33403328	12713283	7881
SRR10277320	Eukaryota	Ascomycota	Lecanoromycetes	Lecanorales	Lecanoraceae	Rhizoplaca	Rhizoplaca cf. porteri	2917	33636902	34271558	55373412	8680
SRR10277318	Eukaryota	Ascomycota	Lecanoromycetes	Lecanorales	Lecanoraceae	Rhizoplaca	Rhizoplaca subdiscrepans	27777	292273903	119426480	60899596	34043
SRR19308508	Eukaryota	Ascomycota	Lecanoromycetes	Lecanorales	Lecanoraceae	Rhizoplaca	Rhizoplaca sp. SL-2022a	547	11444731	33016964	10462568	4258
SRR14722042	Eukaryota	Ascomycota	Lecanoromycetes	Lecanorales	Lecanoraceae	Scoliciosporum	Scoliciosporum umbrinum	64299	82305468	96455820	67570870	14096
SRR14722079	Eukaryota	Ascomycota	Lecanoromycetes	Lecanorales	Lecanoraceae	Xanthosyne	Xanthosyne varians	9248	5068133	26110440	22070648	4780
SRR14721944	Eukaryota	Ascomycota	Lecanoromycetes	Lecanorales	Lecanoraceae	Xanthosyne	Xanthosyne varians	20243	45511674	55182028	41471962	17996
SRR18162832	Eukaryota	Ascomycota	Lecanoromycetes	Lecanorales	Lecanorales incertae sedis	Puttea	Puttea exsequens	102620	523753842	165900814	170586950	219915
SRR14722225	Eukaryota	Ascomycota	Lecanoromycetes	Lecanorales	Lopadiaceae	Lopadium	Lopadium disciforme	5979	17271596	61452325	17344143	2401
SRR14722152	Eukaryota	Ascomycota	Lecanoromycetes	Lecanorales	Micareaceae	Micarea	Micarea neostipitata	37078	78645674	163251054	70832312	14344
SRR14722226	Eukaryota	Ascomycota	Lecanoromycetes	Lecanorales	Mycoblastaceae	Mycoblastus	Mycoblastus sanguinarioides	23023	55189991	48882008	26638016	4765
SRR18162807	Eukaryota	Ascomycota	Lecanoromycetes	Lecanorales	Mycoblastaceae	Mycoblastus	Mycoblastus sanguinarius	55105	126757254	148969916	30720349	28932
ERR5055676	Eukaryota	Ascomycota	Lecanoromycetes	Lecanorales	Parmeliaceae	Alectoria	Alectoria fallacina	76380	27058247	175606062	49962482	51673
SRR13685131	Eukaryota	Ascomycota	Lecanoromycetes	Lecanorales	Parmeliaceae	Alectoria	Alectoria fallacina	1904	26315893	78636009	21497763	12688
SRR14722132	Eukaryota	Ascomycota	Lecanoromycetes	Lecanorales	Parmeliaceae	Anzia	Anzia colpodes	32233	156623034	47843103	47358521	23595
SRR14722259	Eukaryota	Ascomycota	Lecanoromycetes	Lecanorales	Parmeliaceae	Anzia	Anzia ornata	26886	75567740	34884400	14404847	13025
SRR14722118	Eukaryota	Ascomycota	Lecanoromycetes	Lecanorales	Parmeliaceae	Bryoria	Bryoria tenuis	5543	21376742	41684609	18385736	23018
SRR14722295	Eukaryota	Ascomycota	Lecanoromycetes	Lecanorales	Parmeliaceae	Bryoria	Bryoria bicolor	7437	27039961	39061883	13296381	3801
SRR14722205	Eukaryota	Ascomycota	Lecanoromycetes	Lecanorales	Parmeliaceae	Bryoria	Bryoria nadvornikiana	5765	7920539	51700669	17729942	2675
SRR14721942	Eukaryota	Ascomycota	Lecanoromycetes	Lecanorales	Parmeliaceae	Bulbothrix	Bulbothrix scortella	5339	27197874	39022920	17749263	5301
SRR14722027	Eukaryota	Ascomycota	Lecanoromycetes	Lecanorales	Parmeliaceae	Cetraria	Cetraria aurescens	9396	59018115	38947391	16270334	8515
SRR14722006	Eukaryota	Ascomycota	Lecanoromycetes	Lecanorales	Parmeliaceae	Cetrelia	Cetrelia olivetorum	73683	45264848	37359622	13444432	8410
SRR14722004	Eukaryota	Ascomycota	Lecanoromycetes	Lecanorales	Parmeliaceae	Cetrelia	Cetrelia chicitae	6276	13962550	36125010	6494517	13323
SRR14721927	Eukaryota	Ascomycota	Lecanoromycetes	Lecanorales	Parmeliaceae	Crespoa	Crespoa crozalsiana	8697	41906821	41430627	18140179	4436
SAMN07318404	Eukaryota	Ascomycota	Lecanoromycetes	Lecanorales	Parmeliaceae	Evernia	Evernia prunastri	0	247393	38343552	2092423	3781
SRR5808930	Eukaryota	Ascomycota	Lecanoromycetes	Lecanorales	Parmeliaceae	Evernia	Evernia prunastri	22689	55772924	73222542	26006978	36216
SRR13125477	Eukaryota	Ascomycota	Lecanoromycetes	Lecanorales	Parmeliaceae	Everniopsis	Everniopsis trulla	16183	69908920	110118133	25811028	27415
SRR14722106	Eukaryota	Ascomycota	Lecanoromycetes	Lecanorales	Parmeliaceae	Flavoparmelia	Flavoparmelia baltimorensis	26394	110848444	68813886	37617798	16447
SRR14721992	Eukaryota	Ascomycota	Lecanoromycetes	Lecanorales	Parmeliaceae	Flavoparmelia	Flavoparmelia baltimorensis	56926	23035640	32311737	9310512	4324
SRR14722038	Eukaryota	Ascomycota	Lecanoromycetes	Lecanorales	Parmeliaceae	Flavopunctelia	Flavopunctelia flaventior	65670	72314513	43725756	21539142	22914
SRR13685168	Eukaryota	Ascomycota	Lecanoromycetes	Lecanorales	Parmeliaceae	Hypogymnia	Hypogymnia vittata	23197	115173167	44135505	26292725	36112
SRR14722162	Eukaryota	Ascomycota	Lecanoromycetes	Lecanorales	Parmeliaceae	Hypogymnia	Hypogymnia incurvoides	40662	108850128	65426195	35850918	17808
SRR14721996	Eukaryota	Ascomycota	Lecanoromycetes	Lecanorales	Parmeliaceae	Hypogymnia	Hypogymnia vittata	23499	115177570	44134420	26287388	36112
SRR14722284	Eukaryota	Ascomycota	Lecanoromycetes	Lecanorales	Parmeliaceae	Hypogymnia	Hypogymnia krogiae	8423	52136519	43479413	14357683	5344
SRR14722219	Eukaryota	Ascomycota	Lecanoromycetes	Lecanorales	Parmeliaceae	Hypotrachyna	Hypotrachyna appalachensis	35368	167593597	51225589	48628444	10891
SRR14721974	Eukaryota	Ascomycota	Lecanoromycetes	Lecanorales	Parmeliaceae	Hypotrachyna	Hypotrachyna catawbiensis	43033	138685320	49655497	53801019	95379
SRR14722014	Eukaryota	Ascomycota	Lecanoromycetes	Lecanorales	Parmeliaceae	Hypotrachyna	Hypotrachyna minarum	12417	60551334	31928089	12439472	9944
SRR14722002	Eukaryota	Ascomycota	Lecanoromycetes	Lecanorales	Parmeliaceae	Hypotrachyna	Hypotrachyna lividescens	46598	26261925	34413276	11438000	3076
SRR14722302	Eukaryota	Ascomycota	Lecanoromycetes	Lecanorales	Parmeliaceae	Hypotrachyna	Hypotrachyna osseoalba	10398	34904783	37286460	10993130	6626
ERR5059418	Eukaryota	Ascomycota	Lecanoromycetes	Lecanorales	Parmeliaceae	Imshaugia	Imshaugia aleurites	30212	158392032	105014033	34056797	28248
SRR13685167	Eukaryota	Ascomycota	Lecanoromycetes	Lecanorales	Parmeliaceae	Imshaugia	Imshaugia aleurites	29160	85859424	43517740	27328422	121690
SRR14721985	Eukaryota	Ascomycota	Lecanoromycetes	Lecanorales	Parmeliaceae	Imshaugia	Imshaugia aleurites	29160	85860054	43516140	27330072	121690
SRR7232212	Eukaryota	Ascomycota	Lecanoromycetes	Lecanorales	Parmeliaceae	Letharia	Letharia cf. rugosa	0	1176429	138142952	26216651	220
SRR7232211	Eukaryota	Ascomycota	Lecanoromycetes	Lecanorales	Parmeliaceae	Letharia	Letharia vulpina	0	5468503	103774916	17776714	0
SRR7232214	Eukaryota	Ascomycota	Lecanoromycetes	Lecanorales	Parmeliaceae	Letharia	Letharia lupina	3755	189998	117310065	19744853	2198
SRR14722156	Eukaryota	Ascomycota	Lecanoromycetes	Lecanorales	Parmeliaceae	Melanelia	Melanelia stygia	60319	225154223	95391977	42971896	53553
SRR14722124	Eukaryota	Ascomycota	Lecanoromycetes	Lecanorales	Parmeliaceae	Melanelia	Melanelia culbersonii	30014	81746618	45610063	24039684	27695
SRR14722173	Eukaryota	Ascomycota	Lecanoromycetes	Lecanorales	Parmeliaceae	Melanohalea	Melanohalea halei	50269	208401402	58570746	62276671	28685
SRR13685163	Eukaryota	Ascomycota	Lecanoromycetes	Lecanorales	Parmeliaceae	Menegazzia	Menegazzia subsimilis	6457	27523379	28671850	10825973	36266
SRR14722328	Eukaryota	Ascomycota	Lecanoromycetes	Lecanorales	Parmeliaceae	Menegazzia	Menegazzia subsimilis	5927	26578717	29449543	10555843	37636
SRR14721950	Eukaryota	Ascomycota	Lecanoromycetes	Lecanorales	Parmeliaceae	Myelochroa	Myelochroa obsessa	16841	90519950	31430362	20922950	50738
SRR14722063	Eukaryota	Ascomycota	Lecanoromycetes	Lecanorales	Parmeliaceae	Parmelia	Parmelia squarrosa	48069	164316206	50285043	45919207	28308
SRR13685179	Eukaryota	Ascomycota	Lecanoromycetes	Lecanorales	Parmeliaceae	Parmotrema	Parmotrema cetratum	22100	109324385	35254087	15688949	70936
SRR13685178	Eukaryota	Ascomycota	Lecanoromycetes	Lecanorales	Parmeliaceae	Parmotrema	Parmotrema internexum	16734	80413464	37506393	18170087	10269
SRR13685166	Eukaryota	Ascomycota	Lecanoromycetes	Lecanorales	Parmeliaceae	Parmotrema	Parmotrema stuppeum	42960	232243059	53006419	48925930	32264
SRR13685128	Eukaryota	Ascomycota	Lecanoromycetes	Lecanorales	Parmeliaceae	Parmotrema	Parmotrema ultralucens	21502	159692361	37022340	22782518	11083
SRR14722174	Eukaryota	Ascomycota	Lecanoromycetes	Lecanorales	Parmeliaceae	Parmotrema	Parmotrema diffractaicum	20416	92390110	37454722	20266010	14478
SRR14722204	Eukaryota	Ascomycota	Lecanoromycetes	Lecanorales	Parmeliaceae	Parmotrema	Parmotrema crinitum	14041	57591940	40192452	16151585	11991
SRR14722168	Eukaryota	Ascomycota	Lecanoromycetes	Lecanorales	Parmeliaceae	Parmotrema	Parmotrema stuppeum	22166	118958380	58508374	40335440	102420
SRR14722166	Eukaryota	Ascomycota	Lecanoromycetes	Lecanorales	Parmeliaceae	Parmotrema	Parmotrema xanthinum	36529	132831669	70213534	54816639	27397
SRR14722139	Eukaryota	Ascomycota	Lecanoromycetes	Lecanorales	Parmeliaceae	Parmotrema	Parmotrema cetratum	63608	265944077	38047233	34726544	33500
SRR14722131	Eukaryota	Ascomycota	Lecanoromycetes	Lecanorales	Parmeliaceae	Parmotrema	Parmotrema gardneri	11592	21025602	41853922	38366430	25279
SRR14722130	Eukaryota	Ascomycota	Lecanoromycetes	Lecanorales	Parmeliaceae	Parmotrema	Parmotrema hypotropum	99742	321836755	137689065	120138274	53693
SRR14722108	Eukaryota	Ascomycota	Lecanoromycetes	Lecanorales	Parmeliaceae	Parmotrema	Parmotrema subsumptum	15417	70572781	38020433	18405860	29431
SRR14722104	Eukaryota	Ascomycota	Lecanoromycetes	Lecanorales	Parmeliaceae	Parmotrema	Parmotrema hypotropum	68992	52147480	82756572	61483740	13930
SRR14722077	Eukaryota	Ascomycota	Lecanoromycetes	Lecanorales	Parmeliaceae	Parmotrema	Parmotrema reticulatum	39402	152337970	45155559	41822397	47360
SRR14722068	Eukaryota	Ascomycota	Lecanoromycetes	Lecanorales	Parmeliaceae	Parmotrema	Parmotrema neotropicum	22565	108855245	40630336	27555164	18781
SRR14722028	Eukaryota	Ascomycota	Lecanoromycetes	Lecanorales	Parmeliaceae	Parmotrema	Parmotrema reticulatum	39192	17299585	33382878	5674541	4977
SRR14722021	Eukaryota	Ascomycota	Lecanoromycetes	Lecanorales	Parmeliaceae	Parmotrema	Parmotrema perlatum	54658	43593463	36998038	14133679	3453
SRR14722020	Eukaryota	Ascomycota	Lecanoromycetes	Lecanorales	Parmeliaceae	Parmotrema	Parmotrema crinitum	37881	48729065	31332924	12338020	34173
SRR14722000	Eukaryota	Ascomycota	Lecanoromycetes	Lecanorales	Parmeliaceae	Parmotrema	Parmotrema mellissii	50787	25931225	35142494	10251471	6377
SRR14721997	Eukaryota	Ascomycota	Lecanoromycetes	Lecanorales	Parmeliaceae	Parmotrema	Parmotrema simulans	18115	19847807	36620448	8695737	1020
SRR14721979	Eukaryota	Ascomycota	Lecanoromycetes	Lecanorales	Parmeliaceae	Parmotrema	Parmotrema tinctorum	22732	53717342	37976516	11671471	21680
SRR14721956	Eukaryota	Ascomycota	Lecanoromycetes	Lecanorales	Parmeliaceae	Parmotrema	Parmotrema ultralucens	21909	160063681	36962269	22883589	11392
SRR14721943	Eukaryota	Ascomycota	Lecanoromycetes	Lecanorales	Parmeliaceae	Parmotrema	Parmotrema neotropicum	7834	25182496	39228405	14308324	3848
SRR14721935	Eukaryota	Ascomycota	Lecanoromycetes	Lecanorales	Parmeliaceae	Parmotrema	Parmotrema submarginale	8355	40989158	34654244	12411069	26248
SRR14722329	Eukaryota	Ascomycota	Lecanoromycetes	Lecanorales	Parmeliaceae	Parmotrema	Parmotrema cetratum	21114	117465433	35357982	16086677	77038
SRR14722326	Eukaryota	Ascomycota	Lecanoromycetes	Lecanorales	Parmeliaceae	Parmotrema	Parmotrema arnoldii	4818	45935346	42394157	14514885	9603
SRR14722325	Eukaryota	Ascomycota	Lecanoromycetes	Lecanorales	Parmeliaceae	Parmotrema	Parmotrema internexum	17501	80387806	37492970	18182425	8174
SRR14722310	Eukaryota	Ascomycota	Lecanoromycetes	Lecanorales	Parmeliaceae	Parmotrema	Parmotrema austrosinense	20723	75028411	38241861	15271585	54117
SRR14722140	Eukaryota	Ascomycota	Lecanoromycetes	Lecanorales	Parmeliaceae	Platismatia	Platismatia tuckermanii	36555	126070900	35139216	27043356	37408
SRR14722007	Eukaryota	Ascomycota	Lecanoromycetes	Lecanorales	Parmeliaceae	Platismatia	Platismatia glauca	30534	133694374	42140824	27461339	51054
SRR14722032	Eukaryota	Ascomycota	Lecanoromycetes	Lecanorales	Parmeliaceae	Platismatia	Platismatia tuckermanii	66219	3589554	54050913	26209952	13110
SRR17413108	Eukaryota	Ascomycota	Lecanoromycetes	Lecanorales	Parmeliaceae	Pseudephebe	Pseudephebe pubescens	8068	13469651	52087588	30056824	1575
SRR5808932	Eukaryota	Ascomycota	Lecanoromycetes	Lecanorales	Parmeliaceae	Pseudevernia	Pseudevernia furfuracea	25581	18309939	161947710	68814890	107441
SRR14722129	Eukaryota	Ascomycota	Lecanoromycetes	Lecanorales	Parmeliaceae	Pseudevernia	Pseudevernia cladonia	27690	48952531	39429968	19001487	15998
SRR13125498	Eukaryota	Ascomycota	Lecanoromycetes	Lecanorales	Parmeliaceae	Psiloparmelia	Psiloparmelia denotata	53620	206880761	140070024	68536229	125208
SRR14722169	Eukaryota	Ascomycota	Lecanoromycetes	Lecanorales	Parmeliaceae	Punctelia	Punctelia appalachensis	47480	278522020	49745142	46568042	33204
SRR14722300	Eukaryota	Ascomycota	Lecanoromycetes	Lecanorales	Parmeliaceae	Punctelia	Punctelia caseana	19144	29555329	57484062	33380037	9613
SRR14722059	Eukaryota	Ascomycota	Lecanoromycetes	Lecanorales	Parmeliaceae	Tuckermanopsis	Tuckermanopsis ciliaris	49933	132836867	50496018	59786165	34040
SRR14722026	Eukaryota	Ascomycota	Lecanoromycetes	Lecanorales	Parmeliaceae	Tuckermanopsis	Tuckermanopsis ciliaris	6488	57821201	39448678	10783338	3978
SRR14722291	Eukaryota	Ascomycota	Lecanoromycetes	Lecanorales	Parmeliaceae	Tuckermanopsis	Tuckermanopsis ciliaris	13080	88399523	46502112	20469518	13599
DRR077248	Eukaryota	Ascomycota	Lecanoromycetes	Lecanorales	Parmeliaceae	Usnea	Usnea hakonensis	241	3557781	68662604	2332659	0
DRR200332	Eukaryota	Ascomycota	Lecanoromycetes	Lecanorales	Parmeliaceae	Usnea	Usnea hakonensis	0	31824	36266488	5441636	0
SRR13125762	Eukaryota	Ascomycota	Lecanoromycetes	Lecanorales	Parmeliaceae	Usnea	Usnea aurantiacoatra	5408	664797	94354314	22859832	10458
SRR13685164	Eukaryota	Ascomycota	Lecanoromycetes	Lecanorales	Parmeliaceae	Usnea	Usnea ceratina	1972	25376739	40843597	16711608	4488
SRR13685165	Eukaryota	Ascomycota	Lecanoromycetes	Lecanorales	Parmeliaceae	Usnea	Usnea cornuta	4860	31733539	39602382	15270667	13744
SRR13685147	Eukaryota	Ascomycota	Lecanoromycetes	Lecanorales	Parmeliaceae	Usnea	Usnea halei	33022	39329556	66187035	28426313	11954
SRR13685122	Eukaryota	Ascomycota	Lecanoromycetes	Lecanorales	Parmeliaceae	Usnea	Usnea pennsylvanica	57336	112417303	42965819	25521429	35043
SRR13685162	Eukaryota	Ascomycota	Lecanoromycetes	Lecanorales	Parmeliaceae	Usnea	Usnea subfusca	13475	20359789	36632132	17266852	10735
SRR13685148	Eukaryota	Ascomycota	Lecanoromycetes	Lecanorales	Parmeliaceae	Usnea	Usnea subscabrosa	105076	151647565	96380985	36670477	35386
SRR14721951	Eukaryota	Ascomycota	Lecanoromycetes	Lecanorales	Parmeliaceae	Usnea	Usnea cornuta	7618	32452651	40130804	16212442	8212
SRR14721940	Eukaryota	Ascomycota	Lecanoromycetes	Lecanorales	Parmeliaceae	Usnea	Usnea ceratina	9480	25965303	41268581	17504603	6416
SRR14722306	Eukaryota	Ascomycota	Lecanoromycetes	Lecanorales	Parmeliaceae	Usnea	Usnea subfusca	11615	20436321	36798295	17336502	13694
SRR14722120	Eukaryota	Ascomycota	Lecanoromycetes	Lecanorales	Parmeliaceae	Usnea	Usnea merrillii	11459	11392863	90340843	23144431	5442
SRR14722116	Eukaryota	Ascomycota	Lecanoromycetes	Lecanorales	Parmeliaceae	Usnea	Usnea subscabrosa	103491	151681097	96314612	36697233	34741
SRR14722115	Eukaryota	Ascomycota	Lecanoromycetes	Lecanorales	Parmeliaceae	Usnea	Usnea halei	30031	39322599	66216048	28406364	11954
SRR14722094	Eukaryota	Ascomycota	Lecanoromycetes	Lecanorales	Parmeliaceae	Usnea	Usnea strigosa	27587	74120265	57604572	36326277	11233
SRR14722023	Eukaryota	Ascomycota	Lecanoromycetes	Lecanorales	Parmeliaceae	Usnea	Usnea ceratina	9452	18230055	39868195	13817904	7986
SRR14722022	Eukaryota	Ascomycota	Lecanoromycetes	Lecanorales	Parmeliaceae	Usnea	Usnea subgracilis	6280	20216481	35712181	9193713	1429
SRR14721947	Eukaryota	Ascomycota	Lecanoromycetes	Lecanorales	Parmeliaceae	Usnea	Usnea mutabilis	7244	23718576	44105343	23260400	1338
SRR14722248	Eukaryota	Ascomycota	Lecanoromycetes	Lecanorales	Parmeliaceae	Usnea	Usnea trichodea	2299	4120925	38344359	7917030	7548
SRR14722244	Eukaryota	Ascomycota	Lecanoromycetes	Lecanorales	Parmeliaceae	Usnea	Usnea subscabrosa	151773	2289863	37436758	7402377	553
SRR14722243	Eukaryota	Ascomycota	Lecanoromycetes	Lecanorales	Parmeliaceae	Usnea	Usnea angulata	74708	50025105	38274092	12640745	13689
SRR17413106	Eukaryota	Ascomycota	Lecanoromycetes	Lecanorales	Parmeliaceae	Usnea	Usnea antartica	0	325037	41295464	14170411	0
SRR17413105	Eukaryota	Ascomycota	Lecanoromycetes	Lecanorales	Parmeliaceae	Usnea	Usnea aurantiacoatra	6469	465847	39801799	22669358	5422
SRR14722151	Eukaryota	Ascomycota	Lecanoromycetes	Lecanorales	Parmeliaceae	Usnocetraria	Usnocetraria oakesiana	23008	95986964	47567358	32627886	157175
SRR13167197	Eukaryota	Ascomycota	Lecanoromycetes	Lecanorales	Parmeliaceae	Xanthoparmelia	Xanthoparmelia chlorochroa	3589	11480707	39922690	21838716	3570
SRR13125985	Eukaryota	Ascomycota	Lecanoromycetes	Lecanorales	Parmeliaceae	Xanthoparmelia	Xanthoparmelia arapilensis	1838	8419638	39925818	16581192	1332
SRR13126647	Eukaryota	Ascomycota	Lecanoromycetes	Lecanorales	Parmeliaceae	Xanthoparmelia	Xanthoparmelia barbatica	3774	19637343	33491754	11917309	9502
SRR13126796	Eukaryota	Ascomycota	Lecanoromycetes	Lecanorales	Parmeliaceae	Xanthoparmelia	Xanthoparmelia stenophylla	4274	35437859	38777158	14725318	4843
SRR13126828	Eukaryota	Ascomycota	Lecanoromycetes	Lecanorales	Parmeliaceae	Xanthoparmelia	Xanthoparmelia tasmanica	5518	5161312	38041952	14860756	590
SRR13126859	Eukaryota	Ascomycota	Lecanoromycetes	Lecanorales	Parmeliaceae	Xanthoparmelia	Xanthoparmelia verrucella	33895	158254504	38484119	28040652	23278
SRR14722127	Eukaryota	Ascomycota	Lecanoromycetes	Lecanorales	Parmeliaceae	Xanthoparmelia	Xanthoparmelia mexicana	27380	27402989	42614941	22485104	4698
SRR19763072	Eukaryota	Ascomycota	Lecanoromycetes	Lecanorales	Parmeliaceae	Xanthoparmelia	Xanthoparmelia dierythra	33915	93950825	41795962	36447387	13141
SRR19763061	Eukaryota	Ascomycota	Lecanoromycetes	Lecanorales	Parmeliaceae	Xanthoparmelia	Xanthoparmelia dierythra	11821	50227580	37001881	18163006	6136
SRR19763050	Eukaryota	Ascomycota	Lecanoromycetes	Lecanorales	Parmeliaceae	Xanthoparmelia	Xanthoparmelia plittii	11545	81836227	33909657	15935711	4849
SRR19763039	Eukaryota	Ascomycota	Lecanoromycetes	Lecanorales	Parmeliaceae	Xanthoparmelia	Xanthoparmelia plittii	22970	73520071	62789101	35671804	11215
SRR19763006	Eukaryota	Ascomycota	Lecanoromycetes	Lecanorales	Parmeliaceae	Xanthoparmelia	Xanthoparmelia camtschadalis	13029	53841704	34955587	15279397	23107
SRR19763092	Eukaryota	Ascomycota	Lecanoromycetes	Lecanorales	Parmeliaceae	Xanthoparmelia	Xanthoparmelia stenophylla	5976	68602036	52023453	25402968	15648
SRR19763091	Eukaryota	Ascomycota	Lecanoromycetes	Lecanorales	Parmeliaceae	Xanthoparmelia	Xanthoparmelia camtschadalis	8187	55509554	42289214	30233672	6592
SRR19763090	Eukaryota	Ascomycota	Lecanoromycetes	Lecanorales	Parmeliaceae	Xanthoparmelia	Xanthoparmelia camtschadalis	13884	84795509	34283759	14293230	13943
SRR19763089	Eukaryota	Ascomycota	Lecanoromycetes	Lecanorales	Parmeliaceae	Xanthoparmelia	Xanthoparmelia camtschadalis	45721	211064824	129659923	106148569	45163
SRR19763088	Eukaryota	Ascomycota	Lecanoromycetes	Lecanorales	Parmeliaceae	Xanthoparmelia	Xanthoparmelia camtschadalis	25844	59507815	42581813	29526791	6743
SRR19763087	Eukaryota	Ascomycota	Lecanoromycetes	Lecanorales	Parmeliaceae	Xanthoparmelia	Xanthoparmelia protomatrae	7523	29680614	43110716	29368055	31094
SRR19763086	Eukaryota	Ascomycota	Lecanoromycetes	Lecanorales	Parmeliaceae	Xanthoparmelia	Xanthoparmelia stenophylla	15981	59787044	37877634	22297499	7213
SRR19763085	Eukaryota	Ascomycota	Lecanoromycetes	Lecanorales	Parmeliaceae	Xanthoparmelia	Xanthoparmelia stenophylla	32255	42264332	37056663	18503509	4720
SRR19763082	Eukaryota	Ascomycota	Lecanoromycetes	Lecanorales	Parmeliaceae	Xanthoparmelia	Xanthoparmelia camtschadalis	27014	19965557	53984297	32194518	438
SRR19763081	Eukaryota	Ascomycota	Lecanoromycetes	Lecanorales	Parmeliaceae	Xanthoparmelia	Xanthoparmelia camtschadalis	15186	84768014	52153167	39915636	15675
SRR19763080	Eukaryota	Ascomycota	Lecanoromycetes	Lecanorales	Parmeliaceae	Xanthoparmelia	Xanthoparmelia chlorochroa	21076	82678876	83392835	32469023	15670
SRR19763079	Eukaryota	Ascomycota	Lecanoromycetes	Lecanorales	Parmeliaceae	Xanthoparmelia	Xanthoparmelia chlorochroa	75415	32631444	65065699	42682688	10354
SRR19763078	Eukaryota	Ascomycota	Lecanoromycetes	Lecanorales	Parmeliaceae	Xanthoparmelia	Xanthoparmelia chlorochroa	18683	51070317	73229985	35028413	4495
SRR19763077	Eukaryota	Ascomycota	Lecanoromycetes	Lecanorales	Parmeliaceae	Xanthoparmelia	Xanthoparmelia chlorochroa	1704	24826213	42602975	27869146	4747
SRR19763076	Eukaryota	Ascomycota	Lecanoromycetes	Lecanorales	Parmeliaceae	Xanthoparmelia	Xanthoparmelia chlorochroa	20318	53994992	40906658	31194656	31544
SRR19763075	Eukaryota	Ascomycota	Lecanoromycetes	Lecanorales	Parmeliaceae	Xanthoparmelia	Xanthoparmelia coloradoensis	25565	82994699	36164716	36602760	1203
SRR19763074	Eukaryota	Ascomycota	Lecanoromycetes	Lecanorales	Parmeliaceae	Xanthoparmelia	Xanthoparmelia sp. 9913f	6195	18674600	39239285	33420553	2919
SRR19763073	Eukaryota	Ascomycota	Lecanoromycetes	Lecanorales	Parmeliaceae	Xanthoparmelia	Xanthoparmelia sp. 9904f	47275	166006408	41373375	43558866	23136
SRR19763071	Eukaryota	Ascomycota	Lecanoromycetes	Lecanorales	Parmeliaceae	Xanthoparmelia	Xanthoparmelia chlorochroa	12954	88595913	49934595	37796999	51709
SRR19763070	Eukaryota	Ascomycota	Lecanoromycetes	Lecanorales	Parmeliaceae	Xanthoparmelia	Xanthoparmelia dierythra	5802	36894451	46545397	35403126	7536
SRR19763069	Eukaryota	Ascomycota	Lecanoromycetes	Lecanorales	Parmeliaceae	Xanthoparmelia	Xanthoparmelia mexicana	12827	22963977	36990404	22270619	658
SRR19763068	Eukaryota	Ascomycota	Lecanoromycetes	Lecanorales	Parmeliaceae	Xanthoparmelia	Xanthoparmelia mexicana	46501	98491045	38746647	30900739	21271
SRR19763067	Eukaryota	Ascomycota	Lecanoromycetes	Lecanorales	Parmeliaceae	Xanthoparmelia	Xanthoparmelia mexicana	35239	195674536	37613777	43606970	27262
SRR19763065	Eukaryota	Ascomycota	Lecanoromycetes	Lecanorales	Parmeliaceae	Xanthoparmelia	Xanthoparmelia neocumberlandia	15910	29539843	39711816	31836192	3492
SRR19763064	Eukaryota	Ascomycota	Lecanoromycetes	Lecanorales	Parmeliaceae	Xanthoparmelia	Xanthoparmelia neocumberlandia	25484	93515367	33749265	19855074	13396
SRR19763063	Eukaryota	Ascomycota	Lecanoromycetes	Lecanorales	Parmeliaceae	Xanthoparmelia	Xanthoparmelia neocumberlandia	18004	60055197	35520003	15335704	18211
SRR19763062	Eukaryota	Ascomycota	Lecanoromycetes	Lecanorales	Parmeliaceae	Xanthoparmelia	Xanthoparmelia neocumberlandia	13878	75550395	42449150	31244839	13099
SRR19763060	Eukaryota	Ascomycota	Lecanoromycetes	Lecanorales	Parmeliaceae	Xanthoparmelia	Xanthoparmelia neocumberlandia	15432	63904983	47099910	36429133	32831
SRR19763059	Eukaryota	Ascomycota	Lecanoromycetes	Lecanorales	Parmeliaceae	Xanthoparmelia	Xanthoparmelia coloradoensis	6000	47488806	44679826	29248065	8111
SRR19763057	Eukaryota	Ascomycota	Lecanoromycetes	Lecanorales	Parmeliaceae	Xanthoparmelia	Xanthoparmelia lipochlorochroa	2625	28353368	47332772	41464435	1524
SRR19763056	Eukaryota	Ascomycota	Lecanoromycetes	Lecanorales	Parmeliaceae	Xanthoparmelia	Xanthoparmelia coloradoensis	10512	62045048	38805600	23142615	27894
SRR19763055	Eukaryota	Ascomycota	Lecanoromycetes	Lecanorales	Parmeliaceae	Xanthoparmelia	Xanthoparmelia coloradoensis	40877	142175545	36585791	23651577	37127
SRR19763054	Eukaryota	Ascomycota	Lecanoromycetes	Lecanorales	Parmeliaceae	Xanthoparmelia	Xanthoparmelia coloradoensis	6539	55767133	41507826	30626859	10617
SRR19763049	Eukaryota	Ascomycota	Lecanoromycetes	Lecanorales	Parmeliaceae	Xanthoparmelia	Xanthoparmelia cumberlandia	9733	61949251	36178111	25385022	16421
SRR19763048	Eukaryota	Ascomycota	Lecanoromycetes	Lecanorales	Parmeliaceae	Xanthoparmelia	Xanthoparmelia mexicana	22251	66402715	45468445	30618379	9279
SRR19763047	Eukaryota	Ascomycota	Lecanoromycetes	Lecanorales	Parmeliaceae	Xanthoparmelia	Xanthoparmelia plittii	12803	39953151	41140670	27772246	27449
SRR19763046	Eukaryota	Ascomycota	Lecanoromycetes	Lecanorales	Parmeliaceae	Xanthoparmelia	Xanthoparmelia psoromifera	4737	31502007	36645045	25293878	3622
SRR19763045	Eukaryota	Ascomycota	Lecanoromycetes	Lecanorales	Parmeliaceae	Xanthoparmelia	Xanthoparmelia maricopensis	25981	108500083	41162484	31757648	10490
SRR19763038	Eukaryota	Ascomycota	Lecanoromycetes	Lecanorales	Parmeliaceae	Xanthoparmelia	Xanthoparmelia chlorochroa	7309	27105636	59767773	36339413	6797
SRR19763037	Eukaryota	Ascomycota	Lecanoromycetes	Lecanorales	Parmeliaceae	Xanthoparmelia	Xanthoparmelia chlorochroa	14531	100339915	51154919	38742778	33459
SRR19763036	Eukaryota	Ascomycota	Lecanoromycetes	Lecanorales	Parmeliaceae	Xanthoparmelia	Xanthoparmelia angustiphylla	16343	41971995	38144388	20070988	3266
SRR19763035	Eukaryota	Ascomycota	Lecanoromycetes	Lecanorales	Parmeliaceae	Xanthoparmelia	Xanthoparmelia cumberlandia	10863	26875242	35447492	12024013	934
SRR19763034	Eukaryota	Ascomycota	Lecanoromycetes	Lecanorales	Parmeliaceae	Xanthoparmelia	Xanthoparmelia cumberlandia	23693	58023962	33687779	13646548	5685
SRR19763033	Eukaryota	Ascomycota	Lecanoromycetes	Lecanorales	Parmeliaceae	Xanthoparmelia	Xanthoparmelia cumberlandia	8135	29537114	46197483	33643798	9717
SRR19763032	Eukaryota	Ascomycota	Lecanoromycetes	Lecanorales	Parmeliaceae	Xanthoparmelia	Xanthoparmelia hypofusca	5959	77511204	43715110	30571479	6808
SRR19763031	Eukaryota	Ascomycota	Lecanoromycetes	Lecanorales	Parmeliaceae	Xanthoparmelia	Xanthoparmelia sublaevis	7489	28581103	48244099	38479065	5031
SRR19763029	Eukaryota	Ascomycota	Lecanoromycetes	Lecanorales	Parmeliaceae	Xanthoparmelia	Xanthoparmelia sublaevis	25810	63708502	41831795	40085776	7914
SRR19763027	Eukaryota	Ascomycota	Lecanoromycetes	Lecanorales	Parmeliaceae	Xanthoparmelia	Xanthoparmelia sp. 17003	9969	59386497	37183213	20863786	12094
SRR19763026	Eukaryota	Ascomycota	Lecanoromycetes	Lecanorales	Parmeliaceae	Xanthoparmelia	Xanthoparmelia sp. SL17358	6966	36941913	44175742	21250387	7750
SRR14722147	Eukaryota	Ascomycota	Lecanoromycetes	Lecanorales	Pilocarpaceae	Byssoloma	Byssoloma subdiscordans	34582	37949756	87912640	87542199	73221
SRR14722279	Eukaryota	Ascomycota	Lecanoromycetes	Lecanorales	Pilocarpaceae	Byssoloma	Byssoloma meadii	11631	72011383	48982335	29550739	26980
SRR14722123	Eukaryota	Ascomycota	Lecanoromycetes	Lecanorales	Psoraceae	Brianaria	Brianaria bauschiana	51179	75550229	41248837	52041078	68311
SRR14722312	Eukaryota	Ascomycota	Lecanoromycetes	Lecanorales	Psoraceae	Protoblastenia	Protoblastenia rupestris	13528	27273915	33937678	15764917	12475
SRR14721994	Eukaryota	Ascomycota	Lecanoromycetes	Lecanorales	Ramalinaceae	Bacidia	Bacidia sp. Lendemer_48883_NY-3033306	91962	7700956	18869747	12455663	32866
SRR14722177	Eukaryota	Ascomycota	Lecanoromycetes	Lecanorales	Ramalinaceae	Biatora	Biatora appalachensis	47935	83986518	114291661	94248903	43094
SRR14722013	Eukaryota	Ascomycota	Lecanoromycetes	Lecanorales	Ramalinaceae	Biatora	Biatora pontica	23967	33880918	42960637	37447970	33759
SRR14722304	Eukaryota	Ascomycota	Lecanoromycetes	Lecanorales	Ramalinaceae	Micareopsis	Micareopsis irriguata	39685	78425585	38830222	20470019	6085
SRR14722275	Eukaryota	Ascomycota	Lecanoromycetes	Lecanorales	Ramalinaceae	Micareopsis	Micareopsis irriguata	40516	107196631	32227351	13841681	21042
SAMN18190989	Eukaryota	Ascomycota	Lecanoromycetes	Lecanorales	Ramalinaceae	Niebla	Niebla homalea	0	302322	38798279	17539660	807
SRR13685157	Eukaryota	Ascomycota	Lecanoromycetes	Lecanorales	Ramalinaceae	Phyllopsora	Phyllopsora corallina	14068	32418546	24787550	14020665	2104
SRR14722216	Eukaryota	Ascomycota	Lecanoromycetes	Lecanorales	Ramalinaceae	Phyllopsora	Phyllopsora corallina	8837	33951093	25015446	14116365	2626
SRR14721964	Eukaryota	Ascomycota	Lecanoromycetes	Lecanorales	Ramalinaceae	Phyllopsora	Phyllopsora parvifolia	25660	84362201	33951992	27775782	21309
SRR14721960	Eukaryota	Ascomycota	Lecanoromycetes	Lecanorales	Ramalinaceae	Phyllopsora	Phyllopsora corallina	25807	152562381	44559559	26249170	31947
SRR14722031	Eukaryota	Ascomycota	Lecanoromycetes	Lecanorales	Ramalinaceae	Ramalina	Ramalina americana	161550	31888973	26795990	8765105	18623
SRR14722003	Eukaryota	Ascomycota	Lecanoromycetes	Lecanorales	Ramalinaceae	Ramalina	Ramalina culbersoniorum	149534	41165323	28102170	11313087	7593
SRR14721962	Eukaryota	Ascomycota	Lecanoromycetes	Lecanorales	Ramalinaceae	Ramalina	Ramalina petrina	18224	43164475	44124167	23306562	13080
SRR14722254	Eukaryota	Ascomycota	Lecanoromycetes	Lecanorales	Ramboldiaceae	Ramboldia	Ramboldia blochiana	144504	67637066	42600959	29261524	12986
SRR14722160	Eukaryota	Ascomycota	Lecanoromycetes	Lecanorales	Squamarinaceae	Herteliana	Herteliana schuyleriana	37021	124135158	46326157	42563191	14698
SRR14722018	Eukaryota	Ascomycota	Lecanoromycetes	Lecanorales	Stereocaulaceae	Lepraria	Lepraria oxybapha	17881	38966977	30696645	19310299	8636
SRR14722034	Eukaryota	Ascomycota	Lecanoromycetes	Lecanorales	Stereocaulaceae	Lepraria	Lepraria caesiella	74107	1490907	38340660	11945667	660
SRR14721998	Eukaryota	Ascomycota	Lecanoromycetes	Lecanorales	Stereocaulaceae	Lepraria	Lepraria normandinoides	88743	53608730	36209796	24057169	7879
SRR14722324	Eukaryota	Ascomycota	Lecanoromycetes	Lecanorales	Stereocaulaceae	Lepraria	Lepraria disjuncta	5716	28622010	39803027	27248851	6269
SRR14722272	Eukaryota	Ascomycota	Lecanoromycetes	Lecanorales	Stereocaulaceae	Lepraria	Lepraria leprolomopsis	18959	127281448	84155429	45466778	23950
SRR14722245	Eukaryota	Ascomycota	Lecanoromycetes	Lecanorales	Stereocaulaceae	Lepraria	Lepraria friabilis	29925	104101054	55258678	45785416	15168
SRR14722066	Eukaryota	Ascomycota	Lecanoromycetes	Lecanorales	Stereocaulaceae	Pilophorus	Pilophorus fibula	62863	90348985	39852407	42106764	14382
SRR14722041	Eukaryota	Ascomycota	Lecanoromycetes	Lecanorales	Stereocaulaceae	Stereocaulon	Stereocaulon dactylophyllum	20374	152579581	39028841	31803062	19735
SRR14722163	Eukaryota	Ascomycota	Lecanoromycetes	Lecanorales	Tephromelataceae	Tephromela	Tephromela atra	59719	97268692	50034429	98433183	14659
SRR14721968	Eukaryota	Ascomycota	Lecanoromycetes	Lecanorales	Verrucariales_family_incertae_sedis	Botryolepraria	Botryolepraria lesdainii	60782	77926077	34172444	26175734	46701
SRR14722318	Eukaryota	Ascomycota	Lecanoromycetes	Lecideales	Lecideaceae	Kephartia	Kephartia crystalligera	10870	16613773	31496703	19337869	5688
SRR14722229	Eukaryota	Ascomycota	Lecanoromycetes	Lecideales	Lecideaceae	Lecidea	Lecidea roseotincta	50838	139915530	84822389	98681373	46567
SRR14722164	Eukaryota	Ascomycota	Lecanoromycetes	Lecideales	Lecideaceae	Lecidea	Lecidea tessellata	28081	77359981	69321208	57158245	30569
SRR14722157	Eukaryota	Ascomycota	Lecanoromycetes	Lecideales	Lecideaceae	Lecidea	Lecidea sp. Lendemer_46382_NY-2795264	37003	59763574	106608085	75786431	68092
SRR14722185	Eukaryota	Ascomycota	Lecanoromycetes	Lecideales	Lecideaceae	Mycobilimbia	Mycobilimbia sp	41650	106160284	32944460	23522714	84694
SRR14722064	Eukaryota	Ascomycota	Lecanoromycetes	Lecideales	Lecideaceae	Porpidia	Porpidia contraponenda	27702	62131319	56361078	41595910	10560
SRR14722050	Eukaryota	Ascomycota	Lecanoromycetes	Lecideales	Lecideaceae	Porpidia	Porpidia crustulata	29572	51817888	59589783	35494759	9050
SRR14722049	Eukaryota	Ascomycota	Lecanoromycetes	Lecideales	Lecideaceae	Porpidia	Porpidia macrocarpa	8172	63819713	46642115	27098298	29593
SRR14721948	Eukaryota	Ascomycota	Lecanoromycetes	Lecideales	Lecideaceae	Porpidia	Porpidia albocaerulescens	10769	9059329	38414767	19207114	12579
SRR14721941	Eukaryota	Ascomycota	Lecanoromycetes	Lecideales	Lecideaceae	Porpidia	Porpidia subsimplex	13041	33437899	38434540	19165686	7020
SRR14721955	Eukaryota	Ascomycota	Lecanoromycetes	Leprocaulales	Leprocaulaceae	Halecania	Halecania pepegospora	19779	68471488	66919426	28550501	6482
SRR14722274	Eukaryota	Ascomycota	Lecanoromycetes	Leprocaulales	Leprocaulaceae	Leprocaulon	Leprocaulon nicholsiae	20366	131346336	91198521	62618659	77625
SRR14721923	Eukaryota	Ascomycota	Lecanoromycetes	Ostropales	Graphidaceae	Acanthothecis	Acanthothecis fontana	19505	20665016	45554988	31118195	14468
SRR14722289	Eukaryota	Ascomycota	Lecanoromycetes	Ostropales	Graphidaceae	Diploschistes	Diploschistes rampoddensis	14410	33432738	47007038	14916454	10063
SRR14722268	Eukaryota	Ascomycota	Lecanoromycetes	Ostropales	Graphidaceae	Diploschistes	Diploschistes rampoddensis	17918	86402208	47204323	27325086	8835
SRR23143832	Eukaryota	Ascomycota	Lecanoromycetes	Ostropales	Graphidaceae	Diploschistes	Diploschistes diacapsis	34336	10394734	63939273	40458076	25202
SRR14721973	Eukaryota	Ascomycota	Lecanoromycetes	Ostropales	Graphidaceae	Fissurina	Fissurina insidiosa	11642	5868370	37292332	19171646	1730
ERR5055691	Eukaryota	Ascomycota	Lecanoromycetes	Ostropales	Graphidaceae	Gomphillus	Gomphillus americanus	676507	662779525	104342103	304587349	1014077
SRR13685154	Eukaryota	Ascomycota	Lecanoromycetes	Ostropales	Graphidaceae	Gomphillus	Gomphillus americanus	3260	9503654	26135463	6026633	4227
SRR14722207	Eukaryota	Ascomycota	Lecanoromycetes	Ostropales	Graphidaceae	Gomphillus	Gomphillus americanus	5845	9490554	26139469	6168759	7024
SRR14722181	Eukaryota	Ascomycota	Lecanoromycetes	Ostropales	Graphidaceae	Gomphillus	Gomphillus calycioides	28168	131759542	59639916	40719151	26712
SRR13685177	Eukaryota	Ascomycota	Lecanoromycetes	Ostropales	Graphidaceae	Graphis	Graphis lineola	17943	100976357	53738617	53370196	18624
SRR14721970	Eukaryota	Ascomycota	Lecanoromycetes	Ostropales	Graphidaceae	Leucodecton	Leucodecton sp	7831	35403786	33981714	15851041	10824
SRR14722323	Eukaryota	Ascomycota	Lecanoromycetes	Ostropales	Graphidaceae	Nadvornikia	Nadvornikia sorediata	16990	22284851	77530067	59600319	14616
SRR14721946	Eukaryota	Ascomycota	Lecanoromycetes	Ostropales	Graphidaceae	Thelotrema	Thelotrema defectum	3246	5972577	43551290	28793251	241
SRR14721932	Eukaryota	Ascomycota	Lecanoromycetes	Ostropales	Graphidaceae	Thelotrema	Thelotrema subtile	14551	11397711	35960075	26431631	278
SRR14722265	Eukaryota	Ascomycota	Lecanoromycetes	Ostropales	Graphidaceae	Thelotrema	Thelotrema subtile	36564	22560601	39858611	28107285	14055
SRR18162825	Eukaryota	Ascomycota	Lecanoromycetes	Ostropales	Graphidaceae	Thelotrema	Thelotrema lepadinum	236997	590766221	62415044	139305158	163894
SRR14721983	Eukaryota	Ascomycota	Lecanoromycetes	Ostropales	Gyalectaceae	Gyalecta	Gyalecta farlowii	15812	28813173	27650287	14384352	4248
SRR14722012	Eukaryota	Ascomycota	Lecanoromycetes	Ostropales	Stictidaceae	Stictis	Stictis urceolata	124562	2269394	45502443	28670697	4657
SRR18162826	Eukaryota	Ascomycota	Lecanoromycetes	Ostropales	Stictidaceae	Stictis	Stictis urceolata	472	839481	41589360	12372521	18431
SRR14722263	Eukaryota	Ascomycota	Lecanoromycetes	Ostropomycetidae incertae sedis	Ostropomycetidae incertae sedis	Dictyocatenulata	Dictyocatenulata alba	207138	117758312	41534796	37866162	15329
SRR13685156	Eukaryota	Ascomycota	Lecanoromycetes	Peltigerales	Coccocarpiaceae	Coccocarpia	Coccocarpia palmicola	39027	200058424	27404219	33002297	23848
SRR14722230	Eukaryota	Ascomycota	Lecanoromycetes	Peltigerales	Coccocarpiaceae	Coccocarpia	Coccocarpia palmicola	41547	199974874	27036363	27012748	25447
SRR14721954	Eukaryota	Ascomycota	Lecanoromycetes	Peltigerales	Collemataceae	Collema	Collema furfuraceum	28839	115768220	26627231	20084042	9948
SRR1531545	Eukaryota	Ascomycota	Lecanoromycetes	Peltigerales	Collemataceae	Leptogium	Leptogium austroamericanum	15748	135921727	40269518	28258564	40971
SRR13685151	Eukaryota	Ascomycota	Lecanoromycetes	Peltigerales	Collemataceae	Leptogium	Leptogium hirsutum	27110	150064105	22781096	30722947	15695
SRR14722197	Eukaryota	Ascomycota	Lecanoromycetes	Peltigerales	Collemataceae	Leptogium	Leptogium corticola	79057	179226282	29486506	31366631	34589
SRR14722235	Eukaryota	Ascomycota	Lecanoromycetes	Peltigerales	Collemataceae	Leptogium	Leptogium cyanescens	27915	51121669	21729325	16209870	13701
SRR14722161	Eukaryota	Ascomycota	Lecanoromycetes	Peltigerales	Collemataceae	Leptogium	Leptogium austroamericanum	46932	220951099	36469523	37936062	17234
SRR14722145	Eukaryota	Ascomycota	Lecanoromycetes	Peltigerales	Collemataceae	Leptogium	Leptogium chloromelum	75600	237381682	31275285	38746635	60187
SRR14722137	Eukaryota	Ascomycota	Lecanoromycetes	Peltigerales	Collemataceae	Leptogium	Leptogium hirsutum	29952	155960329	22923844	30689132	15695
SRR14722015	Eukaryota	Ascomycota	Lecanoromycetes	Peltigerales	Collemataceae	Leptogium	Leptogium corticola	84369	65707494	23205158	17889281	34031
SRR14721930	Eukaryota	Ascomycota	Lecanoromycetes	Peltigerales	Collemataceae	Leptogium	Leptogium corticola	27449	92220635	2770614	11097519	11356
SRR14722315	Eukaryota	Ascomycota	Lecanoromycetes	Peltigerales	Collemataceae	Scytinium	Scytinium lichenoides	93994	134891004	6106963	18777571	16667
SRR14722285	Eukaryota	Ascomycota	Lecanoromycetes	Peltigerales	Collemataceae	Scytinium	Scytinium dactylinum	27293	156815410	18574728	36693566	13604
SRR14722236	Eukaryota	Ascomycota	Lecanoromycetes	Peltigerales	Lobariaceae	Crocodia	Crocodia aurata	26638	43105231	43859905	28815355	4117
SRR14722019	Eukaryota	Ascomycota	Lecanoromycetes	Peltigerales	Lobariaceae	Dendriscocaulon	Dendriscocaulon intricatulum	35213	25729119	35409878	12999267	2405
SRR14722258	Eukaryota	Ascomycota	Lecanoromycetes	Peltigerales	Lobariaceae	Emmanuelia	Emmanuelia ravenelii	28484	121668480	54441835	30661458	46208
SRR5621726	Eukaryota	Ascomycota	Lecanoromycetes	Peltigerales	Lobariaceae	Lobaria	Lobaria pulmonaria	1465	936267	56420365	668251	520
SRR5947236	Eukaryota	Ascomycota	Lecanoromycetes	Peltigerales	Lobariaceae	Lobaria	Lobaria pulmonaria	98313	368227586	176030836	142812175	159462
SRR5947238	Eukaryota	Ascomycota	Lecanoromycetes	Peltigerales	Lobariaceae	Lobaria	Lobaria pulmonaria	180717	575860063	136143683	150512076	313276
SRR5947237	Eukaryota	Ascomycota	Lecanoromycetes	Peltigerales	Lobariaceae	Lobaria	Lobaria pulmonaria	232442	907706820	182805133	215226806	366358
SRR5947240	Eukaryota	Ascomycota	Lecanoromycetes	Peltigerales	Lobariaceae	Lobaria	Lobaria pulmonaria	215082	636713466	241941420	252763121	283930
SRR14722237	Eukaryota	Ascomycota	Lecanoromycetes	Peltigerales	Lobariaceae	Lobaria	Lobaria pulmonaria	13753	52811829	51830021	25976400	6849
SRR18162809	Eukaryota	Ascomycota	Lecanoromycetes	Peltigerales	Lobariaceae	Lobaria	Lobaria immixta	45432	238298465	61656432	50814382	85250
SRR14721963	Eukaryota	Ascomycota	Lecanoromycetes	Peltigerales	Lobariaceae	Pseudocyphellaria	Pseudocyphellaria holartica	31048	48522878	34924609	13336950	3334
SRR18162834	Eukaryota	Ascomycota	Lecanoromycetes	Peltigerales	Lobariaceae	Pseudocyphellaria	Pseudocyphellaria aurata	19316	152404295	99731207	28165053	51081
SRR14722208	Eukaryota	Ascomycota	Lecanoromycetes	Peltigerales	Lobariaceae	Ricasolia	Ricasolia quercizans	19753	111537563	48502601	33066152	19232
SRR14722112	Eukaryota	Ascomycota	Lecanoromycetes	Peltigerales	Lobariaceae	Sticta	Sticta sp	52410	164755461	50059387	44178449	117256
SRR14722008	Eukaryota	Ascomycota	Lecanoromycetes	Peltigerales	Lobariaceae	Sticta	Sticta fragilinata	16034	59628868	25841752	15552791	22819
SRR14721972	Eukaryota	Ascomycota	Lecanoromycetes	Peltigerales	Lobariaceae	Sticta	Sticta carolinensis	20746	50711520	18540713	16693909	79843
SRR14722267	Eukaryota	Ascomycota	Lecanoromycetes	Peltigerales	Lobariaceae	Sticta	Sticta deyana	33589	102625327	10896444	19400335	8816
SAMN25961864	Eukaryota	Ascomycota	Lecanoromycetes	Peltigerales	Lobariaceae	Sticta	Sticta canariensis	20773	150081215	110696946	21608663	15818
SRR14722175	Eukaryota	Ascomycota	Lecanoromycetes	Peltigerales	Nephromataceae	Nephroma	Nephroma helveticum	30164	125456225	30840232	23201964	33187
SRR14722113	Eukaryota	Ascomycota	Lecanoromycetes	Peltigerales	Nephromataceae	Nephroma	Nephroma helveticum	30013	125287390	36062338	21038927	122016
SRR14722062	Eukaryota	Ascomycota	Lecanoromycetes	Peltigerales	Pannariaceae	Fuscopannaria	Fuscopannaria leucosticta	39797	184709771	42483108	36981443	23169
SRR14722247	Eukaryota	Ascomycota	Lecanoromycetes	Peltigerales	Pannariaceae	Fuscopannaria	Fuscopannaria leucosticta	55869	144579939	13230421	21814635	9840
SRR14721953	Eukaryota	Ascomycota	Lecanoromycetes	Peltigerales	Pannariaceae	Pannaria	Pannaria tavaresii	24126	92519404	26774105	14985615	6506
ERR4179391	Eukaryota	Ascomycota	Lecanoromycetes	Peltigerales	Peltigeraceae	Peltigera	Peltigera polydactylon	269387	865607790	205075510	279745139	349122
SRR3400372	Eukaryota	Ascomycota	Lecanoromycetes	Peltigerales	Peltigeraceae	Peltigera	Peltigera sp.	5723	46587575	99681358	46464541	30548
SRR11470009	Eukaryota	Ascomycota	Lecanoromycetes	Peltigerales	Peltigeraceae	Peltigera	Peltigera hymenina	18860	95323476	50060838	76018726	31091
SRR11456923	Eukaryota	Ascomycota	Lecanoromycetes	Peltigerales	Peltigeraceae	Peltigera	Peltigera hydrothyria	209682	547674939	142881399	104638011	387042
SRR11456922	Eukaryota	Ascomycota	Lecanoromycetes	Peltigerales	Peltigeraceae	Peltigera	Peltigera hydrothyria	186629	568402268	147262847	90562233	423175
SRR11456918	Eukaryota	Ascomycota	Lecanoromycetes	Peltigerales	Peltigeraceae	Peltigera	Peltigera dolichorhiza	46644	318221922	89757939	62593886	68129
SRR11456917	Eukaryota	Ascomycota	Lecanoromycetes	Peltigerales	Peltigeraceae	Peltigera	Peltigera phyllidiosa	47215	271305846	109477466	61768608	113218
SRR11456915	Eukaryota	Ascomycota	Lecanoromycetes	Peltigerales	Peltigeraceae	Peltigera	Peltigera aphthosa	30821	231426933	147529556	77113159	80108
SRR11456914	Eukaryota	Ascomycota	Lecanoromycetes	Peltigerales	Peltigeraceae	Peltigera	Peltigera extenuata	186724	538028759	84423790	75413640	403343
SRR11456913	Eukaryota	Ascomycota	Lecanoromycetes	Peltigerales	Peltigeraceae	Peltigera	Peltigera malacea	65544	381219927	111668600	113258969	51803
SRR11456921	Eukaryota	Ascomycota	Lecanoromycetes	Peltigerales	Peltigeraceae	Peltigera	Peltigera evansiana	95557	607416240	104505683	73717763	127816
SRR12518904	Eukaryota	Ascomycota	Lecanoromycetes	Peltigerales	Peltigeraceae	Peltigera	Peltigera canina	39369	197349341	37291015	83658612	73568
SRR12326202	Eukaryota	Ascomycota	Lecanoromycetes	Peltigerales	Peltigeraceae	Peltigera	Peltigera ponojensis	480534	1444280193	141542583	235834467	1236526
SRR14561385	Eukaryota	Ascomycota	Lecanoromycetes	Peltigerales	Peltigeraceae	Peltigera	Peltigera rufescens	51680	149058995	102938968	49800525	58203
SRR14722317	Eukaryota	Ascomycota	Lecanoromycetes	Peltigerales	Peltigeraceae	Peltigera	Peltigera praetextata	8708	33441290	33958597	23192036	7718
SRR14722149	Eukaryota	Ascomycota	Lecanoromycetes	Peltigerales	Peltigeraceae	Peltigera	Peltigera sp. Lendemer_46965_NY-2794668	110125	428455407	21800958	64170366	104826
SRR14722320	Eukaryota	Ascomycota	Lecanoromycetes	Peltigerales	Peltigeraceae	Peltigera	Peltigera praetextata	17376	117926500	31110983	34360220	20228
SRR14722282	Eukaryota	Ascomycota	Lecanoromycetes	Peltigerales	Peltigeraceae	Peltigera	Peltigera neckeri	40592	153812688	13327170	28745130	15947
SRR14766324	Eukaryota	Ascomycota	Lecanoromycetes	Peltigerales	Peltigeraceae	Peltigera	Peltigera venosa	183528	588473215	157978208	174415714	256038
SRR14766325	Eukaryota	Ascomycota	Lecanoromycetes	Peltigerales	Peltigeraceae	Peltigera	Peltigera leucophlebia	134370	433585244	173036224	130273489	253613
SRR15568737	Eukaryota	Ascomycota	Lecanoromycetes	Peltigerales	Peltigeraceae	Peltigera	Peltigera canina	4337	56622923	72125329	53440788	57748
SAMN25961859	Eukaryota	Ascomycota	Lecanoromycetes	Peltigerales	Peltigeraceae	Peltigera	Peltigera leucophlebia	30722	93826357	85694143	28709631	45721
SRR14722307	Eukaryota	Ascomycota	Lecanoromycetes	Peltigerales	Placynthiaceae	Placynthium	Placynthium petersii	26196	88558499	28894033	18905139	17402
SRR1531517	Eukaryota	Ascomycota	Lecanoromycetes	Pertusariales	Icmadophilaceae	Dibaeis	Dibaeis baeomyces	661	2696785	34619708	12346938	0
SRR14722288	Eukaryota	Ascomycota	Lecanoromycetes	Pertusariales	Icmadophilaceae	Dibaeis	Dibaeis sorediata	6080	36133809	43300168	19835506	13555
SRR13685159	Eukaryota	Ascomycota	Lecanoromycetes	Pertusariales	Icmadophilaceae	Icmadophila	Icmadophila ericetorum	3044	735018	74202429	7090456	0
SRR14722228	Eukaryota	Ascomycota	Lecanoromycetes	Pertusariales	Icmadophilaceae	Icmadophila	Icmadophila ericetorum	252	759022	74540134	6694555	738
SRR18162816	Eukaryota	Ascomycota	Lecanoromycetes	Pertusariales	Icmadophilaceae	Icmadophila	Icmadophila ericetorum	72105	187061390	228223511	73589274	49061
SRR14721980	Eukaryota	Ascomycota	Lecanoromycetes	Pertusariales	Megasporaceae	Aspicilia	Aspicilia laevata	89590	26592416	31335267	19668498	1321
SRR14722159	Eukaryota	Ascomycota	Lecanoromycetes	Pertusariales	Ochrolechiaceae	Ochrolechia	Ochrolechia arborea	64533	97915789	118240881	76326799	37683
SRR14721999	Eukaryota	Ascomycota	Lecanoromycetes	Pertusariales	Ochrolechiaceae	Ochrolechia	Ochrolechia trochophora	6857	30788861	28094489	8544625	1637
SRR18162838	Eukaryota	Ascomycota	Lecanoromycetes	Pertusariales	Pertusariaceae	Agyrium	Agyrium rufum	261	5970121	27617134	1253807	0
SRR14722186	Eukaryota	Ascomycota	Lecanoromycetes	Pertusariales	Pertusariaceae	Lepra	Lepra pustulata	12606	2584730	36644619	9470041	746
SRR14722227	Eukaryota	Ascomycota	Lecanoromycetes	Pertusariales	Pertusariaceae	Lepra	Lepra trachythallina	3848	10462899	33114344	4703470	1324
SRR14722190	Eukaryota	Ascomycota	Lecanoromycetes	Pertusariales	Pertusariaceae	Lepra	Lepra amara	19440	21209057	40859588	33511992	19848
SRR14722109	Eukaryota	Ascomycota	Lecanoromycetes	Pertusariales	Pertusariaceae	Lepra	Lepra andersoniae	24920	4087280	38686751	13745893	395
SRR14721995	Eukaryota	Ascomycota	Lecanoromycetes	Pertusariales	Pertusariaceae	Lepra	Lepra amara	47495	21773312	40102133	18622070	3591
SRR13685180	Eukaryota	Ascomycota	Lecanoromycetes	Pertusariales	Pertusariaceae	Pertusaria	Pertusaria obruta	11360	24128686	56301896	27236121	8319
SRR13685150	Eukaryota	Ascomycota	Lecanoromycetes	Pertusariales	Pertusariaceae	Pertusaria	Pertusaria ostiolata	17481	55262961	39876083	16468888	10760
SRR14722212	Eukaryota	Ascomycota	Lecanoromycetes	Pertusariales	Pertusariaceae	Pertusaria	Pertusaria paratuberculifera	32087	31965318	42222644	28671767	11253
SRR14722211	Eukaryota	Ascomycota	Lecanoromycetes	Pertusariales	Pertusariaceae	Pertusaria	Pertusaria subpertusa	10834	17609008	40168601	16420849	1824
SRR14722191	Eukaryota	Ascomycota	Lecanoromycetes	Pertusariales	Pertusariaceae	Pertusaria	Pertusaria macounii	10600	38847342	36048006	16968885	12239
SRR14722136	Eukaryota	Ascomycota	Lecanoromycetes	Pertusariales	Pertusariaceae	Pertusaria	Pertusaria ostiolata	18105	55705559	39797811	16579554	10875
SRR14722067	Eukaryota	Ascomycota	Lecanoromycetes	Pertusariales	Pertusariaceae	Pertusaria	Pertusaria epixantha	30096	39977586	87085042	41119696	28007
SRR14722056	Eukaryota	Ascomycota	Lecanoromycetes	Pertusariales	Pertusariaceae	Pertusaria	Pertusaria plittiana	253152	11980240	48751411	21779536	1466
SRR14722010	Eukaryota	Ascomycota	Lecanoromycetes	Pertusariales	Pertusariaceae	Pertusaria	Pertusaria propinqua	57049	19638282	35614914	13729691	6719
SRR14721984	Eukaryota	Ascomycota	Lecanoromycetes	Pertusariales	Pertusariaceae	Pertusaria	Pertusaria plittiana	145954	21930593	36939643	15466361	2074
SRR14722330	Eukaryota	Ascomycota	Lecanoromycetes	Pertusariales	Pertusariaceae	Pertusaria	Pertusaria obruta	11360	24128453	56309473	27229978	8319
SRR14722255	Eukaryota	Ascomycota	Lecanoromycetes	Pertusariales	Pertusariaceae	Pertusaria	Pertusaria epixantha	26380	24853376	49630734	28212797	10413
SRR14722085	Eukaryota	Ascomycota	Lecanoromycetes	Pertusariales	Pertusariaceae	Pseudosagedia	Pseudosagedia rhaphidosperma	27009	88409187	66273490	59911013	17195
SRR14722213	Eukaryota	Ascomycota	Lecanoromycetes	Pertusariales	Pertusariaceae	Pseudosagedia	Pseudosagedia isidiata	47584	92186287	100836306	84316926	46907
SRR14721977	Eukaryota	Ascomycota	Lecanoromycetes	Pertusariales	Pertusariaceae	Pseudosagedia	Pseudosagedia cestrensis	89977	10070082	29037986	16910925	1621
SRR14722242	Eukaryota	Ascomycota	Lecanoromycetes	Pertusariales	Pertusariaceae	Pseudosagedia	Pseudosagedia sp	88804	231184668	29296386	38197417	18288
SRR18162822	Eukaryota	Ascomycota	Lecanoromycetes	Pertusariales	Pertusariaceae	Varicellaria	Varicellaria rhodocarpa	3398	2926824	121748010	22856159	3106
SRR18162811	Eukaryota	Ascomycota	Lecanoromycetes	Pezizomycotina incertae sedis	Pezizomycotina incertae sedis	Bachmanniomyces	Bachmanniomyces sp. S44760	516897	381570584	536974365	427726800	235199
SRR14722165	Eukaryota	Ascomycota	Lecanoromycetes	Rhizocarpales	Rhizocarpaceae	Rhizocarpon	Rhizocarpon subgeminatum	62479	93185707	121791934	55552078	14812
SRR14722046	Eukaryota	Ascomycota	Lecanoromycetes	Rhizocarpales	Rhizocarpaceae	Rhizocarpon	Rhizocarpon geographicum	94477	25918422	46190229	24643041	13019
SRR18162824	Eukaryota	Ascomycota	Lecanoromycetes	Rhizocarpales	Sporastatiaceae	Toensbergia	Toensbergia leucococca	186420	173521220	147244128	73258906	118443
SRR14722224	Eukaryota	Ascomycota	Lecanoromycetes	Sarrameanales	Sarrameanaceae	Loxospora	Loxospora ochrophaea	11951	22627386	33986940	19743025	4890
SRR14722203	Eukaryota	Ascomycota	Lecanoromycetes	Sarrameanales	Sarrameanaceae	Loxospora	Loxospora elatina	7071	21041669	30041161	23682755	3727
SRR18162808	Eukaryota	Ascomycota	Lecanoromycetes	Sarrameanales	Sarrameanaceae	Loxospora	Loxospora ochrophaea	228	76244	26340158	2148510	658
SRR18162831	Eukaryota	Ascomycota	Lecanoromycetes	Sarrameanales	Schaereriaceae	Schaereria	Schaereria dolodes	4627	54129427	27386297	34417207	10673
SRR14722072	Eukaryota	Ascomycota	Lecanoromycetes	Teloschistales	Brigantiaeaceae	Brigantiaea	Brigantiaea leucoxantha	17543	50696357	25354456	7576064	3699
SRR23143849	Eukaryota	Ascomycota	Lecanoromycetes	Teloschistales	Letrouitiaceae	Letrouitia	Letrouitia transgressa	122341	298373928	44023679	68236516	19488
SRR23143848	Eukaryota	Ascomycota	Lecanoromycetes	Teloschistales	Letrouitiaceae	Letrouitia	Letrouitia leprolyta	46190	408358791	153582004	72911643	88269
SRR23143841	Eukaryota	Ascomycota	Lecanoromycetes	Teloschistales	Letrouitiaceae	Letrouitia	Letrouitia transgressa	106777	738116116	198914395	175899665	109465
SRR14722221	Eukaryota	Ascomycota	Lecanoromycetes	Teloschistales	Megalosporaceae	Megalospora	Megalospora porphyritis	57362	132905753	69791395	71055769	21320
SRR9610074	Eukaryota	Ascomycota	Lecanoromycetes	Teloschistales	Teloschistaceae	Caloplaca	Caloplaca cupilifera SN02	7305	128860	42445264	19442439	7247
SRR9610072	Eukaryota	Ascomycota	Lecanoromycetes	Teloschistales	Teloschistaceae	Caloplaca	Caloplaca cinnabarina SN04	3508	203296	46350469	26089007	3390
SRR23143831	Eukaryota	Ascomycota	Lecanoromycetes	Teloschistales	Teloschistaceae	Caloplaca	Caloplaca aetnensis lichen thallus LIQ82CAATT	266418	21447462	107025003	54783760	15196
SRR23143829	Eukaryota	Ascomycota	Lecanoromycetes	Teloschistales	Teloschistaceae	Caloplaca	Caloplaca ligustica lichen thallus LIQ85CALI	246844	317158896	61010430	63087090	38642
SRR23143839	Eukaryota	Ascomycota	Lecanoromycetes	Teloschistales	Teloschistaceae	Caloplaca	Caloplaca aegea lichen thallus LIQ143CAAG	258056	192738075	91394767	107743605	51137
SRR23143836	Eukaryota	Ascomycota	Lecanoromycetes	Teloschistales	Teloschistaceae	Flavoplaca	Flavoplaca oasis	131354	160792646	101244883	67757474	63763
SRR14722210	Eukaryota	Ascomycota	Lecanoromycetes	Teloschistales	Teloschistaceae	Phaeoplaca	Phaeoplaca camptidia	26047	117709303	106560143	61698510	20798
SRR23143840	Eukaryota	Ascomycota	Lecanoromycetes	Teloschistales	Teloschistaceae	Seirophora	Seirophora lacunosa	169079	824108721	120495048	117966511	412873
SRR23143835	Eukaryota	Ascomycota	Lecanoromycetes	Teloschistales	Teloschistaceae	Seirophora	Seirophora villosa	64927	488124921	190432868	98970347	295391
SRR23143850	Eukaryota	Ascomycota	Lecanoromycetes	Teloschistales	Teloschistaceae	Seirophora	Seirophora lacunosa	395637	51093326	89878931	28602880	19613
SRR23143851	Eukaryota	Ascomycota	Lecanoromycetes	Teloschistales	Teloschistaceae	Teloschistes	Teloschistes peruvian	92861	651910474	236829139	87286140	177510
SRR23143844	Eukaryota	Ascomycota	Lecanoromycetes	Teloschistales	Teloschistaceae	Teloschistes	Teloschistes chrysophthalmus	28911	157989426	159824021	75675844	37461
SRR23143838	Eukaryota	Ascomycota	Lecanoromycetes	Teloschistales	Teloschistaceae	Teloschistes	Teloschistes flavicans	25267	93346554	114994537	28797776	98674
SRR23143852	Eukaryota	Ascomycota	Lecanoromycetes	Teloschistales	Teloschistaceae	Usnochroma	Usnochroma carphinea	1483	9964881	105917520	26900600	10343
SRR23143834	Eukaryota	Ascomycota	Lecanoromycetes	Teloschistales	Teloschistaceae	Variospora	Variospora aurantia	1927876	23038334	50563108	56559774	12362
SRR14722176	Eukaryota	Ascomycota	Lecanoromycetes	Teloschistales	Teloschistaceae	Xanthocarpia	Xanthocarpia feracissima	69205	286957469	71919926	57730754	27457
SRR23143842	Eukaryota	Ascomycota	Lecanoromycetes	Teloschistales	Teloschistaceae	Xanthomendoza	Xanthomendoza cf. fulva	113077	657168155	153238432	104972448	301569
SRR350469	Eukaryota	Ascomycota	Lecanoromycetes	Teloschistales	Teloschistaceae	Xanthoria	Xanthoria parietina	276	301814	30352830	1758426	234
SRR23143833	Eukaryota	Ascomycota	Lecanoromycetes	Teloschistales	Teloschistaceae	Xanthoria	Xanthoria mediterranea	115309	264852784	219747255	82065799	34448
SRR23143847	Eukaryota	Ascomycota	Lecanoromycetes	Teloschistales	Teloschistaceae	Xanthoria	Xanthoria aureola	15683	138755163	121834067	50457178	22325
SRR23143845	Eukaryota	Ascomycota	Lecanoromycetes	Teloschistales	Teloschistaceae	Xanthoria	Xanthoria steineri	86714	270713174	184799868	88491049	178425
SRR23143843	Eukaryota	Ascomycota	Lecanoromycetes	Teloschistales	Teloschistaceae	Xanthoria	Xanthoria sp.	110751	439971782	147479183	96944595	45889
SRR23143837	Eukaryota	Ascomycota	Lecanoromycetes	Teloschistales	Teloschistaceae	Xanthoria	Xanthoria sp.	208548	249484133	57437504	46597775	103194
SRR18162812	Eukaryota	Ascomycota	Lecanoromycetes	Trapeliales	Trapeliaceae	Lambiella	Lambiella insularis	0	190955	28686769	9974578	0
SRR18162810	Eukaryota	Ascomycota	Lecanoromycetes	Trapeliales	Trapeliaceae	Lignoscripta	Lignoscripta atroalba	39260	230231496	68062521	49559879	9220
SRR18162833	Eukaryota	Ascomycota	Lecanoromycetes	Trapeliales	Trapeliaceae	Ptychographa	Ptychographa xylographoides	30689	179717256	71555468	70688079	40419
SRR14722251	Eukaryota	Ascomycota	Lecanoromycetes	Trapeliales	Trapeliaceae	Trapelia	Trapelia coarctata	47692	17878720	52497507	36903979	7712
SRR14721945	Eukaryota	Ascomycota	Lecanoromycetes	Trapeliales	Trapeliaceae	Trapelia	Trapelia placodioides	1691	3140672	33794427	18037075	1952
SRR18162823	Eukaryota	Ascomycota	Lecanoromycetes	Trapeliales	Trapeliaceae	Trapelia	Trapelia coarctata	0	125856	32417219	3342279	0
SRR14722199	Eukaryota	Ascomycota	Lecanoromycetes	Trapeliales	Trapeliaceae	Trapeliopsis	Trapeliopsis viridescens	8415	31462727	32238747	17433932	7321
SRR14722039	Eukaryota	Ascomycota	Lecanoromycetes	Trapeliales	Trapeliaceae	Trapeliopsis	Trapeliopsis flexuosa	53085	154661557	118712013	83955746	30960
SRR14722051	Eukaryota	Ascomycota	Lecanoromycetes	Trapeliales	Trapeliaceae	Xylographa	Xylographa trunciseda	2756	27933512	29662572	9336125	10040
SRR14722188	Eukaryota	Ascomycota	Lecanoromycetes	Trapeliales	Trapeliaceae	Xylographa	Xylographa vitiligo	107546	286310369	301756920	180133407	100737
SRR18162821	Eukaryota	Ascomycota	Lecanoromycetes	Trapeliales	Trapeliaceae	Xylographa	Xylographa bjoerki	0	39335	30163053	8510141	0
SRR18162820	Eukaryota	Ascomycota	Lecanoromycetes	Trapeliales	Trapeliaceae	Xylographa	Xylographa carneopallida	186558	144183557	257093500	96654996	125281
SRR18162819	Eukaryota	Ascomycota	Lecanoromycetes	Trapeliales	Trapeliaceae	Xylographa	Xylographa opegraphella	1557	287442	30617546	13111580	515
SRR18162818	Eukaryota	Ascomycota	Lecanoromycetes	Trapeliales	Trapeliaceae	Xylographa	Xylographa pallens	0	45194	27495049	4633137	0
SRR18162817	Eukaryota	Ascomycota	Lecanoromycetes	Trapeliales	Trapeliaceae	Xylographa	Xylographa parallela	0	4893177	27065898	1812205	0
SRR18162815	Eukaryota	Ascomycota	Lecanoromycetes	Trapeliales	Trapeliaceae	Xylographa	Xylographa soralifera	34597	2032032	51273372	14050666	26822
SRR18162814	Eukaryota	Ascomycota	Lecanoromycetes	Trapeliales	Trapeliaceae	Xylographa	Xylographa soralifera	0	72753	28170641	12736326	0
SRR18162813	Eukaryota	Ascomycota	Lecanoromycetes	Trapeliales	Trapeliaceae	Xylographa	Xylographa vitiligo	29881	122380156	104438336	73636314	50299
SRR14722202	Eukaryota	Ascomycota	Lecanoromycetes	Umbilicariales	Ophioparmaceae	Hypocenomyce	Hypocenomyce scalaris	1807	2793089	30339842	4487756	247
SRR14722223	Eukaryota	Ascomycota	Lecanoromycetes	Umbilicariales	Ropalosporaceae	Ropalospora	Ropalospora chlorantha	13557	26920718	29115401	22153672	2926
SAMEA3646771	Eukaryota	Ascomycota	Lecanoromycetes	Umbilicariales	Umbilicariaceae	Lasallia	Lasallia pustulata	168385	480366982	190796920	141530320	375813
SAMN03339881	Eukaryota	Ascomycota	Lecanoromycetes	Umbilicariales	Umbilicariaceae	Lasallia	Lasallia pustulata	25066	95969742	149744931	38980082	54149
SAMN08225147	Eukaryota	Ascomycota	Lecanoromycetes	Umbilicariales	Umbilicariaceae	Lasallia	Lasallia hispanica	396	416600	36590651	4689957	5555
SRR8446868	Eukaryota	Ascomycota	Lecanoromycetes	Umbilicariales	Umbilicariaceae	Lasallia	Lasallia pustulata	23142	89253459	139609397	30786183	44976
SRR14573781	Eukaryota	Ascomycota	Lecanoromycetes	Umbilicariales	Umbilicariaceae	Lasallia	Lasallia pustulata	58961	218006344	108212335	65242133	50067
SRR14573780	Eukaryota	Ascomycota	Lecanoromycetes	Umbilicariales	Umbilicariaceae	Lasallia	Lasallia pustulata	79444	192170730	105696745	68573024	77011
SRR14573779	Eukaryota	Ascomycota	Lecanoromycetes	Umbilicariales	Umbilicariaceae	Lasallia	Lasallia pustulata	12263	90133719	89808750	20028281	17206
SRR14573778	Eukaryota	Ascomycota	Lecanoromycetes	Umbilicariales	Umbilicariaceae	Lasallia	Lasallia pustulata	31473	69267818	83744193	33227712	15841
SRR14722095	Eukaryota	Ascomycota	Lecanoromycetes	Umbilicariales	Umbilicariaceae	Lasallia	Lasallia papulosa	40529	92882765	50166624	28627591	9901
SRR13514081	Eukaryota	Ascomycota	Lecanoromycetes	Umbilicariales	Umbilicariaceae	Umbilicaria	Umbilicaria phaea	24754	200375167	77867169	115988805	33756
SRR13514080	Eukaryota	Ascomycota	Lecanoromycetes	Umbilicariales	Umbilicariaceae	Umbilicaria	Umbilicaria phaea	32978	254871694	67867834	72515130	36236
SRR13514078	Eukaryota	Ascomycota	Lecanoromycetes	Umbilicariales	Umbilicariaceae	Umbilicaria	Umbilicaria phaea	27214	152607499	74948112	62258671	28740
SRR13514077	Eukaryota	Ascomycota	Lecanoromycetes	Umbilicariales	Umbilicariaceae	Umbilicaria	Umbilicaria phaea	24065	160210004	71682838	60132559	11611
SRR13514076	Eukaryota	Ascomycota	Lecanoromycetes	Umbilicariales	Umbilicariaceae	Umbilicaria	Umbilicaria phaea	23489	176256318	71279446	58258080	23731
SRR13514075	Eukaryota	Ascomycota	Lecanoromycetes	Umbilicariales	Umbilicariaceae	Umbilicaria	Umbilicaria phaea	18275	202052376	72661992	75494177	51504
SRR13514085	Eukaryota	Ascomycota	Lecanoromycetes	Umbilicariales	Umbilicariaceae	Umbilicaria	Umbilicaria phaea	41275	272995042	46609789	57633563	46791
SRR13514084	Eukaryota	Ascomycota	Lecanoromycetes	Umbilicariales	Umbilicariaceae	Umbilicaria	Umbilicaria phaea	9165	111366157	67398174	72164664	36711
SRR13514083	Eukaryota	Ascomycota	Lecanoromycetes	Umbilicariales	Umbilicariaceae	Umbilicaria	Umbilicaria phaea	13822	105399385	71473317	110163851	21888
SRR14722058	Eukaryota	Ascomycota	Lecanoromycetes	Umbilicariales	Umbilicariaceae	Umbilicaria	Umbilicaria mammulata	26604	89957950	34892841	27718517	18549
SRR14722016	Eukaryota	Ascomycota	Lecanoromycetes	Umbilicariales	Umbilicariaceae	Umbilicaria	Umbilicaria mammulata	4573	17732703	26355086	6004678	9656
SRR23143830	Eukaryota	Ascomycota	Lecanoromycetes	Umbilicariales	Umbilicariaceae	Umbilicaria	Umbilicaria vellea	195299	113141118	72371913	87278524	55771
SRR14722253	Eukaryota	Ascomycota	Lecanoromycetes	Umbilicariales	Umbilicariaceae	Xylopsora_friesii	Xylopsora_friesii	104216	122073997	54260667	42283408	14800
SRR14721957	Eukaryota	Ascomycota	Lichinomycetes	Lichinales	Lichinaceae	Ephebe	Ephebe solida	17400	122704051	18003448	13767355	8110
SRR19097890	Eukaryota	Ascomycota	Lichinomycetes	Lichinales	Lichinaceae	Lichina	Lichina confinis	73870	401340110	30004291	35208040	110083
SRR19097879	Eukaryota	Ascomycota	Lichinomycetes	Lichinales	Lichinaceae	Phylliscum	Phylliscum demangeonii	44356	354266760	42895476	49474522	35652
SRR19097882	Eukaryota	Ascomycota	Lichinomycetes	Lichinales	Lichinaceae	Watsoniomyces	Watsoniomyces obsoletus	71418	516527026	53636158	59989028	169478
SRR1531569	Eukaryota	Ascomycota	Lichinomycetes	Lichinales	Peltulaceae	Peltula	Peltula cylindrica	18331	105103915	26713989	6551426	3094
SRR19097889	Eukaryota	Ascomycota	Lichinomycetes	Lichinales	Peltulaceae	Peltula	Peltula sp. TS41687	96329	315766384	28178771	32589291	25210
SRR19097891	Eukaryota	Ascomycota	Pezizomycotina	Vezdaeales	Vezdaeaceae	Vezdaea	Vezdaea aestivalis	176576	1031024237	137322906	123451483	223678
SRR19097881	Eukaryota	Ascomycota	Pezizomycotina	Vezdaeales	Vezdaeaceae	Vezdaea	Vezdaea acicularis	296281	414361581	402039130	247041539	184887
