# Supplementary material for: A Biosynthetic and Taxonomic Atlas of the Global Lichen Holobiont
Source: Environ Microbiol. 2025 Jun 4;27(6):e70112. doi: 10.1111/1462-2920.70112 (PMC12136951; doi:10.1111/1462-2920.70112)
Supplement: Supplementary file 13 — DATASET 4. Summaries of bacterial and eukaryotic phyla abundance. [file EMI-27-e70112-s018.xlsx]

## Sheet: Bacterial phyla abund (all)
Dataset 4, Table 1: The relative abundance of all bacterial phyla per sample
	SRR23143836	SRR16304076	SRR10277369	SRR14722033	SRR19763078	SRR10277378	SRR14722274	SRR24412689	SRR14721985	SRR16304114	SRR23143835	SRR10277382	SRR14722276	SRR19097888	SRR14722309	SRR14722036	SRR14722092	SRR14722317	SRR13685156	SRR14722113	SRR14722315	SRR18643620	SRR14722066	SRR14721952	SRR19763045	SRR18643610	SRR19097889	SRR16304083	SRR19097868	SRR16304067	SRR18162823	SRR17413099	SRR14722047	SRR10277387	SRR18162811	SRR10277339	ERR9935909	SRR10277349	SRR18162824	SRR14722080	SRR14722161	SRR14722275	SRR14722158	SRR17413110	SRR10277365	DRR200332	SRR14722279	SRR17413108	SRR13514075
Pseudomonadota	5.11872	22.4542	0.174246	4.83145	5.22564	0.0782494	22.8848	0.356403	17.8353	44.047	5.70774	2.85535	15.3713	59.8223	20.7286	0.122764	0.141638	1.15665	22.2368	1.26193	2.94269	1.15322	19.9122	1.15114	14.3666	0.559843	1.48408	22.5143	7.94442	47.3839	0	0	5.33811	0.0101612	21.8191	6.04533	71.6691	12.8976	16.5151	1.98778	5.60469	12.8112	12.2805	10.4337	0.765988	0.030508	8.81446	0.117641	16.1773
Actinomycetota	40.197	0.0682071	0	0.0208444	0.83607	0	2.0559	0	0	0.0111592	30.9991	0.0371929	0.360399	3.03067	0.0657246	0.07634	0.136369	0	0.554588	0.597133	1.48221	0.0251138	0.0720929	0	2.68957	0	4.95679	0.687016	14.23	0.0820669	0	0	0.0102078	0	0.143757	0.0148707	2.57259	0.0276376	0.00346422	0.129357	4.36697	0.119376	0.0222291	6.71474	0	0	9.03351	0	0.169189
Chloroflexota	0.148738	0.0233435	0	0.0428869	0.00579249	0	0.012295	0	0	0	0.00355113	0	67.8289	0.0555424	5.97893	0	18.0268	0.0126102	0	0.0131922	0.539324	0	0.321758	0.00972048	0.190325	0	0.0357653	0.0148583	0	0	0	0	0	0	0.00668978	0.0316918	0.0597938	0	0.0011418	0	0.0203238	37.8805	0	0.019751	0	0	0	0	0.00756695
Cyanobacteriota	0.432319	0.0173918	0	0	0.0469233	0	0.0165846	0.209775	0	0	0.00174114	0.0625175	0.0865835	0.392645	0.0433961	0.33873	0.221676	21.3382	17.1362	56.5863	1.9279	0.548135	0.0879177	0	0.0317576	0.829276	60.8575	0.0922634	0.0207961	0.00864742	0	0	0.00999401	0	0.0124405	0.166148	0	0.517859	0.0117802	0	22.5317	0.0727954	0.00253882	0.265974	0	0	0	0	0.171889
Acidobacteriota	0.00314959	17.1182	0	0	0.00882716	0	4.43102	0	5.00102	10.8965	0.00208974	1.08945	3.49232	0.11501	2.77802	0.0473026	0.960262	0	0.11766	0.461072	53.0152	0.281926	1.79311	5.35617	0.135524	0.386059	0.618719	9.75539	0.00111735	20.2233	0	0	0	0	5.47875	8.65045	12.5696	2.93841	0.721673	0.490723	5.74502	1.48736	3.1762	0.324555	0.016709	0	2.72434	0.188363	2.22257
Verrucomicrobiota	0.00202021	4.0525	0	0	0.00312686	0	0.0296983	0	0.158539	1.94702	0.000869225	0	0.125668	0.00854939	0.0500799	1.43012	0	0.335668	3.54392	0	0.188285	0	14.1943	0.912155	0.00807083	0	0.00314139	0.01691	0.000589707	2.05983	0	0	0	0	0.0784068	0	1.83556	0	0.000820146	0.00711584	0.0225844	0.0197538	0	0	0	0	0	0	0
Unclassified	5.96312	9.7259	0.104624	2.09288	1.49179	0	6.77794	0.175837	1.89399	9.18291	1.93015	0.949393	8.58559	7.9271	4.45701	1.88715	1.49756	1.62592	9.66272	0.772545	30.5934	0.408905	18.0967	2.10273	5.81812	0.45731	3.32878	6.161	1.14305	9.65393	1.54234	0	1.07264	0.0490203	3.32879	2.96863	8.31454	8.35589	2.13078	0.85241	5.17932	5.14379	1.54615	6.23982	0.0732473	0	4.55717	0.398344	1.60739
Bacteroidota	3.70449	0.0416373	0	0.00999245	1.97618	0	0.478199	0	0.105	0.00544202	15.4434	10.8274	0.0586341	1.62086	0.00964313	0.0748242	0.0284576	0.00860811	1.34622	1.35846	0.442472	0.0043084	0	0	4.42719	0.104313	0.55395	0.02399	0.291053	0.0257146	0	0	0	0	0.0731241	5.16847	0.0487002	0.168	0.0738503	0	0.0453823	0	0.0201145	3.09917	0.31664	0	0.00994926	0.10272	0.0166946
Bacillota	1.1536	0.0178431	0	0.567145	0.00940715	0	0.0236674	0	0.0190151	0.00485951	0.0337287	0	0.226261	0.0206823	0.0577427	0.416621	0.0662918	0.279405	0.046665	0.0227201	0.0651378	0	0.0660635	0.0153351	0	0.0363206	0.00152293	0.00916602	0.0129719	0	0	0	0.0720276	0	0.0875928	0	0.010442	0	0.0110849	0.00768357	0.0466986	0.0211156	0.0139918	0.0175601	0	0	0.0644276	0.0651897	0.055489
Planctomycetota	0.0122426	0.061603	0	0	0	0	0	0	0.0198744	0.00602428	0.00143663	0.0362831	0.0250238	0.772503	0.0220022	0	0.0143583	0.00621752	0.0183681	0.00373526	0.313304	0	0.0377848	0.0156374	0.0505381	0	0.00171694	0.272188	0.00363171	2.34896	0	0	0.00688475	0	0.0138866	0	0.0102319	0	0.226812	0	0.0344096	0.0145329	0.00247231	0	0	0	0	0	0.00518679
Vulcanimicrobiota	0	2.65651	0	0	0	0	0	0	0	0.0349894	0	0	0.0452041	0	0	0	0.0927289	0	0	0	0	0	0	0.0372779	0	0	0	1.17856	0	1.90277	0	0	0	0	0.00355889	0	0	0	0.00384065	0	0	0.153875	0	0	0	0	0.0346317	0	0
Gemmatimonadota	0.0274103	0.0183941	0	0	0.236827	0	0.955101	0	0	0.0414356	0	0.0303926	0	0.0717017	0	0	0	0	0.0185007	0	0.0838632	0	1.94378	0	4.40133	0	0.25316	0	0.0789918	0.00847148	0	0	0	0	0.00547653	0.141388	0	0.239287	0.365829	0	0	0	0.002751	0.00919003	0.0180512	0	0	0	0.00768572
Armatimonadota	0	0.0152495	0	0	0	0	0	0	0.00876995	0.00638316	0	0	0	0.00157192	0	0	0	0	0	0	0	0	0	0	0.0112222	0	0	0	0	0.105508	0	0	0	0	0.00505885	1.52452	0	0	0.000972105	0.00712344	0.00830319	0	0.00333968	5.26144	0	0	0	0	0.204629
Thermodesulfobacteriota	0.00247134	0.00404996	0	0	0	0	0	0	0	0	0	0	0	0	0	0	0	0	0	0	0	0	0.0719832	0	0	0	0	0	0	0.00478008	0	0	0	0	0.00390291	0	2.69755	0	0	0	0.00470793	0	0	0	0	0	0	0	0
Myxococcota	0.011968	0.00922277	0	0	0	0	0	0	0	0.0061825	0.00228437	0	0	0.0205288	0	0.0206176	0	0	0	0	0.0901013	0	0.0321276	0	0.00672444	0	0.00253337	0.00342956	0	0.00309442	0	0	0	0	0.000785393	0	0.00731931	0.00691774	0.00133434	0	0.00997162	0.0347093	0.00309363	0	0	0	0.0258413	0	0
Deinococcota	0.80795	0	0	0	0	0	0	0	0	0	0	0	0	1.6632	0.00837945	0	0	0	0.0138574	0	0	0	0	0	0	0	0.00195052	0	0.0141974	0.00249191	0	0	0	0	0.00110389	0	0	0	0.000508257	0	0	0.0091116	0	0.0453002	0	0	0	0	0
Abditibacteriota	0	0	0	0	0.00235494	0	0	0	0	0.00533932	0	0	0	0	0	0	0	0.00897111	0	0	0	0	0	0	0.0308068	0	0.000893594	0	0	0	0	0	0	0	0	0	0	0	0	0	0	0	0	0.0142739	0	0	0	0	0
Thermomicrobiota	0.00174577	0	0	0	0	0	0	0	0	0	0	0	0	0.282455	0	0	0	0	0	0	0	0	0	0	0	0	0	0	0	0	0	0	0	0	0	0	0	0	0	0	0	0	0	0	0	0	0	0	0
Chlamydiota	0.00183914	0	0	0	0	0	0	0	0	0	0	0	0	0	0	0	0	0	0	0	0	0	0	0	0.00647772	0	0	0	0	0	0	0	0	0	0.0150068	0	0	0	0	0	0	0	0	0	0	0	0	0	0
Candidatus Melainabacteria	0	0	0	0	0	0	0	0	0	0	0	0	0	0	0	0	0	0	0	0.00252391	0	0	0	0	0	0	0	0.13635	0	0	0	0	0	0	0	0	0	0	0	0	0	0	0	0	0	0	0.0119242	0	0
Rhodothermota	0	0	0	0	0	0	0	0	0	0	0	0	0	0.0226358	0	0	0	0	0	0	0	0	0	0	0.00996929	0	0	0	0	0	0	0	0	0	0	0	0	0	0	0	0	0	0	0	0	0	0	0	0
Campylobacterota	0.00206298	0	0	0.0962941	0	0	0	0	0	0	0	0	0	0	0	0.0687266	0	0.0411875	0.0100743	0	0	0	0	0	0	0	0	0	0	0	0	0	0	0	0.00299712	0	0	0	0	0	0	0	0	0	0	0	0	0	0
Bdellovibrionota	0	0	0	0	0	0	0	0	0	0	0.000750689	0	0	0.00185346	0	0	0	0	0	0	0	0	0	0	0	0	0	0	0	0	0	0	0	0	0	0	0	0	0.000605256	0	0	0	0	0	0	0	0	0	0
Lentisphaerota	0	0.00203342	0	0	0	0	0	0	0	0	0.000897006	0	0	0	0	0	0	0	0	0	0	0	0	0	0	0	0	0	0	0	0	0	0	0	0	0	0	0	0.000507048	0	0	0	0	0	0	0	0	0	0
Spirochaetota	0	0	0	0	0	0	0	0	0	0	0	0	0	0	0	0	0	0	0	0	0	0	0	0	0	0	0	0	0	0	0	0	0	0	0	0	0.0240379	0	0	0	0	0	0	0	0	0	0	0	0
Ignavibacteriota	0	0.00294919	0	0	0	0	0	0	0	0	0.000462508	0	0	0.000378176	0	0	0	0	0	0	0	0	0	0	0	0	0	0	0.00152573	0	0	0	0	0	0	0	0	0	0	0	0	0.00991366	0	0	0	0	0	0	0
Thermotogota	0	0	0	0	0	0	0	0	0	0	0	0	0	0	0	0	0	0	0	0	0	0	0	0	0	0	0	0	0	0	0	0	0	0	0	0	0	0	0	0	0	0	0	0	0	0	0	0	0
Candidatus Saccharibacteria	0	0	0	0.0237718	0	0	0	0	0	0	0.0025872	0	0	0.00044491	0	0	0	0	0	0	0	0	0	0	0	0	0	0	0	0	0	0	0	0	0	0	0	0	0	0	0	0	0	0	0	0	0	0	0
Candidatus Cloacimonadota	0	0	0	0	0	0	0	0	0	0	0	0	0	0	0	0	0	0	0	0	0	0	0	0	0	0	0	0	0	0	0	0	0	0	0	0	0	0	0	0	0	0	0	0	0	0	0	0	0
candidate division NC10	0	0	0	0	0	0	0	0	0	0	0	0	0	0	0	0	0	0	0	0	0	0	0	0	0	0	0	0	0	0	0	0	0	0	0	0	0	0	0	0	0.0133987	0	0	0	0	0	0	0	0
candidate division WWE3	0	0	0	0	0	0	0	0	0	0	0	0	0	0	0	0	0	0	0	0	0	0	0	0	0	0	0	0	0	0	0	0	0	0	0	0	0	0	0	0	0	0	0	0	0	0	0	0	0
Nitrospirota	0	0	0	0	0	0	0.0101977	0	0	0	0	0	0	0.03963	0	0	0	0	0	0.00135983	0.0584568	0	0	0	0	0	0	0.00189872	0	0.00961961	0	0	0	0	0	0	0	0	0	0	0	0.00919654	0	0	0	0	0	0	0
Candidatus Sumerlaeota	0	0	0	0	0	0	0	0	0	0	0	0	0	0	0	0	0	0	0	0	0	0	0.0518477	0	0	0	0	0	0	0	0	0	0	0	0	0	0	0	0	0	0	0	0	0	0	0	0	0	0
Candidatus Falkowbacteria	0.00388962	0	0	0	0	0	0	0	0	0	0	0	0	0.00138121	0	0	0	0	0	0	0	0	0	0	0	0	0	0	0	0	0	0	0	0	0	0	0	0	0.00467597	0	0	0	0	0	0	0	0	0	0
Aquificota	0	0	0	0	0	0	0	0	0	0	0	0	0	0	0	0	0	0	0	0	0	0	0	0	0	0	0	0	0	0	0	0	0	0	0	0	0	0	0	0	0	0	0	0	0	0	0	0	0
Candidatus Rokubacteria	0	0	0	0	0	0	0	0	0	0	0	0	0	0	0	0	0	0	0	0	0	0	0	0	0	0	0	0	0	0	0	0	0	0	0	0	0	0	0	0	0	0	0	0	0	0	0	0	0
Elusimicrobiota	0	0	0	0	0	0	0	0	0	0	0.00542699	0	0	0.00138002	0	0	0	0	0	0	0	0	0	0	0	0	0	0	0	0.00760591	0	0	0	0	0	0	0.00745112	0	0	0	0	0	0	0	0	0	0	0	0
candidate division Zixibacteria	0	0	0	0	0	0	0	0	0	0	0	0	0	0	0	0	0	0	0	0	0	0	0	0	0	0	0	0	0	0	0	0	0	0	0	0	0	0	0	0	0	0	0	0	0	0	0	0	0
Calditrichota	0	0	0	0	0	0	0	0	0	0	0	0	0	0.00151827	0	0	0	0	0	0	0	0	0	0	0	0	0	0	0	0	0	0	0	0	0.00085047	0	0	0	0	0	0	0	0	0	0	0	0	0	0
Candidatus Poribacteria	0	0	0	0	0	0	0	0	0	0	0	0	0	0	0	0	0	0	0	0	0	0	0	0	0	0	0	0	0	0	0	0	0	0	0	0	0	0	0	0	0	0	0	0	0	0	0	0	0
Candidatus Omnitrophota	0	0.00666564	0	0	0	0	0	0	0	0	0	0	0	0	0	0	0	0	0	0	0	0	0	0	0	0	0	0	0	0	0	0	0.0195695	0	0	0	0	0	0	0	0	0	0	0	0	0	0	0	0
Candidatus Roizmanbacteria	0	0	0	0	0	0	0	0	0	0	0	0	0	0	0	0	0	0	0	0	0	0	0	0	0	0	0	0	0	0	0	0	0	0	0	0	0	0	0	0	0	0.00993449	0	0	0	0	0	0	0
Candidatus Dormibacteraeota	0	0.0241299	0	0	0	0	0.00908856	0	0	0	0	0	0	0	0	0	0	0	0	0	0	0	0	0	0	0	0	0.0022573	0	0	0	0	0	0	0	0	0	0	0	0	0	0.0191347	0	0	0	0	0.0182069	0	0
Candidatus Eisenbacteria	0	0	0	0	0	0	0	0	0	0	0	0	0	0	0	0	0	0	0	0	0	0	0	0	0	0	0	0	0	0	0	0	0	0	0	0	0	0	0	0	0	0	0	0	0	0	0	0	0
Candidatus Kapabacteria	0	0	0	0	0	0	0	0	0	0	0	0	0	0	0	0	0	0	0	0	0	0	0	0	0	0	0	0	0	0	0	0	0	0	0	0	0	0	0	0	0	0	0	0	0	0	0	0	0
Candidatus Kaiserbacteria	0	0	0	0	0	0	0	0	0	0	0	0	0	0	0	0	0	0	0	0	0	0	0	0	0	0	0	0	0	0	0	0	0	0	0	0	0	0	0	0	0	0	0	0	0	0	0	0	0
Candidatus Uhrbacteria	0	0	0	0	0	0	0	0	0	0	0	0	0	0	0	0	0	0	0	0	0	0	0	0	0	0	0	0	0	0	0	0	0	0	0	0	0	0	0	0	0	0	0	0	0	0	0	0	0
Candidatus Tectomicrobia	0	0	0	0	0	0	0	0	0	0	0	0	0	0.000435774	0	0	0	0	0	0	0	0	0	0	0	0	0	0	0	0	0	0	0	0	0	0	0	0	0	0	0	0	0	0	0	0	0	0	0
Mycoplasmatota	0	0	0	0	0	0	0	0	0	0	0	0	0	0	0	0	0	0	0.0153322	0	0	0	0	0	0	0	0	0	0	0	0	0	0	0	0	0	0	0	0	0	0	0	0	0	0	0	0	0	0
Candidatus Absconditabacteria	0	0	0	0	0	0	0	0	0	0	0	0	0	0	0	0	0	0	0	0	0	0	0	0	0	0	0	0	0	0	0	0	0	0	0	0	0	0	0	0	0	0	0	0	0	0	0	0	0
Fibrobacterota	0	0	0	0	0	0	0	0	0	0	0	0	0	0	0	0	0	0	0	0	0	0	0	0	0	0	0	0	0	0	0	0	0	0	0	0	0	0	0	0	0	0	0	0	0	0	0	0	0
Balneolota	0	0	0	0	0	0	0	0	0	0	0	0	0	0	0	0	0	0	0	0	0	0	0	0	0	0	0	0	0	0	0	0	0	0	0	0	0	0	0	0	0	0	0	0	0	0	0	0	0
Chlorobiota	0	0	0	0	0	0	0	0	0	0	0	0	0	0	0	0	0.00932898	0	0	0	0	0	0	0	0	0	0	0	0	0	0	0	0	0	0	0	0	0	0	0	0	0	0	0	0	0	0	0	0
Candidatus Bipolaricaulota	0	0	0	0	0	0	0	0	0	0	0.000604578	0	0	0	0	0	0	0	0	0	0	0	0	0	0	0	0	0	0	0	0	0	0	0	0	0.0206259	0	0	0	0	0	0	0	0	0	0	0	0	0
Kiritimatiellota	0	0.0128981	0	0	0	0	0	0	0	0	0	0	0	0	0	0	0	0	0	0	0	0	0	0	0	0	0	0	0	0	0	0	0	0	0	0	0	0	0	0	0	0.00823421	0	0	0	0	0	0	0
candidate division WOR-3	0	0	0	0	0	0	0	0	0	0	0	0	0	0	0	0	0	0	0	0	0	0	0	0	0	0	0	0	0	0	0	0	0	0	0	0	0	0	0	0	0	0	0	0	0	0	0	0	0
Synergistota	0	0	0	0	0	0	0	0	0	0	0	0	0	0	0	0	0	0	0	0	0	0	0	0	0	0	0	0	0	0	0	0	0	0	0	0	0	0	0	0	0	0	0	0	0	0	0	0	0
Candidatus Zambryskibacteria	0	0	0	0	0	0	0	0	0	0	0	0	0	0	0	0	0	0	0	0	0	0	0	0	0	0	0	0	0	0	0	0	0	0	0	0	0	0	0	0	0	0	0	0	0	0	0	0	0
Candidatus Lindowbacteria	0	0	0	0	0	0	0	0	0	0	0	0	0	0	0	0	0	0	0	0	0	0	0	0	0	0	0	0	0	0	0	0	0	0	0	0	0	0	0	0	0	0	0	0	0	0	0	0	0
Fusobacteriota	0	0	0	0	0	0	0	0	0	0	0	0	0	0	0	0	0	0	0	0	0	0	0	0	0	0	0	0	0	0	0	0	0	0	0	0	0	0	0	0	0	0	0	0	0	0	0	0	0
Candidatus Parcubacteria	0	0	0	0	0	0	0	0	0	0	0	0	0	0	0	0	0	0	0	0	0	0	0	0	0.00660732	0	0	0	0	0	0	0	0	0	0	0	0	0	0	0	0	0	0	0	0	0	0	0	0
Candidatus Hydrogenedentes	0	0	0	0	0	0	0	0	0	0	0	0	0	0	0	0	0	0	0	0	0	0	0	0	0	0	0	0	0	0	0	0	0	0	0	0	0	0	0	0	0	0	0	0	0	0	0	0	0
Candidatus Latescibacteria	0	0	0	0	0	0	0	0	0	0	0	0	0	0	0	0	0	0	0	0	0	0	0	0	0	0	0	0	0	0	0	0	0	0	0	0.0133472	0	0	0	0	0	0	0	0	0	0	0	0	0
Candidatus Gracilibacteria	0	0	0	0	0	0	0	0	0	0	0	0	0	0	0	0	0	0	0	0	0	0	0	0	0	0	0	0	0	0	0	0	0	0	0	0	0	0	0	0	0	0	0	0	0	0	0	0	0
Candidatus Fraserbacteria	0	0	0	0	0	0	0	0	0	0	0	0	0	0	0	0	0	0	0	0	0	0	0	0	0	0	0	0	0	0	0	0	0	0	0	0	0	0	0	0	0	0	0	0.0122986	0	0	0	0	0
Caldisericota	0	0	0	0	0	0	0	0	0	0	0	0	0	0	0	0	0	0	0	0	0	0	0	0	0	0	0	0	0	0	0	0	0	0	0	0	0	0	0	0	0	0	0	0	0	0	0	0	0
Candidatus Aminicenantes	0.00198257	0	0	0	0	0	0	0	0	0	0	0	0	0	0	0	0	0	0	0	0	0	0	0	0	0	0	0	0	0	0	0	0	0	0	0	0	0	0	0	0	0	0	0	0	0	0	0	0
Candidatus Peregrinibacteria	0	0	0	0	0	0	0	0	0	0	0	0	0	0	0	0	0	0	0	0	0	0	0	0	0	0	0	0	0	0	0	0	0	0	0	0	0	0	0	0	0	0	0	0	0	0	0	0	0
Candidatus Raymondbacteria	0	0.00996306	0	0	0	0	0	0	0	0	0	0	0	0	0	0	0	0	0	0	0	0	0	0	0	0	0	0	0	0	0	0	0	0	0	0	0	0	0	0	0	0	0	0	0	0	0	0	0
Nitrospinota	0	0	0	0	0	0	0	0	0	0	0	0	0	0	0	0	0	0	0	0	0	0	0	0	0	0	0	0	0	0	0	0	0	0	0	0	0	0	0	0	0	0	0	0	0	0	0	0	0
Candidatus Levybacteria	0	0	0	0	0	0	0	0	0	0	0	0	0	0	0	0	0	0	0	0	0	0	0	0	0	0	0	0	0	0.00830607	0	0	0	0	0	0	0	0	0	0	0	0	0	0	0	0	0	0	0
Candidatus Wallbacteria	0	0	0	0	0	0	0	0	0	0	0	0	0	0	0	0	0	0	0	0	0	0	0	0	0	0	0	0	0	0	0	0	0	0	0	0	0	0	0	0	0	0	0	0	0	0	0	0	0
Candidatus Komeilibacteria	0	0	0	0	0	0	0	0	0	0	0	0	0	0	0	0	0	0	0	0	0	0	0	0	0	0	0	0	0	0	0	0	0	0	0	0	0.00691596	0	0	0	0	0	0	0	0	0	0	0	0
Candidatus Niyogibacteria	0	0	0	0	0	0	0	0	0	0	0	0	0	0	0	0	0	0	0	0	0	0	0	0	0	0	0	0	0	0	0	0	0	0	0	0	0	0	0	0	0	0	0	0	0	0	0	0	0
Candidatus Giovannonibacteria	0	0	0	0	0	0	0	0	0	0	0	0	0	0	0	0	0	0	0	0	0	0	0	0	0	0	0	0	0	0	0	0	0	0	0	0	0	0	0	0	0	0	0	0	0	0	0	0	0
Candidatus Delongbacteria	0	0	0	0	0	0	0	0	0	0	0	0	0	0	0	0	0	0	0	0	0	0	0	0	0	0	0	0	0	0	0	0	0	0	0	0	0	0	0	0	0	0	0	0	0	0	0	0	0
Candidatus Binatota	0	0	0	0	0	0	0	0	0	0	0	0	0	0	0	0	0	0	0	0	0	0	0	0	0.0056878	0	0	0	0	0	0	0	0	0	0	0	0	0	0	0	0	0	0	0	0	0	0	0	0
Candidatus Moduliflexota	0	0	0	0	0	0	0	0	0	0	0	0	0	0.000531916	0	0	0	0	0	0	0	0	0	0	0	0	0	0	0	0	0	0	0	0	0	0	0	0	0	0	0	0	0	0	0	0	0	0	0
Candidatus Nealsonbacteria	0	0	0	0	0	0	0	0	0	0	0	0	0	0	0	0	0	0	0	0	0	0	0	0	0	0	0	0	0	0	0	0	0	0	0	0	0	0	0	0	0	0	0	0	0	0	0	0	0
candidate division CPR2	0	0	0	0	0	0	0	0	0	0	0	0	0	0	0	0	0	0	0	0	0	0	0	0	0	0	0	0	0	0	0	0	0	0	0	0	0	0	0	0	0	0	0	0	0	0	0	0	0
Candidatus Magasanikbacteria	0	0	0	0	0	0	0	0	0	0	0	0	0	0	0	0	0	0	0	0	0	0	0	0	0	0	0	0	0	0	0	0	0	0	0	0	0	0	0	0	0	0	0	0	0	0	0	0	0
Candidatus Marinimicrobia	0	0	0	0	0.00330072	0	0	0	0	0	0	0	0	0	0	0	0	0	0	0	0	0	0	0	0	0	0	0	0	0	0	0	0	0	0	0	0	0	0	0	0	0	0	0	0	0	0	0	0
Candidatus Nomurabacteria	0	0	0	0	0	0	0	0	0	0	0	0	0	0	0	0	0	0	0	0	0	0	0	0	0	0	0	0	0	0	0	0	0	0	0	0	0	0	0	0	0	0	0	0	0	0	0	0	0
Candidatus Moranbacteria	0	0	0	0	0	0	0	0	0	0	0	0	0	0	0	0	0	0	0	0	0	0	0	0	0	0	0	0	0	0	0	0	0	0	0	0	0	0	0	0	0	0	0	0	0	0	0	0	0
Candidatus Colwellbacteria	0	0	0	0	0	0	0	0	0	0	0	0	0	0	0	0	0	0	0	0	0	0	0	0	0	0	0	0	0	0	0	0	0	0	0	0	0	0	0	0	0	0	0	0	0	0	0	0	0
Candidatus Woesebacteria	0	0	0	0	0	0	0	0	0	0	0	0	0	0	0	0	0	0	0	0	0	0	0	0	0	0	0	0	0	0	0	0	0	0	0	0	0	0	0	0	0	0	0	0	0	0	0	0	0
Candidatus Riflebacteria	0	0	0	0	0	0	0	0	0	0	0	0	0	0	0	0	0	0	0	0	0	0	0	0	0	0	0	0	0	0	0	0	0	0	0	0	0	0	0	0	0	0	0	0	0	0	0	0	0
Candidatus Fermentibacteria	0	0	0	0	0	0	0	0	0	0	0	0	0	0	0	0	0	0	0	0	0	0	0	0	0	0	0	0	0	0	0	0	0	0	0	0	0	0	0	0	0	0	0	0	0	0	0	0	0
Candidatus Coatesbacteria	0	0	0	0	0	0	0	0	0	0	0	0	0	0	0	0	0	0	0	0	0	0	0	0	0	0	0	0	0	0	0	0	0	0	0	0	0	0	0	0	0	0	0	0	0	0	0	0	0
Candidatus Woykebacteria	0	0	0	0	0	0	0	0	0	0	0	0	0	0	0	0	0	0	0	0	0	0	0	0	0	0	0	0	0	0	0	0	0	0	0	0	0	0	0	0	0	0	0	0	0	0	0	0	0
Candidatus Doudnabacteria	0	0	0	0	0	0	0	0	0	0	0	0	0	0	0	0	0	0	0	0	0	0	0	0	0	0	0	0	0	0	0	0	0	0	0	0	0	0	0	0	0	0	0	0	0	0	0	0	0
Candidatus Goldbacteria	0	0	0	0	0	0	0	0	0	0	0	0	0	0	0	0	0	0	0	0	0	0	0	0	0	0	0	0	0	0	0	0	0	0	0	0	0	0	0	0	0	0	0	0	0	0	0	0	0
Candidatus Auribacterota	0	0	0	0	0	0	0	0	0	0	0	0	0	0	0	0	0	0	0	0	0	0	0	0	0	0	0	0	0	0	0	0	0	0	0	0	0	0	0	0	0	0	0	0	0	0	0	0	0
Deferribacterota	0	0	0	0	0	0	0	0	0	0	0	0	0	0	0	0	0	0	0	0	0	0	0	0	0	0	0	0	0	0	0	0	0	0	0	0	0	0	0	0	0	0	0	0	0	0	0	0	0
Atribacterota	0	0	0	0	0	0	0	0	0	0	0	0	0	0	0	0	0	0	0	0	0	0	0	0	0	0	0	0	0	0	0	0	0	0	0	0	0	0	0	0	0	0	0	0	0	0	0	0	0
Candidatus Handelsmanbacteria	0	0	0	0	0	0	0	0	0	0	0.000793335	0	0	0	0	0	0	0	0	0	0	0	0	0	0	0	0	0	0	0	0	0	0	0	0	0	0	0	0	0	0	0	0	0	0	0	0	0	0
Candidatus Calescamantes	0	0	0	0	0	0	0	0	0	0	0	0	0	0	0	0	0	0	0	0	0	0	0	0	0	0	0	0	0	0	0	0	0	0	0	0	0	0	0	0	0	0	0	0	0	0	0	0	0
Candidatus Ryanbacteria	0	0	0	0	0	0	0	0	0	0	0	0	0	0	0	0	0	0	0	0	0	0	0	0	0	0	0	0	0	0	0	0	0	0	0	0	0	0	0	0	0	0	0	0	0	0	0	0	0
Candidatus Collierbacteria	0	0	0	0	0	0	0	0	0	0	0	0	0	0	0	0	0	0	0	0	0	0	0	0	0	0	0	0	0	0	0	0	0	0	0	0	0	0	0	0	0	0	0	0	0	0	0	0	0
Candidatus Daviesbacteria	0	0	0	0	0	0	0	0	0	0	0	0	0	0	0	0	0	0	0	0	0	0	0	0	0	0	0	0	0	0	0	0	0	0	0	0	0	0	0	0	0	0	0	0	0	0	0	0	0
Candidatus Krumholzibacteriota	0	0	0	0	0	0	0	0	0	0	0	0	0	0	0	0	0	0	0	0	0	0	0	0	0	0	0	0	0	0	0	0	0	0	0	0	0	0	0	0	0	0	0	0	0	0	0	0	0
[truncated: 745 more columns]

## Sheet: Top 10 bacterial phyla
Dataset 4, Table 2: The relative abundance of the top 10 most abundant bacterial phyla per sample. Taxonomic information per sample is provided. The number of samples in which the phyla are present, as well as their average abundance in those samples is indicated.
								765	623	389	471	610	367	777	519	557	366	579	Presence
SAMPLE TAXONOMY								9.36487	1.86418	0.419287	1.80835	2.6617	0.41775	3.20348	0.61058	0.139179	0.157069	0.468082	Average abundance
Sample_name	Superkingdom	Phylum	Class	Order	Family	Genus	Species	Pseudomonadota	Actinomycetota	Chloroflexota	Cyanobacteriota	Acidobacteriota	Verrucomicrobiota	Unclassified	Bacteroidota	Bacillota	Planctomycetota	Others
SRR1532720	Eukaryota	Ascomycota	Arthoniomycetes	Arthoniales	Arthoniaceae	Arthonia	Arthonia rubrocincta	0	0	0	0	0	0	0	0	0	0	0.031384
SRR13685140	Eukaryota	Ascomycota	Arthoniomycetes	Arthoniales	Arthoniaceae	Arthonia	Arthonia susa	0.284864	0	0	0	0	0	1.02482	0.014712	1.16788	0.00803266	0.0105147
SRR14722233	Eukaryota	Ascomycota	Arthoniomycetes	Arthoniales	Arthoniaceae	Arthonia	Arthonia ruana	5.89835	17.2421	0.0613227	0.00371806	2.8787	2.38895	8.20361	0.059813	0.046466	0.0294068	0.0815614
SRR14722222	Eukaryota	Ascomycota	Arthoniomycetes	Arthoniales	Arthoniaceae	Arthonia	Arthonia quintaria	6.28828	0.0443526	0	0	0.00539996	0.00639679	1.00121	0.0356285	0.0467057	0	0
SRR14722214	Eukaryota	Ascomycota	Arthoniomycetes	Arthoniales	Arthoniaceae	Arthonia	Arthonia anglica	35.0625	0.0567417	0	0	4.91835	0	4.39838	0	0.0615773	0.0338652	0.0255605
SRR14722193	Eukaryota	Ascomycota	Arthoniomycetes	Arthoniales	Arthoniaceae	Arthonia	Arthonia susa	0.541289	0.0433624	0.0241818	0.0171887	0	0	0.599431	0.0279123	0.169686	0	0.0523823
SRR14722071	Eukaryota	Ascomycota	Arthoniomycetes	Arthoniales	Arthoniaceae	Arthonia	Arthonia cupressina	23.5644	24.6082	0.0324825	0	34.7469	0.0128634	11.2189	0.0181885	0.0178609	0.00462437	0.135099
SRR14721978	Eukaryota	Ascomycota	Arthoniomycetes	Arthoniales	Arthoniaceae	Arthonia	Arthonia rubella	2.25788	0.0834822	0	0	0.0234049	0	0.846876	0	0.200447	0	0.345988
SRR14722260	Eukaryota	Ascomycota	Arthoniomycetes	Arthoniales	Arthoniaceae	Arthonia	Arthonia sp	0.265027	0.00777135	0	0	0	0	1.05016	0	1.09099	0.00798044	0
SRR13685160	Eukaryota	Ascomycota	Arthoniomycetes	Arthoniales	Arthoniaceae	Arthothelium	Arthothelium ruanum	6.16406	17.9429	0.13163	0.0038865	3.08039	2.47429	8.78091	0.0681308	0.0455343	0.0309591	0.12052
SRR14722172	Eukaryota	Ascomycota	Arthoniomycetes	Arthoniales	Chrysotrichaceae	Chrysothrix	Chrysothrix xanthina	23.9057	0.129629	0.0326046	0	10.5958	0.0410774	4.99772	0.00999202	0.098147	0.00809942	0.0974827
SRR14722092	Eukaryota	Ascomycota	Arthoniomycetes	Arthoniales	Chrysotrichaceae	Chrysothrix	Chrysothrix susquehannensis	0.141638	0.136369	18.0268	0.221676	0.960262	0	1.49756	0.0284576	0.0662918	0.0143583	0.102058
SRR14721969	Eukaryota	Ascomycota	Arthoniomycetes	Arthoniales	Chrysotrichaceae	Chrysothrix	Chrysothrix onokoensis	2.82874	0.0969896	0.162511	0	2.02301	0	2.32515	0	0.0542883	0	0.0251157
SRR14722270	Eukaryota	Ascomycota	Arthoniomycetes	Arthoniales	Chrysotrichaceae	Chrysothrix	Chrysothrix xanthina	0.359021	0.0352161	0	0	0.0331259	0	0.214129	0	0.22325	0	0.0659421
SRR19097877	Eukaryota	Ascomycota	Arthoniomycetes	Arthoniales	Chrysotrichaceae	Chrysothrix	Chrysothrix sp. TS-e1954	0.453675	0.00196092	0.00134127	0.122548	0	0	0.159174	0.0102511	0.025428	0	0.00187465
SRR19097874	Eukaryota	Ascomycota	Arthoniomycetes	Arthoniales	Lecanographaceae	Alyxoria	Alyxoria varia	26.3191	20.308	0.0109278	0.00137136	0.00175072	0.0263443	2.91446	0.122993	0.00263341	0.789475	0.029651
SRR14722143	Eukaryota	Ascomycota	Arthoniomycetes	Arthoniales	Lecanographaceae	Zwackhia	Zwackhia viridis	12.8695	21.3467	0	0.01028	1.20197	1.2224	9.74139	0	0.0339543	0.0755127	0.0380285
SRR13685142	Eukaryota	Ascomycota	Arthoniomycetes	Arthoniales	Opegraphaceae	Opegrapha	Opegrapha vulgata	8.6902	1.98032	0	0	0	0	3.78001	0	0	0	0
SRR14722194	Eukaryota	Ascomycota	Arthoniomycetes	Arthoniales	Opegraphaceae	Opegrapha	Opegrapha vulgata	8.37604	2.14865	0	0	0.0778145	0	3.08938	0	0	0	0
SRR14721966	Eukaryota	Ascomycota	Arthoniomycetes	Arthoniales	Opegraphaceae	Opegrapha	Opegrapha moroziana	14.2274	0	0	0	2.85422	0.00767037	2.04672	0	0.0173741	0	0.0676011
SRR19097867	Eukaryota	Ascomycota	Ascomycetes	Thelocarpales	Thelocarpaceae	Thelocarpon	Thelocarpon superellum	19.6795	0.811685	0.00616585	0.00255982	12.209	0.0137949	5.0356	0.345416	0.133968	0.0213102	0.369683
SRR19097873	Eukaryota	Ascomycota	Ascomycetes	Thelocarpales	Thelocarpaceae	Thelocarpon	Thelocarpon impressellum	24.4516	11.0618	0.0181809	4.66971	0.438217	0.533804	5.55973	3.20665	0.0347198	1.95423	0.884787
SRR19097893	Eukaryota	Ascomycota	Candelariomycetes	Candelariales	Candelariaceae	Candelaria	Candelaria pacifica	16.1538	0.149239	0.00342596	0.134044	2.82588	0.0006704	1.71292	0.352012	0.0987114	0.00768473	0.00619006
SRR19097870	Eukaryota	Ascomycota	Candelariomycetes	Candelariales	Candelariaceae	Candelina	Candelina submexicana	10.9238	0.900108	0.0310003	0.086796	0.00575648	0.008198	3.07214	1.75841	0.0105327	0.00230736	3.90143
SRR19097869	Eukaryota	Ascomycota	Candelariomycetes	Candelariales	Candelariaceae	Candelina	Candelina mexicana	14.8698	0.723086	0.0158398	2.18821	0.649519	0.00313412	4.46913	0.137963	0.0166857	0.421701	3.76589
SRR19097878	Eukaryota	Ascomycota	Candelariomycetes	Candelariales	Pycnoraceae	Pycnora	Pycnora praestabilis	29.6446	0.0188293	0.0221919	0.00408022	19.2649	0.00165445	4.037	0.00109017	0.00113067	0.00253187	0.0175891
SRR19097894	Eukaryota	Ascomycota	Coniocybomycetes	Coniocybales	Coniocybaceae	Chaenotheca	Chaenotheca gracillima	9.71332	0.00701355	0	0.00768985	1.44016	0.00553438	9.95051	0	0	0	0.00367718
SRR19097868	Eukaryota	Ascomycota	Coniocybomycetes	Coniocybales	Coniocybaceae	Sclerophora	Sclerophora amabilis	7.94442	14.23	0	0.0207961	0.00111735	0.000589707	1.14305	0.291053	0.0129719	0.00363171	0.0947149
SRR14722276	Eukaryota	Ascomycota	Dothideomycetes	Mycosphaerellales	Cystocoleaceae	Cystocoleus	Cystocoleus ebeneus	15.3713	0.360399	67.8289	0.0865835	3.49232	0.125668	8.58559	0.0586341	0.226261	0.0250238	0.0452041
SRR14721933	Eukaryota	Ascomycota	Dothideomycetes	Trypetheliales	Trypetheliaceae	Bathelium	Bathelium carolinianum	0.438862	0.0490287	0	0	2.65719	0.634221	1.4489	0.0294053	0	0	0
SRR19097884	Eukaryota	Ascomycota	Dothideomycetes	Trypetheliales	Trypetheliaceae	Bathelium	Bathelium mastoideum MAG TS-e1945	19.5636	0.0175335	0	0.0282938	1.54702	0	1.28425	0.00514646	0	0.00398255	0.00979694
SRR19097883	Eukaryota	Ascomycota	Dothideomycetes	Trypetheliales	Trypetheliaceae	Bathelium	Bathelium mastoideum MAG TS-e1945	25.0727	0.0235748	0.00474779	0.00262166	0.272694	0.479695	2.03346	0.0102254	0	0.0716863	0.00588246
SRR19097885	Eukaryota	Ascomycota	Dothideomycetes	Trypetheliales	Trypetheliaceae	Bogoriella	Bogoriella megaspora	6.44102	11.472	0.00232576	0.0116625	1.22397	0.0999157	3.89264	0.385487	0.0134191	0.00852534	0.0502739
SRR14722280	Eukaryota	Ascomycota	Dothideomycetes	Trypetheliales	Trypetheliaceae	Dictyomeridium	Dictyomeridium proponens	0.040039	0	0	0	0.0894842	0	0.471221	0.0200558	0.300568	0	0
SRR14722218	Eukaryota	Ascomycota	Dothideomycetes	Trypetheliales	Trypetheliaceae	Viridothelium	Viridothelium virens	26.0179	0.0239516	0	0	5.79927	0.524736	5.20751	0	0	0	0.00901008
SRR14722281	Eukaryota	Ascomycota	Dothideomycetes	Trypetheliales	Trypetheliaceae	Viridothelium	Viridothelium virens	1.59394	0	0	0	0.821463	0	0.656495	0.0131305	0.00794432	0	0.0396411
SRR14722135	Eukaryota	Ascomycota	Eurotiomycetes	Mycocaliciales	Mycocaliciaceae	Mycocalicium	Mycocalicium subtile	3.95697	0.00734216	0.00543356	0	1.78529	0	0.734806	0.0652763	0.0606307	0	0
SRR14722249	Eukaryota	Ascomycota	Eurotiomycetes	Pyrenulales	Pyrenulaceae	Anthracothecium	Anthracothecium nanum	3.02028	0.00799277	0.0298704	0	0.0462603	0.0115819	1.24948	0.0436264	0.665725	0	0
SRR14722196	Eukaryota	Ascomycota	Eurotiomycetes	Pyrenulales	Pyrenulaceae	Pyrenula	Pyrenula pseudobufonia	1.6293	0	0	0	0.0507033	0	0.465053	0	0.0557136	0	0
SRR14722189	Eukaryota	Ascomycota	Eurotiomycetes	Pyrenulales	Pyrenulaceae	Pyrenula	Pyrenula leucostoma	0.361377	0.107297	0	0	0.0197806	0	0.243298	0	0	0	0
SRR14722061	Eukaryota	Ascomycota	Eurotiomycetes	Pyrenulales	Pyrenulaceae	Pyrenula	Pyrenula pseudobufonia	0.19587	22.5595	0	0	0	0	1.24036	0	0.266809	0	0
SRR14722048	Eukaryota	Ascomycota	Eurotiomycetes	Pyrenulales	Pyrenulaceae	Pyrenula	Pyrenula subelliptica	0.357629	80.7944	0.044718	0	0.0226944	0	3.71707	0	0.0199221	0	0.0774862
SRR14722246	Eukaryota	Ascomycota	Eurotiomycetes	Pyrenulales	Pyrenulaceae	Pyrenula	Pyrenula santensis	5.86189	0.0201659	0	0	0.077079	0.0377046	1.9219	0	0.46322	0	0.0435383
SRR14721961	Eukaryota	Ascomycota	Eurotiomycetes	Verrucariales	Verrucariaceae	Dermatocarpon	Dermatocarpon muhlenbergii	2.64369	34.157	0.0539741	0.0506534	3.59797	0.0170367	6.44026	0.0798221	0.0136304	0.0361691	0.0624636
SRR14721937	Eukaryota	Ascomycota	Eurotiomycetes	Verrucariales	Verrucariaceae	Dermatocarpon	Dermatocarpon luridum	7.00256	0.0823911	9.12636	0	0.0764014	0.167072	3.1291	0	0.105677	0	0.905705
SRR1532957	Eukaryota	Ascomycota	Eurotiomycetes	Verrucariales	Verrucariaceae	Endocarpon	Endocarpon pallidulum	0	0	0	0	0	0	0	0	0	0	0.031384
SAMN13290186	Eukaryota	Ascomycota	Eurotiomycetes	Verrucariales	Verrucariaceae	Endocarpon	Endocarpon pusillum	0.00816115	0	0	0	0	0	24.3041	0	0.506604	0	0
SRR14722287	Eukaryota	Ascomycota	Eurotiomycetes	Verrucariales	Verrucariaceae	Flakea	Flakea papillata	24.1344	45.1224	0.539149	1.27864	0	0.0538172	4.51537	0.0432699	0	0	0
SRR14721924	Eukaryota	Ascomycota	Eurotiomycetes	Verrucariales	Verrucariaceae	Placidium	Placidium arboreum	2.24923	7.11907	0.0553839	0.173439	45.0771	0.0899121	16.1791	0.0275229	0.0349525	0.0474391	0.120605
SRR14722308	Eukaryota	Ascomycota	Eurotiomycetes	Verrucariales	Verrucariaceae	Willeya	Willeya diffractella	0.213139	8.13079	0.0222339	0.00891544	0.019916	0.00295851	1.20324	0.0693938	0.13809	0	0.0628924
SRR19097866	Eukaryota	Ascomycota	Geoglossomycetes	Geoglossales	Geoglossaceae	Geoglossum	Geoglossum umbratile	30.8646	0.0196868	0.0175986	0.00184985	0.000452607	0.00385104	1.55276	6.74682	0.029524	0.0150658	0.0253462
SRR19097865	Eukaryota	Ascomycota	Geoglossomycetes	Geoglossales	Geoglossaceae	Geoglossum	Geoglossum simile	48.9732	0.0113441	0	0	0	0	0.724732	3.98706	0.0010054	0	0.0117254
SRR19097892	Eukaryota	Ascomycota	Geoglossomycetes	Geoglossales	Geoglossaceae	Trichoglossum	Trichoglossum hirsutum	39.6964	0.893703	0.00258805	0.00140319	0.154133	0.719082	1.86739	7.30757	0.00340254	0.00587962	0.0373302
SRR1531163	Eukaryota	Ascomycota	Lecanoromycetes	Acarosporales	Acarosporaceae	Acarospora	Acarospora strigata	0	0	0	0	0	0	0	0	0	0	0
SRR12518884	Eukaryota	Ascomycota	Lecanoromycetes	Acarosporales	Acarosporaceae	Acarospora	Acarospora fuscata	14.1194	0.155549	0	0	55.6752	0	10.5943	0.0493653	0.10383	0.0424405	0.0918337
SRR14722098	Eukaryota	Ascomycota	Lecanoromycetes	Acarosporales	Acarosporaceae	Acarospora	Acarospora sinopica	8.08367	0.055507	6.39449	2.68938	5.78391	0	2.8618	0.00656838	0.0526121	0	0.531397
SRR14722090	Eukaryota	Ascomycota	Lecanoromycetes	Acarosporales	Acarosporaceae	Acarospora	Acarospora sp. Tripp_6053_NY-2858381	8.41038	0.632763	8.9449	0.0782608	5.91731	0.0109187	3.02842	0	0.0916962	0	0.358477
SRR18162839	Eukaryota	Ascomycota	Lecanoromycetes	Acarosporales	Acarosporaceae	Acarospora	Acarospora aff. strigata	0.415781	0.00771801	0.00148323	0.168092	0.00439436	0	0.498113	0.297812	0.184522	0.00250344	0.00395728
SRR19097888	Eukaryota	Ascomycota	Lecanoromycetes	Acarosporales	Acarosporaceae	Caeruleum	Caeruleum heppii	59.8223	3.03067	0.0555424	0.392645	0.11501	0.00854939	7.9271	1.62086	0.0206823	0.772503	2.10965
SRR19097875	Eukaryota	Ascomycota	Lecanoromycetes	Acarosporales	Acarosporaceae	Pleopsidium	Pleopsidium flavum	0.013283	0.00159051	0.0259627	0.0902055	0	0	0.140273	0.00231896	0.0123345	0	0.000985729
SRR14722065	Eukaryota	Ascomycota	Lecanoromycetes	Acarosporales	Acarosporaceae	Polysporina	Polysporina simplex	1.69456	0.0116167	0	0.012172	2.27139	0.0109088	1.15245	0.0115098	0.403235	0	0.194949
SRR14721929	Eukaryota	Ascomycota	Lecanoromycetes	Caliciales	Caliciaceae	Buellia	Buellia stillingiana	2.17746	0.0736032	0.00411803	0.0249419	1.81089	1.53292	3.8988	0.00748375	0.0331795	0.861304	0.00958773
SRR14722105	Eukaryota	Ascomycota	Lecanoromycetes	Caliciales	Caliciaceae	Buellia	Buellia spuria	0.142719	0	0.14042	0.12999	0.179502	0	0.793663	0.00904634	0.580827	0	0.0281892
SRR14722083	Eukaryota	Ascomycota	Lecanoromycetes	Caliciales	Caliciaceae	Buellia	Buellia spuria	2.4841	0.0284066	0.386885	0.0277795	1.56	0.00464325	1.38757	0	0.0131649	0	0.339402
SRR14721949	Eukaryota	Ascomycota	Lecanoromycetes	Caliciales	Caliciaceae	Buellia	Buellia spuria	0.0157948	0	0	0.0618667	0.593069	0	0.342247	0.0575538	0.0389736	0	0.00697958
SRR14721926	Eukaryota	Ascomycota	Lecanoromycetes	Caliciales	Caliciaceae	Buellia	Buellia mamillana	0.356754	0	0	0	0.975558	0	0.374984	0	0	0	0
SRR14722278	Eukaryota	Ascomycota	Lecanoromycetes	Caliciales	Caliciaceae	Buellia	Buellia spuria	3.44328	0.0341625	0.00560889	0.0337597	5.89511	4.69423	3.69743	0	0.178296	0.0178558	0
SRR14722024	Eukaryota	Ascomycota	Lecanoromycetes	Caliciales	Caliciaceae	Dermiscellum	Dermiscellum oulocheilum	3.22293	0.0376152	0	0	0	0	4.32888	0.231995	3.2508	0	0.227461
SRR14722167	Eukaryota	Ascomycota	Lecanoromycetes	Caliciales	Caliciaceae	Dimelaena	Dimelaena oreina	3.24988	2.38955	0.0137479	0.0717341	4.96903	0	1.76694	0.00535932	0.0580676	0.00531027	0.363507
SRR9610078	Eukaryota	Ascomycota	Lecanoromycetes	Caliciales	Caliciaceae	Dirinaria	Dirinaria aegialita	0.321312	0	0	0.302645	0	0	0	0	0	0	0
SRR9610076	Eukaryota	Ascomycota	Lecanoromycetes	Caliciales	Caliciaceae	Dirinaria	Dirinaria applanata	0.013056	0	0	0.0297229	0	0	0.0400824	0	0	0	0
SRR14721986	Eukaryota	Ascomycota	Lecanoromycetes	Caliciales	Caliciaceae	Dirinaria	Dirinaria frostii	1.25382	0.0404586	0	0	3.80191	0	1.23966	0.0627174	0.121607	0	0
SRR14722234	Eukaryota	Ascomycota	Lecanoromycetes	Caliciales	Caliciaceae	Pyxine	Pyxine sorediata	4.30641	0.163994	0	0	4.85566	0.0428863	5.37829	0	0	0.0260819	0
SRR14721990	Eukaryota	Ascomycota	Lecanoromycetes	Caliciales	Caliciaceae	Pyxine	Pyxine sorediata	1.13833	14.7861	0.0373762	0	1.06788	0.238965	2.62381	0.0746976	0.604794	0	0.00854637
SRR14722273	Eukaryota	Ascomycota	Lecanoromycetes	Caliciales	Physciaceae	Anaptychia	Anaptychia palmulata	0.348546	0.0314724	0	0	0	0.018389	0.377591	0	0.0329188	0	0
SRR14721938	Eukaryota	Ascomycota	Lecanoromycetes	Caliciales	Physciaceae	Anaptychia	Anaptychia palmulata	1.36968	30.129	0.151968	0	34.5158	0.336041	10.5291	0.228678	0.0180647	0.0175681	0.14145
ERR5059413	Eukaryota	Ascomycota	Lecanoromycetes	Caliciales	Physciaceae	Heterodermia	Heterodermia speciosa	9.45421	5.47922	0.0490516	1.05438	0.101315	0.622383	5.16497	7.0913	0.438828	0.0392381	0.472865
SRR13685124	Eukaryota	Ascomycota	Lecanoromycetes	Caliciales	Physciaceae	Heterodermia	Heterodermia albicans	14.9056	1.57847	0.0497446	0.0470044	1.72982	0.0579096	3.92256	0	0.0724612	0.0213308	0.0818796
SRR13685145	Eukaryota	Ascomycota	Lecanoromycetes	Caliciales	Physciaceae	Heterodermia	Heterodermia appalachiensis	15.8425	0.0514583	0.0066789	0.0190988	3.60495	6.7583	11.8138	0.282179	0.0606066	0.0662963	0.0327804
SRR13685161	Eukaryota	Ascomycota	Lecanoromycetes	Caliciales	Physciaceae	Heterodermia	Heterodermia casarettiana	0.00580744	0	0.0340872	0.0887566	0	0	0.146206	0	0.0430178	0	0
SRR13685176	Eukaryota	Ascomycota	Lecanoromycetes	Caliciales	Physciaceae	Heterodermia	Heterodermia echinata	0.983925	0.0120539	0.00629174	0.115741	2.07065	0.0145233	0.700103	0.0175168	0.0372555	0	0.012071
SRR14722262	Eukaryota	Ascomycota	Lecanoromycetes	Caliciales	Physciaceae	Heterodermia	Heterodermia langdoniana	0.0133706	0.0144519	0	0.0386328	0.0352047	0	0.139147	0.0249063	0	0	0.045469
SRR14722144	Eukaryota	Ascomycota	Lecanoromycetes	Caliciales	Physciaceae	Heterodermia	Heterodermia appalachiensis	0.175083	0.13369	0.0189094	5.19078	0	0.102089	0.653699	0.00716325	0.42099	0.00327007	0.0113159
SRR14722138	Eukaryota	Ascomycota	Lecanoromycetes	Caliciales	Physciaceae	Heterodermia	Heterodermia speciosa	3.43306	0.899943	0	0.109748	0	1.05084	2.099	0.0108764	0.0127388	0.0124228	0.0147642
SRR14722133	Eukaryota	Ascomycota	Lecanoromycetes	Caliciales	Physciaceae	Heterodermia	Heterodermia hypoleuca	5.42476	8.21446	0.0198287	0.192031	4.68938	0.0889391	5.30693	0.0514889	0.0400504	0.0260451	0.0946646
SRR14722081	Eukaryota	Ascomycota	Lecanoromycetes	Caliciales	Physciaceae	Heterodermia	Heterodermia appalachiensis	16.0365	0.0542392	0.00666214	0.0446097	3.51993	6.82018	12.0148	0.300186	0.0489654	0.0449367	0.0457398
SRR14722047	Eukaryota	Ascomycota	Lecanoromycetes	Caliciales	Physciaceae	Heterodermia	Heterodermia leucomelaena	5.33811	0.0102078	0	0.00999401	0	0	1.07264	0	0.0720276	0.00688475	0.0195695
SRR14722005	Eukaryota	Ascomycota	Lecanoromycetes	Caliciales	Physciaceae	Heterodermia	Heterodermia neglecta	0.212118	0.0529141	0	0.067095	0.0267649	0	0.499563	0.0176665	0.228567	0	0.0256189
SRR14721925	Eukaryota	Ascomycota	Lecanoromycetes	Caliciales	Physciaceae	Heterodermia	Heterodermia speciosa	0.343542	0.087355	0	0.257374	0	0	0.30185	0	0.113711	0	0
SRR14722316	Eukaryota	Ascomycota	Lecanoromycetes	Caliciales	Physciaceae	Heterodermia	Heterodermia echinata	0.985723	0.012076	0.00630324	0.115953	2.07444	0.0145498	0.701382	0.0175488	0.0373236	0	0.0120931
SRR14722305	Eukaryota	Ascomycota	Lecanoromycetes	Caliciales	Physciaceae	Heterodermia	Heterodermia langdoniana	15.2369	0.432582	0.00933732	0.0187452	6.18712	1.75625	5.94308	0.370081	0.0519212	0.0234105	0.00835258
SRR14722266	Eukaryota	Ascomycota	Lecanoromycetes	Caliciales	Physciaceae	Heterodermia	Heterodermia obscurata	2.15863	17.2864	0.0655415	0.0116456	0	0.00732055	1.95512	0	0.0990356	0	0.0933784
SRR14722256	Eukaryota	Ascomycota	Lecanoromycetes	Caliciales	Physciaceae	Heterodermia	Heterodermia crocea	0.406573	0.55155	0	0.0173293	0.0261218	0.0206746	0.750809	0	0.260143	0	0.0761555
SRR18162827	Eukaryota	Ascomycota	Lecanoromycetes	Caliciales	Physciaceae	Heterodermia	Heterodermia speciosa	0.0110863	0	0.00404887	0.00820237	0	0	0.457701	0.00237956	0.0130238	0	0.00243362
SRR12518694	Eukaryota	Ascomycota	Lecanoromycetes	Caliciales	Physciaceae	Phaeophyscia	Phaeophyscia orbicularis	0.354561	0.128903	0	0	0.141488	0	0.91256	8.30167	0.143396	0.00997878	0.0297496
SRR14722141	Eukaryota	Ascomycota	Lecanoromycetes	Caliciales	Physciaceae	Phaeophyscia	Phaeophyscia squarrosa	5.64939	0.850355	0	0.223585	0.229927	0.286342	3.14296	0.1563	0.0900305	0	0.141029
SRR14722054	Eukaryota	Ascomycota	Lecanoromycetes	Caliciales	Physciaceae	Phaeophyscia	Phaeophyscia rubropulchra	0.598324	5.93242	0.115699	18.5837	7.59946	0	4.59591	0.0841711	0.3593	0.0337008	0.0958794
SRR14722036	Eukaryota	Ascomycota	Lecanoromycetes	Caliciales	Physciaceae	Phaeophyscia	Phaeophyscia hispidula	0.122764	0.07634	0	0.33873	0.0473026	1.43012	1.88715	0.0748242	0.416621	0	0.0893442
SRR14721967	Eukaryota	Ascomycota	Lecanoromycetes	Caliciales	Physciaceae	Phaeophyscia	Phaeophyscia adiastola	0.30339	7.49468	0	0.0757137	0.0976739	0	1.06589	0.0232339	0.186971	0	0.0277525
SRR14721931	Eukaryota	Ascomycota	Lecanoromycetes	Caliciales	Physciaceae	Phaeophyscia	Phaeophyscia rubropulchra	0.222792	0.505688	1.14312	0.117974	15.1463	0.02162	2.74462	0.151305	0.0649671	0.0122457	0.0152862
SRR1532736	Eukaryota	Ascomycota	Lecanoromycetes	Caliciales	Physciaceae	Physcia	Physcia stellaris	0.143991	0.000754209	0.00106667	2.22972	0.538668	0.0428517	0.432337	0.00897403	0.00110047	0.00425418	0.40095
SRR12240183	Eukaryota	Ascomycota	Lecanoromycetes	Caliciales	Physciaceae	Physcia	Physcia biziana	26.9449	0.0181618	0	0.297418	0.172272	0.0335162	4.09048	4.81399	0	0.00900267	0.504059
SRR17413110	Eukaryota	Ascomycota	Lecanoromycetes	Caliciales	Physciaceae	Physcia	Physcia caesia	10.4337	6.71474	0.019751	0.265974	0.324555	0	6.23982	3.09917	0.0175601	0	5.3425
SRR14722017	Eukaryota	Ascomycota	Lecanoromycetes	Caliciales	Physciaceae	Polyblastidium	Polyblastidium squamulosum	0.589465	0.032879	0	0	0	0.043383	0.546942	0	0.38474	0	0.0389041
ERR9935909	Eukaryota	Ascomycota	Lecanoromycetes	Caliciales	Physciaceae	Rinodina	Rinodina moziana var. moziana	71.6691	2.57259	0.0597938	0	12.5696	1.83556	8.31454	0.0487002	0.010442	0.0102319	2.74328
SRR14722206	Eukaryota	Ascomycota	Lecanoromycetes	Caliciales	Physciaceae	Rinodina	Rinodina adirondackii	0.952766	0.0432958	0	0	0.00677785	0	0.318387	0	0.10447	0	0
SRR14722045	Eukaryota	Ascomycota	Lecanoromycetes	Caliciales	Physciaceae	Rinodina	Rinodina ascociscana	2.80456	14.9591	0	0	0.0926061	0.0530017	4.0836	0.0959176	0.149392	0	0.0256791
SRR14722043	Eukaryota	Ascomycota	Lecanoromycetes	Caliciales	Physciaceae	Rinodina	Rinodina tephraspis	23.11	5.47378	0.0360947	0.345947	11.934	0	9.24362	0.0107695	0.217073	0	1.38952
SRR14721991	Eukaryota	Ascomycota	Lecanoromycetes	Caliciales	Physciaceae	Rinodina	Rinodina dolichospora	0.733506	0.126568	0.0212076	0.0667248	0	0.00861025	0.725954	0	0.907543	0	0.0242956
SRR14722303	Eukaryota	Ascomycota	Lecanoromycetes	Caliciales	Physciaceae	Rinodina	Rinodina brauniana	0.464413	0.117552	0	0.0567045	3.12317	0	1.93537	0	0.0409968	0	1.82264
SRR1531493	Eukaryota	Ascomycota	Lecanoromycetes	Graphidales	Graphidaceae	Graphis	Graphis scripta	0	0	0	0	0	0	0	0	0	0	0
SRR13685158	Eukaryota	Ascomycota	Lecanoromycetes	Gyalectales	Phlyctidaceae	Phlyctis	Phlyctis boliviensis	0.0604657	0.0396941	0	0	0	0.0405572	0.571334	0	0	0	0
SRR14722217	Eukaryota	Ascomycota	Lecanoromycetes	Gyalectales	Phlyctidaceae	Phlyctis	Phlyctis boliviensis	0.135684	0.0329767	0	0	0	0	0.648649	0	0.0139421	0	0
SRR14722037	Eukaryota	Ascomycota	Lecanoromycetes	Gyalectales	Phlyctidaceae	Phlyctis	Phlyctis speirea	0.407172	0.0652659	0	0	0.0432721	0	1.63295	0.0438266	0.594402	0	0.491011
SRR14722313	Eukaryota	Ascomycota	Lecanoromycetes	Gyalectales	Phlyctidaceae	Phlyctis	Phlyctis petraea	0.0975424	0.0524742	0	0	0.0303358	0	0.487171	0	0.27723	0	0.013987
SRR14722311	Eukaryota	Ascomycota	Lecanoromycetes	Gyalectales	Phlyctidaceae	Phlyctis	Phlyctis boliviensis	0	0.0574506	0	0	0	0	0.147562	0	0	0	0
SRR14721971	Eukaryota	Ascomycota	Lecanoromycetes	Gyalectales	Trichotheliaceae	Porina	Porina heterospora	14.8655	0.172874	0	0	0	0	1.3326	0.0339734	0	0	0.028313
SRR14722125	Eukaryota	Ascomycota	Lecanoromycetes	Hymeneliales	Hymeneliaceae	Ionaspis	Ionaspis alba	9.91486	0.063818	0	0	5.51439	0	2.81236	0.0189144	0.0152752	0.00156257	1.535
SRR14721959	Eukaryota	Ascomycota	Lecanoromycetes	Hymeneliales	Hymeneliaceae	Ionaspis	Ionaspis lacustris	2.31641	0.154213	0.0100339	0	0	0	0.586907	0.250174	0	0.0146223	0.0482626
SRR14722327	Eukaryota	Ascomycota	Lecanoromycetes	Lecanorales	Catillariaceae	Catillaria	Catillaria lenticularis	4.21447	34.2786	0.0261099	0	0	0	3.69272	0.81519	0.0346799	0.00913356	0.126159
SRR7346457	Eukaryota	Ascomycota	Lecanoromycetes	Lecanorales	Cetradoniaceae	Cetradonia	Cetradonia linearis	0.620427	0.139062	0	0.039732	0.844145	0	1.91956	0.0388713	0.72484	0	0.814262
SRR7346458	Eukaryota	Ascomycota	Lecanoromycetes	Lecanorales	Cetradoniaceae	Cetradonia	Cetradonia linearis	1.85197	0.102239	0.0462036	0	0	0	4.98987	0.0807839	2.16642	0	0.010707
SRR7346455	Eukaryota	Ascomycota	Lecanoromycetes	Lecanorales	Cetradoniaceae	Cetradonia	Cetradonia linearis	0.922018	0.190996	0	0	0	0.0451547	3.74003	0.049894	0.728108	0	0.336157
SRR7346456	Eukaryota	Ascomycota	Lecanoromycetes	Lecanorales	Cetradoniaceae	Cetradonia	Cetradonia linearis	2.2036	0.247907	0	0	0	0	5.89304	0.0539708	1.48731	0	0.363754
SRR7346459	Eukaryota	Ascomycota	Lecanoromycetes	Lecanorales	Cetradoniaceae	Cetradonia	Cetradonia linearis	1.44378	0.135208	0.173471	0	0	0	3.35564	0.046919	1.95834	0	0.228766
SRR7346460	Eukaryota	Ascomycota	Lecanoromycetes	Lecanorales	Cetradoniaceae	Cetradonia	Cetradonia linearis	0.656055	0.0418438	0.236828	0	0.126696	0	6.25405	0.0751823	3.56332	0	0.0400792
SRR7346467	Eukaryota	Ascomycota	Lecanoromycetes	Lecanorales	Cetradoniaceae	Cetradonia	Cetradonia linearis	0.98337	0.0805504	0.667291	0	0	0	6.07785	0.0238369	4.06879	0	0.0889209
SRR7346468	Eukaryota	Ascomycota	Lecanoromycetes	Lecanorales	Cetradoniaceae	Cetradonia	Cetradonia linearis	0.41189	0.164414	0.347291	0.0674712	0	0	3.00443	0.0341701	1.34465	0	0.0216106
SRR7346465	Eukaryota	Ascomycota	Lecanoromycetes	Lecanorales	Cetradoniaceae	Cetradonia	Cetradonia linearis	0.557478	0.0565543	1.13874	0	0	0	5.57037	0.0265984	6.77004	0	0
SRR7346466	Eukaryota	Ascomycota	Lecanoromycetes	Lecanorales	Cetradoniaceae	Cetradonia	Cetradonia linearis	2.51345	0.13028	0.0260253	0	0.465929	0	4.77098	0.0995004	0.812158	0	0.312757
SRR7346472	Eukaryota	Ascomycota	Lecanoromycetes	Lecanorales	Cetradoniaceae	Cetradonia	Cetradonia linearis	1.91813	0.230694	0.0603998	0	0	0.176609	6.43088	0.232486	10.647	0	0.0465797
SRR7346479	Eukaryota	Ascomycota	Lecanoromycetes	Lecanorales	Cetradoniaceae	Cetradonia	Cetradonia linearis	4.17633	0.164464	1.06437	0	0	0	6.51552	0.0763329	4.31026	0	0.146262
ERR3588817	Eukaryota	Ascomycota	Lecanoromycetes	Lecanorales	Cladoniaceae	Cladonia	Cladonia stellaris	2.03039	0.0668309	0.00878726	0.00599842	0.11498	0	3.26281	0	0.322483	0	0.0167738
ERR3588818	Eukaryota	Ascomycota	Lecanoromycetes	Lecanorales	Cladoniaceae	Cladonia	Cladonia uncialis subsp. biuncialis	2.11648	0.00814734	0	0	2.02513	0.010402	2.23787	0	0.248647	0	0.0204392
ERR3588819	Eukaryota	Ascomycota	Lecanoromycetes	Lecanorales	Cladoniaceae	Cladonia	Cladonia rangiferina subsp. rangiferina	2.74843	0.0477164	0	0	0.197332	0	2.69579	0.0203016	0.0991394	0.0154583	0
ERR3588820	Eukaryota	Ascomycota	Lecanoromycetes	Lecanorales	Cladoniaceae	Cladonia	Cladonia mitis	0.415949	0.00670278	0	0	0.0626516	0	0.716565	0.0682198	0.0600281	0	0.0105288
ERR3588821	Eukaryota	Ascomycota	Lecanoromycetes	Lecanorales	Cladoniaceae	Cladonia	Cladonia arbuscula	2.35382	0.0830761	0.0443275	0	0.489813	0.0296762	2.33288	0.0295644	0.233127	0	0.0870326
ERR3588822	Eukaryota	Ascomycota	Lecanoromycetes	Lecanorales	Cladoniaceae	Cladonia	Cladonia rangiferina subsp. rangiferina	2.0004	0.0508936	0.00677767	0.0134157	0.182404	0	2.00753	0.0239642	0.330883	0	0.00455443
ERR4179389	Eukaryota	Ascomycota	Lecanoromycetes	Lecanorales	Cladoniaceae	Cladonia	Cladonia furcata	30.5929	0.0909194	0.00481273	0.0231485	8.78878	0.222859	2.99406	0.0559564	0.00356748	0.0137563	0.0488324
SRR9278453	Eukaryota	Ascomycota	Lecanoromycetes	Lecanorales	Cladoniaceae	Cladonia	Cladonia uncialis	0	0	0	0	0	0	0.0038856	0	0	0	0
SRR13685172	Eukaryota	Ascomycota	Lecanoromycetes	Lecanorales	Cladoniaceae	Cladonia	Cladonia caroliniana	17.2092	0.0289171	0	0	0.454817	0	3.15605	0	0.0163932	0	0.0305228
SRR13685169	Eukaryota	Ascomycota	Lecanoromycetes	Lecanorales	Cladoniaceae	Cladonia	Cladonia furcata	2.08387	0.626316	0.0124962	0	0.129212	3.34296	6.51814	0	0.0345485	0.0110011	0.00445167
SRR14721952	Eukaryota	Ascomycota	Lecanoromycetes	Lecanorales	Cladoniaceae	Cladonia	Cladonia ochrochlora	1.15114	0	0.00972048	0	5.35617	0.912155	2.10273	0	0.0153351	0.0156374	0.0372779
SRR14722250	Eukaryota	Ascomycota	Lecanoromycetes	Lecanorales	Cladoniaceae	Cladonia	Cladonia coniocraea	0.720205	0.108162	0	0	0.0149103	0	0.320245	0	0.0401586	0	0
SRR14722171	Eukaryota	Ascomycota	Lecanoromycetes	Lecanorales	Cladoniaceae	Cladonia	Cladonia uncialis	0.866247	0.0514716	0	0.0166564	0.549855	0.00862664	0.913554	0.0275732	0.193979	0.00412827	0.0116828
SRR14722170	Eukaryota	Ascomycota	Lecanoromycetes	Lecanorales	Cladoniaceae	Cladonia	Cladonia rangiferina	20.1503	0.0644277	0.0185786	0.0226353	5.20151	3.67254	10.3869	0.0236483	0.0270012	0.287116	0.477375
SRR14722150	Eukaryota	Ascomycota	Lecanoromycetes	Lecanorales	Cladoniaceae	Cladonia	Cladonia arbuscula	14.4473	0.220086	0.00422525	0.00759423	8.98576	0.42136	5.31824	0.00908327	0.00283101	0.0260391	0.0433314
SRR14722121	Eukaryota	Ascomycota	Lecanoromycetes	Lecanorales	Cladoniaceae	Cladonia	Cladonia macilenta	0.142529	0.00567317	0.00092048	0	0.528911	0	0.160417	0	0.00328884	0.00213429	0.00118061
SRR14722119	Eukaryota	Ascomycota	Lecanoromycetes	Lecanorales	Cladoniaceae	Cladonia	Cladonia grayi	0.632453	0.0111184	0.00303604	0.00930829	0.888854	0	0.398211	0.00339448	0.0375714	0	0.0110453
SRR14722117	Eukaryota	Ascomycota	Lecanoromycetes	Lecanorales	Cladoniaceae	Cladonia	Cladonia mateocyatha	1.99201	0.0711147	0	0.00652933	0.638519	0.893156	2.85654	0.00611656	0.229666	0.00551367	0.0215978
SRR14722103	Eukaryota	Ascomycota	Lecanoromycetes	Lecanorales	Cladoniaceae	Cladonia	Cladonia coccifera	1.21831	0.036344	0.00854359	0.0235981	0.0127184	0	0.548918	0.015296	0	0	0
SRR14722101	Eukaryota	Ascomycota	Lecanoromycetes	Lecanorales	Cladoniaceae	Cladonia	Cladonia strepsilis	9.60648	0.125334	4.29974	0.00447453	1.80634	0.00491461	1.90112	0	0.0650334	0	0.0785064
SRR14722099	Eukaryota	Ascomycota	Lecanoromycetes	Lecanorales	Cladoniaceae	Cladonia	Cladonia pyxidata	0.119304	0	0	0	0	0	0.194639	0	0.100852	0	0
SRR14722088	Eukaryota	Ascomycota	Lecanoromycetes	Lecanorales	Cladoniaceae	Cladonia	Cladonia uncialis	36.5249	0.0444686	0.00804607	0.0214342	7.80038	3.33948	9.37158	0.0134256	0.0685658	0.0601334	0.113113
SRR14722087	Eukaryota	Ascomycota	Lecanoromycetes	Lecanorales	Cladoniaceae	Cladonia	Cladonia stipitata	0.427725	0.0892899	38.7227	0.052416	4.35488	0	3.5309	0	0.0537817	0	0.0406409
SRR14722084	Eukaryota	Ascomycota	Lecanoromycetes	Lecanorales	Cladoniaceae	Cladonia	Cladonia squamosa	2.71268	0.127209	0	0.00822285	0.388963	0.066071	0.629038	0	0.0497477	0	0
SRR14722082	Eukaryota	Ascomycota	Lecanoromycetes	Lecanorales	Cladoniaceae	Cladonia	Cladonia mateocyatha	6.85478	0.0160915	0	0	4.23012	0.0262414	1.66642	0.0632191	0.0589936	0.00615385	0.189836
SRR14722080	Eukaryota	Ascomycota	Lecanoromycetes	Lecanorales	Cladoniaceae	Cladonia	Cladonia didyma	1.98778	0.129357	0	0	0.490723	0.00711584	0.85241	0	0.00768357	0	0.00712344
SRR14722057	Eukaryota	Ascomycota	Lecanoromycetes	Lecanorales	Cladoniaceae	Cladonia	Cladonia squamosa	1.71762	0.00911349	0	0	0.239606	0	0.720283	0	0.537675	0.00386075	0.00642791
SRR14722009	Eukaryota	Ascomycota	Lecanoromycetes	Lecanorales	Cladoniaceae	Cladonia	Cladonia apodocarpa	0.342844	0.012801	0.0250349	0	0	0	0.983604	0	0.556567	0	0.0558695
SRR14721965	Eukaryota	Ascomycota	Lecanoromycetes	Lecanorales	Cladoniaceae	Cladonia	Cladonia perforata	0.0690198	0.138541	0.334213	0	0	0	0.314938	0	0.108394	0	0
SRR14721939	Eukaryota	Ascomycota	Lecanoromycetes	Lecanorales	Cladoniaceae	Cladonia	Cladonia polycarpoides	12.0475	0.044923	0.0252702	0	10.1275	0	2.76434	0.0406697	0.039923	0	0.0571049
SRR14721936	Eukaryota	Ascomycota	Lecanoromycetes	Lecanorales	Cladoniaceae	Cladonia	Cladonia peziziformis	0.88295	0	0	0	8.09935	0	2.5388	0.0175074	0.0131455	0	0.024955
SRR14722319	Eukaryota	Ascomycota	Lecanoromycetes	Lecanorales	Cladoniaceae	Cladonia	Cladonia furcata	1.11727	0.0825691	0.00466189	0	0.102308	0	0.527845	0	0	0.0127775	0.173595
SRR14722301	Eukaryota	Ascomycota	Lecanoromycetes	Lecanorales	Cladoniaceae	Cladonia	Cladonia leporina	17.9916	0.0439147	0.00845018	0.00712048	5.42315	2.12653	6.64432	0.00956388	0	0.125184	0.0489196
SRR14722299	Eukaryota	Ascomycota	Lecanoromycetes	Lecanorales	Cladoniaceae	Cladonia	Cladonia squamosa	10.253	0.029102	0.00676245	0.0165846	1.76966	1.61578	5.46054	0	0.0359523	0.0147954	4.16677
SRR14722298	Eukaryota	Ascomycota	Lecanoromycetes	Lecanorales	Cladoniaceae	Cladonia	Cladonia subtenuis	37.6683	0	0.0216198	0.0197472	10.0609	1.21338	7.1491	0.0241522	0.011052	0.0695665	0.0532913
SRR14722296	Eukaryota	Ascomycota	Lecanoromycetes	Lecanorales	Cladoniaceae	Cladonia	Cladonia ravenelii	6.22025	0.254529	0.00994549	0	9.72309	0.0318994	5.86539	0	0	0	0.368896
SRR14722294	Eukaryota	Ascomycota	Lecanoromycetes	Lecanorales	Cladoniaceae	Cladonia	Cladonia caroliniana	17.029	0.0289379	0	0.00815193	0.477598	0	3.15764	0	0.0139431	0	0.0213892
SRR14722293	Eukaryota	Ascomycota	Lecanoromycetes	Lecanorales	Cladoniaceae	Cladonia	Cladonia subtenuis	8.56859	0.0467581	0.0166092	0	2.68776	0.00636188	2.68153	0	0.0353997	0	2.31959
SRR14722292	Eukaryota	Ascomycota	Lecanoromycetes	Lecanorales	Cladoniaceae	Cladonia	Cladonia rangiferina	7.49797	0	0	0	0.694216	0.0756517	1.76923	0	0	0	0.0058136
SRR14722290	Eukaryota	Ascomycota	Lecanoromycetes	Lecanorales	Cladoniaceae	Cladonia	Cladonia robbinsii	16.869	0.0259825	0.00344032	0	1.18451	0.0259075	3.21365	0	0.111803	0.00822242	0.0320274
SRR14722277	Eukaryota	Ascomycota	Lecanoromycetes	Lecanorales	Cladoniaceae	Cladonia	Cladonia furcata	2.08417	0.626441	0.0124991	0	0.128851	3.3233	6.51942	0	0.0345566	0.0110036	0.00445271
SRR14722269	Eukaryota	Ascomycota	Lecanoromycetes	Lecanorales	Cladoniaceae	Cladonia	Cladonia didyma	31.0831	0.0341315	0	0	13.7074	0.158912	7.10741	0.016463	0.149752	0	0.102309
SRR15568763	Eukaryota	Ascomycota	Lecanoromycetes	Lecanorales	Cladoniaceae	Cladonia	Cladonia arbuscula	2.65653	0	0	0	2.34611	0.158324	1.41367	0	0.0665997	0	0.0295385
SRR15568738	Eukaryota	Ascomycota	Lecanoromycetes	Lecanorales	Cladoniaceae	Cladonia	Cladonia stellaris	15.8292	0.0701945	0	0	3.01077	0.0312338	3.30912	0.0162589	0.0314083	0.0194156	0.075601
SRR16304115	Eukaryota	Ascomycota	Lecanoromycetes	Lecanorales	Cladoniaceae	Cladonia	Cladonia rangiferina	60.2016	0.0841353	0.0214181	0.0224493	7.54419	0.9834	9.6288	0.0238092	0.00535411	4.69123	0.640802
SRR16304114	Eukaryota	Ascomycota	Lecanoromycetes	Lecanorales	Cladoniaceae	Cladonia	Cladonia rangiferina	44.047	0.0111592	0	0	10.8965	1.94702	9.18291	0.00544202	0.00485951	0.00602428	0.09433
SRR16304103	Eukaryota	Ascomycota	Lecanoromycetes	Lecanorales	Cladoniaceae	Cladonia	Cladonia rangiferina	44.4123	0.0873976	0.0321976	0.0216318	11.7762	7.04301	17.1801	0.0192924	0.0277092	6.26982	1.51205
SRR16304092	Eukaryota	Ascomycota	Lecanoromycetes	Lecanorales	Cladoniaceae	Cladonia	Cladonia rangiferina	53.5034	0.0692531	0	0.00587741	11.3308	1.99722	7.18477	0.0214229	0	0.0501041	0.107864
SRR16304081	Eukaryota	Ascomycota	Lecanoromycetes	Lecanorales	Cladoniaceae	Cladonia	Cladonia rangiferina	6.42381	0.016235	0.0137951	0.0131294	1.7284	0.851979	1.97869	0.00729442	0	0.209396	0.404726
SRR16304070	Eukaryota	Ascomycota	Lecanoromycetes	Lecanorales	Cladoniaceae	Cladonia	Cladonia rangiferina	45.2842	0.0891273	0.0484392	0.0294274	7.01971	10.1566	19.5953	0.0122118	0.00311649	3.51308	1.47153
SRR16304068	Eukaryota	Ascomycota	Lecanoromycetes	Lecanorales	Cladoniaceae	Cladonia	Cladonia rangiferina	50.3665	0.0188383	0	0.0153618	6.84419	1.18553	7.07594	0.00471018	0	0.201259	0.0539164
SRR16304067	Eukaryota	Ascomycota	Lecanoromycetes	Lecanorales	Cladoniaceae	Cladonia	Cladonia stygia	47.3839	0.0820669	0	0.00864742	20.2233	2.05983	9.65393	0.0257146	0	2.34896	2.05264
SRR16304066	Eukaryota	Ascomycota	Lecanoromycetes	Lecanorales	Cladoniaceae	Cladonia	Cladonia stygia	47.3828	0.0573983	0.0139284	0.00280616	11.6978	3.68405	10.8739	0.0209124	0.010892	2.41321	2.56143
SRR16304065	Eukaryota	Ascomycota	Lecanoromycetes	Lecanorales	Cladoniaceae	Cladonia	Cladonia stygia	55.9991	0.022072	0.00427678	0.0115433	21.5406	0.74455	7.82235	0.0138279	0.00823632	0.110802	0.213088
SRR16304113	Eukaryota	Ascomycota	Lecanoromycetes	Lecanorales	Cladoniaceae	Cladonia	Cladonia rangiferina	53.5682	0.0898788	0.0349535	0.00976409	4.45028	6.58081	16.0071	0.012501	0.0224243	3.58676	0.20193
SRR16304112	Eukaryota	Ascomycota	Lecanoromycetes	Lecanorales	Cladoniaceae	Cladonia	Cladonia submitis	70.2736	0.0983466	0	0.00497668	6.92725	1.75357	10.3806	0.00616233	0.00515816	2.53546	0.0899012
SRR16304111	Eukaryota	Ascomycota	Lecanoromycetes	Lecanorales	Cladoniaceae	Cladonia	Cladonia submitis	53.6978	0.547849	0.0330083	0.0157304	10.8111	2.65518	13.4141	0.0298363	0.032608	0.434655	3.67288
SRR16304110	Eukaryota	Ascomycota	Lecanoromycetes	Lecanorales	Cladoniaceae	Cladonia	Cladonia submitis	38.0541	0.071629	0.0147804	0.00244456	2.66165	2.30815	11.4666	0.055002	0.0293458	1.28563	1.47233
SRR16304109	Eukaryota	Ascomycota	Lecanoromycetes	Lecanorales	Cladoniaceae	Cladonia	Cladonia submitis	57.4799	0.203631	0.00884326	0.0155976	9.95554	0.0357414	7.56322	0.0151302	0.00716321	1.1211	0.150281
SRR16304108	Eukaryota	Ascomycota	Lecanoromycetes	Lecanorales	Cladoniaceae	Cladonia	Cladonia arbuscula	24.5206	0.0276829	0.0290396	0.039989	0.225356	0.0162457	3.48662	0.197795	0	0.674384	0.187555
SRR16304107	Eukaryota	Ascomycota	Lecanoromycetes	Lecanorales	Cladoniaceae	Cladonia	Cladonia submitis	30.8496	0.0463441	0.0160431	0	6.30466	0.872242	7.37614	0.0252067	0.0684303	2.14172	3.37302
SRR16304106	Eukaryota	Ascomycota	Lecanoromycetes	Lecanorales	Cladoniaceae	Cladonia	Cladonia submitis	17.0802	0.0388616	0.0120072	0.0164406	3.02886	0.549375	4.62677	0.0121376	0.00703113	0.583944	1.68681
SRR16304105	Eukaryota	Ascomycota	Lecanoromycetes	Lecanorales	Cladoniaceae	Cladonia	Cladonia submitis	7.35047	0.00360622	0.0188451	0	1.04252	0.324421	1.60569	0.00512989	0	0.142643	0.0258964
SRR16304104	Eukaryota	Ascomycota	Lecanoromycetes	Lecanorales	Cladoniaceae	Cladonia	Cladonia submitis	30.8706	0.00560949	0.00270795	0.00760343	2.40483	0.00380117	3.01526	0	0.00423184	1.73684	0.0530251
SRR16304102	Eukaryota	Ascomycota	Lecanoromycetes	Lecanorales	Cladoniaceae	Cladonia	Cladonia submitis	8.68482	0.0163909	0	0	2.53761	0.325509	1.64123	0.00215456	0.00163779	0.0445127	0.0166927
SRR16304101	Eukaryota	Ascomycota	Lecanoromycetes	Lecanorales	Cladoniaceae	Cladonia	Cladonia submitis	24.2601	0.0819751	0.0170945	0.0801097	5.08718	0.688868	7.77431	1.1465	0.0115148	0.819341	0.697816
SRR16304100	Eukaryota	Ascomycota	Lecanoromycetes	Lecanorales	Cladoniaceae	Cladonia	Cladonia rangiferina	30.2919	3.79953	1.20587	0.0176236	12.8247	0.795328	17.2137	10.3793	0.0109602	0.987604	3.11445
SRR16304099	Eukaryota	Ascomycota	Lecanoromycetes	Lecanorales	Cladoniaceae	Cladonia	Cladonia rangiferina	34.6607	3.5074	0.00978308	0.0135254	11.7076	0.189893	11.0231	1.36437	0.0125019	1.22075	0.0889493
SRR16304098	Eukaryota	Ascomycota	Lecanoromycetes	Lecanorales	Cladoniaceae	Cladonia	Cladonia rangiferina	28.1896	2.14696	0.0809928	0.00566802	9.56216	0.130161	12.1408	3.41549	0.0108672	2.03002	4.44161
SRR16304097	Eukaryota	Ascomycota	Lecanoromycetes	Lecanorales	Cladoniaceae	Cladonia	Cladonia rangiferina	41.9515	0.112515	0.023749	0.00659227	12.4263	8.12986	16.7828	0.049489	0.00676754	1.87596	0.78291
SRR16304096	Eukaryota	Ascomycota	Lecanoromycetes	Lecanorales	Cladoniaceae	Cladonia	Cladonia rangiferina	23.3171	6.64498	0.0282677	0.0240052	13.158	4.51596	14.0069	3.09169	0.0169806	2.316	2.19906
SRR16304095	Eukaryota	Ascomycota	Lecanoromycetes	Lecanorales	Cladoniaceae	Cladonia	Cladonia rangiferina	37.2113	0.194087	0.0278829	0.0743712	8.95412	9.26707	20.8825	0.0425864	0.0141281	8.90918	4.43874
SRR16304094	Eukaryota	Ascomycota	Lecanoromycetes	Lecanorales	Cladoniaceae	Cladonia	Cladonia rangiferina	45.5632	0.0945724	0.0278577	0.0399755	9.10598	9.68604	20.0657	0.0495523	0.017031	5.13588	1.50143
SRR16304093	Eukaryota	Ascomycota	Lecanoromycetes	Lecanorales	Cladoniaceae	Cladonia	Cladonia rangiferina	13.0608	0.0428592	0.0101319	0.00527503	3.29746	0.178746	2.48942	0.0245043	0	0.569832	0.251005
SRR16304091	Eukaryota	Ascomycota	Lecanoromycetes	Lecanorales	Cladoniaceae	Cladonia	Cladonia rangiferina	30.8174	0.0957881	0.0141807	0.0021697	11.8282	0.507743	8.50074	0.0128339	0.00598894	0.881179	0.519474
SRR16304090	Eukaryota	Ascomycota	Lecanoromycetes	Lecanorales	Cladoniaceae	Cladonia	Cladonia rangiferina	12.9859	1.14996	0.00450152	0.0201211	5.82632	0.466212	4.30983	0.0612834	0.00833159	0.440456	0.941169
SRR16304089	Eukaryota	Ascomycota	Lecanoromycetes	Lecanorales	Cladoniaceae	Cladonia	Cladonia rangiferina	34.8954	0.046935	0.00592576	0.0719458	13.6053	2.53963	11.1509	0.0296129	0.00629252	0.412162	4.04352
SRR16304088	Eukaryota	Ascomycota	Lecanoromycetes	Lecanorales	Cladoniaceae	Cladonia	Cladonia rangiferina	23.3169	0.0396841	0.00930376	0.0181674	9.10445	0.670374	5.9994	0.024779	0.00152818	0.150737	0.0824881
SRR16304087	Eukaryota	Ascomycota	Lecanoromycetes	Lecanorales	Cladoniaceae	Cladonia	Cladonia rangiferina	44.2725	0.0137998	0.00913438	0.00820295	9.03238	2.64632	10.1745	0.0271734	0	3.16229	1.12417
SRR16304086	Eukaryota	Ascomycota	Lecanoromycetes	Lecanorales	Cladoniaceae	Cladonia	Cladonia submitis	9.04524	0.00755935	0.0019749	0	2.6367	0.446429	2.04356	0.00624899	0.00125159	0.00872636	0.261292
SRR16304085	Eukaryota	Ascomycota	Lecanoromycetes	Lecanorales	Cladoniaceae	Cladonia	Cladonia rangiferina	26.6147	1.93547	0.00680006	0.00965758	7.37803	2.12705	11.107	0.0394774	0.00814756	0.197761	3.54997
SRR16304084	Eukaryota	Ascomycota	Lecanoromycetes	Lecanorales	Cladoniaceae	Cladonia	Cladonia rangiferina	36.2268	0.0346331	0.00824521	0.0113385	7.11939	1.4003	9.35863	0.0245425	0.0276528	5.51278	0.268625
SRR16304083	Eukaryota	Ascomycota	Lecanoromycetes	Lecanorales	Cladoniaceae	Cladonia	Cladonia rangiferina	22.5143	0.687016	0.0148583	0.0922634	9.75539	0.01691	6.161	0.02399	0.00916602	0.272188	1.32249
SRR16304082	Eukaryota	Ascomycota	Lecanoromycetes	Lecanorales	Cladoniaceae	Cladonia	Cladonia rangiferina	39.0468	0.0960848	0.0352872	0.0318956	10.7962	6.77007	14.9174	0.0313215	0.0150693	3.11352	0.675687
SRR16304080	Eukaryota	Ascomycota	Lecanoromycetes	Lecanorales	Cladoniaceae	Cladonia	Cladonia rangiferina	38.7085	0.260099	0.0171599	0.0197528	8.29282	4.5259	13.3758	0.0266573	0.0057375	6.21951	2.15478
SRR16304079	Eukaryota	Ascomycota	Lecanoromycetes	Lecanorales	Cladoniaceae	Cladonia	Cladonia rangiferina	64.743	0.0461241	0.0150105	0.0205815	7.29928	4.63509	15.9668	0.0131444	0.0158883	2.69163	2.51353
SRR16304078	Eukaryota	Ascomycota	Lecanoromycetes	Lecanorales	Cladoniaceae	Cladonia	Cladonia subtenuis	55.8722	0.29987	0.0183214	0.0158827	8.35591	1.64557	7.08953	0.00497682	0.039881	0.504452	1.04443
SRR16304077	Eukaryota	Ascomycota	Lecanoromycetes	Lecanorales	Cladoniaceae	Cladonia	Cladonia submitis	38.8769	0.201491	0	0.0107555	4.15844	1.52665	6.61349	0.029784	0.00553687	3.69256	1.16246
SRR16304076	Eukaryota	Ascomycota	Lecanoromycetes	Lecanorales	Cladoniaceae	Cladonia	Cladonia arbuscula	22.4542	0.0682071	0.0233435	0.0173918	17.1182	4.0525	9.7259	0.0416373	0.0178431	0.061603	2.76207
SRR16304075	Eukaryota	Ascomycota	Lecanoromycetes	Lecanorales	Cladoniaceae	Cladonia	Cladonia rangiferina	39.1131	8.62184	0.0393873	0.0283712	9.26454	8.89741	15.8981	0.0710331	0.0189775	0.371099	3.96721
SRR16304074	Eukaryota	Ascomycota	Lecanoromycetes	Lecanorales	Cladoniaceae	Cladonia	Cladonia rangiferina	44.4546	0.108953	0.043562	0.0608321	10.7232	13.1494	18.225	0.0453696	0.0254078	2.07088	2.29585
SRR16304073	Eukaryota	Ascomycota	Lecanoromycetes	Lecanorales	Cladoniaceae	Cladonia	Cladonia oricola	14.4198	0.0258612	0	0	3.31294	0.10868	2.34724	0	0	0.0170875	0.114161
SRR16304072	Eukaryota	Ascomycota	Lecanoromycetes	Lecanorales	Cladoniaceae	Cladonia	Cladonia oricola	12.0142	0.00718577	0	0.0158744	0.247926	0.359699	3.02828	0.00755076	0	2.557	0.069363
SRR16304071	Eukaryota	Ascomycota	Lecanoromycetes	Lecanorales	Cladoniaceae	Cladonia	Cladonia submitis	42.2552	0.0718059	0.00718176	0.0010501	14.638	0.59168	7.51024	0.0245106	0.0103401	2.17908	0.296085
SRR16304069	Eukaryota	Ascomycota	Lecanoromycetes	Lecanorales	Cladoniaceae	Cladonia	Cladonia submitis	48.0305	0.0882369	0.0031514	0.0323923	4.57646	1.06703	9.5964	0.0159794	0.0576339	4.88502	0.0594019
SRR24412705	Eukaryota	Ascomycota	Lecanoromycetes	Lecanorales	Cladoniaceae	Cladonia	Cladonia perforata	0.368709	0	0	0	0	0	0.0607461	0	0	0	0
SRR24412693	Eukaryota	Ascomycota	Lecanoromycetes	Lecanorales	Cladoniaceae	Cladonia	Cladonia perforata	11.237	0	0	0	0.0259454	0	1.92855	0.0335717	0	0	0.0355213
SRR24412692	Eukaryota	Ascomycota	Lecanoromycetes	Lecanorales	Cladoniaceae	Cladonia	Cladonia perforata	2.42553	0	0.0258523	0	0.0168578	0	0.645095	0	0	0.0374235	0
SRR24412691	Eukaryota	Ascomycota	Lecanoromycetes	Lecanorales	Cladoniaceae	Cladonia	Cladonia perforata	0.638507	0	0	0.55114	0	0	0.331198	0	0	0	0
SRR24412690	Eukaryota	Ascomycota	Lecanoromycetes	Lecanorales	Cladoniaceae	Cladonia	Cladonia perforata	2.48125	0	0	0	0.0164852	0	0.293976	0	0	0	0
SRR24412689	Eukaryota	Ascomycota	Lecanoromycetes	Lecanorales	Cladoniaceae	Cladonia	Cladonia perforata	0.356403	0	0	0.209775	0	0	0.175837	0	0	0	0
SRR24412688	Eukaryota	Ascomycota	Lecanoromycetes	Lecanorales	Cladoniaceae	Cladonia	Cladonia perforata	10.3739	0.0439341	0	0	0.0841102	0	0.950476	0	0	0	0
SRR24412687	Eukaryota	Ascomycota	Lecanoromycetes	Lecanorales	Cladoniaceae	Cladonia	Cladonia perforata	2.21096	0	0	0.124704	0.846687	0	0.604881	0	0	0	0
SRR24412686	Eukaryota	Ascomycota	Lecanoromycetes	Lecanorales	Cladoniaceae	Cladonia	Cladonia perforata	25.6026	0.054879	0.0275126	0.0672133	0.195224	0	3.58921	0	0	0.195874	0
SRR24412703	Eukaryota	Ascomycota	Lecanoromycetes	Lecanorales	Cladoniaceae	Cladonia	Cladonia perforata	3.34474	0	0	0	0.0370076	0	0.60818	0	0	0	0
SRR24412702	Eukaryota	Ascomycota	Lecanoromycetes	Lecanorales	Cladoniaceae	Cladonia	Cladonia perforata	1.37461	0	0	0.0630731	0.0365577	0	0.414412	0	0	0	0.0355339
SRR24412701	Eukaryota	Ascomycota	Lecanoromycetes	Lecanorales	Cladoniaceae	Cladonia	Cladonia perforata	0.900118	0	0	0.0737651	0.0441087	0	0.0981147	0	0	0	0.0174652
SRR24412700	Eukaryota	Ascomycota	Lecanoromycetes	Lecanorales	Cladoniaceae	Cladonia	Cladonia perforata	0.47546	0	0	0	0	0.0165799	0.148732	0	0	0	0
SRR24412699	Eukaryota	Ascomycota	Lecanoromycetes	Lecanorales	Cladoniaceae	Cladonia	Cladonia perforata	1.56165	0	0	0.173242	0.01669	0	0.322557	0	0	0	0
SRR24412698	Eukaryota	Ascomycota	Lecanoromycetes	Lecanorales	Cladoniaceae	Cladonia	Cladonia leporina	8.32336	0.110509	0	0.0344854	5.76059	0	3.14132	0	0	0	0
SRR24412697	Eukaryota	Ascomycota	Lecanoromycetes	Lecanorales	Cladoniaceae	Cladonia	Cladonia perforata	2.06872	0	0	0.035227	0	0	0.258925	0.0390427	0	0	0
SRR24412696	Eukaryota	Ascomycota	Lecanoromycetes	Lecanorales	Cladoniaceae	Cladonia	Cladonia perforata	4.96976	0	0	0	0.0430268	0	0.921902	0	0	0.0247605	0
SRR24412695	Eukaryota	Ascomycota	Lecanoromycetes	Lecanorales	Cladoniaceae	Cladonia	Cladonia perforata	4.0603	0.0232957	0	0.0763553	0	0.0224631	0.996896	0.0780584	0	0	0
SRR24412694	Eukaryota	Ascomycota	Lecanoromycetes	Lecanorales	Cladoniaceae	Cladonia	Cladonia perforata	0.41662	0	0	0	0	0	0.0750967	0	0	0	0
SRR9610073	Eukaryota	Ascomycota	Lecanoromycetes	Lecanorales	Lecanoraceae	Lecanora	Lecanora perplexa	89.3431	0	0	0.0699581	0	0	0.905883	0	0	0	0
SRR13685153	Eukaryota	Ascomycota	Lecanoromycetes	Lecanorales	Lecanoraceae	Lecanora	Lecanora cinereofusca	1.33432	0.0061077	0	0	0	0	0.30668	0	0.0182885	0	0.0354802
SRR14722232	Eukaryota	Ascomycota	Lecanoromycetes	Lecanorales	Lecanoraceae	Lecanora	Lecanora rugosella	11.7732	0.0301822	0	0.0176597	1.81054	0.079391	2.10826	0.00737354	0.136963	0.0100554	0.105601
SRR14722231	Eukaryota	Ascomycota	Lecanoromycetes	Lecanorales	Lecanoraceae	Lecanora	Lecanora masana	13.9407	0.0338545	0.00353639	0.0157353	3.36855	0.131749	5.09805	0.0174807	0.00871817	0.0270974	1.29748
SRR14722198	Eukaryota	Ascomycota	Lecanoromycetes	Lecanorales	Lecanoraceae	Lecanora	Lecanora cinereofusca	1.14194	0.0258129	0	0	0	0	0.282511	0	0.036837	0	0
SRR14722184	Eukaryota	Ascomycota	Lecanoromycetes	Lecanorales	Lecanoraceae	Lecanora	Lecanora hybocarpa	3.15575	0.019096	0	0	1.19247	0.0666081	1.26104	0.302221	0.0814729	0	0
SRR14722158	Eukaryota	Ascomycota	Lecanoromycetes	Lecanorales	Lecanoraceae	Lecanora	Lecanora albella	12.2805	0.0222291	0	0.00253882	3.1762	0	1.54615	0.0201145	0.0139918	0.00247231	0.00918431
SRR14722154	Eukaryota	Ascomycota	Lecanoromycetes	Lecanorales	Lecanoraceae	Lecanora	Lecanora strobilina	10.1488	0.0662198	0	0.0222487	1.28388	0	1.46177	0.0140241	0.128961	0	0.0128584
SRR14722078	Eukaryota	Ascomycota	Lecanoromycetes	Lecanorales	Lecanoraceae	Lecanora	Lecanora oreinoides	9.76808	11.0127	7.77975	0.0677045	12.3947	0.00568607	5.59888	0.0759332	0.173248	0.00547829	0.269811
SRR14722033	Eukaryota	Ascomycota	Lecanoromycetes	Lecanorales	Lecanoraceae	Lecanora	Lecanora pseudistera	4.83145	0.0208444	0.0428869	0	0	0	2.09288	0.00999245	0.567145	0	0.120066
SRR14721987	Eukaryota	Ascomycota	Lecanoromycetes	Lecanorales	Lecanoraceae	Lecanora	Lecanora subimmergens	17.418	0.0103107	0.0312541	0.26721	0.105991	0	5.37332	0	0.986499	0	1.4309
SRR14722309	Eukaryota	Ascomycota	Lecanoromycetes	Lecanorales	Lecanoraceae	Lecanora	Lecanora markjohnstonii	20.7286	0.0657246	5.97893	0.0433961	2.77802	0.0500799	4.45701	0.00964313	0.0577427	0.0220022	0.00837945
SRR17413119	Eukaryota	Ascomycota	Lecanoromycetes	Lecanorales	Lecanoraceae	Lecanora	Lecanora bermudensis	6.25427	0	0.00547122	0.045929	0	0.016806	0.385498	0.145863	0	0.0516653	0
SRR17413118	Eukaryota	Ascomycota	Lecanoromycetes	Lecanorales	Lecanoraceae	Lecanora	Lecanora cadubriae	0.143379	0	0	0	0.00682373	0	0.0189225	0	0.0112024	0	0.070648
SRR17413107	Eukaryota	Ascomycota	Lecanoromycetes	Lecanorales	Lecanoraceae	Lecanora	Lecanora carpinea	90.6139	0.00122713	0	0.0335092	0.00931895	0	0.752136	0.922463	0	0	0.0632997
SRR17413104	Eukaryota	Ascomycota	Lecanoromycetes	Lecanorales	Lecanoraceae	Lecanora	Lecanora intumescens	31.7171	0.00813778	0.00343192	0.123229	1.06287	0.0230666	4.36411	19.3228	0.00497013	0.0760672	0.629709
SRR17413103	Eukaryota	Ascomycota	Lecanoromycetes	Lecanorales	Lecanoraceae	Lecanora	Lecanora polytropa	5.79398	0	0	0	0	0	0.993938	4.93199	0	0	0.127732
SRR17413102	Eukaryota	Ascomycota	Lecanoromycetes	Lecanorales	Lecanoraceae	Lecanora	Lecanora pseudargentata	0	0	0	0	0	0	0	0	0	0	0
SRR17413101	Eukaryota	Ascomycota	Lecanoromycetes	Lecanorales	Lecanoraceae	Lecanora	Lecanora rupicola	2.21978	0	0	0	0	0	9.95603	0	0	0	0
SRR17413099	Eukaryota	Ascomycota	Lecanoromycetes	Lecanorales	Lecanoraceae	Lecanora	Lecanora subintricata	0	0	0	0	0	0	0	0	0	0	0
SRR17413098	Eukaryota	Ascomycota	Lecanoromycetes	Lecanorales	Lecanoraceae	Lecanora	Lecanora subintricata	1.91349	0	0	0	0	0	1.55065	0	0	0	0
SRR17413117	Eukaryota	Ascomycota	Lecanoromycetes	Lecanorales	Lecanoraceae	Lecanora	Lecanora subintricata	2.29412	0.00403262	0	0.000934222	1.11198	0.000811536	0.068875	0.22775	0.000696516	0	0.0843373
SRR17413116	Eukaryota	Ascomycota	Lecanoromycetes	Lecanorales	Lecanoraceae	Lecanora	Lecanora subintricata	2.46458	0.223211	0.00178161	0.00999253	9.41659	0	3.9144	2.59975	0.35552	0.000530846	0.107084
SRR17413115	Eukaryota	Ascomycota	Lecanoromycetes	Lecanorales	Lecanoraceae	Lecanora	Lecanora subintricata	0.306861	0	0	0	0	0	0	0	0	0	0
SRR17413114	Eukaryota	Ascomycota	Lecanoromycetes	Lecanorales	Lecanoraceae	Lecanora	Lecanora subsaligna	0.507478	0.0929	0	0.00668779	0.0280858	0	2.16244	0.0101415	0.326914	0	0.154969
SRR17413113	Eukaryota	Ascomycota	Lecanoromycetes	Lecanorales	Lecanoraceae	Lecanora	Lecanora varia	9.62742	0	0.00265584	0	0	0	0.238453	0.173757	0	0	0
SRR18643619	Eukaryota	Ascomycota	Lecanoromycetes	Lecanorales	Lecanoraceae	Lecanora	Lecanora polytropa	5.8318	0	0	0.542645	2.48961	0	1.96572	0.0122405	0.0088969	0.031638	0.0646039
SRR18643620	Eukaryota	Ascomycota	Lecanoromycetes	Lecanorales	Lecanoraceae	Lecanora	Lecanora polytropa	1.15322	0.0251138	0	0.548135	0.281926	0	0.408905	0.0043084	0	0	0
SRR18643610	Eukaryota	Ascomycota	Lecanoromycetes	Lecanorales	Lecanoraceae	Lecanora	Lecanora polytropa	0.559843	0	0	0.829276	0.386059	0	0.45731	0.104313	0.0363206	0	0
SRR18643608	Eukaryota	Ascomycota	Lecanoromycetes	Lecanorales	Lecanoraceae	Lecanora	Lecanora polytropa	7.34127	0.0115959	0	1.52485	0.0120346	0	2.38178	0.0351043	0	0	0.869855
SRR18643638	Eukaryota	Ascomycota	Lecanoromycetes	Lecanorales	Lecanoraceae	Lecanora	Lecanora polytropa	0.207185	0	0	0.960843	0.221183	0	0.189551	0.0111484	0	0	0
SRR18643637	Eukaryota	Ascomycota	Lecanoromycetes	Lecanorales	Lecanoraceae	Lecanora	Lecanora polytropa	0.10885	0	0	0.613137	0	0.0529459	0.438975	0	0.162739	0	0
SRR18643636	Eukaryota	Ascomycota	Lecanoromycetes	Lecanorales	Lecanoraceae	Lecanora	Lecanora polytropa	0.31732	0.00660643	0	1.48724	0	0	1.09361	0.435939	0.0528442	0	0
SRR18643634	Eukaryota	Ascomycota	Lecanoromycetes	Lecanorales	Lecanoraceae	Lecanora	Lecanora polytropa	0.0566798	0	0	0.0695027	0.541043	0	0.173304	0.285481	0	0	0.00919464
SRR18643612	Eukaryota	Ascomycota	Lecanoromycetes	Lecanorales	Lecanoraceae	Lecanora	Lecanora polytropa	0.0500121	0	0.0244921	2.38069	0	0	0.82443	0.463856	0.0494387	0	0
SRR18643611	Eukaryota	Ascomycota	Lecanoromycetes	Lecanorales	Lecanoraceae	Lecanora	Lecanora polytropa	1.4281	0	0.00819829	0.487599	0.127186	0	0.654316	0.0122408	0	0	0.012058
SRR18643609	Eukaryota	Ascomycota	Lecanoromycetes	Lecanorales	Lecanoraceae	Lecanora	Lecanora polytropa	0.130225	0	0	0.459473	0.00782863	0	0.400067	0	0	0	0
SRR18643635	Eukaryota	Ascomycota	Lecanoromycetes	Lecanorales	Lecanoraceae	Lecanora	Lecanora polytropa	1.53017	0	0	1.63595	0	0	0.565376	0	0.0786572	0	0
SRR18643613	Eukaryota	Ascomycota	Lecanoromycetes	Lecanorales	Lecanoraceae	Lecanora	Lecanora polytropa	6.9936	0	0	2.05496	0.0178482	0	1.01442	0.233315	0.0596775	0	0.0155841
SRR18643628	Eukaryota	Ascomycota	Lecanoromycetes	Lecanorales	Lecanoraceae	Lecanora	Lecanora polytropa	0	0	0	0.81364	0	0	0.421261	0	0	0	0
SRR18643625	Eukaryota	Ascomycota	Lecanoromycetes	Lecanorales	Lecanoraceae	Lecanora	Lecanora polytropa	2.11278	0.0417375	0	0.908336	0	0	0.286066	0	0	0	0
SRR18643621	Eukaryota	Ascomycota	Lecanoromycetes	Lecanorales	Lecanoraceae	Lecanora	Lecanora polytropa	0.490369	0	0	0.891725	0	0	1.33284	0.0552581	0	0	0
SRR18643632	Eukaryota	Ascomycota	Lecanoromycetes	Lecanorales	Lecanoraceae	Lecanora	Lecanora polytropa	2.12814	0	0	0.181739	8.1232	0	1.55369	0	0	0	0
SRR18643629	Eukaryota	Ascomycota	Lecanoromycetes	Lecanorales	Lecanoraceae	Lecanora	Lecanora polytropa	0.176014	0.119616	0	0.92006	0	0	1.86237	0	0.0759877	0	0
SRR18643627	Eukaryota	Ascomycota	Lecanoromycetes	Lecanorales	Lecanoraceae	Lecanora	Lecanora polytropa	3.66628	0.118226	0	0.292261	0.0607693	0	1.68725	0.0444294	0.260927	0	0.661482
SRR18643623	Eukaryota	Ascomycota	Lecanoromycetes	Lecanorales	Lecanoraceae	Lecanora	Lecanora polytropa	20.5602	0.085239	0	1.20795	0.0340347	0	3.61107	0.06033	0.244201	0	1.1277
SRR18643622	Eukaryota	Ascomycota	Lecanoromycetes	Lecanorales	Lecanoraceae	Lecanora	Lecanora polytropa	0.676748	0	0	1.84932	0	0	1.86324	0	0.166293	0	0
SRR18643630	Eukaryota	Ascomycota	Lecanoromycetes	Lecanorales	Lecanoraceae	Lecanora	Lecanora polytropa	0.473977	0.0727085	0	0.282309	0	0	0.240392	0.0368331	0.120357	0	0
SRR18643639	Eukaryota	Ascomycota	Lecanoromycetes	Lecanorales	Lecanoraceae	Lecanora	Lecanora polytropa	0.0555139	0	0	1.01949	0	0	0.394325	0	0.0425729	0	0
SRR18643640	Eukaryota	Ascomycota	Lecanoromycetes	Lecanorales	Lecanoraceae	Lecanora	Lecanora polytropa	0.141423	0	0	1.11188	0	0	0.596517	0	0.0147954	0	0.0100831
SRR18643624	Eukaryota	Ascomycota	Lecanoromycetes	Lecanorales	Lecanoraceae	Lecanora	Lecanora polytropa	0.211574	0.0399983	0	2.31848	0.549032	0	0.265882	0.616908	0.284284	0	0
SRR18643626	Eukaryota	Ascomycota	Lecanoromycetes	Lecanorales	Lecanoraceae	Lecanora	Lecanora polytropa	11.9985	0.0169187	0	1.81209	0	0	3.25703	0	0.173415	0.02567	1.4544
SRR18643633	Eukaryota	Ascomycota	Lecanoromycetes	Lecanorales	Lecanoraceae	Lecanora	Lecanora polytropa	0.115959	0	0	0	0	0	0.0462829	0	0	0	0
SRR18643617	Eukaryota	Ascomycota	Lecanoromycetes	Lecanorales	Lecanoraceae	Lecanora	Lecanora polytropa	0.248784	0.0135288	0	0.154105	0	0	0.221731	0.0199075	0.068049	0	0
SRR18643618	Eukaryota	Ascomycota	Lecanoromycetes	Lecanorales	Lecanoraceae	Lecanora	Lecanora polytropa	5.11943	0.0595846	0.0361699	0.38765	5.02997	0	2.15165	0.0221439	0.0223074	0.0685888	0.0779414
SRR18643616	Eukaryota	Ascomycota	Lecanoromycetes	Lecanorales	Lecanoraceae	Lecanora	Lecanora polytropa	37.7403	0.0815824	0.0205786	0.15129	3.92832	0.0156763	7.69048	0.0796271	0.0170409	0	0.59302
SRR18643615	Eukaryota	Ascomycota	Lecanoromycetes	Lecanorales	Lecanoraceae	Lecanora	Lecanora polytropa	0	0	0	0.18896	0.0598662	0	0.0933444	0.316758	0.0137257	0	0
SRR18643614	Eukaryota	Ascomycota	Lecanoromycetes	Lecanorales	Lecanoraceae	Lecanora	Lecanora polytropa	0.118174	0	0	0.321742	4.61492	0	1.42365	0	0.00945614	0	0
SRR14722128	Eukaryota	Ascomycota	Lecanoromycetes	Lecanorales	Lecanoraceae	Lecidella	Lecidella sp. Lendemer_46226_NY-2606722	28.4919	1.05268	0.00898192	0.0111603	0.465848	0.0288156	6.28655	0.00918932	0.0453627	0	0.950903
SRR17413112	Eukaryota	Ascomycota	Lecanoromycetes	Lecanorales	Lecanoraceae	Lecidella	Lecidella elaeochroma	5.36073	0	0	0	0	0.00657695	0.0200888	0.200976	0	0	0
SRR17413111	Eukaryota	Ascomycota	Lecanoromycetes	Lecanorales	Lecanoraceae	Myriolecis	Myriolecis dispersa	1.60497	0	0.00511769	0.00481929	0.00917274	0.00151826	0.485688	0.210062	0.00268166	0.00118305	0.00615233
SRR10277319	Eukaryota	Ascomycota	Lecanoromycetes	Lecanorales	Lecanoraceae	Protoparmeliopsis	Protoparmeliopsis peltata	9.35037	0.0117671	0.00394799	0.00483373	1.1051	0.0125003	4.76545	1.86054	0	0.0133832	1.76786
SRR17413109	Eukaryota	Ascomycota	Lecanoromycetes	Lecanorales	Lecanoraceae	Protoparmeliopsis	Protoparmeliopsis muralis	1.76263	0	0	0	0	0	0	0	0	0	0
SRR10277389	Eukaryota	Ascomycota	Lecanoromycetes	Lecanorales	Lecanoraceae	Rhizoplaca	Rhizoplaca haydenii	0.41886	0	0	0.0695993	1.30318	0	0.482517	0	0.0165887	0	0
SRR10277388	Eukaryota	Ascomycota	Lecanoromycetes	Lecanorales	Lecanoraceae	Rhizoplaca	Rhizoplaca arbuscula	0.0535468	0	0	0	0	0	0.0404344	0	0	0	0
SRR10277377	Eukaryota	Ascomycota	Lecanoromycetes	Lecanorales	Lecanoraceae	Rhizoplaca	Rhizoplaca arbuscula	0.290981	0.0436458	0	0	0	0	0.0789467	0	0	0	0.0179901
SRR10277366	Eukaryota	Ascomycota	Lecanoromycetes	Lecanorales	Lecanoraceae	Rhizoplaca	Rhizoplaca haydenii	1.02655	0	0	0	0.128797	0	0.400707	0.0204875	0	0	0
SRR10277355	Eukaryota	Ascomycota	Lecanoromycetes	Lecanorales	Lecanoraceae	Rhizoplaca	Rhizoplaca haydenii	0.914608	0	0	0.0751204	0.0617861	0	0.225314	0	0	0.0398774	0
SRR10277344	Eukaryota	Ascomycota	Lecanoromycetes	Lecanorales	Lecanoraceae	Rhizoplaca	Rhizoplaca arbuscula	0.380861	0	0	0	0	0	0.0973423	0	0	0	0
SRR10277333	Eukaryota	Ascomycota	Lecanoromycetes	Lecanorales	Lecanoraceae	Rhizoplaca	Rhizoplaca arbuscula	1.0394	0.0398002	0	0	0.0467691	0	0.494301	0.0128152	0.255428	0.0266496	0.0361946
SRR10277322	Eukaryota	Ascomycota	Lecanoromycetes	Lecanorales	Lecanoraceae	Rhizoplaca	Rhizoplaca haydenii	5.19434	0.0220469	0	0	1.49596	0	1.63818	0	0	0.0254217	0.262851
SRR10277317	Eukaryota	Ascomycota	Lecanoromycetes	Lecanorales	Lecanoraceae	Rhizoplaca	Rhizoplaca haydenii	0.101887	0	0	0	0.158833	0	0.0575936	0.130699	0	0	0
SRR10277316	Eukaryota	Ascomycota	Lecanoromycetes	Lecanorales	Lecanoraceae	Rhizoplaca	Rhizoplaca haydenii	0.127647	0	0	0	0	0	0.00958903	0.0479708	0	0	0
SRR10277387	Eukaryota	Ascomycota	Lecanoromycetes	Lecanorales	Lecanoraceae	Rhizoplaca	Rhizoplaca haydenii	0.0101612	0	0	0	0	0	0.0490203	0	0	0	0
SRR10277386	Eukaryota	Ascomycota	Lecanoromycetes	Lecanorales	Lecanoraceae	Rhizoplaca	Rhizoplaca arbuscula	0.0468135	0	0	0	0	0	0.0958339	0	0	0	0
SRR10277385	Eukaryota	Ascomycota	Lecanoromycetes	Lecanorales	Lecanoraceae	Rhizoplaca	Rhizoplaca haydenii	0	0	0	0.0613715	0	0	0	0.0659773	0	0	0
SRR10277384	Eukaryota	Ascomycota	Lecanoromycetes	Lecanorales	Lecanoraceae	Rhizoplaca	Rhizoplaca idahoensis	5.25426	0.00542	0	0.0024919	0.228471	0	0.85737	2.06576	0.218068	0	0.217607
SRR10277383	Eukaryota	Ascomycota	Lecanoromycetes	Lecanorales	Lecanoraceae	Rhizoplaca	Rhizoplaca arbuscula	1.62465	0	0	0	1.91729	0	0.501624	7.92052	0	0	0.0178741
SRR10277382	Eukaryota	Ascomycota	Lecanoromycetes	Lecanorales	Lecanoraceae	Rhizoplaca	Rhizoplaca arbuscula	2.85535	0.0371929	0	0.0625175	1.08945	0	0.949393	10.8274	0	0.0362831	0.0303926
SRR10277381	Eukaryota	Ascomycota	Lecanoromycetes	Lecanorales	Lecanoraceae	Rhizoplaca	Rhizoplaca arbuscula	0.176507	0.0536908	0	0	0	0	0.117109	0.185103	0	0	0
SRR10277380	Eukaryota	Ascomycota	Lecanoromycetes	Lecanorales	Lecanoraceae	Rhizoplaca	Rhizoplaca arbuscula	0.115109	0.13239	0	0	0.0280756	0	0.983611	0	0.0173931	0	0.0350795
SRR10277379	Eukaryota	Ascomycota	Lecanoromycetes	Lecanorales	Lecanoraceae	Rhizoplaca	Rhizoplaca arbuscula	0.40962	0	0	0	0.0697167	0	0.213361	0.0660336	0	0.040629	0
SRR10277378	Eukaryota	Ascomycota	Lecanoromycetes	Lecanorales	Lecanoraceae	Rhizoplaca	Rhizoplaca arbuscula	0.0782494	0	0	0	0	0	0	0	0	0	0
SRR10277376	Eukaryota	Ascomycota	Lecanoromycetes	Lecanorales	Lecanoraceae	Rhizoplaca	Rhizoplaca arbuscula	0.496019	0	0	0	0	0	0.142668	0	0	0	0
SRR10277375	Eukaryota	Ascomycota	Lecanoromycetes	Lecanorales	Lecanoraceae	Rhizoplaca	Rhizoplaca polymorpha	0.201521	0	0	0	7.62511	0	1.74075	7.08419	0	0	0
SRR10277374	Eukaryota	Ascomycota	Lecanoromycetes	Lecanorales	Lecanoraceae	Rhizoplaca	Rhizoplaca sp. 715f	16.9886	0.135444	0	0.190799	5.16349	0.022775	3.57756	0.0291117	0	0	0.150605
SRR10277373	Eukaryota	Ascomycota	Lecanoromycetes	Lecanorales	Lecanoraceae	Rhizoplaca	Rhizoplaca haydenii	15.6746	0.148674	0	0	4.21711	0	2.42739	6.25434	0	0	0.417665
SRR10277372	Eukaryota	Ascomycota	Lecanoromycetes	Lecanorales	Lecanoraceae	Rhizoplaca	Rhizoplaca haydenii	18.049	0.673166	0	0.363707	0.00977204	0	2.76336	1.16976	0.0142537	0.0165781	0.418698
SRR10277371	Eukaryota	Ascomycota	Lecanoromycetes	Lecanorales	Lecanoraceae	Rhizoplaca	Rhizoplaca haydenii	2.14291	0.082324	0	0	0.150591	0	0.898342	6.80623	0	0.0510542	0.0726298
SRR10277370	Eukaryota	Ascomycota	Lecanoromycetes	Lecanorales	Lecanoraceae	Rhizoplaca	Rhizoplaca haydenii	1.69085	0.0155471	0	0	0.0318332	0	0.98826	9.21567	0	0.071709	0.0129021
SRR10277369	Eukaryota	Ascomycota	Lecanoromycetes	Lecanorales	Lecanoraceae	Rhizoplaca	Rhizoplaca arbuscula	0.174246	0	0	0	0	0	0.104624	0	0	0	0
SRR10277368	Eukaryota	Ascomycota	Lecanoromycetes	Lecanorales	Lecanoraceae	Rhizoplaca	Rhizoplaca cf. idahoensis	0	0	0	0	0	0	0.0539551	0	0	0	0
SRR10277367	Eukaryota	Ascomycota	Lecanoromycetes	Lecanorales	Lecanoraceae	Rhizoplaca	Rhizoplaca haydenii	2.88366	0.0235236	0	0	0	0	0.499693	0	0	0	0.0388311
SRR10277365	Eukaryota	Ascomycota	Lecanoromycetes	Lecanorales	Lecanoraceae	Rhizoplaca	Rhizoplaca haydenii	0.765988	0	0	0	0.016709	0	0.0732473	0.31664	0	0	0.0180512
SRR10277364	Eukaryota	Ascomycota	Lecanoromycetes	Lecanorales	Lecanoraceae	Rhizoplaca	Rhizoplaca arbuscula	0.0720631	0.0127632	0	0	0	0	0.155535	0.0118029	0.0491079	0.0209741	0.0121674
SRR10277363	Eukaryota	Ascomycota	Lecanoromycetes	Lecanorales	Lecanoraceae	Rhizoplaca	Rhizoplaca haydenii	0.499908	0	0	0.289648	0	0	0.0357418	0	0	0	0
SRR10277362	Eukaryota	Ascomycota	Lecanoromycetes	Lecanorales	Lecanoraceae	Rhizoplaca	Rhizoplaca cf. idahoensis	14.9126	0.782705	0	0.0101543	8.14554	0.00560314	3.88516	1.39945	0.0749386	0.00953579	0.321368
SRR10277361	Eukaryota	Ascomycota	Lecanoromycetes	Lecanorales	Lecanoraceae	Rhizoplaca	Rhizoplaca cf. idahoensis	5.03611	0.306455	0	0	10.8672	0	3.69977	7.43824	0.015883	0.0361821	0.41511
SRR10277360	Eukaryota	Ascomycota	Lecanoromycetes	Lecanorales	Lecanoraceae	Rhizoplaca	Rhizoplaca melanophthalma subsp. crispa	1.66352	0	0	0	0	0	0.423266	5.58205	0	0.120168	0.0796442
SRR10277359	Eukaryota	Ascomycota	Lecanoromycetes	Lecanorales	Lecanoraceae	Rhizoplaca	Rhizoplaca melanophthalma subsp. crispa	1.32726	0	0	0	0	0	0.632028	4.86035	0	0	0
SRR10277358	Eukaryota	Ascomycota	Lecanoromycetes	Lecanorales	Lecanoraceae	Rhizoplaca	Rhizoplaca melanophthalma	24.9093	0.0217746	0.0123098	0	11.3719	0.0184009	6.57424	0	0	0	1.48641
SRR10277357	Eukaryota	Ascomycota	Lecanoromycetes	Lecanorales	Lecanoraceae	Rhizoplaca	Rhizoplaca melanophthalma	1.07107	0.0567391	0	0.337318	1.53028	0	1.19908	9.81939	0	0	0
SRR10277356	Eukaryota	Ascomycota	Lecanoromycetes	Lecanorales	Lecanoraceae	Rhizoplaca	Rhizoplaca melanophthalma	10.2464	0.0480487	0	0.232659	20.1929	0	5.6309	4.86053	0	0.011621	1.03992
SRR10277354	Eukaryota	Ascomycota	Lecanoromycetes	Lecanorales	Lecanoraceae	Rhizoplaca	Rhizoplaca melanophthalma	34.814	0.102638	0.00956531	0.212033	4.19205	0	8.46534	2.53204	0	0.0520775	1.71881
SRR10277353	Eukaryota	Ascomycota	Lecanoromycetes	Lecanorales	Lecanoraceae	Rhizoplaca	Rhizoplaca melanophthalma	31.0452	0.0489813	0.102028	0.0119931	5.63655	0.0409802	9.58958	0.0545347	0	0.0219868	8.82779
SRR10277352	Eukaryota	Ascomycota	Lecanoromycetes	Lecanorales	Lecanoraceae	Rhizoplaca	Rhizoplaca melanophthalma	0.0354799	0	0	0	0	0	3.52268	0	0.0255927	0	0
SRR10277351	Eukaryota	Ascomycota	Lecanoromycetes	Lecanorales	Lecanoraceae	Rhizoplaca	Rhizoplaca cf. porteri	0.443528	0.0586742	0	0	0	0	0	0	0	0	0
SRR10277350	Eukaryota	Ascomycota	Lecanoromycetes	Lecanorales	Lecanoraceae	Rhizoplaca	Rhizoplaca cf. porteri	3.11551	0.0391454	0.0213549	0.0198187	11.5093	0	2.90627	0.299991	0.018389	0.0169574	0.456945
SRR10277349	Eukaryota	Ascomycota	Lecanoromycetes	Lecanorales	Lecanoraceae	Rhizoplaca	Rhizoplaca novomexicana	12.8976	0.0276376	0	0.517859	2.93841	0	8.35589	0.168	0	0	0.246205
SRR10277348	Eukaryota	Ascomycota	Lecanoromycetes	Lecanorales	Lecanoraceae	Rhizoplaca	Rhizoplaca occulta	27.9603	0	0	0.180062	3.48866	0	5.34941	7.2128	0	0	0.660698
SRR10277347	Eukaryota	Ascomycota	Lecanoromycetes	Lecanorales	Lecanoraceae	Rhizoplaca	Rhizoplaca occulta	24.6581	0.0196946	0.0163464	0	8.65406	0	6.10834	6.45291	0	0.0465332	0.368606
SRR10277346	Eukaryota	Ascomycota	Lecanoromycetes	Lecanorales	Lecanoraceae	Rhizoplaca	Rhizoplaca parilis	11.7532	0.0328566	0	0.0910761	5.83827	0	4.35313	1.15415	0.0557962	0.015118	0.304099
SRR10277345	Eukaryota	Ascomycota	Lecanoromycetes	Lecanorales	Lecanoraceae	Rhizoplaca	Rhizoplaca parilis	35.445	0.145157	0	0	4.22188	0	6.86359	0.0491496	0	0	1.90125
SRR10277343	Eukaryota	Ascomycota	Lecanoromycetes	Lecanorales	Lecanoraceae	Rhizoplaca	Rhizoplaca parilis	27.8346	0.0143764	0	0.0273325	30.0927	0	8.53414	0.954981	0	0.0246905	0.773779
SRR10277342	Eukaryota	Ascomycota	Lecanoromycetes	Lecanorales	Lecanoraceae	Rhizoplaca	Rhizoplaca parilis	5.40061	0.0348552	0	0.0365205	17.2095	0	3.66694	0.0528952	0	0.0307718	0.079433
SRR10277340	Eukaryota	Ascomycota	Lecanoromycetes	Lecanorales	Lecanoraceae	Rhizoplaca	Rhizoplaca polymorpha	33.8691	0.0876894	0	0.00735065	5.88563	0	8.90179	3.51418	0	0.118415	6.10078
SRR10277339	Eukaryota	Ascomycota	Lecanoromycetes	Lecanorales	Lecanoraceae	Rhizoplaca	Rhizoplaca polymorpha	6.04533	0.0148707	0.0316918	0.166148	8.65045	0	2.96863	5.16847	0	0	1.69988
SRR10277338	Eukaryota	Ascomycota	Lecanoromycetes	Lecanorales	Lecanoraceae	Rhizoplaca	Rhizoplaca polymorpha	2.11138	0.00870562	0	0	1.01206	0	0.899132	0	0	0	0.157462
SRR10277337	Eukaryota	Ascomycota	Lecanoromycetes	Lecanorales	Lecanoraceae	Rhizoplaca	Rhizoplaca polymorpha	26.6694	0.0654634	0	0	2.78727	0	5.94839	0.0613052	0	0	0.870203
SRR10277336	Eukaryota	Ascomycota	Lecanoromycetes	Lecanorales	Lecanoraceae	Rhizoplaca	Rhizoplaca porteri	6.44611	0.0634626	0.0174667	0	1.09341	0	2.51871	1.33163	0	0	0.589454
SRR10277335	Eukaryota	Ascomycota	Lecanoromycetes	Lecanorales	Lecanoraceae	Rhizoplaca	Rhizoplaca porteri	9.55515	0.134819	0	0.0771829	5.74678	0	3.10737	0	0	0.038029	1.02132
SRR10277334	Eukaryota	Ascomycota	Lecanoromycetes	Lecanorales	Lecanoraceae	Rhizoplaca	Rhizoplaca porteri	4.86037	0.0151326	0	0	5.45838	0	2.62285	0.254897	0	0	0.0851574
SRR10277332	Eukaryota	Ascomycota	Lecanoromycetes	Lecanorales	Lecanoraceae	Rhizoplaca	Rhizoplaca porteri	0.563224	0	0	0	6.66721	0	1.32757	0	0	0	0
SRR10277331	Eukaryota	Ascomycota	Lecanoromycetes	Lecanorales	Lecanoraceae	Rhizoplaca	Rhizoplaca porteri	6.26182	0.0163292	0	0	5.0463	0	2.69774	0	0	0	0.623525
SRR10277330	Eukaryota	Ascomycota	Lecanoromycetes	Lecanorales	Lecanoraceae	Rhizoplaca	Rhizoplaca idahoensis	8.23043	0.021735	0.00607353	0.00214075	0.449535	0	2.61408	3.19512	0	0	1.5552
SRR10277329	Eukaryota	Ascomycota	Lecanoromycetes	Lecanorales	Lecanoraceae	Rhizoplaca	Rhizoplaca arbuscula	1.17743	0.00128444	0	0.00185743	0.0932068	0	0.267006	0.859336	0.0755014	0.00283115	0.0601352
SRR10277328	Eukaryota	Ascomycota	Lecanoromycetes	Lecanorales	Lecanoraceae	Rhizoplaca	Rhizoplaca melanophthalma subsp. cerebriformis	1.42298	0.00862128	0	0	0.730048	0.00175773	0.865143	2.25069	0.00318888	0.00491061	0.641881
SRR10277327	Eukaryota	Ascomycota	Lecanoromycetes	Lecanorales	Lecanoraceae	Rhizoplaca	Rhizoplaca shushanii	12.6873	0.058794	0	0.087732	4.39873	0	4.18889	0.0152499	0	0	0.502198
SRR10277326	Eukaryota	Ascomycota	Lecanoromycetes	Lecanorales	Lecanoraceae	Rhizoplaca	Rhizoplaca shushanii	1.06327	0	0	0.42924	0	0	0.339665	0	0	0	0
SRR10277325	Eukaryota	Ascomycota	Lecanoromycetes	Lecanorales	Lecanoraceae	Rhizoplaca	Rhizoplaca shushanii	4.93704	0.0619048	0	0.65325	0	0	1.26814	0	0	0	0.0698289
SRR10277324	Eukaryota	Ascomycota	Lecanoromycetes	Lecanorales	Lecanoraceae	Rhizoplaca	Rhizoplaca shushanii	0.229246	0.0486018	0	0.516566	0	0	0.258286	0	0	0	0
SRR10277323	Eukaryota	Ascomycota	Lecanoromycetes	Lecanorales	Lecanoraceae	Rhizoplaca	Rhizoplaca shushanii	13.0911	0.0560983	0	0.17883	1.07445	0	3.47236	0	0	0	0.451756
SRR10277321	Eukaryota	Ascomycota	Lecanoromycetes	Lecanorales	Lecanoraceae	Rhizoplaca	Rhizoplaca cf. porteri	17.787	0.0107384	0	0	6.93714	0	4.57455	2.00977	0	0	1.03355
SRR10277320	Eukaryota	Ascomycota	Lecanoromycetes	Lecanorales	Lecanoraceae	Rhizoplaca	Rhizoplaca cf. porteri	14.7632	0.0456364	0.0245586	0	5.28406	0	4.45664	0.372344	0	0.0895232	1.46972
SRR10277318	Eukaryota	Ascomycota	Lecanoromycetes	Lecanorales	Lecanoraceae	Rhizoplaca	Rhizoplaca subdiscrepans	15.3886	8.9905	0.110218	0.0851405	3.12276	0.0128893	9.47062	5.95231	0.00999829	0.0651826	7.89709
SRR19308508	Eukaryota	Ascomycota	Lecanoromycetes	Lecanorales	Lecanoraceae	Rhizoplaca	Rhizoplaca sp. SL-2022a	0.714017	0	0	0.463474	0	0	0.0964013	0.0294134	0	0	0
SRR14722042	Eukaryota	Ascomycota	Lecanoromycetes	Lecanorales	Lecanoraceae	Scoliciosporum	Scoliciosporum umbrinum	36.1946	0.052192	0.0038241	0.0322147	3.53449	0	7.24239	0.00453608	0.0616493	0.00779857	2.49676
SRR14722079	Eukaryota	Ascomycota	Lecanoromycetes	Lecanorales	Lecanoraceae	Xanthosyne	Xanthosyne varians	0.0488893	0	0.0421755	0	0	0	0.0386594	0	0.208122	0	0
SRR14721944	Eukaryota	Ascomycota	Lecanoromycetes	Lecanorales	Lecanoraceae	Xanthosyne	Xanthosyne varians	16.6243	0.100082	0	0	0	0	1.05144	0.173517	0	0	0
SRR18162832	Eukaryota	Ascomycota	Lecanoromycetes	Lecanorales	Lecanorales incertae sedis	Puttea	Puttea exsequens	42.0924	2.43372	0.00732497	0.241584	12.6237	0.204661	5.4673	0.0188174	0.00627755	0.0477992	0.562282
SRR14722225	Eukaryota	Ascomycota	Lecanoromycetes	Lecanorales	Lopadiaceae	Lopadium	Lopadium disciforme	5.4692	0.0211409	0	0	0.0164027	0.0179334	1.21994	0	0	0.0117583	0
SRR14722152	Eukaryota	Ascomycota	Lecanoromycetes	Lecanorales	Micareaceae	Micarea	Micarea neostipitata	10.0028	0.176038	0.00529232	0	1.22308	0.0175038	2.64263	0.0261645	0.00979098	0.0411591	0.0737627
SRR14722226	Eukaryota	Ascomycota	Lecanoromycetes	Lecanorales	Mycoblastaceae	Mycoblastus	Mycoblastus sanguinarioides	12.3005	0.0695299	0	0	1.73251	0.0300794	1.83964	0.0110023	0	0	0.0132938
SRR18162807	Eukaryota	Ascomycota	Lecanoromycetes	Lecanorales	Mycoblastaceae	Mycoblastus	Mycoblastus sanguinarius	2.28131	0.00185215	0.0894573	0.00750106	1.7259	0	0.537539	0.0362795	0.00214429	0.000804901	0.0474261
ERR5055676	Eukaryota	Ascomycota	Lecanoromycetes	Lecanorales	Parmeliaceae	Alectoria	Alectoria fallacina	8.30116	0.0491991	0.00662185	0	1.91196	0.00123215	2.03179	0.00793869	0.0289082	0	0.0202104
SRR13685131	Eukaryota	Ascomycota	Lecanoromycetes	Lecanorales	Parmeliaceae	Alectoria	Alectoria fallacina	1.00346	0.00340314	0	0.00677823	2.5185	0	0.436502	0	0.00307442	0	0.0099703
SRR14722132	Eukaryota	Ascomycota	Lecanoromycetes	Lecanorales	Parmeliaceae	Anzia	Anzia colpodes	10.0857	1.41813	0.0299147	0	7.74646	0.38933	4.93955	0.0614491	0.259301	0.495972	0
SRR14722259	Eukaryota	Ascomycota	Lecanoromycetes	Lecanorales	Parmeliaceae	Anzia	Anzia ornata	0.810642	0.0529419	0.0150455	0.0341806	14.4551	0.863022	4.16057	0	0.179873	0.24371	0.073027
SRR14722118	Eukaryota	Ascomycota	Lecanoromycetes	Lecanorales	Parmeliaceae	Bryoria	Bryoria tenuis	11.1797	0	0	0	13.7125	0	2.09063	0	0.0863957	0	0
SRR14722295	Eukaryota	Ascomycota	Lecanoromycetes	Lecanorales	Parmeliaceae	Bryoria	Bryoria bicolor	0.503204	0.0171703	0	0	4.15882	0	0.590983	0	0.0398259	0	0
SRR14722205	Eukaryota	Ascomycota	Lecanoromycetes	Lecanorales	Parmeliaceae	Bryoria	Bryoria nadvornikiana	0.0702129	0	0	0	0.207349	0	0.208108	0	0.0545415	0	0
SRR14721942	Eukaryota	Ascomycota	Lecanoromycetes	Lecanorales	Parmeliaceae	Bulbothrix	Bulbothrix scortella	0.62905	0.0590935	0	0	0.0123969	0	0.372887	0.254202	0.0768388	0	0.00836974
SRR14722027	Eukaryota	Ascomycota	Lecanoromycetes	Lecanorales	Parmeliaceae	Cetraria	Cetraria aurescens	2.31078	0.0473106	0.038253	0	0.178523	0	0.793015	0.00850505	0.26676	0	0
SRR14722006	Eukaryota	Ascomycota	Lecanoromycetes	Lecanorales	Parmeliaceae	Cetrelia	Cetrelia olivetorum	1.1312	0.297036	0	0	0.0788172	0.204166	1.50973	0	0.236831	0	0.0235767
SRR14722004	Eukaryota	Ascomycota	Lecanoromycetes	Lecanorales	Parmeliaceae	Cetrelia	Cetrelia chicitae	0.965628	0.0524194	0	0	0	0	1.58734	0.0595288	1.66344	0	0.205493
SRR14721927	Eukaryota	Ascomycota	Lecanoromycetes	Lecanorales	Parmeliaceae	Crespoa	Crespoa crozalsiana	0.0709707	0.112606	0	0.00774144	0	0	0.118756	0	0.0806463	0	0
SAMN07318404	Eukaryota	Ascomycota	Lecanoromycetes	Lecanorales	Parmeliaceae	Evernia	Evernia prunastri	0.00148861	0	0	0	0	0	2.26791	0	0	0	0
SRR5808930	Eukaryota	Ascomycota	Lecanoromycetes	Lecanorales	Parmeliaceae	Evernia	Evernia prunastri	13.6729	0.0110625	0	0	2.99281	0	15.9658	0.0511441	0	0.00275804	0.0171696
SRR13125477	Eukaryota	Ascomycota	Lecanoromycetes	Lecanorales	Parmeliaceae	Everniopsis	Everniopsis trulla	5.87397	0.0028767	0.00272436	0.0336222	0.959627	0.0111714	1.2656	0.0187994	0	0.00289731	0.679051
SRR14722106	Eukaryota	Ascomycota	Lecanoromycetes	Lecanorales	Parmeliaceae	Flavoparmelia	Flavoparmelia baltimorensis	2.45321	7.26633	3.92889	0.112039	4.52199	0.0148929	2.51567	0	0.0705461	0.00751234	0.00444588
SRR14721992	Eukaryota	Ascomycota	Lecanoromycetes	Lecanorales	Parmeliaceae	Flavoparmelia	Flavoparmelia baltimorensis	0.252925	0.042116	0	0.0865195	0	0	0.649075	0	0.605773	0	0
SRR14722038	Eukaryota	Ascomycota	Lecanoromycetes	Lecanorales	Parmeliaceae	Flavopunctelia	Flavopunctelia flaventior	1.51139	0.0124022	0.00460606	0.0378895	0.793084	0	1.26916	0.0335436	0.238514	0	0.0147589
SRR13685168	Eukaryota	Ascomycota	Lecanoromycetes	Lecanorales	Parmeliaceae	Hypogymnia	Hypogymnia vittata	16.2554	0.0385135	0.0102567	0	7.35348	0.0275097	2.8262	0.0179407	0.115469	0	0.0610121
SRR14722162	Eukaryota	Ascomycota	Lecanoromycetes	Lecanorales	Parmeliaceae	Hypogymnia	Hypogymnia incurvoides	11.4611	0.0547887	0	0	0.158392	0.00981086	1.38714	0	0.0272277	0	0
SRR14721996	Eukaryota	Ascomycota	Lecanoromycetes	Lecanorales	Parmeliaceae	Hypogymnia	Hypogymnia vittata	16.3245	0.0385021	0.0102536	0	7.3324	0.0275015	2.82985	0.0179353	0.115434	0	0.060994
SRR14722284	Eukaryota	Ascomycota	Lecanoromycetes	Lecanorales	Parmeliaceae	Hypogymnia	Hypogymnia krogiae	5.86979	3.58823	0	0	0.204074	0	1.44944	0	0	0	0
SRR14722219	Eukaryota	Ascomycota	Lecanoromycetes	Lecanorales	Parmeliaceae	Hypotrachyna	Hypotrachyna appalachensis	0.254425	2.93162	0.590787	0.00235504	0.0114468	0.0392743	0.735941	0	0.0375142	0.00656144	0
SRR14721974	Eukaryota	Ascomycota	Lecanoromycetes	Lecanorales	Parmeliaceae	Hypotrachyna	Hypotrachyna catawbiensis	4.6969	0.0619142	0	0	3.22424	0.0121684	1.65428	0.066772	0.19539	0.0129475	0
SRR14722014	Eukaryota	Ascomycota	Lecanoromycetes	Lecanorales	Parmeliaceae	Hypotrachyna	Hypotrachyna minarum	0.403924	0.0384873	0	0	0	0	0.601047	0	0.294454	0	0.0420666
SRR14722002	Eukaryota	Ascomycota	Lecanoromycetes	Lecanorales	Parmeliaceae	Hypotrachyna	Hypotrachyna lividescens	0.292219	0.0541382	0	0	0.457851	0	1.1136	0	0.242741	0	0
SRR14722302	Eukaryota	Ascomycota	Lecanoromycetes	Lecanorales	Parmeliaceae	Hypotrachyna	Hypotrachyna osseoalba	0.707143	0.0362416	0	0	0.0205317	0.0343346	0.257594	0.0443439	0.0243331	0	0
ERR5059418	Eukaryota	Ascomycota	Lecanoromycetes	Lecanorales	Parmeliaceae	Imshaugia	Imshaugia aleurites	17.7538	0.00717714	0.00498144	0.0198763	28.0483	0.49815	6.17255	0.00977523	0.00177623	0.026065	0.347549
SRR13685167	Eukaryota	Ascomycota	Lecanoromycetes	Lecanorales	Parmeliaceae	Imshaugia	Imshaugia aleurites	17.8354	0	0	0	5.00105	0.158539	1.894	0.105	0.0190152	0.0198745	0.00877
SRR14721985	Eukaryota	Ascomycota	Lecanoromycetes	Lecanorales	Parmeliaceae	Imshaugia	Imshaugia aleurites	17.8353	0	0	0	5.00102	0.158539	1.89399	0.105	0.0190151	0.0198744	0.00876995
SRR7232212	Eukaryota	Ascomycota	Lecanoromycetes	Lecanorales	Parmeliaceae	Letharia	Letharia cf. rugosa	0.00572197	0	0	0	0	0	1.40107	0.00171356	0	0	0.00158291
SRR7232211	Eukaryota	Ascomycota	Lecanoromycetes	Lecanorales	Parmeliaceae	Letharia	Letharia vulpina	0.315309	0	0	0	0	0	0.998219	0	0	0	0
SRR7232214	Eukaryota	Ascomycota	Lecanoromycetes	Lecanorales	Parmeliaceae	Letharia	Letharia lupina	0.00433883	0	0	0.041424	0	0	1.04086	0.00178052	0.0012744	0	0
SRR14722156	Eukaryota	Ascomycota	Lecanoromycetes	Lecanorales	Parmeliaceae	Melanelia	Melanelia stygia	6.21613	5.49355	7.18736	0.0274376	6.75202	0.808361	6.19818	0.0593272	0.0325409	0.0574056	2.27036
SRR14722124	Eukaryota	Ascomycota	Lecanoromycetes	Lecanorales	Parmeliaceae	Melanelia	Melanelia culbersonii	1.35289	0.0248992	0	0.00371752	4.38973	0.0180841	1.08525	0.0192575	0.177689	0.00697095	0.125012
SRR14722173	Eukaryota	Ascomycota	Lecanoromycetes	Lecanorales	Parmeliaceae	Melanohalea	Melanohalea halei	7.97403	4.41734	0	0.132761	0.104416	0.0298175	2.46009	0	0	0	0.0609643
SRR13685163	Eukaryota	Ascomycota	Lecanoromycetes	Lecanorales	Parmeliaceae	Menegazzia	Menegazzia subsimilis	0.0756407	0.0953841	0	0	0	0	0.207652	0.0648354	0	0	0
SRR14722328	Eukaryota	Ascomycota	Lecanoromycetes	Lecanorales	Parmeliaceae	Menegazzia	Menegazzia subsimilis	0.0290435	0.0801309	0	0	0	0	0.0893572	0.0818844	0.0263049	0	0
SRR14721950	Eukaryota	Ascomycota	Lecanoromycetes	Lecanorales	Parmeliaceae	Myelochroa	Myelochroa obsessa	13.3724	0.093345	5.36893	0.0560248	9.55889	0	5.62927	0	0.176813	0	0.607636
SRR14722063	Eukaryota	Ascomycota	Lecanoromycetes	Lecanorales	Parmeliaceae	Parmelia	Parmelia squarrosa	0.112625	4.8349	0.0117498	0.0770742	0	0.0121915	0.624314	0	0.0656899	0.0147093	0
SRR13685179	Eukaryota	Ascomycota	Lecanoromycetes	Lecanorales	Parmeliaceae	Parmotrema	Parmotrema cetratum	0.468776	1.42416	0.374272	0	1.34395	0.0309554	1.30335	0.0666603	0.0517113	0	0.0139678
SRR13685178	Eukaryota	Ascomycota	Lecanoromycetes	Lecanorales	Parmeliaceae	Parmotrema	Parmotrema internexum	0.0801385	13.1689	0	0	0.235718	0	1.1665	0.0247255	0.0383294	0.0230663	0
SRR13685166	Eukaryota	Ascomycota	Lecanoromycetes	Lecanorales	Parmeliaceae	Parmotrema	Parmotrema stuppeum	8.29162	0.0727053	0.00456694	0.00901167	2.92345	0.926535	3.26816	0.0113788	0	0	0.00793046
SRR13685128	Eukaryota	Ascomycota	Lecanoromycetes	Lecanorales	Parmeliaceae	Parmotrema	Parmotrema ultralucens	2.08632	10.4568	0	0.0184772	0.0627827	2.81809	3.73886	0.0133655	0.0239711	0.034482	0.0410484
SRR14722174	Eukaryota	Ascomycota	Lecanoromycetes	Lecanorales	Parmeliaceae	Parmotrema	Parmotrema diffractaicum	1.69003	0.0074461	0	0	4.65384	0	0.633888	0.0313897	0	0	0.0091597
SRR14722204	Eukaryota	Ascomycota	Lecanoromycetes	Lecanorales	Parmeliaceae	Parmotrema	Parmotrema crinitum	7.56634	0.0714902	0	0	0.00590177	0	0.85774	0	0.0255389	0	0
SRR14722168	Eukaryota	Ascomycota	Lecanoromycetes	Lecanorales	Parmeliaceae	Parmotrema	Parmotrema stuppeum	5.44908	0.0956844	0	0	1.09155	0.0830797	1.45979	0.0334835	0.0621256	0	0.024871
SRR14722166	Eukaryota	Ascomycota	Lecanoromycetes	Lecanorales	Parmeliaceae	Parmotrema	Parmotrema xanthinum	8.34759	1.16157	0.00380315	0	1.04051	0	1.80013	0.0693992	0.0120081	0.00265317	0.00330592
SRR14722139	Eukaryota	Ascomycota	Lecanoromycetes	Lecanorales	Parmeliaceae	Parmotrema	Parmotrema cetratum	1.34566	2.124	0.0612513	0.147375	5.11099	0.202686	3.14905	0.0899186	0.0557175	0.00542143	0.0231496
SRR14722131	Eukaryota	Ascomycota	Lecanoromycetes	Lecanorales	Parmeliaceae	Parmotrema	Parmotrema gardneri	0.0769273	0.0552134	0	0.0678387	0.0203327	0	0.179634	0.213579	0	0	0
SRR14722130	Eukaryota	Ascomycota	Lecanoromycetes	Lecanorales	Parmeliaceae	Parmotrema	Parmotrema hypotropum	8.83945	0.0602434	0.00409002	0.0167164	2.63787	1.83486	5.31339	0.0856398	0.092028	0.0078418	0.0673869
SRR14722108	Eukaryota	Ascomycota	Lecanoromycetes	Lecanorales	Parmeliaceae	Parmotrema	Parmotrema subsumptum	6.74634	0.00707648	0	0.00785152	0.0479573	2.05174	5.35707	0.0162378	0.0453683	0.0143484	0.0115539
SRR14722104	Eukaryota	Ascomycota	Lecanoromycetes	Lecanorales	Parmeliaceae	Parmotrema	Parmotrema hypotropum	1.57256	0	0	0.0922374	0.032109	0.1121	0.447854	0.00752795	0.0757854	0.00401776	0.01577
SRR14722077	Eukaryota	Ascomycota	Lecanoromycetes	Lecanorales	Parmeliaceae	Parmotrema	Parmotrema reticulatum	1.34208	7.50433	0.026025	0	0.0375618	0.15885	2.35307	0.206308	0.091984	0.0296	0.111575
SRR14722068	Eukaryota	Ascomycota	Lecanoromycetes	Lecanorales	Parmeliaceae	Parmotrema	Parmotrema neotropicum	10.248	1.09365	0	0	0.16984	0.0116027	1.95103	0.00932257	0.146768	0.00921599	0.00757308
SRR14722028	Eukaryota	Ascomycota	Lecanoromycetes	Lecanorales	Parmeliaceae	Parmotrema	Parmotrema reticulatum	0.161244	0	0	0	0	0	0.484883	0	0.524959	0	0
SRR14722021	Eukaryota	Ascomycota	Lecanoromycetes	Lecanorales	Parmeliaceae	Parmotrema	Parmotrema perlatum	0.341367	0.00728265	0.0502784	0	0.0351486	0.0262915	0.544249	0	0.0702376	0	0
SRR14722020	Eukaryota	Ascomycota	Lecanoromycetes	Lecanorales	Parmeliaceae	Parmotrema	Parmotrema crinitum	0.456663	0.144072	0	0	0.013013	0	0.408673	0	0.16003	0	0.0172197
SRR14722000	Eukaryota	Ascomycota	Lecanoromycetes	Lecanorales	Parmeliaceae	Parmotrema	Parmotrema mellissii	0.425658	0	0	0	0	0.0238211	0.430689	0	0.272411	0	0
SRR14721997	Eukaryota	Ascomycota	Lecanoromycetes	Lecanorales	Parmeliaceae	Parmotrema	Parmotrema simulans	0.195991	0.0368304	0	0	0	0	0.787342	0	0.142971	0	0.110573
SRR14721979	Eukaryota	Ascomycota	Lecanoromycetes	Lecanorales	Parmeliaceae	Parmotrema	Parmotrema tinctorum	0.535349	0.0281381	0	0	0.0171625	0	0.553468	0.0246012	0.325818	0	0.0955992
SRR14721956	Eukaryota	Ascomycota	Lecanoromycetes	Lecanorales	Parmeliaceae	Parmotrema	Parmotrema ultralucens	2.0515	10.5686	0.00909188	0.0185015	0.0655691	2.81107	3.75345	0.0299091	0.0240062	0.0344962	0.0251771
SRR14721943	Eukaryota	Ascomycota	Lecanoromycetes	Lecanorales	Parmeliaceae	Parmotrema	Parmotrema neotropicum	0.731487	0	0.00561465	0.00536089	0	0.0144656	0.51844	0	0.0103725	0	0
SRR14721935	Eukaryota	Ascomycota	Lecanoromycetes	Lecanorales	Parmeliaceae	Parmotrema	Parmotrema submarginale	0.377956	0.05371	0	0	4.08409	0	1.11069	0	0.0209481	0.0284713	0.0802398
SRR14722329	Eukaryota	Ascomycota	Lecanoromycetes	Lecanorales	Parmeliaceae	Parmotrema	Parmotrema cetratum	0.4713	1.32002	0.344163	0	1.21057	0.0143354	1.31816	0.0268413	0.0519463	0	0.0357839
SRR14722326	Eukaryota	Ascomycota	Lecanoromycetes	Lecanorales	Parmeliaceae	Parmotrema	Parmotrema arnoldii	0.225404	0.930486	0	0.00424742	0.00503168	0.00434577	0.368201	0.0212977	0.0775088	0	0.00768074
SRR14722325	Eukaryota	Ascomycota	Lecanoromycetes	Lecanorales	Parmeliaceae	Parmotrema	Parmotrema internexum	0.060724	13.3307	0	0	0.236068	0	1.0467	0.0244414	0.0517415	0.023096	0.0247169
SRR14722310	Eukaryota	Ascomycota	Lecanoromycetes	Lecanorales	Parmeliaceae	Parmotrema	Parmotrema austrosinense	2.11341	0.0274137	0.0104153	0.00699697	0.209275	2.35609	5.07194	0.0801702	0	0.0193244	0
SRR14722140	Eukaryota	Ascomycota	Lecanoromycetes	Lecanorales	Parmeliaceae	Platismatia	Platismatia tuckermanii	30.2795	0.0232147	0.018714	0.0132832	0.829701	2.57327	6.35428	0.102785	0	0.0275985	0.259525
SRR14722007	Eukaryota	Ascomycota	Lecanoromycetes	Lecanorales	Parmeliaceae	Platismatia	Platismatia glauca	35.3731	0.208087	0.00900216	0	3.40514	1.24863	6.40576	0.036628	0.00676632	0.0277808	0.0626315
SRR14722032	Eukaryota	Ascomycota	Lecanoromycetes	Lecanorales	Parmeliaceae	Platismatia	Platismatia tuckermanii	0.564838	0.245214	0.0395754	0	0	0	0.768991	0.0072988	0.461651	0	0
SRR17413108	Eukaryota	Ascomycota	Lecanoromycetes	Lecanorales	Parmeliaceae	Pseudephebe	Pseudephebe pubescens	0.117641	0	0	0	0.188363	0	0.398344	0.10272	0.0651897	0	0
SRR5808932	Eukaryota	Ascomycota	Lecanoromycetes	Lecanorales	Parmeliaceae	Pseudevernia	Pseudevernia furfuracea	0.529704	0.00287548	0.00210237	0	0.352479	0	2.91154	0.00811623	0	0	0.00466905
SRR14722129	Eukaryota	Ascomycota	Lecanoromycetes	Lecanorales	Parmeliaceae	Pseudevernia	Pseudevernia cladonia	19.6409	0.0195227	0	0	3.58362	0	3.16294	0.0459191	0.052549	0.0664797	0.00832615
SRR13125498	Eukaryota	Ascomycota	Lecanoromycetes	Lecanorales	Parmeliaceae	Psiloparmelia	Psiloparmelia denotata	4.11625	0.196176	0.0031633	0.178264	1.46374	0.000960052	1.11057	0.0631778	0.111546	0.00504418	0.459575
SRR14722169	Eukaryota	Ascomycota	Lecanoromycetes	Lecanorales	Parmeliaceae	Punctelia	Punctelia appalachensis	4.15446	1.5146	0.0378407	0.095088	0.0636248	0.117584	7.15391	0.0280129	0.0763868	0.0221207	7.36577
SRR14722300	Eukaryota	Ascomycota	Lecanoromycetes	Lecanorales	Parmeliaceae	Punctelia	Punctelia caseana	1.96437	0.0173889	0	0	0.584208	0	0.572502	0	0.0733965	0	0.017888
SRR14722059	Eukaryota	Ascomycota	Lecanoromycetes	Lecanorales	Parmeliaceae	Tuckermanopsis	Tuckermanopsis ciliaris	69.3357	1.92179	0.0175337	0.116414	6.85968	0.0239747	11.9151	1.84467	0	0	0.0680609
SRR14722026	Eukaryota	Ascomycota	Lecanoromycetes	Lecanorales	Parmeliaceae	Tuckermanopsis	Tuckermanopsis ciliaris	10.6835	0	0	0	6.05451	0	2.44895	0	0.197081	0	0
SRR14722291	Eukaryota	Ascomycota	Lecanoromycetes	Lecanorales	Parmeliaceae	Tuckermanopsis	Tuckermanopsis ciliaris	6.3259	0.0087212	0	0	2.59232	0.00762672	2.7173	0.0151423	0.0219925	0	0.00750487
DRR077248	Eukaryota	Ascomycota	Lecanoromycetes	Lecanorales	Parmeliaceae	Usnea	Usnea hakonensis	31.5963	0	0	0	0	0	4.93085	0	0	0	0
DRR200332	Eukaryota	Ascomycota	Lecanoromycetes	Lecanorales	Parmeliaceae	Usnea	Usnea hakonensis	0.030508	0	0	0	0	0	0	0	0	0	0
SRR13125762	Eukaryota	Ascomycota	Lecanoromycetes	Lecanorales	Parmeliaceae	Usnea	Usnea aurantiacoatra	0.00241157	0	0.0204656	0.0234567	0	0.00142828	0.0624386	0	0.00130044	0.00127487	0.000855892
SRR13685164	Eukaryota	Ascomycota	Lecanoromycetes	Lecanorales	Parmeliaceae	Usnea	Usnea ceratina	3.51681	0.0263073	0	0.0156795	0.012525	0.0322078	0.74425	0	0.0122924	0	0
SRR13685165	Eukaryota	Ascomycota	Lecanoromycetes	Lecanorales	Parmeliaceae	Usnea	Usnea cornuta	14.9676	0.0278548	0	0.0134004	0	0.015376	1.6666	0	0	0	0
SRR13685147	Eukaryota	Ascomycota	Lecanoromycetes	Lecanorales	Parmeliaceae	Usnea	Usnea halei	3.68727	0.00265404	0	0.00586428	2.1185	0.0129203	0.67668	0.259408	0.120898	0	0.00273754
SRR13685122	Eukaryota	Ascomycota	Lecanoromycetes	Lecanorales	Parmeliaceae	Usnea	Usnea pennsylvanica	25.4189	0.0190265	0	0	2.03805	0.369868	4.58861	0	0.040226	0.0232105	0.00303579
SRR13685162	Eukaryota	Ascomycota	Lecanoromycetes	Lecanorales	Parmeliaceae	Usnea	Usnea subfusca	1.0756	0	0.027306	0.0958146	0.108384	0	0.306012	0	0	0.0269038	0.0249789
SRR13685148	Eukaryota	Ascomycota	Lecanoromycetes	Lecanorales	Parmeliaceae	Usnea	Usnea subscabrosa	9.32171	0.109002	0.00125212	0.00474418	3.70676	0.0203914	2.11026	0.012237	0.0430737	0.0459676	0.0483745
SRR14721951	Eukaryota	Ascomycota	Lecanoromycetes	Lecanorales	Parmeliaceae	Usnea	Usnea cornuta	15.569	0.048189	0	0.0106439	0.00696623	0	1.73672	0	0	0	0.0330759
SRR14721940	Eukaryota	Ascomycota	Lecanoromycetes	Lecanorales	Parmeliaceae	Usnea	Usnea ceratina	3.53522	0	0	0.0164429	0.0191255	0	0.952392	0	0.0161914	0	0.0393624
SRR14722306	Eukaryota	Ascomycota	Lecanoromycetes	Lecanorales	Parmeliaceae	Usnea	Usnea subfusca	1.15772	0	0.0257068	0.0402017	0.158159	0	0.317818	0	0.0321503	0.0117769	0.0291767
SRR14722120	Eukaryota	Ascomycota	Lecanoromycetes	Lecanorales	Parmeliaceae	Usnea	Usnea merrillii	0.0829032	0.0036069	0	0.00855763	0.00514756	0	0.163523	0.277955	0.221434	0.00282313	0.00666655
SRR14722116	Eukaryota	Ascomycota	Lecanoromycetes	Lecanorales	Parmeliaceae	Usnea	Usnea subscabrosa	9.36492	0.109607	0.0032354	0.00477975	3.74342	0.016896	2.13451	0.0123249	0.0433966	0.0457368	0.0489308
SRR14722115	Eukaryota	Ascomycota	Lecanoromycetes	Lecanorales	Parmeliaceae	Usnea	Usnea halei	4.04267	0.0026619	0	0.00588166	2.09056	0.0129528	0.711625	0.260521	0.13718	0	0.0146504
SRR14722094	Eukaryota	Ascomycota	Lecanoromycetes	Lecanorales	Parmeliaceae	Usnea	Usnea strigosa	12.172	0.0167697	0.0176005	0.0150514	2.68364	0	2.82122	0.0347185	0.444089	0	1.19215
SRR14722023	Eukaryota	Ascomycota	Lecanoromycetes	Lecanorales	Parmeliaceae	Usnea	Usnea ceratina	1.75771	0	0	0	0.00382511	0	1.57913	0.0408137	0.363641	0	0.0201035
SRR14722022	Eukaryota	Ascomycota	Lecanoromycetes	Lecanorales	Parmeliaceae	Usnea	Usnea subgracilis	5.2165	0	0	0	0.129552	0	1.57979	0.025315	0.8795	0	0.02968
SRR14721947	Eukaryota	Ascomycota	Lecanoromycetes	Lecanorales	Parmeliaceae	Usnea	Usnea mutabilis	3.61339	0.00568717	0	0.0119722	0.00663591	0	0.444698	0	0.0346347	0.00372515	0
SRR14722248	Eukaryota	Ascomycota	Lecanoromycetes	Lecanorales	Parmeliaceae	Usnea	Usnea trichodea	0.62001	0.0238899	0.050599	0	0	0	0.897828	0.0998351	1.1814	0	0.0217457
SRR14722244	Eukaryota	Ascomycota	Lecanoromycetes	Lecanorales	Parmeliaceae	Usnea	Usnea subscabrosa	0.191822	0.0110238	0.00990345	0	0.00784328	0	0.989467	0.0087876	0.117687	0	0.0552001
SRR14722243	Eukaryota	Ascomycota	Lecanoromycetes	Lecanorales	Parmeliaceae	Usnea	Usnea angulata	13.4268	0.0267541	0	0	0	0.0192106	2.57278	0.00767	1.04897	0.00456404	0.0715163
SRR17413106	Eukaryota	Ascomycota	Lecanoromycetes	Lecanorales	Parmeliaceae	Usnea	Usnea antartica	0.0301864	0	0.0187623	0	0	0	0.025872	0	0.0537922	0	0
SRR17413105	Eukaryota	Ascomycota	Lecanoromycetes	Lecanorales	Parmeliaceae	Usnea	Usnea aurantiacoatra	0	0	0	0	0	0	0	0	0	0	0
SRR14722151	Eukaryota	Ascomycota	Lecanoromycetes	Lecanorales	Parmeliaceae	Usnocetraria	Usnocetraria oakesiana	2.94842	5.99177	0.0733019	0.0135089	0.0619099	0	3.11861	0	0.086914	0.0122764	0.0135604
SRR13167197	Eukaryota	Ascomycota	Lecanoromycetes	Lecanorales	Parmeliaceae	Xanthoparmelia	Xanthoparmelia chlorochroa	0.216219	0	0	0.0973409	0	0	0.12056	0.0365144	0	0	0
SRR13125985	Eukaryota	Ascomycota	Lecanoromycetes	Lecanorales	Parmeliaceae	Xanthoparmelia	Xanthoparmelia arapilensis	0.246184	0	0	0.236321	0	0	0.144524	0	0	0	0
SRR13126647	Eukaryota	Ascomycota	Lecanoromycetes	Lecanorales	Parmeliaceae	Xanthoparmelia	Xanthoparmelia barbatica	0.568508	0	0	0	0	0	0.217349	0	0	0	0.0150629
SRR13126796	Eukaryota	Ascomycota	Lecanoromycetes	Lecanorales	Parmeliaceae	Xanthoparmelia	Xanthoparmelia stenophylla	10.1467	0.0232297	0	0.121144	4.16787	0	2.38391	0.0235703	0	0	0.0323364
SRR13126828	Eukaryota	Ascomycota	Lecanoromycetes	Lecanorales	Parmeliaceae	Xanthoparmelia	Xanthoparmelia tasmanica	0	0	0	0.227808	0	0	0.254517	0	0	0	0
SRR13126859	Eukaryota	Ascomycota	Lecanoromycetes	Lecanorales	Parmeliaceae	Xanthoparmelia	Xanthoparmelia verrucella	14.1807	0.0667032	0.0289956	0.0162503	4.7238	0.0422919	7.56899	0.0587085	0.00996869	0.01385	8.22493
SRR14722127	Eukaryota	Ascomycota	Lecanoromycetes	Lecanorales	Parmeliaceae	Xanthoparmelia	Xanthoparmelia mexicana	0.48392	0	0	0	0.205856	0	0.478168	0	0.0155042	0	0.0282483
SRR19763072	Eukaryota	Ascomycota	Lecanoromycetes	Lecanorales	Parmeliaceae	Xanthoparmelia	Xanthoparmelia dierythra	0.139469	0.0319059	0.23769	0.0614621	0	0	0.219214	0.10527	0	0	0.0238821
SRR19763061	Eukaryota	Ascomycota	Lecanoromycetes	Lecanorales	Parmeliaceae	Xanthoparmelia	Xanthoparmelia dierythra	2.53459	0	0	0.0610152	0.263675	0.00953233	0.575704	0.0259625	0	0	0.0114543
SRR19763050	Eukaryota	Ascomycota	Lecanoromycetes	Lecanorales	Parmeliaceae	Xanthoparmelia	Xanthoparmelia plittii	4.75175	0.0823236	0.0141467	0	6.91617	0	3.10073	3.86735	0	0.0430469	0.494784
SRR19763039	Eukaryota	Ascomycota	Lecanoromycetes	Lecanorales	Parmeliaceae	Xanthoparmelia	Xanthoparmelia plittii	6.31169	0.010326	0.00798722	0.110507	4.00003	0	1.02119	0.0635261	0	0	0.0462218
SRR19763006	Eukaryota	Ascomycota	Lecanoromycetes	Lecanorales	Parmeliaceae	Xanthoparmelia	Xanthoparmelia camtschadalis	10.6952	0.0964207	0	0	0.20704	0	3.43239	0.352551	0.240729	0	0.608758
SRR19763092	Eukaryota	Ascomycota	Lecanoromycetes	Lecanorales	Parmeliaceae	Xanthoparmelia	Xanthoparmelia stenophylla	15.3436	0.0547575	0	0	5.77669	0	2.84467	0	0	0.00906884	0.0585999
SRR19763091	Eukaryota	Ascomycota	Lecanoromycetes	Lecanorales	Parmeliaceae	Xanthoparmelia	Xanthoparmelia camtschadalis	9.75715	0.0219126	0.00483305	0.0439813	2.23894	0.966546	2.89041	0.0219904	0.00754778	0.0391084	0.198198
SRR19763090	Eukaryota	Ascomycota	Lecanoromycetes	Lecanorales	Parmeliaceae	Xanthoparmelia	Xanthoparmelia camtschadalis	36.4884	0.422992	0.0364	0.0389408	4.80009	0	8.90819	0.13661	0.0638389	0.0753923	7.21276
SRR19763089	Eukaryota	Ascomycota	Lecanoromycetes	Lecanorales	Parmeliaceae	Xanthoparmelia	Xanthoparmelia camtschadalis	4.19182	0.508471	0.00973083	0.0633529	3.82167	0.00480142	4.04383	1.47553	0	0	0.135605
SRR19763088	Eukaryota	Ascomycota	Lecanoromycetes	Lecanorales	Parmeliaceae	Xanthoparmelia	Xanthoparmelia camtschadalis	10.7331	0.0242571	0.00749542	0.150045	0.556209	0.059397	2.52034	0.0458319	0.00447263	0.0188368	0.828152
SRR19763087	Eukaryota	Ascomycota	Lecanoromycetes	Lecanorales	Parmeliaceae	Xanthoparmelia	Xanthoparmelia protomatrae	0.754386	0	0	0.0088497	2.91207	0	0.827805	0	0	0	0.0179611
SRR19763086	Eukaryota	Ascomycota	Lecanoromycetes	Lecanorales	Parmeliaceae	Xanthoparmelia	Xanthoparmelia stenophylla	10.6944	0.00892923	0	0.0239777	1.91825	0	2.42561	0	0.0260597	0	0.248898
SRR19763085	Eukaryota	Ascomycota	Lecanoromycetes	Lecanorales	Parmeliaceae	Xanthoparmelia	Xanthoparmelia stenophylla	0.941371	0.0230885	0.0337711	0.127646	0.0769475	0	0.531454	0	0.0979235	0.017048	0.0271445
SRR19763082	Eukaryota	Ascomycota	Lecanoromycetes	Lecanorales	Parmeliaceae	Xanthoparmelia	Xanthoparmelia camtschadalis	0.383226	0	0	0	0.00699682	0	0.10748	2.05154	0.0408356	0.00351261	0
SRR19763081	Eukaryota	Ascomycota	Lecanoromycetes	Lecanorales	Parmeliaceae	Xanthoparmelia	Xanthoparmelia camtschadalis	11.3918	6.73871	0.0135894	0.266189	0.494433	0	3.45396	2.28616	0	0.0180401	0.457524
SRR19763080	Eukaryota	Ascomycota	Lecanoromycetes	Lecanorales	Parmeliaceae	Xanthoparmelia	Xanthoparmelia chlorochroa	12.4191	1.73914	0.0220955	0.0411151	0.53594	0.00334047	4.41572	0.465438	0.0478962	0.0503723	2.64351
SRR19763079	Eukaryota	Ascomycota	Lecanoromycetes	Lecanorales	Parmeliaceae	Xanthoparmelia	Xanthoparmelia chlorochroa	0.975341	0.0163788	0	0	0.0569904	0.00472496	0.290289	2.77986	0	0	0.022682
SRR19763078	Eukaryota	Ascomycota	Lecanoromycetes	Lecanorales	Parmeliaceae	Xanthoparmelia	Xanthoparmelia chlorochroa	5.22564	0.83607	0.00579249	0.0469233	0.00882716	0.00312686	1.49179	1.97618	0.00940715	0	0.242483
SRR19763077	Eukaryota	Ascomycota	Lecanoromycetes	Lecanorales	Parmeliaceae	Xanthoparmelia	Xanthoparmelia chlorochroa	0.298274	3.12669	0	0.110857	0	0	0.325818	3.71523	0	0	0.00549599
SRR19763076	Eukaryota	Ascomycota	Lecanoromycetes	Lecanorales	Parmeliaceae	Xanthoparmelia	Xanthoparmelia chlorochroa	7.79177	3.90726	0	0.0277818	1.98439	0.0115183	3.03452	0.0368481	0.00744644	0.038748	1.45652
SRR19763075	Eukaryota	Ascomycota	Lecanoromycetes	Lecanorales	Parmeliaceae	Xanthoparmelia	Xanthoparmelia coloradoensis	29.0249	0.012401	0	0.0163716	3.95008	0	4.75251	0.0259901	0	0.0122474	0.363098
SRR19763074	Eukaryota	Ascomycota	Lecanoromycetes	Lecanorales	Parmeliaceae	Xanthoparmelia	Xanthoparmelia sp. 9913f	0.548686	0	0	0	0	0	0.244774	0.0602163	0.00968105	0	0
SRR19763073	Eukaryota	Ascomycota	Lecanoromycetes	Lecanorales	Parmeliaceae	Xanthoparmelia	Xanthoparmelia sp. 9904f	9.72935	1.36597	0.0469415	0.0205527	3.66783	0.0139762	7.28758	2.79478	0.0187449	0.0590554	4.84815
SRR19763071	Eukaryota	Ascomycota	Lecanoromycetes	Lecanorales	Parmeliaceae	Xanthoparmelia	Xanthoparmelia chlorochroa	8.4928	0.914789	0	0.0359517	1.81273	0	3.22942	3.08458	0.0206183	0.0230294	0.378575
SRR19763070	Eukaryota	Ascomycota	Lecanoromycetes	Lecanorales	Parmeliaceae	Xanthoparmelia	Xanthoparmelia dierythra	0.491297	0.0431071	0	0.182268	1.43035	0	0.423246	0	0	0.0063163	0.0207935
SRR19763069	Eukaryota	Ascomycota	Lecanoromycetes	Lecanorales	Parmeliaceae	Xanthoparmelia	Xanthoparmelia mexicana	0.288192	0.0517489	0	0.0350947	0	0	0.144534	0.0118305	0	0	0
SRR19763068	Eukaryota	Ascomycota	Lecanoromycetes	Lecanorales	Parmeliaceae	Xanthoparmelia	Xanthoparmelia mexicana	27.9367	0.0302021	0	0.0258765	2.49789	0	5.62336	3.87592	0.031086	0.0230185	1.87969
SRR19763067	Eukaryota	Ascomycota	Lecanoromycetes	Lecanorales	Parmeliaceae	Xanthoparmelia	Xanthoparmelia mexicana	32.5469	3.83627	0.0267437	0.116302	3.47882	3.01974	14.9465	0.806832	0.0339944	0.0812463	5.75933
SRR19763065	Eukaryota	Ascomycota	Lecanoromycetes	Lecanorales	Parmeliaceae	Xanthoparmelia	Xanthoparmelia neocumberlandia	0.102687	0	0.012329	0.0315961	3.84087	0	0.734075	0	0.0283949	0	0.0381798
SRR19763064	Eukaryota	Ascomycota	Lecanoromycetes	Lecanorales	Parmeliaceae	Xanthoparmelia	Xanthoparmelia neocumberlandia	11.5663	0.565914	0.0228278	0.0205368	16.3127	0.00586688	3.0139	0.00596899	0.0801918	0.0290563	0.0857572
SRR19763063	Eukaryota	Ascomycota	Lecanoromycetes	Lecanorales	Parmeliaceae	Xanthoparmelia	Xanthoparmelia neocumberlandia	11.0965	0.0305922	0	0.0182933	6.21439	0	2.74434	0.22323	0.107039	0.00710748	0.0896792
SRR19763062	Eukaryota	Ascomycota	Lecanoromycetes	Lecanorales	Parmeliaceae	Xanthoparmelia	Xanthoparmelia neocumberlandia	12.3717	0.0217847	0.00466877	0.00912731	2.53723	0.00272109	2.70318	0.0494409	0.00998935	0.0465205	0.318084
SRR19763060	Eukaryota	Ascomycota	Lecanoromycetes	Lecanorales	Parmeliaceae	Xanthoparmelia	Xanthoparmelia neocumberlandia	5.66302	0.0206732	0.00688634	0.0109351	1.03088	0	1.64125	0	0	0.0217528	0.181515
SRR19763059	Eukaryota	Ascomycota	Lecanoromycetes	Lecanorales	Parmeliaceae	Xanthoparmelia	Xanthoparmelia coloradoensis	5.6926	0.0157765	0.015276	0.0291542	5.42706	0.00973019	2.19662	0.0122458	0.00326079	0.00996316	0.596734
SRR19763057	Eukaryota	Ascomycota	Lecanoromycetes	Lecanorales	Parmeliaceae	Xanthoparmelia	Xanthoparmelia lipochlorochroa	4.32006	0.00537787	0	0.394237	0.0261682	0	1.06935	5.06686	0.00900235	0	0.155778
SRR19763056	Eukaryota	Ascomycota	Lecanoromycetes	Lecanorales	Parmeliaceae	Xanthoparmelia	Xanthoparmelia coloradoensis	14.5111	0.0114404	0.0129772	0	2.30974	0.00392822	4.31215	2.26681	0.0134927	0.0216712	2.2521
SRR19763055	Eukaryota	Ascomycota	Lecanoromycetes	Lecanorales	Parmeliaceae	Xanthoparmelia	Xanthoparmelia coloradoensis	34.1566	3.06253	0.0198613	0.0254631	3.7867	1.43423	8.94801	11.2898	0.0146385	0.0456933	3.07955
SRR19763054	Eukaryota	Ascomycota	Lecanoromycetes	Lecanorales	Parmeliaceae	Xanthoparmelia	Xanthoparmelia coloradoensis	1.15603	0	0	0.116444	0.00912927	0	0.278576	0.508656	0	0.00652159	0.0169913
SRR19763049	Eukaryota	Ascomycota	Lecanoromycetes	Lecanorales	Parmeliaceae	Xanthoparmelia	Xanthoparmelia cumberlandia	15.3928	0.619688	0	0.175106	0.0126515	0	3.15333	7.50032	0.0772207	0	1.85823
SRR19763048	Eukaryota	Ascomycota	Lecanoromycetes	Lecanorales	Parmeliaceae	Xanthoparmelia	Xanthoparmelia mexicana	15.6394	0.598596	0	0.476405	0.0195111	0.00832847	3.55534	2.52634	0.0176551	0.0226792	1.27115
SRR19763047	Eukaryota	Ascomycota	Lecanoromycetes	Lecanorales	Parmeliaceae	Xanthoparmelia	Xanthoparmelia plittii	25.6183	0	0	0.0272868	1.25562	0	1.90494	0.00989226	0.0330357	0.0164299	0
SRR19763046	Eukaryota	Ascomycota	Lecanoromycetes	Lecanorales	Parmeliaceae	Xanthoparmelia	Xanthoparmelia psoromifera	4.47101	0.00945249	0	0.028239	0.0306247	0	1.02078	0.0707283	0	0.0143431	0.625541
SRR19763045	Eukaryota	Ascomycota	Lecanoromycetes	Lecanorales	Parmeliaceae	Xanthoparmelia	Xanthoparmelia maricopensis	14.3666	2.68957	0.190325	0.0317576	0.135524	0.00807083	5.81812	4.42719	0	0.0505381	4.47883
SRR19763038	Eukaryota	Ascomycota	Lecanoromycetes	Lecanorales	Parmeliaceae	Xanthoparmelia	Xanthoparmelia chlorochroa	1.21215	0.0156439	0	0.176323	0.00463843	0	0.519595	1.83494	0	0.0090681	0.0182752
SRR19763037	Eukaryota	Ascomycota	Lecanoromycetes	Lecanorales	Parmeliaceae	Xanthoparmelia	Xanthoparmelia chlorochroa	11.7687	3.63219	0.0190103	0.21597	0.324112	0.00763008	3.61307	3.33987	0.00337336	0.00790162	0.803938
SRR19763036	Eukaryota	Ascomycota	Lecanoromycetes	Lecanorales	Parmeliaceae	Xanthoparmelia	Xanthoparmelia angustiphylla	1.3848	0	0	0.649512	0.230065	0	0.0544084	0	0.106123	0	0
SRR19763035	Eukaryota	Ascomycota	Lecanoromycetes	Lecanorales	Parmeliaceae	Xanthoparmelia	Xanthoparmelia cumberlandia	0.239985	0.0122416	0	0	0.206018	0	0.257398	0.0446434	0.0767163	0	0
SRR19763034	Eukaryota	Ascomycota	Lecanoromycetes	Lecanorales	Parmeliaceae	Xanthoparmelia	Xanthoparmelia cumberlandia	5.72018	3.58653	0	0.24273	7.09304	0.0107845	3.37082	0.356954	0.0604307	0	0.806246
SRR19763033	Eukaryota	Ascomycota	Lecanoromycetes	Lecanorales	Parmeliaceae	Xanthoparmelia	Xanthoparmelia cumberlandia	0.284208	0.0182874	0	0.236123	0.235212	0	0.217982	0	0.0658127	0	0
SRR19763032	Eukaryota	Ascomycota	Lecanoromycetes	Lecanorales	Parmeliaceae	Xanthoparmelia	Xanthoparmelia hypofusca	11.8867	0.0208734	0.00520058	0.0118773	5.95304	0	2.93335	0	0	0.00615229	0.776623
SRR19763031	Eukaryota	Ascomycota	Lecanoromycetes	Lecanorales	Parmeliaceae	Xanthoparmelia	Xanthoparmelia sublaevis	0.0248327	0	0	0.132675	0.00440614	0	0.382416	0.0201143	0	0	0.00806468
SRR19763029	Eukaryota	Ascomycota	Lecanoromycetes	Lecanorales	Parmeliaceae	Xanthoparmelia	Xanthoparmelia sublaevis	1.23711	0.0970259	0.00782141	0	2.02991	0	0.480642	0	0	0	0.010091
SRR19763027	Eukaryota	Ascomycota	Lecanoromycetes	Lecanorales	Parmeliaceae	Xanthoparmelia	Xanthoparmelia sp. 17003	6.81687	0	0	0.0173414	0.716778	0	1.87083	0	0	0.00655132	0.083683
SRR19763026	Eukaryota	Ascomycota	Lecanoromycetes	Lecanorales	Parmeliaceae	Xanthoparmelia	Xanthoparmelia sp. SL17358	2.6473	0.0333212	0.00715542	0.0183502	2.8328	0	1.0951	1.13438	0.0125526	0	1.26181
SRR14722147	Eukaryota	Ascomycota	Lecanoromycetes	Lecanorales	Pilocarpaceae	Byssoloma	Byssoloma subdiscordans	0.156892	0.00926872	0	0	0.0231817	0	0.418613	0.00695694	0.00272759	0	0.0356978
SRR14722279	Eukaryota	Ascomycota	Lecanoromycetes	Lecanorales	Pilocarpaceae	Byssoloma	Byssoloma meadii	8.81446	9.03351	0	0	2.72434	0	4.55717	0.00994926	0.0644276	0	0.090604
SRR14722123	Eukaryota	Ascomycota	Lecanoromycetes	Lecanorales	Psoraceae	Brianaria	Brianaria bauschiana	8.77526	0.0142516	0.00751644	0.00915116	2.22511	0	1.8304	0.0114585	0.0823693	0	1.27019
SRR14722312	Eukaryota	Ascomycota	Lecanoromycetes	Lecanorales	Psoraceae	Protoblastenia	Protoblastenia rupestris	13.0707	1.90587	0	0	0	0	4.98933	0.0640118	0.227815	0	0.216644
SRR14721994	Eukaryota	Ascomycota	Lecanoromycetes	Lecanorales	Ramalinaceae	Bacidia	Bacidia sp. Lendemer_48883_NY-3033306	0.972631	0	0	0	0	0	1.27476	0.078519	0.504737	0	0
SRR14722177	Eukaryota	Ascomycota	Lecanoromycetes	Lecanorales	Ramalinaceae	Biatora	Biatora appalachensis	3.50251	0.5881	0	0.0705038	0.260312	0.020637	1.8487	0.512874	0.124504	0.0622987	0.0503272
SRR14722013	Eukaryota	Ascomycota	Lecanoromycetes	Lecanorales	Ramalinaceae	Biatora	Biatora pontica	5.94649	0.888623	0.00933386	0	0.0756986	0	1.47332	0	0.396821	0	0
SRR14722304	Eukaryota	Ascomycota	Lecanoromycetes	Lecanorales	Ramalinaceae	Micareopsis	Micareopsis irriguata	0.0724001	0.179993	20.5113	0.0537765	0.101364	0	1.28363	0.0858512	0	0.0160381	0.0323791
SRR14722275	Eukaryota	Ascomycota	Lecanoromycetes	Lecanorales	Ramalinaceae	Micareopsis	Micareopsis irriguata	12.8112	0.119376	37.8805	0.0727954	1.48736	0.0197538	5.14379	0	0.0211156	0.0145329	0.25411
SAMN18190989	Eukaryota	Ascomycota	Lecanoromycetes	Lecanorales	Ramalinaceae	Niebla	Niebla homalea	0	0.00354524	0.0486517	0	0	0	0.0521118	0	0	0	0
SRR13685157	Eukaryota	Ascomycota	Lecanoromycetes	Lecanorales	Ramalinaceae	Phyllopsora	Phyllopsora corallina	0.295765	0.0390404	0	0	0.10255	0.113491	2.42725	0	0.0596019	0	2.55546
SRR14722216	Eukaryota	Ascomycota	Lecanoromycetes	Lecanorales	Ramalinaceae	Phyllopsora	Phyllopsora corallina	0.443581	0	0.0605497	0	0.217365	0.162177	2.16641	0.0698827	0.139418	0	2.09451
SRR14721964	Eukaryota	Ascomycota	Lecanoromycetes	Lecanorales	Ramalinaceae	Phyllopsora	Phyllopsora parvifolia	10.1859	1.87974	7.86679	0.102561	1.95042	0.0627583	3.53688	0.0279819	0.044034	0	0.0359338
SRR14721960	Eukaryota	Ascomycota	Lecanoromycetes	Lecanorales	Ramalinaceae	Phyllopsora	Phyllopsora corallina	18.8623	1.48726	0.0522914	0.177189	8.18124	1.08279	10.9556	0.0065212	0	0.0662102	5.47367
SRR14722031	Eukaryota	Ascomycota	Lecanoromycetes	Lecanorales	Ramalinaceae	Ramalina	Ramalina americana	1.88557	0	0	0.0956554	2.60032	0	1.35219	0.0584199	0.0542661	0	0.0517938
SRR14722003	Eukaryota	Ascomycota	Lecanoromycetes	Lecanorales	Ramalinaceae	Ramalina	Ramalina culbersoniorum	1.88166	0.0836906	0	0	5.98862	0	1.7358	0	0.164125	0.012702	0.0339018
SRR14721962	Eukaryota	Ascomycota	Lecanoromycetes	Lecanorales	Ramalinaceae	Ramalina	Ramalina petrina	9.96025	0.0201106	0.00919631	0.0420311	3.66095	0	1.93435	0	0.0136399	0	0.00990306
SRR14722254	Eukaryota	Ascomycota	Lecanoromycetes	Lecanorales	Ramboldiaceae	Ramboldia	Ramboldia blochiana	28.2235	0.076187	0.00646871	0	5.91297	0	5.22785	0	0.108315	0	0.0660868
SRR14722160	Eukaryota	Ascomycota	Lecanoromycetes	Lecanorales	Squamarinaceae	Herteliana	Herteliana schuyleriana	5.43492	7.89173	0.0155913	0.0124726	5.88278	0.0140229	4.52926	0.0104124	0.0995012	0.0543039	0.0547925
SRR14722018	Eukaryota	Ascomycota	Lecanoromycetes	Lecanorales	Stereocaulaceae	Lepraria	Lepraria oxybapha	0.123696	0.024023	0	0	0	0	0.278031	0	0.147436	0	0
SRR14722034	Eukaryota	Ascomycota	Lecanoromycetes	Lecanorales	Stereocaulaceae	Lepraria	Lepraria caesiella	0.325966	0	0	0.0471173	0	0.0148949	0.558361	0.055423	0.253782	0	0.0374954
SRR14721998	Eukaryota	Ascomycota	Lecanoromycetes	Lecanorales	Stereocaulaceae	Lepraria	Lepraria normandinoides	0.952719	26.9958	0	0	0.0499167	0	4.05826	0	0.0203685	0	0.0266182
SRR14722324	Eukaryota	Ascomycota	Lecanoromycetes	Lecanorales	Stereocaulaceae	Lepraria	Lepraria disjuncta	5.83186	0.116823	0	0	0.0164581	0	1.3018	0.430381	0.0166265	0	0
SRR14722272	Eukaryota	Ascomycota	Lecanoromycetes	Lecanorales	Stereocaulaceae	Lepraria	Lepraria leprolomopsis	0.996566	18.5086	3.9504	0.00879428	3.99951	0.0359882	2.39328	0	0	0.00800557	0.0271263
SRR14722245	Eukaryota	Ascomycota	Lecanoromycetes	Lecanorales	Stereocaulaceae	Lepraria	Lepraria friabilis	11.4087	4.89585	0.0106185	0.00958249	13.2372	0	5.39637	0.0250336	0.211551	0.00818161	0
SRR14722066	Eukaryota	Ascomycota	Lecanoromycetes	Lecanorales	Stereocaulaceae	Pilophorus	Pilophorus fibula	19.9122	0.0720929	0.321758	0.0879177	1.79311	14.1943	18.0967	0	0.0660635	0.0377848	2.09974
SRR14722041	Eukaryota	Ascomycota	Lecanoromycetes	Lecanorales	Stereocaulaceae	Stereocaulon	Stereocaulon dactylophyllum	32.6986	0.0312711	0	0	9.43171	0	5.52781	0.0118851	0.00497445	0.00668859	0.326253
SRR14722163	Eukaryota	Ascomycota	Lecanoromycetes	Lecanorales	Tephromelataceae	Tephromela	Tephromela atra	5.3708	0.0607388	2.17713	0.00332446	3.23233	0.0033014	1.56761	0.0298394	0.108262	0.211702	0.297579
SRR14721968	Eukaryota	Ascomycota	Lecanoromycetes	Lecanorales	Verrucariales_family_incertae_sedis	Botryolepraria	Botryolepraria lesdainii	0.153064	32.401	0.16024	0	0.0721885	0	0.828578	0	0.00774214	0	0
SRR14722318	Eukaryota	Ascomycota	Lecanoromycetes	Lecideales	Lecideaceae	Kephartia	Kephartia crystalligera	0.686188	0	0	0	0	0	0.39716	0	0.0687945	0	0.0373161
SRR14722229	Eukaryota	Ascomycota	Lecanoromycetes	Lecideales	Lecideaceae	Lecidea	Lecidea roseotincta	30.9167	0.0486355	0.00571879	0.14382	4.57782	0.0696029	5.94735	0.177981	0.407872	0.151828	0.330526
SRR14722164	Eukaryota	Ascomycota	Lecanoromycetes	Lecideales	Lecideaceae	Lecidea	Lecidea tessellata	4.51685	0.0632604	0.0188445	0.0132745	2.87741	0.00297273	1.32357	0.0105986	0.0257974	0	0.264471
SRR14722157	Eukaryota	Ascomycota	Lecanoromycetes	Lecideales	Lecideaceae	Lecidea	Lecidea sp. Lendemer_46382_NY-2795264	0.231902	0.0220736	0.00825606	0.652257	1.43015	0	0.546991	0	0.0562611	0	0.00489988
SRR14722185	Eukaryota	Ascomycota	Lecanoromycetes	Lecideales	Lecideaceae	Mycobilimbia	Mycobilimbia sp	0.685737	8.46472	11.379	0	0.0270886	0.00892853	2.2052	0	0.060772	0	0
SRR14722064	Eukaryota	Ascomycota	Lecanoromycetes	Lecideales	Lecideaceae	Porpidia	Porpidia contraponenda	9.26915	0.027443	0	0	1.52493	0	1.70475	0	0.179923	0.00721216	0.0674986
SRR14722050	Eukaryota	Ascomycota	Lecanoromycetes	Lecideales	Lecideaceae	Porpidia	Porpidia crustulata	14.4445	0.11341	0	0	18.2251	0	4.23841	0	0.024855	0.0267053	0.563097
SRR14722049	Eukaryota	Ascomycota	Lecanoromycetes	Lecideales	Lecideaceae	Porpidia	Porpidia macrocarpa	8.73346	0.101767	0.0708381	0.00607688	2.66348	0	2.74137	0.00667398	0.219812	0	0.44915
SRR14721948	Eukaryota	Ascomycota	Lecanoromycetes	Lecideales	Lecideaceae	Porpidia	Porpidia albocaerulescens	0.376468	0	0	0	0.0499876	0	0.272097	0	0.0478295	0	0.0858136
SRR14721941	Eukaryota	Ascomycota	Lecanoromycetes	Lecideales	Lecideaceae	Porpidia	Porpidia subsimplex	14.0876	0.0841838	0.0287975	0	9.79081	0	5.65714	0.0250206	0.0107733	0.00624015	1.89803
SRR14721955	Eukaryota	Ascomycota	Lecanoromycetes	Leprocaulales	Leprocaulaceae	Halecania	Halecania pepegospora	3.21145	0.037509	12.3419	0.0186904	3.4683	0.00980637	2.00105	0.0100661	0.0928339	0	0.346998
SRR14722274	Eukaryota	Ascomycota	Lecanoromycetes	Leprocaulales	Leprocaulaceae	Leprocaulon	Leprocaulon nicholsiae	22.8848	2.0559	0.012295	0.0165846	4.43102	0.0296983	6.77794	0.478199	0.0236674	0	0.974387
SRR14721923	Eukaryota	Ascomycota	Lecanoromycetes	Ostropales	Graphidaceae	Acanthothecis	Acanthothecis fontana	0.207902	0.0241431	0	0	0	0	0.0712939	0	0.043615	0	0
SRR14722289	Eukaryota	Ascomycota	Lecanoromycetes	Ostropales	Graphidaceae	Diploschistes	Diploschistes rampoddensis	1.75871	0.0236983	0	0.00612542	1.59236	0	0.65065	0	0.0295257	0	0.00837922
SRR14722268	Eukaryota	Ascomycota	Lecanoromycetes	Ostropales	Graphidaceae	Diploschistes	Diploschistes rampoddensis	1.74362	0.0474604	0.0382152	0.0109667	1.11303	0.424149	1.85333	0.0550998	0.212009	0	0.0626126
SRR23143832	Eukaryota	Ascomycota	Lecanoromycetes	Ostropales	Graphidaceae	Diploschistes	Diploschistes diacapsis	0.910732	0.0525152	0.00132062	0.174931	0.00378816	0	0.692491	0.104842	0.453482	0	0.00163084
SRR14721973	Eukaryota	Ascomycota	Lecanoromycetes	Ostropales	Graphidaceae	Fissurina	Fissurina insidiosa	0.763206	0.0193426	0.022415	0	0	0	1.00245	0	0.767106	0	0
ERR5055691	Eukaryota	Ascomycota	Lecanoromycetes	Ostropales	Graphidaceae	Gomphillus	Gomphillus americanus	30.1998	0.633132	0.0134068	0.209673	3.44407	0.338092	6.80955	2.68251	0.0207406	0.189341	0.0630581
SRR13685154	Eukaryota	Ascomycota	Lecanoromycetes	Ostropales	Graphidaceae	Gomphillus	Gomphillus americanus	7.61381	0.0422416	0	0	0.0453697	0	1.7229	0	0	0	0
SRR14722207	Eukaryota	Ascomycota	Lecanoromycetes	Ostropales	Graphidaceae	Gomphillus	Gomphillus americanus	6.995	0.0325028	0	0	0.0466858	0	2.04482	0	0.140399	0	0
SRR14722181	Eukaryota	Ascomycota	Lecanoromycetes	Ostropales	Graphidaceae	Gomphillus	Gomphillus calycioides	3.12079	0.00801102	0	0.146711	1.14058	0	1.24087	0	0.25342	0	0
SRR13685177	Eukaryota	Ascomycota	Lecanoromycetes	Ostropales	Graphidaceae	Graphis	Graphis lineola	7.20506	0.0257923	0.0228302	0	5.18135	0.00625953	2.522	0.045757	0.104318	0.0608924	0.0107939
SRR14721970	Eukaryota	Ascomycota	Lecanoromycetes	Ostropales	Graphidaceae	Leucodecton	Leucodecton sp	1.33433	0.165993	0	0	0	0	0.648532	0	0.0814532	0	0.1065
SRR14722323	Eukaryota	Ascomycota	Lecanoromycetes	Ostropales	Graphidaceae	Nadvornikia	Nadvornikia sorediata	0.455789	0	0	0	0.0552586	0	0.21994	0	0.044313	0	0
SRR14721946	Eukaryota	Ascomycota	Lecanoromycetes	Ostropales	Graphidaceae	Thelotrema	Thelotrema defectum	0	0	0	0	0	0	0.10915	0	0.0123238	0	0
SRR14721932	Eukaryota	Ascomycota	Lecanoromycetes	Ostropales	Graphidaceae	Thelotrema	Thelotrema subtile	0.410956	0.0087196	0	0	0.0175577	0.65708	1.05318	0	0	0.00635856	0.00961239
SRR14722265	Eukaryota	Ascomycota	Lecanoromycetes	Ostropales	Graphidaceae	Thelotrema	Thelotrema subtile	0.615133	0.00823055	0	0	0	0.293394	1.16073	0	0.183937	0	0.0390308
SRR18162825	Eukaryota	Ascomycota	Lecanoromycetes	Ostropales	Graphidaceae	Thelotrema	Thelotrema lepadinum	19.1531	0.0552587	0.00971649	0.00753571	7.93913	1.72163	4.99465	0.00601138	0.0144579	0.138289	0.0425144
SRR14721983	Eukaryota	Ascomycota	Lecanoromycetes	Ostropales	Gyalectaceae	Gyalecta	Gyalecta farlowii	0.365178	1.03712	0.0278642	0	0	0	1.09358	0	0.147861	0	0.637953
SRR14722012	Eukaryota	Ascomycota	Lecanoromycetes	Ostropales	Stictidaceae	Stictis	Stictis urceolata	0.213238	0	0	0	0	0	1.24644	0	0.0522026	0	0
SRR18162826	Eukaryota	Ascomycota	Lecanoromycetes	Ostropales	Stictidaceae	Stictis	Stictis urceolata	0.0415442	0	0.0237944	0.0144879	0	0	1.23454	0.0499013	0.162668	0	0.00555075
SRR14722263	Eukaryota	Ascomycota	Lecanoromycetes	Ostropomycetidae incertae sedis	Ostropomycetidae incertae sedis	Dictyocatenulata	Dictyocatenulata alba	3.87035	3.48802	0.0568404	0.170778	0.239317	0	2.19504	0	0.263922	0	0.211819
SRR13685156	Eukaryota	Ascomycota	Lecanoromycetes	Peltigerales	Coccocarpiaceae	Coccocarpia	Coccocarpia palmicola	22.2368	0.554588	0	17.1362	0.11766	3.54392	9.66272	1.34622	0.046665	0.0183681	0.0577646
SRR14722230	Eukaryota	Ascomycota	Lecanoromycetes	Peltigerales	Coccocarpiaceae	Coccocarpia	Coccocarpia palmicola	21.6115	0.494792	0	18.815	0.102318	3.28421	9.57342	1.33696	0.112767	0.0329737	0.0335457
SRR14721954	Eukaryota	Ascomycota	Lecanoromycetes	Peltigerales	Collemataceae	Collema	Collema furfuraceum	5.7008	3.17516	1.12294	21.0623	0.570494	0	5.92289	9.10062	0.0250046	0	0.063322
SRR1531545	Eukaryota	Ascomycota	Lecanoromycetes	Peltigerales	Collemataceae	Leptogium	Leptogium austroamericanum	1.83869	3.5607	0.00160207	28.7449	0.874223	0.373659	1.96866	0.0624551	0.00117864	0.00193323	0.312415
SRR13685151	Eukaryota	Ascomycota	Lecanoromycetes	Peltigerales	Collemataceae	Leptogium	Leptogium hirsutum	10.139	16.015	0.040904	14.5022	10.0137	0.0609283	12.9015	0.272217	0.01624	0.0893684	0.139974
SRR14722197	Eukaryota	Ascomycota	Lecanoromycetes	Peltigerales	Collemataceae	Leptogium	Leptogium corticola	6.18248	5.25861	0.0221001	29.2574	0.328822	0	2.54177	1.37189	0.0146253	0	0.0313458
SRR14722235	Eukaryota	Ascomycota	Lecanoromycetes	Peltigerales	Collemataceae	Leptogium	Leptogium cyanescens	0.373296	0.300067	0	30.8415	11.4403	0	5.78682	0.0611298	0.020922	0.0333322	0.101417
SRR14722161	Eukaryota	Ascomycota	Lecanoromycetes	Peltigerales	Collemataceae	Leptogium	Leptogium austroamericanum	5.60469	4.36697	0.0203238	22.5317	5.74502	0.0225844	5.17932	0.0453823	0.0466986	0.0344096	0.0363814
SRR14722145	Eukaryota	Ascomycota	Lecanoromycetes	Peltigerales	Collemataceae	Leptogium	Leptogium chloromelum	8.75494	2.7443	2.81627	23.2895	7.18764	0.266975	6.27169	0.0688721	0.214842	0.013809	0.051226
SRR14722137	Eukaryota	Ascomycota	Lecanoromycetes	Peltigerales	Collemataceae	Leptogium	Leptogium hirsutum	9.69065	15.6205	0.0192812	15.3797	9.89857	0.0443717	13.5933	0.243268	0.0306261	0.0886173	0.122666
SRR14722015	Eukaryota	Ascomycota	Lecanoromycetes	Peltigerales	Collemataceae	Leptogium	Leptogium corticola	0.728185	0.429222	0.117257	52.0033	0.237437	0	1.53686	0.124943	0.201691	0	0.00825425
SRR14721930	Eukaryota	Ascomycota	Lecanoromycetes	Peltigerales	Collemataceae	Leptogium	Leptogium corticola	16.8564	2.59086	0.0560797	0.243487	7.57291	41.8124	28.0989	0.0755276	0	0.223904	0.335493
SRR14722315	Eukaryota	Ascomycota	Lecanoromycetes	Peltigerales	Collemataceae	Scytinium	Scytinium lichenoides	2.94269	1.48221	0.539324	1.9279	53.0152	0.188285	30.5934	0.442472	0.0651378	0.313304	0.232421
SRR14722285	Eukaryota	Ascomycota	Lecanoromycetes	Peltigerales	Collemataceae	Scytinium	Scytinium dactylinum	2.54345	37.2142	0.146221	48.0394	0.661836	0.117332	4.62663	0	0.367132	0.0142952	0.199918
SRR14722236	Eukaryota	Ascomycota	Lecanoromycetes	Peltigerales	Lobariaceae	Crocodia	Crocodia aurata	1.45668	0	0	0	0.0175739	0	0.993858	0.0773232	0.0482868	0	0
SRR14722019	Eukaryota	Ascomycota	Lecanoromycetes	Peltigerales	Lobariaceae	Dendriscocaulon	Dendriscocaulon intricatulum	0.943366	0.068138	0.0139679	23.8291	0	0	1.60043	0.0271155	0.60211	0	0.0499999
SRR14722258	Eukaryota	Ascomycota	Lecanoromycetes	Peltigerales	Lobariaceae	Emmanuelia	Emmanuelia ravenelii	1.48213	0.219636	0.161509	0.0832976	0.385715	0.0799594	2.10867	0.0985705	1.18097	0	0.081527
SRR5621726	Eukaryota	Ascomycota	Lecanoromycetes	Peltigerales	Lobariaceae	Lobaria	Lobaria pulmonaria	0	0	0	0	0	0	1.21868	0	0	0	0
SRR5947236	Eukaryota	Ascomycota	Lecanoromycetes	Peltigerales	Lobariaceae	Lobaria	Lobaria pulmonaria	4.15466	0.0969895	0.00133263	6.15353	0.188949	0.156583	1.48486	0.217438	0.00137653	0.0021303	0.0205582
SRR5947238	Eukaryota	Ascomycota	Lecanoromycetes	Peltigerales	Lobariaceae	Lobaria	Lobaria pulmonaria	8.05941	0.514017	0.00272465	6.51551	0.802442	0.00954	1.51794	0.38721	0	0.00242931	0.184244
SRR5947237	Eukaryota	Ascomycota	Lecanoromycetes	Peltigerales	Lobariaceae	Lobaria	Lobaria pulmonaria	17.9073	0.326807	0.0150183	0.607959	0.855693	0.95867	4.9817	0.883901	0.00600376	0.599648	0.344239
SRR5947240	Eukaryota	Ascomycota	Lecanoromycetes	Peltigerales	Lobariaceae	Lobaria	Lobaria pulmonaria	5.62607	0.435689	0.00167328	7.79879	0.890898	0.231282	2.08696	0.226367	0.00317605	0.00486935	0.347552
SRR14722237	Eukaryota	Ascomycota	Lecanoromycetes	Peltigerales	Lobariaceae	Lobaria	Lobaria pulmonaria	7.70252	0.00724017	0.0054529	0.0528027	0.03448	0.69446	1.73059	0.0189346	0.0439221	0.0183057	0.0529964
SRR18162809	Eukaryota	Ascomycota	Lecanoromycetes	Peltigerales	Lobariaceae	Lobaria	Lobaria immixta	0.638807	0.139215	0	6.27138	0.0300256	0.0279972	2.65963	0.00384277	0.0010547	0.00358647	0.675856
SRR14721963	Eukaryota	Ascomycota	Lecanoromycetes	Peltigerales	Lobariaceae	Pseudocyphellaria	Pseudocyphellaria holartica	7.95358	0.0323268	0	25.4212	0.00619635	0	1.32096	0.0146348	0.0438954	0	0.026524
SRR18162834	Eukaryota	Ascomycota	Lecanoromycetes	Peltigerales	Lobariaceae	Pseudocyphellaria	Pseudocyphellaria aurata	2.0997	0.517276	0	4.48081	0.00925417	0.00757478	2.74686	0.144052	0.00205867	0	0.000996787
SRR14722208	Eukaryota	Ascomycota	Lecanoromycetes	Peltigerales	Lobariaceae	Ricasolia	Ricasolia quercizans	0.18667	16.2331	0.0142613	0.0389036	0.0522898	0	1.9661	0	0.0559388	0.0161732	0
SRR14722112	Eukaryota	Ascomycota	Lecanoromycetes	Peltigerales	Lobariaceae	Sticta	Sticta sp	3.57084	8.84474	0.0521886	8.36988	1.85166	0.0335678	2.1177	0.272595	0	0.0397479	0.0200896
SRR14722008	Eukaryota	Ascomycota	Lecanoromycetes	Peltigerales	Lobariaceae	Sticta	Sticta fragilinata	1.16726	0.214084	0.0906749	27.2848	12.04	0.0231773	5.84925	0.0239994	0.253497	0.0213028	0.0778923
SRR14721972	Eukaryota	Ascomycota	Lecanoromycetes	Peltigerales	Lobariaceae	Sticta	Sticta carolinensis	0.36665	0.333158	0.0542372	67.2228	5.72561	0	3.34231	0	0.157382	0	0.250257
SRR14722267	Eukaryota	Ascomycota	Lecanoromycetes	Peltigerales	Lobariaceae	Sticta	Sticta deyana	0.710955	22.8995	0.0963844	47.4209	16.9163	0	8.09665	0.0478584	0	0	0.0557444
SAMN25961864	Eukaryota	Ascomycota	Lecanoromycetes	Peltigerales	Lobariaceae	Sticta	Sticta canariensis	0.684963	1.99955	0.00161221	5.0935	0	0.044464	1.99687	0.129269	0.00156964	0.00161144	0.0209794
SRR14722175	Eukaryota	Ascomycota	Lecanoromycetes	Peltigerales	Nephromataceae	Nephroma	Nephroma helveticum	0.174229	4.81756	0.0417303	20.4763	0.392113	0	1.43206	0.0148142	0.0334058	0	0
SRR14722113	Eukaryota	Ascomycota	Lecanoromycetes	Peltigerales	Nephromataceae	Nephroma	Nephroma helveticum	1.26193	0.597133	0.0131922	56.5863	0.461072	0	0.772545	1.35846	0.0227201	0.00373526	0.00388374
SRR14722062	Eukaryota	Ascomycota	Lecanoromycetes	Peltigerales	Pannariaceae	Fuscopannaria	Fuscopannaria leucosticta	1.98475	7.91853	0.0377225	18.4815	0.350321	0.068538	3.48482	0.0345593	0.0820453	0.0370414	0.0139259
SRR14722247	Eukaryota	Ascomycota	Lecanoromycetes	Peltigerales	Pannariaceae	Fuscopannaria	Fuscopannaria leucosticta	0.156767	29.4818	0.776262	53.2494	1.92213	0.641029	3.84639	0.0325147	0.128578	0	0.0354924
SRR14721953	Eukaryota	Ascomycota	Lecanoromycetes	Peltigerales	Pannariaceae	Pannaria	Pannaria tavaresii	1.66322	0.584836	0.0722939	24.4288	4.90616	0.679704	2.19378	0.0197398	0.0186194	0.0484523	0.0145303
ERR4179391	Eukaryota	Ascomycota	Lecanoromycetes	Peltigerales	Peltigeraceae	Peltigera	Peltigera polydactylon	12.7214	0.13447	0.0154868	12.339	0.0667575	0.184013	3.12587	1.53371	0.00186935	0	0.272681
SRR3400372	Eukaryota	Ascomycota	Lecanoromycetes	Peltigerales	Peltigeraceae	Peltigera	Peltigera sp.	1.55981	0.0331585	0.0313424	16.9782	0.145047	0	0.554358	0.00541844	0	0	0.00392843
SRR11470009	Eukaryota	Ascomycota	Lecanoromycetes	Peltigerales	Peltigeraceae	Peltigera	Peltigera hymenina	4.03127	0.0595905	0.028998	6.37406	0.207547	0.0270133	4.10997	10.9968	0.173519	0.0381065	0.0384821
SRR11456923	Eukaryota	Ascomycota	Lecanoromycetes	Peltigerales	Peltigeraceae	Peltigera	Peltigera hydrothyria	10.8432	5.97221	0.0391465	31.818	0.932959	0	6.79023	0.0445277	0	0.00639697	0.859261
SRR11456922	Eukaryota	Ascomycota	Lecanoromycetes	Peltigerales	Peltigeraceae	Peltigera	Peltigera hydrothyria	15.6621	0.129381	0.0255851	55.4966	0.0630826	0.00365479	2.42112	0.775123	0.00180599	0.00591375	0.0959842
SRR11456918	Eukaryota	Ascomycota	Lecanoromycetes	Peltigerales	Peltigeraceae	Peltigera	Peltigera dolichorhiza	7.17891	1.86714	0.0500866	11.0523	0.0275893	0.0663445	2.72579	2.00894	0	0.00671209	0.00431961
SRR11456917	Eukaryota	Ascomycota	Lecanoromycetes	Peltigerales	Peltigeraceae	Peltigera	Peltigera phyllidiosa	10.2861	0.394873	0	11.4706	0.00186623	0	2.39876	1.4607	0.00224261	0.00381393	0.00230845
SRR11456915	Eukaryota	Ascomycota	Lecanoromycetes	Peltigerales	Peltigeraceae	Peltigera	Peltigera aphthosa	2.82532	3.00812	0.0294098	2.44008	0.0239605	0.217506	2.99737	0.756414	0.0102786	0.00344535	0.00532777
SRR11456914	Eukaryota	Ascomycota	Lecanoromycetes	Peltigerales	Peltigeraceae	Peltigera	Peltigera extenuata	5.63001	0.637108	0.0227387	5.03673	0.249365	0.10519	2.72563	1.43498	0.00219989	0.114931	0.531862
SRR11456913	Eukaryota	Ascomycota	Lecanoromycetes	Peltigerales	Peltigeraceae	Peltigera	Peltigera malacea	4.68062	4.32913	0.0287568	4.10864	0.258042	0.890708	2.65497	1.27038	0.00115992	0.0221795	0.114476
SRR11456921	Eukaryota	Ascomycota	Lecanoromycetes	Peltigerales	Peltigeraceae	Peltigera	Peltigera evansiana	13.1739	1.3062	0.0268425	28.8652	0.252069	0.837158	3.57525	2.8443	0.00249865	0.268761	0.253986
SRR12518904	Eukaryota	Ascomycota	Lecanoromycetes	Peltigerales	Peltigeraceae	Peltigera	Peltigera canina	43.706	0.0659178	0.00745	0.0751119	0.0352351	7.85486	14.7693	7.41018	0.00710732	0.0419898	1.12415
SRR12326202	Eukaryota	Ascomycota	Lecanoromycetes	Peltigerales	Peltigeraceae	Peltigera	Peltigera ponojensis	43.1213	2.17164	0.0103437	2.75683	0.549409	0.579137	6.89026	1.93302	0.00206232	0.823918	0.559274
SRR14561385	Eukaryota	Ascomycota	Lecanoromycetes	Peltigerales	Peltigeraceae	Peltigera	Peltigera rufescens	2.63319	0.0299603	0.0164816	5.98117	0	0.000960526	0.757337	0.406387	0.00126101	0.00125418	0.118953
SRR14722317	Eukaryota	Ascomycota	Lecanoromycetes	Peltigerales	Peltigeraceae	Peltigera	Peltigera praetextata	1.15665	0	0.0126102	21.3382	0	0.335668	1.62592	0.00860811	0.279405	0.00621752	0.0501586
SRR14722149	Eukaryota	Ascomycota	Lecanoromycetes	Peltigerales	Peltigeraceae	Peltigera	Peltigera sp. Lendemer_46965_NY-2794668	41.7467	0.29314	0.00845413	25.4653	4.97962	4.21876	11.5042	4.59706	0.00479164	0.0188729	0.234884
SRR14722320	Eukaryota	Ascomycota	Lecanoromycetes	Peltigerales	Peltigeraceae	Peltigera	Peltigera praetextata	25.9669	0.751081	0.00984256	14.7695	0.318942	1.73305	7.6794	6.4046	0.0570218	0.00767206	0.14647
SRR14722282	Eukaryota	Ascomycota	Lecanoromycetes	Peltigerales	Peltigeraceae	Peltigera	Peltigera neckeri	7.37249	12.1775	0.145445	42.8802	15.4654	0.114223	14.0285	0.0433305	0.0448764	0	0.15518
SRR14766324	Eukaryota	Ascomycota	Lecanoromycetes	Peltigerales	Peltigeraceae	Peltigera	Peltigera venosa	2.39112	1.18579	0.00801348	0.13495	0.240472	0.664445	3.18713	3.05617	0.00749787	0.003157	0.086049
SRR14766325	Eukaryota	Ascomycota	Lecanoromycetes	Peltigerales	Peltigeraceae	Peltigera	Peltigera leucophlebia	4.22379	0.998826	0.0115874	1.16294	0.0219997	0.0236972	2.56169	1.98241	0	0.00542169	0.132735
SRR15568737	Eukaryota	Ascomycota	Lecanoromycetes	Peltigerales	Peltigeraceae	Peltigera	Peltigera canina	0.200168	0.399623	0.0128539	16.7521	0.00437791	0	0.330363	0	0.0139364	0	0.00341371
SAMN25961859	Eukaryota	Ascomycota	Lecanoromycetes	Peltigerales	Peltigeraceae	Peltigera	Peltigera leucophlebia	1.68033	0.038312	0.0612864	0.0038764	0.0265129	0.0112736	0.638222	0.0821343	0.01231	0.00251115	0.00641772
SRR14722307	Eukaryota	Ascomycota	Lecanoromycetes	Peltigerales	Placynthiaceae	Placynthium	Placynthium petersii	0.0263606	3.98357	0	35.3814	0.449638	0	0.849536	0	0	0.0274688	0.0297521
SRR1531517	Eukaryota	Ascomycota	Lecanoromycetes	Pertusariales	Icmadophilaceae	Dibaeis	Dibaeis baeomyces	0.00733535	0	0	0	0.00792505	0	0.00874925	0.00359186	0	0	0
SRR14722288	Eukaryota	Ascomycota	Lecanoromycetes	Pertusariales	Icmadophilaceae	Dibaeis	Dibaeis sorediata	0.0667991	0.0290376	0	0.0094837	3.50437	0	1.01849	2.37206	0.0653087	0.013725	0
SRR13685159	Eukaryota	Ascomycota	Lecanoromycetes	Pertusariales	Icmadophilaceae	Icmadophila	Icmadophila ericetorum	0.367615	0.0183428	0.0640685	0	0.0108735	0	0.132558	0	0	0	0
SRR14722228	Eukaryota	Ascomycota	Lecanoromycetes	Pertusariales	Icmadophilaceae	Icmadophila	Icmadophila ericetorum	0.333566	0.0205661	0.0311584	0	0	0	0.122337	0	0.0160909	0	0
SRR18162816	Eukaryota	Ascomycota	Lecanoromycetes	Pertusariales	Icmadophilaceae	Icmadophila	Icmadophila ericetorum	13.9696	0.0200703	0.0687884	0.0353097	2.8727	0	2.61255	0.122074	0.006562	0.0512261	0.2637
SRR14721980	Eukaryota	Ascomycota	Lecanoromycetes	Pertusariales	Megasporaceae	Aspicilia	Aspicilia laevata	7.94316	0.00920053	0	0.38464	2.62518	0	2.63447	0	0.262542	0	0.619917
SRR14722159	Eukaryota	Ascomycota	Lecanoromycetes	Pertusariales	Ochrolechiaceae	Ochrolechia	Ochrolechia arborea	5.63256	0.0577452	0.00242665	0.00236737	0.0268999	0.0133344	0.984254	0.0650961	0	0.0410433	0
SRR14721999	Eukaryota	Ascomycota	Lecanoromycetes	Pertusariales	Ochrolechiaceae	Ochrolechia	Ochrolechia trochophora	2.93125	0.00896575	0.0401761	0	4.05043	0.00926778	2.34356	0	0.113215	0	0.10502
SRR18162838	Eukaryota	Ascomycota	Lecanoromycetes	Pertusariales	Pertusariaceae	Agyrium	Agyrium rufum	1.28594	0	0	0	0	0	5.94158	0	0	0	0
SRR14722186	Eukaryota	Ascomycota	Lecanoromycetes	Pertusariales	Pertusariaceae	Lepra	Lepra pustulata	0.048662	0	0	0	0	0	0.0166489	0	0	0	0
SRR14722227	Eukaryota	Ascomycota	Lecanoromycetes	Pertusariales	Pertusariaceae	Lepra	Lepra trachythallina	3.01227	0.0121839	0	0	0	0	0.598562	0	0.141567	0	0
SRR14722190	Eukaryota	Ascomycota	Lecanoromycetes	Pertusariales	Pertusariaceae	Lepra	Lepra amara	6.64874	0.0163156	0	0	0	0	0.528061	0.0272031	0.0286118	0	0
SRR14722109	Eukaryota	Ascomycota	Lecanoromycetes	Pertusariales	Pertusariaceae	Lepra	Lepra andersoniae	0.0973043	0	0.00715009	0	0	0	0.161039	0	0.0571757	0	0
SRR14721995	Eukaryota	Ascomycota	Lecanoromycetes	Pertusariales	Pertusariaceae	Lepra	Lepra amara	0.787527	0.0370499	0	0	0.0409473	0.0332319	1.03217	0.035916	0.56495	0	0.0234109
SRR13685180	Eukaryota	Ascomycota	Lecanoromycetes	Pertusariales	Pertusariaceae	Pertusaria	Pertusaria obruta	1.20377	0.0606092	0	0	0.0468552	0.0128869	0.493471	0.0235888	0.17005	0	0
SRR13685150	Eukaryota	Ascomycota	Lecanoromycetes	Pertusariales	Pertusariaceae	Pertusaria	Pertusaria ostiolata	4.80281	0	0.00922315	0	0.627596	0.187539	2.64123	0.0185224	0.0662905	0	0.0635848
SRR14722212	Eukaryota	Ascomycota	Lecanoromycetes	Pertusariales	Pertusariaceae	Pertusaria	Pertusaria paratuberculifera	4.77916	0.0464708	0	0	0.449585	3.58036	6.08428	0.0817922	0.0238979	0.102254	0.077562
SRR14722211	Eukaryota	Ascomycota	Lecanoromycetes	Pertusariales	Pertusariaceae	Pertusaria	Pertusaria subpertusa	0.588132	0	0.0274945	0	0.28772	0	0.375631	0.21048	0.0491729	0.043841	0
SRR14722191	Eukaryota	Ascomycota	Lecanoromycetes	Pertusariales	Pertusariaceae	Pertusaria	Pertusaria macounii	6.68746	0.0164184	0	0.0137443	0.230758	3.24412	6.13436	0.0392198	0.0490731	0.126325	0.0713092
SRR14722136	Eukaryota	Ascomycota	Lecanoromycetes	Pertusariales	Pertusariaceae	Pertusaria	Pertusaria ostiolata	4.74689	0.0227366	0.00915167	0	0.703652	0.198323	2.68053	0.0182994	0.0212611	0	0.0325438
SRR14722067	Eukaryota	Ascomycota	Lecanoromycetes	Pertusariales	Pertusariaceae	Pertusaria	Pertusaria epixantha	5.63843	0.0919301	0.037995	0.0547285	3.46197	0	3.45341	0.136158	0.927146	0.020738	0.153511
SRR14722056	Eukaryota	Ascomycota	Lecanoromycetes	Pertusariales	Pertusariaceae	Pertusaria	Pertusaria plittiana	0.828476	0.0459958	0	0	0.0462774	0	1.56035	0.0438025	0.376938	0	0.0898199
SRR14722010	Eukaryota	Ascomycota	Lecanoromycetes	Pertusariales	Pertusariaceae	Pertusaria	Pertusaria propinqua	2.37328	0.0800738	0	0.0220724	0.167615	0	2.8073	0.038011	0.924174	0	0
SRR14721984	Eukaryota	Ascomycota	Lecanoromycetes	Pertusariales	Pertusariaceae	Pertusaria	Pertusaria plittiana	4.44896	0.0378806	0	0	0.0456744	0.0227281	2.46115	0	0.668513	0	0.361076
SRR14722330	Eukaryota	Ascomycota	Lecanoromycetes	Pertusariales	Pertusariaceae	Pertusaria	Pertusaria obruta	1.20463	0.0606524	0	0	0.0468885	0.0128961	0.493823	0.0236056	0.170171	0	0
SRR14722255	Eukaryota	Ascomycota	Lecanoromycetes	Pertusariales	Pertusariaceae	Pertusaria	Pertusaria epixantha	1.06832	0	0	0	3.82929	0.0252284	2.08679	0	1.27649	0	0.0970933
SRR14722085	Eukaryota	Ascomycota	Lecanoromycetes	Pertusariales	Pertusariaceae	Pseudosagedia	Pseudosagedia rhaphidosperma	14.6206	0.0244701	0	0	1.8323	0	1.81522	0.00930889	0.039026	0.0105445	0.0584214
SRR14722213	Eukaryota	Ascomycota	Lecanoromycetes	Pertusariales	Pertusariaceae	Pseudosagedia	Pseudosagedia isidiata	6.29342	0.155216	0	0	0.106649	1.86091	4.14368	0.0224538	0.0273966	0.049002	0.0444971
SRR14721977	Eukaryota	Ascomycota	Lecanoromycetes	Pertusariales	Pertusariaceae	Pseudosagedia	Pseudosagedia cestrensis	1.51961	0.409042	0	0	0	0	1.25347	0	0.0696054	0	0
SRR14722242	Eukaryota	Ascomycota	Lecanoromycetes	Pertusariales	Pertusariaceae	Pseudosagedia	Pseudosagedia sp	1.49219	56.8467	8.6347	0.0164172	1.83351	0.00316905	5.77804	0	0.126824	0.00343176	5.48288
SRR18162822	Eukaryota	Ascomycota	Lecanoromycetes	Pertusariales	Pertusariaceae	Varicellaria	Varicellaria rhodocarpa	0.0013902	0.00885242	0	0	0	0	0.0532599	0.026915	0.000974779	0	0
SRR18162811	Eukaryota	Ascomycota	Lecanoromycetes	Pezizomycotina incertae sedis	Pezizomycotina incertae sedis	Bachmanniomyces	Bachmanniomyces sp. S44760	21.8191	0.143757	0.00668978	0.0124405	5.47875	0.0784068	3.32879	0.0731241	0.0875928	0.0138866	0.0387408
SRR14722165	Eukaryota	Ascomycota	Lecanoromycetes	Rhizocarpales	Rhizocarpaceae	Rhizocarpon	Rhizocarpon subgeminatum	7.97045	0.018836	0.108675	0.129211	5.03059	0.00647387	2.76629	0.0433159	0.129195	0.0078178	1.33333
SRR14722046	Eukaryota	Ascomycota	Lecanoromycetes	Rhizocarpales	Rhizocarpaceae	Rhizocarpon	Rhizocarpon geographicum	8.06578	0.0225723	0.00557341	0	3.99705	0.0179279	1.88741	0.03358	0.615683	0	0.0747239
SRR18162824	Eukaryota	Ascomycota	Lecanoromycetes	Rhizocarpales	Sporastatiaceae	Toensbergia	Toensbergia leucococca	16.5151	0.00346422	0.0011418	0.0117802	0.721673	0.000820146	2.13078	0.0738503	0.0110849	0.226812	0.378273
SRR14722224	Eukaryota	Ascomycota	Lecanoromycetes	Sarrameanales	Sarrameanaceae	Loxospora	Loxospora ochrophaea	14.2537	0	0	0	0.0908518	0	1.63238	0	0	0	0
SRR14722203	Eukaryota	Ascomycota	Lecanoromycetes	Sarrameanales	Sarrameanaceae	Loxospora	Loxospora elatina	2.5175	0.227092	0	0	0.0328893	0	0.75362	0	0	0	0
SRR18162808	Eukaryota	Ascomycota	Lecanoromycetes	Sarrameanales	Sarrameanaceae	Loxospora	Loxospora ochrophaea	0	0	0	0	0	0	5.62728	0	0	0	0
SRR18162831	Eukaryota	Ascomycota	Lecanoromycetes	Sarrameanales	Schaereriaceae	Schaereria	Schaereria dolodes	0.892546	0.000957249	0	0	0.670292	0	2.16323	0	0	0	0.00342975
SRR14722072	Eukaryota	Ascomycota	Lecanoromycetes	Teloschistales	Brigantiaeaceae	Brigantiaea	Brigantiaea leucoxantha	3.45862	2.16843	0	0	0	0	1.47702	0	0.108099	0	0.0882137
SRR23143849	Eukaryota	Ascomycota	Lecanoromycetes	Teloschistales	Letrouitiaceae	Letrouitia	Letrouitia transgressa	1.67577	27.7269	0.00808407	0.0580475	0.750241	0.486572	3.1496	0	0	0.00517684	0.02637
SRR23143848	Eukaryota	Ascomycota	Lecanoromycetes	Teloschistales	Letrouitiaceae	Letrouitia	Letrouitia leprolyta	67.7628	0.218037	0.00188732	0.0138533	1.93686	4.02439	14.2041	0.172498	0.000522978	1.3456	1.96978
SRR23143841	Eukaryota	Ascomycota	Lecanoromycetes	Teloschistales	Letrouitiaceae	Letrouitia	Letrouitia transgressa	30.371	9.69538	0.0194241	0.0257501	0.33731	0.155181	12.057	1.03116	0.00915933	4.22816	3.78462
SRR14722221	Eukaryota	Ascomycota	Lecanoromycetes	Teloschistales	Megalosporaceae	Megalospora	Megalospora porphyritis	16.8644	0.0836624	0.00310417	0	1.73996	0.0804516	2.40227	0.00999268	0.0034158	0.00747539	0.329773
SRR9610074	Eukaryota	Ascomycota	Lecanoromycetes	Teloschistales	Teloschistaceae	Caloplaca	Caloplaca cupilifera SN02	0	0	0	0.0871325	0	0	0	0	0	0	0
SRR9610072	Eukaryota	Ascomycota	Lecanoromycetes	Teloschistales	Teloschistaceae	Caloplaca	Caloplaca cinnabarina SN04	0	0	0	0	0	0	0.0831567	0	0	0	0
SRR23143831	Eukaryota	Ascomycota	Lecanoromycetes	Teloschistales	Teloschistaceae	Caloplaca	Caloplaca aetnensis lichen thallus LIQ82CAATT	1.03767	0.0706928	0.0306329	0.0792438	0.0383918	0.0912846	1.72095	0.0261896	1.32551	0	1.10996
SRR23143829	Eukaryota	Ascomycota	Lecanoromycetes	Teloschistales	Teloschistaceae	Caloplaca	Caloplaca ligustica lichen thallus LIQ85CALI	4.84909	33.2503	0.088971	8.90433	0.055453	0	4.26005	0.183458	0.0416833	0.0121385	2.29968
SRR23143839	Eukaryota	Ascomycota	Lecanoromycetes	Teloschistales	Teloschistaceae	Caloplaca	Caloplaca aegea lichen thallus LIQ143CAAG	28.2824	2.80449	0.0162327	0.117955	0.03412	0.00611013	6.97239	3.12546	1.56993	0.00607814	3.38856
SRR23143836	Eukaryota	Ascomycota	Lecanoromycetes	Teloschistales	Teloschistaceae	Flavoplaca	Flavoplaca oasis	5.11872	40.197	0.148738	0.432319	0.00314959	0.00202021	5.96312	3.70449	1.1536	0.0122426	0.86132
SRR14722210	Eukaryota	Ascomycota	Lecanoromycetes	Teloschistales	Teloschistaceae	Phaeoplaca	Phaeoplaca camptidia	2.6584	0.0288086	0	0.00827931	1.6145	0.11919	1.56744	0.00994314	0.0873959	0.0163438	0.0354147
SRR23143840	Eukaryota	Ascomycota	Lecanoromycetes	Teloschistales	Teloschistaceae	Seirophora	Seirophora lacunosa	17.9776	23.4815	0.0913034	2.41591	0.0128961	0.0113259	3.54494	12.985	0.0176239	0.0209923	0.212267
SRR23143835	Eukaryota	Ascomycota	Lecanoromycetes	Teloschistales	Teloschistaceae	Seirophora	Seirophora villosa	5.70774	30.9991	0.00355113	0.00174114	0.00208974	0.000869225	1.93015	15.4434	0.0337287	0.00143663	0.0138067
SRR23143850	Eukaryota	Ascomycota	Lecanoromycetes	Teloschistales	Teloschistaceae	Seirophora	Seirophora lacunosa	3.03296	1.06877	0.00477898	0.123871	0	0.047949	1.89824	1.3444	1.29906	0.00164932	0.122697
SRR23143851	Eukaryota	Ascomycota	Lecanoromycetes	Teloschistales	Teloschistaceae	Teloschistes	Teloschistes peruvian	26.2955	9.16441	0.0150641	0.350136	0.0110215	0.00173835	4.76288	17.7876	0.0131602	1.17407	1.01064
SRR23143844	Eukaryota	Ascomycota	Lecanoromycetes	Teloschistales	Teloschistaceae	Teloschistes	Teloschistes chrysophthalmus	6.48537	0.0043492	0.00177641	1.63747	0.0207591	0.114119	0.839222	0.0783172	0.001403	0.000698456	0.18068
SRR23143838	Eukaryota	Ascomycota	Lecanoromycetes	Teloschistales	Teloschistaceae	Teloschistes	Teloschistes flavicans	6.92004	0.0167693	0	0.203633	1.21669	0.00314685	1.37009	0.0104208	0.246704	0	0.0551227
SRR23143852	Eukaryota	Ascomycota	Lecanoromycetes	Teloschistales	Teloschistaceae	Usnochroma	Usnochroma carphinea	0.139424	0.00319846	0	0.00828928	0.000967684	0	0.443824	0	0	0	0.000893849
SRR23143834	Eukaryota	Ascomycota	Lecanoromycetes	Teloschistales	Teloschistaceae	Variospora	Variospora aurantia	0.237028	0.552671	0	0.0322271	0	0	0.706955	0	0.0532381	0	0
SRR14722176	Eukaryota	Ascomycota	Lecanoromycetes	Teloschistales	Teloschistaceae	Xanthocarpia	Xanthocarpia feracissima	10.1143	28.4773	1.09066	11.3828	1.40339	0.00367034	8.76867	5.00939	0.0178808	0.080231	1.83675
SRR23143842	Eukaryota	Ascomycota	Lecanoromycetes	Teloschistales	Teloschistaceae	Xanthomendoza	Xanthomendoza cf. fulva	9.05305	8.42064	0.025197	0.773472	0.246319	0.360275	4.06519	2.57689	0.00447748	0.0848149	0.354157
SRR350469	Eukaryota	Ascomycota	Lecanoromycetes	Teloschistales	Teloschistaceae	Xanthoria	Xanthoria parietina	0.0152412	0	0	0	0	0	0	0	0	0	0.0844801
SRR23143833	Eukaryota	Ascomycota	Lecanoromycetes	Teloschistales	Teloschistaceae	Xanthoria	Xanthoria mediterranea	1.04592	19.2021	0.0932759	0.0201417	0.00108792	0.0012121	1.79724	0.244092	0.0255476	0.00192821	0.758039
SRR23143847	Eukaryota	Ascomycota	Lecanoromycetes	Teloschistales	Teloschistaceae	Xanthoria	Xanthoria aureola	7.37153	1.01616	0.00215681	0.00359354	0	0.00229749	1.31302	0.420452	0	0.0492749	0.168252
SRR23143845	Eukaryota	Ascomycota	Lecanoromycetes	Teloschistales	Teloschistaceae	Xanthoria	Xanthoria steineri	0.732433	16.9599	0.00592421	0.196797	0.00295624	0.000779233	0.795241	2.2471	0.147128	0	0.00567054
SRR23143843	Eukaryota	Ascomycota	Lecanoromycetes	Teloschistales	Teloschistaceae	Xanthoria	Xanthoria sp.	19.4415	3.5803	0.0153983	0.00756659	0.585648	0.107528	5.61862	2.95673	0.00165675	0.0577942	1.56606
SRR23143837	Eukaryota	Ascomycota	Lecanoromycetes	Teloschistales	Teloschistaceae	Xanthoria	Xanthoria sp.	20.8562	6.58257	1.30694	0.0177704	1.57666	0.00557683	9.61509	5.72046	0.702316	0.20853	1.72184
SRR18162812	Eukaryota	Ascomycota	Lecanoromycetes	Trapeliales	Trapeliaceae	Lambiella	Lambiella insularis	0	0	0	0	0	0	1.44983	0	0	0	0
SRR18162810	Eukaryota	Ascomycota	Lecanoromycetes	Trapeliales	Trapeliaceae	Lignoscripta	Lignoscripta atroalba	7.39308	0.772578	0.00150926	0.186334	0.0715942	0	1.12287	0.515664	0.00575946	0.00547138	0.214743
SRR18162833	Eukaryota	Ascomycota	Lecanoromycetes	Trapeliales	Trapeliaceae	Ptychographa	Ptychographa xylographoides	68.6433	0.0656206	0	0	5.41761	0.22385	8.39887	0	0	0.00595939	2.53056
SRR14722251	Eukaryota	Ascomycota	Lecanoromycetes	Trapeliales	Trapeliaceae	Trapelia	Trapelia coarctata	0.113511	0.0217043	0.0331029	0	1.28923	0.00182885	0.641749	0.00191396	0.0500567	0	0.0105138
SRR14721945	Eukaryota	Ascomycota	Lecanoromycetes	Trapeliales	Trapeliaceae	Trapelia	Trapelia placodioides	0	0	0.0137732	0	0.175135	0	0.29746	0	0.0580525	0	0
SRR18162823	Eukaryota	Ascomycota	Lecanoromycetes	Trapeliales	Trapeliaceae	Trapelia	Trapelia coarctata	0	0	0	0	0	0	1.54234	0	0	0	0
SRR14722199	Eukaryota	Ascomycota	Lecanoromycetes	Trapeliales	Trapeliaceae	Trapeliopsis	Trapeliopsis viridescens	8.13714	0.287755	0	0	0.119278	0.0194736	1.76175	0.0610313	0.0240301	0	0.0153361
SRR14722039	Eukaryota	Ascomycota	Lecanoromycetes	Trapeliales	Trapeliaceae	Trapeliopsis	Trapeliopsis flexuosa	9.96497	0.0989205	0	0	9.66425	0.0148198	5.51564	0.00781809	0.276297	0.00638931	2.63695
SRR14722051	Eukaryota	Ascomycota	Lecanoromycetes	Trapeliales	Trapeliaceae	Xylographa	Xylographa trunciseda	16.1418	0.0479097	0	0	8.37776	0	3.48729	0	0	0.0913645	0.153444
SRR14722188	Eukaryota	Ascomycota	Lecanoromycetes	Trapeliales	Trapeliaceae	Xylographa	Xylographa vitiligo	11.9262	8.98363	0.105009	3.9794	3.79709	0.00581896	4.10859	0.841878	0.0152048	0.00480458	0.36115
SRR18162821	Eukaryota	Ascomycota	Lecanoromycetes	Trapeliales	Trapeliaceae	Xylographa	Xylographa bjoerki	0	0	0	0	0	0	1.91767	0	0	0	0
SRR18162820	Eukaryota	Ascomycota	Lecanoromycetes	Trapeliales	Trapeliaceae	Xylographa	Xylographa carneopallida	13.3852	0.0246473	0.0084028	0.199266	0.507138	0.00353747	1.06015	0.0181304	0.0326398	0.00208449	0.114648
SRR18162819	Eukaryota	Ascomycota	Lecanoromycetes	Trapeliales	Trapeliaceae	Xylographa	Xylographa opegraphella	0	0	0	0	0	0	1.53019	0	0	0	0
SRR18162818	Eukaryota	Ascomycota	Lecanoromycetes	Trapeliales	Trapeliaceae	Xylographa	Xylographa pallens	0	0	0	0	0	0	2.95585	0	0	0	0
SRR18162817	Eukaryota	Ascomycota	Lecanoromycetes	Trapeliales	Trapeliaceae	Xylographa	Xylographa parallela	28.7211	0	0	0	0	0	5.44292	0	0	0	0
SRR18162815	Eukaryota	Ascomycota	Lecanoromycetes	Trapeliales	Trapeliaceae	Xylographa	Xylographa soralifera	0.0285088	0.00134814	0.00235064	0	0.00308038	0	1.46899	0.0105662	0.00123035	0	0.0701056
SRR18162814	Eukaryota	Ascomycota	Lecanoromycetes	Trapeliales	Trapeliaceae	Xylographa	Xylographa soralifera	0	0.0621791	0	0	0	0	3.64632	0	0	0	0
SRR18162813	Eukaryota	Ascomycota	Lecanoromycetes	Trapeliales	Trapeliaceae	Xylographa	Xylographa vitiligo	29.5593	0.0248104	0	0	15.168	0.0048912	3.12246	0.00504693	0.0160163	0	0.161893
SRR14722202	Eukaryota	Ascomycota	Lecanoromycetes	Umbilicariales	Ophioparmaceae	Hypocenomyce	Hypocenomyce scalaris	0	0	0	0	0.111424	0	0.148754	0	0	0	0
SRR14722223	Eukaryota	Ascomycota	Lecanoromycetes	Umbilicariales	Ropalosporaceae	Ropalospora	Ropalospora chlorantha	1.32486	0.0257642	0.0982853	0	0	0	0.529035	0	0.11324	0	0
SAMEA3646771	Eukaryota	Ascomycota	Lecanoromycetes	Umbilicariales	Umbilicariaceae	Lasallia	Lasallia pustulata	14.3977	2.9749	0.042741	0.0405127	12.1754	0.0289498	6.56615	0.468583	0.0145711	0.291305	4.71716
SAMN03339881	Eukaryota	Ascomycota	Lecanoromycetes	Umbilicariales	Umbilicariaceae	Lasallia	Lasallia pustulata	1.7548	0.143353	0.00810084	0.00204388	4.82753	0	1.19176	0.0671391	0	0.00451606	0.816177
SAMN08225147	Eukaryota	Ascomycota	Lecanoromycetes	Umbilicariales	Umbilicariaceae	Lasallia	Lasallia hispanica	0	0	0	0	0	0	0	0	0	0	0
SRR8446868	Eukaryota	Ascomycota	Lecanoromycetes	Umbilicariales	Umbilicariaceae	Lasallia	Lasallia pustulata	3.47162	0.310946	0	0.00133822	5.52892	0	3.34047	0.162573	0.00269504	0.0363204	1.24633
SRR14573781	Eukaryota	Ascomycota	Lecanoromycetes	Umbilicariales	Umbilicariaceae	Lasallia	Lasallia pustulata	4.61374	1.32383	0.00504035	0.00485072	3.1516	0.00427561	2.00156	0.212991	0.00277434	0.0563319	1.0003
SRR14573780	Eukaryota	Ascomycota	Lecanoromycetes	Umbilicariales	Umbilicariaceae	Lasallia	Lasallia pustulata	6.18508	0.620896	0.0170451	0.010055	3.71719	0.00142977	2.63516	0.201086	0.00141855	0.0190679	2.41395
SRR14573779	Eukaryota	Ascomycota	Lecanoromycetes	Umbilicariales	Umbilicariaceae	Lasallia	Lasallia pustulata	6.08355	1.13578	0	0.00391452	4.56178	0.00491149	1.54327	0.0102008	0.00474678	0.0107189	0.441187
SRR14573778	Eukaryota	Ascomycota	Lecanoromycetes	Umbilicariales	Umbilicariaceae	Lasallia	Lasallia pustulata	7.63227	0.00746054	0.00923433	0.0161804	4.03991	0	2.30402	0.006871	0	0.00612162	1.1163
SRR14722095	Eukaryota	Ascomycota	Lecanoromycetes	Umbilicariales	Umbilicariaceae	Lasallia	Lasallia papulosa	7.58585	0.0873655	0.0341276	0.0462408	9.44698	0.0122313	6.45956	0.040762	0.0383262	0.146871	6.25906
SRR13514081	Eukaryota	Ascomycota	Lecanoromycetes	Umbilicariales	Umbilicariaceae	Umbilicaria	Umbilicaria phaea	27.8611	0.210108	0.00720963	0.155564	8.87979	0.00689838	5.62793	0.0875969	0.00985946	0.0401296	2.77447
SRR13514080	Eukaryota	Ascomycota	Lecanoromycetes	Umbilicariales	Umbilicariaceae	Umbilicaria	Umbilicaria phaea	15.1101	4.78504	0.0122867	0.26758	0.0562733	0	4.42319	1.1123	0.0163709	0	1.97748
SRR13514078	Eukaryota	Ascomycota	Lecanoromycetes	Umbilicariales	Umbilicariaceae	Umbilicaria	Umbilicaria phaea	22.383	0.0319795	0.0341817	0.500266	2.10604	0.00364446	4.1694	0.0524703	0.00827245	0.0708562	3.13607
SRR13514077	Eukaryota	Ascomycota	Lecanoromycetes	Umbilicariales	Umbilicariaceae	Umbilicaria	Umbilicaria phaea	14.542	3.57529	0.0366014	0.00855608	0.816865	0.000855247	6.38169	0.0102158	0.00681521	0.0386634	9.08399
SRR13514076	Eukaryota	Ascomycota	Lecanoromycetes	Umbilicariales	Umbilicariaceae	Umbilicaria	Umbilicaria phaea	12.7871	0.500497	0.00237436	0.275601	3.6725	0.00279105	2.95028	0.00454559	0.00628429	0.00226523	2.79462
SRR13514075	Eukaryota	Ascomycota	Lecanoromycetes	Umbilicariales	Umbilicariaceae	Umbilicaria	Umbilicaria phaea	16.1773	0.169189	0.00756695	0.171889	2.22257	0	1.60739	0.0166946	0.055489	0.00518679	0.212314
SRR13514085	Eukaryota	Ascomycota	Lecanoromycetes	Umbilicariales	Umbilicariaceae	Umbilicaria	Umbilicaria phaea	10.369	4.75342	0.0175441	0.118519	2.75609	0.0100743	4.33456	0.0873891	0.0131657	0.31475	5.93385
SRR13514084	Eukaryota	Ascomycota	Lecanoromycetes	Umbilicariales	Umbilicariaceae	Umbilicaria	Umbilicaria phaea	12.6596	0.952088	0.00398967	0.569309	0.810108	0	1.82896	0	0	0.00725142	0.199506
SRR13514083	Eukaryota	Ascomycota	Lecanoromycetes	Umbilicariales	Umbilicariaceae	Umbilicaria	Umbilicaria phaea	16.82	1.71818	0.0185605	0.00415188	1.55911	0.00334133	4.32388	1.41207	0.0103565	0	2.65381
SRR14722058	Eukaryota	Ascomycota	Lecanoromycetes	Umbilicariales	Umbilicariaceae	Umbilicaria	Umbilicaria mammulata	4.05249	0.912761	0.0403168	0.0242725	9.47137	0.0113046	2.30083	0	0.0458086	0	0.0660372
SRR14722016	Eukaryota	Ascomycota	Lecanoromycetes	Umbilicariales	Umbilicariaceae	Umbilicaria	Umbilicaria mammulata	0.168473	1.13818	0.319793	0	0	0	0.481317	0	0.220324	0	0
SRR23143830	Eukaryota	Ascomycota	Lecanoromycetes	Umbilicariales	Umbilicariaceae	Umbilicaria	Umbilicaria vellea	7.6567	0.0285256	0.0105421	0.027423	1.55612	0.0043824	2.56901	0.118943	0.0358676	0.0411935	2.01362
SRR14722253	Eukaryota	Ascomycota	Lecanoromycetes	Umbilicariales	Umbilicariaceae	Xylopsora_friesii	Xylopsora_friesii	2.68284	0.887207	0.0204453	0.0292066	19.333	0.0473016	6.20728	0.0890774	0.653918	0.0136983	5.76978
SRR14721957	Eukaryota	Ascomycota	Lichinomycetes	Lichinales	Lichinaceae	Ephebe	Ephebe solida	1.71019	13.4949	9.63844	49.9783	1.48343	0	1.98247	0.0251751	0.0276191	0	0.0658119
SRR19097890	Eukaryota	Ascomycota	Lichinomycetes	Lichinales	Lichinaceae	Lichina	Lichina confinis	11.0737	6.53877	6.30192	34.8204	0.111644	0.0064099	8.06451	3.40727	0.0627272	0.558106	0.579667
SRR19097879	Eukaryota	Ascomycota	Lichinomycetes	Lichinales	Lichinaceae	Phylliscum	Phylliscum demangeonii	11.2614	0.115071	0.00986669	53.7794	3.52753	0.0049017	6.59402	0.43137	0.00320999	0.0498995	1.70549
SRR19097882	Eukaryota	Ascomycota	Lichinomycetes	Lichinales	Lichinaceae	Watsoniomyces	Watsoniomyces obsoletus	75.1647	0.728355	0	8.34279	0.000763663	0.00279457	2.17668	2.6351	0.000832256	0.000516403	0.0872428
SRR1531569	Eukaryota	Ascomycota	Lichinomycetes	Lichinales	Peltulaceae	Peltula	Peltula cylindrica	1.0337	1.01733	2.35675	16.9658	0.515462	0.0021401	0.94814	0.00251759	0.00627741	0.00251389	0.219732
SRR19097889	Eukaryota	Ascomycota	Lichinomycetes	Lichinales	Peltulaceae	Peltula	Peltula sp. TS41687	1.48408	4.95679	0.0357653	60.8575	0.618719	0.00314139	3.32878	0.55395	0.00152293	0.00171694	0.258537
SRR19097891	Eukaryota	Ascomycota	Pezizomycotina	Vezdaeales	Vezdaeaceae	Vezdaea	Vezdaea aestivalis	47.4454	15.1148	0.104682	0.0180047	1.24818	0.510838	7.88217	3.35379	0.0149889	2.44031	1.39176
SRR19097881	Eukaryota	Ascomycota	Pezizomycotina	Vezdaeales	Vezdaeaceae	Vezdaea	Vezdaea acicularis	5.96961	0.0144255	0.0098009	0.00727021	4.21192	0.00231931	3.6294	0.290565	0.0279902	0.381248	3.58638

## Sheet: Eukaryote phyla abund (all)
Dataset 4, Table 1: The relative abundance of all eukaryotic phyla per sample
	SRR10277356	SRR14722312	SRR1532957	SRR16304085	SRR14722273	SRR14722171	SRR14722230	SRR13514075	SRR14722219	SRR13685145	SRR10277340	SRR24412701	SRR14722279	SRR14722181	SRR14721964	SRR14722243	SRR18643639	SRR14722284	SRR24412703	SRR14721967	SRR14722045	SRR14722123	SRR10277387	SRR14721944	SRR14722125	SRR18643616	SRR10277370	SRR10277379	SRR18643627	SRR14573779	SRR14721925	SRR10277324	SRR23143837	SRR14722012	SRR19763082	SRR13685140	SRR13685153	SRR11456915	SRR18162819	SRR14722329	SRR18643635	SRR13685131	SRR14722221	SRR10277333	SRR10277346	SRR19763061	SRR13125985	SRR17413110	SRR13685164
Arthropoda	0.0279664	0	0	0.935618	0	0.0214392	0.0449575	0	0	0	0.0265554	0	0	0	0	0	0	0	0	0	0	0.0514162	0	0.420096	0.00092371	0	0.0400939	0	0	0.00302347	0	0	0.00319802	0.0292798	0	0.248192	0	0.0864792	0.064316	0	0	0.00365389	0	0.0776323	0	0	0	0.0152798	0
Ascomycota	39.0693	71.0788	83.9069	36.436	89.1024	69.2515	34.0198	68.133	91.3322	56.776	26.8046	75.0717	66.9803	81.0271	67.7578	75.8656	49.0507	86.6891	73.3003	77.8822	68.4761	79.8817	63.6213	59.0475	68.5435	35.6774	63.3819	75.7172	62.7345	61.3134	84.0855	74.1589	41.1394	84.9317	58.8539	72.3147	90.5381	52.495	63.1055	92.2105	54.0038	78.3756	72.8685	69.0603	54.2752	91.8778	87.9156	57.7938	92.1199
Chlorophyta	0.72287	0.707824	0	0.536453	0.577249	14.2424	0	1.74607	0.270706	0.0176849	1.27294	0.607216	1.60299	1.63562	1.38998	0.184268	0.780002	0.039116	0.213029	0	0	1.01968	2.80428	1.08237	3.45768	1.30326	7.19667	2.68504	1.87486	19.7288	0.727697	0.862571	2.08694	3.72361	2.73884	1.42375	0.28227	1.80039	0.131173	0.077705	2.62678	13.2044	1.15253	1.17403	6.12073	1.54845	5.51616	1.00482	0.42627
Platyhelminthes	0.0303972	0	0	0	0	0	0	0	0	0	0	0	0	0	0	0	0	0	0	0	0	0	0	0	0	0	0	0	0	0	0	0	0	0	0	0	0	0	0	0	0	0	0	0	0	0	0	0	0
Streptophyta	0.0581382	0.404481	0.139208	0.112918	0.302472	0.378473	0.157035	0.153779	0.037448	0.102076	0.318202	0.377008	1.59475	0.726709	0.0884487	0.0201015	0.028631	0	0.174722	1.22486	0	0.124482	0	10.0559	0.0747775	0.246294	0	0	0.141953	0.171701	0.261331	0.515579	0.123277	0.809547	0.06067	0.281669	0.0399424	0.448569	0	0.0276488	0.610665	0.0494008	0.00818692	0.504918	0.718119	0.0720246	0.257252	0.241595	0.0899276
Unclassified	1.65178	2.49708	10.2012	1.73593	3.82898	6.22846	2.30815	2.30925	1.64271	1.07274	1.30821	4.88819	2.48889	1.53584	1.78668	0.977729	2.35425	0.651272	4.61849	2.08042	1.99258	1.66148	2.21516	2.8854	2.74527	2.58305	3.22682	1.35082	1.99147	3.68353	3.05601	1.78235	1.68832	3.58907	4.94161	17.6183	2.30065	9.44658	0.837775	0.789417	3.40165	1.69363	1.16194	3.99987	3.0953	0.991232	2.96083	1.32371	1.00616
Basidiomycota	0	0.0432117	0	0.0128401	0.0761788	0.0214504	0.111566	0.440876	0.0299641	0	0	0.0753769	0	0.0179715	0.0692082	0	0.113297	0	0.154459	0.0712366	0.302947	0.0102393	0.10035	0.0320819	0	0.0250475	0.0430922	0.0573352	0.0495196	0.0503855	0	0	0.047238	0	0	0.0258857	0.0165333	0.234223	0.0672911	0	0.0428929	0.00252021	0.0785855	0.0560881	0	0	0	0	0
Chordata	0	0	0	0.00299016	0	0.0316748	0	0	0.0297149	0	0	0	0	0	0	0	0	0	0	0.0363813	0	0	0	0	0.00188139	0	0.636928	0	0	0	0	0	0.00140561	0	0.015202	0	0.0151289	0.0324854	0	0	0	0.00724237	0.03115	0	0	0	0	0	0
Echinodermata	0	0	0	0.0038542	0	0	0	0	0	0	0	0	0	0	0	0	0	0	0	0	0	0	0	0	0	0	0	0	0	0	0	0	0	0	0	0	0	0	0	0	0	0	0	0	0	0	0	0	0
Mucoromycota	0	0	0	0.0838115	0	0.0988451	0	0	0.00346531	0	0	0.0379532	0	0	0	0	0	0	0.0329896	0	0	0	0	0	0.00297661	0	0	0.0584892	0	0.00252407	0	0	0	0.0173712	0.0586514	0	0	0.045622	0	0	0.0406345	0	0.00214397	0.118622	0	0	0	0.0282178	0
Bacillariophyta	0	0	0	0	0	0.00379889	0	0	0	0	0	0	0	0	0	0	0	0	0	0.0209333	0	0	0	0	0	0	0	0	0	0	0	0	0	0	0	0	0	0	0	0	0	0.00360756	0	0	0	0	0	0	0
Chytridiomycota	0	0	0	0	0	0.00484972	0	0.00685401	0	0	0	0	0	0	0	0	0	0	0	0	0	0.00232141	0	0	0.00214528	0	0	0	0	0	0	0	0	0	0	0	0	0.0110176	0	0	0	0.0064795	0	0	0	0	0	0	0
Euglenozoa	0	0	0	0	0	0.00411164	0	0	0	0	0	0	0	0	0	0	0	0	0	0	0	0	0	0	0	0	0	0	0	0.00281051	0	0	0	0	0	0	0	0	0	0	0	0	0	0	0	0	0	0	0
Haptophyta	0	0	0	0	0	0.00991841	0	0	0	0	0	0	0	0	0	0	0	0	0	0	0	0	0	0	0	0	0	0	0	0	0	0	0	0	0	0	0	0	0	0	0	0	0	0	0	0	0	0	0
Nematoda	0	0	0	0	0	0.00446314	0	0	0	0	0	0	0	0	0	0	0	0	0	0	0	0	0	0	0	0	0	0	0	0	0	0	0	0	0	0.0297897	0	0	0	0	0	0	0	0	0.0346075	0	0	0	0
Oomycota	0	0	0	0	0	0.00531022	0	0	0	0	0	0	0	0	0	0	0.0102548	0	0	0	0	0	0	0	0.00122459	0	0	0	0	0.00282864	0	0	0	0	0	0	0	0.0106248	0	0	0	0.00310806	0.00453912	0	0	0	0	0	0
Rhodophyta	0	0	0	0	0	0.0041678	0	0	0	0	0	0	0	0	0	0	0	0	0	0	0	0	0	0	0	0	0	0	0	0	0	0	0	0	0	0	0	0	0	0	0	0	0	0	0	0	0	0	0
Rotifera	0	0	0	0	0	0	0.0106297	0	0	0	0	0	0	0	0	0	0	0	0	0	0	0	0	0	0	0	0	0	0	0	0	0	0	0	0	0	0	0	0	0	0	0	0	0	0	0	0	0	0
Apicomplexa	0	0	0	0	0	0	0	0	0	0	0	0	0	0.0168097	0	0	0	0	0	0	0	0	0	0	0	0	0	0	0	0	0	0	0	0	0	0	0	0	0	0	0	0	0	0	0	0	0	0	0
Mollusca	0	0	0	0	0	0	0	0	0	0	0	0	0	0	0	0	0.0225962	0.0219618	0	0	0	0.00184683	0	0	0.00103911	0	0	0	0	0	0	0	0	0	0	0.0162032	0	0	0	0	0	0	0	0	0.0336492	0	0	0	0
Zoopagomycota	0	0	0	0	0	0	0	0	0	0	0	0	0	0	0	0	0	0.0276986	0	0	0.0441457	0	0	0	0	0	0	0	0	0	0	0	0	0	0	0	0.0230465	0	0	0	0	0	0.00284842	0	0	0	0	0	0
Cnidaria	0	0	0	0	0	0	0	0	0	0	0	0	0	0	0	0	0	0	0.0853603	0	0	0	0	0	0	0	0	0	0	0	0	0	0	0	0	0	0	0	0	0	0	0.00303543	0	0	0	0	0	0	0
Blastocladiomycota	0	0	0	0	0	0	0	0	0	0	0	0	0	0	0	0	0	0	0	0	0	0.00130339	0	0	0	0	0	0	0	0	0	0	0	0	0	0	0	0	0	0	0	0	0	0	0	0	0	0	0
Ciliophora	0	0	0	0	0	0	0	0	0	0	0	0	0	0	0	0	0	0	0	0	0	0	0	0	0	0	0	0	0	0.00297448	0	0	0	0	0	0	0	0	0	0	0	0	0	0	0	0	0	0	0
Evosea	0	0	0	0	0	0	0	0	0	0	0	0	0	0	0	0	0	0	0	0	0	0	0	0	0	0	0	0	0	0	0	0	0	0	0.010835	0	0	0	0	0	0	0	0	0	0	0	0	0	0
Fornicata	0	0	0	0	0	0	0	0	0	0	0	0	0	0	0	0	0	0	0	0	0	0	0	0	0	0	0	0	0	0	0	0	0	0	0	0	0.0169914	0	0	0	0	0	0	0	0	0	0	0	0
Cryptomycota	0	0	0	0	0	0	0	0	0	0	0	0	0	0	0	0	0	0	0	0	0	0	0	0	0	0	0	0	0	0	0	0	0	0	0	0	0	0.0118935	0	0	0	0	0	0	0	0	0	0	0
Perkinsozoa	0	0	0	0	0	0	0	0	0	0	0	0	0	0	0	0	0	0	0	0	0	0	0	0	0	0	0	0	0	0	0	0	0	0	0	0	0	0	0	0.0223273	0	0	0	0	0	0	0	0	0
Annelida	0	0	0	0	0	0	0	0	0	0	0	0	0	0	0	0	0	0	0	0	0	0	0	0	0	0	0	0	0	0	0	0	0	0	0	0	0	0	0	0	0	0.00303966	0	0	0	0	0	0	0
Tardigrada	0	0	0	0	0	0	0	0	0	0	0	0	0	0	0	0	0	0	0	0	0	0	0	0	0	0	0	0	0	0	0	0	0	0	0	0	0	0	0	0	0	0	0	0	0	0	0	0	0
Olpidiomycota	0	0	0	0	0	0	0	0	0	0	0	0	0	0	0	0	0	0	0	0	0	0	0	0	0	0	0	0	0	0	0	0	0	0	0	0	0	0	0	0	0	0	0	0	0	0	0	0	0
Heterolobosea	0	0	0	0	0	0	0	0	0	0	0	0	0	0	0	0	0	0	0	0	0	0	0	0	0	0	0	0	0	0	0	0	0	0	0	0	0	0	0	0	0	0	0	0	0	0	0	0	0
Preaxostyla	0	0	0	0	0	0	0	0	0	0	0	0	0	0	0	0	0	0	0	0	0	0	0	0	0	0	0	0	0	0	0	0	0	0	0	0	0	0	0	0	0	0	0	0	0	0	0	0	0
Porifera	0	0	0	0	0	0	0	0	0	0	0	0	0	0	0	0	0	0	0	0	0	0	0	0	0	0	0	0	0	0	0	0	0	0	0	0	0	0	0	0	0	0	0	0	0	0	0	0	0
Foraminifera	0	0	0	0	0	0	0	0	0	0	0	0	0	0	0	0	0	0	0	0	0	0	0	0	0	0	0	0	0	0	0	0	0	0	0	0	0	0	0	0	0	0	0	0	0	0	0	0	0
Endomyxa	0	0	0	0	0	0	0	0	0	0	0	0	0	0	0	0	0	0	0	0	0	0	0	0	0	0	0	0	0	0	0	0	0	0	0	0	0	0	0	0	0	0	0	0	0	0	0	0	0
Microsporidia	0	0	0	0	0	0	0	0	0	0	0	0	0	0	0	0	0	0	0	0	0	0	0	0	0	0	0	0	0	0	0	0	0	0	0	0	0	0	0	0	0	0	0	0	0	0	0	0	0
Parabasalia	0	0	0	0	0	0	0	0	0	0	0	0	0	0	0	0	0	0	0	0	0	0	0	0	0	0	0	0	0	0	0	0	0	0	0	0	0	0	0	0	0	0	0	0	0	0	0	0	0
Discosea	0	0	0	0	0	0	0	0	0	0	0	0	0	0	0	0	0	0	0	0	0	0	0	0	0	0	0	0	0	0	0	0	0	0	0	0	0	0	0	0	0	0	0	0	0	0	0	0	0
Brachiopoda	0	0	0	0	0	0	0	0	0	0	0	0	0	0	0	0	0	0	0	0	0	0	0	0	0	0	0	0	0	0	0	0	0	0	0	0	0	0	0	0	0	0	0	0	0	0	0	0	0
Hemichordata	0	0	0	0	0	0	0	0	0	0	0	0	0	0	0	0	0	0	0	0	0	0	0	0	0	0	0	0	0	0	0	0	0	0	0	0	0	0	0	0	0	0	0	0	0	0	0	0	0
Priapulida	0	0	0	0	0	0	0	0	0	0	0	0	0	0	0	0	0	0	0	0	0	0	0	0	0	0	0	0	0	0	0	0	0	0	0	0	0	0	0	0	0	0	0	0	0	0	0	0	0
Cercozoa	0	0	0	0	0	0	0	0	0	0	0	0	0	0	0	0	0	0	0	0	0	0	0	0	0	0	0	0	0	0	0	0	0	0	0	0	0	0	0	0	0	0	0	0	0	0	0	0	0
Placozoa	0	0	0	0	0	0	0	0	0	0	0	0	0	0	0	0	0	0	0	0	0	0	0	0	0	0	0	0	0	0	0	0	0	0	0	0	0	0	0	0	0	0	0	0	0	0	0	0	0
Acanthocephala	0	0	0	0	0	0	0	0	0	0	0	0	0	0	0	0	0	0	0	0	0	0	0	0	0	0	0	0	0	0	0	0	0	0	0	0	0	0	0	0	0	0	0	0	0	0	0	0	0
Tubulinea	0	0	0	0	0	0	0	0	0	0	0	0	0	0	0	0	0	0	0	0	0	0	0	0	0	0	0	0	0	0	0	0	0	0	0	0	0	0	0	0	0	0	0	0	0	0	0	0	0
Bryozoa	0	0	0	0	0	0	0	0	0	0	0	0	0	0	0	0	0	0	0	0	0	0	0	0	0	0	0	0	0	0	0	0	0	0	0	0	0	0	0	0	0	0	0	0	0	0	0	0	0
[truncated: 745 more columns]

## Sheet: Top_10_eukary_phyla
Dataset 4, Table 4: The relative abundance of the top 10 most abundant eukaryotic phyla per sample. Taxonomic information per sample is provided. The number of samples in which the phyla are present, as well as their average abundance in those samples is indicated.
								793	727	262	721	794	340	88	533	32	276	402	Presence
SAMPLE TAXONOMY								61.6571	2.93788	0.154705	0.450975	3.15428	0.0704885	0.00810929	0.0939559	0.00456189	0.0147938	0.026462	Avg. abund
Sample_name	Superkingdom	Phylum	Class	Order	Family	Genus	Species	Ascomycota	Chlorophyta	Chordata	Streptophyta	Unclassified	Arthropoda	Nematoda	Basidiomycota	Euglenozoa	Mucoromycota	Others
SRR1532720	Eukaryota	Ascomycota	Arthoniomycetes	Arthoniales	Arthoniaceae	Arthonia	Arthonia rubrocincta	83.9069	0	0	0.139208	10.2012	0	0	0	0	0	0
SRR13685140	Eukaryota	Ascomycota	Arthoniomycetes	Arthoniales	Arthoniaceae	Arthonia	Arthonia susa	72.3147	1.42375	0	0.281669	17.6183	0.248192	0.0297897	0.0258857	0	0	0.0162032
SRR14722233	Eukaryota	Ascomycota	Arthoniomycetes	Arthoniales	Arthoniaceae	Arthonia	Arthonia ruana	40.4626	1.07356	0.0773143	5.82322	8.51384	0.0668316	0	0.0864449	0	0.0415034	0.0658457
SRR14722222	Eukaryota	Ascomycota	Arthoniomycetes	Arthoniales	Arthoniaceae	Arthonia	Arthonia quintaria	67.2475	0	0.0577351	0.659597	12.6679	0.0212719	0	3.77739	0	0.0243452	0.013726
SRR14722214	Eukaryota	Ascomycota	Arthoniomycetes	Arthoniales	Arthoniaceae	Arthonia	Arthonia anglica	37.6767	0.447189	0	6.4442	9.41175	0	0.033857	0.066602	0	0	0
SRR14722193	Eukaryota	Ascomycota	Arthoniomycetes	Arthoniales	Arthoniaceae	Arthonia	Arthonia susa	24.1003	52.931	0.0258213	1.54947	9.862	0.417691	0	0.0515979	0	0.0185767	0.0721225
SRR14722071	Eukaryota	Ascomycota	Arthoniomycetes	Arthoniales	Arthoniaceae	Arthonia	Arthonia cupressina	2.84239	1.0353	0	0.0275473	0.864782	0	0	0.0137666	0	0	0
SRR14721978	Eukaryota	Ascomycota	Arthoniomycetes	Arthoniales	Arthoniaceae	Arthonia	Arthonia rubella	64.6734	0.768273	0	1.48334	19.3167	0.0553153	0.0122156	0.274806	0	0.0214982	0.053515
SRR14722260	Eukaryota	Ascomycota	Arthoniomycetes	Arthoniales	Arthoniaceae	Arthonia	Arthonia sp	72.7532	1.57557	0	0.276177	17.3417	0.246655	0.0292766	0.0257377	0	0	0.0160917
SRR13685160	Eukaryota	Ascomycota	Arthoniomycetes	Arthoniales	Arthoniaceae	Arthothelium	Arthothelium ruanum	32.8488	1.14206	0	12.0594	7.81589	0.222608	0	0.205267	0	0.0167528	0.0652664
SRR14722172	Eukaryota	Ascomycota	Arthoniomycetes	Arthoniales	Chrysotrichaceae	Chrysothrix	Chrysothrix xanthina	36.9475	8.25964	0	0.339643	6.82587	0.0221851	0.0347528	0.118353	0	0.0127909	0.0460994
SRR14722092	Eukaryota	Ascomycota	Arthoniomycetes	Arthoniales	Chrysotrichaceae	Chrysothrix	Chrysothrix susquehannensis	70.8785	0.376512	0	1.85734	3.21182	0.0250784	0	0	0	0	0
SRR14721969	Eukaryota	Ascomycota	Arthoniomycetes	Arthoniales	Chrysotrichaceae	Chrysothrix	Chrysothrix onokoensis	60.5001	4.71639	0	1.72218	15.6143	0.953449	0	0.438527	0	0	0.491829
SRR14722270	Eukaryota	Ascomycota	Arthoniomycetes	Arthoniales	Chrysotrichaceae	Chrysothrix	Chrysothrix xanthina	90.0933	0.70559	0	0.300159	4.11717	0.0492888	0	0.0307278	0	0	0.0360777
SRR19097877	Eukaryota	Ascomycota	Arthoniomycetes	Arthoniales	Chrysotrichaceae	Chrysothrix	Chrysothrix sp. TS-e1954	70.7845	16.5105	0.00637166	0.675225	3.8486	0.0315945	0.000546583	0.771965	0	0.0106043	0.0256872
SRR19097874	Eukaryota	Ascomycota	Arthoniomycetes	Arthoniales	Lecanographaceae	Alyxoria	Alyxoria varia	40.0497	0.133318	0.00109469	0.00348296	2.44113	0.0101028	0	0.00159316	0	0	0.00211086
SRR14722143	Eukaryota	Ascomycota	Arthoniomycetes	Arthoniales	Lecanographaceae	Zwackhia	Zwackhia viridis	35.2373	0.87861	0	7.24976	6.3942	0	0	0.413171	0	0.0323952	0.296845
SRR13685142	Eukaryota	Ascomycota	Arthoniomycetes	Arthoniales	Opegraphaceae	Opegrapha	Opegrapha vulgata	58.4352	0.668159	0.0305225	3.10158	15.4415	0	0.0399995	0.252917	0	0	0.445593
SRR14722194	Eukaryota	Ascomycota	Arthoniomycetes	Arthoniales	Opegraphaceae	Opegrapha	Opegrapha vulgata	60.4594	0.848635	0.0216586	2.67799	15.0692	0	0	0.23307	0	0	0.554439
SRR14721966	Eukaryota	Ascomycota	Arthoniomycetes	Arthoniales	Opegraphaceae	Opegrapha	Opegrapha moroziana	64.346	0.731532	0.0611218	0.275441	7.14396	0.404328	0	0.0836056	0	0	0.0209083
SRR19097867	Eukaryota	Ascomycota	Ascomycetes	Thelocarpales	Thelocarpaceae	Thelocarpon	Thelocarpon superellum	50.6334	3.42562	0.016362	0.108702	4.22253	0.0170848	0.000594509	0.032761	0.00299404	0.00784317	0.173354
SRR19097873	Eukaryota	Ascomycota	Ascomycetes	Thelocarpales	Thelocarpaceae	Thelocarpon	Thelocarpon impressellum	43.8777	0.144112	0.000599847	0.137326	1.2138	0.00445615	0	0.00350077	0	0	0.00759389
SRR19097893	Eukaryota	Ascomycota	Candelariomycetes	Candelariales	Candelariaceae	Candelaria	Candelaria pacifica	47.5938	18.453	0.00894905	0.979465	3.63097	0.0163208	0	0.113839	0	0.011171	0.0210726
SRR19097870	Eukaryota	Ascomycota	Candelariomycetes	Candelariales	Candelariaceae	Candelina	Candelina submexicana	39.4816	22.7793	0.0208529	0.0649852	5.64277	0.0180533	0	0.00236411	0	0	0.00240403
SRR19097869	Eukaryota	Ascomycota	Candelariomycetes	Candelariales	Candelariaceae	Candelina	Candelina mexicana	41.7434	12.0644	0.0445723	0.53218	5.54041	0	0.000420748	0.0947492	0.00094979	0.00908109	0.03089
SRR19097878	Eukaryota	Ascomycota	Candelariomycetes	Candelariales	Pycnoraceae	Pycnora	Pycnora praestabilis	26.3912	14.4218	0.0278245	0.0400337	3.40601	0.0053423	0	0.0663426	0.00310995	0.0195069	0.0140715
SRR19097894	Eukaryota	Ascomycota	Coniocybomycetes	Coniocybales	Coniocybaceae	Chaenotheca	Chaenotheca gracillima	69.1281	0.0837436	0	0.00260602	8.44112	0	0	0.901142	0	0	0
SRR19097868	Eukaryota	Ascomycota	Coniocybomycetes	Coniocybales	Coniocybaceae	Sclerophora	Sclerophora amabilis	64.8522	0.452013	0.00160837	0.0725397	9.91887	0.00670659	0	0.00445223	0	0.00231549	0.0040252
SRR14722276	Eukaryota	Ascomycota	Dothideomycetes	Mycosphaerellales	Cystocoleaceae	Cystocoleus	Cystocoleus ebeneus	1.32153	0.199051	0	0.859062	0.512732	0.0533488	0	0	0	0	0
SRR14721933	Eukaryota	Ascomycota	Dothideomycetes	Trypetheliales	Trypetheliaceae	Bathelium	Bathelium carolinianum	89.8402	1.14573	0.0141431	0.0410682	0.707698	0	0.00579873	0.00930967	0	0.0254456	0
SRR19097884	Eukaryota	Ascomycota	Dothideomycetes	Trypetheliales	Trypetheliaceae	Bathelium	Bathelium mastoideum MAG TS-e1945	64.8708	0.00120804	0	0.0171186	10.1419	0	0	0.00188947	0	0	0.00257862
SRR19097883	Eukaryota	Ascomycota	Dothideomycetes	Trypetheliales	Trypetheliaceae	Bathelium	Bathelium mastoideum MAG TS-e1945	48.9295	0.195902	0	0.00089892	20.7286	0	0	0	0	0	0.0287617
SRR19097885	Eukaryota	Ascomycota	Dothideomycetes	Trypetheliales	Trypetheliaceae	Bogoriella	Bogoriella megaspora	52.8825	0.0125362	0.000404043	0.134061	1.22095	0	0	0.0285388	0	0	0.000517651
SRR14722280	Eukaryota	Ascomycota	Dothideomycetes	Trypetheliales	Trypetheliaceae	Dictyomeridium	Dictyomeridium proponens	65.7455	3.6825	0	0.369109	10.131	2.22567	0	0	0	0.252964	1.07368
SRR14722218	Eukaryota	Ascomycota	Dothideomycetes	Trypetheliales	Trypetheliaceae	Viridothelium	Viridothelium virens	61.1429	0.0431211	0	0.0864704	0.285323	0.0476743	0	0	0	0	0
SRR14722281	Eukaryota	Ascomycota	Dothideomycetes	Trypetheliales	Trypetheliaceae	Viridothelium	Viridothelium virens	76.4777	1.05533	0	14.8126	1.60701	0.00942214	0	0.0107163	0	0.0201498	0.0108273
SRR14722135	Eukaryota	Ascomycota	Eurotiomycetes	Mycocaliciales	Mycocaliciaceae	Mycocalicium	Mycocalicium subtile	60.2759	21.8561	0.0287459	0.0971542	5.25188	0.017557	0	0.18108	0	0.0095592	0.0205444
SRR14722249	Eukaryota	Ascomycota	Eurotiomycetes	Pyrenulales	Pyrenulaceae	Anthracothecium	Anthracothecium nanum	80.4178	0.748777	0.0774652	1.59984	5.72663	0.03605	0	0	0	0.045455	0
SRR14722196	Eukaryota	Ascomycota	Eurotiomycetes	Pyrenulales	Pyrenulaceae	Pyrenula	Pyrenula pseudobufonia	90.0134	0	0	1.47721	3.3237	0	0	0	0	0.0334511	0
SRR14722189	Eukaryota	Ascomycota	Eurotiomycetes	Pyrenulales	Pyrenulaceae	Pyrenula	Pyrenula leucostoma	88.0799	0	0	0.99579	4.28365	0	0	0.0840483	0	0	0.0726951
SRR14722061	Eukaryota	Ascomycota	Eurotiomycetes	Pyrenulales	Pyrenulaceae	Pyrenula	Pyrenula pseudobufonia	68.0283	0.270282	0	0.392328	3.56038	0	0	0.105638	0	0.022052	0.00883091
SRR14722048	Eukaryota	Ascomycota	Eurotiomycetes	Pyrenulales	Pyrenulaceae	Pyrenula	Pyrenula subelliptica	1.16354	0.384629	0	10.9316	1.42825	0	0	0	0	0	0
SRR14722246	Eukaryota	Ascomycota	Eurotiomycetes	Pyrenulales	Pyrenulaceae	Pyrenula	Pyrenula santensis	81.0197	0.223838	0	2.04047	4.69429	0	0	0.020811	0	0	0.0707879
SRR14721961	Eukaryota	Ascomycota	Eurotiomycetes	Verrucariales	Verrucariaceae	Dermatocarpon	Dermatocarpon muhlenbergii	47.6258	0.488493	0	0.451535	1.79357	0	0	0.0153615	0	0	0.0272135
SRR14721937	Eukaryota	Ascomycota	Eurotiomycetes	Verrucariales	Verrucariaceae	Dermatocarpon	Dermatocarpon luridum	48.772	0.449309	0.0216555	0.120594	3.88253	0	0	0.0983683	0	0.0784339	0.0267233
SRR1532957	Eukaryota	Ascomycota	Eurotiomycetes	Verrucariales	Verrucariaceae	Endocarpon	Endocarpon pallidulum	83.9069	0	0	0.139208	10.2012	0	0	0	0	0	0
SAMN13290186	Eukaryota	Ascomycota	Eurotiomycetes	Verrucariales	Verrucariaceae	Endocarpon	Endocarpon pusillum	73.5218	0	0	0	0.586682	0	0	0	0	0	0
SRR14722287	Eukaryota	Ascomycota	Eurotiomycetes	Verrucariales	Verrucariaceae	Flakea	Flakea papillata	18.1142	0.17334	0	0	3.82621	0	0	0.0912001	0	0	0.0604926
SRR14721924	Eukaryota	Ascomycota	Eurotiomycetes	Verrucariales	Verrucariaceae	Placidium	Placidium arboreum	24.5305	0.0667647	0	0.358661	1.50119	0	0	0	0	0	0.032624
SRR14722308	Eukaryota	Ascomycota	Eurotiomycetes	Verrucariales	Verrucariaceae	Willeya	Willeya diffractella	72.968	1.85699	0	0.248428	3.88947	0.0103879	0	0.0204591	0	0.0063741	0.00929723
SRR19097866	Eukaryota	Ascomycota	Geoglossomycetes	Geoglossales	Geoglossaceae	Geoglossum	Geoglossum umbratile	19.7386	0.000441676	0.0627564	0.178167	6.27667	21.7892	0.101478	0.00768481	0	0.00394846	0.0599558
SRR19097865	Eukaryota	Ascomycota	Geoglossomycetes	Geoglossales	Geoglossaceae	Geoglossum	Geoglossum simile	42.335	0	0	0	2.50942	0	0	0	0	0	0
SRR19097892	Eukaryota	Ascomycota	Geoglossomycetes	Geoglossales	Geoglossaceae	Trichoglossum	Trichoglossum hirsutum	41.5746	0	0	0.00138448	6.84184	0.136111	0	0	0	0	0.00264851
SRR1531163	Eukaryota	Ascomycota	Lecanoromycetes	Acarosporales	Acarosporaceae	Acarospora	Acarospora strigata	87.6648	0	0	0.213268	9.06229	0	0	0	0	0.109067	0
SRR12518884	Eukaryota	Ascomycota	Lecanoromycetes	Acarosporales	Acarosporaceae	Acarospora	Acarospora fuscata	13.4286	0.954763	0	0.120476	1.51983	0	0	0	0	0	0
SRR14722098	Eukaryota	Ascomycota	Lecanoromycetes	Acarosporales	Acarosporaceae	Acarospora	Acarospora sinopica	66.7035	1.01002	0	0.0539494	2.51111	0	0.00292904	0.0325374	0	0.030306	0.0192022
SRR14722090	Eukaryota	Ascomycota	Lecanoromycetes	Acarosporales	Acarosporaceae	Acarospora	Acarospora sp. Tripp_6053_NY-2858381	62.0462	0.453751	0	0.108819	1.76926	0	0	0.00899415	0	0.005756	0
SRR18162839	Eukaryota	Ascomycota	Lecanoromycetes	Acarosporales	Acarosporaceae	Acarospora	Acarospora aff. strigata	46.366	20.9582	0.0143833	0.736229	11.8743	0.00721358	0.104519	1.48063	0.000790112	0.00534104	0.0257104
SRR19097888	Eukaryota	Ascomycota	Lecanoromycetes	Acarosporales	Acarosporaceae	Caeruleum	Caeruleum heppii	16.8991	2.50711	0.00208794	0.0766352	2.05568	0.00458748	0.00320107	0.00740083	0	0.00536397	0.00894644
SRR19097875	Eukaryota	Ascomycota	Lecanoromycetes	Acarosporales	Acarosporaceae	Pleopsidium	Pleopsidium flavum	80.4218	7.09779	0.00952921	0.494035	4.56108	0.0323083	0	0.772922	0	0.00085578	0.00742987
SRR14722065	Eukaryota	Ascomycota	Lecanoromycetes	Acarosporales	Acarosporaceae	Polysporina	Polysporina simplex	84.9249	0.168366	0	0.00321471	2.88265	0	0	0.00317526	0	0	0
SRR14721929	Eukaryota	Ascomycota	Lecanoromycetes	Caliciales	Caliciaceae	Buellia	Buellia stillingiana	57.7378	12.7022	0.00752417	6.75167	3.78814	0.0524266	0	0.0152986	0	0.026808	0.034243
SRR14722105	Eukaryota	Ascomycota	Lecanoromycetes	Caliciales	Caliciaceae	Buellia	Buellia spuria	91.7318	0.354557	0	0.067509	1.98205	0	0	0.0439888	0	0	0
SRR14722083	Eukaryota	Ascomycota	Lecanoromycetes	Caliciales	Caliciaceae	Buellia	Buellia spuria	77.7041	1.90097	0.0102816	0.11191	3.19517	0.0204184	0	0.015124	0	0	0.00813125
SRR14721949	Eukaryota	Ascomycota	Lecanoromycetes	Caliciales	Caliciaceae	Buellia	Buellia spuria	78.4054	0.73695	0	0.0890099	5.94681	0.0239951	0	0.102566	0	0	0.0242538
SRR14721926	Eukaryota	Ascomycota	Lecanoromycetes	Caliciales	Caliciaceae	Buellia	Buellia mamillana	81.0906	1.04577	0	0.29875	6.8284	0	0	0.0724748	0	0	0.0130293
SRR14722278	Eukaryota	Ascomycota	Lecanoromycetes	Caliciales	Caliciaceae	Buellia	Buellia spuria	52.6159	0.272138	0	0.116451	3.89677	0	0	0	0	0	0.0175093
SRR14722024	Eukaryota	Ascomycota	Lecanoromycetes	Caliciales	Caliciaceae	Dermiscellum	Dermiscellum oulocheilum	47.0048	4.45842	0.0108089	0.19938	8.92111	0.0481028	0	0.073133	0	0	0.0403202
SRR14722167	Eukaryota	Ascomycota	Lecanoromycetes	Caliciales	Caliciaceae	Dimelaena	Dimelaena oreina	61.0224	0.543565	0.0228219	0.118944	8.18248	0	0	0.0587942	0	0	0
SRR9610078	Eukaryota	Ascomycota	Lecanoromycetes	Caliciales	Caliciaceae	Dirinaria	Dirinaria aegialita	89.6624	2.39901	0	0	3.0554	0	0	0	0	0	0
SRR9610076	Eukaryota	Ascomycota	Lecanoromycetes	Caliciales	Caliciaceae	Dirinaria	Dirinaria applanata	84.0546	3.24908	0	0.210135	5.07792	0	0	0	0	0.0253831	0
SRR14721986	Eukaryota	Ascomycota	Lecanoromycetes	Caliciales	Caliciaceae	Dirinaria	Dirinaria frostii	86.1258	0.149527	0	0.038299	1.83131	0	0	0.0826252	0	0	0
SRR14722234	Eukaryota	Ascomycota	Lecanoromycetes	Caliciales	Caliciaceae	Pyxine	Pyxine sorediata	79.7208	0.131313	0	0.131916	1.63658	0	0	0.0131514	0	0	0
SRR14721990	Eukaryota	Ascomycota	Lecanoromycetes	Caliciales	Caliciaceae	Pyxine	Pyxine sorediata	73.8571	0.213152	0	0.10243	1.51147	0	0	0	0	0	0.0413756
SRR14722273	Eukaryota	Ascomycota	Lecanoromycetes	Caliciales	Physciaceae	Anaptychia	Anaptychia palmulata	89.1024	0.577249	0	0.302472	3.82898	0	0	0.0761788	0	0	0
SRR14721938	Eukaryota	Ascomycota	Lecanoromycetes	Caliciales	Physciaceae	Anaptychia	Anaptychia palmulata	18.7789	0.0163002	0.0196785	0.125668	0.859019	0.025297	0	0	0	0	0
ERR5059413	Eukaryota	Ascomycota	Lecanoromycetes	Caliciales	Physciaceae	Heterodermia	Heterodermia speciosa	27.2311	8.16078	0.0502027	0.597302	6.46793	8.67761	0.00541816	0.0422248	0	0.0138837	0.169166
SRR13685124	Eukaryota	Ascomycota	Lecanoromycetes	Caliciales	Physciaceae	Heterodermia	Heterodermia albicans	70.8748	0.222741	0.0319741	0.118815	1.0286	0.0315045	0.0109347	0	0	0	0
SRR13685145	Eukaryota	Ascomycota	Lecanoromycetes	Caliciales	Physciaceae	Heterodermia	Heterodermia appalachiensis	56.776	0.0176849	0	0.102076	1.07274	0	0	0	0	0	0
SRR13685161	Eukaryota	Ascomycota	Lecanoromycetes	Caliciales	Physciaceae	Heterodermia	Heterodermia casarettiana	95.1294	0.340416	0	0.158555	1.56939	0	0	0	0	0	0
SRR13685176	Eukaryota	Ascomycota	Lecanoromycetes	Caliciales	Physciaceae	Heterodermia	Heterodermia echinata	75.1281	0.278998	0	0.496736	3.92938	0	0	0.0867014	0	0	0.0285613
SRR14722262	Eukaryota	Ascomycota	Lecanoromycetes	Caliciales	Physciaceae	Heterodermia	Heterodermia langdoniana	95.4912	0.521351	0	0.109457	0.94448	0.0255015	0	0	0	0	0
SRR14722144	Eukaryota	Ascomycota	Lecanoromycetes	Caliciales	Physciaceae	Heterodermia	Heterodermia appalachiensis	81.2268	0.857042	0	0.401826	2.10269	0.00534795	0	0.0739288	0.0185287	0	0.0060338
SRR14722138	Eukaryota	Ascomycota	Lecanoromycetes	Caliciales	Physciaceae	Heterodermia	Heterodermia speciosa	78.6185	5.47971	0	0.143764	2.12725	0.00530295	0	0.047415	0	0	0.0106875
SRR14722133	Eukaryota	Ascomycota	Lecanoromycetes	Caliciales	Physciaceae	Heterodermia	Heterodermia hypoleuca	70.2817	0.103848	0	0.153485	1.38236	0	0	0	0	0	0
SRR14722081	Eukaryota	Ascomycota	Lecanoromycetes	Caliciales	Physciaceae	Heterodermia	Heterodermia appalachiensis	56.5222	0.0176405	0	0	1.0411	0	0	0	0	0	0
SRR14722047	Eukaryota	Ascomycota	Lecanoromycetes	Caliciales	Physciaceae	Heterodermia	Heterodermia leucomelaena	84.2412	1.67571	0	0.291676	2.27294	0	0	0.0608455	0	0	0
SRR14722005	Eukaryota	Ascomycota	Lecanoromycetes	Caliciales	Physciaceae	Heterodermia	Heterodermia neglecta	92.1245	0.47261	0	0.254635	1.35805	0.0384787	0	0	0	0	0
SRR14721925	Eukaryota	Ascomycota	Lecanoromycetes	Caliciales	Physciaceae	Heterodermia	Heterodermia speciosa	84.0854	0.727697	0	0.261331	3.05601	0	0	0	0	0	0
SRR14722316	Eukaryota	Ascomycota	Lecanoromycetes	Caliciales	Physciaceae	Heterodermia	Heterodermia echinata	75.2472	0.279508	0	0.497644	3.95166	0	0	0.0868599	0	0	0.0286135
SRR14722305	Eukaryota	Ascomycota	Lecanoromycetes	Caliciales	Physciaceae	Heterodermia	Heterodermia langdoniana	61.7793	0.00973279	0.025732	0.0836144	0.92502	0	0	0.0574666	0	0	0
SRR14722266	Eukaryota	Ascomycota	Lecanoromycetes	Caliciales	Physciaceae	Heterodermia	Heterodermia obscurata	73.1448	0.0911778	0	0	1.13209	0	0	0.0450267	0	0	0
SRR14722256	Eukaryota	Ascomycota	Lecanoromycetes	Caliciales	Physciaceae	Heterodermia	Heterodermia crocea	89.3363	0.0936925	0	0.198705	2.02344	0	0	0	0	0	0
SRR18162827	Eukaryota	Ascomycota	Lecanoromycetes	Caliciales	Physciaceae	Heterodermia	Heterodermia speciosa	62.9267	23.7506	0	0.138968	3.96641	0.00397613	0.00332855	0.117886	0	0.00296598	0.0756122
SRR12518694	Eukaryota	Ascomycota	Lecanoromycetes	Caliciales	Physciaceae	Phaeophyscia	Phaeophyscia orbicularis	81.9606	0.695668	0.0140713	0.0690604	0.976187	0	0	0	0	0.0109965	0.0111666
SRR14722141	Eukaryota	Ascomycota	Lecanoromycetes	Caliciales	Physciaceae	Phaeophyscia	Phaeophyscia squarrosa	85.2103	0.0903416	0	0.0493884	0.869428	0	0	0	0	0	0
SRR14722054	Eukaryota	Ascomycota	Lecanoromycetes	Caliciales	Physciaceae	Phaeophyscia	Phaeophyscia rubropulchra	53.7388	0.36273	0	1.21848	1.55917	0	0.0167114	0.01858	0	0	0.113022
SRR14722036	Eukaryota	Ascomycota	Lecanoromycetes	Caliciales	Physciaceae	Phaeophyscia	Phaeophyscia hispidula	88.3267	0.132944	0	0.102769	1.80349	0	0	0	0	0	0
SRR14721967	Eukaryota	Ascomycota	Lecanoromycetes	Caliciales	Physciaceae	Phaeophyscia	Phaeophyscia adiastola	77.8822	0	0.0363813	1.22486	2.08042	0	0	0.0712366	0	0	0.0209333
SRR14721931	Eukaryota	Ascomycota	Lecanoromycetes	Caliciales	Physciaceae	Phaeophyscia	Phaeophyscia rubropulchra	70.2565	0.137169	0	1.28706	1.7283	0	0	0.0204927	0	0	0.0229843
SRR1532736	Eukaryota	Ascomycota	Lecanoromycetes	Caliciales	Physciaceae	Physcia	Physcia stellaris	70.2149	6.66301	0.00682361	0.0880263	3.53449	0.00785053	0	0.025661	0	0.0158763	0.0229876
SRR12240183	Eukaryota	Ascomycota	Lecanoromycetes	Caliciales	Physciaceae	Physcia	Physcia biziana	45.6701	0.509795	0	0.085261	4.57167	0	0	0	0	0	0.041941
SRR17413110	Eukaryota	Ascomycota	Lecanoromycetes	Caliciales	Physciaceae	Physcia	Physcia caesia	57.7938	1.00482	0	0.241595	1.32371	0.0152798	0	0	0	0.0282178	0
SRR14722017	Eukaryota	Ascomycota	Lecanoromycetes	Caliciales	Physciaceae	Polyblastidium	Polyblastidium squamulosum	94.4096	0.161171	0	0.0385515	0.562441	0	0	0	0	0	0
ERR9935909	Eukaryota	Ascomycota	Lecanoromycetes	Caliciales	Physciaceae	Rinodina	Rinodina moziana var. moziana	0	0	0	0	0.00820694	0	0	0	0	0	0
SRR14722206	Eukaryota	Ascomycota	Lecanoromycetes	Caliciales	Physciaceae	Rinodina	Rinodina adirondackii	93.6969	0.0542767	0	0	1.2964	0.0640516	0	0	0	0	0
SRR14722045	Eukaryota	Ascomycota	Lecanoromycetes	Caliciales	Physciaceae	Rinodina	Rinodina ascociscana	68.4761	0	0	0	1.99258	0	0	0.302947	0	0	0.0441457
SRR14722043	Eukaryota	Ascomycota	Lecanoromycetes	Caliciales	Physciaceae	Rinodina	Rinodina tephraspis	35.266	1.91061	0.0232418	2.17627	2.76668	0.0104375	0	0	0	0	0.107898
SRR14721991	Eukaryota	Ascomycota	Lecanoromycetes	Caliciales	Physciaceae	Rinodina	Rinodina dolichospora	88.569	0.774949	0	0.559273	3.54939	0.0266799	0	0	0	0	0
SRR14722303	Eukaryota	Ascomycota	Lecanoromycetes	Caliciales	Physciaceae	Rinodina	Rinodina brauniana	83.6184	0.766786	0	0.251466	1.88716	0	0	0.0513054	0	0	0
SRR1531493	Eukaryota	Ascomycota	Lecanoromycetes	Graphidales	Graphidaceae	Graphis	Graphis scripta	80.6158	0	0	0.476317	4.55911	0	0	0.43732	0	0	0.11631
SRR13685158	Eukaryota	Ascomycota	Lecanoromycetes	Gyalectales	Phlyctidaceae	Phlyctis	Phlyctis boliviensis	82.2985	6.61483	0	0.356375	3.98863	0.0163255	0	0.265065	0	0.0100756	0.0686531
SRR14722217	Eukaryota	Ascomycota	Lecanoromycetes	Gyalectales	Phlyctidaceae	Phlyctis	Phlyctis boliviensis	81.3706	6.02689	0	0.393393	4.40668	0.0382813	0	0.170858	0	0	0.348569
SRR14722037	Eukaryota	Ascomycota	Lecanoromycetes	Gyalectales	Phlyctidaceae	Phlyctis	Phlyctis speirea	85.2542	3.39088	0	0.096229	3.00489	0.020307	0.0401102	0.117031	0	0	0.00498116
SRR14722313	Eukaryota	Ascomycota	Lecanoromycetes	Gyalectales	Phlyctidaceae	Phlyctis	Phlyctis petraea	86.9142	0.63779	0	0.0197679	2.51864	0.0215044	0	0.0908332	0	0	0.0301634
SRR14722311	Eukaryota	Ascomycota	Lecanoromycetes	Gyalectales	Phlyctidaceae	Phlyctis	Phlyctis boliviensis	90.9186	1.44934	0	0.0272866	3.07776	0.115531	0	0.188902	0	0	0.0420336
SRR14721971	Eukaryota	Ascomycota	Lecanoromycetes	Gyalectales	Trichotheliaceae	Porina	Porina heterospora	68.8775	0.743015	0	0.0323266	9.75276	0	0	0.0686262	0	0	0.0432937
SRR14722125	Eukaryota	Ascomycota	Lecanoromycetes	Hymeneliales	Hymeneliaceae	Ionaspis	Ionaspis alba	68.5435	3.45768	0.00188139	0.0747775	2.74527	0.00092371	0	0	0	0.00297661	0.00440897
SRR14721959	Eukaryota	Ascomycota	Lecanoromycetes	Hymeneliales	Hymeneliaceae	Ionaspis	Ionaspis lacustris	84.7352	1.52942	0	0.209141	3.00163	0	0	0.122429	0	0.0317193	0
SRR14722327	Eukaryota	Ascomycota	Lecanoromycetes	Lecanorales	Catillariaceae	Catillaria	Catillaria lenticularis	46.0568	0.674428	0	0.276875	4.33349	0.0240487	0	0	0	0.0248113	0
SRR7346457	Eukaryota	Ascomycota	Lecanoromycetes	Lecanorales	Cetradoniaceae	Cetradonia	Cetradonia linearis	49.0405	0.298213	0.00417439	0.738546	12.5116	0.136572	0	0.62763	0	0.0128138	0.00710691
SRR7346458	Eukaryota	Ascomycota	Lecanoromycetes	Lecanorales	Cetradoniaceae	Cetradonia	Cetradonia linearis	72.812	0.470378	0	0.293345	6.81765	0.0202076	0	0.0229655	0	0	0.0276313
SRR7346455	Eukaryota	Ascomycota	Lecanoromycetes	Lecanorales	Cetradoniaceae	Cetradonia	Cetradonia linearis	77.5871	0.662929	0	0.319429	5.54217	0.0424939	0	0.0623463	0	0.0286441	0.022269
SRR7346456	Eukaryota	Ascomycota	Lecanoromycetes	Lecanorales	Cetradoniaceae	Cetradonia	Cetradonia linearis	69.3746	0.261598	0	0.492045	6.3062	0.114403	0	0.134617	0	0.0266737	0
SRR7346459	Eukaryota	Ascomycota	Lecanoromycetes	Lecanorales	Cetradoniaceae	Cetradonia	Cetradonia linearis	80.2749	0.26092	0	0.103852	4.88269	0	0	0.0240157	0	0	0.0192485
SRR7346460	Eukaryota	Ascomycota	Lecanoromycetes	Lecanorales	Cetradoniaceae	Cetradonia	Cetradonia linearis	74.0859	0.710062	0	0.0720509	5.16706	0	0	0.0723121	0	0	0
SRR7346467	Eukaryota	Ascomycota	Lecanoromycetes	Lecanorales	Cetradoniaceae	Cetradonia	Cetradonia linearis	69.534	0.60138	0	0.177673	6.41278	0.0425576	0	0.080423	0	0.018755	0
SRR7346468	Eukaryota	Ascomycota	Lecanoromycetes	Lecanorales	Cetradoniaceae	Cetradonia	Cetradonia linearis	78.4748	0.427433	0	0.290464	6.0415	0.0372901	0	0	0	0	0
SRR7346465	Eukaryota	Ascomycota	Lecanoromycetes	Lecanorales	Cetradoniaceae	Cetradonia	Cetradonia linearis	59.2105	0.331627	0	0.557409	9.64877	0.0283031	0	0.127176	0	0.024155	0
SRR7346466	Eukaryota	Ascomycota	Lecanoromycetes	Lecanorales	Cetradoniaceae	Cetradonia	Cetradonia linearis	73.2271	0.343779	0	0.294151	5.56481	0	0	0.120614	0	0.0419812	0.0371077
SRR7346472	Eukaryota	Ascomycota	Lecanoromycetes	Lecanorales	Cetradoniaceae	Cetradonia	Cetradonia linearis	50.2636	0.565555	0.0302478	0.382483	9.37578	0.0821897	0	0.146498	0	0.0684586	0
SRR7346479	Eukaryota	Ascomycota	Lecanoromycetes	Lecanorales	Cetradoniaceae	Cetradonia	Cetradonia linearis	61.4901	0.607756	0	0.366426	5.83837	0.0727794	0	0.0448478	0	0	0.0542551
ERR3588817	Eukaryota	Ascomycota	Lecanoromycetes	Lecanorales	Cladoniaceae	Cladonia	Cladonia stellaris	50.0703	19.4602	0.0220802	0.619503	12.4803	0.029005	0.00768861	0.0159321	0	0.12106	0.0525385
ERR3588818	Eukaryota	Ascomycota	Lecanoromycetes	Lecanorales	Cladoniaceae	Cladonia	Cladonia uncialis subsp. biuncialis	71.8982	6.85143	0.00894414	0.68018	5.8591	0.0308097	0	0.0624277	0	0	0.0157461
ERR3588819	Eukaryota	Ascomycota	Lecanoromycetes	Lecanorales	Cladoniaceae	Cladonia	Cladonia rangiferina subsp. rangiferina	51.7503	19.2101	0.00778	0.738203	11.4717	0.0305711	0.00585824	0.0345636	0	0.00777506	0.067967
ERR3588820	Eukaryota	Ascomycota	Lecanoromycetes	Lecanorales	Cladoniaceae	Cladonia	Cladonia mitis	83.0202	4.56397	0.0114941	0.295233	5.1554	0.0339795	0	0.015834	0	0	0.0174477
ERR3588821	Eukaryota	Ascomycota	Lecanoromycetes	Lecanorales	Cladoniaceae	Cladonia	Cladonia arbuscula	46.9079	22.3925	0.0345591	0.988197	13.6529	0.0130567	0	0.0586425	0.0147057	0.00881127	0.0828378
ERR3588822	Eukaryota	Ascomycota	Lecanoromycetes	Lecanorales	Cladoniaceae	Cladonia	Cladonia rangiferina subsp. rangiferina	45.6244	24.2933	0.0382914	0.637874	13.1498	0.0331476	0	0.111046	0.0150048	0.00862724	0.093625
ERR4179389	Eukaryota	Ascomycota	Lecanoromycetes	Lecanorales	Cladoniaceae	Cladonia	Cladonia furcata	47.1298	1.36557	0.0301496	0.215727	1.75077	0.0651603	0	0.115346	0	0.0277935	0.0286002
SRR9278453	Eukaryota	Ascomycota	Lecanoromycetes	Lecanorales	Cladoniaceae	Cladonia	Cladonia uncialis	97.6818	0	0.0184012	0	0.206349	0	0	0	0	0	0
SRR13685172	Eukaryota	Ascomycota	Lecanoromycetes	Lecanorales	Cladoniaceae	Cladonia	Cladonia caroliniana	74.4524	0.0803887	0	0.00652189	0.515614	0	0	0	0	0	0
SRR13685169	Eukaryota	Ascomycota	Lecanoromycetes	Lecanorales	Cladoniaceae	Cladonia	Cladonia furcata	84.1095	0.0123884	0	0.0282995	0.604092	0	0	0	0	0	0
SRR14721952	Eukaryota	Ascomycota	Lecanoromycetes	Lecanorales	Cladoniaceae	Cladonia	Cladonia ochrochlora	87.1542	0.229798	0	0.0505195	1.38985	0	0	0	0	0	0
SRR14722250	Eukaryota	Ascomycota	Lecanoromycetes	Lecanorales	Cladoniaceae	Cladonia	Cladonia coniocraea	93.6792	0.354976	0	0	2.25682	0	0	0	0	0	0
SRR14722171	Eukaryota	Ascomycota	Lecanoromycetes	Lecanorales	Cladoniaceae	Cladonia	Cladonia uncialis	69.2515	14.2424	0.0316748	0.378473	6.22846	0.0214392	0.00446314	0.0214504	0.00411164	0.0988451	0.028045
SRR14722170	Eukaryota	Ascomycota	Lecanoromycetes	Lecanorales	Cladoniaceae	Cladonia	Cladonia rangiferina	57.445	0.517367	0	0.00316732	0.499734	0	0	0	0	0.0114812	0
SRR14722150	Eukaryota	Ascomycota	Lecanoromycetes	Lecanorales	Cladoniaceae	Cladonia	Cladonia arbuscula	68.5658	0.142987	0	0.0500045	0.670776	0.144597	0	0.0367202	0	0	0.00694091
SRR14722121	Eukaryota	Ascomycota	Lecanoromycetes	Lecanorales	Cladoniaceae	Cladonia	Cladonia macilenta	95.4335	1.07046	0.00367397	0.0414948	1.18449	0.0012511	0	0.00138998	0	0.0239175	0.00471291
SRR14722119	Eukaryota	Ascomycota	Lecanoromycetes	Lecanorales	Cladoniaceae	Cladonia	Cladonia grayi	92.7491	0.321677	0.00429978	0.0379349	1.90954	0	0	0.00188993	0	0.0400127	0.0967323
SRR14722117	Eukaryota	Ascomycota	Lecanoromycetes	Lecanorales	Cladoniaceae	Cladonia	Cladonia mateocyatha	84.4774	0.246046	0	0.105407	1.74502	0.0629824	0	0.00728349	0	0	0.0219707
SRR14722103	Eukaryota	Ascomycota	Lecanoromycetes	Lecanorales	Cladoniaceae	Cladonia	Cladonia coccifera	92.1899	0.225433	0	0.121218	1.10272	0	0	0.327207	0	0.0332596	0
SRR14722101	Eukaryota	Ascomycota	Lecanoromycetes	Lecanorales	Cladoniaceae	Cladonia	Cladonia strepsilis	78.2011	0.226037	0	0.00373324	1.26824	0	0	0	0	0	0
SRR14722099	Eukaryota	Ascomycota	Lecanoromycetes	Lecanorales	Cladoniaceae	Cladonia	Cladonia pyxidata	95.6727	0.0524491	0.0325457	0.0289124	1.19004	0.0300166	0	0	0	0	0
SRR14722088	Eukaryota	Ascomycota	Lecanoromycetes	Lecanorales	Cladoniaceae	Cladonia	Cladonia uncialis	41.0016	0.0336453	0.00601167	0.00829887	0.440981	0	0	0.10672	0	0	0
SRR14722087	Eukaryota	Ascomycota	Lecanoromycetes	Lecanorales	Cladoniaceae	Cladonia	Cladonia stipitata	50.0797	0.0518761	0	0.00985038	0.563677	0	0	0	0	0	0
SRR14722084	Eukaryota	Ascomycota	Lecanoromycetes	Lecanorales	Cladoniaceae	Cladonia	Cladonia squamosa	91.0249	0.781793	0	0.157956	1.22003	0	0	0.0050597	0	0.0490775	0
SRR14722082	Eukaryota	Ascomycota	Lecanoromycetes	Lecanorales	Cladoniaceae	Cladonia	Cladonia mateocyatha	81.006	0.0401568	0	0.15155	0.849051	0.0275481	0	0.172256	0	0	0.0393232
SRR14722080	Eukaryota	Ascomycota	Lecanoromycetes	Lecanorales	Cladoniaceae	Cladonia	Cladonia didyma	88.5493	0.576156	0	0.150569	2.75735	0	0	0.00543718	0	0.0132266	0.00993073
SRR14722057	Eukaryota	Ascomycota	Lecanoromycetes	Lecanorales	Cladoniaceae	Cladonia	Cladonia squamosa	89.6185	1.10663	0	0.288382	2.46194	0	0	0.0628007	0	0.0433994	0.00813464
SRR14722009	Eukaryota	Ascomycota	Lecanoromycetes	Lecanorales	Cladoniaceae	Cladonia	Cladonia apodocarpa	91.5781	0.360544	0	0	2.28176	0	0	0	0	0	0
SRR14721965	Eukaryota	Ascomycota	Lecanoromycetes	Lecanorales	Cladoniaceae	Cladonia	Cladonia perforata	91.2928	1.2819	0.0437658	0.146048	2.76304	0	0	0	0	0	0
SRR14721939	Eukaryota	Ascomycota	Lecanoromycetes	Lecanorales	Cladoniaceae	Cladonia	Cladonia polycarpoides	71.7974	0.0357019	0	0.113793	0.920059	0	0	0.0248782	0	0	0
SRR14721936	Eukaryota	Ascomycota	Lecanoromycetes	Lecanorales	Cladoniaceae	Cladonia	Cladonia peziziformis	83.5224	0.120186	0	0.0119252	0.848093	0	0	0.0261028	0	0	0
SRR14722319	Eukaryota	Ascomycota	Lecanoromycetes	Lecanorales	Cladoniaceae	Cladonia	Cladonia furcata	91.6455	0.242305	0	0.0304409	1.56985	0	0	0	0	0.013091	0.00604173
SRR14722301	Eukaryota	Ascomycota	Lecanoromycetes	Lecanorales	Cladoniaceae	Cladonia	Cladonia leporina	65.7175	0.0728755	0	0	0.431354	0	0	0.0331463	0	0	0.00709692
SRR14722299	Eukaryota	Ascomycota	Lecanoromycetes	Lecanorales	Cladoniaceae	Cladonia	Cladonia squamosa	73.5494	0.258247	0	0.0860402	0.91622	0.00660546	0	0	0	0	0
SRR14722298	Eukaryota	Ascomycota	Lecanoromycetes	Lecanorales	Cladoniaceae	Cladonia	Cladonia subtenuis	42.8139	0.0284431	0.0221536	0	0.270028	0	0	0	0	0	0
SRR14722296	Eukaryota	Ascomycota	Lecanoromycetes	Lecanorales	Cladoniaceae	Cladonia	Cladonia ravenelii	75.3121	0.0829647	0	0	0.838218	0	0	0	0	0	0
SRR14722294	Eukaryota	Ascomycota	Lecanoromycetes	Lecanorales	Cladoniaceae	Cladonia	Cladonia caroliniana	74.4209	0.0804709	0	0.0065285	0.490647	0	0	0	0	0	0
SRR14722293	Eukaryota	Ascomycota	Lecanoromycetes	Lecanorales	Cladoniaceae	Cladonia	Cladonia subtenuis	78.874	0.372707	0	0.216582	1.8872	0	0	0.0723517	0	0	0
SRR14722292	Eukaryota	Ascomycota	Lecanoromycetes	Lecanorales	Cladoniaceae	Cladonia	Cladonia rangiferina	86.948	0.168778	0	0	1.14329	0	0	0	0	0	0
SRR14722290	Eukaryota	Ascomycota	Lecanoromycetes	Lecanorales	Cladoniaceae	Cladonia	Cladonia robbinsii	74.5764	0.35528	0	0.187223	1.48118	0.00649914	0	0.0282765	0	0	0.0320919
SRR14722277	Eukaryota	Ascomycota	Lecanoromycetes	Lecanorales	Cladoniaceae	Cladonia	Cladonia furcata	84.1282	0.011289	0	0.028306	0.604232	0	0	0	0	0	0
SRR14722269	Eukaryota	Ascomycota	Lecanoromycetes	Lecanorales	Cladoniaceae	Cladonia	Cladonia didyma	45.9381	0.135078	0	0.0338726	0.394794	0	0	0.0182401	0	0	0
SRR15568763	Eukaryota	Ascomycota	Lecanoromycetes	Lecanorales	Cladoniaceae	Cladonia	Cladonia arbuscula	84.5185	0.333904	0	0	4.38547	0	0	0	0	0	0
SRR15568738	Eukaryota	Ascomycota	Lecanoromycetes	Lecanorales	Cladoniaceae	Cladonia	Cladonia stellaris	22.0995	26.6974	0.0251967	0.942519	11.2792	0.0552954	0.00777007	0.0396508	0.0076691	0.0522013	0.0843892
SRR16304115	Eukaryota	Ascomycota	Lecanoromycetes	Lecanorales	Cladoniaceae	Cladonia	Cladonia rangiferina	10.8542	0.650123	0.0175615	0.0593763	1.78301	0	0	0	0	0	0.0159033
SRR16304114	Eukaryota	Ascomycota	Lecanoromycetes	Lecanorales	Cladoniaceae	Cladonia	Cladonia rangiferina	23.2577	0.550061	0.0149974	0.21087	0.941807	0	0	0	0	0.0809283	0.0035066
SRR16304103	Eukaryota	Ascomycota	Lecanoromycetes	Lecanorales	Cladoniaceae	Cladonia	Cladonia rangiferina	8.79265	0.0743242	0.0327377	0	0.319402	0	0	0	0	0	0
SRR16304092	Eukaryota	Ascomycota	Lecanoromycetes	Lecanorales	Cladoniaceae	Cladonia	Cladonia rangiferina	20.3419	0.0451753	0.00818022	0.0374616	0.474608	0	0	0.0140963	0	0.00481129	0.0121135
SRR16304081	Eukaryota	Ascomycota	Lecanoromycetes	Lecanorales	Cladoniaceae	Cladonia	Cladonia rangiferina	78.4363	0.593426	0.00832846	0.0830262	1.70986	0.00106546	0.00106712	0	0	0.0474599	0.00745733
SRR16304070	Eukaryota	Ascomycota	Lecanoromycetes	Lecanorales	Cladoniaceae	Cladonia	Cladonia rangiferina	10.8008	0.0926385	0.0120994	0.0311653	0.388492	0	0	0	0	0	0
SRR16304068	Eukaryota	Ascomycota	Lecanoromycetes	Lecanorales	Cladoniaceae	Cladonia	Cladonia rangiferina	22.4386	0.158603	0	0.186072	1.30786	0	0	0	0	0.0466324	0.0439832
SRR16304067	Eukaryota	Ascomycota	Lecanoromycetes	Lecanorales	Cladoniaceae	Cladonia	Cladonia stygia	12.4935	0.172949	0	0.0897924	0.535217	0	0	0.00958873	0	0.00544316	0.081482
SRR16304066	Eukaryota	Ascomycota	Lecanoromycetes	Lecanorales	Cladoniaceae	Cladonia	Cladonia stygia	16.7435	0.201076	0.0230543	0.0428512	0.954853	0	0	0	0	0.0336504	0.0116086
SRR16304065	Eukaryota	Ascomycota	Lecanoromycetes	Lecanorales	Cladoniaceae	Cladonia	Cladonia stygia	10.626	0.0879668	0.0189115	0.0598287	0.445614	0.00276436	0	0.00966674	0	0.00647062	0.0265215
SRR16304113	Eukaryota	Ascomycota	Lecanoromycetes	Lecanorales	Cladoniaceae	Cladonia	Cladonia rangiferina	12.5745	0	0	0.0086775	0.112294	0	0	0.00778034	0	0.0032276	0.0034232
SRR16304112	Eukaryota	Ascomycota	Lecanoromycetes	Lecanorales	Cladoniaceae	Cladonia	Cladonia submitis	5.35332	0.0728153	0.0459052	0.0309515	0.148118	0.0151302	0	0	0	0.00163331	0
SRR16304111	Eukaryota	Ascomycota	Lecanoromycetes	Lecanorales	Cladoniaceae	Cladonia	Cladonia submitis	7.84185	1.78889	0.0217991	0.174442	1.11565	0.0155508	0	0.0389434	0	0.00955869	0.0419212
SRR16304110	Eukaryota	Ascomycota	Lecanoromycetes	Lecanorales	Cladoniaceae	Cladonia	Cladonia submitis	21.5396	6.85262	0.0132111	0.132247	3.14591	0.00481154	0	0.0354024	0.00141448	0.0109268	0.0322734
SRR16304109	Eukaryota	Ascomycota	Lecanoromycetes	Lecanorales	Cladoniaceae	Cladonia	Cladonia submitis	4.8202	10.9238	0.0520381	0.321887	2.04462	0.00429165	0	0.0232299	0	0.00562407	0.10429
SRR16304108	Eukaryota	Ascomycota	Lecanoromycetes	Lecanorales	Cladoniaceae	Cladonia	Cladonia arbuscula	23.548	31.2144	0.00768628	0.485408	3.98388	0.0938634	0	0	0	0.0155389	0.165918
SRR16304107	Eukaryota	Ascomycota	Lecanoromycetes	Lecanorales	Cladoniaceae	Cladonia	Cladonia submitis	32.8972	0.21044	0.0546795	0.185314	0.873655	0.0613532	0	0.0366554	0	0.0169435	0.0448634
SRR16304106	Eukaryota	Ascomycota	Lecanoromycetes	Lecanorales	Cladoniaceae	Cladonia	Cladonia submitis	45.3751	9.47097	0.00921627	0.218614	3.35035	0.00203351	0	0.00854109	0	0.127222	0.0226361
SRR16304105	Eukaryota	Ascomycota	Lecanoromycetes	Lecanorales	Cladoniaceae	Cladonia	Cladonia submitis	74.0827	4.93214	0.00259046	0.105668	1.30913	0.0132159	0	0.0482179	0	0.0123679	0.0689045
SRR16304104	Eukaryota	Ascomycota	Lecanoromycetes	Lecanorales	Cladoniaceae	Cladonia	Cladonia submitis	29.761	11.5194	0.0376248	1.0135	4.19749	0.00956327	0	0.00267723	0	0.00713262	0.0498611
SRR16304102	Eukaryota	Ascomycota	Lecanoromycetes	Lecanorales	Cladoniaceae	Cladonia	Cladonia submitis	52.0902	6.40478	0.00787746	0.660938	3.72841	0.00964642	0	0.16554	0	0.092435	0.0143202
SRR16304101	Eukaryota	Ascomycota	Lecanoromycetes	Lecanorales	Cladoniaceae	Cladonia	Cladonia submitis	44.301	3.40547	0.0482025	0.123403	1.81763	0.00613071	0.00748665	0.0875268	0	0.0234432	0.0313959
SRR16304100	Eukaryota	Ascomycota	Lecanoromycetes	Lecanorales	Cladoniaceae	Cladonia	Cladonia rangiferina	12.779	0.0618112	0.0225579	0.0397288	2.1606	0.418522	0.036179	0.129198	0	0	0.0657572
SRR16304099	Eukaryota	Ascomycota	Lecanoromycetes	Lecanorales	Cladoniaceae	Cladonia	Cladonia rangiferina	20.6984	1.02401	0.00331245	0.111135	3.79016	0.231717	0	0.0260485	0	0.00382111	0.0396022
SRR16304098	Eukaryota	Ascomycota	Lecanoromycetes	Lecanorales	Cladoniaceae	Cladonia	Cladonia rangiferina	24.0769	0.877518	0.00240125	0.0551333	4.60993	0.191823	0.00919534	0.0175825	0	0.0252779	0.0362192
SRR16304097	Eukaryota	Ascomycota	Lecanoromycetes	Lecanorales	Cladoniaceae	Cladonia	Cladonia rangiferina	4.52937	7.51245	0.00341917	0.0938216	1.47057	0.00583874	0	0.00574073	0	0.00161632	0.0513692
SRR16304096	Eukaryota	Ascomycota	Lecanoromycetes	Lecanorales	Cladoniaceae	Cladonia	Cladonia rangiferina	24.2639	0.483986	0.00470235	0.0890465	1.11815	0.00117392	0	0.044825	0	0.0220941	0.0233006
SRR16304095	Eukaryota	Ascomycota	Lecanoromycetes	Lecanorales	Cladoniaceae	Cladonia	Cladonia rangiferina	6.42782	0.146595	0.0518972	0.0171577	0.424191	0	0	0.00292108	0	0	0.0256289
SRR16304094	Eukaryota	Ascomycota	Lecanoromycetes	Lecanorales	Cladoniaceae	Cladonia	Cladonia rangiferina	6.09754	0.0633005	0.00441885	0.0230717	0.188948	0.00545718	0	0.0488429	0	0.00176976	0.0254544
SRR16304093	Eukaryota	Ascomycota	Lecanoromycetes	Lecanorales	Cladoniaceae	Cladonia	Cladonia rangiferina	57.9356	3.38722	0.0119614	0.12339	3.05229	0.00658398	0.00181202	0.0111769	0	0.0116191	0.0291712
SRR16304091	Eukaryota	Ascomycota	Lecanoromycetes	Lecanorales	Cladoniaceae	Cladonia	Cladonia rangiferina	33.9911	1.50014	0.108508	0.11879	2.47747	0	0	0.00182907	0	0.00182192	0.0701915
SRR16304090	Eukaryota	Ascomycota	Lecanoromycetes	Lecanorales	Cladoniaceae	Cladonia	Cladonia rangiferina	55.3964	2.84826	0.00239718	0.268286	2.27226	0.00386153	0	0.0140662	0	0.00120541	0.0253815
SRR16304089	Eukaryota	Ascomycota	Lecanoromycetes	Lecanorales	Cladoniaceae	Cladonia	Cladonia rangiferina	28.0681	0.348706	0.0485691	0.0277295	1.04657	0	0	0.00179545	0	0.0480182	0.00731881
SRR16304088	Eukaryota	Ascomycota	Lecanoromycetes	Lecanorales	Cladoniaceae	Cladonia	Cladonia rangiferina	54.0718	0.269809	0.0186556	0.0062546	1.10061	0.116967	0	0.000956534	0	0.00571993	0.0249781
SRR16304087	Eukaryota	Ascomycota	Lecanoromycetes	Lecanorales	Cladoniaceae	Cladonia	Cladonia rangiferina	21.9505	0.560619	0	0.0816063	2.04386	0.0134667	0.00382701	0	0	0.0254251	0.0162719
SRR16304086	Eukaryota	Ascomycota	Lecanoromycetes	Lecanorales	Cladoniaceae	Cladonia	Cladonia submitis	64.2855	2.36844	0	0.151076	3.11424	0.00699198	0	0	0	0.00519414	0.0019193
SRR16304085	Eukaryota	Ascomycota	Lecanoromycetes	Lecanorales	Cladoniaceae	Cladonia	Cladonia rangiferina	36.436	0.536453	0.00299015	0.112918	1.73593	0.935618	0	0.0128401	0	0.0838115	0.0038542
SRR16304084	Eukaryota	Ascomycota	Lecanoromycetes	Lecanorales	Cladoniaceae	Cladonia	Cladonia rangiferina	30.2906	0.756515	0.10871	0.394031	1.69669	0.0321008	0	0.051571	0	0.127803	0.0102106
SRR16304083	Eukaryota	Ascomycota	Lecanoromycetes	Lecanorales	Cladoniaceae	Cladonia	Cladonia rangiferina	38.0057	6.64329	0.0554342	0.157995	4.56386	1.05613	0	0.0455579	0	0.00264002	0.03754
SRR16304082	Eukaryota	Ascomycota	Lecanoromycetes	Lecanorales	Cladoniaceae	Cladonia	Cladonia rangiferina	17.0482	0.877872	0.0150737	0.0284841	0.793816	0.0056381	0	0	0	0.00179335	0.00179418
SRR16304080	Eukaryota	Ascomycota	Lecanoromycetes	Lecanorales	Cladoniaceae	Cladonia	Cladonia rangiferina	17.4812	3.20886	0.0131176	0.0845274	0.654927	0.00397257	0	0	0	0.0195248	0.0420993
SRR16304079	Eukaryota	Ascomycota	Lecanoromycetes	Lecanorales	Cladoniaceae	Cladonia	Cladonia rangiferina	0.987691	0.020176	0	0.0126933	0.041938	0	0	0.00554906	0	0	0.0105492
SRR16304078	Eukaryota	Ascomycota	Lecanoromycetes	Lecanorales	Cladoniaceae	Cladonia	Cladonia subtenuis	15.8199	0	0.11219	0	0.137045	0	0	0	0	0	0.00314001
SRR16304077	Eukaryota	Ascomycota	Lecanoromycetes	Lecanorales	Cladoniaceae	Cladonia	Cladonia submitis	31.0042	0.174362	0.00550353	0.237628	2.05745	0	0	0.0518774	0	0.0337173	0.00573499
SRR16304076	Eukaryota	Ascomycota	Lecanoromycetes	Lecanorales	Cladoniaceae	Cladonia	Cladonia arbuscula	35.4889	0.0483419	0.00218202	0.0367798	0.474745	0.0468782	0	0.00946888	0	0.00919766	0.00368748
SRR16304075	Eukaryota	Ascomycota	Lecanoromycetes	Lecanorales	Cladoniaceae	Cladonia	Cladonia rangiferina	11.1348	0.0123227	0	0.0162878	0.204965	0.00524839	0	0	0	0	0
SRR16304074	Eukaryota	Ascomycota	Lecanoromycetes	Lecanorales	Cladoniaceae	Cladonia	Cladonia rangiferina	6.31593	0.099069	0.00350588	0.01473	0.770635	0	0	0	0	0	0.00895111
SRR16304073	Eukaryota	Ascomycota	Lecanoromycetes	Lecanorales	Cladoniaceae	Cladonia	Cladonia oricola	52.9108	1.20897	0	0.0612925	5.36409	0	0	0	0	0.068348	0.00835982
SRR16304072	Eukaryota	Ascomycota	Lecanoromycetes	Lecanorales	Cladoniaceae	Cladonia	Cladonia oricola	57.2684	0.37389	0.0121462	0	1.01049	0	0	0	0	0	0
SRR16304071	Eukaryota	Ascomycota	Lecanoromycetes	Lecanorales	Cladoniaceae	Cladonia	Cladonia submitis	21.3693	1.11985	0.021895	0.424901	1.78842	0.00942538	0	0.0703441	0	0.0316631	0.0837463
SRR16304069	Eukaryota	Ascomycota	Lecanoromycetes	Lecanorales	Cladoniaceae	Cladonia	Cladonia submitis	14.0864	8.56977	0.135971	0.12803	2.68677	0.00854874	0.000837459	0.0292975	0	0.00601821	0.121587
SRR24412705	Eukaryota	Ascomycota	Lecanoromycetes	Lecanorales	Cladoniaceae	Cladonia	Cladonia perforata	82.1558	0.809703	0	0.157286	3.89907	0	0	0.237799	0	0.0725224	0
SRR24412693	Eukaryota	Ascomycota	Lecanoromycetes	Lecanorales	Cladoniaceae	Cladonia	Cladonia perforata	65.2687	0.802385	0	0.4406	5.45422	0.020681	0	0.197435	0	0	0.10317
SRR24412692	Eukaryota	Ascomycota	Lecanoromycetes	Lecanorales	Cladoniaceae	Cladonia	Cladonia perforata	69.1192	0.308357	0	0.169817	7.03722	0	0	0.372934	0	0.0349078	0.245574
SRR24412691	Eukaryota	Ascomycota	Lecanoromycetes	Lecanorales	Cladoniaceae	Cladonia	Cladonia perforata	86.1799	0.326938	0	0.21838	2.05281	0	0	0.14096	0	0	0.12392
SRR24412690	Eukaryota	Ascomycota	Lecanoromycetes	Lecanorales	Cladoniaceae	Cladonia	Cladonia perforata	84.3784	0.78646	0	0.100353	3.34309	0	0	0.0408193	0	0.0314796	0
SRR24412689	Eukaryota	Ascomycota	Lecanoromycetes	Lecanorales	Cladoniaceae	Cladonia	Cladonia perforata	81.6523	0.310823	0	0.129322	3.66699	0	0	0.135301	0	0.0348213	0
SRR24412688	Eukaryota	Ascomycota	Lecanoromycetes	Lecanorales	Cladoniaceae	Cladonia	Cladonia perforata	71.3382	0.606801	0.486014	0.118002	3.58411	0	0	0.159579	0	0.0265417	0
SRR24412687	Eukaryota	Ascomycota	Lecanoromycetes	Lecanorales	Cladoniaceae	Cladonia	Cladonia perforata	70.0713	0.959436	0	0.123703	5.77663	0	0	0.491524	0	0	0
SRR24412686	Eukaryota	Ascomycota	Lecanoromycetes	Lecanorales	Cladoniaceae	Cladonia	Cladonia perforata	50.7721	0.676301	0	0.549314	4.78022	0	0	0.146609	0	0.0264362	0
SRR24412703	Eukaryota	Ascomycota	Lecanoromycetes	Lecanorales	Cladoniaceae	Cladonia	Cladonia perforata	73.3003	0.213029	0	0.174722	4.61849	0	0	0.154459	0	0.0329896	0.0853603
SRR24412702	Eukaryota	Ascomycota	Lecanoromycetes	Lecanorales	Cladoniaceae	Cladonia	Cladonia perforata	80.1857	0.515784	0	0.293959	3.9114	0	0	0.185754	0	0	0
SRR24412701	Eukaryota	Ascomycota	Lecanoromycetes	Lecanorales	Cladoniaceae	Cladonia	Cladonia perforata	75.0717	0.607216	0	0.377008	4.88819	0	0	0.0753769	0	0.0379532	0
SRR24412700	Eukaryota	Ascomycota	Lecanoromycetes	Lecanorales	Cladoniaceae	Cladonia	Cladonia perforata	90.6863	0.344526	0	0.0590158	2.05865	0.0289734	0	0.0549744	0	0.0292759	0
SRR24412699	Eukaryota	Ascomycota	Lecanoromycetes	Lecanorales	Cladoniaceae	Cladonia	Cladonia perforata	81.5041	0.45	0	0.0631508	3.71602	0	0	0.182031	0	0.0198877	0.0679029
SRR24412698	Eukaryota	Ascomycota	Lecanoromycetes	Lecanorales	Cladoniaceae	Cladonia	Cladonia leporina	68.6443	0.791332	0	0.197583	2.56505	0	0	0.81156	0	0	0
SRR24412697	Eukaryota	Ascomycota	Lecanoromycetes	Lecanorales	Cladoniaceae	Cladonia	Cladonia perforata	87.1393	0.476237	0	0.196086	3.19217	0	0	0	0	0.0243415	0
SRR24412696	Eukaryota	Ascomycota	Lecanoromycetes	Lecanorales	Cladoniaceae	Cladonia	Cladonia perforata	70.0592	0.292239	0	0.0866177	5.41748	0	0	0.247803	0	0.038699	0
SRR24412695	Eukaryota	Ascomycota	Lecanoromycetes	Lecanorales	Cladoniaceae	Cladonia	Cladonia perforata	73.3946	0.9842	0.0998117	0.345706	5.27355	0.0903202	0	0.0708179	0	0.0299737	0
SRR24412694	Eukaryota	Ascomycota	Lecanoromycetes	Lecanorales	Cladoniaceae	Cladonia	Cladonia perforata	86.022	0.661594	0.329377	0.111448	2.56888	0	0	0.0930065	0	0	0
SRR9610073	Eukaryota	Ascomycota	Lecanoromycetes	Lecanorales	Lecanoraceae	Lecanora	Lecanora perplexa	5.90074	1.39746	0	0.0337189	1.10414	0	0.0227472	0.0287149	0	0	0
SRR13685153	Eukaryota	Ascomycota	Lecanoromycetes	Lecanorales	Lecanoraceae	Lecanora	Lecanora cinereofusca	90.5381	0.28227	0.0151289	0.0399424	2.30065	0	0	0.0165333	0	0	0.0400378
SRR14722232	Eukaryota	Ascomycota	Lecanoromycetes	Lecanorales	Lecanoraceae	Lecanora	Lecanora rugosella	75.3668	0.522067	0.00473145	0.0261823	1.26412	0	0	0.193089	0	0	0.00609129
SRR14722231	Eukaryota	Ascomycota	Lecanoromycetes	Lecanorales	Lecanoraceae	Lecanora	Lecanora masana	70.1135	0.525083	0.00576324	0.0433801	2.4024	0	0.0267247	0.0180469	0	0.0229935	0
SRR14722198	Eukaryota	Ascomycota	Lecanoromycetes	Lecanorales	Lecanoraceae	Lecanora	Lecanora cinereofusca	90.5808	0.263929	0.0401716	0.0151165	2.33324	0.21017	0	0.0159492	0	0	0
SRR14722184	Eukaryota	Ascomycota	Lecanoromycetes	Lecanorales	Lecanoraceae	Lecanora	Lecanora hybocarpa	63.6374	3.14829	0	5.98158	4.63554	0	0.0120711	0.193498	0	0	0.166056
SRR14722158	Eukaryota	Ascomycota	Lecanoromycetes	Lecanorales	Lecanoraceae	Lecanora	Lecanora albella	66.5874	9.75029	0.00278051	0.0522048	2.62633	0.00245978	0.00715149	0.036856	0.00365367	0	0.0176605
SRR14722154	Eukaryota	Ascomycota	Lecanoromycetes	Lecanorales	Lecanoraceae	Lecanora	Lecanora strobilina	74.4117	4.31508	0.00443264	0.0996975	3.21845	0.0223844	0.00435883	0.0136994	0	0.00624306	0.00707226
SRR14722078	Eukaryota	Ascomycota	Lecanoromycetes	Lecanorales	Lecanoraceae	Lecanora	Lecanora oreinoides	40.6991	2.53919	0	0.295755	2.19085	0.0228931	0	0.0420716	0	0	0.0595024
SRR14722033	Eukaryota	Ascomycota	Lecanoromycetes	Lecanorales	Lecanoraceae	Lecanora	Lecanora pseudistera	87.1322	0.255377	0	0	0.815772	0	0	0	0	0	0
SRR14721987	Eukaryota	Ascomycota	Lecanoromycetes	Lecanorales	Lecanoraceae	Lecanora	Lecanora subimmergens	65.1789	0.985151	0	0.365875	3.12988	0	0	0.0352469	0	0	0
SRR14722309	Eukaryota	Ascomycota	Lecanoromycetes	Lecanorales	Lecanoraceae	Lecanora	Lecanora markjohnstonii	62.4679	0.0572059	0	0.0313909	0.761898	0	0	0	0	0	0
SRR17413119	Eukaryota	Ascomycota	Lecanoromycetes	Lecanorales	Lecanoraceae	Lecanora	Lecanora bermudensis	89.708	0.0382206	0	0	0.866415	0.0122697	0	0.0333503	0	0	0.012152
SRR17413118	Eukaryota	Ascomycota	Lecanoromycetes	Lecanorales	Lecanoraceae	Lecanora	Lecanora cadubriae	94.0844	0	0.206532	0.00199769	0.871703	0	0	0	0	0	0
SRR17413107	Eukaryota	Ascomycota	Lecanoromycetes	Lecanorales	Lecanoraceae	Lecanora	Lecanora carpinea	5.39161	0.888075	0.00569744	0.00443561	0.42087	0	0	0.0327574	0	0.00255193	0
SRR17413104	Eukaryota	Ascomycota	Lecanoromycetes	Lecanorales	Lecanoraceae	Lecanora	Lecanora intumescens	7.74365	6.40815	0.0483298	0.239137	8.42783	0.0353412	0	3.78002	3.34636	0.0385312	0.364864
SRR17413103	Eukaryota	Ascomycota	Lecanoromycetes	Lecanorales	Lecanoraceae	Lecanora	Lecanora polytropa	80.4275	0	0	0	2.10297	0	0	0.0223599	0	0	0.0270486
SRR17413102	Eukaryota	Ascomycota	Lecanoromycetes	Lecanorales	Lecanoraceae	Lecanora	Lecanora pseudargentata	77.6264	0	0	0	1.27953	0	0	0	0	0	0
SRR17413101	Eukaryota	Ascomycota	Lecanoromycetes	Lecanorales	Lecanoraceae	Lecanora	Lecanora rupicola	82.5785	0	0	0.0632348	1.25899	0.0290274	0	0	0	0	0
SRR17413099	Eukaryota	Ascomycota	Lecanoromycetes	Lecanorales	Lecanoraceae	Lecanora	Lecanora subintricata	82.5414	0	0	0	0.499211	0	0	0	0	0	0
SRR17413098	Eukaryota	Ascomycota	Lecanoromycetes	Lecanorales	Lecanoraceae	Lecanora	Lecanora subintricata	95.3965	0	0	0	0.0701266	0.0186375	0	0	0	0	0
SRR17413117	Eukaryota	Ascomycota	Lecanoromycetes	Lecanorales	Lecanoraceae	Lecanora	Lecanora subintricata	87.4287	0.000978704	0.00350336	0	1.73813	0	0	2.42702	0	0	0.0480635
SRR17413116	Eukaryota	Ascomycota	Lecanoromycetes	Lecanorales	Lecanoraceae	Lecanora	Lecanora subintricata	7.24915	0.0840766	32.9732	0.00751762	11.3057	0.0059842	0.00311522	0.00748198	0	0.00889305	0.0588447
SRR17413115	Eukaryota	Ascomycota	Lecanoromycetes	Lecanorales	Lecanoraceae	Lecanora	Lecanora subintricata	94.4998	0.0224699	0	0.00333809	1.07289	0	0	0	0	0	0
SRR17413114	Eukaryota	Ascomycota	Lecanoromycetes	Lecanorales	Lecanoraceae	Lecanora	Lecanora subsaligna	35.7209	0	26.0844	0.00813925	5.94939	0.00937741	0.0122629	0.00639992	0	0.0283746	0.266966
SRR17413113	Eukaryota	Ascomycota	Lecanoromycetes	Lecanorales	Lecanoraceae	Lecanora	Lecanora varia	74.6994	0.134096	0	0.0536904	1.87427	0.0483637	0	0.0762533	0	0.012226	0.00135366
SRR18643619	Eukaryota	Ascomycota	Lecanoromycetes	Lecanorales	Lecanoraceae	Lecanora	Lecanora polytropa	72.4465	1.26788	0	0.414235	2.52079	0	0	0	0	0.0323256	0.0126174
SRR18643620	Eukaryota	Ascomycota	Lecanoromycetes	Lecanorales	Lecanoraceae	Lecanora	Lecanora polytropa	83.8571	0.297139	0.0312371	0.158949	2.99702	0.0234445	0	0.0350884	0	0	0
SRR18643610	Eukaryota	Ascomycota	Lecanoromycetes	Lecanorales	Lecanoraceae	Lecanora	Lecanora polytropa	60.184	3.57555	0	0.833023	5.85342	0.287754	0	0.0157373	0	0	0.365979
SRR18643608	Eukaryota	Ascomycota	Lecanoromycetes	Lecanorales	Lecanoraceae	Lecanora	Lecanora polytropa	44.3338	4.3639	0	0.697322	3.07225	0	0	0	0	0	0
SRR18643638	Eukaryota	Ascomycota	Lecanoromycetes	Lecanorales	Lecanoraceae	Lecanora	Lecanora polytropa	47.6445	2.47362	0	0.682091	2.62029	0	0	0.0187288	0	0	0
SRR18643637	Eukaryota	Ascomycota	Lecanoromycetes	Lecanorales	Lecanoraceae	Lecanora	Lecanora polytropa	69.0351	2.53515	0	0.217567	4.58584	0	0	0.11025	0	0	0
SRR18643636	Eukaryota	Ascomycota	Lecanoromycetes	Lecanorales	Lecanoraceae	Lecanora	Lecanora polytropa	41.2744	3.45833	0	0.667343	4.90021	0	0	1.15625	0	0	0
SRR18643634	Eukaryota	Ascomycota	Lecanoromycetes	Lecanorales	Lecanoraceae	Lecanora	Lecanora polytropa	48.3504	6.74684	0	0.164035	2.62684	0	0	0.110144	0	0	0
SRR18643612	Eukaryota	Ascomycota	Lecanoromycetes	Lecanorales	Lecanoraceae	Lecanora	Lecanora polytropa	53.6187	1.81785	0	0	3.01492	0	0	0	0	0	0
SRR18643611	Eukaryota	Ascomycota	Lecanoromycetes	Lecanorales	Lecanoraceae	Lecanora	Lecanora polytropa	60.754	1.51103	0	0.163761	3.52164	0	0	0	0	0	0
SRR18643609	Eukaryota	Ascomycota	Lecanoromycetes	Lecanorales	Lecanoraceae	Lecanora	Lecanora polytropa	60.9043	0.492962	0	0	2.39929	0	0	0	0	0	0
SRR18643635	Eukaryota	Ascomycota	Lecanoromycetes	Lecanorales	Lecanoraceae	Lecanora	Lecanora polytropa	54.0038	2.62678	0	0.610665	3.40165	0	0	0.0428929	0	0.0406345	0
SRR18643613	Eukaryota	Ascomycota	Lecanoromycetes	Lecanorales	Lecanoraceae	Lecanora	Lecanora polytropa	54.2034	1.07587	0	0.0803913	4.71813	0	0	0.140067	0	0	0.00955484
SRR18643628	Eukaryota	Ascomycota	Lecanoromycetes	Lecanorales	Lecanoraceae	Lecanora	Lecanora polytropa	54.0781	1.95336	0	0.268255	1.95221	0	0	0	0	0	0
SRR18643625	Eukaryota	Ascomycota	Lecanoromycetes	Lecanorales	Lecanoraceae	Lecanora	Lecanora polytropa	43.214	1.6197	0	0.152561	3.05065	0	0	0.0446197	0	0	0
SRR18643621	Eukaryota	Ascomycota	Lecanoromycetes	Lecanorales	Lecanoraceae	Lecanora	Lecanora polytropa	52.46	1.96688	0	0.146643	4.06023	0	0	0	0	0	0
SRR18643632	Eukaryota	Ascomycota	Lecanoromycetes	Lecanorales	Lecanoraceae	Lecanora	Lecanora polytropa	50.6276	1.93012	0	0	3.60514	0	0	0.161217	0	0	0
SRR18643629	Eukaryota	Ascomycota	Lecanoromycetes	Lecanorales	Lecanoraceae	Lecanora	Lecanora polytropa	54.4188	0.274035	0	0.622369	1.42808	0.0577799	0	0	0	0.0222274	0
SRR18643627	Eukaryota	Ascomycota	Lecanoromycetes	Lecanorales	Lecanoraceae	Lecanora	Lecanora polytropa	62.7345	1.87486	0	0.141953	1.99147	0	0	0.0495196	0	0	0
SRR18643623	Eukaryota	Ascomycota	Lecanoromycetes	Lecanorales	Lecanoraceae	Lecanora	Lecanora polytropa	42.6552	2.95004	0	0.472501	3.4646	0	0	0.0471992	0	0	0
SRR18643622	Eukaryota	Ascomycota	Lecanoromycetes	Lecanorales	Lecanoraceae	Lecanora	Lecanora polytropa	46.2222	5.09461	0.03119	0.810301	2.60691	0.0639106	0	0	0	0	0.0129883
SRR18643630	Eukaryota	Ascomycota	Lecanoromycetes	Lecanorales	Lecanoraceae	Lecanora	Lecanora polytropa	72.1816	1.89436	0	0.0304673	3.61416	0	0	0.0322122	0	0	0.0318301
SRR18643639	Eukaryota	Ascomycota	Lecanoromycetes	Lecanorales	Lecanoraceae	Lecanora	Lecanora polytropa	49.0507	0.780002	0	0.028631	2.35425	0	0	0.113297	0	0	0.0328509
SRR18643640	Eukaryota	Ascomycota	Lecanoromycetes	Lecanorales	Lecanoraceae	Lecanora	Lecanora polytropa	50.1512	1.11847	0	0.247691	2.71657	0	0	0.0637355	0	0	0
SRR18643624	Eukaryota	Ascomycota	Lecanoromycetes	Lecanorales	Lecanoraceae	Lecanora	Lecanora polytropa	49.5478	12.1303	0	1.06746	4.98072	0	0	0.0312133	0	0	0.0178358
SRR18643626	Eukaryota	Ascomycota	Lecanoromycetes	Lecanorales	Lecanoraceae	Lecanora	Lecanora polytropa	64.584	2.30685	0	0.466792	1.90404	0	0	0	0	0	0
SRR18643633	Eukaryota	Ascomycota	Lecanoromycetes	Lecanorales	Lecanoraceae	Lecanora	Lecanora polytropa	66.747	3.01839	0	0.0427377	2.54358	0	0	0	0	0	0
SRR18643617	Eukaryota	Ascomycota	Lecanoromycetes	Lecanorales	Lecanoraceae	Lecanora	Lecanora polytropa	79.3522	0.483331	0	0.180187	2.87354	0	0	0.0528954	0	0.035529	0
SRR18643618	Eukaryota	Ascomycota	Lecanoromycetes	Lecanorales	Lecanoraceae	Lecanora	Lecanora polytropa	77.5271	0.990355	0	0.12862	2.72825	0	0	0.0987016	0	0	0.0241561
SRR18643616	Eukaryota	Ascomycota	Lecanoromycetes	Lecanorales	Lecanoraceae	Lecanora	Lecanora polytropa	35.6774	1.30326	0	0.246294	2.58305	0	0	0.0250475	0	0	0
SRR18643615	Eukaryota	Ascomycota	Lecanoromycetes	Lecanorales	Lecanoraceae	Lecanora	Lecanora polytropa	68.2936	9.58125	0	0.191929	4.23808	0	0	0	0	0	0
SRR18643614	Eukaryota	Ascomycota	Lecanoromycetes	Lecanorales	Lecanoraceae	Lecanora	Lecanora polytropa	72.0319	1.91338	0	0.21643	3.28821	0	0	0.0223565	0	0	0.0298615
SRR14722128	Eukaryota	Ascomycota	Lecanoromycetes	Lecanorales	Lecanoraceae	Lecidella	Lecidella sp. Lendemer_46226_NY-2606722	28.6855	0.122218	0	18.9658	2.77001	0.0195926	0	0.019022	0	0	0.0364372
SRR17413112	Eukaryota	Ascomycota	Lecanoromycetes	Lecanorales	Lecanoraceae	Lecidella	Lecidella elaeochroma	89.7408	0	0	0	0.449059	0	0	0	0	0	0
SRR17413111	Eukaryota	Ascomycota	Lecanoromycetes	Lecanorales	Lecanoraceae	Myriolecis	Myriolecis dispersa	85.3801	5.51811	0.00187336	0.107435	1.81045	0.116829	0	0.0588219	0	0	0.00518576
SRR10277319	Eukaryota	Ascomycota	Lecanoromycetes	Lecanorales	Lecanoraceae	Protoparmeliopsis	Protoparmeliopsis peltata	40.4125	11.7513	0.00954796	1.77591	5.24384	0.0164468	0	0.0100258	0	0.091266	0.0219198
SRR17413109	Eukaryota	Ascomycota	Lecanoromycetes	Lecanorales	Lecanoraceae	Protoparmeliopsis	Protoparmeliopsis muralis	82.6827	0	0	0.0174576	0.856232	0	0	0.0982317	0	0	0.0580485
SRR10277389	Eukaryota	Ascomycota	Lecanoromycetes	Lecanorales	Lecanoraceae	Rhizoplaca	Rhizoplaca haydenii	62.9949	3.33863	0	0.203502	2.94346	0	0	0.0685705	0	0	0
SRR10277388	Eukaryota	Ascomycota	Lecanoromycetes	Lecanorales	Lecanoraceae	Rhizoplaca	Rhizoplaca arbuscula	67.714	2.70615	0	0.3181	4.09011	0.0498039	0	0.0474989	0	0.0587385	0
SRR10277377	Eukaryota	Ascomycota	Lecanoromycetes	Lecanorales	Lecanoraceae	Rhizoplaca	Rhizoplaca arbuscula	65.2329	3.08429	0	0	4.88837	0.0480867	0	0.0397624	0	0.0617413	0
SRR10277366	Eukaryota	Ascomycota	Lecanoromycetes	Lecanorales	Lecanoraceae	Rhizoplaca	Rhizoplaca haydenii	67.2664	3.61849	0	0.0560923	2.99067	0.051104	0	0.0616897	0	0	0
SRR10277355	Eukaryota	Ascomycota	Lecanoromycetes	Lecanorales	Lecanoraceae	Rhizoplaca	Rhizoplaca haydenii	63.9235	2.25478	0	0.0653087	1.63167	0.0500974	0	0.0712543	0	0	0
SRR10277344	Eukaryota	Ascomycota	Lecanoromycetes	Lecanorales	Lecanoraceae	Rhizoplaca	Rhizoplaca arbuscula	72.5016	1.60127	0	0.107203	3.00128	0	0	0.0422995	0	0.0643503	0
SRR10277333	Eukaryota	Ascomycota	Lecanoromycetes	Lecanorales	Lecanoraceae	Rhizoplaca	Rhizoplaca arbuscula	69.0603	1.17403	0	0.504918	3.99987	0.0776323	0	0.0560881	0	0.118622	0
SRR10277322	Eukaryota	Ascomycota	Lecanoromycetes	Lecanorales	Lecanoraceae	Rhizoplaca	Rhizoplaca haydenii	55.0663	1.93879	0	0.159216	3.37403	0	0	0.0991683	0	0	0
SRR10277317	Eukaryota	Ascomycota	Lecanoromycetes	Lecanorales	Lecanoraceae	Rhizoplaca	Rhizoplaca haydenii	65.162	2.78566	0	0.224133	1.83021	0.042638	0	0.108811	0	0	0
SRR10277316	Eukaryota	Ascomycota	Lecanoromycetes	Lecanorales	Lecanoraceae	Rhizoplaca	Rhizoplaca haydenii	66.0715	2.24422	0	0.246715	3.49669	0	0	0.110941	0	0.0661134	0
SRR10277387	Eukaryota	Ascomycota	Lecanoromycetes	Lecanorales	Lecanoraceae	Rhizoplaca	Rhizoplaca haydenii	63.6213	2.80428	0	0	2.21516	0	0	0.10035	0	0	0
SRR10277386	Eukaryota	Ascomycota	Lecanoromycetes	Lecanorales	Lecanoraceae	Rhizoplaca	Rhizoplaca arbuscula	63.5799	5.24577	0	0	3.67949	0	0	0.0463864	0	0.0849181	0
SRR10277385	Eukaryota	Ascomycota	Lecanoromycetes	Lecanorales	Lecanoraceae	Rhizoplaca	Rhizoplaca haydenii	71.1016	3.31045	0	0.583741	1.89989	0.0477595	0	0.0677937	0	0	0
SRR10277384	Eukaryota	Ascomycota	Lecanoromycetes	Lecanorales	Lecanoraceae	Rhizoplaca	Rhizoplaca idahoensis	28.0334	4.44886	0.00205086	0.631559	2.46511	0.00230906	0	0.0531124	0	0	0.0234665
SRR10277383	Eukaryota	Ascomycota	Lecanoromycetes	Lecanorales	Lecanoraceae	Rhizoplaca	Rhizoplaca arbuscula	59.5552	2.20143	0	0.425349	1.67116	0.181607	0	0.0292466	0	0.215586	0
SRR10277382	Eukaryota	Ascomycota	Lecanoromycetes	Lecanorales	Lecanoraceae	Rhizoplaca	Rhizoplaca arbuscula	62.2492	1.79884	0	0.357997	1.45499	0	0	0	0	0.224223	0
SRR10277381	Eukaryota	Ascomycota	Lecanoromycetes	Lecanorales	Lecanoraceae	Rhizoplaca	Rhizoplaca arbuscula	77.3676	2.4883	0	0.0437099	1.34695	0	0	0.0548948	0	0.0534082	0.0534775
SRR10277380	Eukaryota	Ascomycota	Lecanoromycetes	Lecanorales	Lecanoraceae	Rhizoplaca	Rhizoplaca arbuscula	18.988	0.590319	56.4375	0.0857932	3.61509	0	0	0.0125854	0	0	0.0124057
SRR10277379	Eukaryota	Ascomycota	Lecanoromycetes	Lecanorales	Lecanoraceae	Rhizoplaca	Rhizoplaca arbuscula	75.7172	2.68504	0	0	1.35082	0	0	0.0573352	0	0.0584892	0
SRR10277378	Eukaryota	Ascomycota	Lecanoromycetes	Lecanorales	Lecanoraceae	Rhizoplaca	Rhizoplaca arbuscula	74.4964	3.02003	0	0	1.54717	0	0	0	0	0.0858768	0
SRR10277376	Eukaryota	Ascomycota	Lecanoromycetes	Lecanorales	Lecanoraceae	Rhizoplaca	Rhizoplaca arbuscula	76.2835	3.77934	0	0	1.9953	0	0	0.0568507	0	0.0710676	0
SRR10277375	Eukaryota	Ascomycota	Lecanoromycetes	Lecanorales	Lecanoraceae	Rhizoplaca	Rhizoplaca polymorpha	58.1112	4.91601	0	0.470218	1.3946	0	0	0.0966974	0	0	0.0473984
SRR10277374	Eukaryota	Ascomycota	Lecanoromycetes	Lecanorales	Lecanoraceae	Rhizoplaca	Rhizoplaca sp. 715f	52.1908	0.894804	0	0.19195	2.17154	0	0	0.025764	0	0	0.082389
SRR10277373	Eukaryota	Ascomycota	Lecanoromycetes	Lecanorales	Lecanoraceae	Rhizoplaca	Rhizoplaca haydenii	42.9056	6.12148	0	0.484914	2.78239	0	0	0.0213117	0	0	0
SRR10277372	Eukaryota	Ascomycota	Lecanoromycetes	Lecanorales	Lecanoraceae	Rhizoplaca	Rhizoplaca haydenii	57.9955	1.53251	0.0163691	0.26807	3.36846	0.017964	0	0.0203965	0	0	0
SRR10277371	Eukaryota	Ascomycota	Lecanoromycetes	Lecanorales	Lecanoraceae	Rhizoplaca	Rhizoplaca haydenii	61.0645	6.2973	0	0.0479372	2.68205	0.0546857	0	0.0671799	0	0	0
SRR10277370	Eukaryota	Ascomycota	Lecanoromycetes	Lecanorales	Lecanoraceae	Rhizoplaca	Rhizoplaca haydenii	63.3819	7.19667	0.636928	0	3.22682	0.0400939	0	0.0430922	0	0	0
SRR10277369	Eukaryota	Ascomycota	Lecanoromycetes	Lecanorales	Lecanoraceae	Rhizoplaca	Rhizoplaca arbuscula	80.5224	1.55472	0	0.0848814	1.59165	0	0	0	0	0.0803405	0
SRR10277368	Eukaryota	Ascomycota	Lecanoromycetes	Lecanorales	Lecanoraceae	Rhizoplaca	Rhizoplaca cf. idahoensis	78.2043	4.51095	0.0494194	0	2.14086	0.0535116	0	0	0	0	0.0791639
SRR10277367	Eukaryota	Ascomycota	Lecanoromycetes	Lecanorales	Lecanoraceae	Rhizoplaca	Rhizoplaca haydenii	65.9907	2.76376	0.0444761	0	1.6548	0	0	0.0530742	0	0	0
SRR10277365	Eukaryota	Ascomycota	Lecanoromycetes	Lecanorales	Lecanoraceae	Rhizoplaca	Rhizoplaca haydenii	66.6538	3.84826	0	0	1.84792	0	0	0.0501286	0	0	0
SRR10277364	Eukaryota	Ascomycota	Lecanoromycetes	Lecanorales	Lecanoraceae	Rhizoplaca	Rhizoplaca arbuscula	74.0174	1.86604	0	0.0533197	3.02364	0	0	0	0	0.116988	0.0238505
SRR10277363	Eukaryota	Ascomycota	Lecanoromycetes	Lecanorales	Lecanoraceae	Rhizoplaca	Rhizoplaca haydenii	76.3544	1.11008	0	0.0626388	1.65038	0	0	0	0	0	0.0783849
SRR10277362	Eukaryota	Ascomycota	Lecanoromycetes	Lecanorales	Lecanoraceae	Rhizoplaca	Rhizoplaca cf. idahoensis	56.8894	1.27591	0	0.116343	1.62241	0.0226911	0	0.012882	0	0	0.00622732
SRR10277361	Eukaryota	Ascomycota	Lecanoromycetes	Lecanorales	Lecanoraceae	Rhizoplaca	Rhizoplaca cf. idahoensis	49.5199	4.50413	0	0.115731	2.03159	0.0232262	0	0	0	0	0
SRR10277360	Eukaryota	Ascomycota	Lecanoromycetes	Lecanorales	Lecanoraceae	Rhizoplaca	Rhizoplaca melanophthalma subsp. crispa	64.7843	5.21196	0	0	5.32198	0.0761245	0	0	0	0	0
SRR10277359	Eukaryota	Ascomycota	Lecanoromycetes	Lecanorales	Lecanoraceae	Rhizoplaca	Rhizoplaca melanophthalma subsp. crispa	63.2938	6.31941	0	0.0679016	2.71169	0.106439	0	0	0	0	0
SRR10277358	Eukaryota	Ascomycota	Lecanoromycetes	Lecanorales	Lecanoraceae	Rhizoplaca	Rhizoplaca melanophthalma	45.0902	0.637996	0	0.2834	0.83312	0	0	0	0	0	0.0292664
SRR10277357	Eukaryota	Ascomycota	Lecanoromycetes	Lecanorales	Lecanoraceae	Rhizoplaca	Rhizoplaca melanophthalma	68.0181	1.01508	0	0.0494253	2.11605	0.0301665	0	0	0	0	0
SRR10277356	Eukaryota	Ascomycota	Lecanoromycetes	Lecanorales	Lecanoraceae	Rhizoplaca	Rhizoplaca melanophthalma	39.0693	0.72287	0	0.0581382	1.65178	0.0279664	0	0	0	0	0.0303972
SRR10277354	Eukaryota	Ascomycota	Lecanoromycetes	Lecanorales	Lecanoraceae	Rhizoplaca	Rhizoplaca melanophthalma	32.5601	0.342025	0	0.067282	1.62806	0	0	0	0	0	0
SRR10277353	Eukaryota	Ascomycota	Lecanoromycetes	Lecanorales	Lecanoraceae	Rhizoplaca	Rhizoplaca melanophthalma	38.8965	0.323009	0	0.0546209	1.12813	0	0	0	0	0	0.0261233
SRR10277352	Eukaryota	Ascomycota	Lecanoromycetes	Lecanorales	Lecanoraceae	Rhizoplaca	Rhizoplaca melanophthalma	59.7489	0	0	0.183685	4.22135	0.0504039	0	0.417429	0	0	0
SRR10277351	Eukaryota	Ascomycota	Lecanoromycetes	Lecanorales	Lecanoraceae	Rhizoplaca	Rhizoplaca cf. porteri	58.5129	5.48418	0	0.911414	2.99216	0.0691836	0	0.0616319	0	0	0
SRR10277350	Eukaryota	Ascomycota	Lecanoromycetes	Lecanorales	Lecanoraceae	Rhizoplaca	Rhizoplaca cf. porteri	55.1094	3.16726	0	0	2.39353	0	0	0	0	0	0
SRR10277349	Eukaryota	Ascomycota	Lecanoromycetes	Lecanorales	Lecanoraceae	Rhizoplaca	Rhizoplaca novomexicana	35.1728	2.42447	0	0.650544	4.39887	0	0	0.0792865	0	0	0.0399252
SRR10277348	Eukaryota	Ascomycota	Lecanoromycetes	Lecanorales	Lecanoraceae	Rhizoplaca	Rhizoplaca occulta	37.1533	1.74802	0	0.0602231	0.784156	0	0	0	0	0	0
SRR10277347	Eukaryota	Ascomycota	Lecanoromycetes	Lecanorales	Lecanoraceae	Rhizoplaca	Rhizoplaca occulta	39.0366	1.61247	0	0.394434	1.23076	0.0370453	0	0	0	0	0
SRR10277346	Eukaryota	Ascomycota	Lecanoromycetes	Lecanorales	Lecanoraceae	Rhizoplaca	Rhizoplaca parilis	54.2752	6.12073	0	0.718119	3.0953	0	0.0346075	0	0	0	0.0336492
SRR10277345	Eukaryota	Ascomycota	Lecanoromycetes	Lecanorales	Lecanoraceae	Rhizoplaca	Rhizoplaca parilis	41.8983	1.13277	0	0.0719035	1.99852	0	0	0	0	0	0
SRR10277343	Eukaryota	Ascomycota	Lecanoromycetes	Lecanorales	Lecanoraceae	Rhizoplaca	Rhizoplaca parilis	23.5644	0.586408	0	0	0.752786	0	0	0	0	0	0
SRR10277342	Eukaryota	Ascomycota	Lecanoromycetes	Lecanorales	Lecanoraceae	Rhizoplaca	Rhizoplaca parilis	51.0429	0.779988	0	0.0721759	1.03442	0	0.157365	0	0	0	0
SRR10277340	Eukaryota	Ascomycota	Lecanoromycetes	Lecanorales	Lecanoraceae	Rhizoplaca	Rhizoplaca polymorpha	26.8046	1.27294	0	0.318202	1.30821	0.0265554	0	0	0	0	0
SRR10277339	Eukaryota	Ascomycota	Lecanoromycetes	Lecanorales	Lecanoraceae	Rhizoplaca	Rhizoplaca polymorpha	49.1139	6.31803	0	0.246992	4.33496	0	0	0	0	0	0
SRR10277338	Eukaryota	Ascomycota	Lecanoromycetes	Lecanorales	Lecanoraceae	Rhizoplaca	Rhizoplaca polymorpha	62.7715	2.82742	0	0.265921	2.27654	0.0742318	0	0	0	0	0
SRR10277337	Eukaryota	Ascomycota	Lecanoromycetes	Lecanorales	Lecanoraceae	Rhizoplaca	Rhizoplaca polymorpha	50.977	1.23991	0	0.291138	1.39272	0.0415664	0	0	0	0	0
SRR10277336	Eukaryota	Ascomycota	Lecanoromycetes	Lecanorales	Lecanoraceae	Rhizoplaca	Rhizoplaca porteri	60.0128	3.59649	0	0	1.87166	0.070224	0	0	0	0.0267294	0
SRR10277335	Eukaryota	Ascomycota	Lecanoromycetes	Lecanorales	Lecanoraceae	Rhizoplaca	Rhizoplaca porteri	60.6362	1.53109	0	0.158779	0.958592	0	0	0.0558038	0	0	0
SRR10277334	Eukaryota	Ascomycota	Lecanoromycetes	Lecanorales	Lecanoraceae	Rhizoplaca	Rhizoplaca porteri	58.8743	3.12668	0	0.286059	3.07184	0.0430166	0	0.0726992	0	0	0
SRR10277332	Eukaryota	Ascomycota	Lecanoromycetes	Lecanorales	Lecanoraceae	Rhizoplaca	Rhizoplaca porteri	62.1798	2.54857	0	0.242323	1.50137	0.151899	0	0	0	0	0
SRR10277331	Eukaryota	Ascomycota	Lecanoromycetes	Lecanorales	Lecanoraceae	Rhizoplaca	Rhizoplaca porteri	52.3541	2.8799	0	0	1.61429	0.0582353	0	0	0	0	0
SRR10277330	Eukaryota	Ascomycota	Lecanoromycetes	Lecanorales	Lecanoraceae	Rhizoplaca	Rhizoplaca idahoensis	26.0306	3.18421	0	0.415142	2.44157	0	0	0.0568819	0	0	0.0243728
SRR10277329	Eukaryota	Ascomycota	Lecanoromycetes	Lecanorales	Lecanoraceae	Rhizoplaca	Rhizoplaca arbuscula	22.2059	1.71225	0	0.41416	2.7132	0.0156323	0.0211584	0.0460031	0	0.0598045	0.0171561
SRR10277328	Eukaryota	Ascomycota	Lecanoromycetes	Lecanorales	Lecanoraceae	Rhizoplaca	Rhizoplaca melanophthalma subsp. cerebriformis	22.2704	2.3848	0	0.346596	2.37684	0	0	0.0892033	0	0	0
SRR10277327	Eukaryota	Ascomycota	Lecanoromycetes	Lecanorales	Lecanoraceae	Rhizoplaca	Rhizoplaca shushanii	57.5786	0.359417	0	0	0.858574	0	0	0.0505236	0	0	0
SRR10277326	Eukaryota	Ascomycota	Lecanoromycetes	Lecanorales	Lecanoraceae	Rhizoplaca	Rhizoplaca shushanii	73.4909	0.644315	0	0.228009	2.17815	0	0	0.0724868	0	0.0677863	0
SRR10277325	Eukaryota	Ascomycota	Lecanoromycetes	Lecanorales	Lecanoraceae	Rhizoplaca	Rhizoplaca shushanii	75.5989	0.768816	0	0	1.26599	0	0	0	0	0	0
SRR10277324	Eukaryota	Ascomycota	Lecanoromycetes	Lecanorales	Lecanoraceae	Rhizoplaca	Rhizoplaca shushanii	74.1589	0.862571	0	0.515579	1.78235	0	0	0	0	0	0
SRR10277323	Eukaryota	Ascomycota	Lecanoromycetes	Lecanorales	Lecanoraceae	Rhizoplaca	Rhizoplaca shushanii	68.6441	0.413192	0	0.0475899	5.19147	0	0	0	0	0	0
SRR10277321	Eukaryota	Ascomycota	Lecanoromycetes	Lecanorales	Lecanoraceae	Rhizoplaca	Rhizoplaca cf. porteri	43.2592	2.79161	0.346375	0.137432	1.62164	0.024287	0	0	0	0.020598	0
SRR10277320	Eukaryota	Ascomycota	Lecanoromycetes	Lecanorales	Lecanoraceae	Rhizoplaca	Rhizoplaca cf. porteri	49.9918	3.83987	0	0.181429	1.7232	0.0445013	0	0.0863766	0	0	0
SRR10277318	Eukaryota	Ascomycota	Lecanoromycetes	Lecanorales	Lecanoraceae	Rhizoplaca	Rhizoplaca subdiscrepans	34.7093	1.36375	0	0.0844245	3.12509	0.00271656	0	0.0512075	0	0	0.022862
SRR19308508	Eukaryota	Ascomycota	Lecanoromycetes	Lecanorales	Lecanoraceae	Rhizoplaca	Rhizoplaca sp. SL-2022a	63.2956	0.55898	0	0.520775	1.59279	0	0	0	0	0	0
SRR14722042	Eukaryota	Ascomycota	Lecanoromycetes	Lecanorales	Lecanoraceae	Scoliciosporum	Scoliciosporum umbrinum	27.3741	15.2818	0.00402569	0.323014	3.17337	0.0217251	0	0	0	0	0.0810825
SRR14722079	Eukaryota	Ascomycota	Lecanoromycetes	Lecanorales	Lecanoraceae	Xanthosyne	Xanthosyne varians	71.1676	0.399492	0	11.4729	2.48813	0	0	0	0	0	0
SRR14721944	Eukaryota	Ascomycota	Lecanoromycetes	Lecanorales	Lecanoraceae	Xanthosyne	Xanthosyne varians	59.0475	1.08237	0	10.0559	2.8854	0.420096	0	0.0320819	0	0	0
SRR18162832	Eukaryota	Ascomycota	Lecanoromycetes	Lecanorales	Lecanorales incertae sedis	Puttea	Puttea exsequens	32.1893	1.64487	0.00265431	0.0532038	1.0798	0.0012272	0.000763442	0.00256258	0.00063861	0.00566474	0.00462953
SRR14722225	Eukaryota	Ascomycota	Lecanoromycetes	Lecanorales	Lopadiaceae	Lopadium	Lopadium disciforme	85.784	0.704242	0.00721361	0.202196	3.03483	0.0213358	0.0319871	0.0998312	0	0	0.0664162
SRR14722152	Eukaryota	Ascomycota	Lecanoromycetes	Lecanorales	Micareaceae	Micarea	Micarea neostipitata	54.1902	21.4767	0.00686976	0.136097	5.03002	0	0	0.0279681	0.0105407	0	0.0246711
SRR14722226	Eukaryota	Ascomycota	Lecanoromycetes	Lecanorales	Mycoblastaceae	Mycoblastus	Mycoblastus sanguinarioides	80.5029	0.0843226	0	0	1.31239	0	0	0.0436505	0	0	0
SRR18162807	Eukaryota	Ascomycota	Lecanoromycetes	Lecanorales	Mycoblastaceae	Mycoblastus	Mycoblastus sanguinarius	60.5177	11.6737	0.000624365	0.886545	9.61045	0.00690853	0	0.160836	0	0.00864755	0.0100086
ERR5055676	Eukaryota	Ascomycota	Lecanoromycetes	Lecanorales	Parmeliaceae	Alectoria	Alectoria fallacina	59.9821	17.1942	0.00175475	0.468995	6.66245	0.002692	0	0.0441222	0	0.00170688	0.0282857
SRR13685131	Eukaryota	Ascomycota	Lecanoromycetes	Lecanorales	Parmeliaceae	Alectoria	Alectoria fallacina	78.3756	13.2044	0.00724237	0.0494008	1.69363	0.00365389	0	0.00252021	0	0	0.0192702
SRR14722132	Eukaryota	Ascomycota	Lecanoromycetes	Lecanorales	Parmeliaceae	Anzia	Anzia colpodes	58.8379	0.324882	0	0.118828	1.91429	0.0681596	0	0.0372789	0	0	0.0525743
SRR14722259	Eukaryota	Ascomycota	Lecanoromycetes	Lecanorales	Parmeliaceae	Anzia	Anzia ornata	75.8248	0.0131102	0	0	1.17013	0	0	0	0	0	0
SRR14722118	Eukaryota	Ascomycota	Lecanoromycetes	Lecanorales	Parmeliaceae	Bryoria	Bryoria tenuis	64.2494	1.34648	0	0.0202569	0.755778	0	0	0.0864615	0	0	0
SRR14722295	Eukaryota	Ascomycota	Lecanoromycetes	Lecanorales	Parmeliaceae	Bryoria	Bryoria bicolor	89.9486	0.84036	0	0.374975	1.91272	0	0	0.0581124	0	0	0
SRR14722205	Eukaryota	Ascomycota	Lecanoromycetes	Lecanorales	Parmeliaceae	Bryoria	Bryoria nadvornikiana	92.1201	2.06684	0	0.717604	1.82368	0	0	0	0	0	0
SRR14721942	Eukaryota	Ascomycota	Lecanoromycetes	Lecanorales	Parmeliaceae	Bulbothrix	Bulbothrix scortella	90.8823	0.37964	0	0.097347	2.03135	0.13027	0.0359216	0	0	0	0.0316306
SRR14722027	Eukaryota	Ascomycota	Lecanoromycetes	Lecanorales	Parmeliaceae	Cetraria	Cetraria aurescens	93.9196	0.12877	0	0	0.939648	0.180234	0	0	0	0	0.0433888
SRR14722006	Eukaryota	Ascomycota	Lecanoromycetes	Lecanorales	Parmeliaceae	Cetrelia	Cetrelia olivetorum	85.0692	0.301319	0	0	3.17111	0	0	0	0	0	0
SRR14722004	Eukaryota	Ascomycota	Lecanoromycetes	Lecanorales	Parmeliaceae	Cetrelia	Cetrelia chicitae	88.1804	0.385283	0	0.22613	0.622462	0.0328326	0	0.0275677	0	0	0
SRR14721927	Eukaryota	Ascomycota	Lecanoromycetes	Lecanorales	Parmeliaceae	Crespoa	Crespoa crozalsiana	92.951	0.372739	0	0.47002	1.09631	0	0	0	0	0	0
SAMN07318404	Eukaryota	Ascomycota	Lecanoromycetes	Lecanorales	Parmeliaceae	Evernia	Evernia prunastri	75.6978	0	0	0.0735973	3.72025	0	0	0.383052	0	2.00033	0
SRR5808930	Eukaryota	Ascomycota	Lecanoromycetes	Lecanorales	Parmeliaceae	Evernia	Evernia prunastri	59.4128	2.83998	0	0.029602	1.14902	0.00294284	0	0.0212291	0	0	0.00511232
SRR13125477	Eukaryota	Ascomycota	Lecanoromycetes	Lecanorales	Parmeliaceae	Everniopsis	Everniopsis trulla	55.5898	17.4375	0.00913845	0.154342	3.40089	0.00571569	0.00255635	0.0792023	0	0	0.0296159
SRR14722106	Eukaryota	Ascomycota	Lecanoromycetes	Lecanorales	Parmeliaceae	Flavoparmelia	Flavoparmelia baltimorensis	75.5983	0	0	0.0137677	0.954648	0.00364157	0	0.01885	0	0	0.020615
SRR14721992	Eukaryota	Ascomycota	Lecanoromycetes	Lecanorales	Parmeliaceae	Flavoparmelia	Flavoparmelia baltimorensis	93.8147	0.0429343	0	0.0391599	1.38628	0	0	0.0217602	0	0	0
SRR14722038	Eukaryota	Ascomycota	Lecanoromycetes	Lecanorales	Parmeliaceae	Flavopunctelia	Flavopunctelia flaventior	93.0789	0.185517	0	0.0581587	0.879173	0	0	0.0124818	0	0	0
SRR13685168	Eukaryota	Ascomycota	Lecanoromycetes	Lecanorales	Parmeliaceae	Hypogymnia	Hypogymnia vittata	69.6742	0.559531	0	0.0660878	0.634748	0	0	0.0331507	0	0	0
SRR14722162	Eukaryota	Ascomycota	Lecanoromycetes	Lecanorales	Parmeliaceae	Hypogymnia	Hypogymnia incurvoides	82.7858	0.0683805	0.012035	0.00735681	1.0455	0	0	0.0195457	0	0.00848583	0
SRR14721996	Eukaryota	Ascomycota	Lecanoromycetes	Lecanorales	Parmeliaceae	Hypogymnia	Hypogymnia vittata	69.6237	0.559365	0	0.0660682	0.63456	0	0	0.0331408	0	0	0
SRR14722284	Eukaryota	Ascomycota	Lecanoromycetes	Lecanorales	Parmeliaceae	Hypogymnia	Hypogymnia krogiae	86.6891	0.039116	0	0	0.651272	0	0	0	0	0	0.0496604
SRR14722219	Eukaryota	Ascomycota	Lecanoromycetes	Lecanorales	Parmeliaceae	Hypotrachyna	Hypotrachyna appalachensis	91.3322	0.270706	0.0297149	0.037448	1.64271	0	0	0.0299641	0	0.00346531	0
SRR14721974	Eukaryota	Ascomycota	Lecanoromycetes	Lecanorales	Parmeliaceae	Hypotrachyna	Hypotrachyna catawbiensis	82.6671	0.425344	0	0.028141	1.71338	0	0	0.0256126	0	0	0.00903392
SRR14722014	Eukaryota	Ascomycota	Lecanoromycetes	Lecanorales	Parmeliaceae	Hypotrachyna	Hypotrachyna minarum	94.9359	0.121502	0	0.0101507	0.927058	0	0	0.0282947	0	0	0
SRR14722002	Eukaryota	Ascomycota	Lecanoromycetes	Lecanorales	Parmeliaceae	Hypotrachyna	Hypotrachyna lividescens	92.1387	0.392473	0	0.14897	2.47731	0	0	0	0	0	0
SRR14722302	Eukaryota	Ascomycota	Lecanoromycetes	Lecanorales	Parmeliaceae	Hypotrachyna	Hypotrachyna osseoalba	95.1036	0.265293	0	0.0767193	1.14465	0	0	0.0499654	0	0	0
ERR5059418	Eukaryota	Ascomycota	Lecanoromycetes	Lecanorales	Parmeliaceae	Imshaugia	Imshaugia aleurites	24.5852	16.2321	0.0187382	0.490992	2.84446	0	0	0.00649848	0	0.00209706	0.0188751
SRR13685167	Eukaryota	Ascomycota	Lecanoromycetes	Lecanorales	Parmeliaceae	Imshaugia	Imshaugia aleurites	72.7166	0.311501	0	0.0982847	0.486224	0	0	0	0	0	0
SRR14721985	Eukaryota	Ascomycota	Lecanoromycetes	Lecanorales	Parmeliaceae	Imshaugia	Imshaugia aleurites	72.7168	0.311499	0	0.0982841	0.486221	0	0	0	0	0	0
SRR7232212	Eukaryota	Ascomycota	Lecanoromycetes	Lecanorales	Parmeliaceae	Letharia	Letharia cf. rugosa	48.1008	7.42836	0.03051	1.29902	3.45579	0.00380064	0.00166894	3.12459	0	0	0.0052032
SRR7232211	Eukaryota	Ascomycota	Lecanoromycetes	Lecanorales	Parmeliaceae	Letharia	Letharia vulpina	39.4591	12.0756	0	0.638031	5.20666	0.00444687	0	0.101447	0	0.00183265	0.00179262
SRR7232214	Eukaryota	Ascomycota	Lecanoromycetes	Lecanorales	Parmeliaceae	Letharia	Letharia lupina	59.1435	6.45563	0.0024562	0.224317	3.66136	0.00284387	0.00142375	1.81197	0	0.00139668	0.00258042
SRR14722156	Eukaryota	Ascomycota	Lecanoromycetes	Lecanorales	Parmeliaceae	Melanelia	Melanelia stygia	61.3068	0.175204	0	0.00594949	0.962412	0	0	0.00796783	0	0.0201042	0.0251515
SRR14722124	Eukaryota	Ascomycota	Lecanoromycetes	Lecanorales	Parmeliaceae	Melanelia	Melanelia culbersonii	86.2707	0.245869	0	0.00797562	0.63557	0	0	0	0	0	0
SRR14722173	Eukaryota	Ascomycota	Lecanoromycetes	Lecanorales	Parmeliaceae	Melanohalea	Melanohalea halei	81.5874	0.150523	0	0	0.998849	0.0351047	0	0.0280792	0	0	0
SRR13685163	Eukaryota	Ascomycota	Lecanoromycetes	Lecanorales	Parmeliaceae	Menegazzia	Menegazzia subsimilis	93.424	0.369254	0	0.144979	1.5002	0	0	0	0	0	0
SRR14722328	Eukaryota	Ascomycota	Lecanoromycetes	Lecanorales	Parmeliaceae	Menegazzia	Menegazzia subsimilis	93.9712	0.394343	0	0.11042	1.52415	0	0	0.0302208	0	0	0
SRR14721950	Eukaryota	Ascomycota	Lecanoromycetes	Lecanorales	Parmeliaceae	Myelochroa	Myelochroa obsessa	49.0794	0.969317	0.0378859	0.094569	6.68306	0.0728439	0	0.0646694	0	0	0
SRR14722063	Eukaryota	Ascomycota	Lecanoromycetes	Lecanorales	Parmeliaceae	Parmelia	Parmelia squarrosa	92.1926	0.0978365	0	0.0169754	0.593559	0	0	0.0237904	0	0	0
SRR13685179	Eukaryota	Ascomycota	Lecanoromycetes	Lecanorales	Parmeliaceae	Parmotrema	Parmotrema cetratum	91.7028	0.0768831	0	0.0696292	0.796727	0	0	0	0	0	0.0223578
SRR13685178	Eukaryota	Ascomycota	Lecanoromycetes	Lecanorales	Parmeliaceae	Parmotrema	Parmotrema internexum	80.0296	0.3452	0	0.106725	1.15606	0	0	0	0	0	0.0141844
SRR13685166	Eukaryota	Ascomycota	Lecanoromycetes	Lecanorales	Parmeliaceae	Parmotrema	Parmotrema stuppeum	81.5424	0.0829446	0	0.0345739	0.820585	0	0	0	0	0	0
SRR13685128	Eukaryota	Ascomycota	Lecanoromycetes	Lecanorales	Parmeliaceae	Parmotrema	Parmotrema ultralucens	77.1563	0.16286	0	0.0601045	0.84656	0	0	0	0	0	0
SRR14722174	Eukaryota	Ascomycota	Lecanoromycetes	Lecanorales	Parmeliaceae	Parmotrema	Parmotrema diffractaicum	88.202	0.440599	0.0273305	0.19814	1.46886	0	0	0	0	0	0.0270472
SRR14722204	Eukaryota	Ascomycota	Lecanoromycetes	Lecanorales	Parmeliaceae	Parmotrema	Parmotrema crinitum	87.6047	0.393435	0	0.05363	1.39474	0	0	0.0507971	0	0	0
SRR14722168	Eukaryota	Ascomycota	Lecanoromycetes	Lecanorales	Parmeliaceae	Parmotrema	Parmotrema stuppeum	78.8232	0.278663	0	0.192354	1.74945	0	0	0	0	0	0.0212757
SRR14722166	Eukaryota	Ascomycota	Lecanoromycetes	Lecanorales	Parmeliaceae	Parmotrema	Parmotrema xanthinum	82.8641	1.09659	0	0.132249	1.2228	0	0	0	0	0	0
SRR14722139	Eukaryota	Ascomycota	Lecanoromycetes	Lecanorales	Parmeliaceae	Parmotrema	Parmotrema cetratum	84.1495	0.204335	0	0.0393273	0.852722	0	0	0	0	0	0.0264842
SRR14722131	Eukaryota	Ascomycota	Lecanoromycetes	Lecanorales	Parmeliaceae	Parmotrema	Parmotrema gardneri	84.2538	0.927178	0.0525865	0.268885	3.62363	0.127711	0	0.139693	0	0.0218765	0.118188
SRR14722130	Eukaryota	Ascomycota	Lecanoromycetes	Lecanorales	Parmeliaceae	Parmotrema	Parmotrema hypotropum	72.5849	0.515251	0.00447279	0.199383	3.58068	0.0204061	0	0.00273672	0	0.00341953	0
SRR14722108	Eukaryota	Ascomycota	Lecanoromycetes	Lecanorales	Parmeliaceae	Parmotrema	Parmotrema subsumptum	81.0018	0.0642608	0	0.0547069	1.08025	0.181261	0	0.148288	0	0	0.029648
SRR14722104	Eukaryota	Ascomycota	Lecanoromycetes	Lecanorales	Parmeliaceae	Parmotrema	Parmotrema hypotropum	88.2373	0.279772	0.0147122	0.0532686	2.32881	0.00798085	0	0.0269311	0	0	0.0112386
SRR14722077	Eukaryota	Ascomycota	Lecanoromycetes	Lecanorales	Parmeliaceae	Parmotrema	Parmotrema reticulatum	77.0784	1.62634	0	0.532217	3.80418	0	0	0	0	0	0
SRR14722068	Eukaryota	Ascomycota	Lecanoromycetes	Lecanorales	Parmeliaceae	Parmotrema	Parmotrema neotropicum	79.8997	0.819633	0	0.11995	2.34436	0	0	0	0	0	0
SRR14722028	Eukaryota	Ascomycota	Lecanoromycetes	Lecanorales	Parmeliaceae	Parmotrema	Parmotrema reticulatum	95.1301	0.0755799	0	0.0666598	1.09594	0	0	0	0	0	0
SRR14722021	Eukaryota	Ascomycota	Lecanoromycetes	Lecanorales	Parmeliaceae	Parmotrema	Parmotrema perlatum	94.5532	0.186054	0	0.0545527	2.33139	0	0	0	0	0	0
SRR14722020	Eukaryota	Ascomycota	Lecanoromycetes	Lecanorales	Parmeliaceae	Parmotrema	Parmotrema crinitum	94.5693	0.0231826	0	0.0376301	1.21639	0	0	0.0582551	0	0	0
SRR14722000	Eukaryota	Ascomycota	Lecanoromycetes	Lecanorales	Parmeliaceae	Parmotrema	Parmotrema mellissii	93.1492	0.132961	0	0.441209	1.5096	0.0277641	0	0.0262144	0	0	0
SRR14721997	Eukaryota	Ascomycota	Lecanoromycetes	Lecanorales	Parmeliaceae	Parmotrema	Parmotrema simulans	93.0805	0.458372	0.0901005	0.095491	1.72345	0	0	0.688807	0	0	0
SRR14721979	Eukaryota	Ascomycota	Lecanoromycetes	Lecanorales	Parmeliaceae	Parmotrema	Parmotrema tinctorum	94.2795	0.0635184	0	0.102173	1.19827	0	0	0.0289638	0	0	0
SRR14721956	Eukaryota	Ascomycota	Lecanoromycetes	Lecanorales	Parmeliaceae	Parmotrema	Parmotrema ultralucens	77.0793	0.163196	0	0.0601924	0.808145	0	0	0	0	0	0
SRR14721943	Eukaryota	Ascomycota	Lecanoromycetes	Lecanorales	Parmeliaceae	Parmotrema	Parmotrema neotropicum	92.2482	0.924792	0	0.0872751	2.14824	0	0	0	0	0	0
SRR14721935	Eukaryota	Ascomycota	Lecanoromycetes	Lecanorales	Parmeliaceae	Parmotrema	Parmotrema submarginale	84.3549	0.105559	0	0.0204509	1.23015	0	0	0	0	0	0.0235122
SRR14722329	Eukaryota	Ascomycota	Lecanoromycetes	Lecanorales	Parmeliaceae	Parmotrema	Parmotrema cetratum	92.2105	0.077705	0	0.0276488	0.789417	0	0	0	0	0	0.0223273
SRR14722326	Eukaryota	Ascomycota	Lecanoromycetes	Lecanorales	Parmeliaceae	Parmotrema	Parmotrema arnoldii	92.1905	0.20773	0	0.219569	2.23454	0.0458368	0	0.0232178	0	0	0.0233322
SRR14722325	Eukaryota	Ascomycota	Lecanoromycetes	Lecanorales	Parmeliaceae	Parmotrema	Parmotrema internexum	79.7836	0.363398	0	0.0976843	1.14262	0	0	0	0	0	0.0150672
SRR14722310	Eukaryota	Ascomycota	Lecanoromycetes	Lecanorales	Parmeliaceae	Parmotrema	Parmotrema austrosinense	86.6102	0.0927762	0	0.0911965	0.851718	0	0	0	0	0	0.0121323
SRR14722140	Eukaryota	Ascomycota	Lecanoromycetes	Lecanorales	Parmeliaceae	Platismatia	Platismatia tuckermanii	55.0935	0.185658	0	0.0771185	2.83992	0	0	0.0568022	0	0.0250545	0
SRR14722007	Eukaryota	Ascomycota	Lecanoromycetes	Lecanorales	Parmeliaceae	Platismatia	Platismatia glauca	50.9391	0.430945	0	0.0316573	0.740397	0	0	0	0	0	0
SRR14722032	Eukaryota	Ascomycota	Lecanoromycetes	Lecanorales	Parmeliaceae	Platismatia	Platismatia tuckermanii	84.9058	4.14763	0	0.827115	3.49905	0	0	0.0410854	0	0	0.215277
SRR17413108	Eukaryota	Ascomycota	Lecanoromycetes	Lecanorales	Parmeliaceae	Pseudephebe	Pseudephebe pubescens	74.2688	3.24654	0	0.0647008	4.4638	0.011482	0	0.0276235	0	0	0.00896911
SRR5808932	Eukaryota	Ascomycota	Lecanoromycetes	Lecanorales	Parmeliaceae	Pseudevernia	Pseudevernia furfuracea	76.9659	11.3006	0.00676887	0.12231	2.60044	0.0296875	0.00267875	0.00819254	0.000859739	0.00293449	0.0122372
SRR14722129	Eukaryota	Ascomycota	Lecanoromycetes	Lecanorales	Parmeliaceae	Pseudevernia	Pseudevernia cladonia	69.3794	0.268935	0	0.0199962	0.582587	0.0121946	0	0	0	0	0
SRR13125498	Eukaryota	Ascomycota	Lecanoromycetes	Lecanorales	Parmeliaceae	Psiloparmelia	Psiloparmelia denotata	64.3296	8.06454	0.00250747	0.173336	2.96164	0.0960393	0.0462101	0.00690368	0	0.00139159	0.0515674
SRR14722169	Eukaryota	Ascomycota	Lecanoromycetes	Lecanorales	Parmeliaceae	Punctelia	Punctelia appalachensis	76.8607	0.0255047	0.0301313	0.0498766	0.700444	0.0075863	0	0	0	0	0.0247298
SRR14722300	Eukaryota	Ascomycota	Lecanoromycetes	Lecanorales	Parmeliaceae	Punctelia	Punctelia caseana	88.336	0.113128	0	0	1.02008	0	0	0	0	0	0.0138176
SRR14722059	Eukaryota	Ascomycota	Lecanoromycetes	Lecanorales	Parmeliaceae	Tuckermanopsis	Tuckermanopsis ciliaris	5.34414	0.121883	0	0.0369425	0.597147	0	0	0	0	0.0361448	0
SRR14722026	Eukaryota	Ascomycota	Lecanoromycetes	Lecanorales	Parmeliaceae	Tuckermanopsis	Tuckermanopsis ciliaris	79.2231	0.06485	0	0	0.512523	0	0	0.0276417	0	0	0
SRR14722291	Eukaryota	Ascomycota	Lecanoromycetes	Lecanorales	Parmeliaceae	Tuckermanopsis	Tuckermanopsis ciliaris	84.4096	0.118928	0	0	0.393665	0	0	0.10424	0	0	0
DRR077248	Eukaryota	Ascomycota	Lecanoromycetes	Lecanorales	Parmeliaceae	Usnea	Usnea hakonensis	0.275163	32.6151	0	5.30674	14.3243	0	0	0	0	0	0.0741483
DRR200332	Eukaryota	Ascomycota	Lecanoromycetes	Lecanorales	Parmeliaceae	Usnea	Usnea hakonensis	86.0242	0	0	0.217573	0.957966	0	0	0.132289	0	0	0
SRR13125762	Eukaryota	Ascomycota	Lecanoromycetes	Lecanorales	Parmeliaceae	Usnea	Usnea aurantiacoatra	87.1425	7.25198	0.00270983	0.0853958	1.61816	0.00106036	0.00133265	0.0834253	0	0.00247212	0.00458154
SRR13685164	Eukaryota	Ascomycota	Lecanoromycetes	Lecanorales	Parmeliaceae	Usnea	Usnea ceratina	92.1199	0.42627	0	0.0899276	1.00616	0	0	0	0	0	0
SRR13685165	Eukaryota	Ascomycota	Lecanoromycetes	Lecanorales	Parmeliaceae	Usnea	Usnea cornuta	79.3202	0.41503	0	0.0603457	1.01078	0	0	0.0495816	0	0	0
SRR13685147	Eukaryota	Ascomycota	Lecanoromycetes	Lecanorales	Parmeliaceae	Usnea	Usnea halei	77.5543	3.90983	0.0027319	0.212	4.44354	0	0.00283457	0.0209087	0	0	0
SRR13685122	Eukaryota	Ascomycota	Lecanoromycetes	Lecanorales	Parmeliaceae	Usnea	Usnea pennsylvanica	65.0512	0.235569	0	0.0439207	0.381998	0	0	0.0459585	0	0	0
SRR13685162	Eukaryota	Ascomycota	Lecanoromycetes	Lecanorales	Parmeliaceae	Usnea	Usnea subfusca	86.7422	0.300679	0	0.0387198	1.65878	0	0	0.0315852	0	0	0
SRR13685148	Eukaryota	Ascomycota	Lecanoromycetes	Lecanorales	Parmeliaceae	Usnea	Usnea subscabrosa	65.5521	11.5465	0.00968792	0.275433	2.70125	0	0	0.00735821	0	0.00174747	0.0126068
SRR14721951	Eukaryota	Ascomycota	Lecanoromycetes	Lecanorales	Parmeliaceae	Usnea	Usnea cornuta	79.1502	0.412077	0	0.130192	0.831528	0	0	0	0	0	0
SRR14721940	Eukaryota	Ascomycota	Lecanoromycetes	Lecanorales	Parmeliaceae	Usnea	Usnea ceratina	91.7153	0.649478	0	0.048646	0.888679	0	0	0	0	0	0
SRR14722306	Eukaryota	Ascomycota	Lecanoromycetes	Lecanorales	Parmeliaceae	Usnea	Usnea subfusca	86.7663	0.205893	0	0.0333341	1.91025	0	0	0.0670549	0	0	0
SRR14722120	Eukaryota	Ascomycota	Lecanoromycetes	Lecanorales	Parmeliaceae	Usnea	Usnea merrillii	61.5218	18.4886	0.0134708	0.303602	4.7417	0.00917882	0	0.0260419	0	0	0.0259638
SRR14722116	Eukaryota	Ascomycota	Lecanoromycetes	Lecanorales	Parmeliaceae	Usnea	Usnea subscabrosa	65.3557	11.5719	0.00976054	0.277576	2.68492	0	0	0.00741337	0	0.00176057	0.0147442
SRR14722115	Eukaryota	Ascomycota	Lecanoromycetes	Lecanorales	Parmeliaceae	Usnea	Usnea halei	77.721	4.10836	0.00273999	0.515474	4.5283	0	0.00284297	0.0188778	0	0	0
SRR14722094	Eukaryota	Ascomycota	Lecanoromycetes	Lecanorales	Parmeliaceae	Usnea	Usnea strigosa	73.1866	0.202333	0	0.0787607	2.24367	0	0	0.212992	0	0	0
SRR14722023	Eukaryota	Ascomycota	Lecanoromycetes	Lecanorales	Parmeliaceae	Usnea	Usnea ceratina	91.3102	0.151923	0	0.0888271	1.02874	0	0	0.0285006	0	0	0
SRR14722022	Eukaryota	Ascomycota	Lecanoromycetes	Lecanorales	Parmeliaceae	Usnea	Usnea subgracilis	84.4823	0.102271	0	0.0729129	1.90157	0	0	0.0356077	0	0.0322882	0
SRR14721947	Eukaryota	Ascomycota	Lecanoromycetes	Lecanorales	Parmeliaceae	Usnea	Usnea mutabilis	86.0594	0.336086	0	0.0477888	1.51145	0.0272048	0.00513114	0	0	0	0.0149388
SRR14722248	Eukaryota	Ascomycota	Lecanoromycetes	Lecanorales	Parmeliaceae	Usnea	Usnea trichodea	88.1732	0.0667007	0	0.0344117	1.77911	0	0	0.0890918	0	0	0
SRR14722244	Eukaryota	Ascomycota	Lecanoromycetes	Lecanorales	Parmeliaceae	Usnea	Usnea subscabrosa	94.3068	0.134828	0	0.0839793	1.83309	0.0207836	0	0.0154614	0	0	0
SRR14722243	Eukaryota	Ascomycota	Lecanoromycetes	Lecanorales	Parmeliaceae	Usnea	Usnea angulata	75.8656	0.184268	0	0.0201015	0.977729	0	0	0	0	0	0
SRR17413106	Eukaryota	Ascomycota	Lecanoromycetes	Lecanorales	Parmeliaceae	Usnea	Usnea antartica	85.0153	0.925455	0	0.347088	3.01416	0.0313287	0	0.0359734	0	0	0
SRR17413105	Eukaryota	Ascomycota	Lecanoromycetes	Lecanorales	Parmeliaceae	Usnea	Usnea aurantiacoatra	88.6808	1.25724	0	0.096864	2.21933	0.0160629	0	0.0162099	0	0	0.0223779
SRR14722151	Eukaryota	Ascomycota	Lecanoromycetes	Lecanorales	Parmeliaceae	Usnocetraria	Usnocetraria oakesiana	80.523	0.233745	0	0.560474	1.91459	0	0	0.0278305	0	0	0
SRR13167197	Eukaryota	Ascomycota	Lecanoromycetes	Lecanorales	Parmeliaceae	Xanthoparmelia	Xanthoparmelia chlorochroa	88.4205	5.58679	0	0	3.28942	0	0	0	0	0.0300433	0.0154285
SRR13125985	Eukaryota	Ascomycota	Lecanoromycetes	Lecanorales	Parmeliaceae	Xanthoparmelia	Xanthoparmelia arapilensis	87.9156	5.51616	0	0.257252	2.96083	0	0	0	0	0	0
SRR13126647	Eukaryota	Ascomycota	Lecanoromycetes	Lecanorales	Parmeliaceae	Xanthoparmelia	Xanthoparmelia barbatica	92.7932	1.82173	0	0.203431	1.78067	0	0	0.027055	0	0	0
SRR13126796	Eukaryota	Ascomycota	Lecanoromycetes	Lecanorales	Parmeliaceae	Xanthoparmelia	Xanthoparmelia stenophylla	77.4204	0.541821	0	0.15838	1.03596	0.0267709	0	0	0	0	0
SRR13126828	Eukaryota	Ascomycota	Lecanoromycetes	Lecanorales	Parmeliaceae	Xanthoparmelia	Xanthoparmelia tasmanica	90.3875	3.69788	0	0.562074	1.94516	0	0	0.0379555	0	0	0
SRR13126859	Eukaryota	Ascomycota	Lecanoromycetes	Lecanorales	Parmeliaceae	Xanthoparmelia	Xanthoparmelia verrucella	63.9579	0.171745	0	0.0117052	0.370645	0	0	0	0	0	0
SRR14722127	Eukaryota	Ascomycota	Lecanoromycetes	Lecanorales	Parmeliaceae	Xanthoparmelia	Xanthoparmelia mexicana	68.8414	1.22215	0	0.0893135	1.86224	0	0	0.086469	0	0	0.0402629
SRR19763072	Eukaryota	Ascomycota	Lecanoromycetes	Lecanorales	Parmeliaceae	Xanthoparmelia	Xanthoparmelia dierythra	89.2168	2.26754	0	0.404246	1.29589	0	0	0.0396817	0	0	0
SRR19763061	Eukaryota	Ascomycota	Lecanoromycetes	Lecanorales	Parmeliaceae	Xanthoparmelia	Xanthoparmelia dierythra	91.8778	1.54845	0	0.0720246	0.991232	0	0	0	0	0	0
SRR19763050	Eukaryota	Ascomycota	Lecanoromycetes	Lecanorales	Parmeliaceae	Xanthoparmelia	Xanthoparmelia plittii	71.822	1.28376	0.0329536	0.18138	1.12564	0	0	0.0251438	0	0	0
SRR19763039	Eukaryota	Ascomycota	Lecanoromycetes	Lecanorales	Parmeliaceae	Xanthoparmelia	Xanthoparmelia plittii	83.1795	1.41758	0	0.0901055	1.31125	0	0	0.0368941	0	0	0
SRR19763006	Eukaryota	Ascomycota	Lecanoromycetes	Lecanorales	Parmeliaceae	Xanthoparmelia	Xanthoparmelia camtschadalis	64.8823	3.35391	0	0.41917	2.24748	0	0	0	0	0.0250136	0
SRR19763092	Eukaryota	Ascomycota	Lecanoromycetes	Lecanorales	Parmeliaceae	Xanthoparmelia	Xanthoparmelia stenophylla	64.2132	0.640508	0	0.0216816	1.64782	0	0.00984725	0.012987	0	0	0
SRR19763091	Eukaryota	Ascomycota	Lecanoromycetes	Lecanorales	Parmeliaceae	Xanthoparmelia	Xanthoparmelia camtschadalis	41.133	2.28564	0	0.0426173	4.84571	0	0	0	0	0	0
SRR19763090	Eukaryota	Ascomycota	Lecanoromycetes	Lecanorales	Parmeliaceae	Xanthoparmelia	Xanthoparmelia camtschadalis	35.0474	1.28076	0	0.245727	0.92594	0	0	0.011494	0	0.0107119	0
SRR19763089	Eukaryota	Ascomycota	Lecanoromycetes	Lecanorales	Parmeliaceae	Xanthoparmelia	Xanthoparmelia camtschadalis	52.4312	1.11401	0.0105662	0.176622	3.29393	0.0113234	0	0.991847	0	0	0.0182719
SRR19763088	Eukaryota	Ascomycota	Lecanoromycetes	Lecanorales	Parmeliaceae	Xanthoparmelia	Xanthoparmelia camtschadalis	48.4497	1.44145	0	0.0720075	1.18872	0	0	0	0	0.0833003	0.0424561
SRR19763087	Eukaryota	Ascomycota	Lecanoromycetes	Lecanorales	Parmeliaceae	Xanthoparmelia	Xanthoparmelia protomatrae	60.0326	5.64856	0	0.577785	5.57492	0.0747598	0	0.267332	0	0.0960478	0
SRR19763086	Eukaryota	Ascomycota	Lecanoromycetes	Lecanorales	Parmeliaceae	Xanthoparmelia	Xanthoparmelia stenophylla	53.6559	0.642738	0	0.135279	4.42612	0	0	0	0	0	0
SRR19763085	Eukaryota	Ascomycota	Lecanoromycetes	Lecanorales	Parmeliaceae	Xanthoparmelia	Xanthoparmelia stenophylla	73.2383	1.29835	0	0.840397	1.45045	0	0	0	0	0	0
SRR19763082	Eukaryota	Ascomycota	Lecanoromycetes	Lecanorales	Parmeliaceae	Xanthoparmelia	Xanthoparmelia camtschadalis	58.8539	2.73884	0.015202	0.06067	4.94161	0	0	0	0	0.0586514	0.010835
SRR19763081	Eukaryota	Ascomycota	Lecanoromycetes	Lecanorales	Parmeliaceae	Xanthoparmelia	Xanthoparmelia camtschadalis	39.6807	6.21908	0	0.0750365	3.62929	0.032695	0	0	0	0	0.059285
SRR19763080	Eukaryota	Ascomycota	Lecanoromycetes	Lecanorales	Parmeliaceae	Xanthoparmelia	Xanthoparmelia chlorochroa	33.6907	23.7688	0.0072537	0.127331	4.07238	0.0209957	0.00649785	0.0110331	0.0080379	0.00370729	0.04646
SRR19763079	Eukaryota	Ascomycota	Lecanoromycetes	Lecanorales	Parmeliaceae	Xanthoparmelia	Xanthoparmelia chlorochroa	32.8675	24.5248	0.00515506	0.0662584	4.0058	0.00432938	0	0	0	0.0326043	0.00500968
SRR19763078	Eukaryota	Ascomycota	Lecanoromycetes	Lecanorales	Parmeliaceae	Xanthoparmelia	Xanthoparmelia chlorochroa	33.752	13.4421	0	0.425663	6.00651	0.00277184	0	0.00680906	0	0	0.0103474
SRR19763077	Eukaryota	Ascomycota	Lecanoromycetes	Lecanorales	Parmeliaceae	Xanthoparmelia	Xanthoparmelia chlorochroa	41.3922	2.8441	0	0.0557274	2.00564	0.0543038	0	0.0481622	0	0	0
SRR19763076	Eukaryota	Ascomycota	Lecanoromycetes	Lecanorales	Parmeliaceae	Xanthoparmelia	Xanthoparmelia chlorochroa	39.0734	6.22474	0	0.0483954	3.57572	0	0	0	0	0	0.0409035
SRR19763075	Eukaryota	Ascomycota	Lecanoromycetes	Lecanorales	Parmeliaceae	Xanthoparmelia	Xanthoparmelia coloradoensis	38.0976	0.584274	0	0.0243488	0.612073	0.0180914	0	0.0683026	0	0	0
SRR19763074	Eukaryota	Ascomycota	Lecanoromycetes	Lecanorales	Parmeliaceae	Xanthoparmelia	Xanthoparmelia sp. 9913f	57.1892	2.2581	0	0.0715514	2.93018	0	0	0.0348708	0	0	0.137474
SRR19763073	Eukaryota	Ascomycota	Lecanoromycetes	Lecanorales	Parmeliaceae	Xanthoparmelia	Xanthoparmelia sp. 9904f	46.5103	1.99411	0	0.0905049	1.32609	0	0	0.0234552	0	0	0
SRR19763071	Eukaryota	Ascomycota	Lecanoromycetes	Lecanorales	Parmeliaceae	Xanthoparmelia	Xanthoparmelia chlorochroa	49.5819	2.78588	0.00652786	0.0489648	2.34715	0.0496798	0	0	0	0	0
SRR19763070	Eukaryota	Ascomycota	Lecanoromycetes	Lecanorales	Parmeliaceae	Xanthoparmelia	Xanthoparmelia dierythra	78.8662	2.60724	0	0.0954514	2.88974	0.0162878	0	0.014489	0	0.0213738	0
SRR19763069	Eukaryota	Ascomycota	Lecanoromycetes	Lecanorales	Parmeliaceae	Xanthoparmelia	Xanthoparmelia mexicana	62.3513	5.40975	0	0.229339	3.99007	0	0	0	0	0.0414765	0
SRR19763068	Eukaryota	Ascomycota	Lecanoromycetes	Lecanorales	Parmeliaceae	Xanthoparmelia	Xanthoparmelia mexicana	27.2788	2.309	0	0.0647423	1.58457	0	0	0	0	0.026479	0
SRR19763067	Eukaryota	Ascomycota	Lecanoromycetes	Lecanorales	Parmeliaceae	Xanthoparmelia	Xanthoparmelia mexicana	20.2234	0.117425	0	0.0431254	0.47365	0	0	0.016266	0	0	0.00766835
SRR19763065	Eukaryota	Ascomycota	Lecanoromycetes	Lecanorales	Parmeliaceae	Xanthoparmelia	Xanthoparmelia neocumberlandia	57.7599	4.75333	0.0456532	0.986054	2.5163	0	0	0.0364999	0	0	0
SRR19763064	Eukaryota	Ascomycota	Lecanoromycetes	Lecanorales	Parmeliaceae	Xanthoparmelia	Xanthoparmelia neocumberlandia	48.4924	0.593925	0	0.138993	1.11105	0.0208074	0	0	0	0	0.0189532
SRR19763063	Eukaryota	Ascomycota	Lecanoromycetes	Lecanorales	Parmeliaceae	Xanthoparmelia	Xanthoparmelia neocumberlandia	47.0908	2.10297	0	0.227569	2.1623	0	0.00822738	0	0	0	0
SRR19763062	Eukaryota	Ascomycota	Lecanoromycetes	Lecanorales	Parmeliaceae	Xanthoparmelia	Xanthoparmelia neocumberlandia	40.5914	1.64292	0	0.200567	2.29008	0	0	0	0	0	0
SRR19763060	Eukaryota	Ascomycota	Lecanoromycetes	Lecanorales	Parmeliaceae	Xanthoparmelia	Xanthoparmelia neocumberlandia	74.3802	4.67203	0	0.31082	3.62853	0	0	0.0198884	0	0.0158877	0
SRR19763059	Eukaryota	Ascomycota	Lecanoromycetes	Lecanorales	Parmeliaceae	Xanthoparmelia	Xanthoparmelia coloradoensis	78.7526	0.959152	0	0.00910536	1.40521	0	0	0	0	0	0
SRR19763057	Eukaryota	Ascomycota	Lecanoromycetes	Lecanorales	Parmeliaceae	Xanthoparmelia	Xanthoparmelia lipochlorochroa	35.315	8.26626	0	0.161349	4.46593	0	0	0.0371391	0	0	0
SRR19763056	Eukaryota	Ascomycota	Lecanoromycetes	Lecanorales	Parmeliaceae	Xanthoparmelia	Xanthoparmelia coloradoensis	33.8415	0.446851	0.0443725	0.0817236	5.00652	0	0	0	0	0	0.0045345
SRR19763055	Eukaryota	Ascomycota	Lecanoromycetes	Lecanorales	Parmeliaceae	Xanthoparmelia	Xanthoparmelia coloradoensis	17.7991	0.533806	0	0.0559273	0.506233	0	0	0	0	0	0.0749493
SRR19763054	Eukaryota	Ascomycota	Lecanoromycetes	Lecanorales	Parmeliaceae	Xanthoparmelia	Xanthoparmelia coloradoensis	88.5905	1.86642	0	0.331164	1.85597	0	0	0.0135125	0	0	0
SRR19763049	Eukaryota	Ascomycota	Lecanoromycetes	Lecanorales	Parmeliaceae	Xanthoparmelia	Xanthoparmelia cumberlandia	44.5247	1.61945	0	0.201134	1.96952	0	0	0	0	0	0
SRR19763048	Eukaryota	Ascomycota	Lecanoromycetes	Lecanorales	Parmeliaceae	Xanthoparmelia	Xanthoparmelia mexicana	42.7951	9.94573	0	0.840447	1.59592	0	0	0	0	0	0
SRR19763047	Eukaryota	Ascomycota	Lecanoromycetes	Lecanorales	Parmeliaceae	Xanthoparmelia	Xanthoparmelia plittii	52.6322	5.43441	0	0.310016	1.65303	0	0	0.0156126	0	0.0389879	0
SRR19763046	Eukaryota	Ascomycota	Lecanoromycetes	Lecanorales	Parmeliaceae	Xanthoparmelia	Xanthoparmelia psoromifera	45.4628	2.17315	0	0.0998178	1.3393	0.021646	0	0	0	0	0
SRR19763045	Eukaryota	Ascomycota	Lecanoromycetes	Lecanorales	Parmeliaceae	Xanthoparmelia	Xanthoparmelia maricopensis	60.1741	1.66586	0	0.0121671	0.899499	0	0	0	0	0.018592	0
SRR19763038	Eukaryota	Ascomycota	Lecanoromycetes	Lecanorales	Parmeliaceae	Xanthoparmelia	Xanthoparmelia chlorochroa	81.9241	7.28826	0	0.0085875	2.07991	0	0	0	0	0.0273797	0
SRR19763037	Eukaryota	Ascomycota	Lecanoromycetes	Lecanorales	Parmeliaceae	Xanthoparmelia	Xanthoparmelia chlorochroa	37.4457	0.84526	0	0.158608	1.20621	0.00355926	0	0.053023	0	0	0
SRR19763036	Eukaryota	Ascomycota	Lecanoromycetes	Lecanorales	Parmeliaceae	Xanthoparmelia	Xanthoparmelia angustiphylla	65.6274	11.1658	0.0175587	1.1785	6.18703	0	0	0	0	0	0
SRR19763035	Eukaryota	Ascomycota	Lecanoromycetes	Lecanorales	Parmeliaceae	Xanthoparmelia	Xanthoparmelia cumberlandia	66.9208	3.62185	0	0.133962	4.0526	0	0	0	0	0.0553398	0
SRR19763034	Eukaryota	Ascomycota	Lecanoromycetes	Lecanorales	Parmeliaceae	Xanthoparmelia	Xanthoparmelia cumberlandia	58.479	3.26427	0	0.451019	1.82667	0	0	0.0342781	0	0	0.0145263
SRR19763033	Eukaryota	Ascomycota	Lecanoromycetes	Lecanorales	Parmeliaceae	Xanthoparmelia	Xanthoparmelia cumberlandia	52.3589	5.56918	0	0.58979	7.37113	0	0	0.0458649	0	0	0
SRR19763032	Eukaryota	Ascomycota	Lecanoromycetes	Lecanorales	Parmeliaceae	Xanthoparmelia	Xanthoparmelia hypofusca	68.0223	2.36043	0	0.141991	2.69895	0	0	0.0415971	0	0	0
SRR19763031	Eukaryota	Ascomycota	Lecanoromycetes	Lecanorales	Parmeliaceae	Xanthoparmelia	Xanthoparmelia sublaevis	69.6449	3.70323	0	0.253153	1.81368	0	0	0.0189058	0	0.022396	0
SRR19763029	Eukaryota	Ascomycota	Lecanoromycetes	Lecanorales	Parmeliaceae	Xanthoparmelia	Xanthoparmelia sublaevis	46.4255	4.28856	0	0.472047	1.69887	0	0	0.0379874	0	0	0
SRR19763027	Eukaryota	Ascomycota	Lecanoromycetes	Lecanorales	Parmeliaceae	Xanthoparmelia	Xanthoparmelia sp. 17003	47.3209	0.976871	0.059115	0.0659517	1.1709	0	0	0.0559219	0	0.0482748	0
SRR19763026	Eukaryota	Ascomycota	Lecanoromycetes	Lecanorales	Parmeliaceae	Xanthoparmelia	Xanthoparmelia sp. SL17358	64.7611	1.66697	0	0.302574	3.58636	0	0	0.0690411	0	0	0.0381877
SRR14722147	Eukaryota	Ascomycota	Lecanoromycetes	Lecanorales	Pilocarpaceae	Byssoloma	Byssoloma subdiscordans	91.024	1.26462	0.00552606	0.113115	3.5856	0.00748365	0	0.0195974	0	0.00143795	0.0565874
SRR14722279	Eukaryota	Ascomycota	Lecanoromycetes	Lecanorales	Pilocarpaceae	Byssoloma	Byssoloma meadii	66.9803	1.60299	0	1.59475	2.48889	0	0	0	0	0	0
SRR14722123	Eukaryota	Ascomycota	Lecanoromycetes	Lecanorales	Psoraceae	Brianaria	Brianaria bauschiana	79.8817	1.01968	0	0.124482	1.66148	0.0514162	0	0.0102393	0	0	0.00547162
SRR14722312	Eukaryota	Ascomycota	Lecanoromycetes	Lecanorales	Psoraceae	Protoblastenia	Protoblastenia rupestris	71.0788	0.707824	0	0.404481	2.49708	0	0	0.0432117	0	0	0
SRR14721994	Eukaryota	Ascomycota	Lecanoromycetes	Lecanorales	Ramalinaceae	Bacidia	Bacidia sp. Lendemer_48883_NY-3033306	71.7601	5.13112	0	0.553731	3.63124	0	0	0.152677	0	0	0
SRR14722177	Eukaryota	Ascomycota	Lecanoromycetes	Lecanorales	Ramalinaceae	Biatora	Biatora appalachensis	56.766	13.6832	0.0201256	2.54597	8.33841	0.0488315	0.00585292	0.0433217	0	0.0170446	0.103704
SRR14722013	Eukaryota	Ascomycota	Lecanoromycetes	Lecanorales	Ramalinaceae	Biatora	Biatora pontica	84.5981	1.62202	0	0.0872269	1.75296	0.00758695	0	0	0	0	0
SRR14722304	Eukaryota	Ascomycota	Lecanoromycetes	Lecanorales	Ramalinaceae	Micareopsis	Micareopsis irriguata	66.9723	0.411692	0	0.0911741	3.02037	0.0281153	0	0.0591679	0	0	0.0352347
SRR14722275	Eukaryota	Ascomycota	Lecanoromycetes	Lecanorales	Ramalinaceae	Micareopsis	Micareopsis irriguata	36.684	0.0297196	0.0129718	0.0495084	1.37938	0.0128082	0	0.0273008	0	0	0
SAMN18190989	Eukaryota	Ascomycota	Lecanoromycetes	Lecanorales	Ramalinaceae	Niebla	Niebla homalea	51.5565	0	0	0.270838	1.62416	0	0	0.170501	0	0	0
SRR13685157	Eukaryota	Ascomycota	Lecanoromycetes	Lecanorales	Ramalinaceae	Phyllopsora	Phyllopsora corallina	80.7006	4.14231	0	0.490944	3.25903	0	0	0.0636822	0	0	0
SRR14722216	Eukaryota	Ascomycota	Lecanoromycetes	Lecanorales	Ramalinaceae	Phyllopsora	Phyllopsora corallina	82.3697	2.22833	0	0.275213	2.84855	0	0	0	0	0	0.0343856
SRR14721964	Eukaryota	Ascomycota	Lecanoromycetes	Lecanorales	Ramalinaceae	Phyllopsora	Phyllopsora parvifolia	67.7578	1.38998	0	0.0884487	1.78668	0	0	0.0692082	0	0	0
SRR14721960	Eukaryota	Ascomycota	Lecanoromycetes	Lecanorales	Ramalinaceae	Phyllopsora	Phyllopsora corallina	47.5508	2.19444	0	0.124479	1.26146	0	0	0.0204571	0	0	0
SRR14722031	Eukaryota	Ascomycota	Lecanoromycetes	Lecanorales	Ramalinaceae	Ramalina	Ramalina americana	87.2313	0.392182	0	0.0658419	1.70961	0	0	0	0	0	0
SRR14722003	Eukaryota	Ascomycota	Lecanoromycetes	Lecanorales	Ramalinaceae	Ramalina	Ramalina culbersoniorum	84.7149	0.0787966	0	0.0177932	2.20555	0	0	0	0	0	0
SRR14721962	Eukaryota	Ascomycota	Lecanoromycetes	Lecanorales	Ramalinaceae	Ramalina	Ramalina petrina	79.2134	1.61277	0	0.119397	0.661765	0	0	0.189881	0	0	0.00714408
SRR14722254	Eukaryota	Ascomycota	Lecanoromycetes	Lecanorales	Ramboldiaceae	Ramboldia	Ramboldia blochiana	54.2158	1.36092	0	0.217784	2.66348	0.00983256	0	0.0352488	0	0	0
SRR14722160	Eukaryota	Ascomycota	Lecanoromycetes	Lecanorales	Squamarinaceae	Herteliana	Herteliana schuyleriana	66.4503	0.546764	0	0.0524013	1.21174	0	0	0.00452855	0	0	0
SRR14722018	Eukaryota	Ascomycota	Lecanoromycetes	Lecanorales	Stereocaulaceae	Lepraria	Lepraria oxybapha	90.4001	0.324699	0	0.0253052	2.91351	0.0411651	0	0.0274141	0	0.0256778	0
SRR14722034	Eukaryota	Ascomycota	Lecanoromycetes	Lecanorales	Stereocaulaceae	Lepraria	Lepraria caesiella	92.4488	0.187584	0	0.00488411	2.58479	0.0102432	0	0	0	0	0
SRR14721998	Eukaryota	Ascomycota	Lecanoromycetes	Lecanorales	Stereocaulaceae	Lepraria	Lepraria normandinoides	58.6781	0.130262	0	0.492396	2.21427	0.0311843	0	0.036615	0	0	0
SRR14722324	Eukaryota	Ascomycota	Lecanoromycetes	Lecanorales	Stereocaulaceae	Lepraria	Lepraria disjuncta	64.1989	0.564183	0.0212469	0.61346	9.74011	0.047079	0	0.182033	0.130659	0.074043	0.0708867
SRR14722272	Eukaryota	Ascomycota	Lecanoromycetes	Lecanorales	Stereocaulaceae	Lepraria	Lepraria leprolomopsis	65.0943	0.242075	0	0.04589	2.15461	0	0	0.0693052	0	0	0
SRR14722245	Eukaryota	Ascomycota	Lecanoromycetes	Lecanorales	Stereocaulaceae	Lepraria	Lepraria friabilis	60.1129	0.416902	0	0.0102178	1.15731	0	0	0	0	0.0803144	0.0083577
SRR14722066	Eukaryota	Ascomycota	Lecanoromycetes	Lecanorales	Stereocaulaceae	Pilophorus	Pilophorus fibula	37.255	1.07086	0	0.120796	2.16857	0	0	0	0	0	0
SRR14722041	Eukaryota	Ascomycota	Lecanoromycetes	Lecanorales	Stereocaulaceae	Stereocaulon	Stereocaulon dactylophyllum	48.3038	0.282533	0	0.211388	1.71655	0.00572454	0	0	0	0	0.00674707
SRR14722163	Eukaryota	Ascomycota	Lecanoromycetes	Lecanorales	Tephromelataceae	Tephromela	Tephromela atra	36.0799	0.136408	0.021646	0.191142	1.54937	0.0160212	0	0.0451739	0	0.0147461	0.0273433
SRR14721968	Eukaryota	Ascomycota	Lecanoromycetes	Lecanorales	Verrucariales_family_incertae_sedis	Botryolepraria	Botryolepraria lesdainii	57.3265	0.360918	0.0416041	0.181649	2.55652	0.0369286	0	0.0926189	0	0	0
SRR14722318	Eukaryota	Ascomycota	Lecanoromycetes	Lecideales	Lecideaceae	Kephartia	Kephartia crystalligera	82.2704	2.84732	0	0.659707	5.67211	0	0	0.0210471	0	0	0
SRR14722229	Eukaryota	Ascomycota	Lecanoromycetes	Lecideales	Lecideaceae	Lecidea	Lecidea roseotincta	38.548	5.9405	0.0156623	2.74924	4.29684	0.00853454	0	0.0418616	0	0.0206416	0.104396
SRR14722164	Eukaryota	Ascomycota	Lecanoromycetes	Lecideales	Lecideaceae	Lecidea	Lecidea tessellata	82.3598	0.167755	0	0.00928203	2.13991	0	0	0.092718	0	0	0
SRR14722157	Eukaryota	Ascomycota	Lecanoromycetes	Lecideales	Lecideaceae	Lecidea	Lecidea sp. Lendemer_46382_NY-2795264	75.3156	6.92135	0.00786067	0.277059	6.10092	0.00592988	0	0.0195955	0	0.0245458	0.0246777
SRR14722185	Eukaryota	Ascomycota	Lecanoromycetes	Lecideales	Lecideaceae	Mycobilimbia	Mycobilimbia sp	74.1223	0.372095	0	0.0734061	1.56052	0	0	0	0	0	0
SRR14722064	Eukaryota	Ascomycota	Lecanoromycetes	Lecideales	Lecideaceae	Porpidia	Porpidia contraponenda	78.6015	0.430665	0	0.0662553	3.41617	0.0713947	0	0	0	0.0401595	0
SRR14722050	Eukaryota	Ascomycota	Lecanoromycetes	Lecideales	Lecideaceae	Porpidia	Porpidia crustulata	52.9715	0.807581	0	0.222006	4.0548	0.0347648	0	0	0	0.0167793	0.744193
SRR14722049	Eukaryota	Ascomycota	Lecanoromycetes	Lecideales	Lecideaceae	Porpidia	Porpidia macrocarpa	79.0138	0.0759534	0	0.0424859	1.75383	0	0	0	0	0	0
SRR14721948	Eukaryota	Ascomycota	Lecanoromycetes	Lecideales	Lecideaceae	Porpidia	Porpidia albocaerulescens	92.1028	0.223119	0	0.0827338	2.8896	0	0	0.0947833	0	0	0
SRR14721941	Eukaryota	Ascomycota	Lecanoromycetes	Lecideales	Lecideaceae	Porpidia	Porpidia subsimplex	59.2635	0.523212	0	0.022751	2.84754	0	0	0.0227573	0	0.0187708	0
SRR14721955	Eukaryota	Ascomycota	Lecanoromycetes	Leprocaulales	Leprocaulaceae	Halecania	Halecania pepegospora	72.2235	0.283299	0	0.0388566	2.77927	0	0	0.0280944	0	0.0157025	0.00760297
SRR14722274	Eukaryota	Ascomycota	Lecanoromycetes	Leprocaulales	Leprocaulaceae	Leprocaulon	Leprocaulon nicholsiae	47.9298	0.25172	0.0156977	0.106007	4.34548	4.54919	0	0.037037	0	0	0.00838148
SRR14721923	Eukaryota	Ascomycota	Lecanoromycetes	Ostropales	Graphidaceae	Acanthothecis	Acanthothecis fontana	88.1572	1.54681	0	0.0543411	2.67067	0.0498905	0	0.15027	0	0.0207036	0.0833872
SRR14722289	Eukaryota	Ascomycota	Lecanoromycetes	Ostropales	Graphidaceae	Diploschistes	Diploschistes rampoddensis	89.0067	0.208788	0	0.155554	1.58899	0	0	0	0	0	0
SRR14722268	Eukaryota	Ascomycota	Lecanoromycetes	Ostropales	Graphidaceae	Diploschistes	Diploschistes rampoddensis	87.0215	0.509955	0	0.322964	3.17831	0	0	0.0310477	0	0	0
SRR23143832	Eukaryota	Ascomycota	Lecanoromycetes	Ostropales	Graphidaceae	Diploschistes	Diploschistes diacapsis	85.5271	5.13029	0.00412157	0.014198	3.97506	0.00189572	0	0	0	0	0.00335257
SRR14721973	Eukaryota	Ascomycota	Lecanoromycetes	Ostropales	Graphidaceae	Fissurina	Fissurina insidiosa	83.4332	1.39031	0.015248	0.109166	3.87908	0.132288	0	0.0763198	0	0.0164533	0.0528951
ERR5055691	Eukaryota	Ascomycota	Lecanoromycetes	Ostropales	Graphidaceae	Gomphillus	Gomphillus americanus	46.611	2.01491	0.0103767	0.182761	4.55177	0.00116271	0	0.0174732	0.00151307	0.0134109	0.180323
SRR13685154	Eukaryota	Ascomycota	Lecanoromycetes	Ostropales	Graphidaceae	Gomphillus	Gomphillus americanus	76.7411	8.33154	0	0.930738	1.24505	0	0	0	0	0	0
SRR14722207	Eukaryota	Ascomycota	Lecanoromycetes	Ostropales	Graphidaceae	Gomphillus	Gomphillus americanus	76.0088	8.6447	0	1.05476	1.23094	0	0	0	0	0	0
SRR14722181	Eukaryota	Ascomycota	Lecanoromycetes	Ostropales	Graphidaceae	Gomphillus	Gomphillus calycioides	81.0271	1.63562	0	0.726709	1.53584	0	0	0.0179715	0	0	0.0168097
SRR13685177	Eukaryota	Ascomycota	Lecanoromycetes	Ostropales	Graphidaceae	Graphis	Graphis lineola	68.2693	0.912605	0.0241669	1.30424	6.12087	0.0610767	0	0.0825233	0	0.026412	0.0533414
SRR14721970	Eukaryota	Ascomycota	Lecanoromycetes	Ostropales	Graphidaceae	Leucodecton	Leucodecton sp	90.6794	0.907284	0.0321348	0.117179	2.05744	0	0	0	0	0	0.0513663
SRR14722323	Eukaryota	Ascomycota	Lecanoromycetes	Ostropales	Graphidaceae	Nadvornikia	Nadvornikia sorediata	59.902	0.920168	0.0184726	31.4639	1.79908	0.0213963	0	0	0	0	0.0577718
SRR14721946	Eukaryota	Ascomycota	Lecanoromycetes	Ostropales	Graphidaceae	Thelotrema	Thelotrema defectum	92.5431	0.913753	0.00833316	0.0295901	2.19301	0.0280208	0	0.158554	0	0.015135	0.0535423
SRR14721932	Eukaryota	Ascomycota	Lecanoromycetes	Ostropales	Graphidaceae	Thelotrema	Thelotrema subtile	88.75	1.8366	0.0134082	0.121453	2.26791	0.0409029	0	0.0918466	0	0.0223351	0.0718478
SRR14722265	Eukaryota	Ascomycota	Lecanoromycetes	Ostropales	Graphidaceae	Thelotrema	Thelotrema subtile	85.8323	1.67395	0	2.77871	2.04037	0.0647594	0	0.00771344	0	0.00854115	0.0673958
SRR18162825	Eukaryota	Ascomycota	Lecanoromycetes	Ostropales	Graphidaceae	Thelotrema	Thelotrema lepadinum	58.5344	0.675173	0.0207882	0.0176724	1.267	0.00643492	0.000843184	0.121256	0	0	0.0469225
SRR14721983	Eukaryota	Ascomycota	Lecanoromycetes	Ostropales	Gyalectaceae	Gyalecta	Gyalecta farlowii	87.1998	0.992754	0.0199893	0.341953	4.73297	0.0977263	0	0.2235	0	0.00460077	0.167505
SRR14722012	Eukaryota	Ascomycota	Lecanoromycetes	Ostropales	Stictidaceae	Stictis	Stictis urceolata	84.9317	3.72361	0	0.809547	3.58907	0.0292798	0	0	0	0.0173712	0
SRR18162826	Eukaryota	Ascomycota	Lecanoromycetes	Ostropales	Stictidaceae	Stictis	Stictis urceolata	79.1862	0.617098	0	0.157616	6.73469	0	0.00581275	0.134527	0	0.00587169	0.00791977
SRR14722263	Eukaryota	Ascomycota	Lecanoromycetes	Ostropomycetidae incertae sedis	Ostropomycetidae incertae sedis	Dictyocatenulata	Dictyocatenulata alba	76.6068	0.0687123	0	3.1688	5.94681	0	0	0	0	0	0.045559
SRR13685156	Eukaryota	Ascomycota	Lecanoromycetes	Peltigerales	Coccocarpiaceae	Coccocarpia	Coccocarpia palmicola	35.3959	0	0	0.165346	2.19442	0.0509598	0	0.0434985	0	0	0.0134929
SRR14722230	Eukaryota	Ascomycota	Lecanoromycetes	Peltigerales	Coccocarpiaceae	Coccocarpia	Coccocarpia palmicola	34.0198	0	0	0.157035	2.30815	0.0449575	0	0.111566	0	0	0.0106297
SRR14721954	Eukaryota	Ascomycota	Lecanoromycetes	Peltigerales	Collemataceae	Collema	Collema furfuraceum	43.3141	0	0.0188372	0.101466	2.31346	0.261921	0	0.0639052	0	0	0.0159986
SRR1531545	Eukaryota	Ascomycota	Lecanoromycetes	Peltigerales	Collemataceae	Leptogium	Leptogium austroamericanum	30.3955	0.0341881	0	0.290312	3.47023	0.201093	0	0.093128	0	0	0.0115119
SRR13685151	Eukaryota	Ascomycota	Lecanoromycetes	Peltigerales	Collemataceae	Leptogium	Leptogium hirsutum	29.5859	0	0.0417406	0.140378	1.36678	0	0	0.0206828	0	0	0.0164868
SRR14722197	Eukaryota	Ascomycota	Lecanoromycetes	Peltigerales	Collemataceae	Leptogium	Leptogium corticola	47.8792	0.0148324	0	0.0315203	2.31526	0	0	0.0350189	0	0	0
SRR14722235	Eukaryota	Ascomycota	Lecanoromycetes	Peltigerales	Collemataceae	Leptogium	Leptogium cyanescens	42.6028	0	0	0.0788826	2.38939	0	0	0	0	0	0
SRR14722161	Eukaryota	Ascomycota	Lecanoromycetes	Peltigerales	Collemataceae	Leptogium	Leptogium austroamericanum	49.163	0.0142255	0	0.223935	1.91285	0.033119	0.00355517	0.0195753	0	0	0
SRR14722145	Eukaryota	Ascomycota	Lecanoromycetes	Peltigerales	Collemataceae	Leptogium	Leptogium chloromelum	40.9289	0.00444199	0.0151604	0.0148836	2.86263	0.0113578	0	0.0175499	0	0	0.0138944
SRR14722137	Eukaryota	Ascomycota	Lecanoromycetes	Peltigerales	Collemataceae	Leptogium	Leptogium hirsutum	28.868	0	0.0440567	0.151167	1.4572	0	0.0183337	0.0202026	0	0	0.016104
SRR14722015	Eukaryota	Ascomycota	Lecanoromycetes	Peltigerales	Collemataceae	Leptogium	Leptogium corticola	39.2203	0	0	0.0133912	2.28033	0	0	0.0165174	0	0	0.0141809
SRR14721930	Eukaryota	Ascomycota	Lecanoromycetes	Peltigerales	Collemataceae	Leptogium	Leptogium corticola	1.71829	0	0	0.0290401	0.293834	0	0	0	0	0	0
SRR14722315	Eukaryota	Ascomycota	Lecanoromycetes	Peltigerales	Collemataceae	Scytinium	Scytinium lichenoides	3.34185	0	0	0.157304	3.03467	0	0	0.149062	0	0	0
SRR14722285	Eukaryota	Ascomycota	Lecanoromycetes	Peltigerales	Collemataceae	Scytinium	Scytinium dactylinum	1.98848	0.0104419	0	1.94113	1.09313	0	0.0331607	0	0	0	0
SRR14722236	Eukaryota	Ascomycota	Lecanoromycetes	Peltigerales	Lobariaceae	Crocodia	Crocodia aurata	89.4939	1.53898	0	0.0766108	1.28333	0	0	0.0569326	0	0.0364489	0
SRR14722019	Eukaryota	Ascomycota	Lecanoromycetes	Peltigerales	Lobariaceae	Dendriscocaulon	Dendriscocaulon intricatulum	64.4685	0	0.0137182	0.225598	1.87534	0	0	0.148239	0	0.0259375	0.0331868
SRR14722258	Eukaryota	Ascomycota	Lecanoromycetes	Peltigerales	Lobariaceae	Emmanuelia	Emmanuelia ravenelii	74.7088	0.636692	0.0171666	0.170385	4.22802	0.0147613	0	0.199238	0	0.0263091	0.157063
SRR5621726	Eukaryota	Ascomycota	Lecanoromycetes	Peltigerales	Lobariaceae	Lobaria	Lobaria pulmonaria	94.9282	0	0	0	0.380402	0	0	0	0	0	0
SRR5947236	Eukaryota	Ascomycota	Lecanoromycetes	Peltigerales	Lobariaceae	Lobaria	Lobaria pulmonaria	55.8281	16.5982	0	0.585261	5.82368	0.00623806	0	0.0602288	0	0.00808841	0.0924222
SRR5947238	Eukaryota	Ascomycota	Lecanoromycetes	Peltigerales	Lobariaceae	Lobaria	Lobaria pulmonaria	46.9122	18.3602	0.00631636	1.05388	5.90389	0.00608199	0	0.0459034	0	0.0185768	0.0982695
SRR5947237	Eukaryota	Ascomycota	Lecanoromycetes	Peltigerales	Lobariaceae	Lobaria	Lobaria pulmonaria	42.596	19.3574	0	2.78862	2.56514	0.00213183	0	0.0636543	0	0.0057911	0.0141299
SRR5947240	Eukaryota	Ascomycota	Lecanoromycetes	Peltigerales	Lobariaceae	Lobaria	Lobaria pulmonaria	46.9386	19.1091	0.00812613	0.93605	6.49276	0.019771	0	0.0525829	0.000516529	0.00788316	0.149988
SRR14722237	Eukaryota	Ascomycota	Lecanoromycetes	Peltigerales	Lobariaceae	Lobaria	Lobaria pulmonaria	80.7597	1.47452	0	0.188772	1.9732	0	0	0.074018	0	0	0.00664895
SRR18162809	Eukaryota	Ascomycota	Lecanoromycetes	Peltigerales	Lobariaceae	Lobaria	Lobaria immixta	83.1414	0.434915	0.00974253	0.0556167	2.26414	0	0	0.0438061	0	0	0.00236684
SRR14721963	Eukaryota	Ascomycota	Lecanoromycetes	Peltigerales	Lobariaceae	Pseudocyphellaria	Pseudocyphellaria holartica	60.6464	0	0	0	0.883211	0	0	0.0308127	0	0	0
SRR18162834	Eukaryota	Ascomycota	Lecanoromycetes	Peltigerales	Lobariaceae	Pseudocyphellaria	Pseudocyphellaria aurata	68.977	11.3511	0	0.329279	4.56884	0.0158823	0	0	0	0	0.329884
SRR14722208	Eukaryota	Ascomycota	Lecanoromycetes	Peltigerales	Lobariaceae	Ricasolia	Ricasolia quercizans	78.4547	0.328589	0	0	0.860411	0	0	0.00578023	0	0.024769	0
SRR14722112	Eukaryota	Ascomycota	Lecanoromycetes	Peltigerales	Lobariaceae	Sticta	Sticta sp	68.4019	0.020248	0	0.0762088	1.16673	0.00245516	0	0.0297109	0	0.0169249	0.0301942
SRR14722008	Eukaryota	Ascomycota	Lecanoromycetes	Peltigerales	Lobariaceae	Sticta	Sticta fragilinata	46.8404	0	0	0	1.5539	0	0	0.0229625	0	0	0
SRR14721972	Eukaryota	Ascomycota	Lecanoromycetes	Peltigerales	Lobariaceae	Sticta	Sticta carolinensis	18.7256	0	0	0.0436103	1.4289	0.0360043	0	0	0	0	0
SRR14722267	Eukaryota	Ascomycota	Lecanoromycetes	Peltigerales	Lobariaceae	Sticta	Sticta deyana	2.86323	0	0	0.231424	0.373171	0	0	0	0	0	0
SAMN25961864	Eukaryota	Ascomycota	Lecanoromycetes	Peltigerales	Lobariaceae	Sticta	Sticta canariensis	44.3741	22.7402	0.0220045	0.755764	12.0631	0.0460836	0	0.112686	0	0.0494878	0.104369
SRR14722175	Eukaryota	Ascomycota	Lecanoromycetes	Peltigerales	Nephromataceae	Nephroma	Nephroma helveticum	65.9568	0	0.0124302	0.0264476	2.62359	0	0	0.0330799	0	0	0
SRR14722113	Eukaryota	Ascomycota	Lecanoromycetes	Peltigerales	Nephromataceae	Nephroma	Nephroma helveticum	35.8309	0.00231173	0.00803282	0.0121478	1.05116	0	0	0.104595	0	0	0.0315282
SRR14722062	Eukaryota	Ascomycota	Lecanoromycetes	Peltigerales	Pannariaceae	Fuscopannaria	Fuscopannaria leucosticta	62.1885	0	0.029095	0.065562	1.35774	0.00855138	0	0.0278166	0	0	0
SRR14722247	Eukaryota	Ascomycota	Lecanoromycetes	Peltigerales	Pannariaceae	Fuscopannaria	Fuscopannaria leucosticta	8.13031	0	0	0	0.141948	0	0	0	0	0	0.030813
SRR14721953	Eukaryota	Ascomycota	Lecanoromycetes	Peltigerales	Pannariaceae	Pannaria	Pannaria tavaresii	53.5559	0.0206253	0.0153051	3.97642	3.19119	0	0	0	0	0.0182953	0.0152325
ERR4179391	Eukaryota	Ascomycota	Lecanoromycetes	Peltigerales	Peltigeraceae	Peltigera	Peltigera polydactylon	37.0876	0.0978242	0.0178688	0.285278	9.75036	0.0433006	0	0.334744	0	0.0647878	0.102079
SRR3400372	Eukaryota	Ascomycota	Lecanoromycetes	Peltigerales	Peltigeraceae	Peltigera	Peltigera sp.	50.6589	0	0.0385845	0.30593	10.7108	0.0174252	0	0.889536	0	0	0.0291246
SRR11470009	Eukaryota	Ascomycota	Lecanoromycetes	Peltigerales	Peltigeraceae	Peltigera	Peltigera hymenina	44.9685	0.0119482	0.0109566	0.483556	7.12631	0.0396304	0.00953055	0.318644	0	0.0121402	0.148651
SRR11456923	Eukaryota	Ascomycota	Lecanoromycetes	Peltigerales	Peltigeraceae	Peltigera	Peltigera hydrothyria	34.073	0.0187465	0.0320842	0.0176766	4.54988	0	0.00492607	0.0357981	0	0.00770027	0.036909
SRR11456922	Eukaryota	Ascomycota	Lecanoromycetes	Peltigerales	Peltigeraceae	Peltigera	Peltigera hydrothyria	19.4389	0	0	0.0107706	2.42806	0	0	0.0786701	0	0	0.0553158
SRR11456918	Eukaryota	Ascomycota	Lecanoromycetes	Peltigerales	Peltigeraceae	Peltigera	Peltigera dolichorhiza	59.9989	0	0	0.130275	6.55621	0.0802505	0	0.176064	0	0.0197269	0.0270738
SRR11456917	Eukaryota	Ascomycota	Lecanoromycetes	Peltigerales	Peltigeraceae	Peltigera	Peltigera phyllidiosa	55.5971	0.0189014	0	0.149685	4.93217	0	0	0.0755863	0	0	0.030237
SRR11456915	Eukaryota	Ascomycota	Lecanoromycetes	Peltigerales	Peltigeraceae	Peltigera	Peltigera aphthosa	52.495	1.80039	0.0324854	0.448569	9.44658	0.0864792	0	0.234223	0	0.045622	0.0335358
SRR11456914	Eukaryota	Ascomycota	Lecanoromycetes	Peltigerales	Peltigeraceae	Peltigera	Peltigera extenuata	54.7943	0.0252684	0.00602103	0.325319	6.79601	0.0399857	0.000422791	0.174177	0	0.0577154	0.0946528
SRR11456913	Eukaryota	Ascomycota	Lecanoromycetes	Peltigerales	Peltigeraceae	Peltigera	Peltigera malacea	43.5375	0.0260839	0.0442235	0.459863	11.7367	0.023658	0	0.29614	0	0.0159789	0.0904987
SRR11456921	Eukaryota	Ascomycota	Lecanoromycetes	Peltigerales	Peltigeraceae	Peltigera	Peltigera evansiana	39.5415	0.053921	0	0.0392761	3.44463	0.0500497	0	0.083844	0	0.0204796	0.0144269
SRR12518904	Eukaryota	Ascomycota	Lecanoromycetes	Peltigerales	Peltigeraceae	Peltigera	Peltigera canina	17.7806	0.0171622	0	0.1014	1.2918	0	0	0.034315	0	0	0.0241534
SRR12326202	Eukaryota	Ascomycota	Lecanoromycetes	Peltigerales	Peltigeraceae	Peltigera	Peltigera ponojensis	28.926	0.0597555	0.0268839	0.102401	4.22036	0.00852447	0.00223792	0.221159	0	0.0099473	0.0268365
SRR14561385	Eukaryota	Ascomycota	Lecanoromycetes	Peltigerales	Peltigeraceae	Peltigera	Peltigera rufescens	60.2597	0.0436528	0.0297327	0.282108	10.1429	0.0337544	0	0.116528	0	0	0.0450746
SRR14722317	Eukaryota	Ascomycota	Lecanoromycetes	Peltigerales	Peltigeraceae	Peltigera	Peltigera praetextata	63.5023	0.0112837	0.00905759	0.0251879	2.88224	0	0	0.132975	0	0.10477	0.0535927
SRR14722149	Eukaryota	Ascomycota	Lecanoromycetes	Peltigerales	Peltigeraceae	Peltigera	Peltigera sp. Lendemer_46965_NY-2794668	5.61047	0	0.010453	0.0115729	0.188565	0.0482142	0.0316259	0.0232474	0	0	0.0329629
SRR14722320	Eukaryota	Ascomycota	Lecanoromycetes	Peltigerales	Peltigeraceae	Peltigera	Peltigera praetextata	34.7589	0	0	0.0660537	1.59953	0.0111095	0	0.11333	0	0.0110598	0
SRR14722282	Eukaryota	Ascomycota	Lecanoromycetes	Peltigerales	Peltigeraceae	Peltigera	Peltigera neckeri	6.35529	0	0	0.0490742	0.37516	0	0	0	0	0	0
SRR14766324	Eukaryota	Ascomycota	Lecanoromycetes	Peltigerales	Peltigeraceae	Peltigera	Peltigera venosa	43.9575	24.5253	0.00351144	6.39627	4.7683	0.00685934	0.0166578	0.159046	0	0.218597	0.126342
SRR14766325	Eukaryota	Ascomycota	Lecanoromycetes	Peltigerales	Peltigeraceae	Peltigera	Peltigera leucophlebia	71.8701	2.358	0.0140188	0.0921	4.72805	0.0451024	0.00140088	0.180575	0	0.0127885	0.100041
SRR15568737	Eukaryota	Ascomycota	Lecanoromycetes	Peltigerales	Peltigeraceae	Peltigera	Peltigera canina	48.6621	0.0346311	0.0320494	0.322571	9.11433	0.0482396	0	0.287808	0	0.0504736	0.0550002
SAMN25961859	Eukaryota	Ascomycota	Lecanoromycetes	Peltigerales	Peltigeraceae	Peltigera	Peltigera leucophlebia	80.2181	0.091676	0.00701711	0.094843	5.50532	0.0220898	0	0.224364	0	0.0279107	0.0145712
SRR14722307	Eukaryota	Ascomycota	Lecanoromycetes	Peltigerales	Placynthiaceae	Placynthium	Placynthium petersii	49.3345	0.0163851	0	0.510091	2.57354	0.0275501	0	0.250419	0	0	0.0201975
SRR1531517	Eukaryota	Ascomycota	Lecanoromycetes	Pertusariales	Icmadophilaceae	Dibaeis	Dibaeis baeomyces	76.8132	0.0255755	0	0.0751573	1.92753	0.132563	0	0.178371	0	0	0
SRR14722288	Eukaryota	Ascomycota	Lecanoromycetes	Pertusariales	Icmadophilaceae	Dibaeis	Dibaeis sorediata	81.6045	1.23671	0	0.0624867	1.97516	0	0	0	0	0	0
SRR13685159	Eukaryota	Ascomycota	Lecanoromycetes	Pertusariales	Icmadophilaceae	Icmadophila	Icmadophila ericetorum	34.8117	59.2944	0	0.253807	1.23945	0.0630404	0	0.021102	0	0	0.105108
SRR14722228	Eukaryota	Ascomycota	Lecanoromycetes	Pertusariales	Icmadophilaceae	Icmadophila	Icmadophila ericetorum	38.4219	55.7259	0.0224734	0.26631	1.64625	0.111188	0	0	0	0	0.0711072
SRR18162816	Eukaryota	Ascomycota	Lecanoromycetes	Pertusariales	Icmadophilaceae	Icmadophila	Icmadophila ericetorum	42.4449	30.5949	0.0243913	0.15226	2.61172	0.00673128	0	0.00528246	0	0.00339115	0.00734105
SRR14721980	Eukaryota	Ascomycota	Lecanoromycetes	Pertusariales	Megasporaceae	Aspicilia	Aspicilia laevata	79.0673	0.542714	0	0.130869	2.15125	0	0	0.0523906	0	0	0
SRR14722159	Eukaryota	Ascomycota	Lecanoromycetes	Pertusariales	Ochrolechiaceae	Ochrolechia	Ochrolechia arborea	88.1497	0.276771	0	0.0589898	1.89158	0.024401	0.0277933	0.226372	0	0	0.0216032
SRR14721999	Eukaryota	Ascomycota	Lecanoromycetes	Pertusariales	Ochrolechiaceae	Ochrolechia	Ochrolechia trochophora	81.8561	1.16572	0	0.319076	3.46361	0	0	0.0645732	0	0	0.0788485
SRR18162838	Eukaryota	Ascomycota	Lecanoromycetes	Pertusariales	Pertusariaceae	Agyrium	Agyrium rufum	75.4187	0	0	0	0.561135	0	0	0	0	0	0
SRR14722186	Eukaryota	Ascomycota	Lecanoromycetes	Pertusariales	Pertusariaceae	Lepra	Lepra pustulata	89.7887	1.27874	0.0329273	0.614712	3.65408	0	0	0.0302843	0	1.35692	0.0816745
SRR14722227	Eukaryota	Ascomycota	Lecanoromycetes	Pertusariales	Pertusariaceae	Lepra	Lepra trachythallina	89.7683	0.706908	0	0.0758491	3.26002	0	0	0	0	0	0
SRR14722190	Eukaryota	Ascomycota	Lecanoromycetes	Pertusariales	Pertusariaceae	Lepra	Lepra amara	83.5584	0.982414	0	0.376221	2.92125	0	0	0.0272325	0	0	0
SRR14722109	Eukaryota	Ascomycota	Lecanoromycetes	Pertusariales	Pertusariaceae	Lepra	Lepra andersoniae	95.4104	0.2353	0	0.00736241	0.874018	0	0.0432679	0	0	0	0
SRR14721995	Eukaryota	Ascomycota	Lecanoromycetes	Pertusariales	Pertusariaceae	Lepra	Lepra amara	78.5401	2.42098	0	0.763361	5.85467	0	0	0.107724	0	0	0.373048
SRR13685180	Eukaryota	Ascomycota	Lecanoromycetes	Pertusariales	Pertusariaceae	Pertusaria	Pertusaria obruta	81.7722	1.84256	0	0.325199	5.14598	0.0317671	0	0.167721	0	0	0.0626937
SRR13685150	Eukaryota	Ascomycota	Lecanoromycetes	Pertusariales	Pertusariaceae	Pertusaria	Pertusaria ostiolata	73.7348	0.418568	0.0378796	0.167778	6.59274	0.0300834	0.032093	0.0701013	0	0	0.0485328
SRR14722212	Eukaryota	Ascomycota	Lecanoromycetes	Pertusariales	Pertusariaceae	Pertusaria	Pertusaria paratuberculifera	72.1068	0.937057	0	0.170407	4.56655	0.0125683	0	0.0496872	0.0266655	0	0.021036
SRR14722211	Eukaryota	Ascomycota	Lecanoromycetes	Pertusariales	Pertusariaceae	Pertusaria	Pertusaria subpertusa	78.1739	0.940023	0.0243652	0.753917	8.84354	0.0381696	0	0	0	0	0.0255768
SRR14722191	Eukaryota	Ascomycota	Lecanoromycetes	Pertusariales	Pertusariaceae	Pertusaria	Pertusaria macounii	69.463	1.33448	0.0166584	0.239008	5.22978	0	0	0.0441113	0	0.0231961	0
SRR14722136	Eukaryota	Ascomycota	Lecanoromycetes	Pertusariales	Pertusariaceae	Pertusaria	Pertusaria ostiolata	72.7167	0.382304	0.0375877	0.170684	7.13986	0.0298502	0	0.0849243	0	0	0
SRR14722067	Eukaryota	Ascomycota	Lecanoromycetes	Pertusariales	Pertusariaceae	Pertusaria	Pertusaria epixantha	39.3718	26.6607	0.0293533	0.250724	6.60336	0.00781177	0	0.0389996	0	0	0.0278058
SRR14722056	Eukaryota	Ascomycota	Lecanoromycetes	Pertusariales	Pertusariaceae	Pertusaria	Pertusaria plittiana	71.3219	0.588733	0.0123786	0.187361	8.71937	0.0505529	0	0.202117	0	0.00958133	0.042541
SRR14722010	Eukaryota	Ascomycota	Lecanoromycetes	Pertusariales	Pertusariaceae	Pertusaria	Pertusaria propinqua	82.0025	0.730329	0	0.320869	4.85767	0	0	0.0632261	0	0	0
SRR14721984	Eukaryota	Ascomycota	Lecanoromycetes	Pertusariales	Pertusariaceae	Pertusaria	Pertusaria plittiana	80.5269	0.769864	0	0.123019	4.50125	0.0744759	0	0.0529632	0	0	0.0573784
SRR14722330	Eukaryota	Ascomycota	Lecanoromycetes	Pertusariales	Pertusariaceae	Pertusaria	Pertusaria obruta	81.8552	1.84321	0	0.325433	5.14478	0.0317897	0	0.16784	0	0	0.0627384
SRR14722255	Eukaryota	Ascomycota	Lecanoromycetes	Pertusariales	Pertusariaceae	Pertusaria	Pertusaria epixantha	79.79	0.448225	0.0381494	0.246211	4.6818	0	0	0.0873807	0	0	0
SRR14722085	Eukaryota	Ascomycota	Lecanoromycetes	Pertusariales	Pertusariaceae	Pseudosagedia	Pseudosagedia rhaphidosperma	75.2102	1.49989	0	0.122977	1.14813	0	0	0.181494	0	0	0.00769462
SRR14722213	Eukaryota	Ascomycota	Lecanoromycetes	Pertusariales	Pertusariaceae	Pseudosagedia	Pseudosagedia isidiata	73.1503	0.435522	0.00630145	0.238077	8.45367	0.0624487	0	0	0	0.00842437	0.0729956
SRR14721977	Eukaryota	Ascomycota	Lecanoromycetes	Pertusariales	Pertusariaceae	Pseudosagedia	Pseudosagedia cestrensis	74.9645	0.654422	0	0.1155	12.2913	0	0	0.0723534	0	0	0.113684
SRR14722242	Eukaryota	Ascomycota	Lecanoromycetes	Pertusariales	Pertusariaceae	Pseudosagedia	Pseudosagedia sp	15.5743	0.139289	0	0.0301314	2.20699	0.00415127	0	0.00651751	0	0	0.0251703
SRR18162822	Eukaryota	Ascomycota	Lecanoromycetes	Pertusariales	Pertusariaceae	Varicellaria	Varicellaria rhodocarpa	43.4078	1.12369	0	0.361541	12.8548	0.0721254	0.000561838	0.378712	0	0.0325257	0.0327149
SRR18162811	Eukaryota	Ascomycota	Lecanoromycetes	Pezizomycotina incertae sedis	Pezizomycotina incertae sedis	Bachmanniomyces	Bachmanniomyces sp. S44760	43.8752	8.58017	0.0545797	0.185769	6.57293	0.0611615	0	0.0836647	0.00263119	0.00292547	0.046301
SRR14722165	Eukaryota	Ascomycota	Lecanoromycetes	Rhizocarpales	Rhizocarpaceae	Rhizocarpon	Rhizocarpon subgeminatum	64.8574	0.153631	0	0.172858	5.81418	0.00730962	0	0.0919646	0	0.0150916	0.0176234
SRR14722046	Eukaryota	Ascomycota	Lecanoromycetes	Rhizocarpales	Rhizocarpaceae	Rhizocarpon	Rhizocarpon geographicum	60.1406	1.72581	0.0384215	0.109704	9.70023	0	0	0.154291	0	0.0169307	0.0408384
SRR18162824	Eukaryota	Ascomycota	Lecanoromycetes	Rhizocarpales	Sporastatiaceae	Toensbergia	Toensbergia leucococca	67.3952	7.81126	0	0.12336	1.1009	0.000503358	0.0030222	0.0515134	0	0.00710273	0.0108646
SRR14722224	Eukaryota	Ascomycota	Lecanoromycetes	Sarrameanales	Sarrameanaceae	Loxospora	Loxospora ochrophaea	77.2357	0.168559	0.0481232	0.0520531	3.04979	0	0	0	0	0	0
SRR14722203	Eukaryota	Ascomycota	Lecanoromycetes	Sarrameanales	Sarrameanaceae	Loxospora	Loxospora elatina	91.8164	1.78747	0	0.130942	1.08856	0	0	0.124959	0	0.0573238	0
SRR18162808	Eukaryota	Ascomycota	Lecanoromycetes	Sarrameanales	Sarrameanaceae	Loxospora	Loxospora ochrophaea	80.9384	0	0.00421272	0.653112	3.99261	0.431576	0	0	0	0.243219	0
SRR18162831	Eukaryota	Ascomycota	Lecanoromycetes	Sarrameanales	Schaereriaceae	Schaereria	Schaereria dolodes	73.0086	0	0	0.042472	0.546119	0	0	0.0432241	0	0	0.000813574
SRR14722072	Eukaryota	Ascomycota	Lecanoromycetes	Teloschistales	Brigantiaeaceae	Brigantiaea	Brigantiaea leucoxantha	87.7703	0.429572	0	0.0252126	2.39044	0	0	0	0	0	0
SRR23143849	Eukaryota	Ascomycota	Lecanoromycetes	Teloschistales	Letrouitiaceae	Letrouitia	Letrouitia transgressa	45.9278	1.1121	0.0203812	0.0793223	7.57573	0.00184191	0	0.0136533	0	0.00818433	0.00387096
SRR23143848	Eukaryota	Ascomycota	Lecanoromycetes	Teloschistales	Letrouitiaceae	Letrouitia	Letrouitia leprolyta	1.42921	4.34986	0.00442378	0.0578188	0.718307	0.00276678	0	0.611161	0	0	0.00255552
SRR23143841	Eukaryota	Ascomycota	Lecanoromycetes	Teloschistales	Letrouitiaceae	Letrouitia	Letrouitia transgressa	15.0754	8.2944	0.0136487	1.48234	6.28273	0	0.00678841	0.0465978	0.00154114	0.00140302	0.0436691
SRR14722221	Eukaryota	Ascomycota	Lecanoromycetes	Teloschistales	Megalosporaceae	Megalospora	Megalospora porphyritis	72.8685	1.15253	0.03115	0.00818692	1.16194	0	0	0.0785855	0	0.00214397	0.00738754
SRR9610074	Eukaryota	Ascomycota	Lecanoromycetes	Teloschistales	Teloschistaceae	Caloplaca	Caloplaca cupilifera SN02	89.4483	3.83887	0.0561874	0.332551	2.77115	0	0	0.0300003	0	0.0292414	0
SRR9610072	Eukaryota	Ascomycota	Lecanoromycetes	Teloschistales	Teloschistaceae	Caloplaca	Caloplaca cinnabarina SN04	82.4125	4.02258	0	0.425777	2.01294	0	0	0.0322249	0	0	0
SRR23143831	Eukaryota	Ascomycota	Lecanoromycetes	Teloschistales	Teloschistaceae	Caloplaca	Caloplaca aetnensis lichen thallus LIQ82CAATT	79.5491	3.89523	0	0.640063	2.46223	0.00161503	0	0.00578146	0	0	0
SRR23143829	Eukaryota	Ascomycota	Lecanoromycetes	Teloschistales	Teloschistaceae	Caloplaca	Caloplaca ligustica lichen thallus LIQ85CALI	40.4726	2.11923	0	0.162784	1.24786	0	0	0.00560956	0	0	0
SRR23143839	Eukaryota	Ascomycota	Lecanoromycetes	Teloschistales	Teloschistaceae	Caloplaca	Caloplaca aegea lichen thallus LIQ143CAAG	36.3635	1.8759	0	0.768885	1.03129	0.0022587	0	4.52335	0	0	0
SRR23143836	Eukaryota	Ascomycota	Lecanoromycetes	Teloschistales	Teloschistaceae	Flavoplaca	Flavoplaca oasis	23.0377	11.0918	0.00717501	0.279074	2.11474	0.00590982	0.00186376	0.0142814	0	0.0132862	0.0179339
SRR14722210	Eukaryota	Ascomycota	Lecanoromycetes	Teloschistales	Teloschistaceae	Phaeoplaca	Phaeoplaca camptidia	84.4984	0.548007	0.00917557	0.14914	2.5353	0	0.00536018	0.0284784	0	0	0.0372204
SRR23143840	Eukaryota	Ascomycota	Lecanoromycetes	Teloschistales	Teloschistaceae	Seirophora	Seirophora lacunosa	6.75845	25.5088	0.008922	0.146271	2.51629	0.0131723	0	0.0246174	0.00216797	0.0042964	0.0338081
SRR23143835	Eukaryota	Ascomycota	Lecanoromycetes	Teloschistales	Teloschistaceae	Seirophora	Seirophora villosa	28.2281	6.53101	0.00903599	0.383033	1.03623	0.00269036	0.00072719	0.0247813	0	0.00496733	0.00768713
SRR23143850	Eukaryota	Ascomycota	Lecanoromycetes	Teloschistales	Teloschistaceae	Seirophora	Seirophora lacunosa	58.6061	20.983	0.0123017	0.12942	4.39159	0.0128062	0	0.0424408	0.00568364	0	0.0300681
SRR23143851	Eukaryota	Ascomycota	Lecanoromycetes	Teloschistales	Teloschistaceae	Teloschistes	Teloschistes peruvian	19.6114	4.64799	0.0216371	0.104718	2.51883	0.0331398	5.12352	3.16465	0	0.0127631	0.0172165
SRR23143844	Eukaryota	Ascomycota	Lecanoromycetes	Teloschistales	Teloschistaceae	Teloschistes	Teloschistes chrysophthalmus	72.7648	10.4926	0.00536853	0.376857	1.8771	0.00638842	0.00257643	0.00583026	0.000705152	0.037997	0.0209149
SRR23143838	Eukaryota	Ascomycota	Lecanoromycetes	Teloschistales	Teloschistaceae	Teloschistes	Teloschistes flavicans	66.6006	13.2895	0.00532681	0.0546226	2.88956	0.00594591	0	0.0227317	0	0	0.0151199
SRR23143852	Eukaryota	Ascomycota	Lecanoromycetes	Teloschistales	Teloschistaceae	Usnochroma	Usnochroma carphinea	71.9932	6.65837	0.00828954	0.651866	4.29878	0	0.00720889	0.0986371	0	0	0.0154914
SRR23143834	Eukaryota	Ascomycota	Lecanoromycetes	Teloschistales	Teloschistaceae	Variospora	Variospora aurantia	84.463	6.13967	0	1.042	2.17665	0	0	0	0	0.0251953	0.0254042
SRR14722176	Eukaryota	Ascomycota	Lecanoromycetes	Teloschistales	Teloschistaceae	Xanthocarpia	Xanthocarpia feracissima	27.5867	0.558377	0	0.0274463	1.2884	0.00414324	0.00843768	0.0789825	0	0.00214171	0.00254752
SRR23143842	Eukaryota	Ascomycota	Lecanoromycetes	Teloschistales	Teloschistaceae	Xanthomendoza	Xanthomendoza cf. fulva	56.8598	4.42243	0	0.319446	2.99911	0	0.00155539	0.110083	0	0.0312801	0.00910977
SRR350469	Eukaryota	Ascomycota	Lecanoromycetes	Teloschistales	Teloschistaceae	Xanthoria	Xanthoria parietina	86.2257	0	0	0	3.71175	0	0	0.180578	0	0	0.0929265
SRR23143833	Eukaryota	Ascomycota	Lecanoromycetes	Teloschistales	Teloschistaceae	Xanthoria	Xanthoria mediterranea	12.8031	55.7056	0.00831146	0.415755	4.39728	0.00810109	0.0010076	0.00530022	0.00148073	0.00364861	0.0169361
SRR23143847	Eukaryota	Ascomycota	Lecanoromycetes	Teloschistales	Teloschistaceae	Xanthoria	Xanthoria aureola	72.1547	5.67711	0.00826436	0.0742508	1.95371	0.00149881	0	0.0180026	0	0.00719076	0.00820562
SRR23143845	Eukaryota	Ascomycota	Lecanoromycetes	Teloschistales	Teloschistaceae	Xanthoria	Xanthoria steineri	59.2525	9.40856	0.0054757	1.02657	2.28929	0.0507009	0	0.00981836	0.000689235	0.000611528	0.0141697
SRR23143843	Eukaryota	Ascomycota	Lecanoromycetes	Teloschistales	Teloschistaceae	Xanthoria	Xanthoria sp.	52.075	4.23028	0.00201872	0.155855	1.37947	0.00491909	0	0.0414177	0	0.00168125	0.0145739
SRR23143837	Eukaryota	Ascomycota	Lecanoromycetes	Teloschistales	Teloschistaceae	Xanthoria	Xanthoria sp.	41.1394	2.08694	0.00140561	0.123277	1.68832	0.00319802	0	0.047238	0	0	0
SRR18162812	Eukaryota	Ascomycota	Lecanoromycetes	Trapeliales	Trapeliaceae	Lambiella	Lambiella insularis	65.8491	0	0	0.222651	3.54331	0	0	0	0	0	0
SRR18162810	Eukaryota	Ascomycota	Lecanoromycetes	Trapeliales	Trapeliaceae	Lignoscripta	Lignoscripta atroalba	82.4113	0.857564	0.00108018	0.0309784	1.91264	0.000241502	0	0.135188	0.000245111	0	0.00149961
SRR18162833	Eukaryota	Ascomycota	Lecanoromycetes	Trapeliales	Trapeliaceae	Ptychographa	Ptychographa xylographoides	7.2929	1.29831	0	0.41852	1.45469	0	0	0	0	0	0
SRR14722251	Eukaryota	Ascomycota	Lecanoromycetes	Trapeliales	Trapeliaceae	Trapelia	Trapelia coarctata	89.0452	2.29445	0.0023563	0.261792	2.58867	0.00173556	0	0.0433121	0	0.00303812	0.012738
SRR14721945	Eukaryota	Ascomycota	Lecanoromycetes	Trapeliales	Trapeliaceae	Trapelia	Trapelia placodioides	89.9716	0.541358	0	0.426076	0.878052	0	0	0.136572	0	0	0
SRR18162823	Eukaryota	Ascomycota	Lecanoromycetes	Trapeliales	Trapeliaceae	Trapelia	Trapelia coarctata	63.7249	0	0	0.0872111	22.5371	0	0	0	0	0	0
SRR14722199	Eukaryota	Ascomycota	Lecanoromycetes	Trapeliales	Trapeliaceae	Trapeliopsis	Trapeliopsis viridescens	82.4636	1.90434	0	0.0912088	2.17407	0	0	0	0	0	0
SRR14722039	Eukaryota	Ascomycota	Lecanoromycetes	Trapeliales	Trapeliaceae	Trapeliopsis	Trapeliopsis flexuosa	63.7863	1.53614	0	0.00792371	2.57863	0.0180478	0	0.0156884	0	0	0.00633731
SRR14722051	Eukaryota	Ascomycota	Lecanoromycetes	Trapeliales	Trapeliaceae	Xylographa	Xylographa trunciseda	67.7097	0.351703	0	0	2.34006	0	0	0.036897	0	0	0
SRR14722188	Eukaryota	Ascomycota	Lecanoromycetes	Trapeliales	Trapeliaceae	Xylographa	Xylographa vitiligo	38.1698	18.5673	0.0139509	0.441804	3.53808	1.40547	0.00246057	0.0248253	0	0.0159155	0.0376938
SRR18162821	Eukaryota	Ascomycota	Lecanoromycetes	Trapeliales	Trapeliaceae	Xylographa	Xylographa bjoerki	73.7052	0	0	0	5.80197	0	0	0	0	0	0
SRR18162820	Eukaryota	Ascomycota	Lecanoromycetes	Trapeliales	Trapeliaceae	Xylographa	Xylographa carneopallida	51.1211	19.1514	0.00821974	0.227599	8.15717	0.00918408	0	0.0279365	0	0.0135964	0.160446
SRR18162819	Eukaryota	Ascomycota	Lecanoromycetes	Trapeliales	Trapeliaceae	Xylographa	Xylographa opegraphella	63.1055	0.131173	0	0	0.837775	0.064316	0	0.0672911	0	0	0
SRR18162818	Eukaryota	Ascomycota	Lecanoromycetes	Trapeliales	Trapeliaceae	Xylographa	Xylographa pallens	63.1152	0	0	0	9.93242	0	0	0	0	0	0
SRR18162817	Eukaryota	Ascomycota	Lecanoromycetes	Trapeliales	Trapeliaceae	Xylographa	Xylographa parallela	48.8823	0	0.0713487	0	7.54314	0	0	0.0674503	0	0	0
SRR18162815	Eukaryota	Ascomycota	Lecanoromycetes	Trapeliales	Trapeliaceae	Xylographa	Xylographa soralifera	58.8048	0.0186566	0.0193861	0.0640435	16.4407	0.00851435	0.00159093	0.0936792	0.00088799	0.0878343	0.505475
SRR18162814	Eukaryota	Ascomycota	Lecanoromycetes	Trapeliales	Trapeliaceae	Xylographa	Xylographa soralifera	58.0169	0	0	8.51452	8.14857	0	0	0	0	0	0
SRR18162813	Eukaryota	Ascomycota	Lecanoromycetes	Trapeliales	Trapeliaceae	Xylographa	Xylographa vitiligo	23.4113	17.0718	0	0.108082	2.23431	0.00799215	0	0.0997569	0	0.00503263	0.015059
SRR14722202	Eukaryota	Ascomycota	Lecanoromycetes	Umbilicariales	Ophioparmaceae	Hypocenomyce	Hypocenomyce scalaris	94.8418	0.741224	0	0.031227	1.29765	0	0	0.184621	0	0	0
SRR14722223	Eukaryota	Ascomycota	Lecanoromycetes	Umbilicariales	Ropalosporaceae	Ropalospora	Ropalospora chlorantha	86.9394	0.2358	0	0.495729	3.93722	0	0	0.0966736	0	0	0.0485886
SAMEA3646771	Eukaryota	Ascomycota	Lecanoromycetes	Umbilicariales	Umbilicariaceae	Lasallia	Lasallia pustulata	49.8755	4.18996	0.0123579	0.067714	2.48897	0.0157061	0	0.00841764	0.000816729	0.013771	0.00111157
SAMN03339881	Eukaryota	Ascomycota	Lecanoromycetes	Umbilicariales	Umbilicariaceae	Lasallia	Lasallia pustulata	78.9438	8.65543	0	0.103796	2.28061	0.00173675	0	0.0307118	0	0	0.00151388
SAMN08225147	Eukaryota	Ascomycota	Lecanoromycetes	Umbilicariales	Umbilicariaceae	Lasallia	Lasallia hispanica	97.3427	0.252471	0.00124292	0.194956	1.65893	0	0	0.0707395	0	0	0
SRR8446868	Eukaryota	Ascomycota	Lecanoromycetes	Umbilicariales	Umbilicariaceae	Lasallia	Lasallia pustulata	68.404	14.4413	0	0.112221	2.46668	0.00336954	0	0.00337677	0.00375638	0.00445444	0.00293469
SRR14573781	Eukaryota	Ascomycota	Lecanoromycetes	Umbilicariales	Umbilicariaceae	Lasallia	Lasallia pustulata	73.9402	9.40245	0.00115939	0.22677	1.34933	0	0	0.722351	0	0.00395127	0.00524197
SRR14573780	Eukaryota	Ascomycota	Lecanoromycetes	Umbilicariales	Umbilicariaceae	Lasallia	Lasallia pustulata	72.8941	7.09552	0	0.247858	1.73515	0.0306888	0	0.574264	0	0.0344426	0.0105638
SRR14573779	Eukaryota	Ascomycota	Lecanoromycetes	Umbilicariales	Umbilicariaceae	Lasallia	Lasallia pustulata	61.3134	19.7288	0	0.171701	3.68353	0.00302347	0	0.0503855	0.00281051	0.00252407	0.00580313
SRR14573778	Eukaryota	Ascomycota	Lecanoromycetes	Umbilicariales	Umbilicariaceae	Lasallia	Lasallia pustulata	76.7111	4.41407	0.00171795	0.249028	2.27677	0	0	0.023527	0	0	0.00374745
SRR14722095	Eukaryota	Ascomycota	Lecanoromycetes	Umbilicariales	Umbilicariaceae	Lasallia	Lasallia papulosa	67.3594	0.218961	0	0.0260111	1.15576	0.00409217	0	0.0276204	0	0.0261081	0
SRR13514081	Eukaryota	Ascomycota	Lecanoromycetes	Umbilicariales	Umbilicariaceae	Umbilicaria	Umbilicaria phaea	40.3949	1.61842	0.0106999	0.118046	2.00358	0	0	0.579726	0	0	0.051743
SRR13514080	Eukaryota	Ascomycota	Lecanoromycetes	Umbilicariales	Umbilicariaceae	Umbilicaria	Umbilicaria phaea	63.5614	1.02794	0.0030583	0.119817	2.16725	0.00966643	0.00338892	0.394374	0	0	0.00371143
SRR13514078	Eukaryota	Ascomycota	Lecanoromycetes	Umbilicariales	Umbilicariaceae	Umbilicaria	Umbilicaria phaea	49.6596	6.3364	0.00240783	0.342456	2.11512	0	0	0.222902	0	0	0.283055
SRR13514077	Eukaryota	Ascomycota	Lecanoromycetes	Umbilicariales	Umbilicariaceae	Umbilicaria	Umbilicaria phaea	47.7967	7.68135	0.00141761	0.736035	3.2033	0	0	0.211189	0	0.00204742	0.00279563
SRR13514076	Eukaryota	Ascomycota	Lecanoromycetes	Umbilicariales	Umbilicariaceae	Umbilicaria	Umbilicaria phaea	62.5174	4.08634	0	0.272635	2.32314	0	0.00134044	0.584446	0	0	0.0162795
SRR13514075	Eukaryota	Ascomycota	Lecanoromycetes	Umbilicariales	Umbilicariaceae	Umbilicaria	Umbilicaria phaea	68.133	1.74607	0	0.153779	2.30925	0	0	0.440876	0	0	0.00685401
SRR13514085	Eukaryota	Ascomycota	Lecanoromycetes	Umbilicariales	Umbilicariaceae	Umbilicaria	Umbilicaria phaea	64.8654	0.925633	0	0.176014	1.15065	0	0	0.0578445	0	0	0
SRR13514084	Eukaryota	Ascomycota	Lecanoromycetes	Umbilicariales	Umbilicariaceae	Umbilicaria	Umbilicaria phaea	73.7618	0.931772	0	0.0251233	1.95332	0.00183103	0	0.0465482	0	0	0.00679178
SRR13514083	Eukaryota	Ascomycota	Lecanoromycetes	Umbilicariales	Umbilicariaceae	Umbilicaria	Umbilicaria phaea	59.2404	0.434016	0.0136908	0.0416232	2.97598	0.00669454	0.00630334	0.131909	0	0	0.00655385
SRR14722058	Eukaryota	Ascomycota	Lecanoromycetes	Umbilicariales	Umbilicariaceae	Umbilicaria	Umbilicaria mammulata	75.3401	0.0691222	0	0.0394025	4.6749	0	0	0.0842375	0	0	0
SRR14722016	Eukaryota	Ascomycota	Lecanoromycetes	Umbilicariales	Umbilicariaceae	Umbilicaria	Umbilicaria mammulata	88.9961	0.197315	0	0	4.5822	0.0202282	0	0.542361	0	0	0.0386253
SRR23143830	Eukaryota	Ascomycota	Lecanoromycetes	Umbilicariales	Umbilicariaceae	Umbilicaria	Umbilicaria vellea	64.1978	0.551767	0	0.400347	6.97004	0	0	0.186581	0	0.0360495	0.18026
SRR14722253	Eukaryota	Ascomycota	Lecanoromycetes	Umbilicariales	Umbilicariaceae	Xylopsora_friesii	Xylopsora_friesii	57.82	0.23526	0	0.106547	2.10422	0	0	0	0	0	0
SRR14721957	Eukaryota	Ascomycota	Lichinomycetes	Lichinales	Lichinaceae	Ephebe	Ephebe solida	18.759	0	0.00964739	0.0706546	1.17775	0	0	0	0	0	0.0335364
SRR19097890	Eukaryota	Ascomycota	Lichinomycetes	Lichinales	Lichinaceae	Lichina	Lichina confinis	22.8583	0.000631231	0	0	2.34465	0	0	0	0	0	0.0202521
SRR19097879	Eukaryota	Ascomycota	Lichinomycetes	Lichinales	Lichinaceae	Phylliscum	Phylliscum demangeonii	17.7453	0.00355743	0	0.00160214	3.99301	0	0	0.0252699	0	0	0
SRR19097882	Eukaryota	Ascomycota	Lichinomycetes	Lichinales	Lichinaceae	Watsoniomyces	Watsoniomyces obsoletus	9.1201	0.0112571	0	0.0495604	1.26142	0	0	0.0519414	0	0.0135638	0
SRR1531569	Eukaryota	Ascomycota	Lichinomycetes	Lichinales	Peltulaceae	Peltula	Peltula cylindrica	66.5593	0	0	0	6.77344	0	0	1.88803	0	0	0
SRR19097889	Eukaryota	Ascomycota	Lichinomycetes	Lichinales	Peltulaceae	Peltula	Peltula sp. TS41687	24.7874	0	0	0.0269548	2.46126	0	0	0	0	0	0
SRR19097891	Eukaryota	Ascomycota	Pezizomycotina	Vezdaeales	Vezdaeaceae	Vezdaea	Vezdaea aestivalis	10.9561	4.80442	0.00366317	0.0658834	3.60466	0.00067311	0	0.00116813	0	0.00110234	0.00589794
SRR19097881	Eukaryota	Ascomycota	Pezizomycotina	Vezdaeales	Vezdaeaceae	Vezdaea	Vezdaea acicularis	76.2947	1.53854	0.00525709	0.0787056	1.26598	0.00310272	0	0.0189149	0	0.0049698	0.0748571
