# Supplementary material for: A Biosynthetic and Taxonomic Atlas of the Global Lichen Holobiont
Source: Environ Microbiol. 2025 Jun 4;27(6):e70112. doi: 10.1111/1462-2920.70112 (PMC12136951; doi:10.1111/1462-2920.70112)
Supplement: Supplementary file 14 — DATASET 5. Metrics and summaries of MAGs recovered from all lichen datasets. [file EMI-27-e70112-s017.xlsx]

## Sheet: Bin summary
Dataset 5, Table 1: All metadata for all recovered MAGs from all lichen samples
	GENERAL METRICS								CHECKM2 OUTPUT												GTDB-TK OUTPUT
Bin	Sample	Size (Mbp)	Cov	GC	#Contigs	N50	Longest_contig	Quality	Completeness	Contamination	Completeness_Model_Used	Translation_Table_Used	Coding_Density	Contig_N50	Average_Gene_Length	Genome_Size(bp)	GC_Content	Total_Coding_Sequences	Total_Contigs	Max_Contig_Length	Domain	Phylum	Class	Order	Family	Genus	Species	fastani_reference	fastani_reference_radius	fastani_taxonomy	fastani_ani	fastani_af	closest_placement_reference	closest_placement_radius	closest_placement_taxonomy	closest_placement_ani	closest_placement_af	pplacer_taxonomy	classification_method	note	other_related_references(genome_id,species_name,radius,ANI,AF)	msa_percent	translation_table	red_value	warnings
SRR19097867_bin_0002	SRR19097867	5.42799	36.319	0.592648	99	103648	326124	High	100	0.02	Neural Network (Specific Model)	11	0.881	103648	320.451	5427990	0.59	4979	99	326124	Bacteria	Pseudomonadota	Gammaproteobacteria	Burkholderiales	Burkholderiaceae	Caballeronia	0	N/A	N/A	N/A	N/A	N/A	N/A	N/A	N/A	N/A	N/A	d__Bacteria;p__Pseudomonadota;c__Gammaproteobacteria;o__Burkholderiales;f__Burkholderiaceae;g__Caballeronia;s__	taxonomic classification defined by topology and ANI	classification based on placement in class-level tree	GCA_001190015.1, s__Caballeronia crenata, 95.0, 81.5, 0.64; GCF_018449635.1, s__Caballeronia sp018449635, 95.0, 81.33, 0.548; GCF_001424345.1, s__Caballeronia sp001424345, 95.0, 81.29, 0.557; GCF_001028175.1, s__Caballeronia mineralivorans, 95.0, 81.27, 0.519; GCF_018449515.1, s__Caballeronia sp018449515, 95.0, 81.19, 0.566; GCF_001557535.2, s__Caballeronia sp001557535, 95.0, 81.12, 0.581; GCF_00…	98.21	11	0.9828	Genome not assigned to closest species as it falls outside its pre-defined ANI radius
SRR19097890_bin_0003	SRR19097890	7.31035	274.188	0.386578	73	162534	371587	High	100	0.03	Neural Network (Specific Model)	11	0.792	162534	302.178	7310347	0.39	6393	73	371587	Bacteria	Cyanobacteriota	Cyanobacteriia	Cyanobacteriales	Nostocaceae	Rivularia	0	N/A	N/A	N/A	N/A	N/A	N/A	N/A	N/A	N/A	N/A	d__Bacteria;p__Cyanobacteriota;c__Cyanobacteriia;o__Cyanobacteriales;f__Nostocaceae;g__Rivularia;s__	taxonomic classification defined by topology and ANI	classification based on placement in class-level tree	GCF_015207665.1, s__Rivularia radiosa, 95.0, 85.48, 0.649; GCA_015272215.1, s__Rivularia sp015272215, 95.0, 85.39, 0.76; GCA_012033205.1, s__Rivularia sp012033205, 95.0, 85.28, 0.624; GCA_002361335.1, s__Rivularia sp002361335, 95.0, 81.85, 0.563; GCF_000316665.1, s__Rivularia sp000316665, 95.0, 81.51, 0.644; GCF_002368095.1, s__Rivularia parasitica, 95.0, 81.29, 0.648; GCA_019192545.1, s__Rivular…	88.68	11	0.96759	Genome not assigned to closest species as it falls outside its pre-defined ANI radius
SRR19097883_bin_0003	SRR19097883	3.8966	11.005	0.634762	18	466351	613962	High	100	0.15	Gradient Boost (General Model)	11	0.901	466351	352.518	3896604	0.63	3323	18	613962	Bacteria	Acidobacteriota	Terriglobia	Terriglobales	Acidobacteriaceae	Tous-C9LFEB	0	N/A	N/A	N/A	N/A	N/A	GCA_903970445.1	95	d__Bacteria;p__Acidobacteriota;c__Terriglobia;o__Terriglobales;f__Acidobacteriaceae;g__Tous-C9LFEB;s__Tous-C9LFEB sp903970445	77.19	0.1	d__Bacteria;p__Acidobacteriota;c__Terriglobia;o__Terriglobales;f__Acidobacteriaceae;g__Tous-C9LFEB;s__	taxonomic classification defined by topology and ANI	classification based on placement in class-level tree	N/A	94.2	11	0.94311	N/A
SRR13514078_bin_0001	SRR13514078	3.85608	48.3999	0.618856	23	258307	405410	High	100	0.16	Gradient Boost (General Model)	11	0.873	258307	344.925	3856079	0.62	3257	23	405410	Bacteria	Acidobacteriota	Terriglobia	Terriglobales	Acidobacteriaceae	Bryocella	0	N/A	N/A	N/A	N/A	N/A	GCF_900108185.1	95	d__Bacteria;p__Acidobacteriota;c__Terriglobia;o__Terriglobales;f__Acidobacteriaceae;g__Bryocella;s__Bryocella elongata	77.51	0.206	d__Bacteria;p__Acidobacteriota;c__Terriglobia;o__Terriglobales;f__Acidobacteriaceae;g__Bryocella;s__	taxonomic classification defined by topology and ANI	classification based on placement in class-level tree	N/A	94.62	11	0.93994	N/A
SRR19763078_bin_0001	SRR19763078	4.00212	5.45663	0.409809	90	71248	211513	High	100	0.16	Gradient Boost (General Model)	11	0.882	71248	318.895	4002119	0.41	3696	90	211513	Bacteria	Bacteroidota	Bacteroidia	Sphingobacteriales	Sphingobacteriaceae	Mucilaginibacter_A	0	N/A	N/A	N/A	N/A	N/A	GCF_009754915.1	95	d__Bacteria;p__Bacteroidota;c__Bacteroidia;o__Sphingobacteriales;f__Sphingobacteriaceae;g__Mucilaginibacter_A;s__Mucilaginibacter_A arboris	80.31	0.567	d__Bacteria;p__Bacteroidota;c__Bacteroidia;o__Sphingobacteriales;f__Sphingobacteriaceae;g__Mucilaginibacter_A;s__	taxonomic classification defined by topology and ANI	classification based on placement in class-level tree	GCA_903642215.1, s__Mucilaginibacter_A sp903642215, 95.0, 80.14, 0.581	98.63	11	0.96553	Genome not assigned to closest species as it falls outside its pre-defined ANI radius
SRR1531545_bin_0001	SRR1531545	8.50898	122.807	0.415369	221	57684	237751	High	100	0.18	Neural Network (Specific Model)	11	0.788	57684	297.926	8508979	0.42	7515	221	237751	Bacteria	Cyanobacteriota	Cyanobacteriia	Cyanobacteriales	Nostocaceae	Nostoc	Nostoc sp017115165	GCA_017115165.1	95	d__Bacteria;p__Cyanobacteriota;c__Cyanobacteriia;o__Cyanobacteriales;f__Nostocaceae;g__Nostoc;s__Nostoc sp017115165	99.99	0.984	N/A	N/A	N/A	N/A	N/A	N/A	ani_screen	classification based on ANI only	N/A	N/A	N/A	N/A	N/A
SRR5947240_bin_0001	SRR5947240	3.47827	3.58462	0.394114	309	14553	63999	High	100	0.18	Gradient Boost (General Model)	11	0.89	14553	302.226	3478268	0.39	3421	309	63999	Bacteria	Bacteroidota	Bacteroidia	Sphingobacteriales	Sphingobacteriaceae	Mucilaginibacter_A	Mucilaginibacter_A sp903642215	GCA_903642215.1	95	d__Bacteria;p__Bacteroidota;c__Bacteroidia;o__Sphingobacteriales;f__Sphingobacteriaceae;g__Mucilaginibacter_A;s__Mucilaginibacter_A sp903642215	97.14	0.908	N/A	N/A	N/A	N/A	N/A	N/A	ani_screen	classification based on ANI only	N/A	N/A	N/A	N/A	N/A
SRR23143848_bin_0003	SRR23143848	4.43011	2.96824	0.444025	185	35919	117135	High	100	0.21	Gradient Boost (General Model)	11	0.868	35919	315.015	4430105	0.44	4077	185	117135	Bacteria	Bacteroidota	Bacteroidia	Chitinophagales	Chitinophagaceae	Ilyomonas	0	N/A	N/A	N/A	N/A	N/A	GCF_005233845.1	95	d__Bacteria;p__Bacteroidota;c__Bacteroidia;o__Chitinophagales;f__Chitinophagaceae;g__Ilyomonas;s__Ilyomonas limi	76.71	0.169	d__Bacteria;p__Bacteroidota;c__Bacteroidia;o__Chitinophagales;f__Chitinophagaceae;g__Ilyomonas;s__	taxonomic classification defined by topology and ANI	classification based on placement in class-level tree	GCA_023440945.1, s__Ilyomonas sp023440945, 95.0, 75.98, 0.053	94.54	11	0.95368	N/A
SRR13685167_bin_0001	SRR13685167	3.67516	17.7919	0.699117	119	47330	160141	High	100	0.23	Gradient Boost (General Model)	11	0.887	47330	310.608	3675160	0.7	3506	119	160141	Bacteria	Pseudomonadota	Alphaproteobacteria	Acetobacterales	Acetobacteraceae	Lichenicola	0	N/A	N/A	N/A	N/A	N/A	GCF_013201075.1	95	d__Bacteria;p__Pseudomonadota;c__Alphaproteobacteria;o__Acetobacterales;f__Acetobacteraceae;g__Lichenicola;s__Lichenicola cladoniae	80.39	0.554	d__Bacteria;p__Pseudomonadota;c__Alphaproteobacteria;o__Acetobacterales;f__Acetobacteraceae;g__Lichenicola;s__	taxonomic classification defined by topology and ANI	classification based on placement in class-level tree	GCA_903844135.1, s__Lichenicola sp903844135, 95.0, 81.62, 0.537; GCA_943912335.1, s__Lichenicola sp943912335, 95.0, 79.86, 0.431; GCA_024515975.1, s__Lichenicola sp024515975, 95.0, 79.66, 0.452	73.6	11	0.93911	Genome not assigned to closest species as it falls outside its pre-defined ANI radius
SRR14721985_bin_0001	SRR14721985	3.67516	17.7919	0.699117	119	47330	160141	High	100	0.23	Gradient Boost (General Model)	11	0.887	47330	310.608	3675160	0.7	3506	119	160141	Bacteria	Pseudomonadota	Alphaproteobacteria	Acetobacterales	Acetobacteraceae	Lichenicola	0	N/A	N/A	N/A	N/A	N/A	GCF_013201075.1	95	d__Bacteria;p__Pseudomonadota;c__Alphaproteobacteria;o__Acetobacterales;f__Acetobacteraceae;g__Lichenicola;s__Lichenicola cladoniae	80.39	0.554	d__Bacteria;p__Pseudomonadota;c__Alphaproteobacteria;o__Acetobacterales;f__Acetobacteraceae;g__Lichenicola;s__	taxonomic classification defined by topology and ANI	classification based on placement in class-level tree	GCA_903844135.1, s__Lichenicola sp903844135, 95.0, 81.62, 0.537; GCA_943912335.1, s__Lichenicola sp943912335, 95.0, 79.86, 0.431; GCA_024515975.1, s__Lichenicola sp024515975, 95.0, 79.66, 0.452	73.6	11	0.93911	Genome not assigned to closest species as it falls outside its pre-defined ANI radius
SRR18162816_bin_0003	SRR18162816	4.45083	19.9375	0.632506	29	213889	476004	High	100	0.27	Gradient Boost (General Model)	11	0.887	213889	333.383	4450826	0.63	3954	29	476004	Bacteria	Pseudomonadota	Alphaproteobacteria	Acetobacterales	Acetobacteraceae	0	0	N/A	N/A	N/A	N/A	N/A	N/A	N/A	N/A	N/A	N/A	d__Bacteria;p__Pseudomonadota;c__Alphaproteobacteria;o__Acetobacterales;f__Acetobacteraceae;g__;s__	taxonomic novelty determined using RED	classification based on placement in class-level tree	N/A	94.44	11	0.90302	N/A
SRR23143851_bin_0019	SRR23143851	4.34676	5.21231	0.474263	40	170115	716182	High	100	0.43	Neural Network (Specific Model)	11	0.856	170115	335.334	4346759	0.47	3704	40	716182	Bacteria	Pseudomonadota	Gammaproteobacteria	Pseudomonadales	Cellvibrionaceae	Cellvibrio	0	N/A	N/A	N/A	N/A	N/A	GCF_002162135.1	95	d__Bacteria;p__Pseudomonadota;c__Gammaproteobacteria;o__Pseudomonadales;f__Cellvibrionaceae;g__Cellvibrio;s__Cellvibrio sp002162135	78.19	0.218	d__Bacteria;p__Pseudomonadota;c__Gammaproteobacteria;o__Pseudomonadales;f__Cellvibrionaceae;g__Cellvibrio;s__	taxonomic classification defined by topology and ANI	classification based on placement in class-level tree	GCF_015182315.1, s__Cellvibrio polysaccharolyticus, 95.0, 77.6, 0.108; GCF_001183545.1, s__Cellvibrio sp001183545, 95.0, 77.46, 0.086; GCA_021151695.1, s__Cellvibrio sp021151695, 95.0, 77.43, 0.083; GCF_008806955.1, s__Cellvibrio sp000263355, 95.0, 77.32, 0.1; GCA_004172865.1, s__Cellvibrio sp004172865, 95.0, 77.28, 0.087; GCA_903858205.1, s__Cellvibrio sp903858205, 95.0, 77.18, 0.082; GCF_000766…	96.68	11	0.94059	N/A
SRR10277358_bin_0002	SRR10277358	3.17799	4.32127	0.632047	78	60369	190702	High	100	0.47	Gradient Boost (General Model)	11	0.914	60369	328.866	3177988	0.63	2949	78	190702	Bacteria	Acidobacteriota	Terriglobia	Terriglobales	Acidobacteriaceae	EB88	0	N/A	N/A	N/A	N/A	N/A	GCF_003858395.1	95	d__Bacteria;p__Acidobacteriota;c__Terriglobia;o__Terriglobales;f__Acidobacteriaceae;g__EB88;s__EB88 sp003858395	77.24	0.246	d__Bacteria;p__Acidobacteriota;c__Terriglobia;o__Terriglobales;f__Acidobacteriaceae;g__EB88;s__	taxonomic classification defined by topology and ANI	classification based on placement in class-level tree	N/A	74.14	11	0.93298	N/A
SRR18162813_bin_0002	SRR18162813	3.90167	6.8794	0.679293	67	110873	250386	High	100	0.52	Gradient Boost (General Model)	11	0.87	110873	302.68	3901667	0.68	3745	67	250386	Bacteria	Pseudomonadota	Alphaproteobacteria	Rhizobiales	Beijerinckiaceae	RH-AL1	0	N/A	N/A	N/A	N/A	N/A	GCA_901457705.2	95	d__Bacteria;p__Pseudomonadota;c__Alphaproteobacteria;o__Rhizobiales;f__Beijerinckiaceae;g__RH-AL1;s__RH-AL1 sp901457705	80.12	0.545	d__Bacteria;p__Pseudomonadota;c__Alphaproteobacteria;o__Rhizobiales;f__Beijerinckiaceae;g__RH-AL1;s__	taxonomic classification defined by topology and ANI	classification based on placement in class-level tree	GCF_009765775.1, s__RH-AL1 sp009765775, 95.0, 78.97, 0.422	94.54	11	0.95766	Genome not assigned to closest species as it falls outside its pre-defined ANI radius
SRR18162816_bin_0002	SRR18162816	5.70911	9.59275	0.602138	32	340132	563546	High	100	0.79	Neural Network (Specific Model)	11	0.895	340132	359.659	5709115	0.6	4743	32	563546	Bacteria	Acidobacteriota	Terriglobia	Terriglobales	Acidobacteriaceae	Granulicella_C	0	N/A	N/A	N/A	N/A	N/A	GCA_903970285.1	95	d__Bacteria;p__Acidobacteriota;c__Terriglobia;o__Terriglobales;f__Acidobacteriaceae;g__Granulicella_C;s__Granulicella_C sp903970285	78.91	0.411	d__Bacteria;p__Acidobacteriota;c__Terriglobia;o__Terriglobales;f__Acidobacteriaceae;g__Granulicella_C;s__	taxonomic classification defined by topology and ANI	classification based on placement in class-level tree	GCF_000178975.2, s__Granulicella_C tundricola, 95.0, 78.43, 0.219; GCF_009914315.1, s__Granulicella_C sp009914315, 95.0, 78.29, 0.231; GCF_900114625.1, s__Granulicella_C pectinivorans, 95.0, 78.24, 0.178; GCF_900188085.1, s__Granulicella_C rosea, 95.0, 78.06, 0.252; GCF_004115155.1, s__Granulicella_C sibirica, 95.0, 77.54, 0.166	92.89	11	0.97543	N/A
SRR5947236_bin_0001	SRR5947236	4.51189	25.0474	0.702339	121	75865	251461	High	100	1.51	Gradient Boost (General Model)	11	0.882	75865	312.273	4511893	0.7	4256	121	251461	Bacteria	Pseudomonadota	Alphaproteobacteria	Rhizobiales	Beijerinckiaceae	Lichenihabitans	0	N/A	N/A	N/A	N/A	N/A	GCF_004323635.1	95	d__Bacteria;p__Pseudomonadota;c__Alphaproteobacteria;o__Rhizobiales;f__Beijerinckiaceae;g__Lichenihabitans;s__Lichenihabitans psoromatis	77.25	0.27	d__Bacteria;p__Pseudomonadota;c__Alphaproteobacteria;o__Rhizobiales;f__Beijerinckiaceae;g__Lichenihabitans;s__	taxonomic classification defined by topology and ANI	classification based on placement in class-level tree	GCF_021730615.1, s__Lichenihabitans sp021730615, 95.0, 79.2, 0.45; GCF_004137085.1, s__Lichenihabitans ramalinae, 95.0, 78.96, 0.439; GCF_004137685.1, s__Lichenihabitans minor, 95.0, 78.92, 0.426	80.64	11	0.95183	N/A
SRR19097865_bin_0010	SRR19097865	6.62325	17.6522	0.612758	69	138382	625516	High	100	2.61	Neural Network (Specific Model)	11	0.876	138382	308.013	6623248	0.61	6289	69	625516	Bacteria	Pseudomonadota	Alphaproteobacteria	Rhizobiales	Xanthobacteraceae	Tardiphaga	0	N/A	N/A	N/A	N/A	N/A	N/A	N/A	N/A	N/A	N/A	d__Bacteria;p__Pseudomonadota;c__Alphaproteobacteria;o__Rhizobiales;f__Xanthobacteraceae;g__Tardiphaga;s__	taxonomic classification defined by topology and ANI	classification based on placement in class-level tree	GCF_013359755.1, s__Tardiphaga robiniae, 95.0, 93.64, 0.849; GCF_001618955.1, s__Tardiphaga robiniae_A, 95.0, 93.28, 0.841; GCA_900114605.1, s__Tardiphaga sp900114605, 95.0, 92.59, 0.853; GCF_008329525.1, s__Tardiphaga sp008329525, 95.0, 91.14, 0.812; GCF_018279705.1, s__Tardiphaga sp018279705, 95.0, 83.31, 0.669; GCA_023449855.1, s__Tardiphaga sp023449855, 95.0, 83.21, 0.607; GCA_002256345.1, s_…	94.82	11	0.99588	Genome not assigned to closest species as it falls outside its pre-defined ANI radius
SRR12326202_bin_0044	SRR12326202	3.31778	69.1779	0.671044	15	437470	670812	High	100	2.64	Gradient Boost (General Model)	11	0.881	437470	320.862	3317775	0.67	3040	15	670812	Bacteria	Pseudomonadota	Alphaproteobacteria	Rhizobiales	Methylopilaceae	JAEZCD01	0	N/A	N/A	N/A	N/A	N/A	GCA_023430145.1	95	d__Bacteria;p__Pseudomonadota;c__Alphaproteobacteria;o__Rhizobiales;f__Methylopilaceae;g__JAEZCD01;s__JAEZCD01 sp023430145	79.02	0.44	d__Bacteria;p__Pseudomonadota;c__Alphaproteobacteria;o__Rhizobiales;f__Methylopilaceae;g__JAEZCD01;s__	taxonomic classification defined by topology and ANI	classification based on placement in class-level tree	N/A	94.02	11	0.92527	N/A
SRR19097892_bin_0003	SRR19097892	8.26534	148.114	0.661844	267	46598	218982	High	100	3.15	Neural Network (Specific Model)	11	0.911	46598	324.846	8265343	0.66	7737	267	218982	Bacteria	Pseudomonadota	Gammaproteobacteria	Burkholderiales	Burkholderiaceae_B	Variovorax	0	N/A	N/A	N/A	N/A	N/A	GCF_003852515.1	95	d__Bacteria;p__Pseudomonadota;c__Gammaproteobacteria;o__Burkholderiales;f__Burkholderiaceae_B;g__Variovorax;s__Variovorax sp003852515	93.77	0.818	d__Bacteria;p__Pseudomonadota;c__Gammaproteobacteria;o__Burkholderiales;f__Burkholderiaceae_B;g__Variovorax;s__	taxonomic classification defined by topology and ANI	classification based on placement in class-level tree	GCF_014302995.1, s__Variovorax sp014302995, 95.0, 91.17, 0.736; GCF_900100965.1, s__Variovorax sp900100965, 95.0, 90.8, 0.739; GCA_016082275.1, s__Variovorax sp016082275, 95.0, 89.5, 0.656; GCF_003019815.1, s__Variovorax sp003019815, 95.0, 89.01, 0.674; GCF_022009635.1, s__Variovorax sp001899795, 95.0, 88.91, 0.667; GCF_900112425.1, s__Variovorax sp900112425, 95.0, 88.9, 0.675; GCF_024734665.1, s…	88.48	11	0.99787	Genome not assigned to closest species as it falls outside its pre-defined ANI radius
SRR5947237_bin_0002	SRR5947237	8.01457	26.3662	0.421586	91	159883	401497	High	99.99	0.31	Neural Network (Specific Model)	11	0.786	159883	295.137	8014572	0.42	7130	91	401497	Bacteria	Cyanobacteriota	Cyanobacteriia	Cyanobacteriales	Nostocaceae	Nostoc	0	N/A	N/A	N/A	N/A	N/A	N/A	N/A	N/A	N/A	N/A	d__Bacteria;p__Cyanobacteriota;c__Cyanobacteriia;o__Cyanobacteriales;f__Nostocaceae;g__Nostoc;s__	taxonomic classification defined by topology and ANI	classification based on placement in class-level tree	GCA_017115025.1, s__Nostoc sp017115025, 95.0, 90.73, 0.741; GCA_017114985.1, s__Nostoc sp017114985, 95.0, 90.3, 0.788; GCF_020829665.1, s__Nostoc sp020829665, 95.0, 89.55, 0.699; GCA_017115085.1, s__Nostoc sp017115085, 95.0, 89.53, 0.656; GCF_020829495.1, s__Nostoc favosum, 95.0, 89.52, 0.67; GCF_020829645.1, s__Nostoc mirabile, 95.0, 89.3, 0.717; GCA_017114945.1, s__Nostoc sp017114945, 95.0, 89.…	92.29	11	0.96848	Genome not assigned to closest species as it falls outside its pre-defined ANI radius
SRR19097892_bin_0011	SRR19097892	6.92524	25.4926	0.600665	46	199153	506319	High	99.99	0.89	Neural Network (Specific Model)	11	0.871	199153	348.001	6925241	0.6	5780	46	506319	Bacteria	Bacteroidota	Bacteroidia	Cytophagales	Hymenobacteraceae	Hymenobacter	0	N/A	N/A	N/A	N/A	N/A	N/A	N/A	N/A	N/A	N/A	d__Bacteria;p__Bacteroidota;c__Bacteroidia;o__Cytophagales;f__Hymenobacteraceae;g__Hymenobacter;s__	taxonomic classification defined by topology and ANI	classification based on placement in class-level tree	GCF_017921975.2, s__Hymenobacter terricola, 95.0, 85.15, 0.673; GCF_012275535.1, s__Hymenobacter artigasi, 95.0, 84.68, 0.706; GCF_016734815.1, s__Hymenobacter rubidus, 95.0, 84.66, 0.73; GCF_016056375.1, s__Hymenobacter negativus_A, 95.0, 84.64, 0.758; GCF_018967845.1, s__Hymenobacter sp018967845, 95.0, 84.49, 0.733; GCF_015694525.1, s__Hymenobacter ruricola, 95.0, 84.35, 0.694; GCF_022631375.1,…	93.84	11	0.97924	Genome not assigned to closest species as it falls outside its pre-defined ANI radius
SRR19097873_bin_0043	SRR19097873	2.76629	15.5556	0.659103	22	275763	736570	High	99.98	0.08	Neural Network (Specific Model)	11	0.924	275763	319.299	2766293	0.66	2676	22	736570	Bacteria	Pseudomonadota	Alphaproteobacteria	Sphingomonadales	Sphingomonadaceae	Sphingomonas_I	0	N/A	N/A	N/A	N/A	N/A	N/A	N/A	N/A	N/A	N/A	d__Bacteria;p__Pseudomonadota;c__Alphaproteobacteria;o__Sphingomonadales;f__Sphingomonadaceae;g__Sphingomonas_I;s__	taxonomic classification defined by topology and ANI	classification based on placement in class-level tree	GCF_019930585.1, s__Sphingomonas_I sp019930585, 95.0, 80.33, 0.538; GCF_903644055.1, s__Sphingomonas_I sp903644055, 95.0, 80.2, 0.521; GCF_003391115.1, s__Sphingomonas_I crusticola, 95.0, 79.74, 0.48; GCF_011761305.1, s__Sphingomonas_I vulcanisoli, 95.0, 79.66, 0.485; GCF_013113735.1, s__Sphingomonas_I sp013113735, 95.0, 79.41, 0.526; GCA_934560975.1, s__Sphingomonas_I sp934560975, 95.0, 79.38, 0…	98.85	11	0.92087	Genome not assigned to closest species as it falls outside its pre-defined ANI radius
SRR19097865_bin_0014	SRR19097865	4.55207	20.7495	0.63826	18	470536	825963	High	99.98	1.4	Neural Network (Specific Model)	11	0.903	470536	321.502	4552070	0.64	4269	18	825963	Bacteria	Pseudomonadota	Alphaproteobacteria	Sphingomonadales	Sphingomonadaceae	Sphingomonas_I	0	N/A	N/A	N/A	N/A	N/A	N/A	N/A	N/A	N/A	N/A	d__Bacteria;p__Pseudomonadota;c__Alphaproteobacteria;o__Sphingomonadales;f__Sphingomonadaceae;g__Sphingomonas_I;s__	ANI	classification based on placement in class-level tree	GCA_019508115.1, s__Sphingomonas_I sp019508115, 95.0, 79.63, 0.367; GCF_019930585.1, s__Sphingomonas_I sp019930585, 95.0, 79.56, 0.346; GCF_003391115.1, s__Sphingomonas_I crusticola, 95.0, 79.41, 0.396; GCF_903644055.1, s__Sphingomonas_I sp903644055, 95.0, 79.29, 0.494; GCF_011761305.1, s__Sphingomonas_I vulcanisoli, 95.0, 78.92, 0.364; GCA_934560975.1, s__Sphingomonas_I sp934560975, 95.0, 78.91,…	97.6	11	0.92227	N/A
SRR5947237_bin_0003	SRR5947237	2.68018	34.0177	0.67695	58	70849	281565	High	99.98	1.67	Neural Network (Specific Model)	11	0.916	70849	312.757	2680177	0.68	2621	58	281565	Bacteria	Pseudomonadota	Alphaproteobacteria	Sphingomonadales	Sphingomonadaceae	Sphingomonas	0	N/A	N/A	N/A	N/A	N/A	N/A	N/A	N/A	N/A	N/A	d__Bacteria;p__Pseudomonadota;c__Alphaproteobacteria;o__Sphingomonadales;f__Sphingomonadaceae;g__Sphingomonas;s__	taxonomic classification defined by topology and ANI	classification based on placement in class-level tree	GCF_000241485.1, s__Sphingomonas sp000241485, 95.0, 81.07, 0.641; GCF_006439055.1, s__Sphingomonas glacialis_A, 95.0, 80.9, 0.645; GCA_006438735.1, s__Sphingomonas koreensis_A, 95.0, 80.79, 0.622; GCF_014653575.1, s__Sphingomonas glacialis, 95.0, 80.72, 0.624; GCF_001717955.1, s__Sphingomonas panacis, 95.0, 80.72, 0.602; GCF_900103265.1, s__Sphingomonas sp900103265, 95.0, 80.7, 0.592; GCF_0042085…	87.35	11	0.91577	Genome not assigned to closest species as it falls outside its pre-defined ANI radius
SRR16304107_bin_0012	SRR16304107	3.42211	14.2332	0.623744	19	244568	566458	High	99.97	0.02	Neural Network (Specific Model)	11	0.891	244568	342.792	3422105	0.62	2969	19	566458	Bacteria	Acidobacteriota	Terriglobia	Terriglobales	Acidobacteriaceae	Granulicella_C	0	N/A	N/A	N/A	N/A	N/A	GCA_903970285.1	95	d__Bacteria;p__Acidobacteriota;c__Terriglobia;o__Terriglobales;f__Acidobacteriaceae;g__Granulicella_C;s__Granulicella_C sp903970285	77.55	0.249	d__Bacteria;p__Acidobacteriota;c__Terriglobia;o__Terriglobales;f__Acidobacteriaceae;g__Granulicella_C;s__	taxonomic classification defined by topology and ANI	classification based on placement in class-level tree	GCF_000178975.2, s__Granulicella_C tundricola, 95.0, 78.22, 0.284; GCF_009914315.1, s__Granulicella_C sp009914315, 95.0, 77.81, 0.256; GCF_900188085.1, s__Granulicella_C rosea, 95.0, 77.55, 0.302; GCF_004115155.1, s__Granulicella_C sibirica, 95.0, 77.1, 0.184; GCF_900114625.1, s__Granulicella_C pectinivorans, 95.0, 76.98, 0.205	93.9	11	0.9688	N/A
SRR19097865_bin_0004	SRR19097865	4.32056	4.57363	0.645938	172	36700	162979	High	99.97	2.73	Gradient Boost (General Model)	11	0.905	36700	309.097	4320558	0.65	4222	172	162979	Bacteria	Pseudomonadota	Alphaproteobacteria	Sphingomonadales	Sphingomonadaceae	Rhizorhabdus	0	N/A	N/A	N/A	N/A	N/A	GCF_000971055.1	95	d__Bacteria;p__Pseudomonadota;c__Alphaproteobacteria;o__Sphingomonadales;f__Sphingomonadaceae;g__Rhizorhabdus;s__Rhizorhabdus sp000971055	83.33	0.47	d__Bacteria;p__Pseudomonadota;c__Alphaproteobacteria;o__Sphingomonadales;f__Sphingomonadaceae;g__Rhizorhabdus;s__	taxonomic classification defined by topology and ANI	classification based on placement in class-level tree	GCF_001429065.1, s__Rhizorhabdus sp001429065, 95.0, 83.38, 0.495; GCA_000016765.1, s__Rhizorhabdus wittichii, 95.0, 83.31, 0.508; GCF_001428605.1, s__Rhizorhabdus sp001428605, 95.0, 82.96, 0.509; GCF_900167915.1, s__Rhizorhabdus histidinilytica, 95.0, 82.83, 0.508; GCF_002355275.1, s__Rhizorhabdus dicambivorans, 95.0, 82.69, 0.495; GCA_004297635.1, s__Rhizorhabdus sp004297635, 95.0, 82.55, 0.605;…	87.37	11	0.9906	Genome not assigned to closest species as it falls outside its pre-defined ANI radius
SRR19097888_bin_0003	SRR19097888	6.56361	5.42744	0.432999	185	62566	232066	High	99.96	0.67	Neural Network (Specific Model)	11	0.824	62566	326.296	6563609	0.43	5534	185	232066	Bacteria	Bacteroidota	Bacteroidia	Cytophagales	Hymenobacteraceae	Adhaeribacter	0	N/A	N/A	N/A	N/A	N/A	GCF_003340495.1	95	d__Bacteria;p__Bacteroidota;c__Bacteroidia;o__Cytophagales;f__Hymenobacteraceae;g__Adhaeribacter;s__Adhaeribacter pallidiroseus	82.93	0.697	d__Bacteria;p__Bacteroidota;c__Bacteroidia;o__Cytophagales;f__Hymenobacteraceae;g__Adhaeribacter;s__	taxonomic classification defined by topology and ANI	classification based on placement in class-level tree	GCF_014217805.1, s__Adhaeribacter swui, 95.0, 81.27, 0.594; GCF_003023845.1, s__Adhaeribacter arboris, 95.0, 79.41, 0.472; GCF_014075995.1, s__Adhaeribacter radiodurans, 95.0, 79.37, 0.427; GCF_008629685.1, s__Adhaeribacter rhizoryzae, 95.0, 77.24, 0.208; GCF_007991635.1, s__Adhaeribacter aerolatus, 95.0, 76.89, 0.172; GCF_000473365.1, s__Adhaeribacter aquaticus, 95.0, 76.5, 0.106	94.58	11	0.98202	Genome not assigned to closest species as it falls outside its pre-defined ANI radius
SRR23143841_bin_0004	SRR23143841	4.17964	14.9233	0.620838	15	522184	773975	High	99.96	0.74	Neural Network (Specific Model)	11	0.9	522184	353.239	4179639	0.62	3556	15	773975	Bacteria	Acidobacteriota	Terriglobia	Terriglobales	Acidobacteriaceae	Terriglobus	0	N/A	N/A	N/A	N/A	N/A	GCA_903642225.1	95	d__Bacteria;p__Acidobacteriota;c__Terriglobia;o__Terriglobales;f__Acidobacteriaceae;g__Terriglobus;s__Terriglobus sp903642225	77.44	0.212	d__Bacteria;p__Acidobacteriota;c__Terriglobia;o__Terriglobales;f__Acidobacteriaceae;g__Terriglobus;s__	taxonomic classification defined by topology and ANI	classification based on placement in class-level tree	GCF_900105625.1, s__Terriglobus roseus_B, 95.0, 77.98, 0.201; GCF_000265425.1, s__Terriglobus roseus, 95.0, 77.86, 0.224; GCF_000800015.1, s__Terriglobus sp000800015, 95.0, 77.78, 0.155; GCF_900102185.1, s__Terriglobus roseus_A, 95.0, 77.75, 0.17; GCA_018268855.1, s__Terriglobus sp018268855, 95.0, 77.46, 0.161; GCF_000179915.2, s__Terriglobus saanensis, 95.0, 77.22, 0.131; GCA_023265355.1, s__Ter…	94.22	11	0.94534	N/A
SRR10277372_bin_0002	SRR10277372	4.14416	7.14412	0.410713	44	262391	904621	High	99.95	0.02	Neural Network (Specific Model)	11	0.872	262391	316.844	4144158	0.41	3806	44	904621	Bacteria	Bacteroidota	Bacteroidia	Sphingobacteriales	Sphingobacteriaceae	Mucilaginibacter_A	0	N/A	N/A	N/A	N/A	N/A	GCF_009754915.1	95	d__Bacteria;p__Bacteroidota;c__Bacteroidia;o__Sphingobacteriales;f__Sphingobacteriaceae;g__Mucilaginibacter_A;s__Mucilaginibacter_A arboris	80.39	0.563	d__Bacteria;p__Bacteroidota;c__Bacteroidia;o__Sphingobacteriales;f__Sphingobacteriaceae;g__Mucilaginibacter_A;s__	taxonomic classification defined by topology and ANI	classification based on placement in class-level tree	GCA_903642215.1, s__Mucilaginibacter_A sp903642215, 95.0, 80.13, 0.587	97.76	11	0.96602	Genome not assigned to closest species as it falls outside its pre-defined ANI radius
SRR10277330_bin_0005	SRR10277330	4.13294	10.1141	0.408722	21	453485	1272458	High	99.95	0.07	Neural Network (Specific Model)	11	0.873	453485	317.48	4132944	0.41	3794	21	1272458	Bacteria	Bacteroidota	Bacteroidia	Sphingobacteriales	Sphingobacteriaceae	Mucilaginibacter_A	0	N/A	N/A	N/A	N/A	N/A	GCF_009754915.1	95	d__Bacteria;p__Bacteroidota;c__Bacteroidia;o__Sphingobacteriales;f__Sphingobacteriaceae;g__Mucilaginibacter_A;s__Mucilaginibacter_A arboris	80.34	0.565	d__Bacteria;p__Bacteroidota;c__Bacteroidia;o__Sphingobacteriales;f__Sphingobacteriaceae;g__Mucilaginibacter_A;s__	taxonomic classification defined by topology and ANI	classification based on placement in class-level tree	GCA_903642215.1, s__Mucilaginibacter_A sp903642215, 95.0, 80.11, 0.607	98.43	11	0.96582	Genome not assigned to closest species as it falls outside its pre-defined ANI radius
SRR11456913_bin_0012	SRR11456913	4.26579	11.3798	0.393873	41	215765	1088394	High	99.94	0.01	Neural Network (Specific Model)	11	0.887	215765	327.808	4265786	0.39	3855	41	1088394	Bacteria	Bacteroidota	Bacteroidia	Sphingobacteriales	Sphingobacteriaceae	Mucilaginibacter_A	0	N/A	N/A	N/A	N/A	N/A	GCA_903642215.1	95	d__Bacteria;p__Bacteroidota;c__Bacteroidia;o__Sphingobacteriales;f__Sphingobacteriaceae;g__Mucilaginibacter_A;s__Mucilaginibacter_A sp903642215	81.16	0.652	d__Bacteria;p__Bacteroidota;c__Bacteroidia;o__Sphingobacteriales;f__Sphingobacteriaceae;g__Mucilaginibacter_A;s__	taxonomic classification defined by topology and ANI	classification based on placement in class-level tree	GCF_009754915.1, s__Mucilaginibacter_A arboris, 95.0, 81.09, 0.595	98.67	11	0.96274	Genome not assigned to closest species as it falls outside its pre-defined ANI radius
SRR19097874_bin_0016	SRR19097874	4.11761	18.9783	0.452691	19	439559	1193568	High	99.94	0.04	Neural Network (Specific Model)	11	0.895	439559	324.486	4117612	0.45	3790	19	1193568	Bacteria	Bacteroidota	Bacteroidia	Sphingobacteriales	Sphingobacteriaceae	Mucilaginibacter	0	N/A	N/A	N/A	N/A	N/A	GCF_014773245.1	95	d__Bacteria;p__Bacteroidota;c__Bacteroidia;o__Sphingobacteriales;f__Sphingobacteriaceae;g__Mucilaginibacter;s__Mucilaginibacter glaciei	78.55	0.353	d__Bacteria;p__Bacteroidota;c__Bacteroidia;o__Sphingobacteriales;f__Sphingobacteriaceae;g__Mucilaginibacter;s__	taxonomic classification defined by topology and ANI	classification based on placement in class-level tree	GCF_004168255.1, s__Mucilaginibacter terrigena, 95.0, 78.94, 0.411; GCF_004378255.1, s__Mucilaginibacter phyllosphaerae, 95.0, 78.75, 0.384; GCF_010093045.1, s__Mucilaginibacter sp010093045, 95.0, 78.73, 0.368; GCF_001636615.1, s__Mucilaginibacter sp001636615, 95.0, 78.7, 0.375; GCF_014773275.1, s__Mucilaginibacter rigui, 95.0, 78.64, 0.381; GCA_005938025.2, s__Mucilaginibacter sp005938025, 95.0,…	98.01	11	0.97272	N/A
SRR14561385_bin_0001	SRR14561385	7.59682	118.268	0.417193	90	168799	440425	High	99.93	0.46	Neural Network (Specific Model)	11	0.803	168799	309.72	7596825	0.42	6573	90	440425	Bacteria	Cyanobacteriota	Cyanobacteriia	Cyanobacteriales	Nostocaceae	Nostoc	Nostoc punctiforme_A	GCA_003326195.1	95	d__Bacteria;p__Cyanobacteriota;c__Cyanobacteriia;o__Cyanobacteriales;f__Nostocaceae;g__Nostoc;s__Nostoc punctiforme_A	97.54	0.91	N/A	N/A	N/A	N/A	N/A	N/A	ani_screen	classification based on ANI only	N/A	N/A	N/A	N/A	N/A
SRR3400372_bin_0001	SRR3400372	8.44925	68.0726	0.414619	196	122330	274190	High	99.92	0.41	Neural Network (Specific Model)	11	0.811	122330	313.02	8449246	0.41	7304	196	274190	Bacteria	Cyanobacteriota	Cyanobacteriia	Cyanobacteriales	Nostocaceae	Nostoc	0	N/A	N/A	N/A	N/A	N/A	GCF_002949735.1	95	d__Bacteria;p__Cyanobacteriota;c__Cyanobacteriia;o__Cyanobacteriales;f__Nostocaceae;g__Nostoc;s__Nostoc sp002949735	94.97	0.802	d__Bacteria;p__Cyanobacteriota;c__Cyanobacteriia;o__Cyanobacteriales;f__Nostocaceae;g__Nostoc;s__	taxonomic classification defined by topology and ANI	classification based on placement in class-level tree	GCF_013343235.1, s__Nostoc sp013343235, 95.0, 89.89, 0.69; GCA_017115105.1, s__Nostoc sp017115105, 95.0, 89.79, 0.72; GCF_014698035.1, s__Nostoc muscorum_A, 95.0, 89.75, 0.704; GCF_014222285.1, s__Nostoc sp014222285, 95.0, 89.71, 0.682; GCF_000020025.1, s__Nostoc punctiforme, 95.0, 89.62, 0.702; GCF_015206895.1, s__Nostoc sp015206895, 95.0, 89.57, 0.673; GCA_017114945.1, s__Nostoc sp017114945, 95…	91.26	11	0.99607	Genome not assigned to closest species as it falls outside its pre-defined ANI radius
SRR19763048_bin_0001	SRR19763048	3.8499	4.11842	0.416032	225	25180	92659	High	99.92	0.87	Gradient Boost (General Model)	11	0.885	25180	305.865	3849900	0.42	3718	225	92659	Bacteria	Bacteroidota	Bacteroidia	Sphingobacteriales	Sphingobacteriaceae	Mucilaginibacter_A	0	N/A	N/A	N/A	N/A	N/A	GCF_009754915.1	95	d__Bacteria;p__Bacteroidota;c__Bacteroidia;o__Sphingobacteriales;f__Sphingobacteriaceae;g__Mucilaginibacter_A;s__Mucilaginibacter_A arboris	80.04	0.577	d__Bacteria;p__Bacteroidota;c__Bacteroidia;o__Sphingobacteriales;f__Sphingobacteriaceae;g__Mucilaginibacter_A;s__	taxonomic classification defined by topology and ANI	classification based on placement in class-level tree	GCA_903642215.1, s__Mucilaginibacter_A sp903642215, 95.0, 79.91, 0.563	93.25	11	0.96445	Genome not assigned to closest species as it falls outside its pre-defined ANI radius
SRR12326202_bin_0004	SRR12326202	3.51784	9.69871	0.420621	22	352752	613152	High	99.91	0.87	Neural Network (Specific Model)	11	0.894	352752	323.856	3517844	0.42	3242	22	613152	Bacteria	Bacteroidota	Bacteroidia	Sphingobacteriales	Sphingobacteriaceae	Mucilaginibacter	0	N/A	N/A	N/A	N/A	N/A	GCF_009754905.2	95	d__Bacteria;p__Bacteroidota;c__Bacteroidia;o__Sphingobacteriales;f__Sphingobacteriaceae;g__Mucilaginibacter;s__Mucilaginibacter ginkgonis	77.66	0.274	d__Bacteria;p__Bacteroidota;c__Bacteroidia;o__Sphingobacteriales;f__Sphingobacteriaceae;g__Mucilaginibacter;s__	taxonomic classification defined by topology and ANI	classification based on placement in class-level tree	GCF_001911425.1, s__Mucilaginibacter polytrichastri, 95.0, 78.43, 0.376; GCA_903644075.1, s__Mucilaginibacter sp903644075, 95.0, 78.21, 0.33; GCF_009928685.1, s__Mucilaginibacter agri, 95.0, 78.14, 0.32; GCA_005938025.2, s__Mucilaginibacter sp005938025, 95.0, 77.74, 0.205; GCF_004168255.1, s__Mucilaginibacter terrigena, 95.0, 77.49, 0.22; GCF_022953055.1, s__Mucilaginibacter sp022953055, 95.0, 77…	95.23	11	0.95771	N/A
SRR19097870_bin_0010	SRR19097870	3.56101	12.0783	0.690833	53	125297	269189	High	99.9	4.21	Neural Network (Specific Model)	11	0.899	125297	301.529	3561005	0.69	3548	53	269189	Bacteria	Pseudomonadota	Alphaproteobacteria	Sphingomonadales	Sphingomonadaceae	Sphingomonas	0	N/A	N/A	N/A	N/A	N/A	GCF_903643065.1	95	d__Bacteria;p__Pseudomonadota;c__Alphaproteobacteria;o__Sphingomonadales;f__Sphingomonadaceae;g__Sphingomonas;s__Sphingomonas sp903643065	81.13	0.524	d__Bacteria;p__Pseudomonadota;c__Alphaproteobacteria;o__Sphingomonadales;f__Sphingomonadaceae;g__Sphingomonas;s__	taxonomic classification defined by topology and ANI	classification based on placement in class-level tree	GCF_900115745.1, s__Sphingomonas rubra, 95.0, 80.35, 0.528; GCF_903644135.1, s__Sphingomonas sp903644135, 95.0, 80.01, 0.498; GCF_002288825.1, s__Sphingomonas lenta, 95.0, 79.96, 0.485; GCF_003951315.1, s__Sphingomonas sp003951315, 95.0, 79.92, 0.476; GCF_903643035.1, s__Sphingomonas sp903643035, 95.0, 79.79, 0.448; GCF_013409985.1, s__Sphingomonas melonis_A, 95.0, 79.68, 0.49; GCF_012035195.1, s…	88.9	11	0.95148	Genome not assigned to closest species as it falls outside its pre-defined ANI radius
SRR17413104_bin_0001	SRR17413104	5.67208	15.5383	0.652244	220	43930	186942	High	99.89	3.26	Neural Network (Specific Model)	11	0.892	43930	316.744	5672083	0.65	5330	220	186942	Bacteria	Pseudomonadota	Gammaproteobacteria	Burkholderiales	Burkholderiaceae_B	Acidovorax	Acidovorax sp001633105	GCF_001633105.1	95	d__Bacteria;p__Pseudomonadota;c__Gammaproteobacteria;o__Burkholderiales;f__Burkholderiaceae_B;g__Acidovorax;s__Acidovorax sp001633105	96.86	0.824	N/A	N/A	N/A	N/A	N/A	N/A	ani_screen	classification based on ANI only	N/A	N/A	N/A	N/A	N/A
SRR17413110_bin_0001	SRR17413110	2.95522	6.88311	0.673995	85	55392	124303	High	99.88	0.38	Neural Network (Specific Model)	11	0.916	55392	303.079	2955224	0.67	2985	85	124303	Bacteria	Actinomycetota	Actinomycetia	Actinomycetales	Microbacteriaceae	Leifsonia_A	0	N/A	N/A	N/A	N/A	N/A	GCF_004801905.1	95	d__Bacteria;p__Actinomycetota;c__Actinomycetia;o__Actinomycetales;f__Microbacteriaceae;g__Leifsonia_A;s__Leifsonia_A flavus	82.43	0.663	d__Bacteria;p__Actinomycetota;c__Actinomycetia;o__Actinomycetales;f__Microbacteriaceae;g__Leifsonia_A;s__	taxonomic classification defined by topology and ANI	classification based on placement in class-level tree	GCF_004570845.1, s__Leifsonia_A flava, 95.0, 80.3, 0.502; GCF_001422325.1, s__Leifsonia_A sp001422325, 95.0, 80.23, 0.502; GCF_001425325.1, s__Leifsonia_A sp001425325, 95.0, 80.02, 0.489	89.75	11	0.98364	Genome not assigned to closest species as it falls outside its pre-defined ANI radius
SRR19763039_bin_0001	SRR19763039	3.67455	5.18793	0.59275	91	66654	142891	High	99.88	0.73	Neural Network (Specific Model)	11	0.913	66654	330.916	3674551	0.59	3386	91	142891	Bacteria	Acidobacteriota	Terriglobia	Terriglobales	Acidobacteriaceae	Terriglobus	0	N/A	N/A	N/A	N/A	N/A	N/A	N/A	N/A	N/A	N/A	d__Bacteria;p__Acidobacteriota;c__Terriglobia;o__Terriglobales;f__Acidobacteriaceae;g__Terriglobus;s__	ANI	classification based on placement in class-level tree	GCF_000265425.1, s__Terriglobus roseus, 95.0, 77.52, 0.232; GCF_900105625.1, s__Terriglobus roseus_B, 95.0, 77.31, 0.223; GCF_900102185.1, s__Terriglobus roseus_A, 95.0, 77.3, 0.188; GCF_000800015.1, s__Terriglobus sp000800015, 95.0, 77.26, 0.177; GCA_018268855.1, s__Terriglobus sp018268855, 95.0, 77.08, 0.103; GCA_903642225.1, s__Terriglobus sp903642225, 95.0, 76.94, 0.115; GCA_023265355.1, s__T…	94.22	11	0.94297	N/A
SRR5947237_bin_0018	SRR5947237	3.46865	18.0627	0.615177	15	515015	782858	High	99.88	0.82	Neural Network (Specific Model)	11	0.893	515015	350.444	3468651	0.62	2950	15	782858	Bacteria	Acidobacteriota	Terriglobia	Terriglobales	Acidobacteriaceae	CAHJWL01	CAHJWL01 sp903642235	GCA_903642235.1	95	d__Bacteria;p__Acidobacteriota;c__Terriglobia;o__Terriglobales;f__Acidobacteriaceae;g__CAHJWL01;s__CAHJWL01 sp903642235	98.43	0.968	N/A	N/A	N/A	N/A	N/A	N/A	ani_screen	classification based on ANI only	N/A	N/A	N/A	N/A	N/A
SRR18162813_bin_0008	SRR18162813	5.00239	9.3398	0.565259	18	387731	819048	High	99.88	1.78	Neural Network (Specific Model)	11	0.875	387731	343.597	5002385	0.57	4256	18	819048	Bacteria	Acidobacteriota	Terriglobia	Terriglobales	Acidobacteriaceae	KBS-83	0	N/A	N/A	N/A	N/A	N/A	GCA_000381585.1	95	d__Bacteria;p__Acidobacteriota;c__Terriglobia;o__Terriglobales;f__Acidobacteriaceae;g__KBS-83;s__KBS-83 sp000381585	76.65	0.079	d__Bacteria;p__Acidobacteriota;c__Terriglobia;o__Terriglobales;f__Acidobacteriaceae;g__KBS-83;s__	taxonomic classification defined by topology and ANI	classification based on placement in class-level tree	N/A	90.96	11	0.87641	N/A
SRR16304080_bin_0014	SRR16304080	3.81471	10.5101	0.602787	15	404731	765166	High	99.87	2.18	Neural Network (Specific Model)	11	0.907	404731	339.912	3814712	0.6	3401	15	765166	Bacteria	Acidobacteriota	Terriglobia	Terriglobales	Acidobacteriaceae	Terriglobus	0	N/A	N/A	N/A	N/A	N/A	N/A	N/A	N/A	N/A	N/A	d__Bacteria;p__Acidobacteriota;c__Terriglobia;o__Terriglobales;f__Acidobacteriaceae;g__Terriglobus;s__	ANI	classification based on placement in class-level tree	GCF_900105625.1, s__Terriglobus roseus_B, 95.0, 77.71, 0.237; GCF_000265425.1, s__Terriglobus roseus, 95.0, 77.49, 0.249; GCF_900102185.1, s__Terriglobus roseus_A, 95.0, 77.47, 0.167; GCF_000800015.1, s__Terriglobus sp000800015, 95.0, 77.35, 0.16; GCA_018268855.1, s__Terriglobus sp018268855, 95.0, 77.24, 0.104; GCA_903642225.1, s__Terriglobus sp903642225, 95.0, 76.86, 0.129; GCA_023265355.1, s__T…	92.25	11	0.9431	N/A
SRR19763037_bin_0001	SRR19763037	4.30553	8.34447	0.408521	56	162540	387501	High	99.83	0.05	Neural Network (Specific Model)	11	0.881	162540	323.788	4305531	0.41	3909	56	387501	Bacteria	Bacteroidota	Bacteroidia	Sphingobacteriales	Sphingobacteriaceae	Mucilaginibacter_A	0	N/A	N/A	N/A	N/A	N/A	GCF_009754915.1	95	d__Bacteria;p__Bacteroidota;c__Bacteroidia;o__Sphingobacteriales;f__Sphingobacteriaceae;g__Mucilaginibacter_A;s__Mucilaginibacter_A arboris	80.19	0.561	d__Bacteria;p__Bacteroidota;c__Bacteroidia;o__Sphingobacteriales;f__Sphingobacteriaceae;g__Mucilaginibacter_A;s__	taxonomic classification defined by topology and ANI	classification based on placement in class-level tree	GCA_903642215.1, s__Mucilaginibacter_A sp903642215, 95.0, 80.21, 0.595	98.65	11	0.96475	Genome not assigned to closest species as it falls outside its pre-defined ANI radius
SRR11456923_bin_0005	SRR11456923	7.10688	137.87	0.418822	124	102159	320109	High	99.82	0.08	Neural Network (Specific Model)	11	0.789	102159	296.167	7106878	0.42	6322	124	320109	Bacteria	Cyanobacteriota	Cyanobacteriia	Cyanobacteriales	Nostocaceae	Nostoc	Nostoc sp017115105	GCA_017115105.1	95	d__Bacteria;p__Cyanobacteriota;c__Cyanobacteriia;o__Cyanobacteriales;f__Nostocaceae;g__Nostoc;s__Nostoc sp017115105	99.81	0.957	N/A	N/A	N/A	N/A	N/A	N/A	ani_screen	classification based on ANI only	N/A	N/A	N/A	N/A	N/A
SRR11456922_bin_0005	SRR11456922	2.45119	17.1932	0.612746	32	123433	245773	High	99.82	0.58	Neural Network (Specific Model)	11	0.938	123433	315.196	2451186	0.61	2439	32	245773	Bacteria	Pseudomonadota	Alphaproteobacteria	Sphingomonadales	Sphingomonadaceae	Sphingomonas_O	0	N/A	N/A	N/A	N/A	N/A	N/A	N/A	N/A	N/A	N/A	d__Bacteria;p__Pseudomonadota;c__Alphaproteobacteria;o__Sphingomonadales;f__Sphingomonadaceae;g__Sphingomonas_O;s__	ANI	classification based on placement in class-level tree	GCF_024758725.1, s__Sphingomonas_O sp024758725, 95.0, 78.49, 0.401; GCA_013821585.1, s__Sphingomonas_O sp013821585, 95.0, 77.92, 0.273; GCA_002336985.1, s__Sphingomonas_O sp002336985, 95.0, 77.7, 0.28; GCF_003660165.1, s__Sphingomonas_O paeninsulae, 95.0, 77.42, 0.263	96.68	11	0.92359	N/A
SRR19097891_bin_0025	SRR19097891	3.0842	6.51166	0.659186	44	104281	288277	High	99.82	1.93	Neural Network (Specific Model)	11	0.936	104281	314.392	3084199	0.66	3067	44	288277	Bacteria	Actinomycetota	Actinomycetia	Actinomycetales	Microbacteriaceae	Conyzicola	0	N/A	N/A	N/A	N/A	N/A	GCF_004310685.1	95	d__Bacteria;p__Actinomycetota;c__Actinomycetia;o__Actinomycetales;f__Microbacteriaceae;g__Conyzicola;s__Conyzicola arctica	81.25	0.588	d__Bacteria;p__Actinomycetota;c__Actinomycetia;o__Actinomycetales;f__Microbacteriaceae;g__Conyzicola;s__	taxonomic classification defined by topology and ANI	classification based on placement in class-level tree	GCF_014639655.1, s__Conyzicola nivalis, 95.0, 80.14, 0.449; GCF_014204935.1, s__Conyzicola lurida, 95.0, 80.02, 0.488	94.32	11	0.96857	Genome not assigned to closest species as it falls outside its pre-defined ANI radius
SRR19097890_bin_0018	SRR19097890	2.32765	28.7824	0.655174	67	41757	137982	High	99.81	0.66	Neural Network (Specific Model)	11	0.933	41757	305.85	2327653	0.66	2374	67	137982	Bacteria	Pseudomonadota	Alphaproteobacteria	Sphingomonadales	Sphingomonadaceae	Sphingomonas_O	0	N/A	N/A	N/A	N/A	N/A	N/A	N/A	N/A	N/A	N/A	d__Bacteria;p__Pseudomonadota;c__Alphaproteobacteria;o__Sphingomonadales;f__Sphingomonadaceae;g__Sphingomonas_O;s__	taxonomic classification defined by topology and ANI	classification based on placement in class-level tree	GCF_024758725.1, s__Sphingomonas_O sp024758725, 95.0, 79.14, 0.514; GCA_013821585.1, s__Sphingomonas_O sp013821585, 95.0, 78.99, 0.347; GCA_002336985.1, s__Sphingomonas_O sp002336985, 95.0, 78.33, 0.399; GCF_003660165.1, s__Sphingomonas_O paeninsulae, 95.0, 76.83, 0.22	89.67	11	0.94054	Genome not assigned to closest species as it falls outside its pre-defined ANI radius
ERR4179389_bin_0007	ERR4179389	3.03515	12.4206	0.662071	52	104771	237305	High	99.81	1.56	Neural Network (Specific Model)	11	0.902	104771	303.787	3035149	0.66	3010	52	237305	Bacteria	Pseudomonadota	Alphaproteobacteria	Sphingomonadales	Sphingomonadaceae	Sphingomonas	Sphingomonas sp903642285	GCF_903642285.1	95	d__Bacteria;p__Pseudomonadota;c__Alphaproteobacteria;o__Sphingomonadales;f__Sphingomonadaceae;g__Sphingomonas;s__Sphingomonas sp903642285	99.99	0.949	N/A	N/A	N/A	N/A	N/A	N/A	ani_screen	classification based on ANI only	N/A	N/A	N/A	N/A	N/A
SRR12326202_bin_0006	SRR12326202	3.81101	16.219	0.397739	47	140129	414065	High	99.8	0.03	Neural Network (Specific Model)	11	0.884	140129	322.805	3811015	0.4	3485	47	414065	Bacteria	Bacteroidota	Bacteroidia	Sphingobacteriales	Sphingobacteriaceae	Mucilaginibacter_A	0	N/A	N/A	N/A	N/A	N/A	GCA_903642215.1	95	d__Bacteria;p__Bacteroidota;c__Bacteroidia;o__Sphingobacteriales;f__Sphingobacteriaceae;g__Mucilaginibacter_A;s__Mucilaginibacter_A sp903642215	81.29	0.627	d__Bacteria;p__Bacteroidota;c__Bacteroidia;o__Sphingobacteriales;f__Sphingobacteriaceae;g__Mucilaginibacter_A;s__	taxonomic classification defined by topology and ANI	classification based on placement in class-level tree	GCF_009754915.1, s__Mucilaginibacter_A arboris, 95.0, 80.63, 0.595	98.61	11	0.96305	Genome not assigned to closest species as it falls outside its pre-defined ANI radius
SRR10277328_bin_0003	SRR10277328	4.04124	10.7798	0.407844	15	419481	747751	High	99.79	0.01	Neural Network (Specific Model)	11	0.875	419481	320.98	4041242	0.41	3677	15	747751	Bacteria	Bacteroidota	Bacteroidia	Sphingobacteriales	Sphingobacteriaceae	Mucilaginibacter_A	0	N/A	N/A	N/A	N/A	N/A	GCF_009754915.1	95	d__Bacteria;p__Bacteroidota;c__Bacteroidia;o__Sphingobacteriales;f__Sphingobacteriaceae;g__Mucilaginibacter_A;s__Mucilaginibacter_A arboris	80.42	0.569	d__Bacteria;p__Bacteroidota;c__Bacteroidia;o__Sphingobacteriales;f__Sphingobacteriaceae;g__Mucilaginibacter_A;s__	taxonomic classification defined by topology and ANI	classification based on placement in class-level tree	GCA_903642215.1, s__Mucilaginibacter_A sp903642215, 95.0, 80.13, 0.596	98.47	11	0.96483	Genome not assigned to closest species as it falls outside its pre-defined ANI radius
SRR12326202_bin_0005	SRR12326202	5.31663	6.04465	0.541935	58	185668	486729	High	99.79	0.08	Neural Network (Specific Model)	11	0.893	185668	353.059	5316635	0.54	4486	58	486729	Bacteria	Bacteroidota	Bacteroidia	Cytophagales	Spirosomaceae	Fibrella	0	N/A	N/A	N/A	N/A	N/A	N/A	N/A	N/A	N/A	N/A	d__Bacteria;p__Bacteroidota;c__Bacteroidia;o__Cytophagales;f__Spirosomaceae;g__Fibrella;s__	taxonomic classification defined by topology and ANI	classification based on placement in class-level tree	GCF_011742925.1, s__Fibrella algicola, 95.0, 79.81, 0.568; GCF_017353175.1, s__Fibrella forsythiae, 95.0, 79.75, 0.592; GCF_017353255.1, s__Fibrella aquatilis, 95.0, 78.12, 0.363; GCF_000331105.1, s__Fibrella aestuarina, 95.0, 78.11, 0.376; GCF_017353185.1, s__Fibrella rubiginis, 95.0, 77.93, 0.37	95.15	11	0.98582	Genome not assigned to closest species as it falls outside its pre-defined ANI radius
SRR19097873_bin_0049	SRR19097873	3.71416	13.9522	0.570292	21	285832	734415	High	99.79	0.19	Gradient Boost (General Model)	11	0.909	285832	336.773	3714163	0.57	3347	21	734415	Bacteria	Pseudomonadota	Gammaproteobacteria	Burkholderiales	Rhodocyclaceae	0	0	N/A	N/A	N/A	N/A	N/A	N/A	N/A	N/A	N/A	N/A	d__Bacteria;p__Pseudomonadota;c__Gammaproteobacteria;o__Burkholderiales;f__Rhodocyclaceae;g__;s__	taxonomic classification fully defined by topology	classification based on placement in class-level tree	N/A	97.42	11	0.87714	N/A
SRR11456921_bin_0007	SRR11456921	6.87993	8.48653	0.525812	54	273015	625054	High	99.78	0.09	Neural Network (Specific Model)	11	0.896	273015	367.003	6879933	0.53	5602	54	625054	Bacteria	Bacteroidota	Bacteroidia	Cytophagales	Spirosomaceae	Fibrella	0	N/A	N/A	N/A	N/A	N/A	N/A	N/A	N/A	N/A	N/A	d__Bacteria;p__Bacteroidota;c__Bacteroidia;o__Cytophagales;f__Spirosomaceae;g__Fibrella;s__	taxonomic classification defined by topology and ANI	classification based on placement in class-level tree	GCF_017353175.1, s__Fibrella forsythiae, 95.0, 81.01, 0.58; GCF_011742925.1, s__Fibrella algicola, 95.0, 80.59, 0.525; GCF_000331105.1, s__Fibrella aestuarina, 95.0, 78.04, 0.317; GCF_017353255.1, s__Fibrella aquatilis, 95.0, 77.79, 0.29; GCF_017353185.1, s__Fibrella rubiginis, 95.0, 77.7, 0.296	96.13	11	0.98729	Genome not assigned to closest species as it falls outside its pre-defined ANI radius
SRR18162807_bin_0003	SRR18162807	3.74798	10.416	0.613682	16	347733	759943	High	99.78	1.92	Neural Network (Specific Model)	11	0.884	347733	353.294	3747978	0.61	3131	16	759943	Bacteria	Acidobacteriota	Terriglobia	Terriglobales	Acidobacteriaceae	Bryocella	0	N/A	N/A	N/A	N/A	N/A	GCF_900108185.1	95	d__Bacteria;p__Acidobacteriota;c__Terriglobia;o__Terriglobales;f__Acidobacteriaceae;g__Bryocella;s__Bryocella elongata	77.13	0.178	d__Bacteria;p__Acidobacteriota;c__Terriglobia;o__Terriglobales;f__Acidobacteriaceae;g__Bryocella;s__	taxonomic classification defined by topology and ANI	classification based on placement in class-level tree	N/A	92.89	11	0.9403	N/A
SRR19097866_bin_0001	SRR19097866	6.95959	9.10364	0.407545	271	44226	252800	High	99.75	1.7	Gradient Boost (General Model)	11	0.889	44226	326.901	6959590	0.41	6319	271	252800	Bacteria	Bacteroidota	Bacteroidia	Cytophagales	Cyclobacteriaceae	ELB16-189	0	N/A	N/A	N/A	N/A	N/A	GCA_023251155.1	95	d__Bacteria;p__Bacteroidota;c__Bacteroidia;o__Cytophagales;f__Cyclobacteriaceae;g__ELB16-189;s__ELB16-189 sp023251155	81.36	0.577	d__Bacteria;p__Bacteroidota;c__Bacteroidia;o__Cytophagales;f__Cyclobacteriaceae;g__ELB16-189;s__	taxonomic classification defined by topology and ANI	classification based on placement in class-level tree	GCA_015472025.1, s__ELB16-189 sp015472025, 95.0, 76.62, 0.042; GCA_013141055.1, s__ELB16-189 sp013141055, 95.0, 76.61, 0.063; GCA_017303795.1, s__ELB16-189 sp017303795, 95.0, 76.49, 0.084; GCA_021155195.1, s__ELB16-189 sp021155195, 95.0, 76.44, 0.074; GCA_013414665.1, s__ELB16-189 sp013414665, 95.0, 76.4, 0.066; GCA_013140555.1, s__ELB16-189 sp013140555, 95.0, 76.37, 0.069; GCA_016709845.1, s__EL…	90.29	11	0.98512	Genome not assigned to closest species as it falls outside its pre-defined ANI radius
SRR13514084_bin_0002	SRR13514084	4.02639	8.23798	0.649449	122	45831	211980	High	99.7	0.68	Gradient Boost (General Model)	11	0.903	45831	330.811	4026388	0.65	3670	122	211980	Bacteria	Pseudomonadota	Alphaproteobacteria	Acetobacterales	Acetobacteraceae	Lichenicola	0	N/A	N/A	N/A	N/A	N/A	GCF_013201075.1	95	d__Bacteria;p__Pseudomonadota;c__Alphaproteobacteria;o__Acetobacterales;f__Acetobacteraceae;g__Lichenicola;s__Lichenicola cladoniae	87.95	0.843	d__Bacteria;p__Pseudomonadota;c__Alphaproteobacteria;o__Acetobacterales;f__Acetobacteraceae;g__Lichenicola;s__	taxonomic classification defined by topology and ANI	classification based on placement in class-level tree	GCA_903844135.1, s__Lichenicola sp903844135, 95.0, 80.5, 0.497; GCA_024515975.1, s__Lichenicola sp024515975, 95.0, 79.22, 0.394; GCA_943912335.1, s__Lichenicola sp943912335, 95.0, 79.03, 0.4	91.94	11	0.99116	Genome not assigned to closest species as it falls outside its pre-defined ANI radius
SRR12326202_bin_0003	SRR12326202	6.93371	6.82965	0.483553	31	345395	709510	High	99.7	1.77	Neural Network (Specific Model)	11	0.886	345395	351.919	6933707	0.48	5827	31	709510	Bacteria	Bacteroidota	Bacteroidia	Cytophagales	Spirosomaceae	Spirosoma	Spirosoma endophyticum	GCF_900112365.1	95	d__Bacteria;p__Bacteroidota;c__Bacteroidia;o__Cytophagales;f__Spirosomaceae;g__Spirosoma;s__Spirosoma endophyticum	98.36	0.949	N/A	N/A	N/A	N/A	N/A	N/A	ani_screen	classification based on ANI only	N/A	N/A	N/A	N/A	N/A
SRR11456921_bin_0008	SRR11456921	6.32354	17.7103	0.503922	89	119135	426775	High	99.68	0.25	Neural Network (Specific Model)	11	0.889	119135	341.388	6323542	0.5	5495	89	426775	Bacteria	Bacteroidota	Bacteroidia	Cytophagales	Spirosomaceae	Spirosoma	0	N/A	N/A	N/A	N/A	N/A	GCF_900112365.1	95	d__Bacteria;p__Bacteroidota;c__Bacteroidia;o__Cytophagales;f__Spirosomaceae;g__Spirosoma;s__Spirosoma endophyticum	78.02	0.323	d__Bacteria;p__Bacteroidota;c__Bacteroidia;o__Cytophagales;f__Spirosomaceae;g__Spirosoma;s__	taxonomic classification defined by topology and ANI	classification based on placement in class-level tree	GCF_900230225.1, s__Spirosoma fluviale, 95.0, 78.51, 0.4; GCF_002831565.1, s__Spirosoma pollinicola, 95.0, 78.39, 0.4; GCA_000024525.1, s__Spirosoma linguale, 95.0, 78.34, 0.386; GCF_000974425.1, s__Spirosoma radiotolerans, 95.0, 78.25, 0.344; GCA_003259005.1, s__Spirosoma telluris, 95.0, 77.94, 0.342; GCF_006965485.1, s__Spirosoma sp006965485, 95.0, 77.93, 0.345; GCF_009754945.1, s__Spirosoma ar…	96.6	11	0.98266	N/A
SRR10277329_bin_0002	SRR10277329	3.49926	6.61529	0.628803	19	542542	1041604	High	99.67	1.04	Neural Network (Specific Model)	11	0.902	542542	324.871	3499260	0.63	3246	19	1041604	Bacteria	Acidobacteriota	Terriglobia	Terriglobales	Acidobacteriaceae	EB88	0	N/A	N/A	N/A	N/A	N/A	GCF_003858395.1	95	d__Bacteria;p__Acidobacteriota;c__Terriglobia;o__Terriglobales;f__Acidobacteriaceae;g__EB88;s__EB88 sp003858395	77.53	0.232	d__Bacteria;p__Acidobacteriota;c__Terriglobia;o__Terriglobales;f__Acidobacteriaceae;g__EB88;s__	taxonomic classification defined by topology and ANI	classification based on placement in class-level tree	N/A	93.47	11	0.93163	N/A
SRR11456914_bin_0008	SRR11456914	6.55869	16.8181	0.522943	52	240073	618151	High	99.66	0.13	Neural Network (Specific Model)	11	0.892	240073	341.873	6558694	0.52	5711	52	618151	Bacteria	Bacteroidota	Bacteroidia	Cytophagales	Spirosomaceae	Fibrella	0	N/A	N/A	N/A	N/A	N/A	N/A	N/A	N/A	N/A	N/A	d__Bacteria;p__Bacteroidota;c__Bacteroidia;o__Cytophagales;f__Spirosomaceae;g__Fibrella;s__	taxonomic novelty determined using RED	classification based on placement in class-level tree	N/A	94.44	11	0.91995	N/A
SRR19763057_bin_0001	SRR19763057	4.06757	7.19455	0.409263	90	79898	229373	High	99.66	0.13	Neural Network (Specific Model)	11	0.881	79898	317.344	4067569	0.41	3770	90	229373	Bacteria	Bacteroidota	Bacteroidia	Sphingobacteriales	Sphingobacteriaceae	Mucilaginibacter_A	0	N/A	N/A	N/A	N/A	N/A	GCF_009754915.1	95	d__Bacteria;p__Bacteroidota;c__Bacteroidia;o__Sphingobacteriales;f__Sphingobacteriaceae;g__Mucilaginibacter_A;s__Mucilaginibacter_A arboris	80.31	0.562	d__Bacteria;p__Bacteroidota;c__Bacteroidia;o__Sphingobacteriales;f__Sphingobacteriaceae;g__Mucilaginibacter_A;s__	taxonomic classification defined by topology and ANI	classification based on placement in class-level tree	GCA_903642215.1, s__Mucilaginibacter_A sp903642215, 95.0, 80.23, 0.586	98.49	11	0.96404	Genome not assigned to closest species as it falls outside its pre-defined ANI radius
SRR14722137_bin_0001	SRR14722137	7.42922	12.1983	0.419341	209	61159	268149	High	99.65	0.03	Neural Network (Specific Model)	11	0.771	61159	284.745	7429222	0.42	6716	209	268149	Bacteria	Cyanobacteriota	Cyanobacteriia	Cyanobacteriales	Nostocaceae	Nostoc	0	N/A	N/A	N/A	N/A	N/A	N/A	N/A	N/A	N/A	N/A	d__Bacteria;p__Cyanobacteriota;c__Cyanobacteriia;o__Cyanobacteriales;f__Nostocaceae;g__Nostoc;s__	taxonomic classification defined by topology and ANI	classification based on placement in class-level tree	GCA_017115025.1, s__Nostoc sp017115025, 95.0, 89.89, 0.701; GCA_017114985.1, s__Nostoc sp017114985, 95.0, 89.58, 0.734; GCF_020829665.1, s__Nostoc sp020829665, 95.0, 89.28, 0.744; GCF_020829495.1, s__Nostoc favosum, 95.0, 89.19, 0.7; GCF_014698505.1, s__Nostoc foliaceum_A, 95.0, 89.14, 0.685; GCF_020829645.1, s__Nostoc mirabile, 95.0, 89.14, 0.745; GCA_023522315.1, s__Nostoc sp023522315, 95.0, 89…	92.23	11	0.96818	Genome not assigned to closest species as it falls outside its pre-defined ANI radius
SRR14722132_bin_0001	SRR14722132	4.31226	14.9905	0.621737	75	95296	223311	High	99.65	0.4	Neural Network (Specific Model)	11	0.894	95296	350.61	4312255	0.62	3669	75	223311	Bacteria	Acidobacteriota	Terriglobia	Terriglobales	Acidobacteriaceae	Tous-C9LFEB	0	N/A	N/A	N/A	N/A	N/A	GCA_903970445.1	95	d__Bacteria;p__Acidobacteriota;c__Terriglobia;o__Terriglobales;f__Acidobacteriaceae;g__Tous-C9LFEB;s__Tous-C9LFEB sp903970445	77.35	0.159	d__Bacteria;p__Acidobacteriota;c__Terriglobia;o__Terriglobales;f__Acidobacteriaceae;g__Tous-C9LFEB;s__	taxonomic classification defined by topology and ANI	classification based on placement in class-level tree	N/A	93.62	11	0.94359	N/A
SRR19097892_bin_0016	SRR19097892	3.05532	26.5077	0.675383	19	409728	668709	High	99.62	1.99	Neural Network (Specific Model)	11	0.912	409728	325.423	3055319	0.68	2859	19	668709	Bacteria	Actinomycetota	Actinomycetia	Actinomycetales	Microbacteriaceae	Agreia	0	N/A	N/A	N/A	N/A	N/A	N/A	N/A	N/A	N/A	N/A	d__Bacteria;p__Actinomycetota;c__Actinomycetia;o__Actinomycetales;f__Microbacteriaceae;g__Agreia;s__	taxonomic novelty determined using RED	classification based on placement in class-level tree	N/A	91.64	11	0.96236	N/A
SRR13685151_bin_0001	SRR13685151	7.45115	12.0568	0.419387	192	76649	331694	High	99.61	0.04	Neural Network (Specific Model)	11	0.766	76649	283.404	7451146	0.42	6729	192	331694	Bacteria	Cyanobacteriota	Cyanobacteriia	Cyanobacteriales	Nostocaceae	Nostoc	0	N/A	N/A	N/A	N/A	N/A	N/A	N/A	N/A	N/A	N/A	d__Bacteria;p__Cyanobacteriota;c__Cyanobacteriia;o__Cyanobacteriales;f__Nostocaceae;g__Nostoc;s__	taxonomic classification defined by topology and ANI	classification based on placement in class-level tree	GCA_017115025.1, s__Nostoc sp017115025, 95.0, 89.97, 0.714; GCA_017114985.1, s__Nostoc sp017114985, 95.0, 89.62, 0.739; GCF_020829665.1, s__Nostoc sp020829665, 95.0, 89.4, 0.739; GCF_014698505.1, s__Nostoc foliaceum_A, 95.0, 89.2, 0.69; GCF_020829495.1, s__Nostoc favosum, 95.0, 89.18, 0.706; GCA_023522315.1, s__Nostoc sp023522315, 95.0, 89.14, 0.724; GCF_020829645.1, s__Nostoc mirabile, 95.0, 89.…	93.03	11	0.9682	Genome not assigned to closest species as it falls outside its pre-defined ANI radius
SRR14722154_bin_0001	SRR14722154	3.84603	18.4918	0.614053	22	339955	927339	High	99.6	1.29	Neural Network (Specific Model)	11	0.882	339955	350.215	3846026	0.61	3232	22	927339	Bacteria	Acidobacteriota	Terriglobia	Terriglobales	Acidobacteriaceae	EB88	0	N/A	N/A	N/A	N/A	N/A	GCF_003858395.1	95	d__Bacteria;p__Acidobacteriota;c__Terriglobia;o__Terriglobales;f__Acidobacteriaceae;g__EB88;s__EB88 sp003858395	77.9	0.275	d__Bacteria;p__Acidobacteriota;c__Terriglobia;o__Terriglobales;f__Acidobacteriaceae;g__EB88;s__	taxonomic classification defined by topology and ANI	classification based on placement in class-level tree	N/A	95.19	11	0.94094	N/A
SRR19097892_bin_0002	SRR19097892	6.61594	5.11492	0.410737	112	82358	340918	High	99.59	0.34	Gradient Boost (General Model)	11	0.895	82358	333.589	6615939	0.41	5925	112	340918	Bacteria	Bacteroidota	Bacteroidia	Cytophagales	Cyclobacteriaceae	ELB16-189	0	N/A	N/A	N/A	N/A	N/A	GCA_023251155.1	95	d__Bacteria;p__Bacteroidota;c__Bacteroidia;o__Cytophagales;f__Cyclobacteriaceae;g__ELB16-189;s__ELB16-189 sp023251155	81.39	0.592	d__Bacteria;p__Bacteroidota;c__Bacteroidia;o__Cytophagales;f__Cyclobacteriaceae;g__ELB16-189;s__	taxonomic classification defined by topology and ANI	classification based on placement in class-level tree	GCA_013141055.1, s__ELB16-189 sp013141055, 95.0, 76.74, 0.066; GCA_018267275.1, s__ELB16-189 sp018267275, 95.0, 76.58, 0.05; GCA_013140555.1, s__ELB16-189 sp013140555, 95.0, 76.52, 0.072; GCA_017303795.1, s__ELB16-189 sp017303795, 95.0, 76.48, 0.082; GCA_002398365.1, s__ELB16-189 sp002398365, 95.0, 76.38, 0.074; GCA_021155195.1, s__ELB16-189 sp021155195, 95.0, 76.37, 0.082; GCA_019751475.1, s__EL…	95.59	11	0.98482	Genome not assigned to closest species as it falls outside its pre-defined ANI radius
SRR19097892_bin_0008	SRR19097892	6.06022	17.5498	0.614925	33	355509	1000050	High	99.52	0.14	Neural Network (Specific Model)	11	0.88	355509	312.511	6060218	0.61	5695	33	1000050	Bacteria	Pseudomonadota	Alphaproteobacteria	Rhizobiales	Xanthobacteraceae	Tardiphaga	0	N/A	N/A	N/A	N/A	N/A	N/A	N/A	N/A	N/A	N/A	d__Bacteria;p__Pseudomonadota;c__Alphaproteobacteria;o__Rhizobiales;f__Xanthobacteraceae;g__Tardiphaga;s__	taxonomic classification defined by topology and ANI	classification based on placement in class-level tree	GCF_013359755.1, s__Tardiphaga robiniae, 95.0, 93.59, 0.853; GCF_001618955.1, s__Tardiphaga robiniae_A, 95.0, 93.31, 0.835; GCA_900114605.1, s__Tardiphaga sp900114605, 95.0, 92.61, 0.851; GCF_008329525.1, s__Tardiphaga sp008329525, 95.0, 91.11, 0.817; GCA_023449855.1, s__Tardiphaga sp023449855, 95.0, 83.18, 0.601; GCF_018279705.1, s__Tardiphaga sp018279705, 95.0, 83.1, 0.662; GCA_023451825.1, s__…	90.13	11	0.99397	Genome not assigned to closest species as it falls outside its pre-defined ANI radius
SRR10277373_bin_0002	SRR10277373	4.08297	3.86169	0.637272	472	10842	56865	High	99.51	4.21	Gradient Boost (General Model)	11	0.888	10842	280.334	4082972	0.64	4323	472	56865	Bacteria	Acidobacteriota	Terriglobia	Terriglobales	Acidobacteriaceae	EB88	0	N/A	N/A	N/A	N/A	N/A	GCF_003858395.1	95	d__Bacteria;p__Acidobacteriota;c__Terriglobia;o__Terriglobales;f__Acidobacteriaceae;g__EB88;s__EB88 sp003858395	77.37	0.188	d__Bacteria;p__Acidobacteriota;c__Terriglobia;o__Terriglobales;f__Acidobacteriaceae;g__EB88;s__	taxonomic classification defined by topology and ANI	classification based on placement in class-level tree	N/A	86.65	11	0.93182	N/A
SRR19763056_bin_0001	SRR19763056	3.97348	4.52867	0.413019	262	22217	82592	High	99.45	0.15	Gradient Boost (General Model)	11	0.887	22217	304.015	3973478	0.41	3871	262	82592	Bacteria	Bacteroidota	Bacteroidia	Sphingobacteriales	Sphingobacteriaceae	Mucilaginibacter_A	0	N/A	N/A	N/A	N/A	N/A	GCF_009754915.1	95	d__Bacteria;p__Bacteroidota;c__Bacteroidia;o__Sphingobacteriales;f__Sphingobacteriaceae;g__Mucilaginibacter_A;s__Mucilaginibacter_A arboris	80.12	0.576	d__Bacteria;p__Bacteroidota;c__Bacteroidia;o__Sphingobacteriales;f__Sphingobacteriaceae;g__Mucilaginibacter_A;s__	taxonomic classification defined by topology and ANI	classification based on placement in class-level tree	GCA_903642215.1, s__Mucilaginibacter_A sp903642215, 95.0, 80.21, 0.563	98.71	11	0.96448	Genome not assigned to closest species as it falls outside its pre-defined ANI radius
SRR10277354_bin_0003	SRR10277354	3.40686	3.59777	0.629279	47	117881	246508	High	99.45	0.31	Gradient Boost (General Model)	11	0.909	117881	323.911	3406860	0.63	3193	47	246508	Bacteria	Acidobacteriota	Terriglobia	Terriglobales	Acidobacteriaceae	EB88	0	N/A	N/A	N/A	N/A	N/A	GCF_003858395.1	95	d__Bacteria;p__Acidobacteriota;c__Terriglobia;o__Terriglobales;f__Acidobacteriaceae;g__EB88;s__EB88 sp003858395	77.15	0.245	d__Bacteria;p__Acidobacteriota;c__Terriglobia;o__Terriglobales;f__Acidobacteriaceae;g__EB88;s__	taxonomic classification defined by topology and ANI	classification based on placement in class-level tree	N/A	93.82	11	0.93177	N/A
SRR13125477_bin_0004	SRR13125477	4.39999	13.333	0.69613	74	88560	229420	High	99.45	2.26	Gradient Boost (General Model)	11	0.908	88560	322.588	4399985	0.7	4138	74	229420	Bacteria	Pseudomonadota	Alphaproteobacteria	Acetobacterales	Acetobacteraceae	LMUY01	0	N/A	N/A	N/A	N/A	N/A	GCF_009765685.1	95	d__Bacteria;p__Pseudomonadota;c__Alphaproteobacteria;o__Acetobacterales;f__Acetobacteraceae;g__LMUY01;s__LMUY01 sp009765685	79.59	0.458	d__Bacteria;p__Pseudomonadota;c__Alphaproteobacteria;o__Acetobacterales;f__Acetobacteraceae;g__LMUY01;s__	taxonomic classification defined by topology and ANI	classification based on placement in class-level tree	N/A	97.02	11	0.93896	N/A
SRR10277382_bin_0001	SRR10277382	3.85213	5.21522	0.627417	104	316031	825247	High	99.41	0.75	Neural Network (Specific Model)	11	0.892	316031	311.066	3852132	0.63	3692	104	825247	Bacteria	Acidobacteriota	Terriglobia	Terriglobales	Acidobacteriaceae	EB88	0	N/A	N/A	N/A	N/A	N/A	GCF_003858395.1	95	d__Bacteria;p__Acidobacteriota;c__Terriglobia;o__Terriglobales;f__Acidobacteriaceae;g__EB88;s__EB88 sp003858395	77.13	0.22	d__Bacteria;p__Acidobacteriota;c__Terriglobia;o__Terriglobales;f__Acidobacteriaceae;g__EB88;s__	taxonomic classification defined by topology and ANI	classification based on placement in class-level tree	N/A	93.84	11	0.93123	N/A
SRR16304104_bin_0001	SRR16304104	3.75195	6.88298	0.631457	50	122720	398329	High	99.41	1.16	Neural Network (Specific Model)	11	0.883	122720	338.589	3751953	0.63	3267	50	398329	Bacteria	Acidobacteriota	Terriglobia	Terriglobales	Acidobacteriaceae	EB88	0	N/A	N/A	N/A	N/A	N/A	GCF_003858395.1	95	d__Bacteria;p__Acidobacteriota;c__Terriglobia;o__Terriglobales;f__Acidobacteriaceae;g__EB88;s__EB88 sp003858395	78.28	0.339	d__Bacteria;p__Acidobacteriota;c__Terriglobia;o__Terriglobales;f__Acidobacteriaceae;g__EB88;s__	taxonomic classification defined by topology and ANI	classification based on placement in class-level tree	N/A	91.68	11	0.93653	N/A
SRR16304102_bin_0005	SRR16304102	3.66215	7.59771	0.632208	32	232525	533837	High	99.4	0.87	Neural Network (Specific Model)	11	0.885	232525	341.483	3662149	0.63	3169	32	533837	Bacteria	Acidobacteriota	Terriglobia	Terriglobales	Acidobacteriaceae	EB88	0	N/A	N/A	N/A	N/A	N/A	GCF_003858395.1	95	d__Bacteria;p__Acidobacteriota;c__Terriglobia;o__Terriglobales;f__Acidobacteriaceae;g__EB88;s__EB88 sp003858395	78.19	0.35	d__Bacteria;p__Acidobacteriota;c__Terriglobia;o__Terriglobales;f__Acidobacteriaceae;g__EB88;s__	taxonomic classification defined by topology and ANI	classification based on placement in class-level tree	N/A	92.89	11	0.93746	N/A
SRR16304093_bin_0004	SRR16304093	3.54919	18.4463	0.688492	88	60695	155092	High	99.38	1.73	Gradient Boost (General Model)	11	0.884	60695	311.704	3549191	0.69	3360	88	155092	Bacteria	Pseudomonadota	Alphaproteobacteria	Caulobacterales	Caulobacteraceae	CAHJWH01	CAHJWH01 sp903642205	GCF_903642205.1	95	d__Bacteria;p__Pseudomonadota;c__Alphaproteobacteria;o__Caulobacterales;f__Caulobacteraceae;g__CAHJWH01;s__CAHJWH01 sp903642205	96.73	0.87	N/A	N/A	N/A	N/A	N/A	N/A	ani_screen	classification based on ANI only	N/A	N/A	N/A	N/A	N/A
SRR10277345_bin_0001	SRR10277345	3.48836	8.2675	0.62831	46	138072	520850	High	99.36	0.34	Neural Network (Specific Model)	11	0.906	138072	323.363	3488365	0.63	3266	46	520850	Bacteria	Acidobacteriota	Terriglobia	Terriglobales	Acidobacteriaceae	EB88	0	N/A	N/A	N/A	N/A	N/A	GCF_003858395.1	95	d__Bacteria;p__Acidobacteriota;c__Terriglobia;o__Terriglobales;f__Acidobacteriaceae;g__EB88;s__EB88 sp003858395	77.5	0.243	d__Bacteria;p__Acidobacteriota;c__Terriglobia;o__Terriglobales;f__Acidobacteriaceae;g__EB88;s__	taxonomic classification defined by topology and ANI	classification based on placement in class-level tree	N/A	94.94	11	0.93147	N/A
SRR19097882_bin_0022	SRR19097882	2.86468	60.5571	0.69129	68	59964	183992	High	99.34	0.24	Gradient Boost (General Model)	11	0.921	59964	316.834	2864678	0.69	2784	68	183992	Bacteria	Pseudomonadota	Alphaproteobacteria	Sphingomonadales	Sphingomonadaceae	Sphingomonas	0	N/A	N/A	N/A	N/A	N/A	GCF_002288825.1	95	d__Bacteria;p__Pseudomonadota;c__Alphaproteobacteria;o__Sphingomonadales;f__Sphingomonadaceae;g__Sphingomonas;s__Sphingomonas lenta	82.12	0.702	d__Bacteria;p__Pseudomonadota;c__Alphaproteobacteria;o__Sphingomonadales;f__Sphingomonadaceae;g__Sphingomonas;s__	taxonomic classification defined by topology and ANI	classification based on placement in class-level tree	GCF_900115745.1, s__Sphingomonas rubra, 95.0, 80.45, 0.541; GCF_903643065.1, s__Sphingomonas sp903643065, 95.0, 79.9, 0.398; GCF_022662335.1, s__Sphingomonas sp022662335, 95.0, 79.71, 0.501; GCF_007995065.1, s__Sphingomonas ginsenosidivorax, 95.0, 79.7, 0.542; GCF_003951315.1, s__Sphingomonas sp003951315, 95.0, 79.69, 0.515; GCA_002292295.1, s__Sphingomonas sp002292295, 95.0, 79.6, 0.527; GCF_024…	81.65	11	0.96065	Genome not assigned to closest species as it falls outside its pre-defined ANI radius
SRR18162810_bin_0009	SRR18162810	4.70233	41.3187	0.67402	130	57488	163759	High	99.28	1.39	Neural Network (Specific Model)	11	0.854	57488	289.033	4702333	0.67	4642	130	163759	Bacteria	Pseudomonadota	Alphaproteobacteria	Rhizobiales	Beijerinckiaceae	Methylobacterium	0	N/A	N/A	N/A	N/A	N/A	GCF_001423265.1	95	d__Bacteria;p__Pseudomonadota;c__Alphaproteobacteria;o__Rhizobiales;f__Beijerinckiaceae;g__Methylobacterium;s__Methylobacterium sp001423265	84.83	0.665	d__Bacteria;p__Pseudomonadota;c__Alphaproteobacteria;o__Rhizobiales;f__Beijerinckiaceae;g__Methylobacterium;s__	taxonomic classification defined by topology and ANI	classification based on placement in class-level tree	GCA_019745455.1, s__Methylobacterium sp019745455, 95.0, 83.76, 0.634; GCF_022179305.1, s__Methylobacterium iners, 95.0, 82.82, 0.602; GCF_022829445.1, s__Methylobacterium sp022829445, 95.0, 82.62, 0.594; GCF_022829345.1, s__Methylobacterium sp022829345, 95.0, 82.61, 0.583; GCF_001422885.1, s__Methylobacterium sp001422885, 95.0, 82.44, 0.612; GCF_001422375.1, s__Methylobacterium sp001422375, 95.0,…	94.78	11	0.98643	Genome not assigned to closest species as it falls outside its pre-defined ANI radius
SRR16304115_bin_0005	SRR16304115	3.03481	10.0635	0.687852	60	72425	168297	High	99.24	0.54	Neural Network (Specific Model)	11	0.898	72425	311.281	3034811	0.69	2924	60	168297	Bacteria	Pseudomonadota	Alphaproteobacteria	Sphingomonadales	Sphingomonadaceae	Sphingomonas	0	N/A	N/A	N/A	N/A	N/A	GCF_903643035.1	95	d__Bacteria;p__Pseudomonadota;c__Alphaproteobacteria;o__Sphingomonadales;f__Sphingomonadaceae;g__Sphingomonas;s__Sphingomonas sp903643035	83.96	0.571	d__Bacteria;p__Pseudomonadota;c__Alphaproteobacteria;o__Sphingomonadales;f__Sphingomonadaceae;g__Sphingomonas;s__	taxonomic classification defined by topology and ANI	classification based on placement in class-level tree	GCF_903643065.1, s__Sphingomonas sp903643065, 95.0, 80.86, 0.474; GCF_903644135.1, s__Sphingomonas sp903644135, 95.0, 80.69, 0.499; GCA_002292295.1, s__Sphingomonas sp002292295, 95.0, 80.54, 0.545; GCF_900115745.1, s__Sphingomonas rubra, 95.0, 80.52, 0.528; GCF_022662335.1, s__Sphingomonas sp022662335, 95.0, 80.45, 0.566; GCF_024211255.1, s__Sphingomonas sp024211255, 95.0, 80.45, 0.545; GCF_01340…	96.98	11	0.97744	Genome not assigned to closest species as it falls outside its pre-defined ANI radius
SRR13514084_bin_0001	SRR13514084	4.64307	11.3902	0.669656	87	77021	270467	High	99.18	0.13	Gradient Boost (General Model)	11	0.881	77021	309.311	4643068	0.67	4415	87	270467	Bacteria	Pseudomonadota	Alphaproteobacteria	Rhizobiales	Beijerinckiaceae	Lichenihabitans	0	N/A	N/A	N/A	N/A	N/A	N/A	N/A	N/A	N/A	N/A	d__Bacteria;p__Pseudomonadota;c__Alphaproteobacteria;o__Rhizobiales;f__Beijerinckiaceae;g__Lichenihabitans;s__	taxonomic classification defined by topology and ANI	classification based on placement in class-level tree	GCF_004137085.1, s__Lichenihabitans ramalinae, 95.0, 82.82, 0.705; GCF_004137685.1, s__Lichenihabitans minor, 95.0, 82.08, 0.645; GCF_021730615.1, s__Lichenihabitans sp021730615, 95.0, 81.77, 0.613; GCF_004323635.1, s__Lichenihabitans psoromatis, 95.0, 77.4, 0.223	96.15	11	0.9826	Genome not assigned to closest species as it falls outside its pre-defined ANI radius
SRR10277384_bin_0001	SRR10277384	5.77337	4.39644	0.601326	290	27849	121911	High	99.1	0.32	Neural Network (Specific Model)	11	0.855	27849	308.023	5773368	0.6	5351	290	121911	Bacteria	Bacteroidota	Bacteroidia	Cytophagales	Hymenobacteraceae	Hymenobacter	0	N/A	N/A	N/A	N/A	N/A	N/A	N/A	N/A	N/A	N/A	d__Bacteria;p__Bacteroidota;c__Bacteroidia;o__Cytophagales;f__Hymenobacteraceae;g__Hymenobacter;s__	taxonomic classification defined by topology and ANI	classification based on placement in class-level tree	GCF_004684095.1, s__Hymenobacter sp004684095, 95.0, 86.16, 0.683; GCF_001596155.1, s__Hymenobacter sp001596155, 95.0, 85.55, 0.675; GCF_013256625.1, s__Hymenobacter sp013256625, 95.0, 84.09, 0.666; GCF_020012125.1, s__Hymenobacter sp020012125, 95.0, 83.55, 0.648; GCF_017571525.1, s__Hymenobacter sp017571525, 95.0, 83.51, 0.627; GCF_008728635.1, s__Hymenobacter baengnokdamensis, 95.0, 82.94, 0.654…	94.52	11	0.99033	Genome not assigned to closest species as it falls outside its pre-defined ANI radius
ERR5059418_bin_0003	ERR5059418	4.26	24.1919	0.68615	45	169510	371024	High	98.99	0.34	Gradient Boost (General Model)	11	0.921	169510	315.648	4259999	0.69	4152	45	371024	Bacteria	Pseudomonadota	Alphaproteobacteria	Acetobacterales	Acetobacteraceae	LMUY01	0	N/A	N/A	N/A	N/A	N/A	GCF_009765685.1	95	d__Bacteria;p__Pseudomonadota;c__Alphaproteobacteria;o__Acetobacterales;f__Acetobacteraceae;g__LMUY01;s__LMUY01 sp009765685	80.72	0.541	d__Bacteria;p__Pseudomonadota;c__Alphaproteobacteria;o__Acetobacterales;f__Acetobacteraceae;g__LMUY01;s__	taxonomic classification defined by topology and ANI	classification based on placement in class-level tree	N/A	94	11	0.95814	Genome not assigned to closest species as it falls outside its pre-defined ANI radius
SRR16304113_bin_0006	SRR16304113	4.13378	11.9871	0.66053	101	60659	172920	High	98.97	0.57	Gradient Boost (General Model)	11	0.912	60659	319.493	4133785	0.66	3943	101	172920	Bacteria	Pseudomonadota	Alphaproteobacteria	Acetobacterales	Acetobacteraceae	LMUY01	0	N/A	N/A	N/A	N/A	N/A	GCF_009765685.1	95	d__Bacteria;p__Pseudomonadota;c__Alphaproteobacteria;o__Acetobacterales;f__Acetobacteraceae;g__LMUY01;s__LMUY01 sp009765685	78.23	0.321	d__Bacteria;p__Pseudomonadota;c__Alphaproteobacteria;o__Acetobacterales;f__Acetobacteraceae;g__LMUY01;s__	taxonomic classification defined by topology and ANI	classification based on placement in class-level tree	N/A	95.27	11	0.93361	N/A
ERR5059418_bin_0001	ERR5059418	4.1927	77.6027	0.69304	77	96667	411536	High	98.96	0.24	Gradient Boost (General Model)	11	0.872	96667	313.108	4192697	0.69	3901	77	411536	Bacteria	Pseudomonadota	Alphaproteobacteria	Rhizobiales	Beijerinckiaceae	RH-AL1	0	N/A	N/A	N/A	N/A	N/A	GCA_901457705.2	95	d__Bacteria;p__Pseudomonadota;c__Alphaproteobacteria;o__Rhizobiales;f__Beijerinckiaceae;g__RH-AL1;s__RH-AL1 sp901457705	80.09	0.484	d__Bacteria;p__Pseudomonadota;c__Alphaproteobacteria;o__Rhizobiales;f__Beijerinckiaceae;g__RH-AL1;s__	taxonomic classification defined by topology and ANI	classification based on placement in class-level tree	GCF_009765775.1, s__RH-AL1 sp009765775, 95.0, 78.98, 0.372	94.08	11	0.95875	N/A
SRR1531569_bin_0002	SRR1531569	5.36889	91.0176	0.433791	83	122320	396450	High	98.92	0.73	Neural Network (Specific Model)	11	0.799	122320	287.819	5368889	0.43	4978	83	396450	Bacteria	Cyanobacteriota	Cyanobacteriia	Cyanobacteriales	Chroococcidiopsidaceae	0	0	N/A	N/A	N/A	N/A	N/A	N/A	N/A	N/A	N/A	N/A	d__Bacteria;p__Cyanobacteriota;c__Cyanobacteriia;o__Cyanobacteriales;f__Chroococcidiopsidaceae;g__;s__	taxonomic novelty determined using RED	classification based on placement in class-level tree	N/A	92.06	11	0.85535	N/A
SRR10277373_bin_0001	SRR10277373	5.72116	11.0904	0.664421	203	60036	192629	High	98.92	2.51	Gradient Boost (General Model)	11	0.865	60036	295.217	5721158	0.66	5601	203	192629	Bacteria	Pseudomonadota	Alphaproteobacteria	Rhizobiales	Beijerinckiaceae	Lichenihabitans	0	N/A	N/A	N/A	N/A	N/A	N/A	N/A	N/A	N/A	N/A	d__Bacteria;p__Pseudomonadota;c__Alphaproteobacteria;o__Rhizobiales;f__Beijerinckiaceae;g__Lichenihabitans;s__	taxonomic classification defined by topology and ANI	classification based on placement in class-level tree	GCF_004137085.1, s__Lichenihabitans ramalinae, 95.0, 82.76, 0.593; GCF_004137685.1, s__Lichenihabitans minor, 95.0, 82.01, 0.573; GCF_021730615.1, s__Lichenihabitans sp021730615, 95.0, 81.65, 0.542; GCF_004323635.1, s__Lichenihabitans psoromatis, 95.0, 77.35, 0.234	97.04	11	0.98263	Genome not assigned to closest species as it falls outside its pre-defined ANI radius
SRR10277372_bin_0001	SRR10277372	5.58739	7.06474	0.664761	202	58099	179496	High	98.92	3.59	Gradient Boost (General Model)	11	0.866	58099	295.699	5587386	0.66	5467	202	179496	Bacteria	Pseudomonadota	Alphaproteobacteria	Rhizobiales	Beijerinckiaceae	Lichenihabitans	0	N/A	N/A	N/A	N/A	N/A	N/A	N/A	N/A	N/A	N/A	d__Bacteria;p__Pseudomonadota;c__Alphaproteobacteria;o__Rhizobiales;f__Beijerinckiaceae;g__Lichenihabitans;s__	taxonomic classification defined by topology and ANI	classification based on placement in class-level tree	GCF_004137085.1, s__Lichenihabitans ramalinae, 95.0, 82.69, 0.602; GCF_004137685.1, s__Lichenihabitans minor, 95.0, 82.05, 0.578; GCF_021730615.1, s__Lichenihabitans sp021730615, 95.0, 81.56, 0.553; GCF_004323635.1, s__Lichenihabitans psoromatis, 95.0, 77.33, 0.227	97.04	11	0.98263	Genome not assigned to closest species as it falls outside its pre-defined ANI radius
SRR19097892_bin_0009	SRR19097892	6.88925	31.8858	0.627062	41	234612	771987	High	98.91	2.73	Neural Network (Specific Model)	11	0.896	234612	315.682	6889250	0.63	6527	41	771987	Bacteria	Pseudomonadota	Alphaproteobacteria	Rhizobiales	Rhizobiaceae	Mesorhizobium	0	N/A	N/A	N/A	N/A	N/A	N/A	N/A	N/A	N/A	N/A	d__Bacteria;p__Pseudomonadota;c__Alphaproteobacteria;o__Rhizobiales;f__Rhizobiaceae;g__Mesorhizobium;s__	taxonomic classification defined by topology and ANI	classification based on placement in class-level tree	GCF_000472785.1, s__Mesorhizobium loti_E, 95.0, 92.84, 0.804; GCF_013170845.1, s__Mesorhizobium loti_B, 95.0, 92.76, 0.818; GCF_024746835.1, s__Mesorhizobium sp024746835, 95.0, 90.41, 0.822; GCF_014189455.1, s__Mesorhizobium huakuii_A, 95.0, 90.16, 0.791; GCF_900199455.1, s__Mesorhizobium carmichaelinearum, 95.0, 90.15, 0.793; GCF_013170805.1, s__Mesorhizobium sp013170805, 95.0, 90.14, 0.742; GCA…	93.07	11	0.99923	Genome not assigned to closest species as it falls outside its pre-defined ANI radius
SRR10277337_bin_0001	SRR10277337	3.5145	8.69267	0.627952	42	170833	350807	High	98.87	0.33	Gradient Boost (General Model)	11	0.902	170833	323.319	3514501	0.63	3277	42	350807	Bacteria	Acidobacteriota	Terriglobia	Terriglobales	Acidobacteriaceae	EB88	0	N/A	N/A	N/A	N/A	N/A	GCF_003858395.1	95	d__Bacteria;p__Acidobacteriota;c__Terriglobia;o__Terriglobales;f__Acidobacteriaceae;g__EB88;s__EB88 sp003858395	77.4	0.246	d__Bacteria;p__Acidobacteriota;c__Terriglobia;o__Terriglobales;f__Acidobacteriaceae;g__EB88;s__	taxonomic classification defined by topology and ANI	classification based on placement in class-level tree	N/A	92.45	11	0.93277	N/A
SRR19097867_bin_0020	SRR19097867	5.71929	25.5752	0.691652	50	180208	340380	High	98.87	0.47	Neural Network (Specific Model)	11	0.905	180208	330.748	5719285	0.69	5222	50	340380	Bacteria	Pseudomonadota	Gammaproteobacteria	Burkholderiales	Burkholderiaceae_B	CAIMXF01	0	N/A	N/A	N/A	N/A	N/A	GCA_903845345.1	95	d__Bacteria;p__Pseudomonadota;c__Gammaproteobacteria;o__Burkholderiales;f__Burkholderiaceae_B;g__CAIMXF01;s__CAIMXF01 sp903845345	87.88	0.777	d__Bacteria;p__Pseudomonadota;c__Gammaproteobacteria;o__Burkholderiales;f__Burkholderiaceae_B;g__CAIMXF01;s__	taxonomic classification defined by topology and ANI	classification based on placement in class-level tree	GCA_023231945.1, s__CAIMXF01 sp023231945, 95.0, 88.09, 0.742; GCA_013289985.1, s__CAIMXF01 sp013289985, 95.0, 86.92, 0.645; GCA_019510465.1, s__CAIMXF01 sp019510465, 95.0, 85.94, 0.715; GCA_014378125.1, s__CAIMXF01 sp014378125, 95.0, 85.4, 0.811	90.84	11	0.99155	Genome not assigned to closest species as it falls outside its pre-defined ANI radius
SRR14722320_bin_0001	SRR14722320	7.22933	13.5623	0.417091	260	38081	242956	High	98.77	1.15	Neural Network (Specific Model)	11	0.81	38081	314.995	7229332	0.42	6203	260	242956	Bacteria	Cyanobacteriota	Cyanobacteriia	Cyanobacteriales	Nostocaceae	Nostoc	Nostoc sp017114945	GCA_017114945.1	95	d__Bacteria;p__Cyanobacteriota;c__Cyanobacteriia;o__Cyanobacteriales;f__Nostocaceae;g__Nostoc;s__Nostoc sp017114945	99.27	0.904	N/A	N/A	N/A	N/A	N/A	N/A	ani_screen	classification based on ANI only	N/A	N/A	N/A	N/A	N/A
SRR18162820_bin_0002	SRR18162820	3.92663	11.4189	0.620225	41	260351	459819	High	98.73	2.31	Neural Network (Specific Model)	11	0.895	260351	352.593	3926633	0.62	3327	41	459819	Bacteria	Acidobacteriota	Terriglobia	Terriglobales	Acidobacteriaceae	Tous-C9LFEB	0	N/A	N/A	N/A	N/A	N/A	GCA_903970445.1	95	d__Bacteria;p__Acidobacteriota;c__Terriglobia;o__Terriglobales;f__Acidobacteriaceae;g__Tous-C9LFEB;s__Tous-C9LFEB sp903970445	76.92	0.124	d__Bacteria;p__Acidobacteriota;c__Terriglobia;o__Terriglobales;f__Acidobacteriaceae;g__Tous-C9LFEB;s__	taxonomic classification defined by topology and ANI	classification based on placement in class-level tree	N/A	89.1	11	0.94377	N/A
SRR19097879_bin_0002	SRR19097879	4.10235	9.15671	0.621477	55	136305	379672	High	98.72	0.46	Neural Network (Specific Model)	11	0.896	136305	338.612	4102347	0.62	3623	55	379672	Bacteria	Acidobacteriota	Terriglobia	Terriglobales	Acidobacteriaceae	Granulicella_C	0	N/A	N/A	N/A	N/A	N/A	GCA_903970285.1	95	d__Bacteria;p__Acidobacteriota;c__Terriglobia;o__Terriglobales;f__Acidobacteriaceae;g__Granulicella_C;s__Granulicella_C sp903970285	77.59	0.219	d__Bacteria;p__Acidobacteriota;c__Terriglobia;o__Terriglobales;f__Acidobacteriaceae;g__Granulicella_C;s__	taxonomic classification defined by topology and ANI	classification based on placement in class-level tree	GCF_000178975.2, s__Granulicella_C tundricola, 95.0, 78.88, 0.301; GCF_900114625.1, s__Granulicella_C pectinivorans, 95.0, 78.1, 0.204; GCF_009914315.1, s__Granulicella_C sp009914315, 95.0, 77.72, 0.232; GCF_004115155.1, s__Granulicella_C sibirica, 95.0, 77.65, 0.183; GCF_900188085.1, s__Granulicella_C rosea, 95.0, 77.26, 0.234	90.13	11	0.96799	N/A
SRR16304093_bin_0006	SRR16304093	3.60696	7.86132	0.623594	27	204223	439102	High	98.72	0.91	Neural Network (Specific Model)	11	0.892	204223	353.414	3606964	0.62	3039	27	439102	Bacteria	Acidobacteriota	Terriglobia	Terriglobales	Acidobacteriaceae	EB88	0	N/A	N/A	N/A	N/A	N/A	GCF_003858395.1	95	d__Bacteria;p__Acidobacteriota;c__Terriglobia;o__Terriglobales;f__Acidobacteriaceae;g__EB88;s__EB88 sp003858395	78.2	0.353	d__Bacteria;p__Acidobacteriota;c__Terriglobia;o__Terriglobales;f__Acidobacteriaceae;g__EB88;s__	taxonomic classification defined by topology and ANI	classification based on placement in class-level tree	N/A	94.32	11	0.94327	N/A
SRR14722095_bin_0004	SRR14722095	3.82139	6.91337	0.599395	35	162054	518619	High	98.69	0.3	Neural Network (Specific Model)	11	0.904	162054	328.421	3821393	0.6	3515	35	518619	Bacteria	Acidobacteriota	Terriglobia	Terriglobales	Acidobacteriaceae	Terriglobus	0	N/A	N/A	N/A	N/A	N/A	N/A	N/A	N/A	N/A	N/A	d__Bacteria;p__Acidobacteriota;c__Terriglobia;o__Terriglobales;f__Acidobacteriaceae;g__Terriglobus;s__	ANI	classification based on placement in class-level tree	GCF_000800015.1, s__Terriglobus sp000800015, 95.0, 77.31, 0.188; GCF_900105625.1, s__Terriglobus roseus_B, 95.0, 77.3, 0.242; GCF_000265425.1, s__Terriglobus roseus, 95.0, 77.21, 0.261; GCF_900102185.1, s__Terriglobus roseus_A, 95.0, 77.15, 0.19; GCA_018268855.1, s__Terriglobus sp018268855, 95.0, 76.97, 0.116; GCA_023265355.1, s__Terriglobus sp023265355, 95.0, 76.96, 0.095; GCF_000179915.2, s__Te…	94.78	11	0.94262	N/A
SRR13514075_bin_0002	SRR13514075	3.83467	6.81378	0.679981	130	48032	157362	High	98.66	1.37	Neural Network (Specific Model)	11	0.9	48032	316.821	3834675	0.68	3638	130	157362	Bacteria	Pseudomonadota	Alphaproteobacteria	Sphingomonadales	Sphingomonadaceae	Sphingomonas_N	0	N/A	N/A	N/A	N/A	N/A	GCA_903871605.1	95	d__Bacteria;p__Pseudomonadota;c__Alphaproteobacteria;o__Sphingomonadales;f__Sphingomonadaceae;g__Sphingomonas_N;s__Sphingomonas_N sp903871605	86.33	0.646	d__Bacteria;p__Pseudomonadota;c__Alphaproteobacteria;o__Sphingomonadales;f__Sphingomonadaceae;g__Sphingomonas_N;s__	taxonomic classification defined by topology and ANI	classification based on placement in class-level tree	GCF_000383095.1, s__Sphingomonas_N sp000383095, 95.0, 81.95, 0.525; GCF_011762195.1, s__Sphingomonas_N oligoaromativorans, 95.0, 81.7, 0.53; GCF_013778325.1, s__Sphingomonas_N chungangi, 95.0, 81.69, 0.58; GCA_000333335.1, s__Sphingomonas_N sp000333335, 95.0, 81.11, 0.428; GCF_023822065.1, s__Sphingomonas_N morindae, 95.0, 80.21, 0.534; GCA_019239915.1, s__Sphingomonas_N sp019239915, 95.0, 79.85,…	93.51	11	0.988	Genome not assigned to closest species as it falls outside its pre-defined ANI radius
ERR5055691_bin_0007	ERR5055691	4.62036	13.4048	0.412407	13	497036	1202490	High	98.65	1.76	Neural Network (Specific Model)	11	0.894	497036	328.381	4620363	0.41	4199	13	1202490	Bacteria	Bacteroidota	Bacteroidia	Sphingobacteriales	Sphingobacteriaceae	Mucilaginibacter	0	N/A	N/A	N/A	N/A	N/A	N/A	N/A	N/A	N/A	N/A	d__Bacteria;p__Bacteroidota;c__Bacteroidia;o__Sphingobacteriales;f__Sphingobacteriaceae;g__Mucilaginibacter;s__	ANI	classification based on placement in class-level tree	GCF_007830615.1, s__Mucilaginibacter frigoritolerans, 95.0, 78.36, 0.262; GCF_024808665.1, s__Mucilaginibacter sp024808665, 95.0, 78.06, 0.26; GCF_002257585.1, s__Mucilaginibacter xinganensis, 95.0, 78.0, 0.229; GCF_900142915.1, s__Mucilaginibacter sp900142915, 95.0, 77.96, 0.257; GCA_013286985.1, s__Mucilaginibacter sp013286985, 95.0, 77.91, 0.246; GCF_024721155.1, s__Mucilaginibacter sp02472115…	95.75	11	0.94692	N/A
SRR16304097_bin_0005	SRR16304097	3.59769	9.94436	0.672035	85	56323	174567	High	98.64	3.54	Gradient Boost (General Model)	11	0.87	56323	295.181	3597695	0.67	3541	85	174567	Bacteria	Pseudomonadota	Alphaproteobacteria	Rhizobiales	Beijerinckiaceae	RH-AL1	0	N/A	N/A	N/A	N/A	N/A	GCA_901457705.2	95	d__Bacteria;p__Pseudomonadota;c__Alphaproteobacteria;o__Rhizobiales;f__Beijerinckiaceae;g__RH-AL1;s__RH-AL1 sp901457705	80.31	0.562	d__Bacteria;p__Pseudomonadota;c__Alphaproteobacteria;o__Rhizobiales;f__Beijerinckiaceae;g__RH-AL1;s__	taxonomic classification defined by topology and ANI	classification based on placement in class-level tree	GCF_009765775.1, s__RH-AL1 sp009765775, 95.0, 78.64, 0.424	86.61	11	0.96231	Genome not assigned to closest species as it falls outside its pre-defined ANI radius
SRR16304079_bin_0011	SRR16304079	3.20315	52.9636	0.649002	33	175551	348958	High	98.62	1.61	Neural Network (Specific Model)	11	0.902	175551	367.77	3203145	0.65	2623	33	348958	Bacteria	Acidobacteriota	Terriglobia	Terriglobales	Acidobacteriaceae	EB88	0	N/A	N/A	N/A	N/A	N/A	GCF_003858395.1	95	d__Bacteria;p__Acidobacteriota;c__Terriglobia;o__Terriglobales;f__Acidobacteriaceae;g__EB88;s__EB88 sp003858395	77.88	0.381	d__Bacteria;p__Acidobacteriota;c__Terriglobia;o__Terriglobales;f__Acidobacteriaceae;g__EB88;s__	taxonomic classification defined by topology and ANI	classification based on placement in class-level tree	N/A	92.39	11	0.93416	N/A
ERR9935909_bin_0003	ERR9935909	4.51501	38.6653	0.591254	196	36977	124892	High	98.59	0.15	Gradient Boost (General Model)	11	0.869	36977	299.169	4515014	0.59	4377	196	124892	Bacteria	Pseudomonadota	Alphaproteobacteria	Rhizobiales	Beijerinckiaceae	Methyloferula	0	N/A	N/A	N/A	N/A	N/A	GCF_000385335.1	95	d__Bacteria;p__Pseudomonadota;c__Alphaproteobacteria;o__Rhizobiales;f__Beijerinckiaceae;g__Methyloferula;s__Methyloferula stellata	89.71	0.774	d__Bacteria;p__Pseudomonadota;c__Alphaproteobacteria;o__Rhizobiales;f__Beijerinckiaceae;g__Methyloferula;s__	taxonomic classification defined by topology and ANI	classification based on placement in class-level tree	GCA_015655535.1, s__Methyloferula sp015655535, 95.0, 87.82, 0.76	93.7	11	0.99386	Genome not assigned to closest species as it falls outside its pre-defined ANI radius
SRR14722019_bin_0001	SRR14722019	6.62039	31.2038	0.421355	109	90619	304271	High	98.5	0	Neural Network (Specific Model)	11	0.77	90619	285.08	6620393	0.42	5974	109	304271	Bacteria	Cyanobacteriota	Cyanobacteriia	Cyanobacteriales	Nostocaceae	Nostoc	0	N/A	N/A	N/A	N/A	N/A	N/A	N/A	N/A	N/A	N/A	d__Bacteria;p__Cyanobacteriota;c__Cyanobacteriia;o__Cyanobacteriales;f__Nostocaceae;g__Nostoc;s__	taxonomic classification defined by topology and ANI	classification based on placement in class-level tree	GCA_017115025.1, s__Nostoc sp017115025, 95.0, 90.17, 0.738; GCA_017114985.1, s__Nostoc sp017114985, 95.0, 89.75, 0.748; GCF_020829495.1, s__Nostoc favosum, 95.0, 89.61, 0.734; GCF_020829645.1, s__Nostoc mirabile, 95.0, 89.51, 0.771; GCF_020829665.1, s__Nostoc sp020829665, 95.0, 89.48, 0.792; GCA_023522315.1, s__Nostoc sp023522315, 95.0, 89.42, 0.699; GCF_014698505.1, s__Nostoc foliaceum_A, 95.0, …	92.25	11	0.968	Genome not assigned to closest species as it falls outside its pre-defined ANI radius
SRR18162811_bin_0002	SRR18162811	4.83019	37.972	0.601594	55	233737	644317	High	98.47	4	Neural Network (Specific Model)	11	0.884	233737	346.28	4830186	0.6	4114	55	644317	Bacteria	Acidobacteriota	Terriglobia	Terriglobales	Acidobacteriaceae	Granulicella_C	0	N/A	N/A	N/A	N/A	N/A	GCA_903970285.1	95	d__Bacteria;p__Acidobacteriota;c__Terriglobia;o__Terriglobales;f__Acidobacteriaceae;g__Granulicella_C;s__Granulicella_C sp903970285	78.4	0.324	d__Bacteria;p__Acidobacteriota;c__Terriglobia;o__Terriglobales;f__Acidobacteriaceae;g__Granulicella_C;s__	taxonomic classification defined by topology and ANI	classification based on placement in class-level tree	GCF_004115155.1, s__Granulicella_C sibirica, 95.0, 78.44, 0.168; GCF_000178975.2, s__Granulicella_C tundricola, 95.0, 78.22, 0.232; GCF_009914315.1, s__Granulicella_C sp009914315, 95.0, 78.15, 0.217; GCF_900114625.1, s__Granulicella_C pectinivorans, 95.0, 77.69, 0.18; GCF_900188085.1, s__Granulicella_C rosea, 95.0, 77.68, 0.219	87.57	11	0.97258	N/A
SRR18162811_bin_0004	SRR18162811	4.99589	8.5423	0.678753	79	83345	329445	High	98.4	2.93	Gradient Boost (General Model)	11	0.924	83345	325.709	4995888	0.68	4732	79	329445	Bacteria	Pseudomonadota	Alphaproteobacteria	Acetobacterales	Acetobacteraceae	LMUY01	0	N/A	N/A	N/A	N/A	N/A	GCF_009765685.1	95	d__Bacteria;p__Pseudomonadota;c__Alphaproteobacteria;o__Acetobacterales;f__Acetobacteraceae;g__LMUY01;s__LMUY01 sp009765685	79.27	0.412	d__Bacteria;p__Pseudomonadota;c__Alphaproteobacteria;o__Acetobacterales;f__Acetobacteraceae;g__LMUY01;s__	taxonomic classification defined by topology and ANI	classification based on placement in class-level tree	N/A	88.98	11	0.93554	N/A
SRR18162824_bin_0005	SRR18162824	3.793	11.0748	0.702628	39	186682	408667	High	98.35	0.74	Gradient Boost (General Model)	11	0.905	186682	334.864	3792999	0.7	3423	39	408667	Bacteria	Pseudomonadota	Alphaproteobacteria	Acetobacterales	Acetobacteraceae	Lichenicoccus	0	N/A	N/A	N/A	N/A	N/A	GCF_005844085.1	95	d__Bacteria;p__Pseudomonadota;c__Alphaproteobacteria;o__Acetobacterales;f__Acetobacteraceae;g__Lichenicoccus;s__Lichenicoccus roseus	81.86	0.617	d__Bacteria;p__Pseudomonadota;c__Alphaproteobacteria;o__Acetobacterales;f__Acetobacteraceae;g__Lichenicoccus;s__	taxonomic classification defined by topology and ANI	classification based on placement in class-level tree	N/A	92.71	11	0.92292	Genome not assigned to closest species as it falls outside its pre-defined ANI radius
SRR12326202_bin_0041	SRR12326202	3.1686	20.211	0.540038	12	346079	929598	High	98.33	0	Neural Network (Specific Model)	11	0.923	346079	342.744	3168605	0.54	2849	12	929598	Bacteria	Bacteroidota	Bacteroidia	Sphingobacteriales	Sphingobacteriaceae	HMF7056	0	N/A	N/A	N/A	N/A	N/A	GCF_009834915.1	95	d__Bacteria;p__Bacteroidota;c__Bacteroidia;o__Sphingobacteriales;f__Sphingobacteriaceae;g__HMF7056;s__HMF7056 sp009834915	76.88	0.177	d__Bacteria;p__Bacteroidota;c__Bacteroidia;o__Sphingobacteriales;f__Sphingobacteriaceae;g__HMF7056;s__	taxonomic classification defined by topology and ANI	classification based on placement in class-level tree	N/A	98.17	11	0.90605	N/A
SRR18162813_bin_0001	SRR18162813	3.96957	38.4055	0.700975	80	72887	277643	High	98.33	0.07	Gradient Boost (General Model)	11	0.901	72887	328.422	3969574	0.7	3634	80	277643	Bacteria	Pseudomonadota	Alphaproteobacteria	Acetobacterales	Acetobacteraceae	Lichenicoccus	0	N/A	N/A	N/A	N/A	N/A	GCF_005844085.1	95	d__Bacteria;p__Pseudomonadota;c__Alphaproteobacteria;o__Acetobacterales;f__Acetobacteraceae;g__Lichenicoccus;s__Lichenicoccus roseus	81.6	0.59	d__Bacteria;p__Pseudomonadota;c__Alphaproteobacteria;o__Acetobacterales;f__Acetobacteraceae;g__Lichenicoccus;s__	taxonomic classification defined by topology and ANI	classification based on placement in class-level tree	N/A	92.93	11	0.92386	Genome not assigned to closest species as it falls outside its pre-defined ANI radius
SRR23143851_bin_0001	SRR23143851	4.5426	30.7299	0.672093	43	136550	389672	High	98.31	1.53	Gradient Boost (General Model)	11	0.93	136550	327.449	4542595	0.67	4312	43	389672	Bacteria	Pseudomonadota	Alphaproteobacteria	Acetobacterales	Acetobacteraceae	CAHJXG01	0	N/A	N/A	N/A	N/A	N/A	GCA_903644035.1	95	d__Bacteria;p__Pseudomonadota;c__Alphaproteobacteria;o__Acetobacterales;f__Acetobacteraceae;g__CAHJXG01;s__CAHJXG01 sp903644035	78.84	0.367	d__Bacteria;p__Pseudomonadota;c__Alphaproteobacteria;o__Acetobacterales;f__Acetobacteraceae;g__CAHJXG01;s__	taxonomic classification defined by topology and ANI	classification based on placement in class-level tree	N/A	95.23	11	0.90751	N/A
SRR14766325_bin_0002	SRR14766325	3.12746	12.9444	0.668231	112	39514	89840	High	98.29	2.36	Neural Network (Specific Model)	11	0.903	39514	301.678	3127464	0.67	3126	112	89840	Bacteria	Pseudomonadota	Alphaproteobacteria	Sphingomonadales	Sphingomonadaceae	Sphingomonas	0	N/A	N/A	N/A	N/A	N/A	N/A	N/A	N/A	N/A	N/A	d__Bacteria;p__Pseudomonadota;c__Alphaproteobacteria;o__Sphingomonadales;f__Sphingomonadaceae;g__Sphingomonas;s__	taxonomic classification defined by topology and ANI	classification based on placement in class-level tree	GCF_001423845.1, s__Sphingomonas sp001423845, 95.0, 83.11, 0.671; GCF_016743815.1, s__Sphingomonas aliaeris, 95.0, 81.45, 0.615; GCF_006439055.1, s__Sphingomonas glacialis_A, 95.0, 81.09, 0.626; GCF_000241485.1, s__Sphingomonas sp000241485, 95.0, 80.92, 0.625; GCF_014653575.1, s__Sphingomonas glacialis, 95.0, 80.78, 0.62; GCF_014490665.1, s__Sphingomonas alpina, 95.0, 80.71, 0.565; GCF_000803065.…	80.2	11	0.96574	Genome not assigned to closest species as it falls outside its pre-defined ANI radius
SRR18162816_bin_0004	SRR18162816	5.10846	15.3339	0.664417	42	171528	364831	High	98.28	1.62	Gradient Boost (General Model)	11	0.902	171528	330.08	5108458	0.66	4663	42	364831	Bacteria	Pseudomonadota	Alphaproteobacteria	Acetobacterales	Acetobacteraceae	Acidisoma	0	N/A	N/A	N/A	N/A	N/A	GCA_019351895.1	95	d__Bacteria;p__Pseudomonadota;c__Alphaproteobacteria;o__Acetobacterales;f__Acetobacteraceae;g__Acidisoma;s__Acidisoma sp019351895	82.35	0.663	d__Bacteria;p__Pseudomonadota;c__Alphaproteobacteria;o__Acetobacterales;f__Acetobacteraceae;g__Acidisoma;s__	taxonomic classification defined by topology and ANI	classification based on placement in class-level tree	GCF_020618775.1, s__Acidisoma silvae, 95.0, 79.66, 0.428; GCF_020621385.1, s__Acidisoma cellulosilyticum, 95.0, 79.58, 0.45; GCF_009765865.1, s__Acidisoma sp009765865, 95.0, 78.83, 0.368	95.37	11	0.95978	Genome not assigned to closest species as it falls outside its pre-defined ANI radius
SRR16304094_bin_0017	SRR16304094	3.1991	14.4554	0.648605	30	159795	566597	High	98.24	0.67	Neural Network (Specific Model)	11	0.901	159795	360.501	3199105	0.65	2669	30	566597	Bacteria	Acidobacteriota	Terriglobia	Terriglobales	Acidobacteriaceae	EB88	0	N/A	N/A	N/A	N/A	N/A	GCF_003858395.1	95	d__Bacteria;p__Acidobacteriota;c__Terriglobia;o__Terriglobales;f__Acidobacteriaceae;g__EB88;s__EB88 sp003858395	77.89	0.395	d__Bacteria;p__Acidobacteriota;c__Terriglobia;o__Terriglobales;f__Acidobacteriaceae;g__EB88;s__	taxonomic classification defined by topology and ANI	classification based on placement in class-level tree	N/A	93.84	11	0.93405	N/A
SRR10277318_bin_0003	SRR10277318	3.15851	12.4664	0.723375	27	169993	351240	High	98.22	0.01	Gradient Boost (General Model)	11	0.904	169993	316.122	3158510	0.72	3019	27	351240	Bacteria	Actinomycetota	Actinomycetia	Actinomycetales	Dermatophilaceae	0	0	N/A	N/A	N/A	N/A	N/A	N/A	N/A	N/A	N/A	N/A	d__Bacteria;p__Actinomycetota;c__Actinomycetia;o__Actinomycetales;f__Dermatophilaceae;g__;s__	taxonomic novelty determined using RED	classification based on placement in class-level tree	N/A	96.76	11	0.88567	N/A
SRR19097867_bin_0001	SRR19097867	4.7538	21.7581	0.687525	121	63745	393966	High	98.13	0.03	Gradient Boost (General Model)	11	0.881	63745	308.605	4753795	0.69	4530	121	393966	Bacteria	Pseudomonadota	Alphaproteobacteria	Rhizobiales	Beijerinckiaceae	Lichenihabitans	0	N/A	N/A	N/A	N/A	N/A	N/A	N/A	N/A	N/A	N/A	d__Bacteria;p__Pseudomonadota;c__Alphaproteobacteria;o__Rhizobiales;f__Beijerinckiaceae;g__Lichenihabitans;s__	taxonomic classification defined by topology and ANI	classification based on placement in class-level tree	GCF_004137085.1, s__Lichenihabitans ramalinae, 95.0, 80.9, 0.589; GCF_021730615.1, s__Lichenihabitans sp021730615, 95.0, 80.87, 0.583; GCF_004137685.1, s__Lichenihabitans minor, 95.0, 80.63, 0.58; GCF_004323635.1, s__Lichenihabitans psoromatis, 95.0, 77.34, 0.23	94.64	11	0.9612	Genome not assigned to closest species as it falls outside its pre-defined ANI radius
SRR16304115_bin_0012	SRR16304115	3.96087	21.9651	0.68685	60	122596	244758	High	98.1	0.23	Gradient Boost (General Model)	11	0.865	122596	307.074	3960865	0.69	3724	60	244758	Bacteria	Pseudomonadota	Alphaproteobacteria	Rhizobiales	Beijerinckiaceae	RH-AL1	0	N/A	N/A	N/A	N/A	N/A	GCA_901457705.2	95	d__Bacteria;p__Pseudomonadota;c__Alphaproteobacteria;o__Rhizobiales;f__Beijerinckiaceae;g__RH-AL1;s__RH-AL1 sp901457705	80.25	0.498	d__Bacteria;p__Pseudomonadota;c__Alphaproteobacteria;o__Rhizobiales;f__Beijerinckiaceae;g__RH-AL1;s__	taxonomic classification defined by topology and ANI	classification based on placement in class-level tree	GCF_009765775.1, s__RH-AL1 sp009765775, 95.0, 79.04, 0.405	94.72	11	0.95736	N/A
SRR19763073_bin_0001	SRR19763073	4.40643	10.4167	0.380657	40	175178	787611	High	98.05	0.06	Gradient Boost (General Model)	11	0.86	175178	323.951	4406426	0.38	3907	40	787611	Bacteria	Bacteroidota	Bacteroidia	Chitinophagales	Chitinophagaceae	Segetibacter	0	N/A	N/A	N/A	N/A	N/A	GCF_000374045.1	95	d__Bacteria;p__Bacteroidota;c__Bacteroidia;o__Chitinophagales;f__Chitinophagaceae;g__Segetibacter;s__Segetibacter koreensis	78.95	0.45	d__Bacteria;p__Bacteroidota;c__Bacteroidia;o__Chitinophagales;f__Chitinophagaceae;g__Segetibacter;s__	taxonomic classification defined by topology and ANI	classification based on placement in class-level tree	GCF_007991655.1, s__Segetibacter aerophilus, 95.0, 76.67, 0.131; GCF_004354985.1, s__Segetibacter sp004354985, 95.0, 76.22, 0.045; GCA_002050375.1, s__Segetibacter sp002050375, 95.0, 76.17, 0.114; GCF_017355875.1, s__Segetibacter sp017355875, 95.0, 76.15, 0.06	97.44	11	0.98794	N/A
SRR14573779_bin_0002	SRR14573779	3.04709	3.92591	0.632537	294	12709	36655	High	98.05	1.69	Gradient Boost (General Model)	11	0.894	12709	323.014	3047093	0.63	2815	294	36655	Bacteria	Acidobacteriota	Terriglobia	Terriglobales	Acidobacteriaceae	EB88	0	N/A	N/A	N/A	N/A	N/A	GCF_003858395.1	95	d__Bacteria;p__Acidobacteriota;c__Terriglobia;o__Terriglobales;f__Acidobacteriaceae;g__EB88;s__EB88 sp003858395	78.15	0.357	d__Bacteria;p__Acidobacteriota;c__Terriglobia;o__Terriglobales;f__Acidobacteriaceae;g__EB88;s__	taxonomic classification defined by topology and ANI	classification based on placement in class-level tree	N/A	84.41	11	0.93778	N/A
SRR16304091_bin_0002	SRR16304091	3.49545	38.6306	0.68902	69	78987	253608	High	98.04	0.89	Gradient Boost (General Model)	11	0.885	78987	315.538	3495451	0.69	3274	69	253608	Bacteria	Pseudomonadota	Alphaproteobacteria	Caulobacterales	Caulobacteraceae	CAHJWH01	CAHJWH01 sp903642205	GCF_903642205.1	95	d__Bacteria;p__Pseudomonadota;c__Alphaproteobacteria;o__Caulobacterales;f__Caulobacteraceae;g__CAHJWH01;s__CAHJWH01 sp903642205	96.93	0.87	N/A	N/A	N/A	N/A	N/A	N/A	ani_screen	classification based on ANI only	N/A	N/A	N/A	N/A	N/A
SRR14722049_bin_0001	SRR14722049	3.88928	4.79458	0.606004	100	66147	184541	High	98.04	4.59	Neural Network (Specific Model)	11	0.888	66147	332.331	3889283	0.61	3470	100	184541	Bacteria	Acidobacteriota	Terriglobia	Terriglobales	Acidobacteriaceae	Terriglobus	0	N/A	N/A	N/A	N/A	N/A	GCA_903642225.1	95	d__Bacteria;p__Acidobacteriota;c__Terriglobia;o__Terriglobales;f__Acidobacteriaceae;g__Terriglobus;s__Terriglobus sp903642225	77.07	0.185	d__Bacteria;p__Acidobacteriota;c__Terriglobia;o__Terriglobales;f__Acidobacteriaceae;g__Terriglobus;s__	taxonomic classification defined by topology and ANI	classification based on placement in class-level tree	GCF_900102185.1, s__Terriglobus roseus_A, 95.0, 77.48, 0.118; GCF_000800015.1, s__Terriglobus sp000800015, 95.0, 77.37, 0.118; GCF_000265425.1, s__Terriglobus roseus, 95.0, 77.29, 0.161; GCF_900105625.1, s__Terriglobus roseus_B, 95.0, 77.25, 0.165; GCF_000179915.2, s__Terriglobus saanensis, 95.0, 77.14, 0.099; GCA_023265355.1, s__Terriglobus sp023265355, 95.0, 77.13, 0.098; GCA_018268855.1, s__Te…	91.68	11	0.94933	N/A
SRR23143843_bin_0002	SRR23143843	3.34961	45.8262	0.693115	185	25464	97678	High	98.02	0.58	Gradient Boost (General Model)	11	0.884	25464	286.101	3349613	0.69	3462	185	97678	Bacteria	Pseudomonadota	Alphaproteobacteria	Sphingomonadales	Sphingomonadaceae	Sphingomonas	0	N/A	N/A	N/A	N/A	N/A	GCF_002288825.1	95	d__Bacteria;p__Pseudomonadota;c__Alphaproteobacteria;o__Sphingomonadales;f__Sphingomonadaceae;g__Sphingomonas;s__Sphingomonas lenta	83.27	0.66	d__Bacteria;p__Pseudomonadota;c__Alphaproteobacteria;o__Sphingomonadales;f__Sphingomonadaceae;g__Sphingomonas;s__	taxonomic classification defined by topology and ANI	classification based on placement in class-level tree	GCF_900115745.1, s__Sphingomonas rubra, 95.0, 80.18, 0.509; GCF_903643065.1, s__Sphingomonas sp903643065, 95.0, 79.73, 0.436; GCF_903644135.1, s__Sphingomonas sp903644135, 95.0, 79.66, 0.439; GCF_024211255.1, s__Sphingomonas sp024211255, 95.0, 79.59, 0.497; GCA_002292295.1, s__Sphingomonas sp002292295, 95.0, 79.55, 0.482; GCF_019429525.1, s__Sphingomonas folii, 95.0, 79.51, 0.545; GCF_014194975.1…	89.12	11	0.96809	Genome not assigned to closest species as it falls outside its pre-defined ANI radius
SRR13514076_bin_0002	SRR13514076	3.45697	16.8945	0.616637	43	113680	276411	High	97.94	3.48	Gradient Boost (General Model)	11	0.888	113680	347.031	3456966	0.62	2953	43	276411	Bacteria	Acidobacteriota	Terriglobia	Terriglobales	Acidobacteriaceae	Tous-C9LFEB	0	N/A	N/A	N/A	N/A	N/A	GCA_903970445.1	95	d__Bacteria;p__Acidobacteriota;c__Terriglobia;o__Terriglobales;f__Acidobacteriaceae;g__Tous-C9LFEB;s__Tous-C9LFEB sp903970445	76.82	0.111	d__Bacteria;p__Acidobacteriota;c__Terriglobia;o__Terriglobales;f__Acidobacteriaceae;g__Tous-C9LFEB;s__	taxonomic classification defined by topology and ANI	classification based on placement in class-level tree	N/A	91.9	11	0.9434	N/A
SRR10277353_bin_0001	SRR10277353	3.26972	8.80181	0.630453	23	190194	511599	High	97.81	0.16	Neural Network (Specific Model)	11	0.913	190194	333.908	3269721	0.63	2986	23	511599	Bacteria	Acidobacteriota	Terriglobia	Terriglobales	Acidobacteriaceae	EB88	0	N/A	N/A	N/A	N/A	N/A	GCF_003858395.1	95	d__Bacteria;p__Acidobacteriota;c__Terriglobia;o__Terriglobales;f__Acidobacteriaceae;g__EB88;s__EB88 sp003858395	77.47	0.251	d__Bacteria;p__Acidobacteriota;c__Terriglobia;o__Terriglobales;f__Acidobacteriaceae;g__EB88;s__	taxonomic classification defined by topology and ANI	classification based on placement in class-level tree	N/A	93.58	11	0.93133	N/A
SRR16304109_bin_0001	SRR16304109	3.64125	22.8827	0.705856	55	103726	314657	High	97.79	0.25	Gradient Boost (General Model)	11	0.891	103726	319.462	3641254	0.71	3391	55	314657	Bacteria	Pseudomonadota	Alphaproteobacteria	Rhizobiales	Beijerinckiaceae	RH-AL1	0	N/A	N/A	N/A	N/A	N/A	GCA_901457705.2	95	d__Bacteria;p__Pseudomonadota;c__Alphaproteobacteria;o__Rhizobiales;f__Beijerinckiaceae;g__RH-AL1;s__RH-AL1 sp901457705	79.95	0.517	d__Bacteria;p__Pseudomonadota;c__Alphaproteobacteria;o__Rhizobiales;f__Beijerinckiaceae;g__RH-AL1;s__	taxonomic classification defined by topology and ANI	classification based on placement in class-level tree	GCF_009765775.1, s__RH-AL1 sp009765775, 95.0, 78.7, 0.408	93.58	11	0.95796	Genome not assigned to closest species as it falls outside its pre-defined ANI radius
SRR16304107_bin_0013	SRR16304107	3.52557	8.76123	0.612323	19	242375	410295	High	97.78	2.99	Neural Network (Specific Model)	11	0.89	242375	345.25	3525566	0.61	3035	19	410295	Bacteria	Acidobacteriota	Terriglobia	Terriglobales	Acidobacteriaceae	Tous-C9LFEB	0	N/A	N/A	N/A	N/A	N/A	GCA_903970445.1	95	d__Bacteria;p__Acidobacteriota;c__Terriglobia;o__Terriglobales;f__Acidobacteriaceae;g__Tous-C9LFEB;s__Tous-C9LFEB sp903970445	76.8	0.107	d__Bacteria;p__Acidobacteriota;c__Terriglobia;o__Terriglobales;f__Acidobacteriaceae;g__Tous-C9LFEB;s__	taxonomic classification defined by topology and ANI	classification based on placement in class-level tree	N/A	87.98	11	0.94259	N/A
SRR16304114_bin_0003	SRR16304114	4.03496	11.8452	0.687119	91	69154	168235	High	97.76	2.76	Gradient Boost (General Model)	11	0.866	69154	304.284	4034959	0.69	3836	91	168235	Bacteria	Pseudomonadota	Alphaproteobacteria	Rhizobiales	Beijerinckiaceae	RH-AL1	0	N/A	N/A	N/A	N/A	N/A	GCA_901457705.2	95	d__Bacteria;p__Pseudomonadota;c__Alphaproteobacteria;o__Rhizobiales;f__Beijerinckiaceae;g__RH-AL1;s__RH-AL1 sp901457705	80.2	0.49	d__Bacteria;p__Pseudomonadota;c__Alphaproteobacteria;o__Rhizobiales;f__Beijerinckiaceae;g__RH-AL1;s__	taxonomic classification defined by topology and ANI	classification based on placement in class-level tree	GCF_009765775.1, s__RH-AL1 sp009765775, 95.0, 78.95, 0.41	92.93	11	0.95709	N/A
SRR19097869_bin_0008	SRR19097869	4.98472	10.4299	0.571761	16	446171	1103768	High	97.74	0.03	Neural Network (Specific Model)	11	0.902	446171	335.781	4984720	0.57	4470	16	1103768	Bacteria	Bacteroidota	Bacteroidia	Cytophagales	Spirosomaceae	Spirosoma	0	N/A	N/A	N/A	N/A	N/A	N/A	N/A	N/A	N/A	N/A	d__Bacteria;p__Bacteroidota;c__Bacteroidia;o__Cytophagales;f__Spirosomaceae;g__Spirosoma;s__	taxonomic novelty determined using RED	classification based on placement in class-level tree	N/A	96.68	11	0.94133	N/A
SRR16304107_bin_0005	SRR16304107	4.10364	19.7479	0.669544	106	56972	218812	High	97.71	2.94	Gradient Boost (General Model)	11	0.869	56972	292.136	4103638	0.67	4076	106	218812	Bacteria	Pseudomonadota	Alphaproteobacteria	Rhizobiales	Beijerinckiaceae	RH-AL1	0	N/A	N/A	N/A	N/A	N/A	GCA_901457705.2	95	d__Bacteria;p__Pseudomonadota;c__Alphaproteobacteria;o__Rhizobiales;f__Beijerinckiaceae;g__RH-AL1;s__RH-AL1 sp901457705	80.25	0.529	d__Bacteria;p__Pseudomonadota;c__Alphaproteobacteria;o__Rhizobiales;f__Beijerinckiaceae;g__RH-AL1;s__	taxonomic classification defined by topology and ANI	classification based on placement in class-level tree	GCF_009765775.1, s__RH-AL1 sp009765775, 95.0, 78.6, 0.406	91.02	11	0.96201	Genome not assigned to closest species as it falls outside its pre-defined ANI radius
SRR14722145_bin_0002	SRR14722145	2.13865	7.17529	0.661449	53	53683	120386	High	97.7	0.13	Gradient Boost (General Model)	11	0.927	53683	307.014	2138648	0.66	2159	53	120386	Bacteria	Pseudomonadota	Alphaproteobacteria	Sphingomonadales	Sphingomonadaceae	Sphingomonas_O	0	N/A	N/A	N/A	N/A	N/A	N/A	N/A	N/A	N/A	N/A	d__Bacteria;p__Pseudomonadota;c__Alphaproteobacteria;o__Sphingomonadales;f__Sphingomonadaceae;g__Sphingomonas_O;s__	ANI	classification based on placement in class-level tree	GCA_013821585.1, s__Sphingomonas_O sp013821585, 95.0, 78.9, 0.354; GCF_024758725.1, s__Sphingomonas_O sp024758725, 95.0, 78.65, 0.459; GCA_002336985.1, s__Sphingomonas_O sp002336985, 95.0, 78.22, 0.364; GCF_003660165.1, s__Sphingomonas_O paeninsulae, 95.0, 76.9, 0.197	68.32	11	0.91956	N/A
SRR14722163_bin_0001	SRR14722163	3.6672	7.18203	0.623605	46	134139	270002	High	97.65	0.16	Neural Network (Specific Model)	11	0.888	134139	340.979	3667204	0.62	3188	46	270002	Bacteria	Acidobacteriota	Terriglobia	Terriglobales	Acidobacteriaceae	EB88	0	N/A	N/A	N/A	N/A	N/A	GCF_003858395.1	95	d__Bacteria;p__Acidobacteriota;c__Terriglobia;o__Terriglobales;f__Acidobacteriaceae;g__EB88;s__EB88 sp003858395	78.07	0.309	d__Bacteria;p__Acidobacteriota;c__Terriglobia;o__Terriglobales;f__Acidobacteriaceae;g__EB88;s__	taxonomic classification defined by topology and ANI	classification based on placement in class-level tree	N/A	93.29	11	0.93963	N/A
SRR16304081_bin_0002	SRR16304081	3.24193	24.44	0.706052	74	71870	227962	High	97.6	0.6	Gradient Boost (General Model)	11	0.897	71870	314.228	3241928	0.71	3088	74	227962	Bacteria	Pseudomonadota	Alphaproteobacteria	Caulobacterales	Caulobacteraceae	CAHJWH01	0	N/A	N/A	N/A	N/A	N/A	GCF_903642205.1	95	d__Bacteria;p__Pseudomonadota;c__Alphaproteobacteria;o__Caulobacterales;f__Caulobacteraceae;g__CAHJWH01;s__CAHJWH01 sp903642205	83.36	0.658	d__Bacteria;p__Pseudomonadota;c__Alphaproteobacteria;o__Caulobacterales;f__Caulobacteraceae;g__CAHJWH01;s__	taxonomic classification defined by topology and ANI	classification based on placement in class-level tree	GCF_009765965.1, s__CAHJWH01 sp009765965, 95.0, 81.04, 0.552	96.52	11	0.96894	Genome not assigned to closest species as it falls outside its pre-defined ANI radius
SRR19763055_bin_0002	SRR19763055	4.10728	19.8655	0.41278	120	50842	127756	High	97.59	0.26	Neural Network (Specific Model)	11	0.885	50842	316.423	4107280	0.41	3834	120	127756	Bacteria	Bacteroidota	Bacteroidia	Sphingobacteriales	Sphingobacteriaceae	Mucilaginibacter_A	0	N/A	N/A	N/A	N/A	N/A	GCF_009754915.1	95	d__Bacteria;p__Bacteroidota;c__Bacteroidia;o__Sphingobacteriales;f__Sphingobacteriaceae;g__Mucilaginibacter_A;s__Mucilaginibacter_A arboris	80.18	0.554	d__Bacteria;p__Bacteroidota;c__Bacteroidia;o__Sphingobacteriales;f__Sphingobacteriaceae;g__Mucilaginibacter_A;s__	taxonomic classification defined by topology and ANI	classification based on placement in class-level tree	GCA_903642215.1, s__Mucilaginibacter_A sp903642215, 95.0, 80.16, 0.576	98.17	11	0.96488	Genome not assigned to closest species as it falls outside its pre-defined ANI radius
SRR18162832_bin_0012	SRR18162832	4.58272	16.2187	0.622913	35	282612	833733	High	97.53	1.05	Neural Network (Specific Model)	11	0.888	282612	352.771	4582718	0.62	3851	35	833733	Bacteria	Acidobacteriota	Terriglobia	Terriglobales	Acidobacteriaceae	Granulicella_C	0	N/A	N/A	N/A	N/A	N/A	GCF_000178975.2	95	d__Bacteria;p__Acidobacteriota;c__Terriglobia;o__Terriglobales;f__Acidobacteriaceae;g__Granulicella_C;s__Granulicella_C tundricola	80.08	0.366	d__Bacteria;p__Acidobacteriota;c__Terriglobia;o__Terriglobales;f__Acidobacteriaceae;g__Granulicella_C;s__	taxonomic classification defined by topology and ANI	classification based on placement in class-level tree	GCF_009914315.1, s__Granulicella_C sp009914315, 95.0, 78.1, 0.24; GCF_900114625.1, s__Granulicella_C pectinivorans, 95.0, 77.97, 0.222; GCF_004115155.1, s__Granulicella_C sibirica, 95.0, 77.9, 0.201; GCF_900188085.1, s__Granulicella_C rosea, 95.0, 77.64, 0.253; GCA_903970285.1, s__Granulicella_C sp903970285, 95.0, 77.56, 0.238	87.57	11	0.96872	N/A
SRR13685167_bin_0002	SRR13685167	4.20111	4.56079	0.619809	257	29358	106593	High	97.47	3.49	Gradient Boost (General Model)	11	0.886	29358	322.81	4201105	0.62	3850	257	106593	Bacteria	Acidobacteriota	Terriglobia	Terriglobales	Acidobacteriaceae	CAIQPK01	0	N/A	N/A	N/A	N/A	N/A	GCA_903873705.1	95	d__Bacteria;p__Acidobacteriota;c__Terriglobia;o__Terriglobales;f__Acidobacteriaceae;g__CAIQPK01;s__CAIQPK01 sp903873705	77.68	0.208	d__Bacteria;p__Acidobacteriota;c__Terriglobia;o__Terriglobales;f__Acidobacteriaceae;g__CAIQPK01;s__	taxonomic classification defined by topology and ANI	classification based on placement in class-level tree	N/A	84.79	11	0.9365	N/A
SRR14721985_bin_0002	SRR14721985	4.20111	4.56079	0.619809	257	29358	106593	High	97.47	3.49	Gradient Boost (General Model)	11	0.886	29358	322.81	4201105	0.62	3850	257	106593	Bacteria	Acidobacteriota	Terriglobia	Terriglobales	Acidobacteriaceae	CAIQPK01	0	N/A	N/A	N/A	N/A	N/A	GCA_903873705.1	95	d__Bacteria;p__Acidobacteriota;c__Terriglobia;o__Terriglobales;f__Acidobacteriaceae;g__CAIQPK01;s__CAIQPK01 sp903873705	77.68	0.208	d__Bacteria;p__Acidobacteriota;c__Terriglobia;o__Terriglobales;f__Acidobacteriaceae;g__CAIQPK01;s__	taxonomic classification defined by topology and ANI	classification based on placement in class-level tree	N/A	84.79	11	0.9365	N/A
SRR16304093_bin_0003	SRR16304093	4.04735	7.28762	0.659188	112	51941	303325	High	97.34	2.79	Gradient Boost (General Model)	11	0.915	51941	315.818	4047346	0.66	3919	112	303325	Bacteria	Pseudomonadota	Alphaproteobacteria	Acetobacterales	Acetobacteraceae	LMUY01	0	N/A	N/A	N/A	N/A	N/A	GCF_009765685.1	95	d__Bacteria;p__Pseudomonadota;c__Alphaproteobacteria;o__Acetobacterales;f__Acetobacteraceae;g__LMUY01;s__LMUY01 sp009765685	78	0.327	d__Bacteria;p__Pseudomonadota;c__Alphaproteobacteria;o__Acetobacterales;f__Acetobacteraceae;g__LMUY01;s__	taxonomic classification defined by topology and ANI	classification based on placement in class-level tree	N/A	87.47	11	0.93325	N/A
SRR18162824_bin_0004	SRR18162824	4.61314	10.56	0.680194	32	311460	542970	High	97.21	1.51	Gradient Boost (General Model)	11	0.928	311460	328.189	4613136	0.68	4357	32	542970	Bacteria	Pseudomonadota	Alphaproteobacteria	Acetobacterales	Acetobacteraceae	LMUY01	0	N/A	N/A	N/A	N/A	N/A	GCF_009765685.1	95	d__Bacteria;p__Pseudomonadota;c__Alphaproteobacteria;o__Acetobacterales;f__Acetobacteraceae;g__LMUY01;s__LMUY01 sp009765685	79.26	0.415	d__Bacteria;p__Pseudomonadota;c__Alphaproteobacteria;o__Acetobacterales;f__Acetobacteraceae;g__LMUY01;s__	taxonomic classification defined by topology and ANI	classification based on placement in class-level tree	N/A	89.99	11	0.93552	N/A
SRR19763059_bin_0001	SRR19763059	3.91116	19.3569	0.574072	94	68437	309415	High	96.97	0.61	Gradient Boost (General Model)	11	0.875	68437	323.351	3911156	0.57	3537	94	309415	Bacteria	Acidobacteriota	Terriglobia	Terriglobales	Acidobacteriaceae	EB88	0	N/A	N/A	N/A	N/A	N/A	GCF_003858395.1	95	d__Bacteria;p__Acidobacteriota;c__Terriglobia;o__Terriglobales;f__Acidobacteriaceae;g__EB88;s__EB88 sp003858395	77.5	0.205	d__Bacteria;p__Acidobacteriota;c__Terriglobia;o__Terriglobales;f__Acidobacteriaceae;g__EB88;s__	taxonomic classification defined by topology and ANI	classification based on placement in class-level tree	N/A	91.94	11	0.94187	N/A
SRR16304092_bin_0005	SRR16304092	3.51438	5.75897	0.625198	112	45386	151699	High	96.93	3.68	Gradient Boost (General Model)	11	0.89	45386	349.854	3514384	0.63	2985	112	151699	Bacteria	Acidobacteriota	Terriglobia	Terriglobales	Acidobacteriaceae	EB88	0	N/A	N/A	N/A	N/A	N/A	GCF_003858395.1	95	d__Bacteria;p__Acidobacteriota;c__Terriglobia;o__Terriglobales;f__Acidobacteriaceae;g__EB88;s__EB88 sp003858395	78.27	0.352	d__Bacteria;p__Acidobacteriota;c__Terriglobia;o__Terriglobales;f__Acidobacteriaceae;g__EB88;s__	taxonomic classification defined by topology and ANI	classification based on placement in class-level tree	N/A	90.96	11	0.94275	N/A
SRR10277348_bin_0001	SRR10277348	4.31433	5.10077	0.406979	215	30495	98627	High	96.88	0.55	Neural Network (Specific Model)	11	0.868	30495	308.106	4314330	0.41	4055	215	98627	Bacteria	Bacteroidota	Bacteroidia	Sphingobacteriales	Sphingobacteriaceae	Mucilaginibacter_A	0	N/A	N/A	N/A	N/A	N/A	GCF_009754915.1	95	d__Bacteria;p__Bacteroidota;c__Bacteroidia;o__Sphingobacteriales;f__Sphingobacteriaceae;g__Mucilaginibacter_A;s__Mucilaginibacter_A arboris	80.41	0.538	d__Bacteria;p__Bacteroidota;c__Bacteroidia;o__Sphingobacteriales;f__Sphingobacteriaceae;g__Mucilaginibacter_A;s__	taxonomic classification defined by topology and ANI	classification based on placement in class-level tree	GCA_903642215.1, s__Mucilaginibacter_A sp903642215, 95.0, 80.11, 0.556	94.34	11	0.96519	Genome not assigned to closest species as it falls outside its pre-defined ANI radius
SRR16304092_bin_0009	SRR16304092	3.79317	13.1383	0.63526	31	155183	762633	High	96.84	0.22	Neural Network (Specific Model)	11	0.889	155183	353.158	3793165	0.64	3187	31	762633	Bacteria	Acidobacteriota	Terriglobia	Terriglobales	Acidobacteriaceae	Bryocella	0	N/A	N/A	N/A	N/A	N/A	GCF_900108185.1	95	d__Bacteria;p__Acidobacteriota;c__Terriglobia;o__Terriglobales;f__Acidobacteriaceae;g__Bryocella;s__Bryocella elongata	77.95	0.217	d__Bacteria;p__Acidobacteriota;c__Terriglobia;o__Terriglobales;f__Acidobacteriaceae;g__Bryocella;s__	taxonomic classification defined by topology and ANI	classification based on placement in class-level tree	N/A	92.55	11	0.93924	N/A
SRR11456918_bin_0004	SRR11456918	2.67441	11.8555	0.671165	46	83172	262831	High	96.76	0.22	Neural Network (Specific Model)	11	0.92	83172	307.07	2674409	0.67	2678	46	262831	Bacteria	Pseudomonadota	Alphaproteobacteria	Sphingomonadales	Sphingomonadaceae	Sphingomonas	0	N/A	N/A	N/A	N/A	N/A	N/A	N/A	N/A	N/A	N/A	d__Bacteria;p__Pseudomonadota;c__Alphaproteobacteria;o__Sphingomonadales;f__Sphingomonadaceae;g__Sphingomonas;s__	taxonomic classification defined by topology and ANI	classification based on placement in class-level tree	GCA_017304635.1, s__Sphingomonas sp017304635, 95.0, 80.94, 0.604; GCA_004799495.1, s__Sphingomonas sp004799495, 95.0, 80.66, 0.576; GCF_007859635.1, s__Sphingomonas panacisoli, 95.0, 80.41, 0.575; GCA_017304615.1, s__Sphingomonas sp017304615, 95.0, 80.36, 0.583; GCF_001598415.1, s__Sphingomonas mali, 95.0, 80.36, 0.586; GCA_018240825.1, s__Sphingomonas sp018240825, 95.0, 80.22, 0.5; GCF_001598355…	92.67	11	0.92393	Genome not assigned to closest species as it falls outside its pre-defined ANI radius
SRR19097890_bin_0016	SRR19097890	4.67978	7.53306	0.56246	63	100275	259174	High	96.74	0.75	Gradient Boost (General Model)	11	0.897	100275	340.637	4679780	0.56	4114	63	259174	Bacteria	Chloroflexota	Chloroflexia	Chloroflexales	Roseiflexaceae	JACMIM01	0	N/A	N/A	N/A	N/A	N/A	GCA_014381165.1	95	d__Bacteria;p__Chloroflexota;c__Chloroflexia;o__Chloroflexales;f__Roseiflexaceae;g__JACMIM01;s__JACMIM01 sp014381165	76.3	0.146	d__Bacteria;p__Chloroflexota;c__Chloroflexia;o__Chloroflexales;f__Roseiflexaceae;g__JACMIM01;s__	taxonomic classification defined by topology and ANI	classification based on placement in class-level tree	N/A	90.01	11	0.91945	N/A
ERR9935909_bin_0002	ERR9935909	4.17874	32.4385	0.566042	104	57708	181272	High	96.73	0.59	Neural Network (Specific Model)	11	0.884	57708	317.692	4178736	0.57	3883	104	181272	Bacteria	Acidobacteriota	Terriglobia	Terriglobales	Koribacteraceae	0	0	N/A	N/A	N/A	N/A	N/A	N/A	N/A	N/A	N/A	N/A	d__Bacteria;p__Acidobacteriota;c__Terriglobia;o__Terriglobales;f__Koribacteraceae;g__;s__	taxonomic novelty determined using RED	classification based on placement in class-level tree	N/A	92.59	11	0.8901	N/A
SRR16304100_bin_0002	SRR16304100	3.10649	10.311	0.636041	130	37496	108531	High	96.71	3.73	Gradient Boost (General Model)	11	0.903	37496	299.107	3106488	0.64	3133	130	108531	Bacteria	Pseudomonadota	Alphaproteobacteria	Sphingomonadales	Sphingomonadaceae	Sphingomonas_I	0	N/A	N/A	N/A	N/A	N/A	GCF_011761305.1	95	d__Bacteria;p__Pseudomonadota;c__Alphaproteobacteria;o__Sphingomonadales;f__Sphingomonadaceae;g__Sphingomonas_I;s__Sphingomonas_I vulcanisoli	83.46	0.623	d__Bacteria;p__Pseudomonadota;c__Alphaproteobacteria;o__Sphingomonadales;f__Sphingomonadaceae;g__Sphingomonas_I;s__	taxonomic classification defined by topology and ANI	classification based on placement in class-level tree	GCF_903644055.1, s__Sphingomonas_I sp903644055, 95.0, 81.19, 0.595; GCF_013113735.1, s__Sphingomonas_I sp013113735, 95.0, 79.75, 0.46; GCF_019930585.1, s__Sphingomonas_I sp019930585, 95.0, 79.25, 0.425; GCA_003248515.1, s__Sphingomonas_I sp003248515, 95.0, 79.12, 0.424; GCA_019508115.1, s__Sphingomonas_I sp019508115, 95.0, 78.83, 0.291; GCA_934560975.1, s__Sphingomonas_I sp934560975, 95.0, 78.58,…	86.77	11	0.98202	Genome not assigned to closest species as it falls outside its pre-defined ANI radius
SRR16304078_bin_0004	SRR16304078	3.49486	23.8693	0.638969	74	57939	160910	High	96.65	1.31	Gradient Boost (General Model)	11	0.89	57939	350.026	3494859	0.64	2966	74	160910	Bacteria	Acidobacteriota	Terriglobia	Terriglobales	Acidobacteriaceae	Tous-C9LFEB	0	N/A	N/A	N/A	N/A	N/A	GCA_903970445.1	95	d__Bacteria;p__Acidobacteriota;c__Terriglobia;o__Terriglobales;f__Acidobacteriaceae;g__Tous-C9LFEB;s__Tous-C9LFEB sp903970445	77.14	0.12	d__Bacteria;p__Acidobacteriota;c__Terriglobia;o__Terriglobales;f__Acidobacteriaceae;g__Tous-C9LFEB;s__	taxonomic classification defined by topology and ANI	classification based on placement in class-level tree	N/A	90.9	11	0.94298	N/A
SRR23143848_bin_0011	SRR23143848	4.20416	6.1662	0.644639	41	154386	315155	High	96.64	2.66	Neural Network (Specific Model)	11	0.914	154386	372.69	4204158	0.64	3439	41	315155	Bacteria	Acidobacteriota	Terriglobia	Terriglobales	Acidobacteriaceae	Tous-C9LFEB	0	N/A	N/A	N/A	N/A	N/A	GCA_903970445.1	95	d__Bacteria;p__Acidobacteriota;c__Terriglobia;o__Terriglobales;f__Acidobacteriaceae;g__Tous-C9LFEB;s__Tous-C9LFEB sp903970445	77.17	0.138	d__Bacteria;p__Acidobacteriota;c__Terriglobia;o__Terriglobales;f__Acidobacteriaceae;g__Tous-C9LFEB;s__	taxonomic classification defined by topology and ANI	classification based on placement in class-level tree	N/A	88.84	11	0.94465	N/A
SRR19763067_bin_0002	SRR19763067	3.96306	6.35147	0.64945	58	96562	236468	High	96.63	0.64	Gradient Boost (General Model)	11	0.893	96562	314.492	3963063	0.65	3756	58	236468	Bacteria	Pseudomonadota	Alphaproteobacteria	Rhizobiales	Beijerinckiaceae	Lichenihabitans	0	N/A	N/A	N/A	N/A	N/A	N/A	N/A	N/A	N/A	N/A	d__Bacteria;p__Pseudomonadota;c__Alphaproteobacteria;o__Rhizobiales;f__Beijerinckiaceae;g__Lichenihabitans;s__	ANI	classification based on placement in class-level tree	GCF_004137085.1, s__Lichenihabitans ramalinae, 95.0, 78.15, 0.332; GCF_021730615.1, s__Lichenihabitans sp021730615, 95.0, 78.0, 0.325; GCF_004137685.1, s__Lichenihabitans minor, 95.0, 77.76, 0.338; GCF_004323635.1, s__Lichenihabitans psoromatis, 95.0, 77.29, 0.198	96.41	11	0.94475	N/A
SRR19097884_bin_0003	SRR19097884	3.40664	4.63885	0.61504	116	43230	145495	High	96.61	1.8	Neural Network (Specific Model)	11	0.896	43230	327.2	3406639	0.62	3115	116	145495	Bacteria	Acidobacteriota	Terriglobia	Terriglobales	Acidobacteriaceae	Terriglobus	0	N/A	N/A	N/A	N/A	N/A	N/A	N/A	N/A	N/A	N/A	d__Bacteria;p__Acidobacteriota;c__Terriglobia;o__Terriglobales;f__Acidobacteriaceae;g__Terriglobus;s__	ANI	classification based on placement in class-level tree	GCF_000265425.1, s__Terriglobus roseus, 95.0, 77.86, 0.362; GCF_900102185.1, s__Terriglobus roseus_A, 95.0, 77.83, 0.263; GCF_900105625.1, s__Terriglobus roseus_B, 95.0, 77.82, 0.34; GCF_000800015.1, s__Terriglobus sp000800015, 95.0, 77.7, 0.269; GCF_000179915.2, s__Terriglobus saanensis, 95.0, 77.15, 0.161; GCA_903642225.1, s__Terriglobus sp903642225, 95.0, 77.05, 0.135; GCA_018268855.1, s__Terr…	92.17	11	0.94396	N/A
SRR16304098_bin_0002	SRR16304098	3.30068	9.81677	0.635321	51	107626	450941	High	96.6	0.33	Gradient Boost (General Model)	11	0.899	107626	306.11	3300679	0.64	3236	51	450941	Bacteria	Pseudomonadota	Alphaproteobacteria	Sphingomonadales	Sphingomonadaceae	Sphingomonas_I	0	N/A	N/A	N/A	N/A	N/A	GCF_011761305.1	95	d__Bacteria;p__Pseudomonadota;c__Alphaproteobacteria;o__Sphingomonadales;f__Sphingomonadaceae;g__Sphingomonas_I;s__Sphingomonas_I vulcanisoli	83.45	0.612	d__Bacteria;p__Pseudomonadota;c__Alphaproteobacteria;o__Sphingomonadales;f__Sphingomonadaceae;g__Sphingomonas_I;s__	taxonomic classification defined by topology and ANI	classification based on placement in class-level tree	GCF_903644055.1, s__Sphingomonas_I sp903644055, 95.0, 81.35, 0.625; GCF_013113735.1, s__Sphingomonas_I sp013113735, 95.0, 79.84, 0.459; GCF_019930585.1, s__Sphingomonas_I sp019930585, 95.0, 79.4, 0.416; GCA_003248515.1, s__Sphingomonas_I sp003248515, 95.0, 79.31, 0.414; GCA_019508115.1, s__Sphingomonas_I sp019508115, 95.0, 78.85, 0.311; GCF_003391115.1, s__Sphingomonas_I crusticola, 95.0, 78.84, …	93.19	11	0.9815	Genome not assigned to closest species as it falls outside its pre-defined ANI radius
SRR18162810_bin_0002	SRR18162810	3.5935	42.0186	0.751135	33	212770	473888	High	96.58	0	Gradient Boost (General Model)	11	0.891	212770	306.878	3593502	0.75	3488	33	473888	Bacteria	Actinomycetota	Actinomycetia	Actinomycetales	Quadrisphaeraceae	Quadrisphaera	0	N/A	N/A	N/A	N/A	N/A	GCA_902806005.1	95	d__Bacteria;p__Actinomycetota;c__Actinomycetia;o__Actinomycetales;f__Quadrisphaeraceae;g__Quadrisphaera;s__Quadrisphaera sp902806005	82.46	0.685	d__Bacteria;p__Actinomycetota;c__Actinomycetia;o__Actinomycetales;f__Quadrisphaeraceae;g__Quadrisphaera;s__	taxonomic classification defined by topology and ANI	classification based on placement in class-level tree	GCF_900101335.1, s__Quadrisphaera sp900101335, 95.0, 79.64, 0.568; GCF_015390235.1, s__Quadrisphaera sp015390235, 95.0, 78.6, 0.485; GCF_006335115.1, s__Quadrisphaera sp006335115, 95.0, 78.49, 0.484; GCA_022701985.1, s__Quadrisphaera sp022701985, 95.0, 78.39, 0.434; GCF_014270065.1, s__Quadrisphaera sp014270065, 95.0, 78.36, 0.503; GCF_008041935.1, s__Quadrisphaera setariae, 95.0, 78.32, 0.496; G…	95.67	11	0.93227	Genome not assigned to closest species as it falls outside its pre-defined ANI radius
SRR16304094_bin_0001	SRR16304094	4.20718	9.4888	0.659263	96	72337	175718	High	96.58	0.8	Gradient Boost (General Model)	11	0.915	72337	315.627	4207185	0.66	4073	96	175718	Bacteria	Pseudomonadota	Alphaproteobacteria	Acetobacterales	Acetobacteraceae	LMUY01	0	N/A	N/A	N/A	N/A	N/A	GCF_009765685.1	95	d__Bacteria;p__Pseudomonadota;c__Alphaproteobacteria;o__Acetobacterales;f__Acetobacteraceae;g__LMUY01;s__LMUY01 sp009765685	78.09	0.327	d__Bacteria;p__Pseudomonadota;c__Alphaproteobacteria;o__Acetobacterales;f__Acetobacteraceae;g__LMUY01;s__	taxonomic classification defined by topology and ANI	classification based on placement in class-level tree	N/A	95.25	11	0.9342	N/A
SRR16304088_bin_0001	SRR16304088	4.02436	6.1056	0.688049	302	18571	84897	High	96.58	2.74	Gradient Boost (General Model)	11	0.879	18571	296.754	4024363	0.69	3983	302	84897	Bacteria	Pseudomonadota	Alphaproteobacteria	Caulobacterales	Caulobacteraceae	CAHJWH01	0	N/A	N/A	N/A	N/A	N/A	GCF_903642205.1	95	d__Bacteria;p__Pseudomonadota;c__Alphaproteobacteria;o__Caulobacterales;f__Caulobacteraceae;g__CAHJWH01;s__CAHJWH01 sp903642205	86.16	0.664	d__Bacteria;p__Pseudomonadota;c__Alphaproteobacteria;o__Caulobacterales;f__Caulobacteraceae;g__CAHJWH01;s__	taxonomic classification defined by topology and ANI	classification based on placement in class-level tree	GCF_009765965.1, s__CAHJWH01 sp009765965, 95.0, 81.23, 0.474	86.28	11	0.97994	Genome not assigned to closest species as it falls outside its pre-defined ANI radius
SRR5947240_bin_0015	SRR5947240	3.44274	14.2148	0.733328	30	168459	381761	High	96.52	0.05	Gradient Boost (General Model)	11	0.895	168459	335.62	3442739	0.73	3065	30	381761	Bacteria	Actinomycetota	Actinomycetia	JACCYY01	JACCYY01	0	0	N/A	N/A	N/A	N/A	N/A	GCA_013696235.1	95	d__Bacteria;p__Actinomycetota;c__Actinomycetia;o__JACCYY01;f__JACCYY01;g__JACCYY01;s__JACCYY01 sp013696235	75.96	0.155	d__Bacteria;p__Actinomycetota;c__Actinomycetia;o__JACCYY01;f__JACCYY01;g__;s__	taxonomic classification defined by topology and ANI	classification based on placement in class-level tree	N/A	95.27	11	0.73653	N/A
SRR16304069_bin_0001	SRR16304069	4.72782	12.8446	0.600385	57	181246	679067	High	96.39	0.67	Neural Network (Specific Model)	11	0.899	181246	339.502	4727824	0.6	4180	57	679067	Bacteria	Acidobacteriota	Terriglobia	Terriglobales	Acidobacteriaceae	Terriglobus	0	N/A	N/A	N/A	N/A	N/A	N/A	N/A	N/A	N/A	N/A	d__Bacteria;p__Acidobacteriota;c__Terriglobia;o__Terriglobales;f__Acidobacteriaceae;g__Terriglobus;s__	ANI	classification based on placement in class-level tree	GCF_900105625.1, s__Terriglobus roseus_B, 95.0, 78.39, 0.28; GCF_000265425.1, s__Terriglobus roseus, 95.0, 78.33, 0.288; GCF_900102185.1, s__Terriglobus roseus_A, 95.0, 77.78, 0.176; GCF_000800015.1, s__Terriglobus sp000800015, 95.0, 77.73, 0.177; GCA_018268855.1, s__Terriglobus sp018268855, 95.0, 77.32, 0.131; GCF_000179915.2, s__Terriglobus saanensis, 95.0, 77.24, 0.115; GCA_023265355.1, s__Ter…	89.79	11	0.9649	N/A
SRR18162810_bin_0004	SRR18162810	3.06254	15.4163	0.671339	33	130514	345785	High	96.35	1.46	Gradient Boost (General Model)	11	0.925	130514	321.227	3062543	0.67	2947	33	345785	Bacteria	Pseudomonadota	Alphaproteobacteria	Sphingomonadales	Sphingomonadaceae	CADCVW01	0	N/A	N/A	N/A	N/A	N/A	GCA_902806235.1	95	d__Bacteria;p__Pseudomonadota;c__Alphaproteobacteria;o__Sphingomonadales;f__Sphingomonadaceae;g__CADCVW01;s__CADCVW01 sp902806235	77.36	0.316	d__Bacteria;p__Pseudomonadota;c__Alphaproteobacteria;o__Sphingomonadales;f__Sphingomonadaceae;g__CADCVW01;s__	taxonomic classification defined by topology and ANI	classification based on placement in class-level tree	N/A	84.03	11	0.88241	N/A
SRR19097881_bin_0005	SRR19097881	3.87541	67.8834	0.612507	107	50730	151583	High	96.33	2.69	Gradient Boost (General Model)	11	0.906	50730	349.691	3875413	0.61	3351	107	151583	Bacteria	Acidobacteriota	Terriglobia	Terriglobales	Acidobacteriaceae	UBA5172	0	N/A	N/A	N/A	N/A	N/A	N/A	N/A	N/A	N/A	N/A	d__Bacteria;p__Acidobacteriota;c__Terriglobia;o__Terriglobales;f__Acidobacteriaceae;g__UBA5172;s__	taxonomic novelty determined using RED	classification based on placement in class-level tree	N/A	79.62	11	0.94599	N/A
SRR16304092_bin_0003	SRR16304092	3.78536	27.7364	0.691503	261	21353	93270	High	96.3	2.17	Gradient Boost (General Model)	11	0.883	21353	298.771	3785359	0.69	3735	261	93270	Bacteria	Pseudomonadota	Alphaproteobacteria	Caulobacterales	Caulobacteraceae	CAHJWH01	0	N/A	N/A	N/A	N/A	N/A	GCF_903642205.1	95	d__Bacteria;p__Pseudomonadota;c__Alphaproteobacteria;o__Caulobacterales;f__Caulobacteraceae;g__CAHJWH01;s__CAHJWH01 sp903642205	87.08	0.661	d__Bacteria;p__Pseudomonadota;c__Alphaproteobacteria;o__Caulobacterales;f__Caulobacteraceae;g__CAHJWH01;s__	taxonomic classification defined by topology and ANI	classification based on placement in class-level tree	GCF_009765965.1, s__CAHJWH01 sp009765965, 95.0, 80.45, 0.471	66.69	11	0.98332	Genome not assigned to closest species as it falls outside its pre-defined ANI radius
SRR10277358_bin_0001	SRR10277358	3.6292	9.16932	0.596088	63	94398	334000	High	96.28	2.55	Neural Network (Specific Model)	11	0.886	94398	344.556	3629197	0.6	3116	63	334000	Bacteria	Acidobacteriota	Terriglobia	Terriglobales	Acidobacteriaceae	Terriglobus	0	N/A	N/A	N/A	N/A	N/A	GCA_903642225.1	95	d__Bacteria;p__Acidobacteriota;c__Terriglobia;o__Terriglobales;f__Acidobacteriaceae;g__Terriglobus;s__Terriglobus sp903642225	78.16	0.21	d__Bacteria;p__Acidobacteriota;c__Terriglobia;o__Terriglobales;f__Acidobacteriaceae;g__Terriglobus;s__	taxonomic classification defined by topology and ANI	classification based on placement in class-level tree	GCF_000179915.2, s__Terriglobus saanensis, 95.0, 77.03, 0.099; GCF_000800015.1, s__Terriglobus sp000800015, 95.0, 77.02, 0.104; GCF_000265425.1, s__Terriglobus roseus, 95.0, 77.0, 0.166; GCF_900102185.1, s__Terriglobus roseus_A, 95.0, 76.98, 0.115; GCA_023265355.1, s__Terriglobus sp023265355, 95.0, 76.92, 0.098; GCF_900105625.1, s__Terriglobus roseus_B, 95.0, 76.85, 0.139; GCA_018268855.1, s__Ter…	87.69	11	0.94892	N/A
SRR19097873_bin_0027	SRR19097873	3.35494	24.5276	0.699233	166	25825	153988	High	96.28	2.95	Neural Network (Specific Model)	11	0.914	25825	299.405	3354943	0.7	3422	166	153988	Bacteria	Pseudomonadota	Alphaproteobacteria	Sphingomonadales	Sphingomonadaceae	Sphingomonas	0	N/A	N/A	N/A	N/A	N/A	GCF_903643065.1	95	d__Bacteria;p__Pseudomonadota;c__Alphaproteobacteria;o__Sphingomonadales;f__Sphingomonadaceae;g__Sphingomonas;s__Sphingomonas sp903643065	81.63	0.486	d__Bacteria;p__Pseudomonadota;c__Alphaproteobacteria;o__Sphingomonadales;f__Sphingomonadaceae;g__Sphingomonas;s__	taxonomic classification defined by topology and ANI	classification based on placement in class-level tree	GCF_900115745.1, s__Sphingomonas rubra, 95.0, 80.76, 0.524; GCF_903644135.1, s__Sphingomonas sp903644135, 95.0, 80.63, 0.479; GCF_002288825.1, s__Sphingomonas lenta, 95.0, 80.46, 0.579; GCA_002292295.1, s__Sphingomonas sp002292295, 95.0, 80.43, 0.537; GCF_024211255.1, s__Sphingomonas sp024211255, 95.0, 80.25, 0.548; GCF_013409985.1, s__Sphingomonas melonis_A, 95.0, 80.22, 0.543; GCF_003951315.1, …	82.94	11	0.95303	Genome not assigned to closest species as it falls outside its pre-defined ANI radius
SRR16304112_bin_0008	SRR16304112	4.18461	39.7936	0.666928	85	85855	270645	High	96.27	1.97	Gradient Boost (General Model)	11	0.872	85855	297.922	4184605	0.67	4091	85	270645	Bacteria	Pseudomonadota	Alphaproteobacteria	Rhizobiales	Beijerinckiaceae	RH-AL1	0	N/A	N/A	N/A	N/A	N/A	GCA_901457705.2	95	d__Bacteria;p__Pseudomonadota;c__Alphaproteobacteria;o__Rhizobiales;f__Beijerinckiaceae;g__RH-AL1;s__RH-AL1 sp901457705	80.38	0.499	d__Bacteria;p__Pseudomonadota;c__Alphaproteobacteria;o__Rhizobiales;f__Beijerinckiaceae;g__RH-AL1;s__	taxonomic classification defined by topology and ANI	classification based on placement in class-level tree	GCF_009765775.1, s__RH-AL1 sp009765775, 95.0, 78.75, 0.37	86.18	11	0.96347	N/A
SRR5947236_bin_0003	SRR5947236	3.72095	3.82157	0.395164	275	18476	79486	High	96.22	0.52	Neural Network (Specific Model)	11	0.89	18476	308.961	3720954	0.4	3577	275	79486	Bacteria	Bacteroidota	Bacteroidia	Sphingobacteriales	Sphingobacteriaceae	Mucilaginibacter_A	Mucilaginibacter_A sp903642215	GCA_903642215.1	95	d__Bacteria;p__Bacteroidota;c__Bacteroidia;o__Sphingobacteriales;f__Sphingobacteriaceae;g__Mucilaginibacter_A;s__Mucilaginibacter_A sp903642215	97.51	0.875	N/A	N/A	N/A	N/A	N/A	N/A	ani_screen	classification based on ANI only	N/A	N/A	N/A	N/A	N/A
ERR4179389_bin_0002	ERR4179389	3.38821	6.45306	0.688609	179	29067	125124	High	96.21	1.27	Gradient Boost (General Model)	11	0.893	29067	308.096	3388207	0.69	3280	179	125124	Bacteria	Pseudomonadota	Alphaproteobacteria	Caulobacterales	Caulobacteraceae	CAHJWH01	CAHJWH01 sp903642205	GCF_903642205.1	95	d__Bacteria;p__Pseudomonadota;c__Alphaproteobacteria;o__Caulobacterales;f__Caulobacteraceae;g__CAHJWH01;s__CAHJWH01 sp903642205	99.83	0.942	N/A	N/A	N/A	N/A	N/A	N/A	ani_screen	classification based on ANI only	N/A	N/A	N/A	N/A	N/A
SRR11456922_bin_0004	SRR11456922	2.39427	13.9545	0.620171	24	129101	245917	High	96.2	2.15	Neural Network (Specific Model)	11	0.938	129101	305.001	2394275	0.62	2463	24	245917	Bacteria	Pseudomonadota	Alphaproteobacteria	Sphingomonadales	Sphingomonadaceae	Sphingomonas_O	0	N/A	N/A	N/A	N/A	N/A	N/A	N/A	N/A	N/A	N/A	d__Bacteria;p__Pseudomonadota;c__Alphaproteobacteria;o__Sphingomonadales;f__Sphingomonadaceae;g__Sphingomonas_O;s__	ANI	classification based on placement in class-level tree	GCF_024758725.1, s__Sphingomonas_O sp024758725, 95.0, 78.59, 0.449; GCA_013821585.1, s__Sphingomonas_O sp013821585, 95.0, 78.07, 0.298; GCA_002336985.1, s__Sphingomonas_O sp002336985, 95.0, 77.87, 0.322; GCF_003660165.1, s__Sphingomonas_O paeninsulae, 95.0, 77.21, 0.234	91.08	11	0.92532	N/A
SRR16304097_bin_0001	SRR16304097	7.05937	14.0166	0.652222	167	84986	309351	High	96.1	2.51	Neural Network (Specific Model)	11	0.86	84986	333.054	7059371	0.65	6086	167	309351	Bacteria	Planctomycetota	Planctomycetia	Isosphaerales	Isosphaeraceae	JAJYCH01	0	N/A	N/A	N/A	N/A	N/A	N/A	N/A	N/A	N/A	N/A	d__Bacteria;p__Planctomycetota;c__Planctomycetia;o__Isosphaerales;f__Isosphaeraceae;g__JAJYCH01;s__	taxonomic novelty determined using RED	classification based on placement in class-level tree	N/A	80.52	11	0.90906	N/A
SRR19097878_bin_0005	SRR19097878	4.7904	4.88456	0.662649	215	37020	137295	High	96.07	1.6	Gradient Boost (General Model)	11	0.911	37020	311.052	4790400	0.66	4685	215	137295	Bacteria	Pseudomonadota	Alphaproteobacteria	Acetobacterales	Acetobacteraceae	LMUY01	0	N/A	N/A	N/A	N/A	N/A	GCF_009765685.1	95	d__Bacteria;p__Pseudomonadota;c__Alphaproteobacteria;o__Acetobacterales;f__Acetobacteraceae;g__LMUY01;s__LMUY01 sp009765685	79.09	0.387	d__Bacteria;p__Pseudomonadota;c__Alphaproteobacteria;o__Acetobacterales;f__Acetobacteraceae;g__LMUY01;s__	taxonomic classification defined by topology and ANI	classification based on placement in class-level tree	N/A	79.78	11	0.93925	N/A
SRR23143848_bin_0006	SRR23143848	3.48783	16.3727	0.703728	54	91803	279019	High	96.07	4.43	Gradient Boost (General Model)	11	0.922	91803	328.785	3487833	0.7	3266	54	279019	Bacteria	Pseudomonadota	Alphaproteobacteria	Sphingomonadales	Sphingomonadaceae	0	0	N/A	N/A	N/A	N/A	N/A	N/A	N/A	N/A	N/A	N/A	d__Bacteria;p__Pseudomonadota;c__Alphaproteobacteria;o__Sphingomonadales;f__Sphingomonadaceae;g__;s__	taxonomic classification fully defined by topology	classification based on placement in class-level tree	N/A	88.24	11	0.85413	N/A
ERR9935909_bin_0009	ERR9935909	2.18185	25.6116	0.637938	83	40712	106167	High	96.06	0.78	Gradient Boost (General Model)	11	0.921	40712	312.776	2181846	0.64	2147	83	106167	Bacteria	Pseudomonadota	Alphaproteobacteria	Acetobacterales	Acetobacteraceae	Acidocella	0	N/A	N/A	N/A	N/A	N/A	GCF_014201825.1	95	d__Bacteria;p__Pseudomonadota;c__Alphaproteobacteria;o__Acetobacterales;f__Acetobacteraceae;g__Acidocella;s__Acidocella aromatica	83.46	0.755	d__Bacteria;p__Pseudomonadota;c__Alphaproteobacteria;o__Acetobacterales;f__Acetobacteraceae;g__Acidocella;s__	taxonomic classification defined by topology and ANI	classification based on placement in class-level tree	GCF_020567705.1, s__Acidocella sp020567705, 95.0, 82.79, 0.726; GCF_000687875.1, s__Acidocella facilis, 95.0, 80.17, 0.573; GCA_021808545.1, s__Acidocella sp021808545, 95.0, 79.8, 0.462; GCA_021781835.1, s__Acidocella sp021781835, 95.0, 79.71, 0.532; GCA_021809435.1, s__Acidocella sp021809435, 95.0, 79.5, 0.506; GCA_021808205.1, s__Acidocella sp021808205, 95.0, 79.42, 0.37; GCA_021805545.1, s__Ac…	93.07	11	0.98162	Genome not assigned to closest species as it falls outside its pre-defined ANI radius
SRR19097881_bin_0002	SRR19097881	5.16476	7.92297	0.566654	62	134759	378147	High	95.97	2.46	Gradient Boost (General Model)	11	0.884	134759	353.407	5164762	0.57	4312	62	378147	Bacteria	Acidobacteriota	Terriglobia	Terriglobales	Acidobacteriaceae	CAIVDV01	0	N/A	N/A	N/A	N/A	N/A	GCA_903832475.1	95	d__Bacteria;p__Acidobacteriota;c__Terriglobia;o__Terriglobales;f__Acidobacteriaceae;g__CAIVDV01;s__CAIVDV01 sp903832475	77.86	0.203	d__Bacteria;p__Acidobacteriota;c__Terriglobia;o__Terriglobales;f__Acidobacteriaceae;g__CAIVDV01;s__	taxonomic classification defined by topology and ANI	classification based on placement in class-level tree	GCA_903832055.1, s__CAIVDV01 sp903832055, 95.0, 77.78, 0.197; GCA_903904755.1, s__CAIVDV01 sp903904755, 95.0, 77.28, 0.139; GCA_021804965.1, s__CAIVDV01 sp021804965, 95.0, 76.9, 0.126; GCA_021805265.1, s__CAIVDV01 sp021805265, 95.0, 76.9, 0.168; GCA_021851335.1, s__CAIVDV01 sp021851335, 95.0, 76.73, 0.115; GCA_021809235.1, s__CAIVDV01 sp021809235, 95.0, 76.64, 0.086; GCA_021816455.1, s__CAIVDV01 …	89.97	11	0.9599	N/A
SRR19097870_bin_0004	SRR19097870	3.96069	7.97858	0.730723	254	20603	55348	High	95.96	0.49	Gradient Boost (General Model)	11	0.886	20603	287.523	3960689	0.73	4079	254	55348	Bacteria	Pseudomonadota	Alphaproteobacteria	Rhodobacterales	Rhodobacteraceae	Rubellimicrobium	0	N/A	N/A	N/A	N/A	N/A	N/A	N/A	N/A	N/A	N/A	d__Bacteria;p__Pseudomonadota;c__Alphaproteobacteria;o__Rhodobacterales;f__Rhodobacteraceae;g__Rubellimicrobium;s__	taxonomic classification defined by topology and ANI	classification based on placement in class-level tree	GCF_000600335.2, s__Rubellimicrobium mesophilum, 95.0, 80.94, 0.594; GCF_017872975.1, s__Rubellimicrobium aerolatum, 95.0, 80.88, 0.557; GCF_006152145.1, s__Rubellimicrobium roseum, 95.0, 80.7, 0.561; GCF_017916275.1, s__Rubellimicrobium sp017916275, 95.0, 79.83, 0.487; GCF_009904055.1, s__Rubellimicrobium sp009904055, 95.0, 79.57, 0.507; GCA_902805995.1, s__Rubellimicrobium sp902805995, 95.0, 79…	92.33	11	0.98079	Genome not assigned to closest species as it falls outside its pre-defined ANI radius
SRR19097888_bin_0001	SRR19097888	4.09471	76.6836	0.675615	70	136691	423949	High	95.93	4.14	Gradient Boost (General Model)	11	0.869	136691	302.146	4094705	0.68	3933	70	423949	Bacteria	Pseudomonadota	Alphaproteobacteria	Rhizobiales	Rhizobiaceae	VTOM01	0	N/A	N/A	N/A	N/A	N/A	GCF_009765365.1	95	d__Bacteria;p__Pseudomonadota;c__Alphaproteobacteria;o__Rhizobiales;f__Rhizobiaceae;g__VTOM01;s__VTOM01 sp009765365	80.27	0.49	d__Bacteria;p__Pseudomonadota;c__Alphaproteobacteria;o__Rhizobiales;f__Rhizobiaceae;g__VTOM01;s__	taxonomic classification defined by topology and ANI	classification based on placement in class-level tree	N/A	81.67	11	0.92314	N/A
SRR16304107_bin_0004	SRR16304107	3.98783	7.60696	0.62712	54	119097	229810	High	95.9	2.65	Neural Network (Specific Model)	11	0.89	119097	343.568	3987828	0.63	3449	54	229810	Bacteria	Acidobacteriota	Terriglobia	Terriglobales	Acidobacteriaceae	Granulicella_C	0	N/A	N/A	N/A	N/A	N/A	GCA_903970285.1	95	d__Bacteria;p__Acidobacteriota;c__Terriglobia;o__Terriglobales;f__Acidobacteriaceae;g__Granulicella_C;s__Granulicella_C sp903970285	77.63	0.208	d__Bacteria;p__Acidobacteriota;c__Terriglobia;o__Terriglobales;f__Acidobacteriaceae;g__Granulicella_C;s__	taxonomic classification defined by topology and ANI	classification based on placement in class-level tree	GCF_000178975.2, s__Granulicella_C tundricola, 95.0, 78.59, 0.286; GCF_900114625.1, s__Granulicella_C pectinivorans, 95.0, 77.87, 0.197; GCF_009914315.1, s__Granulicella_C sp009914315, 95.0, 77.75, 0.253; GCF_004115155.1, s__Granulicella_C sibirica, 95.0, 77.53, 0.189; GCF_900188085.1, s__Granulicella_C rosea, 95.0, 77.5, 0.289	71.38	11	0.96608	N/A
ERR9935909_bin_0004	ERR9935909	3.10407	9.57482	0.691532	132	34175	116977	High	95.78	0.19	Gradient Boost (General Model)	11	0.922	34175	331.687	3104074	0.69	2879	132	116977	Bacteria	Acidobacteriota	Holophagae	Holophagales	Holophagaceae	Geothrix	0	N/A	N/A	N/A	N/A	N/A	GCF_000428885.1	95	d__Bacteria;p__Acidobacteriota;c__Holophagae;o__Holophagales;f__Holophagaceae;g__Geothrix;s__Geothrix fermentans	91.25	0.861	d__Bacteria;p__Acidobacteriota;c__Holophagae;o__Holophagales;f__Holophagaceae;g__Geothrix;s__	taxonomic classification defined by topology and ANI	classification based on placement in class-level tree	GCF_022808815.1, s__Geothrix sp022808815, 95.0, 89.55, 0.86; GCF_022808775.1, s__Geothrix sp022808775, 95.0, 89.36, 0.854; GCF_022808935.1, s__Geothrix sp022808935, 95.0, 89.05, 0.851; GCF_022808865.1, s__Geothrix sp022808865, 95.0, 88.56, 0.834; GCF_024609265.1, s__Geothrix sp024609265, 95.0, 87.27, 0.857; GCF_024609325.1, s__Geothrix sp024609325, 95.0, 86.65, 0.816; GCA_023701165.1, s__Geothrix…	93.09	11	0.98583	Genome not assigned to closest species as it falls outside its pre-defined ANI radius
SRR16304068_bin_0005	SRR16304068	2.89975	7.84625	0.697526	100	40792	93084	High	95.75	4.07	Gradient Boost (General Model)	11	0.904	40792	315.708	2899750	0.7	2772	100	93084	Bacteria	Pseudomonadota	Alphaproteobacteria	Caulobacterales	Caulobacteraceae	CAHJWH01	0	N/A	N/A	N/A	N/A	N/A	GCF_903642205.1	95	d__Bacteria;p__Pseudomonadota;c__Alphaproteobacteria;o__Caulobacterales;f__Caulobacteraceae;g__CAHJWH01;s__CAHJWH01 sp903642205	82.57	0.608	d__Bacteria;p__Pseudomonadota;c__Alphaproteobacteria;o__Caulobacterales;f__Caulobacteraceae;g__CAHJWH01;s__	taxonomic classification defined by topology and ANI	classification based on placement in class-level tree	GCF_009765965.1, s__CAHJWH01 sp009765965, 95.0, 80.54, 0.562	87.63	11	0.96845	Genome not assigned to closest species as it falls outside its pre-defined ANI radius
SRR23143836_bin_0001	SRR23143836	4.51441	9.68116	0.572374	311	18318	77913	High	95.73	1.64	Gradient Boost (General Model)	11	0.844	18318	307.09	4514410	0.57	4142	311	77913	Bacteria	Bacteroidota	Bacteroidia	Cytophagales	Hymenobacteraceae	Hymenobacter	0	N/A	N/A	N/A	N/A	N/A	N/A	N/A	N/A	N/A	N/A	d__Bacteria;p__Bacteroidota;c__Bacteroidia;o__Cytophagales;f__Hymenobacteraceae;g__Hymenobacter;s__	taxonomic classification defined by topology and ANI	classification based on placement in class-level tree	GCF_900176135.1, s__Hymenobacter roseosalivarius, 95.0, 82.13, 0.585; GCF_014489555.1, s__Hymenobacter qilianensis, 95.0, 81.31, 0.588; GCF_014333585.1, s__Hymenobacter sp014333585, 95.0, 80.87, 0.554; GCF_004355185.1, s__Hymenobacter radiodurans, 95.0, 80.51, 0.564; GCF_900141805.1, s__Hymenobacter daecheongensis, 95.0, 79.71, 0.422; GCF_004765605.1, s__Hymenobacter aquaticus, 95.0, 79.67, 0.475…	65.86	11	0.98139	Genome not assigned to closest species as it falls outside its pre-defined ANI radius
SRR18162807_bin_0001	SRR18162807	3.67875	5.62612	0.631842	108	51061	150339	High	95.73	1.7	Gradient Boost (General Model)	11	0.887	51061	342.016	3678750	0.63	3186	108	150339	Bacteria	Acidobacteriota	Terriglobia	Terriglobales	Acidobacteriaceae	EB88	0	N/A	N/A	N/A	N/A	N/A	GCF_003858395.1	95	d__Bacteria;p__Acidobacteriota;c__Terriglobia;o__Terriglobales;f__Acidobacteriaceae;g__EB88;s__EB88 sp003858395	78.03	0.352	d__Bacteria;p__Acidobacteriota;c__Terriglobia;o__Terriglobales;f__Acidobacteriaceae;g__EB88;s__	taxonomic classification defined by topology and ANI	classification based on placement in class-level tree	N/A	90.07	11	0.93783	N/A
SRR16304111_bin_0002	SRR16304111	4.47746	10.3153	0.57603	39	188214	399841	High	95.68	1.56	Gradient Boost (General Model)	11	0.898	188214	304.843	4477465	0.58	4406	39	399841	Bacteria	Armatimonadota	Armatimonadia	Armatimonadales	Capsulimonadaceae	JAFAZD01	0	N/A	N/A	N/A	N/A	N/A	GCA_019239955.1	95	d__Bacteria;p__Armatimonadota;c__Armatimonadia;o__Armatimonadales;f__Capsulimonadaceae;g__JAFAZD01;s__JAFAZD01 sp019239955	76.14	0.134	d__Bacteria;p__Armatimonadota;c__Armatimonadia;o__Armatimonadales;f__Capsulimonadaceae;g__JAFAZD01;s__	taxonomic classification defined by topology and ANI	classification based on placement in class-level tree	N/A	72.85	11	0.87422	N/A
SRR16304096_bin_0014	SRR16304096	3.12476	10.0396	0.640613	35	115367	285776	High	95.64	0.68	Gradient Boost (General Model)	11	0.889	115367	345.648	3124763	0.64	2682	35	285776	Bacteria	Acidobacteriota	Terriglobia	Terriglobales	Acidobacteriaceae	0	0	N/A	N/A	N/A	N/A	N/A	N/A	N/A	N/A	N/A	N/A	d__Bacteria;p__Acidobacteriota;c__Terriglobia;o__Terriglobales;f__Acidobacteriaceae;g__;s__	taxonomic classification fully defined by topology	classification based on placement in class-level tree	N/A	87.88	11	0.78776	N/A
SRR10277318_bin_0001	SRR10277318	4.7914	10.4809	0.546989	33	215986	447249	High	95.62	0.88	Gradient Boost (General Model)	11	0.902	215986	317.705	4791398	0.55	4549	33	447249	Bacteria	Acidobacteriota	Terriglobia	Bryobacterales	Bryobacteraceae	Bog-105	0	N/A	N/A	N/A	N/A	N/A	GCA_019239585.1	95	d__Bacteria;p__Acidobacteriota;c__Terriglobia;o__Bryobacterales;f__Bryobacteraceae;g__Bog-105;s__Bog-105 sp019239585	76.55	0.041	d__Bacteria;p__Acidobacteriota;c__Terriglobia;o__Bryobacterales;f__Bryobacteraceae;g__Bog-105;s__	taxonomic classification defined by topology and ANI	classification based on placement in class-level tree	GCA_019240405.1, s__Bog-105 sp019240405, 95.0, 76.36, 0.036; GCA_003167495.1, s__Bog-105 sp003167495, 95.0, 76.3, 0.037; GCA_019240475.1, s__Bog-105 sp019240475, 95.0, 76.2, 0.052; GCA_019246575.1, s__Bog-105 sp019246575, 95.0, 76.16, 0.03; GCA_019243205.1, s__Bog-105 sp019243205, 95.0, 76.13, 0.051; GCA_021324185.1, s__Bog-105 sp021324185, 95.0, 76.1, 0.049; GCA_021325235.1, s__Bog-105 sp0213252…	93.15	11	0.95912	N/A
SRR19097867_bin_0019	SRR19097867	4.07806	10.0809	0.597959	51	146412	444813	High	95.58	2.92	Neural Network (Specific Model)	11	0.907	146412	356.927	4078064	0.6	3459	51	444813	Bacteria	Acidobacteriota	Terriglobia	Terriglobales	Acidobacteriaceae	UBA5172	0	N/A	N/A	N/A	N/A	N/A	N/A	N/A	N/A	N/A	N/A	d__Bacteria;p__Acidobacteriota;c__Terriglobia;o__Terriglobales;f__Acidobacteriaceae;g__UBA5172;s__	taxonomic classification defined by topology and ANI	classification based on placement in class-level tree	GCA_021778315.1, s__UBA5172 sp021778315, 95.0, 82.35, 0.588; GCA_021780415.1, s__UBA5172 sp021780415, 95.0, 82.18, 0.409; GCA_002413385.1, s__UBA5172 sp002413385, 95.0, 81.44, 0.419; GCF_009765785.1, s__UBA5172 sp009765785, 95.0, 81.33, 0.456; GCA_021778845.1, s__UBA5172 sp021778845, 95.0, 80.82, 0.387; GCA_003138795.1, s__UBA5172 sp003138795, 95.0, 80.21, 0.497; GCA_019351975.1, s__UBA5172 sp019…	81.05	11	0.9689	Genome not assigned to closest species as it falls outside its pre-defined ANI radius
SRR16304068_bin_0001	SRR16304068	4.73847	4.71383	0.599144	312	24931	163451	High	95.55	4.29	Neural Network (Specific Model)	11	0.865	24931	310.47	4738466	0.6	4412	312	163451	Bacteria	Acidobacteriota	Terriglobia	Terriglobales	Acidobacteriaceae	EB88	0	N/A	N/A	N/A	N/A	N/A	GCF_003858395.1	95	d__Bacteria;p__Acidobacteriota;c__Terriglobia;o__Terriglobales;f__Acidobacteriaceae;g__EB88;s__EB88 sp003858395	77.1	0.165	d__Bacteria;p__Acidobacteriota;c__Terriglobia;o__Terriglobales;f__Acidobacteriaceae;g__EB88;s__	taxonomic classification defined by topology and ANI	classification based on placement in class-level tree	N/A	85.16	11	0.89896	N/A
SRR18162811_bin_0003	SRR18162811	4.21997	18.8048	0.663202	36	171757	448498	High	95.51	0.23	Gradient Boost (General Model)	11	0.842	171757	331.134	4219971	0.66	3582	36	448498	Bacteria	Pseudomonadota	Alphaproteobacteria	Acetobacterales	Acetobacteraceae	BOG-908	0	N/A	N/A	N/A	N/A	N/A	GCA_903643085.1	95	d__Bacteria;p__Pseudomonadota;c__Alphaproteobacteria;o__Acetobacterales;f__Acetobacteraceae;g__BOG-908;s__BOG-908 sp903643085	81.05	0.611	d__Bacteria;p__Pseudomonadota;c__Alphaproteobacteria;o__Acetobacterales;f__Acetobacteraceae;g__BOG-908;s__	taxonomic classification defined by topology and ANI	classification based on placement in class-level tree	GCA_003133065.1, s__BOG-908 sp003133065, 95.0, 78.65, 0.371	91.14	11	0.9498	Genome not assigned to closest species as it falls outside its pre-defined ANI radius
SRR16304115_bin_0001	SRR16304115	4.29861	7.18939	0.648142	144	53541	295837	High	95.45	4.52	Gradient Boost (General Model)	11	0.871	53541	293.47	4298614	0.65	4260	144	295837	Bacteria	Pseudomonadota	Alphaproteobacteria	Rhizobiales	Beijerinckiaceae	RH-AL1	0	N/A	N/A	N/A	N/A	N/A	GCA_901457705.2	95	d__Bacteria;p__Pseudomonadota;c__Alphaproteobacteria;o__Rhizobiales;f__Beijerinckiaceae;g__RH-AL1;s__RH-AL1 sp901457705	80.11	0.464	d__Bacteria;p__Pseudomonadota;c__Alphaproteobacteria;o__Rhizobiales;f__Beijerinckiaceae;g__RH-AL1;s__	taxonomic classification defined by topology and ANI	classification based on placement in class-level tree	GCF_009765775.1, s__RH-AL1 sp009765775, 95.0, 78.54, 0.376	86.63	11	0.96004	N/A
SRR13514085_bin_0003	SRR13514085	3.83786	17.6613	0.628963	31	192167	419725	High	95.28	1.13	Neural Network (Specific Model)	11	0.879	192167	335.223	3837864	0.63	3360	31	419725	Bacteria	Acidobacteriota	Terriglobia	Terriglobales	Acidobacteriaceae	CAHJWL01	0	N/A	N/A	N/A	N/A	N/A	GCA_903642235.1	95	d__Bacteria;p__Acidobacteriota;c__Terriglobia;o__Terriglobales;f__Acidobacteriaceae;g__CAHJWL01;s__CAHJWL01 sp903642235	77.91	0.205	d__Bacteria;p__Acidobacteriota;c__Terriglobia;o__Terriglobales;f__Acidobacteriaceae;g__CAHJWL01;s__	taxonomic classification defined by topology and ANI	classification based on placement in class-level tree	N/A	93.94	11	0.91547	N/A
SRR16304065_bin_0004	SRR16304065	3.81925	5.663	0.663216	177	32219	86964	High	95.19	2.12	Gradient Boost (General Model)	11	0.918	32219	316.253	3819254	0.66	3703	177	86964	Bacteria	Pseudomonadota	Alphaproteobacteria	Acetobacterales	Acetobacteraceae	LMUY01	0	N/A	N/A	N/A	N/A	N/A	GCF_009765685.1	95	d__Bacteria;p__Pseudomonadota;c__Alphaproteobacteria;o__Acetobacterales;f__Acetobacteraceae;g__LMUY01;s__LMUY01 sp009765685	78.06	0.352	d__Bacteria;p__Pseudomonadota;c__Alphaproteobacteria;o__Acetobacterales;f__Acetobacteraceae;g__LMUY01;s__	taxonomic classification defined by topology and ANI	classification based on placement in class-level tree	N/A	86.18	11	0.93169	N/A
SRR5947237_bin_0019	SRR5947237	3.54952	10.9455	0.733043	19	363078	769930	High	95.13	0.23	Gradient Boost (General Model)	11	0.896	363078	332.913	3549516	0.73	3193	19	769930	Bacteria	Actinomycetota	Actinomycetia	JACCYY01	JACCYY01	0	0	N/A	N/A	N/A	N/A	N/A	GCA_013696235.1	95	d__Bacteria;p__Actinomycetota;c__Actinomycetia;o__JACCYY01;f__JACCYY01;g__JACCYY01;s__JACCYY01 sp013696235	75.98	0.164	d__Bacteria;p__Actinomycetota;c__Actinomycetia;o__JACCYY01;f__JACCYY01;g__;s__	taxonomic classification defined by topology and ANI	classification based on placement in class-level tree	N/A	95.79	11	0.73597	N/A
SRR16304082_bin_0015	SRR16304082	3.57795	6.72998	0.604386	54	105468	346201	High	95.05	2.94	Neural Network (Specific Model)	11	0.907	105468	335.904	3577948	0.6	3225	54	346201	Bacteria	Acidobacteriota	Terriglobia	Terriglobales	Acidobacteriaceae	Terriglobus	0	N/A	N/A	N/A	N/A	N/A	N/A	N/A	N/A	N/A	N/A	d__Bacteria;p__Acidobacteriota;c__Terriglobia;o__Terriglobales;f__Acidobacteriaceae;g__Terriglobus;s__	ANI	classification based on placement in class-level tree	GCF_900105625.1, s__Terriglobus roseus_B, 95.0, 77.63, 0.237; GCF_900102185.1, s__Terriglobus roseus_A, 95.0, 77.41, 0.17; GCF_000265425.1, s__Terriglobus roseus, 95.0, 77.38, 0.242; GCF_000800015.1, s__Terriglobus sp000800015, 95.0, 77.18, 0.168; GCA_018268855.1, s__Terriglobus sp018268855, 95.0, 77.04, 0.099; GCA_903642225.1, s__Terriglobus sp903642225, 95.0, 76.68, 0.126; GCA_023265355.1, s__T…	88.38	11	0.94315	N/A
SRR5947240_bin_0002	SRR5947240	3.06933	9.56034	0.717478	77	54593	150390	High	95.03	0.58	Gradient Boost (General Model)	11	0.894	54593	313.608	3069327	0.72	2922	77	150390	Bacteria	Actinomycetota	Actinomycetia	Actinomycetales	Microbacteriaceae	Amnibacterium	0	N/A	N/A	N/A	N/A	N/A	N/A	N/A	N/A	N/A	N/A	d__Bacteria;p__Actinomycetota;c__Actinomycetia;o__Actinomycetales;f__Microbacteriaceae;g__Amnibacterium;s__	taxonomic novelty determined using RED	classification based on placement in class-level tree	N/A	89.71	11	0.92367	N/A
ERR9935909_bin_0001	ERR9935909	4.03376	8.79916	0.594646	245	25539	89536	High	95.02	0.11	Neural Network (Specific Model)	11	0.871	25539	313.971	4033760	0.59	3737	245	89536	Bacteria	Desulfobacterota_F	Desulfuromonadia	Geobacterales	Pseudopelobacteraceae	Oryzomonas	0	N/A	N/A	N/A	N/A	N/A	N/A	N/A	N/A	N/A	N/A	d__Bacteria;p__Desulfobacterota_F;c__Desulfuromonadia;o__Geobacterales;f__Pseudopelobacteraceae;g__Oryzomonas;s__	taxonomic classification defined by topology and ANI	classification based on placement in class-level tree	GCF_008330225.1, s__Oryzomonas sp008330225, 95.0, 85.57, 0.635; GCF_008802355.1, s__Oryzomonas sagensis, 95.0, 85.35, 0.644; GCF_019972295.1, s__Oryzomonas sp019972295, 95.0, 85.2, 0.698; GCA_003151775.1, s__Oryzomonas sp003151775, 95.0, 85.18, 0.624; GCF_008802365.1, s__Oryzomonas japonica, 95.0, 84.95, 0.646	84.61	11	0.95033	Genome not assigned to closest species as it falls outside its pre-defined ANI radius
SRR16304070_bin_0002	SRR16304070	4.01464	7.60018	0.660056	113	53435	150097	High	94.99	1.6	Gradient Boost (General Model)	11	0.913	53435	320.742	4014643	0.66	3820	113	150097	Bacteria	Pseudomonadota	Alphaproteobacteria	Acetobacterales	Acetobacteraceae	LMUY01	0	N/A	N/A	N/A	N/A	N/A	GCF_009765685.1	95	d__Bacteria;p__Pseudomonadota;c__Alphaproteobacteria;o__Acetobacterales;f__Acetobacteraceae;g__LMUY01;s__LMUY01 sp009765685	78.05	0.335	d__Bacteria;p__Pseudomonadota;c__Alphaproteobacteria;o__Acetobacterales;f__Acetobacteraceae;g__LMUY01;s__	taxonomic classification defined by topology and ANI	classification based on placement in class-level tree	N/A	87.45	11	0.93313	N/A
SRR15568737_bin_0001	SRR15568737	7.5683	51.7802	0.416813	159	77334	210806	High	94.97	0.53	Neural Network (Specific Model)	11	0.808	77334	320.461	7568298	0.42	6373	159	210806	Bacteria	Cyanobacteriota	Cyanobacteriia	Cyanobacteriales	Nostocaceae	Nostoc	0	N/A	N/A	N/A	N/A	N/A	GCF_002246015.1	95	d__Bacteria;p__Cyanobacteriota;c__Cyanobacteriia;o__Cyanobacteriales;f__Nostocaceae;g__Nostoc;s__Nostoc sp002246015	94.73	0.826	d__Bacteria;p__Cyanobacteriota;c__Cyanobacteriia;o__Cyanobacteriales;f__Nostocaceae;g__Nostoc;s__	taxonomic classification defined by topology and ANI	classification based on placement in class-level tree	GCA_003326195.1, s__Nostoc punctiforme_A, 95.0, 93.42, 0.791; GCA_015206945.1, s__Nostoc sp015206945, 95.0, 93.12, 0.714; GCA_017114995.1, s__Nostoc sp017114995, 95.0, 92.68, 0.773; GCF_015207245.1, s__Nostoc edaphicum_B, 95.0, 92.55, 0.786; GCF_002949795.1, s__Nostoc sp002949795, 95.0, 91.84, 0.739; GCA_017115165.1, s__Nostoc sp017115165, 95.0, 91.77, 0.758; GCA_017114945.1, s__Nostoc sp01711494…	87.29	11	0.9927	Genome not assigned to closest species as it falls outside its pre-defined ANI radius
SRR16304082_bin_0016	SRR16304082	3.68231	7.35207	0.647022	82	54691	185454	High	94.91	3.96	Gradient Boost (General Model)	11	0.898	54691	351.476	3682307	0.65	3142	82	185454	Bacteria	Acidobacteriota	Terriglobia	Terriglobales	Acidobacteriaceae	Bryocella	0	N/A	N/A	N/A	N/A	N/A	GCF_900108185.1	95	d__Bacteria;p__Acidobacteriota;c__Terriglobia;o__Terriglobales;f__Acidobacteriaceae;g__Bryocella;s__Bryocella elongata	77.58	0.206	d__Bacteria;p__Acidobacteriota;c__Terriglobia;o__Terriglobales;f__Acidobacteriaceae;g__Bryocella;s__	taxonomic classification defined by topology and ANI	classification based on placement in class-level tree	N/A	83.5	11	0.94078	N/A
SRR23143833_bin_0001	SRR23143833	4.41985	12.6772	0.673687	73	107754	409356	High	94.88	2.13	Neural Network (Specific Model)	11	0.887	107754	307.396	4419848	0.67	4262	73	409356	Bacteria	Pseudomonadota	Alphaproteobacteria	Sphingomonadales	Sphingomonadaceae	Sphingomonas	0	N/A	N/A	N/A	N/A	N/A	GCF_900115745.1	95	d__Bacteria;p__Pseudomonadota;c__Alphaproteobacteria;o__Sphingomonadales;f__Sphingomonadaceae;g__Sphingomonas;s__Sphingomonas rubra	82.23	0.584	d__Bacteria;p__Pseudomonadota;c__Alphaproteobacteria;o__Sphingomonadales;f__Sphingomonadaceae;g__Sphingomonas;s__	taxonomic classification defined by topology and ANI	classification based on placement in class-level tree	GCF_003951315.1, s__Sphingomonas sp003951315, 95.0, 81.27, 0.462; GCF_014199625.1, s__Sphingomonas abaci, 95.0, 81.01, 0.445; GCF_014641735.1, s__Sphingomonas metalli, 95.0, 80.92, 0.473; GCF_014841615.1, s__Sphingomonas sp014841615, 95.0, 80.81, 0.433; GCF_001423765.1, s__Sphingomonas sp001423765, 95.0, 80.79, 0.52; GCA_913775975.1, s__Sphingomonas sp913775975, 95.0, 80.76, 0.554; GCA_018139225.…	94.34	11	0.97747	Genome not assigned to closest species as it falls outside its pre-defined ANI radius
SRR19097882_bin_0026	SRR19097882	3.57556	15.9677	0.671778	46	109822	306806	High	94.82	1.92	Neural Network (Specific Model)	11	0.91	109822	311.427	3575557	0.67	3489	46	306806	Bacteria	Pseudomonadota	Alphaproteobacteria	Sphingomonadales	Sphingomonadaceae	SCN-67-18	0	N/A	N/A	N/A	N/A	N/A	GCA_001724715.1	95	d__Bacteria;p__Pseudomonadota;c__Alphaproteobacteria;o__Sphingomonadales;f__Sphingomonadaceae;g__SCN-67-18;s__SCN-67-18 sp001724715	79.65	0.452	d__Bacteria;p__Pseudomonadota;c__Alphaproteobacteria;o__Sphingomonadales;f__Sphingomonadaceae;g__SCN-67-18;s__	taxonomic classification defined by topology and ANI	classification based on placement in class-level tree	N/A	86.87	11	0.91027	N/A
SRR10277384_bin_0002	SRR10277384	3.32504	8.05654	0.630189	4	1074725	1399758	High	94.81	0.21	Neural Network (Specific Model)	11	0.909	1074725	334.061	3325038	0.63	3023	4	1399758	Bacteria	Acidobacteriota	Terriglobia	Terriglobales	Acidobacteriaceae	EB88	0	N/A	N/A	N/A	N/A	N/A	GCF_003858395.1	95	d__Bacteria;p__Acidobacteriota;c__Terriglobia;o__Terriglobales;f__Acidobacteriaceae;g__EB88;s__EB88 sp003858395	77.21	0.267	d__Bacteria;p__Acidobacteriota;c__Terriglobia;o__Terriglobales;f__Acidobacteriaceae;g__EB88;s__	taxonomic classification defined by topology and ANI	classification based on placement in class-level tree	N/A	93.37	11	0.93138	N/A
SRR16304082_bin_0013	SRR16304082	4.14702	8.63812	0.650537	42	171661	401945	High	94.77	1.46	Gradient Boost (General Model)	11	0.916	171661	328.697	4147024	0.65	3861	42	401945	Bacteria	Pseudomonadota	Alphaproteobacteria	Acetobacterales	Acetobacteraceae	Acidisoma	0	N/A	N/A	N/A	N/A	N/A	GCA_019351895.1	95	d__Bacteria;p__Pseudomonadota;c__Alphaproteobacteria;o__Acetobacterales;f__Acetobacteraceae;g__Acidisoma;s__Acidisoma sp019351895	81.73	0.59	d__Bacteria;p__Pseudomonadota;c__Alphaproteobacteria;o__Acetobacterales;f__Acetobacteraceae;g__Acidisoma;s__	taxonomic classification defined by topology and ANI	classification based on placement in class-level tree	GCF_020618775.1, s__Acidisoma silvae, 95.0, 78.82, 0.367; GCF_020621385.1, s__Acidisoma cellulosilyticum, 95.0, 78.64, 0.406; GCF_009765865.1, s__Acidisoma sp009765865, 95.0, 78.36, 0.332	88.44	11	0.96355	Genome not assigned to closest species as it falls outside its pre-defined ANI radius
SRR16304090_bin_0008	SRR16304090	4.27157	7.68931	0.592541	79	83746	296538	High	94.72	0.4	Gradient Boost (General Model)	11	0.902	83746	317.829	4271570	0.59	4050	79	296538	Bacteria	Armatimonadota	Armatimonadia	Armatimonadales	Capsulimonadaceae	JAFAZD01	0	N/A	N/A	N/A	N/A	N/A	GCA_019239955.1	95	d__Bacteria;p__Armatimonadota;c__Armatimonadia;o__Armatimonadales;f__Capsulimonadaceae;g__JAFAZD01;s__JAFAZD01 sp019239955	76.29	0.126	d__Bacteria;p__Armatimonadota;c__Armatimonadia;o__Armatimonadales;f__Capsulimonadaceae;g__JAFAZD01;s__	taxonomic classification defined by topology and ANI	classification based on placement in class-level tree	N/A	91.16	11	0.86609	N/A
SRR16304112_bin_0009	SRR16304112	3.76208	17.0415	0.713175	129	37795	194457	High	94.7	1	Gradient Boost (General Model)	11	0.874	37795	319.63	3762085	0.71	3434	129	194457	Bacteria	Pseudomonadota	Alphaproteobacteria	Acetobacterales	Acetobacteraceae	Lichenicola	0	N/A	N/A	N/A	N/A	N/A	N/A	N/A	N/A	N/A	N/A	d__Bacteria;p__Pseudomonadota;c__Alphaproteobacteria;o__Acetobacterales;f__Acetobacteraceae;g__Lichenicola;s__	taxonomic classification defined by topology and ANI	classification based on placement in class-level tree	GCA_903844135.1, s__Lichenicola sp903844135, 95.0, 81.97, 0.55; GCF_013201075.1, s__Lichenicola cladoniae, 95.0, 80.64, 0.561; GCA_943912335.1, s__Lichenicola sp943912335, 95.0, 80.39, 0.453; GCA_024515975.1, s__Lichenicola sp024515975, 95.0, 80.33, 0.456	89.04	11	0.93488	Genome not assigned to closest species as it falls outside its pre-defined ANI radius
SRR19097870_bin_0002	SRR19097870	4.45041	4.60961	0.688902	262	22699	81410	High	94.68	0.66	Neural Network (Specific Model)	11	0.867	22699	287.742	4450411	0.69	4477	262	81410	Bacteria	Deinococcota	Deinococci	Deinococcales	Deinococcaceae	Deinococcus	0	N/A	N/A	N/A	N/A	N/A	N/A	N/A	N/A	N/A	N/A	d__Bacteria;p__Deinococcota;c__Deinococci;o__Deinococcales;f__Deinococcaceae;g__Deinococcus;s__	taxonomic classification defined by topology and ANI	classification based on placement in class-level tree	GCF_002897375.1, s__Deinococcus aerius, 95.0, 86.53, 0.708; GCF_000381345.1, s__Deinococcus apachensis, 95.0, 86.2, 0.652; GCF_004758605.1, s__Deinococcus metallilatus, 95.0, 83.55, 0.632; GCF_000599865.1, s__Deinococcus phoenicis, 95.0, 83.52, 0.608; GCF_014201885.1, s__Deinococcus budaensis, 95.0, 83.28, 0.616; GCF_018863415.1, s__Deinococcus aestuarii, 95.0, 83.13, 0.649; GCF_002869765.1, s__D…	88.22	11	0.96687	Genome not assigned to closest species as it falls outside its pre-defined ANI radius
SRR16304115_bin_0007	SRR16304115	4.33498	10.421	0.690178	192	33922	153256	High	94.64	1.93	Gradient Boost (General Model)	11	0.882	33922	308.499	4334982	0.69	4139	192	153256	Bacteria	Pseudomonadota	Alphaproteobacteria	Caulobacterales	Caulobacteraceae	CAHJWH01	0	N/A	N/A	N/A	N/A	N/A	GCF_903642205.1	95	d__Bacteria;p__Pseudomonadota;c__Alphaproteobacteria;o__Caulobacterales;f__Caulobacteraceae;g__CAHJWH01;s__CAHJWH01 sp903642205	87.59	0.769	d__Bacteria;p__Pseudomonadota;c__Alphaproteobacteria;o__Caulobacterales;f__Caulobacteraceae;g__CAHJWH01;s__	taxonomic classification defined by topology and ANI	classification based on placement in class-level tree	GCF_009765965.1, s__CAHJWH01 sp009765965, 95.0, 80.75, 0.448	87.63	11	0.98549	Genome not assigned to closest species as it falls outside its pre-defined ANI radius
SRR16304066_bin_0001	SRR16304066	3.74436	7.43955	0.624063	64	97836	261840	High	94.63	3.83	Neural Network (Specific Model)	11	0.9	97836	340.647	3744364	0.62	3304	64	261840	Bacteria	Acidobacteriota	Terriglobia	Terriglobales	Acidobacteriaceae	Granulicella_C	0	N/A	N/A	N/A	N/A	N/A	GCA_903970285.1	95	d__Bacteria;p__Acidobacteriota;c__Terriglobia;o__Terriglobales;f__Acidobacteriaceae;g__Granulicella_C;s__Granulicella_C sp903970285	78.08	0.24	d__Bacteria;p__Acidobacteriota;c__Terriglobia;o__Terriglobales;f__Acidobacteriaceae;g__Granulicella_C;s__	taxonomic classification defined by topology and ANI	classification based on placement in class-level tree	GCF_000178975.2, s__Granulicella_C tundricola, 95.0, 78.59, 0.291; GCF_009914315.1, s__Granulicella_C sp009914315, 95.0, 77.83, 0.238; GCF_900114625.1, s__Granulicella_C pectinivorans, 95.0, 77.76, 0.21; GCF_004115155.1, s__Granulicella_C sibirica, 95.0, 77.54, 0.192; GCF_900188085.1, s__Granulicella_C rosea, 95.0, 77.51, 0.275	85.02	11	0.96688	N/A
SRR10277330_bin_0003	SRR10277330	4.82601	4.77715	0.63925	254	25743	106709	High	94.61	4.95	Neural Network (Specific Model)	11	0.852	25743	316.621	4826013	0.64	4334	254	106709	Bacteria	Bacteroidota	Bacteroidia	Cytophagales	Hymenobacteraceae	Hymenobacter	0	N/A	N/A	N/A	N/A	N/A	N/A	N/A	N/A	N/A	N/A	d__Bacteria;p__Bacteroidota;c__Bacteroidia;o__Cytophagales;f__Hymenobacteraceae;g__Hymenobacter;s__	taxonomic classification defined by topology and ANI	classification based on placement in class-level tree	GCF_013294115.1, s__Hymenobacter caeli, 95.0, 81.33, 0.595; GCF_014699055.1, s__Hymenobacter armeniacus, 95.0, 80.8, 0.583; GCF_015694525.1, s__Hymenobacter ruricola, 95.0, 80.64, 0.598; GCF_006439025.1, s__Hymenobacter nivis_A, 95.0, 80.6, 0.567; GCF_022921075.1, s__Hymenobacter sp022921075, 95.0, 80.54, 0.572; GCF_001562275.1, s__Hymenobacter sp001562275, 95.0, 80.5, 0.569; GCF_001816125.1, s__…	83.3	11	0.94898	Genome not assigned to closest species as it falls outside its pre-defined ANI radius
SRR10277374_bin_0001	SRR10277374	3.60908	4.89564	0.600174	92	63180	208842	High	94.59	0.61	Neural Network (Specific Model)	11	0.898	63180	351.16	3609079	0.6	3080	92	208842	Bacteria	Acidobacteriota	Terriglobia	Terriglobales	Acidobacteriaceae	Terriglobus	0	N/A	N/A	N/A	N/A	N/A	GCA_903642225.1	95	d__Bacteria;p__Acidobacteriota;c__Terriglobia;o__Terriglobales;f__Acidobacteriaceae;g__Terriglobus;s__Terriglobus sp903642225	78.13	0.301	d__Bacteria;p__Acidobacteriota;c__Terriglobia;o__Terriglobales;f__Acidobacteriaceae;g__Terriglobus;s__	taxonomic classification defined by topology and ANI	classification based on placement in class-level tree	GCF_000800015.1, s__Terriglobus sp000800015, 95.0, 77.44, 0.111; GCF_900105625.1, s__Terriglobus roseus_B, 95.0, 77.36, 0.162; GCF_900102185.1, s__Terriglobus roseus_A, 95.0, 77.28, 0.123; GCF_000265425.1, s__Terriglobus roseus, 95.0, 77.05, 0.162; GCA_018268855.1, s__Terriglobus sp018268855, 95.0, 77.03, 0.092; GCF_000179915.2, s__Terriglobus saanensis, 95.0, 76.94, 0.098; GCA_023265355.1, s__Te…	80.14	11	0.96876	N/A
SRR16304067_bin_0005	SRR16304067	3.37643	17.785	0.678858	82	70488	169580	High	94.59	2.75	Gradient Boost (General Model)	11	0.909	70488	319.339	3376432	0.68	3214	82	169580	Bacteria	Pseudomonadota	Alphaproteobacteria	Acetobacterales	Acetobacteraceae	0	0	N/A	N/A	N/A	N/A	N/A	N/A	N/A	N/A	N/A	N/A	d__Bacteria;p__Pseudomonadota;c__Alphaproteobacteria;o__Acetobacterales;f__Acetobacteraceae;g__;s__	taxonomic classification fully defined by topology	classification based on placement in class-level tree	N/A	88.08	11	0.83358	N/A
SRR16304092_bin_0002	SRR16304092	3.24774	12.1717	0.693962	226	20051	93429	High	94.55	0.86	Gradient Boost (General Model)	11	0.888	20051	294.998	3247738	0.69	3266	226	93429	Bacteria	Pseudomonadota	Alphaproteobacteria	Caulobacterales	Caulobacteraceae	CAHJWH01	0	N/A	N/A	N/A	N/A	N/A	GCF_903642205.1	95	d__Bacteria;p__Pseudomonadota;c__Alphaproteobacteria;o__Caulobacterales;f__Caulobacteraceae;g__CAHJWH01;s__CAHJWH01 sp903642205	86.34	0.657	d__Bacteria;p__Pseudomonadota;c__Alphaproteobacteria;o__Caulobacterales;f__Caulobacteraceae;g__CAHJWH01;s__	taxonomic classification defined by topology and ANI	classification based on placement in class-level tree	GCF_009765965.1, s__CAHJWH01 sp009765965, 95.0, 80.33, 0.51	74.92	11	0.98415	Genome not assigned to closest species as it falls outside its pre-defined ANI radius
SRR11456922_bin_0001	SRR11456922	7.56718	229.986	0.418279	302	34979	107804	High	94.48	0.28	Neural Network (Specific Model)	11	0.795	34979	291.606	7567181	0.42	6893	302	107804	Bacteria	Cyanobacteriota	Cyanobacteriia	Cyanobacteriales	Nostocaceae	Nostoc	Nostoc sp017115105	GCA_017115105.1	95	d__Bacteria;p__Cyanobacteriota;c__Cyanobacteriia;o__Cyanobacteriales;f__Nostocaceae;g__Nostoc;s__Nostoc sp017115105	99.93	0.944	N/A	N/A	N/A	N/A	N/A	N/A	ani_screen	classification based on ANI only	N/A	N/A	N/A	N/A	N/A
SRR16304107_bin_0002	SRR16304107	3.60995	9.62895	0.687955	112	42947	270816	High	94.48	0.87	Gradient Boost (General Model)	11	0.862	42947	301.744	3609946	0.69	3444	112	270816	Bacteria	Pseudomonadota	Alphaproteobacteria	Rhizobiales	Beijerinckiaceae	RH-AL1	0	N/A	N/A	N/A	N/A	N/A	GCA_901457705.2	95	d__Bacteria;p__Pseudomonadota;c__Alphaproteobacteria;o__Rhizobiales;f__Beijerinckiaceae;g__RH-AL1;s__RH-AL1 sp901457705	80.29	0.535	d__Bacteria;p__Pseudomonadota;c__Alphaproteobacteria;o__Rhizobiales;f__Beijerinckiaceae;g__RH-AL1;s__	taxonomic classification defined by topology and ANI	classification based on placement in class-level tree	GCF_009765775.1, s__RH-AL1 sp009765775, 95.0, 79.04, 0.438	92.91	11	0.95786	Genome not assigned to closest species as it falls outside its pre-defined ANI radius
SRR19097883_bin_0002	SRR19097883	3.50078	7.18891	0.720124	166	28894	96169	High	94.43	0.51	Gradient Boost (General Model)	11	0.902	28894	304.102	3500779	0.72	3469	166	96169	Bacteria	Pseudomonadota	Alphaproteobacteria	Caulobacterales	Caulobacteraceae	CAHJWH01	0	N/A	N/A	N/A	N/A	N/A	GCF_903642205.1	95	d__Bacteria;p__Pseudomonadota;c__Alphaproteobacteria;o__Caulobacterales;f__Caulobacteraceae;g__CAHJWH01;s__CAHJWH01 sp903642205	82.14	0.578	d__Bacteria;p__Pseudomonadota;c__Alphaproteobacteria;o__Caulobacterales;f__Caulobacteraceae;g__CAHJWH01;s__	taxonomic classification defined by topology and ANI	classification based on placement in class-level tree	GCF_009765965.1, s__CAHJWH01 sp009765965, 95.0, 80.49, 0.468	93.47	11	0.96389	Genome not assigned to closest species as it falls outside its pre-defined ANI radius
SRR19097890_bin_0023	SRR19097890	5.23429	39.0563	0.58496	33	441034	1246733	High	94.41	1.51	Neural Network (Specific Model)	11	0.888	441034	331.827	5234292	0.58	4678	33	1246733	Bacteria	Chloroflexota	Chloroflexia	Chloroflexales	Chloroflexaceae	0	0	N/A	N/A	N/A	N/A	N/A	GCA_022360155.1	95	d__Bacteria;p__Chloroflexota;c__Chloroflexia;o__Chloroflexales;f__Chloroflexaceae;g__JAKSDJ01;s__JAKSDJ01 sp022360155	75.63	0.059	d__Bacteria;p__Chloroflexota;c__Chloroflexia;o__Chloroflexales;f__Chloroflexaceae;g__;s__	taxonomic classification defined by topology and ANI	classification based on placement in class-level tree	N/A	85.9	11	0.82644	N/A
SRR19097892_bin_0001	SRR19097892	7.66491	8.43237	0.425449	125	98428	496745	High	94.4	2.83	Neural Network (Specific Model)	11	0.883	98428	349.725	7664914	0.43	6459	125	496745	Bacteria	Bacteroidota	Bacteroidia	Sphingobacteriales	Sphingobacteriaceae	Mucilaginibacter	0	N/A	N/A	N/A	N/A	N/A	N/A	N/A	N/A	N/A	N/A	d__Bacteria;p__Bacteroidota;c__Bacteroidia;o__Sphingobacteriales;f__Sphingobacteriaceae;g__Mucilaginibacter;s__	taxonomic classification defined by topology and ANI	classification based on placement in class-level tree	GCF_022811725.1, s__Mucilaginibacter sp022811725, 95.0, 85.19, 0.69; GCF_900110105.1, s__Mucilaginibacter gossypiicola, 95.0, 84.9, 0.672; GCF_014643835.1, s__Mucilaginibacter rubeus, 95.0, 84.81, 0.682; GCF_900100945.1, s__Mucilaginibacter gossypii, 95.0, 84.72, 0.639; GCF_003675385.1, s__Mucilaginibacter kameinonensis, 95.0, 84.36, 0.68; GCF_003351025.1, s__Mucilaginibacter endophyticus, 95.0, …	89.67	11	0.97683	Genome not assigned to closest species as it falls outside its pre-defined ANI radius
SRR12326202_bin_0046	SRR12326202	3.36966	42.6592	0.448182	31	207131	422978	High	94.35	0.51	Neural Network (Specific Model)	11	0.896	207131	336.303	3369658	0.45	2999	31	422978	Bacteria	Bacteroidota	Bacteroidia	Chitinophagales	Chitinophagaceae	Ferruginibacter	0	N/A	N/A	N/A	N/A	N/A	N/A	N/A	N/A	N/A	N/A	d__Bacteria;p__Bacteroidota;c__Bacteroidia;o__Chitinophagales;f__Chitinophagaceae;g__Ferruginibacter;s__	ANI	classification based on placement in class-level tree	GCF_024343615.1, s__Ferruginibacter sp024343615, 95.0, 77.61, 0.292; GCA_015655125.1, s__Ferruginibacter sp015655125, 95.0, 77.51, 0.215; GCA_018268175.1, s__Ferruginibacter sp018268175, 95.0, 77.14, 0.047; GCA_016715365.1, s__Ferruginibacter sp016715365, 95.0, 76.96, 0.094; GCA_016710595.1, s__Ferruginibacter sp016710595, 95.0, 76.92, 0.062; GCA_016786725.1, s__Ferruginibacter sp016786725, 95.0,…	90.98	11	0.96144	N/A
SRR19763068_bin_0001	SRR19763068	3.96108	6.12356	0.414166	112	51371	185594	High	94.29	0.28	Neural Network (Specific Model)	11	0.885	51371	314.7	3961080	0.41	3719	112	185594	Bacteria	Bacteroidota	Bacteroidia	Sphingobacteriales	Sphingobacteriaceae	Mucilaginibacter_A	0	N/A	N/A	N/A	N/A	N/A	GCF_009754915.1	95	d__Bacteria;p__Bacteroidota;c__Bacteroidia;o__Sphingobacteriales;f__Sphingobacteriaceae;g__Mucilaginibacter_A;s__Mucilaginibacter_A arboris	80.27	0.582	d__Bacteria;p__Bacteroidota;c__Bacteroidia;o__Sphingobacteriales;f__Sphingobacteriaceae;g__Mucilaginibacter_A;s__	taxonomic classification defined by topology and ANI	classification based on placement in class-level tree	GCA_903642215.1, s__Mucilaginibacter_A sp903642215, 95.0, 80.15, 0.582	96.48	11	0.96376	Genome not assigned to closest species as it falls outside its pre-defined ANI radius
SRR19097890_bin_0006	SRR19097890	3.55759	31.6188	0.695756	81	56421	129121	High	94.25	0.47	Gradient Boost (General Model)	11	0.913	56421	301.122	3557593	0.7	3605	81	129121	Bacteria	Armatimonadota	Fimbriimonadia	Fimbriimonadales	Fimbriimonadaceae	Fimbriimonas	0	N/A	N/A	N/A	N/A	N/A	N/A	N/A	N/A	N/A	N/A	d__Bacteria;p__Armatimonadota;c__Fimbriimonadia;o__Fimbriimonadales;f__Fimbriimonadaceae;g__Fimbriimonas;s__	ANI	classification based on placement in class-level tree	GCA_903927345.1, s__Fimbriimonas sp903927345, 95.0, 76.49, 0.03; GCA_945882415.1, s__Fimbriimonas sp945882415, 95.0, 76.38, 0.035; GCA_016125185.1, s__Fimbriimonas sp016125185, 95.0, 76.28, 0.052; GCA_002336105.1, s__Fimbriimonas sp002336105, 95.0, 76.22, 0.012; GCF_000724625.1, s__Fimbriimonas ginsengisoli, 95.0, 76.21, 0.09; GCA_945881865.1, s__Fimbriimonas ginsengisoli_A, 95.0, 76.17, 0.055; G…	89.71	11	0.89532	N/A
SRR5947237_bin_0008	SRR5947237	3.97092	15.4229	0.697067	84	65323	160482	High	94.16	3.19	Gradient Boost (General Model)	11	0.903	65323	319.355	3970921	0.7	3748	84	160482	Bacteria	Pseudomonadota	Alphaproteobacteria	Rhizobiales	Beijerinckiaceae	Enterovirga	0	N/A	N/A	N/A	N/A	N/A	GCF_004363955.1	95	d__Bacteria;p__Pseudomonadota;c__Alphaproteobacteria;o__Rhizobiales;f__Beijerinckiaceae;g__Enterovirga;s__Enterovirga rhinocerotis	78.94	0.455	d__Bacteria;p__Pseudomonadota;c__Alphaproteobacteria;o__Rhizobiales;f__Beijerinckiaceae;g__Enterovirga;s__	taxonomic classification defined by topology and ANI	classification based on placement in class-level tree	GCA_903644085.1, s__Enterovirga sp903644085, 95.0, 79.89, 0.491; GCF_013044135.1, s__Enterovirga sp013044135, 95.0, 79.13, 0.437; GCA_019695455.1, s__Enterovirga extorquens_A, 95.0, 79.11, 0.496; GCA_023423995.1, s__Enterovirga sp023423995, 95.0, 78.74, 0.388; GCA_019247255.1, s__Enterovirga sp019247255, 95.0, 78.47, 0.47	84.83	11	0.96416	N/A
SRR18162810_bin_0001	SRR18162810	2.88843	10.0541	0.632033	22	248874	729335	High	94.13	0.41	Gradient Boost (General Model)	11	0.901	248874	312.498	2888433	0.63	2783	22	729335	Bacteria	Pseudomonadota	Alphaproteobacteria	Sphingomonadales	Sphingomonadaceae	Sphingomicrobium	0	N/A	N/A	N/A	N/A	N/A	N/A	N/A	N/A	N/A	N/A	d__Bacteria;p__Pseudomonadota;c__Alphaproteobacteria;o__Sphingomonadales;f__Sphingomonadaceae;g__Sphingomicrobium;s__	ANI	classification based on placement in class-level tree	GCA_902806285.1, s__Sphingomicrobium sp902806285, 95.0, 78.8, 0.39; GCF_009363895.1, s__Sphingomicrobium ginsengisoli, 95.0, 78.71, 0.359; GCF_011927725.1, s__Sphingomicrobium kaistense, 95.0, 78.68, 0.351; GCF_023559245.1, s__Sphingomicrobium sp023559245, 95.0, 78.57, 0.317; GCF_023380025.1, s__Sphingomicrobium sp023380025, 95.0, 78.54, 0.361; GCF_016924655.1, s__Sphingomicrobium arenae, 95.0, 7…	89.12	11	0.92981	N/A
SRR13514077_bin_0002	SRR13514077	2.74747	10.3363	0.72397	54	78158	254856	High	94.07	0.01	Gradient Boost (General Model)	11	0.882	78158	309.988	2747473	0.72	2612	54	254856	Bacteria	Actinomycetota	Actinomycetia	Actinomycetales	Microbacteriaceae	Amnibacterium	0	N/A	N/A	N/A	N/A	N/A	N/A	N/A	N/A	N/A	N/A	d__Bacteria;p__Actinomycetota;c__Actinomycetia;o__Actinomycetales;f__Microbacteriaceae;g__Amnibacterium;s__	taxonomic novelty determined using RED	classification based on placement in class-level tree	N/A	86.59	11	0.92694	N/A
SRR16304092_bin_0007	SRR16304092	3.65862	6.40057	0.603131	78	64399	218135	High	94.06	2.03	Neural Network (Specific Model)	11	0.902	64399	339.148	3658621	0.6	3248	78	218135	Bacteria	Acidobacteriota	Terriglobia	Terriglobales	Acidobacteriaceae	Granulicella_C	0	N/A	N/A	N/A	N/A	N/A	GCA_903970285.1	95	d__Bacteria;p__Acidobacteriota;c__Terriglobia;o__Terriglobales;f__Acidobacteriaceae;g__Granulicella_C;s__Granulicella_C sp903970285	77.63	0.228	d__Bacteria;p__Acidobacteriota;c__Terriglobia;o__Terriglobales;f__Acidobacteriaceae;g__Granulicella_C;s__	taxonomic classification defined by topology and ANI	classification based on placement in class-level tree	GCF_000178975.2, s__Granulicella_C tundricola, 95.0, 77.95, 0.236; GCF_009914315.1, s__Granulicella_C sp009914315, 95.0, 77.88, 0.22; GCF_900188085.1, s__Granulicella_C rosea, 95.0, 77.66, 0.276; GCF_004115155.1, s__Granulicella_C sibirica, 95.0, 77.5, 0.167; GCF_900114625.1, s__Granulicella_C pectinivorans, 95.0, 77.49, 0.193	83.83	11	0.96651	N/A
SRR14722229_bin_0001	SRR14722229	3.92484	7.01038	0.615553	110	91743	243467	High	94.03	1.98	Neural Network (Specific Model)	11	0.887	91743	342.348	3924836	0.62	3395	110	243467	Bacteria	Acidobacteriota	Terriglobia	Terriglobales	Acidobacteriaceae	Terriglobus	0	N/A	N/A	N/A	N/A	N/A	GCA_903642225.1	95	d__Bacteria;p__Acidobacteriota;c__Terriglobia;o__Terriglobales;f__Acidobacteriaceae;g__Terriglobus;s__Terriglobus sp903642225	77.91	0.31	d__Bacteria;p__Acidobacteriota;c__Terriglobia;o__Terriglobales;f__Acidobacteriaceae;g__Terriglobus;s__	taxonomic classification defined by topology and ANI	classification based on placement in class-level tree	GCF_000265425.1, s__Terriglobus roseus, 95.0, 77.18, 0.139; GCF_900102185.1, s__Terriglobus roseus_A, 95.0, 77.15, 0.1; GCF_900105625.1, s__Terriglobus roseus_B, 95.0, 76.99, 0.13; GCF_000179915.2, s__Terriglobus saanensis, 95.0, 76.99, 0.098; GCF_000800015.1, s__Terriglobus sp000800015, 95.0, 76.86, 0.1; GCA_023265355.1, s__Terriglobus sp023265355, 95.0, 76.7, 0.098; GCA_018268855.1, s__Terriglo…	91.52	11	0.96975	N/A
SRR19763062_bin_0001	SRR19763062	3.56397	5.57749	0.604768	79	72217	204416	High	93.99	2.61	Gradient Boost (General Model)	11	0.887	72217	339.733	3563974	0.6	3106	79	204416	Bacteria	Acidobacteriota	Terriglobia	Terriglobales	Acidobacteriaceae	Bryocella	0	N/A	N/A	N/A	N/A	N/A	GCF_900108185.1	95	d__Bacteria;p__Acidobacteriota;c__Terriglobia;o__Terriglobales;f__Acidobacteriaceae;g__Bryocella;s__Bryocella elongata	76.61	0.12	d__Bacteria;p__Acidobacteriota;c__Terriglobia;o__Terriglobales;f__Acidobacteriaceae;g__Bryocella;s__	taxonomic classification defined by topology and ANI	classification based on placement in class-level tree	N/A	84.83	11	0.94048	N/A
SRR16304091_bin_0004	SRR16304091	3.75807	9.3973	0.630091	72	74199	200504	High	93.89	1.02	Neural Network (Specific Model)	11	0.899	74199	341.137	3758065	0.63	3306	72	200504	Bacteria	Acidobacteriota	Terriglobia	Terriglobales	Acidobacteriaceae	Granulicella_C	0	N/A	N/A	N/A	N/A	N/A	GCA_903970285.1	95	d__Bacteria;p__Acidobacteriota;c__Terriglobia;o__Terriglobales;f__Acidobacteriaceae;g__Granulicella_C;s__Granulicella_C sp903970285	77.58	0.26	d__Bacteria;p__Acidobacteriota;c__Terriglobia;o__Terriglobales;f__Acidobacteriaceae;g__Granulicella_C;s__	taxonomic classification defined by topology and ANI	classification based on placement in class-level tree	GCF_000178975.2, s__Granulicella_C tundricola, 95.0, 78.4, 0.308; GCF_900188085.1, s__Granulicella_C rosea, 95.0, 78.02, 0.322; GCF_009914315.1, s__Granulicella_C sp009914315, 95.0, 77.97, 0.276; GCF_900114625.1, s__Granulicella_C pectinivorans, 95.0, 77.93, 0.234; GCF_004115155.1, s__Granulicella_C sibirica, 95.0, 77.46, 0.198	85.76	11	0.96545	N/A
SRR19763086_bin_0001	SRR19763086	4.10724	11.5414	0.629395	32	197717	531570	High	93.85	0.16	Neural Network (Specific Model)	11	0.893	197717	342.153	4107242	0.63	3579	32	531570	Bacteria	Acidobacteriota	Terriglobia	Terriglobales	Acidobacteriaceae	Bryocella	0	N/A	N/A	N/A	N/A	N/A	GCF_900108185.1	95	d__Bacteria;p__Acidobacteriota;c__Terriglobia;o__Terriglobales;f__Acidobacteriaceae;g__Bryocella;s__Bryocella elongata	77.3	0.165	d__Bacteria;p__Acidobacteriota;c__Terriglobia;o__Terriglobales;f__Acidobacteriaceae;g__Bryocella;s__	taxonomic classification defined by topology and ANI	classification based on placement in class-level tree	N/A	95.49	11	0.94031	N/A
SRR16304112_bin_0007	SRR16304112	3.75251	38.2234	0.643147	43	133728	373764	High	93.84	0.18	Neural Network (Specific Model)	11	0.892	133728	354.823	3752510	0.64	3150	43	373764	Bacteria	Acidobacteriota	Terriglobia	Terriglobales	Acidobacteriaceae	Bryocella	0	N/A	N/A	N/A	N/A	N/A	GCF_900108185.1	95	d__Bacteria;p__Acidobacteriota;c__Terriglobia;o__Terriglobales;f__Acidobacteriaceae;g__Bryocella;s__Bryocella elongata	77.84	0.244	d__Bacteria;p__Acidobacteriota;c__Terriglobia;o__Terriglobales;f__Acidobacteriaceae;g__Bryocella;s__	taxonomic classification defined by topology and ANI	classification based on placement in class-level tree	N/A	91.64	11	0.93957	N/A
SRR5947237_bin_0020	SRR5947237	3.64032	7.89312	0.649607	29	218053	440392	High	93.8	1.55	Neural Network (Specific Model)	11	0.895	218053	361.352	3640321	0.65	3009	29	440392	Bacteria	Acidobacteriota	Terriglobia	Terriglobales	Acidobacteriaceae	Tous-C9LFEB	0	N/A	N/A	N/A	N/A	N/A	GCA_903970445.1	95	d__Bacteria;p__Acidobacteriota;c__Terriglobia;o__Terriglobales;f__Acidobacteriaceae;g__Tous-C9LFEB;s__Tous-C9LFEB sp903970445	77.42	0.182	d__Bacteria;p__Acidobacteriota;c__Terriglobia;o__Terriglobales;f__Acidobacteriaceae;g__Tous-C9LFEB;s__	taxonomic classification defined by topology and ANI	classification based on placement in class-level tree	N/A	93.66	11	0.94265	N/A
ERR5059418_bin_0002	ERR5059418	4.55408	6.80497	0.596185	75	118226	389366	High	93.73	0.42	Gradient Boost (General Model)	11	0.894	118226	306.494	4554079	0.6	4438	75	389366	Bacteria	Armatimonadota	Armatimonadia	Armatimonadales	Capsulimonadaceae	JAFAZD01	0	N/A	N/A	N/A	N/A	N/A	GCA_019239955.1	95	d__Bacteria;p__Armatimonadota;c__Armatimonadia;o__Armatimonadales;f__Capsulimonadaceae;g__JAFAZD01;s__JAFAZD01 sp019239955	76.63	0.163	d__Bacteria;p__Armatimonadota;c__Armatimonadia;o__Armatimonadales;f__Capsulimonadaceae;g__JAFAZD01;s__	taxonomic classification defined by topology and ANI	classification based on placement in class-level tree	N/A	88.68	11	0.86672	N/A
SRR16304091_bin_0001	SRR16304091	3.43321	22.9622	0.625296	61	81454	281828	High	93.73	0.82	Neural Network (Specific Model)	11	0.89	81454	352.467	3433214	0.63	2894	61	281828	Bacteria	Acidobacteriota	Terriglobia	Terriglobales	Acidobacteriaceae	EB88	0	N/A	N/A	N/A	N/A	N/A	GCF_003858395.1	95	d__Bacteria;p__Acidobacteriota;c__Terriglobia;o__Terriglobales;f__Acidobacteriaceae;g__EB88;s__EB88 sp003858395	78.25	0.352	d__Bacteria;p__Acidobacteriota;c__Terriglobia;o__Terriglobales;f__Acidobacteriaceae;g__EB88;s__	taxonomic classification defined by topology and ANI	classification based on placement in class-level tree	N/A	94.3	11	0.94238	N/A
SRR14721966_bin_0001	SRR14721966	3.24583	5.3131	0.643274	262	16793	83798	High	93.67	3.05	Neural Network (Specific Model)	11	0.9	16793	313.179	3245827	0.64	3116	262	83798	Bacteria	Acidobacteriota	Terriglobia	Terriglobales	Acidobacteriaceae	EB88	0	N/A	N/A	N/A	N/A	N/A	GCF_003858395.1	95	d__Bacteria;p__Acidobacteriota;c__Terriglobia;o__Terriglobales;f__Acidobacteriaceae;g__EB88;s__EB88 sp003858395	77.9	0.32	d__Bacteria;p__Acidobacteriota;c__Terriglobia;o__Terriglobales;f__Acidobacteriaceae;g__EB88;s__	taxonomic classification defined by topology and ANI	classification based on placement in class-level tree	N/A	85.02	11	0.92907	N/A
SRR14722254_bin_0002	SRR14722254	3.56596	9.90182	0.635705	60	99274	303333	High	93.64	0.02	Neural Network (Specific Model)	11	0.893	99274	345.35	3565965	0.64	3077	60	303333	Bacteria	Acidobacteriota	Terriglobia	Terriglobales	Acidobacteriaceae	EB88	0	N/A	N/A	N/A	N/A	N/A	GCF_003858395.1	95	d__Bacteria;p__Acidobacteriota;c__Terriglobia;o__Terriglobales;f__Acidobacteriaceae;g__EB88;s__EB88 sp003858395	78.28	0.371	d__Bacteria;p__Acidobacteriota;c__Terriglobia;o__Terriglobales;f__Acidobacteriaceae;g__EB88;s__	taxonomic classification defined by topology and ANI	classification based on placement in class-level tree	N/A	93.68	11	0.93794	N/A
SRR16304090_bin_0009	SRR16304090	3.59937	11.322	0.623085	58	111136	237724	High	93.64	3.49	Neural Network (Specific Model)	11	0.891	111136	353.076	3599369	0.62	3032	58	237724	Bacteria	Acidobacteriota	Terriglobia	Terriglobales	Acidobacteriaceae	EB88	0	N/A	N/A	N/A	N/A	N/A	GCF_003858395.1	95	d__Bacteria;p__Acidobacteriota;c__Terriglobia;o__Terriglobales;f__Acidobacteriaceae;g__EB88;s__EB88 sp003858395	78.15	0.334	d__Bacteria;p__Acidobacteriota;c__Terriglobia;o__Terriglobales;f__Acidobacteriaceae;g__EB88;s__	taxonomic classification defined by topology and ANI	classification based on placement in class-level tree	N/A	84.51	11	0.94136	N/A
SRR16304079_bin_0022	SRR16304079	3.40347	12.6094	0.62543	108	51137	144451	High	93.61	0.47	Neural Network (Specific Model)	11	0.886	51137	345.65	3403475	0.63	2911	108	144451	Bacteria	Acidobacteriota	Terriglobia	Terriglobales	Acidobacteriaceae	EB88	0	N/A	N/A	N/A	N/A	N/A	GCF_003858395.1	95	d__Bacteria;p__Acidobacteriota;c__Terriglobia;o__Terriglobales;f__Acidobacteriaceae;g__EB88;s__EB88 sp003858395	77.79	0.313	d__Bacteria;p__Acidobacteriota;c__Terriglobia;o__Terriglobales;f__Acidobacteriaceae;g__EB88;s__	taxonomic classification defined by topology and ANI	classification based on placement in class-level tree	N/A	88.32	11	0.93681	N/A
SRR19763049_bin_0002	SRR19763049	4.56453	6.86412	0.390263	62	127975	372891	High	93.55	0.2	Neural Network (Specific Model)	11	0.865	127975	329.2	4564527	0.39	4005	62	372891	Bacteria	Bacteroidota	Bacteroidia	Chitinophagales	Chitinophagaceae	Segetibacter	0	N/A	N/A	N/A	N/A	N/A	GCF_000374045.1	95	d__Bacteria;p__Bacteroidota;c__Bacteroidia;o__Chitinophagales;f__Chitinophagaceae;g__Segetibacter;s__Segetibacter koreensis	77.01	0.194	d__Bacteria;p__Bacteroidota;c__Bacteroidia;o__Chitinophagales;f__Chitinophagaceae;g__Segetibacter;s__	taxonomic classification defined by topology and ANI	classification based on placement in class-level tree	GCF_007991655.1, s__Segetibacter aerophilus, 95.0, 76.55, 0.142; GCA_002050375.1, s__Segetibacter sp002050375, 95.0, 76.21, 0.106; GCF_017355875.1, s__Segetibacter sp017355875, 95.0, 76.11, 0.051; GCF_004354985.1, s__Segetibacter sp004354985, 95.0, 76.07, 0.041	82.46	11	0.97974	N/A
SRR19097870_bin_0014	SRR19097870	5.49628	10.1188	0.704508	295	26343	103460	High	93.54	2.55	Neural Network (Specific Model)	11	0.843	26343	287.836	5496283	0.7	5375	295	103460	Bacteria	Pseudomonadota	Alphaproteobacteria	Rhizobiales	Beijerinckiaceae	Methylobacterium	Methylobacterium longum	GCF_022179385.1	95	d__Bacteria;p__Pseudomonadota;c__Alphaproteobacteria;o__Rhizobiales;f__Beijerinckiaceae;g__Methylobacterium;s__Methylobacterium longum	99.55	0.923	N/A	N/A	N/A	N/A	N/A	N/A	ani_screen	classification based on ANI only	N/A	N/A	N/A	N/A	N/A
SRR12326202_bin_0015	SRR12326202	3.02379	238.548	0.68596	103	49091	144233	High	93.44	0.12	Neural Network (Specific Model)	11	0.895	49091	302.481	3023794	0.69	2990	103	144233	Bacteria	Pseudomonadota	Alphaproteobacteria	Sphingomonadales	Sphingomonadaceae	Sphingomonas	0	N/A	N/A	N/A	N/A	N/A	GCF_903643065.1	95	d__Bacteria;p__Pseudomonadota;c__Alphaproteobacteria;o__Sphingomonadales;f__Sphingomonadaceae;g__Sphingomonas;s__Sphingomonas sp903643065	81.32	0.502	d__Bacteria;p__Pseudomonadota;c__Alphaproteobacteria;o__Sphingomonadales;f__Sphingomonadaceae;g__Sphingomonas;s__	taxonomic classification defined by topology and ANI	classification based on placement in class-level tree	GCA_002292295.1, s__Sphingomonas sp002292295, 95.0, 80.74, 0.577; GCF_013409985.1, s__Sphingomonas melonis_A, 95.0, 80.71, 0.572; GCF_024211255.1, s__Sphingomonas sp024211255, 95.0, 80.7, 0.571; GCF_903644135.1, s__Sphingomonas sp903644135, 95.0, 80.63, 0.455; GCF_000764535.1, s__Sphingomonas taxi, 95.0, 80.62, 0.566; GCF_014197105.1, s__Sphingomonas jinjuensis, 95.0, 80.51, 0.564; GCF_000632225.…	90.03	11	0.95451	Genome not assigned to closest species as it falls outside its pre-defined ANI radius
SRR13685131_bin_0001	SRR13685131	4.18352	11.0724	0.596256	197	43727	143423	High	93.4	0.98	Neural Network (Specific Model)	11	0.88	43727	318.951	4183519	0.6	3856	197	143423	Bacteria	Acidobacteriota	Terriglobia	Terriglobales	Acidobacteriaceae	Granulicella_C	0	N/A	N/A	N/A	N/A	N/A	GCA_903970285.1	95	d__Bacteria;p__Acidobacteriota;c__Terriglobia;o__Terriglobales;f__Acidobacteriaceae;g__Granulicella_C;s__Granulicella_C sp903970285	77.12	0.196	d__Bacteria;p__Acidobacteriota;c__Terriglobia;o__Terriglobales;f__Acidobacteriaceae;g__Granulicella_C;s__	taxonomic classification defined by topology and ANI	classification based on placement in class-level tree	GCF_000178975.2, s__Granulicella_C tundricola, 95.0, 77.89, 0.211; GCF_009914315.1, s__Granulicella_C sp009914315, 95.0, 77.75, 0.211; GCF_900188085.1, s__Granulicella_C rosea, 95.0, 77.64, 0.203; GCF_004115155.1, s__Granulicella_C sibirica, 95.0, 77.59, 0.135; GCF_900114625.1, s__Granulicella_C pectinivorans, 95.0, 77.42, 0.162	87.65	11	0.96786	N/A
SRR16304074_bin_0012	SRR16304074	3.55208	12.7331	0.686124	83	63043	146348	High	93.32	0.47	Gradient Boost (General Model)	11	0.918	63043	326.935	3552079	0.69	3331	83	146348	Bacteria	Pseudomonadota	Alphaproteobacteria	Acetobacterales	Acetobacteraceae	LMUY01	0	N/A	N/A	N/A	N/A	N/A	GCF_009765685.1	95	d__Bacteria;p__Pseudomonadota;c__Alphaproteobacteria;o__Acetobacterales;f__Acetobacteraceae;g__LMUY01;s__LMUY01 sp009765685	78.47	0.403	d__Bacteria;p__Pseudomonadota;c__Alphaproteobacteria;o__Acetobacterales;f__Acetobacteraceae;g__LMUY01;s__	taxonomic classification defined by topology and ANI	classification based on placement in class-level tree	N/A	89.12	11	0.92536	N/A
SRR10277347_bin_0001	SRR10277347	3.74833	2.35547	0.409576	350	14464	51290	High	93.3	1.78	Gradient Boost (General Model)	11	0.863	14464	275.744	3748328	0.41	3921	350	51290	Bacteria	Bacteroidota	Bacteroidia	Sphingobacteriales	Sphingobacteriaceae	Mucilaginibacter_A	0	N/A	N/A	N/A	N/A	N/A	GCF_009754915.1	95	d__Bacteria;p__Bacteroidota;c__Bacteroidia;o__Sphingobacteriales;f__Sphingobacteriaceae;g__Mucilaginibacter_A;s__Mucilaginibacter_A arboris	80.32	0.606	d__Bacteria;p__Bacteroidota;c__Bacteroidia;o__Sphingobacteriales;f__Sphingobacteriaceae;g__Mucilaginibacter_A;s__	taxonomic classification defined by topology and ANI	classification based on placement in class-level tree	GCA_903642215.1, s__Mucilaginibacter_A sp903642215, 95.0, 80.07, 0.566	82.58	11	0.96511	Genome not assigned to closest species as it falls outside its pre-defined ANI radius
SRR19097865_bin_0011	SRR19097865	3.33793	11.7543	0.652973	26	153144	604826	High	93.25	0.78	Gradient Boost (General Model)	11	0.927	153144	326.334	3337932	0.65	3165	26	604826	Bacteria	Pseudomonadota	Alphaproteobacteria	Sphingomonadales	Sphingomonadaceae	0	0	N/A	N/A	N/A	N/A	N/A	GCF_001890385.1	95	d__Bacteria;p__Pseudomonadota;c__Alphaproteobacteria;o__Sphingomonadales;f__Sphingomonadaceae;g__Tardibacter;s__Tardibacter chloracetimidivorans	78.52	0.216	d__Bacteria;p__Pseudomonadota;c__Alphaproteobacteria;o__Sphingomonadales;f__Sphingomonadaceae;g__;s__	taxonomic classification defined by topology and ANI	classification based on placement in class-level tree	N/A	92.73	11	0.8397	N/A
SRR23143835_bin_0020	SRR23143835	2.99365	5.5847	0.673982	155	24005	121442	High	93.25	3.13	Gradient Boost (General Model)	11	0.916	24005	318.685	2993647	0.67	2874	155	121442	Bacteria	Pseudomonadota	Alphaproteobacteria	Sphingomonadales	Sphingomonadaceae	Croceibacterium	0	N/A	N/A	N/A	N/A	N/A	GCF_000802385.1	95	d__Bacteria;p__Pseudomonadota;c__Alphaproteobacteria;o__Sphingomonadales;f__Sphingomonadaceae;g__Croceibacterium;s__Croceibacterium mercuriale	90.56	0.828	d__Bacteria;p__Pseudomonadota;c__Alphaproteobacteria;o__Sphingomonadales;f__Sphingomonadaceae;g__Croceibacterium;s__	taxonomic classification defined by topology and ANI	classification based on placement in class-level tree	GCF_003660445.1, s__Croceibacterium ferulae, 95.0, 87.48, 0.77; GCA_014359685.1, s__Croceibacterium sp014359685, 95.0, 80.18, 0.619; GCA_001683845.1, s__Croceibacterium sp001683845, 95.0, 79.42, 0.41; GCF_003569745.1, s__Croceibacterium sp003569745, 95.0, 79.18, 0.415; GCA_017308255.1, s__Croceibacterium sp001897135, 95.0, 79.04, 0.387; GCF_009828065.1, s__Croceibacterium soli, 95.0, 78.76, 0.365…	77.44	11	0.99627	Genome not assigned to closest species as it falls outside its pre-defined ANI radius
SRR23143848_bin_0002	SRR23143848	5.10921	13.6198	0.686308	187	41232	135574	High	93.15	3.89	Gradient Boost (General Model)	11	0.891	41232	307.988	5109206	0.69	4934	187	135574	Bacteria	Pseudomonadota	Alphaproteobacteria	Rhizobiales	Beijerinckiaceae	0	0	N/A	N/A	N/A	N/A	N/A	N/A	N/A	N/A	N/A	N/A	d__Bacteria;p__Pseudomonadota;c__Alphaproteobacteria;o__Rhizobiales;f__Beijerinckiaceae;g__;s__	taxonomic novelty determined using RED	classification based on placement in class-level tree	N/A	84.73	11	0.91876	N/A
SRR16304107_bin_0001	SRR16304107	4.84529	9.88411	0.6026	49	179004	347645	High	93.13	1.45	Gradient Boost (General Model)	11	0.897	179004	309.449	4845292	0.6	4693	49	347645	Bacteria	Armatimonadota	Armatimonadia	Armatimonadales	Capsulimonadaceae	JAFAZD01	0	N/A	N/A	N/A	N/A	N/A	GCA_019239955.1	95	d__Bacteria;p__Armatimonadota;c__Armatimonadia;o__Armatimonadales;f__Capsulimonadaceae;g__JAFAZD01;s__JAFAZD01 sp019239955	76.58	0.139	d__Bacteria;p__Armatimonadota;c__Armatimonadia;o__Armatimonadales;f__Capsulimonadaceae;g__JAFAZD01;s__	taxonomic classification defined by topology and ANI	classification based on placement in class-level tree	N/A	85.38	11	0.86838	N/A
SRR19097867_bin_0007	SRR19097867	3.56809	56.3426	0.710792	123	41177	129597	High	93.07	0.02	Gradient Boost (General Model)	11	0.896	41177	317.606	3568088	0.71	3360	123	129597	Bacteria	Pseudomonadota	Alphaproteobacteria	Acetobacterales	Acetobacteraceae	Lichenicola	0	N/A	N/A	N/A	N/A	N/A	N/A	N/A	N/A	N/A	N/A	d__Bacteria;p__Pseudomonadota;c__Alphaproteobacteria;o__Acetobacterales;f__Acetobacteraceae;g__Lichenicola;s__	taxonomic classification defined by topology and ANI	classification based on placement in class-level tree	GCA_903844135.1, s__Lichenicola sp903844135, 95.0, 81.94, 0.58; GCF_013201075.1, s__Lichenicola cladoniae, 95.0, 80.58, 0.587; GCA_943912335.1, s__Lichenicola sp943912335, 95.0, 80.31, 0.474; GCA_024515975.1, s__Lichenicola sp024515975, 95.0, 80.26, 0.483	91.46	11	0.93546	Genome not assigned to closest species as it falls outside its pre-defined ANI radius
SRR16304066_bin_0002	SRR16304066	3.40788	7.02456	0.626067	84	57000	234233	High	93.07	1.73	Gradient Boost (General Model)	11	0.87	57000	351.137	3407881	0.63	2819	84	234233	Bacteria	Acidobacteriota	Terriglobia	Terriglobales	Acidobacteriaceae	EB88	0	N/A	N/A	N/A	N/A	N/A	GCF_003858395.1	95	d__Bacteria;p__Acidobacteriota;c__Terriglobia;o__Terriglobales;f__Acidobacteriaceae;g__EB88;s__EB88 sp003858395	77.24	0.229	d__Bacteria;p__Acidobacteriota;c__Terriglobia;o__Terriglobales;f__Acidobacteriaceae;g__EB88;s__	taxonomic classification defined by topology and ANI	classification based on placement in class-level tree	N/A	65.46	11	0.89918	N/A
SRR13514084_bin_0004	SRR13514084	3.67672	5.6705	0.684456	240	19887	67203	High	93.07	3.08	Gradient Boost (General Model)	11	0.919	19887	322.05	3676725	0.68	3505	240	67203	Bacteria	Pseudomonadota	Alphaproteobacteria	Acetobacterales	Acetobacteraceae	Lichenicoccus	0	N/A	N/A	N/A	N/A	N/A	GCF_005844085.1	95	d__Bacteria;p__Pseudomonadota;c__Alphaproteobacteria;o__Acetobacterales;f__Acetobacteraceae;g__Lichenicoccus;s__Lichenicoccus roseus	81.36	0.582	d__Bacteria;p__Pseudomonadota;c__Alphaproteobacteria;o__Acetobacterales;f__Acetobacteraceae;g__Lichenicoccus;s__	taxonomic classification defined by topology and ANI	classification based on placement in class-level tree	N/A	75.71	11	0.92548	Genome not assigned to closest species as it falls outside its pre-defined ANI radius
SRR5947240_bin_0007	SRR5947240	5.52621	11.0887	0.658091	63	136729	348005	High	92.98	1.69	Gradient Boost (General Model)	11	0.892	136729	310.459	5526208	0.66	5303	63	348005	Bacteria	Armatimonadota	Armatimonadia	Armatimonadales	Capsulimonadaceae	JAFAZD01	0	N/A	N/A	N/A	N/A	N/A	GCA_019239955.1	95	d__Bacteria;p__Armatimonadota;c__Armatimonadia;o__Armatimonadales;f__Capsulimonadaceae;g__JAFAZD01;s__JAFAZD01 sp019239955	78.19	0.39	d__Bacteria;p__Armatimonadota;c__Armatimonadia;o__Armatimonadales;f__Capsulimonadaceae;g__JAFAZD01;s__	taxonomic classification defined by topology and ANI	classification based on placement in class-level tree	N/A	75.19	11	0.87518	N/A
SRR16304093_bin_0002	SRR16304093	3.91428	10.0693	0.624444	139	41788	184587	High	92.95	0.53	Neural Network (Specific Model)	11	0.879	41788	327.768	3914276	0.62	3502	139	184587	Bacteria	Acidobacteriota	Terriglobia	Terriglobales	Acidobacteriaceae	Granulicella_C	0	N/A	N/A	N/A	N/A	N/A	GCF_000178975.2	95	d__Bacteria;p__Acidobacteriota;c__Terriglobia;o__Terriglobales;f__Acidobacteriaceae;g__Granulicella_C;s__Granulicella_C tundricola	79.84	0.392	d__Bacteria;p__Acidobacteriota;c__Terriglobia;o__Terriglobales;f__Acidobacteriaceae;g__Granulicella_C;s__	taxonomic classification defined by topology and ANI	classification based on placement in class-level tree	GCF_900114625.1, s__Granulicella_C pectinivorans, 95.0, 78.11, 0.228; GCF_009914315.1, s__Granulicella_C sp009914315, 95.0, 77.98, 0.261; GCF_004115155.1, s__Granulicella_C sibirica, 95.0, 77.77, 0.224; GCA_903970285.1, s__Granulicella_C sp903970285, 95.0, 77.76, 0.245; GCF_900188085.1, s__Granulicella_C rosea, 95.0, 77.71, 0.317	88.3	11	0.9668	N/A
SRR13125477_bin_0002	SRR13125477	3.51538	4.89233	0.611447	109	46519	147924	High	92.93	1.5	Gradient Boost (General Model)	11	0.902	46519	326.132	3515378	0.61	3247	109	147924	Bacteria	Acidobacteriota	Terriglobia	Terriglobales	Acidobacteriaceae	EB88	0	N/A	N/A	N/A	N/A	N/A	GCF_003858395.1	95	d__Bacteria;p__Acidobacteriota;c__Terriglobia;o__Terriglobales;f__Acidobacteriaceae;g__EB88;s__EB88 sp003858395	77.3	0.257	d__Bacteria;p__Acidobacteriota;c__Terriglobia;o__Terriglobales;f__Acidobacteriaceae;g__EB88;s__	taxonomic classification defined by topology and ANI	classification based on placement in class-level tree	N/A	81.35	11	0.92941	N/A
SRR16304084_bin_0001	SRR16304084	4.07483	7.60261	0.687966	184	28978	177658	High	92.86	2.91	Gradient Boost (General Model)	11	0.897	28978	315.757	4074827	0.69	3864	184	177658	Bacteria	Pseudomonadota	Alphaproteobacteria	Acetobacterales	Acetobacteraceae	Lichenicoccus	0	N/A	N/A	N/A	N/A	N/A	GCF_005844085.1	95	d__Bacteria;p__Pseudomonadota;c__Alphaproteobacteria;o__Acetobacterales;f__Acetobacteraceae;g__Lichenicoccus;s__Lichenicoccus roseus	81.8	0.545	d__Bacteria;p__Pseudomonadota;c__Alphaproteobacteria;o__Acetobacterales;f__Acetobacteraceae;g__Lichenicoccus;s__	taxonomic classification defined by topology and ANI	classification based on placement in class-level tree	N/A	85.06	11	0.92781	Genome not assigned to closest species as it falls outside its pre-defined ANI radius
SRR19097893_bin_0002	SRR19097893	4.11498	8.92502	0.600171	43	169478	472627	High	92.85	3.27	Neural Network (Specific Model)	11	0.906	169478	356.823	4114984	0.6	3488	43	472627	Bacteria	Acidobacteriota	Terriglobia	Terriglobales	Acidobacteriaceae	Bryocella	0	N/A	N/A	N/A	N/A	N/A	GCF_900108185.1	95	d__Bacteria;p__Acidobacteriota;c__Terriglobia;o__Terriglobales;f__Acidobacteriaceae;g__Bryocella;s__Bryocella elongata	77.01	0.128	d__Bacteria;p__Acidobacteriota;c__Terriglobia;o__Terriglobales;f__Acidobacteriaceae;g__Bryocella;s__	taxonomic classification defined by topology and ANI	classification based on placement in class-level tree	N/A	89.59	11	0.94114	N/A
SRR19097867_bin_0004	SRR19097867	5.66784	9.66507	0.677894	143	55561	284127	High	92.84	1.85	Gradient Boost (General Model)	11	0.883	55561	310.222	5667836	0.68	5389	143	284127	Bacteria	Pseudomonadota	Alphaproteobacteria	Rhizobiales	Beijerinckiaceae	Lichenihabitans	0	N/A	N/A	N/A	N/A	N/A	N/A	N/A	N/A	N/A	N/A	d__Bacteria;p__Pseudomonadota;c__Alphaproteobacteria;o__Rhizobiales;f__Beijerinckiaceae;g__Lichenihabitans;s__	ANI	classification based on placement in class-level tree	GCF_004137085.1, s__Lichenihabitans ramalinae, 95.0, 79.18, 0.435; GCF_021730615.1, s__Lichenihabitans sp021730615, 95.0, 79.11, 0.398; GCF_004137685.1, s__Lichenihabitans minor, 95.0, 78.68, 0.388; GCF_004323635.1, s__Lichenihabitans psoromatis, 95.0, 77.45, 0.258	90.51	11	0.94584	N/A
SRR10277347_bin_0003	SRR10277347	3.52421	4.76159	0.576196	59	109509	284234	High	92.8	0.11	Gradient Boost (General Model)	11	0.87	109509	338.552	3524214	0.58	3023	59	284234	Bacteria	Acidobacteriota	Terriglobia	Terriglobales	Acidobacteriaceae	EB88	0	N/A	N/A	N/A	N/A	N/A	GCF_003858395.1	95	d__Bacteria;p__Acidobacteriota;c__Terriglobia;o__Terriglobales;f__Acidobacteriaceae;g__EB88;s__EB88 sp003858395	77.69	0.281	d__Bacteria;p__Acidobacteriota;c__Terriglobia;o__Terriglobales;f__Acidobacteriaceae;g__EB88;s__	taxonomic classification defined by topology and ANI	classification based on placement in class-level tree	N/A	76.9	11	0.94244	N/A
SRR14573778_bin_0001	SRR14573778	3.36852	6.93571	0.63077	72	71366	205084	High	92.8	1.36	Neural Network (Specific Model)	11	0.896	71366	348.392	3368517	0.63	2891	72	205084	Bacteria	Acidobacteriota	Terriglobia	Terriglobales	Acidobacteriaceae	EB88	0	N/A	N/A	N/A	N/A	N/A	GCF_003858395.1	95	d__Bacteria;p__Acidobacteriota;c__Terriglobia;o__Terriglobales;f__Acidobacteriaceae;g__EB88;s__EB88 sp003858395	78.18	0.352	d__Bacteria;p__Acidobacteriota;c__Terriglobia;o__Terriglobales;f__Acidobacteriaceae;g__EB88;s__	taxonomic classification defined by topology and ANI	classification based on placement in class-level tree	N/A	93.23	11	0.93706	N/A
SRR5947236_bin_0011	SRR5947236	3.74815	5.7516	0.592743	22	280880	703346	High	92.8	1.64	Neural Network (Specific Model)	11	0.905	280880	344.383	3748154	0.59	3289	22	703346	Bacteria	Acidobacteriota	Terriglobia	Terriglobales	Acidobacteriaceae	Terriglobus	0	N/A	N/A	N/A	N/A	N/A	N/A	N/A	N/A	N/A	N/A	d__Bacteria;p__Acidobacteriota;c__Terriglobia;o__Terriglobales;f__Acidobacteriaceae;g__Terriglobus;s__	ANI	classification based on placement in class-level tree	GCF_000265425.1, s__Terriglobus roseus, 95.0, 77.92, 0.291; GCF_900105625.1, s__Terriglobus roseus_B, 95.0, 77.82, 0.292; GCF_900102185.1, s__Terriglobus roseus_A, 95.0, 77.5, 0.218; GCF_000800015.1, s__Terriglobus sp000800015, 95.0, 77.33, 0.21; GCA_023265355.1, s__Terriglobus sp023265355, 95.0, 76.91, 0.122; GCA_903642225.1, s__Terriglobus sp903642225, 95.0, 76.87, 0.143; GCF_000179915.2, s__Te…	92.73	11	0.9645	N/A
SRR10277330_bin_0002	SRR10277330	3.34508	4.38777	0.630991	92	60883	131688	High	92.74	0.75	Neural Network (Specific Model)	11	0.91	60883	324.144	3345075	0.63	3136	92	131688	Bacteria	Acidobacteriota	Terriglobia	Terriglobales	Acidobacteriaceae	EB88	0	N/A	N/A	N/A	N/A	N/A	GCF_003858395.1	95	d__Bacteria;p__Acidobacteriota;c__Terriglobia;o__Terriglobales;f__Acidobacteriaceae;g__EB88;s__EB88 sp003858395	77.23	0.242	d__Bacteria;p__Acidobacteriota;c__Terriglobia;o__Terriglobales;f__Acidobacteriaceae;g__EB88;s__	taxonomic classification defined by topology and ANI	classification based on placement in class-level tree	N/A	84.67	11	0.93222	N/A
SRR12326202_bin_0011	SRR12326202	7.26503	73.0463	0.41574	202	55983	165787	High	92.73	0.07	Neural Network (Specific Model)	11	0.8	55983	308.341	7265031	0.42	6290	202	165787	Bacteria	Cyanobacteriota	Cyanobacteriia	Cyanobacteriales	Nostocaceae	Nostoc	Nostoc punctiforme_A	GCA_003326195.1	95	d__Bacteria;p__Cyanobacteriota;c__Cyanobacteriia;o__Cyanobacteriales;f__Nostocaceae;g__Nostoc;s__Nostoc punctiforme_A	97.19	0.912	N/A	N/A	N/A	N/A	N/A	N/A	ani_screen	classification based on ANI only	N/A	N/A	N/A	N/A	N/A
SRR16304107_bin_0006	SRR16304107	3.80806	6.20653	0.630271	69	83069	210401	High	92.73	0.47	Neural Network (Specific Model)	11	0.875	83069	334.12	3808059	0.63	3330	69	210401	Bacteria	Acidobacteriota	Terriglobia	Terriglobales	Acidobacteriaceae	EB88	0	N/A	N/A	N/A	N/A	N/A	GCF_003858395.1	95	d__Bacteria;p__Acidobacteriota;c__Terriglobia;o__Terriglobales;f__Acidobacteriaceae;g__EB88;s__EB88 sp003858395	78.09	0.33	d__Bacteria;p__Acidobacteriota;c__Terriglobia;o__Terriglobales;f__Acidobacteriaceae;g__EB88;s__	taxonomic classification defined by topology and ANI	classification based on placement in class-level tree	N/A	92.65	11	0.93593	N/A
SRR10277339_bin_0001	SRR10277339	3.43168	3.05698	0.628032	115	43262	140624	High	92.72	0.6	Gradient Boost (General Model)	11	0.899	43262	309.03	3431676	0.63	3338	115	140624	Bacteria	Acidobacteriota	Terriglobia	Terriglobales	Acidobacteriaceae	EB88	0	N/A	N/A	N/A	N/A	N/A	GCF_003858395.1	95	d__Bacteria;p__Acidobacteriota;c__Terriglobia;o__Terriglobales;f__Acidobacteriaceae;g__EB88;s__EB88 sp003858395	77.21	0.238	d__Bacteria;p__Acidobacteriota;c__Terriglobia;o__Terriglobales;f__Acidobacteriaceae;g__EB88;s__	taxonomic classification defined by topology and ANI	classification based on placement in class-level tree	N/A	84.11	11	0.93314	N/A
SRR16304097_bin_0015	SRR16304097	3.67199	14.9807	0.587553	13	449219	789768	High	92.7	0.17	Neural Network (Specific Model)	11	0.903	449219	343.734	3671993	0.59	3220	13	789768	Bacteria	Acidobacteriota	Terriglobia	Terriglobales	Acidobacteriaceae	Tous-C9LFEB	0	N/A	N/A	N/A	N/A	N/A	GCA_903970445.1	95	d__Bacteria;p__Acidobacteriota;c__Terriglobia;o__Terriglobales;f__Acidobacteriaceae;g__Tous-C9LFEB;s__Tous-C9LFEB sp903970445	79.89	0.5	d__Bacteria;p__Acidobacteriota;c__Terriglobia;o__Terriglobales;f__Acidobacteriaceae;g__Tous-C9LFEB;s__	taxonomic classification defined by topology and ANI	classification based on placement in class-level tree	N/A	89.18	11	0.97492	N/A
SRR23143842_bin_0016	SRR23143842	4.5003	6.73599	0.38485	80	98425	209708	High	92.66	0.35	Gradient Boost (General Model)	11	0.845	98425	325.852	4500295	0.38	3895	80	209708	Bacteria	Bacteroidota	Bacteroidia	Chitinophagales	Chitinophagaceae	Segetibacter	0	N/A	N/A	N/A	N/A	N/A	GCF_000374045.1	95	d__Bacteria;p__Bacteroidota;c__Bacteroidia;o__Chitinophagales;f__Chitinophagaceae;g__Segetibacter;s__Segetibacter koreensis	76.97	0.247	d__Bacteria;p__Bacteroidota;c__Bacteroidia;o__Chitinophagales;f__Chitinophagaceae;g__Segetibacter;s__	taxonomic classification defined by topology and ANI	classification based on placement in class-level tree	GCA_002050375.1, s__Segetibacter sp002050375, 95.0, 76.47, 0.098; GCF_007991655.1, s__Segetibacter aerophilus, 95.0, 76.36, 0.112; GCF_017355875.1, s__Segetibacter sp017355875, 95.0, 75.94, 0.051; GCF_004354985.1, s__Segetibacter sp004354985, 95.0, 75.67, 0.054	89.14	11	0.98339	N/A
SRR10277340_bin_0001	SRR10277340	3.85994	2.44799	0.408685	348	15827	73557	High	92.64	0.03	Gradient Boost (General Model)	11	0.862	15827	279.474	3859938	0.41	3977	348	73557	Bacteria	Bacteroidota	Bacteroidia	Sphingobacteriales	Sphingobacteriaceae	Mucilaginibacter_A	0	N/A	N/A	N/A	N/A	N/A	GCF_009754915.1	95	d__Bacteria;p__Bacteroidota;c__Bacteroidia;o__Sphingobacteriales;f__Sphingobacteriaceae;g__Mucilaginibacter_A;s__Mucilaginibacter_A arboris	80.34	0.577	d__Bacteria;p__Bacteroidota;c__Bacteroidia;o__Sphingobacteriales;f__Sphingobacteriaceae;g__Mucilaginibacter_A;s__	taxonomic classification defined by topology and ANI	classification based on placement in class-level tree	GCA_903642215.1, s__Mucilaginibacter_A sp903642215, 95.0, 80.09, 0.539	84.99	11	0.96623	Genome not assigned to closest species as it falls outside its pre-defined ANI radius
SRR19097892_bin_0010	SRR19097892	5.21282	9.58303	0.459659	22	278392	611320	High	92.64	0.05	Gradient Boost (General Model)	11	0.921	278392	357.885	5212824	0.46	4479	22	611320	Bacteria	Bacteroidota	Bacteroidia	Cytophagales	Cyclobacteriaceae	ELB16-189	0	N/A	N/A	N/A	N/A	N/A	N/A	N/A	N/A	N/A	N/A	d__Bacteria;p__Bacteroidota;c__Bacteroidia;o__Cytophagales;f__Cyclobacteriaceae;g__ELB16-189;s__	ANI	classification based on placement in class-level tree	GCA_019694905.1, s__ELB16-189 sp019694905, 95.0, 76.72, 0.017; GCA_013285945.1, s__ELB16-189 sp013285945, 95.0, 76.55, 0.039; GCA_017303795.1, s__ELB16-189 sp017303795, 95.0, 76.45, 0.035; GCA_015472025.1, s__ELB16-189 sp015472025, 95.0, 76.37, 0.031; GCA_016787665.1, s__ELB16-189 sp016787665, 95.0, 76.25, 0.03; GCA_016787725.1, s__ELB16-189 sp016787725, 95.0, 76.18, 0.035; GCA_020403045.1, s__EL…	85.86	11	0.9063	N/A
SRR19097879_bin_0001	SRR19097879	5.26298	12.1613	0.543698	39	272191	450701	High	92.64	2.08	Gradient Boost (General Model)	11	0.894	272191	319.754	5262979	0.54	4919	39	450701	Bacteria	Acidobacteriota	Terriglobia	Bryobacterales	Bryobacteraceae	Bog-105	0	N/A	N/A	N/A	N/A	N/A	GCA_019239585.1	95	d__Bacteria;p__Acidobacteriota;c__Terriglobia;o__Bryobacterales;f__Bryobacteraceae;g__Bog-105;s__Bog-105 sp019239585	76.23	0.046	d__Bacteria;p__Acidobacteriota;c__Terriglobia;o__Bryobacterales;f__Bryobacteraceae;g__Bog-105;s__	taxonomic classification defined by topology and ANI	classification based on placement in class-level tree	GCA_019243205.1, s__Bog-105 sp019243205, 95.0, 76.49, 0.049; GCA_019240475.1, s__Bog-105 sp019240475, 95.0, 76.28, 0.044; GCA_019244945.1, s__Bog-105 sp019244945, 95.0, 76.27, 0.04; GCA_019233755.1, s__Bog-105 sp019233755, 95.0, 76.25, 0.038; GCA_019244055.1, s__Bog-105 sp019244055, 95.0, 76.19, 0.028; GCA_019233375.1, s__Bog-105 sp019233375, 95.0, 76.18, 0.032; GCA_019246575.1, s__Bog-105 sp0192…	92.79	11	0.96016	N/A
SRR19097881_bin_0001	SRR19097881	4.03694	28.7225	0.584442	24	237935	599097	High	92.61	0.96	Neural Network (Specific Model)	11	0.9	237935	361.227	4036938	0.58	3358	24	599097	Bacteria	Acidobacteriota	Terriglobia	Terriglobales	Acidobacteriaceae	KBS-83	0	N/A	N/A	N/A	N/A	N/A	GCA_000381585.1	95	d__Bacteria;p__Acidobacteriota;c__Terriglobia;o__Terriglobales;f__Acidobacteriaceae;g__KBS-83;s__KBS-83 sp000381585	76.71	0.088	d__Bacteria;p__Acidobacteriota;c__Terriglobia;o__Terriglobales;f__Acidobacteriaceae;g__KBS-83;s__	taxonomic classification defined by topology and ANI	classification based on placement in class-level tree	N/A	73.33	11	0.87709	N/A
SRR5947240_bin_0010	SRR5947240	4.3425	8.3994	0.594529	41	157014	359312	High	92.57	3.53	Gradient Boost (General Model)	11	0.886	157014	302.436	4342496	0.59	4250	41	359312	Bacteria	Armatimonadota	Armatimonadia	Armatimonadales	Capsulimonadaceae	JAFAZD01	0	N/A	N/A	N/A	N/A	N/A	GCA_019239955.1	95	d__Bacteria;p__Armatimonadota;c__Armatimonadia;o__Armatimonadales;f__Capsulimonadaceae;g__JAFAZD01;s__JAFAZD01 sp019239955	76.16	0.15	d__Bacteria;p__Armatimonadota;c__Armatimonadia;o__Armatimonadales;f__Capsulimonadaceae;g__JAFAZD01;s__	taxonomic classification defined by topology and ANI	classification based on placement in class-level tree	N/A	91.1	11	0.86915	N/A
SRR14721944_bin_0001	SRR14721944	0.231878	7.38468	0.306243	5	54010	85531	High	92.56	1.16	Neural Network (Specific Model)	11	0.891	54010	318.138	231878	0.31	217	5	85531	Bacteria	Bacteroidota	Bacteroidia	Flavobacteriales	Blattabacteriaceae	Uzinura	0	N/A	N/A	N/A	N/A	N/A	GCA_000331975.1	95	d__Bacteria;p__Bacteroidota;c__Bacteroidia;o__Flavobacteriales;f__Blattabacteriaceae;g__Uzinura;s__Uzinura diaspidicola	87.5	0.96	d__Bacteria;p__Bacteroidota;c__Bacteroidia;o__Flavobacteriales;f__Blattabacteriaceae;g__Uzinura;s__	taxonomic classification defined by topology and ANI	classification based on placement in class-level tree	N/A	49.87	11	0.97373	Genome not assigned to closest species as it falls outside its pre-defined ANI radius
SRR19097866_bin_0004	SRR19097866	5.24153	15.1662	0.425991	69	114512	315053	High	92.51	0.12	Neural Network (Specific Model)	11	0.891	114512	343.222	5241528	0.43	4541	69	315053	Bacteria	Bacteroidota	Bacteroidia	Sphingobacteriales	Sphingobacteriaceae	Mucilaginibacter	0	N/A	N/A	N/A	N/A	N/A	GCF_900101875.1	95	d__Bacteria;p__Bacteroidota;c__Bacteroidia;o__Sphingobacteriales;f__Sphingobacteriaceae;g__Mucilaginibacter;s__Mucilaginibacter pineti	86.88	0.785	d__Bacteria;p__Bacteroidota;c__Bacteroidia;o__Sphingobacteriales;f__Sphingobacteriaceae;g__Mucilaginibacter;s__	taxonomic classification defined by topology and ANI	classification based on placement in class-level tree	GCF_014205845.1, s__Mucilaginibacter sp014205845, 95.0, 80.23, 0.489; GCF_024808255.1, s__Mucilaginibacter dorajii, 95.0, 80.21, 0.499; GCF_014200575.1, s__Mucilaginibacter sp014200575, 95.0, 80.06, 0.435; GCF_007971525.1, s__Mucilaginibacter ginsenosidivorax, 95.0, 79.91, 0.48; GCF_900110415.1, s__Mucilaginibacter sp900110415, 95.0, 79.83, 0.464; GCF_900103125.1, s__Mucilaginibacter sp900103125,…	92.17	11	0.99153	Genome not assigned to closest species as it falls outside its pre-defined ANI radius
SRR11456914_bin_0006	SRR11456914	3.98879	4.14718	0.672261	304	17194	51873	High	92.48	2.26	Gradient Boost (General Model)	11	0.868	17194	266.079	3988785	0.67	4351	304	51873	Bacteria	Armatimonadota	Fimbriimonadia	Fimbriimonadales	Fimbriimonadaceae	Fimbriimonas	0	N/A	N/A	N/A	N/A	N/A	GCA_002336105.1	95	d__Bacteria;p__Armatimonadota;c__Fimbriimonadia;o__Fimbriimonadales;f__Fimbriimonadaceae;g__Fimbriimonas;s__Fimbriimonas sp002336105	76.16	0.02	d__Bacteria;p__Armatimonadota;c__Fimbriimonadia;o__Fimbriimonadales;f__Fimbriimonadaceae;g__Fimbriimonas;s__	taxonomic classification defined by topology and ANI	classification based on placement in class-level tree	GCA_903927345.1, s__Fimbriimonas sp903927345, 95.0, 76.88, 0.027; GCF_000724625.1, s__Fimbriimonas ginsengisoli, 95.0, 76.68, 0.103; GCA_945881865.1, s__Fimbriimonas ginsengisoli_A, 95.0, 76.3, 0.078; GCA_016125185.1, s__Fimbriimonas sp016125185, 95.0, 76.12, 0.061; GCA_945882415.1, s__Fimbriimonas sp945882415, 95.0, 76.0, 0.052; GCA_903927025.1, s__Fimbriimonas sp903927025, 95.0, 75.99, 0.036; G…	75.79	11	0.90384	N/A
SRR23143835_bin_0016	SRR23143835	3.479	7.94521	0.694334	77	69307	143088	High	92.37	0.41	Gradient Boost (General Model)	11	0.894	69307	309.714	3478998	0.69	3354	77	143088	Bacteria	Actinomycetota	Actinomycetia	Actinomycetales	Micrococcaceae	Arthrobacter_D	0	N/A	N/A	N/A	N/A	N/A	N/A	N/A	N/A	N/A	N/A	d__Bacteria;p__Actinomycetota;c__Actinomycetia;o__Actinomycetales;f__Micrococcaceae;g__Arthrobacter_D;s__	taxonomic classification defined by topology and ANI	classification based on placement in class-level tree	GCF_002929375.1, s__Arthrobacter_D sp002929375, 95.0, 83.3, 0.63; GCF_009377195.2, s__Arthrobacter_D bussei, 95.3875, 83.1, 0.655; GCF_001422665.1, s__Arthrobacter_D sp001422665, 95.3875, 83.04, 0.663; GCF_002954225.1, s__Arthrobacter_D ruber, 95.0, 82.86, 0.637; GCF_023100725.1, s__Arthrobacter_D sp000816565, 95.0, 82.74, 0.607; GCF_002929355.1, s__Arthrobacter_D sp002929355, 95.0, 82.74, 0.628;…	72.19	11	0.98485	Genome not assigned to closest species as it falls outside its pre-defined ANI radius
SRR16304091_bin_0005	SRR16304091	3.75591	9.87164	0.689682	226	20762	116022	High	92.33	4.77	Gradient Boost (General Model)	11	0.916	20762	311.5	3755906	0.69	3691	226	116022	Bacteria	Pseudomonadota	Alphaproteobacteria	Acetobacterales	Acetobacteraceae	LMUY01	0	N/A	N/A	N/A	N/A	N/A	GCF_009765685.1	95	d__Bacteria;p__Pseudomonadota;c__Alphaproteobacteria;o__Acetobacterales;f__Acetobacteraceae;g__LMUY01;s__LMUY01 sp009765685	78.92	0.438	d__Bacteria;p__Pseudomonadota;c__Alphaproteobacteria;o__Acetobacterales;f__Acetobacteraceae;g__LMUY01;s__	taxonomic classification defined by topology and ANI	classification based on placement in class-level tree	N/A	81.55	11	0.92943	N/A
SRR12326202_bin_0043	SRR12326202	6.64199	26.4476	0.527759	32	452250	700101	High	92.32	1.1	Neural Network (Specific Model)	11	0.894	452250	342.095	6641985	0.53	5797	32	700101	Bacteria	Bacteroidota	Bacteroidia	Cytophagales	Spirosomaceae	Spirosoma	0	N/A	N/A	N/A	N/A	N/A	N/A	N/A	N/A	N/A	N/A	d__Bacteria;p__Bacteroidota;c__Bacteroidia;o__Cytophagales;f__Spirosomaceae;g__Spirosoma;s__	ANI	classification based on placement in class-level tree	GCF_014282275.1, s__Spirosoma utsteinense, 95.0, 78.31, 0.353; GCF_002067135.1, s__Spirosoma rigui, 95.0, 78.29, 0.372; GCF_001988955.1, s__Spirosoma montaniterrae, 95.0, 77.48, 0.288; GCF_900230225.1, s__Spirosoma fluviale, 95.0, 77.45, 0.226; GCF_013127955.1, s__Spirosoma taeanense, 95.0, 77.38, 0.279; GCA_000024525.1, s__Spirosoma linguale, 95.0, 77.38, 0.214; GCA_014377625.1, s__Spirosoma sp0…	94.38	11	0.97771	N/A
SRR16304090_bin_0007	SRR16304090	4.38226	17.7432	0.592449	47	166000	403616	High	92.3	1.31	Gradient Boost (General Model)	11	0.889	166000	303.984	4382257	0.59	4281	47	403616	Bacteria	Armatimonadota	Armatimonadia	Armatimonadales	Capsulimonadaceae	JAFAZD01	0	N/A	N/A	N/A	N/A	N/A	GCA_019239955.1	95	d__Bacteria;p__Armatimonadota;c__Armatimonadia;o__Armatimonadales;f__Capsulimonadaceae;g__JAFAZD01;s__JAFAZD01 sp019239955	76.64	0.156	d__Bacteria;p__Armatimonadota;c__Armatimonadia;o__Armatimonadales;f__Capsulimonadaceae;g__JAFAZD01;s__	taxonomic classification defined by topology and ANI	classification based on placement in class-level tree	N/A	86.28	11	0.86497	N/A
SRR11456913_bin_0003	SRR11456913	6.86313	90.6511	0.421801	144	78919	292702	High	92.29	0.17	Neural Network (Specific Model)	11	0.784	78919	285.299	6863128	0.42	6295	144	292702	Bacteria	Cyanobacteriota	Cyanobacteriia	Cyanobacteriales	Nostocaceae	Nostoc	Nostoc sp017114985	GCA_017114985.1	95	d__Bacteria;p__Cyanobacteriota;c__Cyanobacteriia;o__Cyanobacteriales;f__Nostocaceae;g__Nostoc;s__Nostoc sp017114985	99.98	0.99	N/A	N/A	N/A	N/A	N/A	N/A	ani_screen	classification based on ANI only	N/A	N/A	N/A	N/A	N/A
SRR10277338_bin_0001	SRR10277338	3.75394	3.73604	0.626857	78	115503	442238	High	92.25	1.4	Neural Network (Specific Model)	11	0.899	115503	309.105	3753940	0.63	3651	78	442238	Bacteria	Acidobacteriota	Terriglobia	Terriglobales	Acidobacteriaceae	EB88	0	N/A	N/A	N/A	N/A	N/A	GCF_003858395.1	95	d__Bacteria;p__Acidobacteriota;c__Terriglobia;o__Terriglobales;f__Acidobacteriaceae;g__EB88;s__EB88 sp003858395	77.1	0.222	d__Bacteria;p__Acidobacteriota;c__Terriglobia;o__Terriglobales;f__Acidobacteriaceae;g__EB88;s__	taxonomic classification defined by topology and ANI	classification based on placement in class-level tree	N/A	86.61	11	0.93221	N/A
SRR16304112_bin_0003	SRR16304112	2.83674	47.7471	0.709351	250	14536	47176	High	92.24	1.31	Gradient Boost (General Model)	11	0.889	14536	292.758	2836741	0.71	2875	250	47176	Bacteria	Pseudomonadota	Alphaproteobacteria	Caulobacterales	Caulobacteraceae	CAHJWH01	0	N/A	N/A	N/A	N/A	N/A	GCF_903642205.1	95	d__Bacteria;p__Pseudomonadota;c__Alphaproteobacteria;o__Caulobacterales;f__Caulobacteraceae;g__CAHJWH01;s__CAHJWH01 sp903642205	82.93	0.633	d__Bacteria;p__Pseudomonadota;c__Alphaproteobacteria;o__Caulobacterales;f__Caulobacteraceae;g__CAHJWH01;s__	taxonomic classification defined by topology and ANI	classification based on placement in class-level tree	GCF_009765965.1, s__CAHJWH01 sp009765965, 95.0, 80.65, 0.585	80.06	11	0.96766	Genome not assigned to closest species as it falls outside its pre-defined ANI radius
SRR19097867_bin_0017	SRR19097867	6.0613	11.7934	0.596874	47	195892	463225	High	92.24	1.6	Gradient Boost (General Model)	11	0.928	195892	335.328	6061305	0.6	5605	47	463225	Bacteria	Pseudomonadota	Gammaproteobacteria	Steroidobacterales	Steroidobacteraceae	Bog-1198	0	N/A	N/A	N/A	N/A	N/A	GCA_021323735.1	95	d__Bacteria;p__Pseudomonadota;c__Gammaproteobacteria;o__Steroidobacterales;f__Steroidobacteraceae;g__Bog-1198;s__Bog-1198 sp021323735	78.14	0.251	d__Bacteria;p__Pseudomonadota;c__Gammaproteobacteria;o__Steroidobacterales;f__Steroidobacteraceae;g__Bog-1198;s__	taxonomic classification defined by topology and ANI	classification based on placement in class-level tree	GCA_003134045.1, s__Bog-1198 sp003134045, 95.0, 78.13, 0.191; GCA_003165495.1, s__Bog-1198 sp003165495, 95.0, 77.57, 0.241; GCA_021779875.1, s__Bog-1198 sp021779875, 95.0, 77.56, 0.279; GCA_003164785.1, s__Bog-1198 sp003164785, 95.0, 77.41, 0.179; GCA_003137095.1, s__Bog-1198 sp003137095, 95.0, 77.21, 0.198; GCA_003132425.1, s__Bog-1198 sp003132425, 95.0, 77.19, 0.18	89.24	11	0.95916	N/A
SRR14722050_bin_0002	SRR14722050	3.9141	21.4349	0.607449	55	123244	285740	High	92.19	0.17	Neural Network (Specific Model)	11	0.875	123244	339.871	3914102	0.61	3365	55	285740	Bacteria	Acidobacteriota	Terriglobia	Terriglobales	Acidobacteriaceae	Tous-C9LFEB	0	N/A	N/A	N/A	N/A	N/A	GCA_903970445.1	95	d__Bacteria;p__Acidobacteriota;c__Terriglobia;o__Terriglobales;f__Acidobacteriaceae;g__Tous-C9LFEB;s__Tous-C9LFEB sp903970445	77.19	0.13	d__Bacteria;p__Acidobacteriota;c__Terriglobia;o__Terriglobales;f__Acidobacteriaceae;g__Tous-C9LFEB;s__	taxonomic classification defined by topology and ANI	classification based on placement in class-level tree	N/A	92.17	11	0.94369	N/A
SRR19097867_bin_0005	SRR19097867	5.03727	6.29268	0.598173	144	50984	238645	High	92.17	0.24	Gradient Boost (General Model)	11	0.893	50984	360.009	5037273	0.6	4173	144	238645	Bacteria	Acidobacteriota	Terriglobia	Terriglobales	Acidobacteriaceae	CAIVDV01	0	N/A	N/A	N/A	N/A	N/A	GCA_903832055.1	95	d__Bacteria;p__Acidobacteriota;c__Terriglobia;o__Terriglobales;f__Acidobacteriaceae;g__CAIVDV01;s__CAIVDV01 sp903832055	78.06	0.252	d__Bacteria;p__Acidobacteriota;c__Terriglobia;o__Terriglobales;f__Acidobacteriaceae;g__CAIVDV01;s__	taxonomic classification defined by topology and ANI	classification based on placement in class-level tree	GCA_903832475.1, s__CAIVDV01 sp903832475, 95.0, 77.68, 0.215; GCA_903904755.1, s__CAIVDV01 sp903904755, 95.0, 77.4, 0.183; GCA_021846275.1, s__CAIVDV01 sp021846275, 95.0, 77.39, 0.192; GCA_021805265.1, s__CAIVDV01 sp021805265, 95.0, 77.38, 0.21; GCA_021851335.1, s__CAIVDV01 sp021851335, 95.0, 77.33, 0.172; GCA_021804965.1, s__CAIVDV01 sp021804965, 95.0, 77.2, 0.185; GCA_021804655.1, s__CAIVDV01 s…	70.33	11	0.95728	N/A
SRR16304114_bin_0002	SRR16304114	3.92682	8.52001	0.626534	51	127061	317328	High	92.17	1.27	Neural Network (Specific Model)	11	0.895	127061	332.089	3926819	0.63	3533	51	317328	Bacteria	Acidobacteriota	Terriglobia	Terriglobales	Acidobacteriaceae	Granulicella_C	0	N/A	N/A	N/A	N/A	N/A	GCA_903970285.1	95	d__Bacteria;p__Acidobacteriota;c__Terriglobia;o__Terriglobales;f__Acidobacteriaceae;g__Granulicella_C;s__Granulicella_C sp903970285	77.85	0.254	d__Bacteria;p__Acidobacteriota;c__Terriglobia;o__Terriglobales;f__Acidobacteriaceae;g__Granulicella_C;s__	taxonomic classification defined by topology and ANI	classification based on placement in class-level tree	GCF_000178975.2, s__Granulicella_C tundricola, 95.0, 78.51, 0.287; GCF_009914315.1, s__Granulicella_C sp009914315, 95.0, 78.0, 0.245; GCF_900114625.1, s__Granulicella_C pectinivorans, 95.0, 77.75, 0.208; GCF_900188085.1, s__Granulicella_C rosea, 95.0, 77.74, 0.297; GCF_004115155.1, s__Granulicella_C sibirica, 95.0, 77.6, 0.191	90.55	11	0.96614	N/A
SRR18162816_bin_0006	SRR18162816	3.99685	97.2326	0.67956	92	59972	135558	High	92.15	0.2	Gradient Boost (General Model)	11	0.902	59972	315.258	3996848	0.68	3819	92	135558	Bacteria	Pseudomonadota	Alphaproteobacteria	Acetobacterales	Acetobacteraceae	LMUY01	0	N/A	N/A	N/A	N/A	N/A	GCF_009765685.1	95	d__Bacteria;p__Pseudomonadota;c__Alphaproteobacteria;o__Acetobacterales;f__Acetobacteraceae;g__LMUY01;s__LMUY01 sp009765685	78.72	0.376	d__Bacteria;p__Pseudomonadota;c__Alphaproteobacteria;o__Acetobacterales;f__Acetobacteraceae;g__LMUY01;s__	taxonomic classification defined by topology and ANI	classification based on placement in class-level tree	N/A	85.14	11	0.93146	N/A
SRR14722118_bin_0001	SRR14722118	3.69282	24.7639	0.602326	111	57246	243904	High	92.14	0.13	Neural Network (Specific Model)	11	0.884	57246	327.78	3692817	0.6	3326	111	243904	Bacteria	Acidobacteriota	Terriglobia	Terriglobales	Acidobacteriaceae	Granulicella_C	0	N/A	N/A	N/A	N/A	N/A	GCA_903970285.1	95	d__Bacteria;p__Acidobacteriota;c__Terriglobia;o__Terriglobales;f__Acidobacteriaceae;g__Granulicella_C;s__Granulicella_C sp903970285	77.37	0.216	d__Bacteria;p__Acidobacteriota;c__Terriglobia;o__Terriglobales;f__Acidobacteriaceae;g__Granulicella_C;s__	taxonomic classification defined by topology and ANI	classification based on placement in class-level tree	GCF_000178975.2, s__Granulicella_C tundricola, 95.0, 78.08, 0.24; GCF_009914315.1, s__Granulicella_C sp009914315, 95.0, 77.94, 0.225; GCF_004115155.1, s__Granulicella_C sibirica, 95.0, 77.93, 0.16; GCF_900188085.1, s__Granulicella_C rosea, 95.0, 77.66, 0.233; GCF_900114625.1, s__Granulicella_C pectinivorans, 95.0, 77.63, 0.158	87.67	11	0.96738	N/A
SRR23143837_bin_0002	SRR23143837	6.09636	22.2468	0.552009	181	49263	282438	High	92.14	0.37	Neural Network (Specific Model)	11	0.89	49263	322.827	6096358	0.55	5609	181	282438	Bacteria	Bacteroidota	Bacteroidia	Cytophagales	Spirosomaceae	Spirosoma	0	N/A	N/A	N/A	N/A	N/A	N/A	N/A	N/A	N/A	N/A	d__Bacteria;p__Bacteroidota;c__Bacteroidia;o__Cytophagales;f__Spirosomaceae;g__Spirosoma;s__	ANI	classification based on placement in class-level tree	GCF_002067135.1, s__Spirosoma rigui, 95.0, 78.69, 0.408; GCF_014282275.1, s__Spirosoma utsteinense, 95.0, 78.52, 0.396; GCF_001988955.1, s__Spirosoma montaniterrae, 95.0, 77.96, 0.318; GCF_012849055.1, s__Spirosoma sp012849055, 95.0, 77.78, 0.278; GCF_013127955.1, s__Spirosoma taeanense, 95.0, 77.76, 0.305; GCA_014377625.1, s__Spirosoma sp014377625, 95.0, 77.67, 0.324; GCF_004138325.1, s__Spiroso…	96.64	11	0.97745	N/A
SRR18162811_bin_0008	SRR18162811	3.75659	85.0089	0.684913	179	30068	127600	High	92.13	1.86	Gradient Boost (General Model)	11	0.919	30068	319.708	3756592	0.68	3606	179	127600	Bacteria	Pseudomonadota	Alphaproteobacteria	Acetobacterales	Acetobacteraceae	Lichenicoccus	0	N/A	N/A	N/A	N/A	N/A	GCF_005844085.1	95	d__Bacteria;p__Pseudomonadota;c__Alphaproteobacteria;o__Acetobacterales;f__Acetobacteraceae;g__Lichenicoccus;s__Lichenicoccus roseus	85.18	0.778	d__Bacteria;p__Pseudomonadota;c__Alphaproteobacteria;o__Acetobacterales;f__Acetobacteraceae;g__Lichenicoccus;s__	taxonomic classification defined by topology and ANI	classification based on placement in class-level tree	N/A	70.23	11	0.97482	Genome not assigned to closest species as it falls outside its pre-defined ANI radius
SRR16304091_bin_0003	SRR16304091	3.51114	27.9844	0.629963	62	86957	227178	High	92.12	2.06	Gradient Boost (General Model)	11	0.892	86957	336.917	3511141	0.63	3103	62	227178	Bacteria	Acidobacteriota	Terriglobia	Terriglobales	Acidobacteriaceae	Granulicella_C	0	N/A	N/A	N/A	N/A	N/A	GCA_903970285.1	95	d__Bacteria;p__Acidobacteriota;c__Terriglobia;o__Terriglobales;f__Acidobacteriaceae;g__Granulicella_C;s__Granulicella_C sp903970285	77.4	0.241	d__Bacteria;p__Acidobacteriota;c__Terriglobia;o__Terriglobales;f__Acidobacteriaceae;g__Granulicella_C;s__	taxonomic classification defined by topology and ANI	classification based on placement in class-level tree	GCF_000178975.2, s__Granulicella_C tundricola, 95.0, 78.23, 0.265; GCF_009914315.1, s__Granulicella_C sp009914315, 95.0, 77.92, 0.251; GCF_900188085.1, s__Granulicella_C rosea, 95.0, 77.67, 0.284; GCF_004115155.1, s__Granulicella_C sibirica, 95.0, 77.24, 0.157; GCF_900114625.1, s__Granulicella_C pectinivorans, 95.0, 77.01, 0.191	79.54	11	0.96949	N/A
SRR14722229_bin_0002	SRR14722229	3.10191	6.49435	0.703492	144	30311	111973	High	92.11	2.52	Gradient Boost (General Model)	11	0.908	30311	318.449	3101906	0.7	2955	144	111973	Bacteria	Pseudomonadota	Alphaproteobacteria	Acetobacterales	Acetobacteraceae	Lichenicoccus	0	N/A	N/A	N/A	N/A	N/A	GCF_005844085.1	95	d__Bacteria;p__Pseudomonadota;c__Alphaproteobacteria;o__Acetobacterales;f__Acetobacteraceae;g__Lichenicoccus;s__Lichenicoccus roseus	81.39	0.652	d__Bacteria;p__Pseudomonadota;c__Alphaproteobacteria;o__Acetobacterales;f__Acetobacteraceae;g__Lichenicoccus;s__	taxonomic classification defined by topology and ANI	classification based on placement in class-level tree	N/A	79.6	11	0.92277	Genome not assigned to closest species as it falls outside its pre-defined ANI radius
SRR23143833_bin_0002	SRR23143833	3.55748	58.0676	0.669811	63	79421	221874	High	92.05	0.8	Gradient Boost (General Model)	11	0.885	79421	297.316	3557484	0.67	3537	63	221874	Bacteria	Actinomycetota	Rubrobacteria	Rubrobacterales	Rubrobacteraceae	Rubrobacter_D	0	N/A	N/A	N/A	N/A	N/A	N/A	N/A	N/A	N/A	N/A	d__Bacteria;p__Actinomycetota;c__Rubrobacteria;o__Rubrobacterales;f__Rubrobacteraceae;g__Rubrobacter_D;s__	taxonomic classification defined by topology and ANI	classification based on placement in class-level tree	GCA_902806085.1, s__Rubrobacter_D sp902806085, 95.0, 80.22, 0.593; GCF_011492945.1, s__Rubrobacter_D tropicus, 95.0, 80.2, 0.552; GCA_902805975.1, s__Rubrobacter_D sp902805975, 95.0, 80.04, 0.491; GCA_902806015.1, s__Rubrobacter_D sp902806015, 95.0, 79.8, 0.484; GCA_013815575.1, s__Rubrobacter_D sp013815575, 95.0, 79.77, 0.575; GCA_902805985.1, s__Rubrobacter_D sp902805985, 95.0, 79.74, 0.451; GC…	84.77	11	0.93483	Genome not assigned to closest species as it falls outside its pre-defined ANI radius
SRR13514077_bin_0003	SRR13514077	3.87721	9.21061	0.693227	99	61807	177737	High	92.05	2.48	Gradient Boost (General Model)	11	0.894	61807	301.599	3877209	0.69	3842	99	177737	Bacteria	Actinomycetota	Actinomycetia	Mycobacteriales	Jatrophihabitantaceae	Jatrophihabitans	0	N/A	N/A	N/A	N/A	N/A	GCF_900129455.1	95	d__Bacteria;p__Actinomycetota;c__Actinomycetia;o__Mycobacteriales;f__Jatrophihabitantaceae;g__Jatrophihabitans;s__Jatrophihabitans endophyticus	78.89	0.384	d__Bacteria;p__Actinomycetota;c__Actinomycetia;o__Mycobacteriales;f__Jatrophihabitantaceae;g__Jatrophihabitans;s__	taxonomic classification defined by topology and ANI	classification based on placement in class-level tree	N/A	70.47	11	0.92746	N/A
SRR16304069_bin_0009	SRR16304069	3.07616	15.802	0.707322	205	23028	76855	High	92.05	2.59	Gradient Boost (General Model)	11	0.894	23028	297.213	3076162	0.71	3092	205	76855	Bacteria	Pseudomonadota	Alphaproteobacteria	Caulobacterales	Caulobacteraceae	CAHJWH01	0	N/A	N/A	N/A	N/A	N/A	GCF_903642205.1	95	d__Bacteria;p__Pseudomonadota;c__Alphaproteobacteria;o__Caulobacterales;f__Caulobacteraceae;g__CAHJWH01;s__CAHJWH01 sp903642205	82.94	0.626	d__Bacteria;p__Pseudomonadota;c__Alphaproteobacteria;o__Caulobacterales;f__Caulobacteraceae;g__CAHJWH01;s__	taxonomic classification defined by topology and ANI	classification based on placement in class-level tree	GCF_009765965.1, s__CAHJWH01 sp009765965, 95.0, 80.78, 0.58	83.97	11	0.96765	Genome not assigned to closest species as it falls outside its pre-defined ANI radius
SRR16304082_bin_0004	SRR16304082	3.70542	10.5047	0.65115	166	30967	79419	High	92	4.03	Gradient Boost (General Model)	11	0.865	30967	286.2	3705425	0.65	3742	166	79419	Bacteria	Pseudomonadota	Alphaproteobacteria	Rhizobiales	Beijerinckiaceae	RH-AL1	0	N/A	N/A	N/A	N/A	N/A	GCA_901457705.2	95	d__Bacteria;p__Pseudomonadota;c__Alphaproteobacteria;o__Rhizobiales;f__Beijerinckiaceae;g__RH-AL1;s__RH-AL1 sp901457705	79.82	0.471	d__Bacteria;p__Pseudomonadota;c__Alphaproteobacteria;o__Rhizobiales;f__Beijerinckiaceae;g__RH-AL1;s__	taxonomic classification defined by topology and ANI	classification based on placement in class-level tree	GCF_009765775.1, s__RH-AL1 sp009765775, 95.0, 78.32, 0.358	75.65	11	0.96103	N/A
SRR19763055_bin_0003	SRR19763055	4.93716	11.7148	0.697567	269	26235	96088	High	91.98	0.73	Neural Network (Specific Model)	11	0.861	26235	284.413	4937160	0.7	4989	269	96088	Bacteria	Pseudomonadota	Alphaproteobacteria	Rhizobiales	Beijerinckiaceae	Methylobacterium	Methylobacterium cerastii	GCF_022179125.1	95	d__Bacteria;p__Pseudomonadota;c__Alphaproteobacteria;o__Rhizobiales;f__Beijerinckiaceae;g__Methylobacterium;s__Methylobacterium cerastii	95.93	0.814	N/A	N/A	N/A	N/A	N/A	N/A	ani_screen	classification based on ANI only	N/A	N/A	N/A	N/A	N/A
SRR13514076_bin_0001	SRR13514076	3.51242	27.4609	0.620935	37	113229	453891	High	91.89	0.25	Neural Network (Specific Model)	11	0.874	113229	342.617	3512417	0.62	2991	37	453891	Bacteria	Acidobacteriota	Terriglobia	Terriglobales	Acidobacteriaceae	Bryocella	0	N/A	N/A	N/A	N/A	N/A	GCF_900108185.1	95	d__Bacteria;p__Acidobacteriota;c__Terriglobia;o__Terriglobales;f__Acidobacteriaceae;g__Bryocella;s__Bryocella elongata	77.52	0.215	d__Bacteria;p__Acidobacteriota;c__Terriglobia;o__Terriglobales;f__Acidobacteriaceae;g__Bryocella;s__	taxonomic classification defined by topology and ANI	classification based on placement in class-level tree	N/A	92.17	11	0.94032	N/A
SRR16304113_bin_0008	SRR16304113	4.3892	7.89087	0.678368	174	36518	117567	High	91.88	3.27	Gradient Boost (General Model)	11	0.925	36518	315.561	4389204	0.68	4296	174	117567	Bacteria	Pseudomonadota	Alphaproteobacteria	Acetobacterales	Acetobacteraceae	LMUY01	0	N/A	N/A	N/A	N/A	N/A	GCF_009765685.1	95	d__Bacteria;p__Pseudomonadota;c__Alphaproteobacteria;o__Acetobacterales;f__Acetobacteraceae;g__LMUY01;s__LMUY01 sp009765685	78.89	0.408	d__Bacteria;p__Pseudomonadota;c__Alphaproteobacteria;o__Acetobacterales;f__Acetobacteraceae;g__LMUY01;s__	taxonomic classification defined by topology and ANI	classification based on placement in class-level tree	N/A	67.53	11	0.93212	N/A
SRR5947237_bin_0005	SRR5947237	4.56195	5.49831	0.65054	95	71244	202975	High	91.85	2.77	Gradient Boost (General Model)	11	0.888	71244	313.174	4561953	0.65	4317	95	202975	Bacteria	Pseudomonadota	Alphaproteobacteria	Rhizobiales	Beijerinckiaceae	0	0	N/A	N/A	N/A	N/A	N/A	N/A	N/A	N/A	N/A	N/A	d__Bacteria;p__Pseudomonadota;c__Alphaproteobacteria;o__Rhizobiales;f__Beijerinckiaceae;g__;s__	taxonomic novelty determined using RED	classification based on placement in class-level tree	N/A	85.52	11	0.91941	N/A
SRR23143851_bin_0002	SRR23143851	5.56571	3.17773	0.446256	186	39824	192816	High	91.82	0.25	Neural Network (Specific Model)	11	0.884	39824	351.262	5565710	0.45	4675	186	192816	Bacteria	Bacteroidota	Bacteroidia	Cytophagales	Spirosomaceae	Dyadobacter	0	N/A	N/A	N/A	N/A	N/A	N/A	N/A	N/A	N/A	N/A	d__Bacteria;p__Bacteroidota;c__Bacteroidia;o__Cytophagales;f__Spirosomaceae;g__Dyadobacter;s__	taxonomic classification defined by topology and ANI	classification based on placement in class-level tree	GCF_005860765.1, s__Dyadobacter sediminis, 95.0, 84.87, 0.794; GCF_006149045.1, s__Dyadobacter flavalbus, 95.0, 84.35, 0.793; GCF_021502655.1, s__Dyadobacter sp021502655, 95.0, 78.42, 0.31; GCF_900167945.1, s__Dyadobacter psychrophilus, 95.0, 78.25, 0.312; GCF_023821985.2, s__Dyadobacter sp023821985, 95.0, 78.21, 0.318; GCF_021390515.1, s__Dyadobacter sp021390515, 95.0, 78.17, 0.288; GCF_02286978…	73.9	11	0.98996	Genome not assigned to closest species as it falls outside its pre-defined ANI radius
SRR19097867_bin_0006	SRR19097867	4.05421	13.1402	0.683615	141	45287	152899	High	91.74	0.42	Gradient Boost (General Model)	11	0.92	45287	327.818	4054210	0.68	3802	141	152899	Bacteria	Pseudomonadota	Alphaproteobacteria	Acetobacterales	Acetobacteraceae	Lichenicoccus	0	N/A	N/A	N/A	N/A	N/A	GCF_005844085.1	95	d__Bacteria;p__Pseudomonadota;c__Alphaproteobacteria;o__Acetobacterales;f__Acetobacteraceae;g__Lichenicoccus;s__Lichenicoccus roseus	85.01	0.773	d__Bacteria;p__Pseudomonadota;c__Alphaproteobacteria;o__Acetobacterales;f__Acetobacteraceae;g__Lichenicoccus;s__	taxonomic classification defined by topology and ANI	classification based on placement in class-level tree	N/A	85.88	11	0.97068	Genome not assigned to closest species as it falls outside its pre-defined ANI radius
SRR13685166_bin_0001	SRR13685166	3.82298	3.22448	0.618446	359	14739	69133	High	91.73	3.15	Gradient Boost (General Model)	11	0.891	14739	293.947	3822982	0.62	3873	359	69133	Bacteria	Acidobacteriota	Terriglobia	Terriglobales	Acidobacteriaceae	Terriglobus	0	N/A	N/A	N/A	N/A	N/A	N/A	N/A	N/A	N/A	N/A	d__Bacteria;p__Acidobacteriota;c__Terriglobia;o__Terriglobales;f__Acidobacteriaceae;g__Terriglobus;s__	ANI	classification based on placement in class-level tree	GCF_900105625.1, s__Terriglobus roseus_B, 95.0, 77.49, 0.259; GCF_900102185.1, s__Terriglobus roseus_A, 95.0, 77.45, 0.201; GCF_000265425.1, s__Terriglobus roseus, 95.0, 77.39, 0.274; GCF_000800015.1, s__Terriglobus sp000800015, 95.0, 77.26, 0.189; GCA_903642225.1, s__Terriglobus sp903642225, 95.0, 77.03, 0.151; GCA_018268855.1, s__Terriglobus sp018268855, 95.0, 76.9, 0.112; GCF_000179915.2, s__T…	76.13	11	0.94394	N/A
SRR19097891_bin_0003	SRR19097891	6.40083	7.71713	0.61054	57	172612	538581	High	91.72	1.75	Neural Network (Specific Model)	11	0.87	172612	347.422	6400826	0.61	5351	57	538581	Bacteria	Planctomycetota	Planctomycetia	Isosphaerales	Isosphaeraceae	JAJYCH01	0	N/A	N/A	N/A	N/A	N/A	N/A	N/A	N/A	N/A	N/A	d__Bacteria;p__Planctomycetota;c__Planctomycetia;o__Isosphaerales;f__Isosphaeraceae;g__JAJYCH01;s__	taxonomic novelty determined using RED	classification based on placement in class-level tree	N/A	83.26	11	0.91449	N/A
SRR16304097_bin_0017	SRR16304097	3.62433	11.7675	0.608557	22	303110	646668	High	91.66	1.77	Neural Network (Specific Model)	11	0.897	303110	340.858	3624335	0.61	3185	22	646668	Bacteria	Acidobacteriota	Terriglobia	Terriglobales	Acidobacteriaceae	Terriglobus	0	N/A	N/A	N/A	N/A	N/A	N/A	N/A	N/A	N/A	N/A	d__Bacteria;p__Acidobacteriota;c__Terriglobia;o__Terriglobales;f__Acidobacteriaceae;g__Terriglobus;s__	ANI	classification based on placement in class-level tree	GCF_000265425.1, s__Terriglobus roseus, 95.0, 78.31, 0.352; GCF_900105625.1, s__Terriglobus roseus_B, 95.0, 78.21, 0.332; GCF_900102185.1, s__Terriglobus roseus_A, 95.0, 77.59, 0.228; GCF_000800015.1, s__Terriglobus sp000800015, 95.0, 77.54, 0.23; GCF_000179915.2, s__Terriglobus saanensis, 95.0, 77.18, 0.139; GCA_018268855.1, s__Terriglobus sp018268855, 95.0, 77.16, 0.125; GCA_023265355.1, s__Ter…	77.48	11	0.96429	N/A
SRR23143851_bin_0007	SRR23143851	3.49444	13.9733	0.559677	124	47214	131975	High	91.64	2.24	Gradient Boost (General Model)	11	0.884	47214	320.402	3494437	0.56	3219	124	131975	Bacteria	Armatimonadota	Abditibacteria	Abditibacteriales	Abditibacteriaceae	Abditibacterium	0	N/A	N/A	N/A	N/A	N/A	N/A	N/A	N/A	N/A	N/A	d__Bacteria;p__Armatimonadota;c__Abditibacteria;o__Abditibacteriales;f__Abditibacteriaceae;g__Abditibacterium;s__	ANI	classification based on placement in class-level tree	GCA_019348295.1, s__Abditibacterium sp019348295, 95.0, 77.01, 0.244; GCF_002973605.1, s__Abditibacterium utsteinense, 95.0, 76.97, 0.249; GCA_004172935.1, s__Abditibacterium sp004172935, 95.0, 76.1, 0.103; GCA_023169805.1, s__Abditibacterium sp023169805, 95.0, 75.98, 0.127	83.59	11	0.89984	N/A
SRR14722123_bin_0001	SRR14722123	3.36154	17.3366	0.691589	167	28457	84934	High	91.62	0.01	Gradient Boost (General Model)	11	0.898	28457	297.613	3361541	0.69	3388	167	84934	Bacteria	Pseudomonadota	Alphaproteobacteria	Acetobacterales	Acetobacteraceae	LMUY01	0	N/A	N/A	N/A	N/A	N/A	GCF_009765685.1	95	d__Bacteria;p__Pseudomonadota;c__Alphaproteobacteria;o__Acetobacterales;f__Acetobacteraceae;g__LMUY01;s__LMUY01 sp009765685	79.49	0.478	d__Bacteria;p__Pseudomonadota;c__Alphaproteobacteria;o__Acetobacterales;f__Acetobacteraceae;g__LMUY01;s__	taxonomic classification defined by topology and ANI	classification based on placement in class-level tree	N/A	90.67	11	0.93799	N/A
SRR10277342_bin_0001	SRR10277342	3.55364	10.1665	0.58226	40	163648	343065	High	91.62	1.42	Neural Network (Specific Model)	11	0.88	163648	331.179	3553643	0.58	3155	40	343065	Bacteria	Acidobacteriota	Terriglobia	Terriglobales	Acidobacteriaceae	EB88	0	N/A	N/A	N/A	N/A	N/A	GCF_003858395.1	95	d__Bacteria;p__Acidobacteriota;c__Terriglobia;o__Terriglobales;f__Acidobacteriaceae;g__EB88;s__EB88 sp003858395	77.45	0.259	d__Bacteria;p__Acidobacteriota;c__Terriglobia;o__Terriglobales;f__Acidobacteriaceae;g__EB88;s__	taxonomic classification defined by topology and ANI	classification based on placement in class-level tree	N/A	94.34	11	0.93906	N/A
SRR19097873_bin_0009	SRR19097873	3.30145	5.02395	0.676293	333	13374	49474	High	91.58	3.94	Gradient Boost (General Model)	11	0.924	13374	289.493	3301447	0.68	3520	333	49474	Bacteria	Armatimonadota	Fimbriimonadia	Fimbriimonadales	Fimbriimonadaceae	Fimbriimonas	0	N/A	N/A	N/A	N/A	N/A	N/A	N/A	N/A	N/A	N/A	d__Bacteria;p__Armatimonadota;c__Fimbriimonadia;o__Fimbriimonadales;f__Fimbriimonadaceae;g__Fimbriimonas;s__	ANI	classification based on placement in class-level tree	GCA_903927345.1, s__Fimbriimonas sp903927345, 95.0, 76.12, 0.028; GCA_016125185.1, s__Fimbriimonas sp016125185, 95.0, 76.11, 0.048; GCF_000724625.1, s__Fimbriimonas ginsengisoli, 95.0, 76.02, 0.094; GCA_945881865.1, s__Fimbriimonas ginsengisoli_A, 95.0, 76.0, 0.059; GCA_945882415.1, s__Fimbriimonas sp945882415, 95.0, 75.99, 0.039; GCA_002336105.1, s__Fimbriimonas sp002336105, 95.0, 75.73, 0.013; …	75.15	11	0.89512	N/A
SRR23143851_bin_0004	SRR23143851	3.16453	6.71563	0.676051	85	59653	173299	High	91.49	2.27	Neural Network (Specific Model)	11	0.915	59653	321.596	3164531	0.68	3008	85	173299	Bacteria	Pseudomonadota	Alphaproteobacteria	Sphingomonadales	Sphingomonadaceae	Sphingomonas	0	N/A	N/A	N/A	N/A	N/A	GCF_006438955.1	95	d__Bacteria;p__Pseudomonadota;c__Alphaproteobacteria;o__Sphingomonadales;f__Sphingomonadaceae;g__Sphingomonas;s__Sphingomonas oligophenolica	80.73	0.536	d__Bacteria;p__Pseudomonadota;c__Alphaproteobacteria;o__Sphingomonadales;f__Sphingomonadaceae;g__Sphingomonas;s__	taxonomic classification defined by topology and ANI	classification based on placement in class-level tree	GCA_002292295.1, s__Sphingomonas sp002292295, 95.0, 81.57, 0.588; GCF_024211255.1, s__Sphingomonas sp024211255, 95.0, 81.44, 0.58; GCF_007995065.1, s__Sphingomonas ginsenosidivorax, 95.0, 81.24, 0.578; GCF_000764535.1, s__Sphingomonas taxi, 95.0, 81.22, 0.606; GCF_013409985.1, s__Sphingomonas melonis_A, 95.0, 81.15, 0.608; GCF_000632225.1, s__Sphingomonas sp000632225, 95.0, 81.02, 0.606; GCF_0030…	74.62	11	0.95282	Genome not assigned to closest species as it falls outside its pre-defined ANI radius
SRR19763062_bin_0002	SRR19763062	3.45642	5.89086	0.596646	60	104541	189777	High	91.47	0.47	Neural Network (Specific Model)	11	0.902	104541	338.427	3456420	0.6	3076	60	189777	Bacteria	Acidobacteriota	Terriglobia	Terriglobales	Acidobacteriaceae	EB88	0	N/A	N/A	N/A	N/A	N/A	GCF_003858395.1	95	d__Bacteria;p__Acidobacteriota;c__Terriglobia;o__Terriglobales;f__Acidobacteriaceae;g__EB88;s__EB88 sp003858395	77.73	0.267	d__Bacteria;p__Acidobacteriota;c__Terriglobia;o__Terriglobales;f__Acidobacteriaceae;g__EB88;s__	taxonomic classification defined by topology and ANI	classification based on placement in class-level tree	N/A	87.25	11	0.93628	N/A
ERR5059418_bin_0007	ERR5059418	3.07528	13.7446	0.7009	99	46535	104992	High	91.45	0.07	Gradient Boost (General Model)	11	0.907	46535	306.112	3075284	0.7	3044	99	104992	Bacteria	Pseudomonadota	Alphaproteobacteria	Acetobacterales	Acetobacteraceae	LMUY01	0	N/A	N/A	N/A	N/A	N/A	GCF_009765685.1	95	d__Bacteria;p__Pseudomonadota;c__Alphaproteobacteria;o__Acetobacterales;f__Acetobacteraceae;g__LMUY01;s__LMUY01 sp009765685	79.47	0.5	d__Bacteria;p__Pseudomonadota;c__Alphaproteobacteria;o__Acetobacterales;f__Acetobacteraceae;g__LMUY01;s__	taxonomic classification defined by topology and ANI	classification based on placement in class-level tree	N/A	86.36	11	0.9344	Genome not assigned to closest species as it falls outside its pre-defined ANI radius
SRR14722113_bin_0001	SRR14722113	7.11251	210.345	0.421042	215	48604	228255	High	91.41	0	Neural Network (Specific Model)	11	0.766	48604	278.945	7112512	0.42	6526	215	228255	Bacteria	Cyanobacteriota	Cyanobacteriia	Cyanobacteriales	Nostocaceae	Nostoc	0	N/A	N/A	N/A	N/A	N/A	N/A	N/A	N/A	N/A	N/A	d__Bacteria;p__Cyanobacteriota;c__Cyanobacteriia;o__Cyanobacteriales;f__Nostocaceae;g__Nostoc;s__	taxonomic classification defined by topology and ANI	classification based on placement in class-level tree	GCA_017115025.1, s__Nostoc sp017115025, 95.0, 89.96, 0.71; GCA_017114985.1, s__Nostoc sp017114985, 95.0, 89.64, 0.72; GCF_020829665.1, s__Nostoc sp020829665, 95.0, 89.36, 0.742; GCF_020829495.1, s__Nostoc favosum, 95.0, 89.29, 0.693; GCF_020829645.1, s__Nostoc mirabile, 95.0, 89.26, 0.728; GCF_014698505.1, s__Nostoc foliaceum_A, 95.0, 89.23, 0.686; GCA_023522315.1, s__Nostoc sp023522315, 95.0, 89…	87.41	11	0.96791	Genome not assigned to closest species as it falls outside its pre-defined ANI radius
SRR19763077_bin_0001	SRR19763077	3.56256	3.29601	0.406521	451	9467	32955	High	91.27	0.14	Gradient Boost (General Model)	11	0.88	9467	283.064	3562561	0.41	3698	451	32955	Bacteria	Bacteroidota	Bacteroidia	Sphingobacteriales	Sphingobacteriaceae	Mucilaginibacter_A	0	N/A	N/A	N/A	N/A	N/A	GCF_009754915.1	95	d__Bacteria;p__Bacteroidota;c__Bacteroidia;o__Sphingobacteriales;f__Sphingobacteriaceae;g__Mucilaginibacter_A;s__Mucilaginibacter_A arboris	80.03	0.578	d__Bacteria;p__Bacteroidota;c__Bacteroidia;o__Sphingobacteriales;f__Sphingobacteriaceae;g__Mucilaginibacter_A;s__	taxonomic classification defined by topology and ANI	classification based on placement in class-level tree	GCA_903642215.1, s__Mucilaginibacter_A sp903642215, 95.0, 80.13, 0.565	83.67	11	0.96478	Genome not assigned to closest species as it falls outside its pre-defined ANI radius
SRR11456914_bin_0002	SRR11456914	5.82319	5.60676	0.700247	210	40920	122436	High	91.27	3.75	Neural Network (Specific Model)	11	0.866	40920	278.869	5823190	0.7	6041	210	122436	Bacteria	Deinococcota	Deinococci	Deinococcales	Deinococcaceae	0	0	N/A	N/A	N/A	N/A	N/A	N/A	N/A	N/A	N/A	N/A	d__Bacteria;p__Deinococcota;c__Deinococci;o__Deinococcales;f__Deinococcaceae;g__;s__	taxonomic classification fully defined by topology	classification based on placement in class-level tree	N/A	87.39	11	0.81824	N/A
SRR23143835_bin_0023	SRR23143835	2.48497	5.08454	0.664268	24	132777	247527	High	91.19	0.63	Gradient Boost (General Model)	11	0.907	132777	308.391	2484968	0.66	2440	24	247527	Bacteria	Pseudomonadota	Alphaproteobacteria	Rhizobiales	Methylopilaceae	Terrihabitans	0	N/A	N/A	N/A	N/A	N/A	GCA_003347645.1	95	d__Bacteria;p__Pseudomonadota;c__Alphaproteobacteria;o__Rhizobiales;f__Methylopilaceae;g__Terrihabitans;s__Terrihabitans sp003347645	79.77	0.483	d__Bacteria;p__Pseudomonadota;c__Alphaproteobacteria;o__Rhizobiales;f__Methylopilaceae;g__Terrihabitans;s__	taxonomic classification defined by topology and ANI	classification based on placement in class-level tree	GCA_001464335.1, s__Terrihabitans sp001464335, 95.0, 79.13, 0.391; GCA_022842205.1, s__Terrihabitans sp022842205, 95.0, 79.04, 0.42; GCA_023388965.1, s__Terrihabitans sp023388965, 95.0, 78.79, 0.419; GCF_014191545.1, s__Terrihabitans soli, 95.0, 78.76, 0.406	87.75	11	0.94123	N/A
SRR23143851_bin_0025	SRR23143851	3.2161	8.24598	0.676735	16	303765	532407	High	91.17	0.06	Neural Network (Specific Model)	11	0.93	303765	323.568	3216097	0.68	3086	16	532407	Bacteria	Actinomycetota	Actinomycetia	Actinomycetales	Microbacteriaceae	Microbacterium	0	N/A	N/A	N/A	N/A	N/A	GCF_003626735.1	95	d__Bacteria;p__Actinomycetota;c__Actinomycetia;o__Actinomycetales;f__Microbacteriaceae;g__Microbacterium;s__Microbacterium sp003626735	89.36	0.817	d__Bacteria;p__Actinomycetota;c__Actinomycetia;o__Actinomycetales;f__Microbacteriaceae;g__Microbacterium;s__	taxonomic classification defined by topology and ANI	classification based on placement in class-level tree	GCF_003075395.1, s__Microbacterium sp003075395, 95.0, 83.8, 0.649; GCF_019969685.1, s__Microbacterium sp019969685, 95.0, 83.45, 0.68; GCF_004794465.1, s__Microbacterium sp004794465, 95.0, 83.42, 0.648; GCF_000967865.1, s__Microbacterium sp000967865, 95.0, 83.38, 0.677; GCF_002979655.1, s__Microbacterium sp002979655, 95.0, 82.96, 0.624; GCF_002979435.1, s__Microbacterium sp002979435, 95.0, 82.92, …	75.65	11	0.99553	Genome not assigned to closest species as it falls outside its pre-defined ANI radius
SRR14722129_bin_0001	SRR14722129	4.71645	5.19524	0.600786	257	31190	154906	High	91.16	2.7	Neural Network (Specific Model)	11	0.881	31190	309.228	4716455	0.6	4489	257	154906	Bacteria	Acidobacteriota	Terriglobia	Terriglobales	Acidobacteriaceae	Granulicella_C	0	N/A	N/A	N/A	N/A	N/A	GCA_903970285.1	95	d__Bacteria;p__Acidobacteriota;c__Terriglobia;o__Terriglobales;f__Acidobacteriaceae;g__Granulicella_C;s__Granulicella_C sp903970285	77.38	0.199	d__Bacteria;p__Acidobacteriota;c__Terriglobia;o__Terriglobales;f__Acidobacteriaceae;g__Granulicella_C;s__	taxonomic classification defined by topology and ANI	classification based on placement in class-level tree	GCF_000178975.2, s__Granulicella_C tundricola, 95.0, 77.95, 0.206; GCF_009914315.1, s__Granulicella_C sp009914315, 95.0, 77.81, 0.188; GCF_004115155.1, s__Granulicella_C sibirica, 95.0, 77.8, 0.144; GCF_900188085.1, s__Granulicella_C rosea, 95.0, 77.64, 0.201; GCF_900114625.1, s__Granulicella_C pectinivorans, 95.0, 77.32, 0.153	84.87	11	0.96854	N/A
SRR16304079_bin_0014	SRR16304079	3.50563	28.1349	0.629018	64	69661	248423	High	91.13	0.09	Neural Network (Specific Model)	11	0.901	69661	354.579	3505633	0.63	2972	64	248423	Bacteria	Acidobacteriota	Terriglobia	Terriglobales	Acidobacteriaceae	EB88	0	N/A	N/A	N/A	N/A	N/A	GCF_003858395.1	95	d__Bacteria;p__Acidobacteriota;c__Terriglobia;o__Terriglobales;f__Acidobacteriaceae;g__EB88;s__EB88 sp003858395	77.33	0.204	d__Bacteria;p__Acidobacteriota;c__Terriglobia;o__Terriglobales;f__Acidobacteriaceae;g__EB88;s__	taxonomic classification defined by topology and ANI	classification based on placement in class-level tree	N/A	88.26	11	0.89594	N/A
SRR16304079_bin_0020	SRR16304079	3.48496	14.1267	0.606259	93	61981	151837	High	91.12	0.86	Neural Network (Specific Model)	11	0.911	61981	339.423	3484959	0.61	3122	93	151837	Bacteria	Acidobacteriota	Terriglobia	Terriglobales	Acidobacteriaceae	Terriglobus	0	N/A	N/A	N/A	N/A	N/A	N/A	N/A	N/A	N/A	N/A	d__Bacteria;p__Acidobacteriota;c__Terriglobia;o__Terriglobales;f__Acidobacteriaceae;g__Terriglobus;s__	ANI	classification based on placement in class-level tree	GCF_900105625.1, s__Terriglobus roseus_B, 95.0, 77.45, 0.235; GCF_900102185.1, s__Terriglobus roseus_A, 95.0, 77.41, 0.172; GCF_000265425.1, s__Terriglobus roseus, 95.0, 77.21, 0.255; GCA_018268855.1, s__Terriglobus sp018268855, 95.0, 76.95, 0.108; GCF_000800015.1, s__Terriglobus sp000800015, 95.0, 76.94, 0.164; GCA_903642225.1, s__Terriglobus sp903642225, 95.0, 76.89, 0.123; GCF_000179915.2, s__…	84.03	11	0.94282	N/A
SRR5947237_bin_0001	SRR5947237	4.96226	3.61073	0.636896	448	13954	139086	High	91.09	0.11	Neural Network (Specific Model)	11	0.864	13954	307.473	4962261	0.64	4653	448	139086	Bacteria	Bacteroidota	Bacteroidia	Cytophagales	Hymenobacteraceae	Hymenobacter	0	N/A	N/A	N/A	N/A	N/A	GCF_013294115.1	95	d__Bacteria;p__Bacteroidota;c__Bacteroidia;o__Cytophagales;f__Hymenobacteraceae;g__Hymenobacter;s__Hymenobacter caeli	89.56	0.754	d__Bacteria;p__Bacteroidota;c__Bacteroidia;o__Cytophagales;f__Hymenobacteraceae;g__Hymenobacter;s__	taxonomic classification defined by topology and ANI	classification based on placement in class-level tree	GCF_001562275.1, s__Hymenobacter sp001562275, 95.0, 86.89, 0.754; GCF_006439025.1, s__Hymenobacter nivis_A, 95.0, 86.67, 0.74; GCF_001816125.1, s__Hymenobacter coccineus, 95.0, 86.59, 0.687; GCF_003149515.1, s__Hymenobacter nivis, 95.0, 86.39, 0.708; GCF_014699055.1, s__Hymenobacter armeniacus, 95.0, 81.61, 0.59; GCF_015694525.1, s__Hymenobacter ruricola, 95.0, 81.54, 0.595; GCF_022921075.1, s__H…	87.83	11	0.9919	Genome not assigned to closest species as it falls outside its pre-defined ANI radius
SRR19097890_bin_0005	SRR19097890	4.34947	5.42222	0.512264	148	49118	145494	High	91.08	0.45	Neural Network (Specific Model)	11	0.862	49118	304.89	4349465	0.51	4107	148	145494	Bacteria	Cyanobacteriota	Cyanobacteriia	Phormidesmiales	Phormidesmiaceae	Phormidesmis	0	N/A	N/A	N/A	N/A	N/A	GCA_003242035.1	95	d__Bacteria;p__Cyanobacteriota;c__Cyanobacteriia;o__Phormidesmiales;f__Phormidesmiaceae;g__Phormidesmis;s__Phormidesmis foveolarum	83.53	0.697	d__Bacteria;p__Cyanobacteriota;c__Cyanobacteriia;o__Phormidesmiales;f__Phormidesmiaceae;g__Phormidesmis;s__	taxonomic classification defined by topology and ANI	classification based on placement in class-level tree	GCF_002286735.1, s__Phormidesmis sp002286735, 95.0, 76.96, 0.231; GCA_003242115.1, s__Phormidesmis priestleyi_A, 95.0, 76.9, 0.196; GCA_001314865.1, s__Phormidesmis priestleyi_B, 95.0, 76.75, 0.193; GCF_015207105.1, s__Phormidesmis sp015207105, 95.0, 76.65, 0.16; GCA_012033015.1, s__Phormidesmis sp012033015, 95.0, 76.55, 0.16; GCF_000155595.1, s__Phormidesmis sp000155595, 95.0, 76.5, 0.113	84.27	11	0.9808	Genome not assigned to closest species as it falls outside its pre-defined ANI radius
SRR16304103_bin_0001	SRR16304103	3.65342	28.4931	0.648025	71	76247	231165	High	91.07	0.57	Neural Network (Specific Model)	11	0.901	76247	355.178	3653422	0.65	3094	71	231165	Bacteria	Acidobacteriota	Terriglobia	Terriglobales	Acidobacteriaceae	Tous-C9LFEB	0	N/A	N/A	N/A	N/A	N/A	GCA_903970445.1	95	d__Bacteria;p__Acidobacteriota;c__Terriglobia;o__Terriglobales;f__Acidobacteriaceae;g__Tous-C9LFEB;s__Tous-C9LFEB sp903970445	77.06	0.111	d__Bacteria;p__Acidobacteriota;c__Terriglobia;o__Terriglobales;f__Acidobacteriaceae;g__Tous-C9LFEB;s__	taxonomic classification defined by topology and ANI	classification based on placement in class-level tree	N/A	89.2	11	0.94343	N/A
SRR19097870_bin_0006	SRR19097870	2.55624	4.9716	0.681646	112	31307	97537	High	91.06	0.56	Neural Network (Specific Model)	11	0.913	31307	296.357	2556237	0.68	2631	112	97537	Bacteria	Pseudomonadota	Alphaproteobacteria	Sphingomonadales	Sphingomonadaceae	Sphingomicrobium	0	N/A	N/A	N/A	N/A	N/A	N/A	N/A	N/A	N/A	N/A	d__Bacteria;p__Pseudomonadota;c__Alphaproteobacteria;o__Sphingomonadales;f__Sphingomonadaceae;g__Sphingomicrobium;s__	taxonomic classification defined by topology and ANI	classification based on placement in class-level tree	GCF_009363895.1, s__Sphingomicrobium ginsengisoli, 95.0, 81.58, 0.639; GCA_902806285.1, s__Sphingomicrobium sp902806285, 95.0, 81.56, 0.579; GCA_902806265.1, s__Sphingomicrobium sp902806265, 95.0, 81.07, 0.568; GCF_023559245.1, s__Sphingomicrobium sp023559245, 95.0, 80.87, 0.594; GCF_011927725.1, s__Sphingomicrobium kaistense, 95.0, 80.54, 0.522; GCF_023380025.1, s__Sphingomicrobium sp023380025, …	81.03	11	0.95866	Genome not assigned to closest species as it falls outside its pre-defined ANI radius
SRR16304084_bin_0003	SRR16304084	3.6641	14.0027	0.660749	95	58102	150591	High	91.06	3.69	Gradient Boost (General Model)	11	0.914	58102	315.914	3664097	0.66	3542	95	150591	Bacteria	Pseudomonadota	Alphaproteobacteria	Acetobacterales	Acetobacteraceae	LMUY01	0	N/A	N/A	N/A	N/A	N/A	GCF_009765685.1	95	d__Bacteria;p__Pseudomonadota;c__Alphaproteobacteria;o__Acetobacterales;f__Acetobacteraceae;g__LMUY01;s__LMUY01 sp009765685	78	0.333	d__Bacteria;p__Pseudomonadota;c__Alphaproteobacteria;o__Acetobacterales;f__Acetobacteraceae;g__LMUY01;s__	taxonomic classification defined by topology and ANI	classification based on placement in class-level tree	N/A	84.29	11	0.93176	N/A
SRR16304079_bin_0016	SRR16304079	3.64269	8.99137	0.669767	61	85236	239171	High	91.04	0.25	Gradient Boost (General Model)	11	0.912	85236	323.465	3642688	0.67	3431	61	239171	Bacteria	Pseudomonadota	Alphaproteobacteria	Acetobacterales	Acetobacteraceae	Acidisoma	0	N/A	N/A	N/A	N/A	N/A	GCA_019351895.1	95	d__Bacteria;p__Pseudomonadota;c__Alphaproteobacteria;o__Acetobacterales;f__Acetobacteraceae;g__Acidisoma;s__Acidisoma sp019351895	82.13	0.638	d__Bacteria;p__Pseudomonadota;c__Alphaproteobacteria;o__Acetobacterales;f__Acetobacteraceae;g__Acidisoma;s__	taxonomic classification defined by topology and ANI	classification based on placement in class-level tree	GCF_020621385.1, s__Acidisoma cellulosilyticum, 95.0, 79.1, 0.407; GCF_009765865.1, s__Acidisoma sp009765865, 95.0, 78.81, 0.364; GCF_020618775.1, s__Acidisoma silvae, 95.0, 78.71, 0.433	84.33	11	0.96761	Genome not assigned to closest species as it falls outside its pre-defined ANI radius
SRR23143835_bin_0002	SRR23143835	7.51511	63.1048	0.542876	364	32049	114800	High	91	1.23	Neural Network (Specific Model)	11	0.835	32049	314.363	7515107	0.54	6664	364	114800	Bacteria	Bacteroidota	Bacteroidia	Cytophagales	Hymenobacteraceae	Hymenobacter	0	N/A	N/A	N/A	N/A	N/A	GCF_022921055.1	95	d__Bacteria;p__Bacteroidota;c__Bacteroidia;o__Cytophagales;f__Hymenobacteraceae;g__Hymenobacter;s__Hymenobacter sp022921055	86.87	0.693	d__Bacteria;p__Bacteroidota;c__Bacteroidia;o__Cytophagales;f__Hymenobacteraceae;g__Hymenobacter;s__	taxonomic classification defined by topology and ANI	classification based on placement in class-level tree	GCF_022827545.1, s__Hymenobacter tibetensis, 95.0, 81.34, 0.551; GCF_017313265.1, s__Hymenobacter telluris, 95.0, 80.62, 0.513; GCF_000420705.1, s__Hymenobacter norwichensis, 95.0, 80.43, 0.498; GCF_000737515.1, s__Hymenobacter sp000737515, 95.0, 78.97, 0.422; GCF_900142395.1, s__Hymenobacter psychrotolerans, 95.0, 78.85, 0.44; GCF_014698995.1, s__Hymenobacter duratus, 95.0, 78.84, 0.413; GCF_014…	83.1	11	0.99778	Genome not assigned to closest species as it falls outside its pre-defined ANI radius
SRR23143843_bin_0012	SRR23143843	4.03606	3.43642	0.678872	158	34716	111198	High	90.98	0.11	Gradient Boost (General Model)	11	0.831	34716	307.385	4036059	0.68	3643	158	111198	Bacteria	Chloroflexota	Chloroflexia	Thermomicrobiales	UBA6265	CADCWK01	0	N/A	N/A	N/A	N/A	N/A	GCA_902806375.1	95	d__Bacteria;p__Chloroflexota;c__Chloroflexia;o__Thermomicrobiales;f__UBA6265;g__CADCWK01;s__CADCWK01 sp902806375	81.84	0.67	d__Bacteria;p__Chloroflexota;c__Chloroflexia;o__Thermomicrobiales;f__UBA6265;g__CADCWK01;s__	taxonomic classification defined by topology and ANI	classification based on placement in class-level tree	N/A	89.41	11	0.97264	Genome not assigned to closest species as it falls outside its pre-defined ANI radius
ERR5059418_bin_0004	ERR5059418	3.68396	74.1041	0.617074	87	68322	196132	High	90.97	0.11	Neural Network (Specific Model)	11	0.903	68322	337.757	3683958	0.62	3286	87	196132	Bacteria	Acidobacteriota	Terriglobia	Terriglobales	Acidobacteriaceae	Granulicella_C	0	N/A	N/A	N/A	N/A	N/A	GCA_903970285.1	95	d__Bacteria;p__Acidobacteriota;c__Terriglobia;o__Terriglobales;f__Acidobacteriaceae;g__Granulicella_C;s__Granulicella_C sp903970285	77.4	0.234	d__Bacteria;p__Acidobacteriota;c__Terriglobia;o__Terriglobales;f__Acidobacteriaceae;g__Granulicella_C;s__	taxonomic classification defined by topology and ANI	classification based on placement in class-level tree	GCF_000178975.2, s__Granulicella_C tundricola, 95.0, 78.03, 0.266; GCF_009914315.1, s__Granulicella_C sp009914315, 95.0, 77.86, 0.243; GCF_900188085.1, s__Granulicella_C rosea, 95.0, 77.55, 0.273; GCF_900114625.1, s__Granulicella_C pectinivorans, 95.0, 77.55, 0.204; GCF_004115155.1, s__Granulicella_C sibirica, 95.0, 77.48, 0.181	90.47	11	0.96674	N/A
SRR16304074_bin_0010	SRR16304074	3.20478	15.1688	0.64916	59	70495	257418	High	90.97	0.44	Neural Network (Specific Model)	11	0.89	70495	362.478	3204781	0.65	2626	59	257418	Bacteria	Acidobacteriota	Terriglobia	Terriglobales	Acidobacteriaceae	EB88	0	N/A	N/A	N/A	N/A	N/A	GCF_003858395.1	95	d__Bacteria;p__Acidobacteriota;c__Terriglobia;o__Terriglobales;f__Acidobacteriaceae;g__EB88;s__EB88 sp003858395	77.89	0.378	d__Bacteria;p__Acidobacteriota;c__Terriglobia;o__Terriglobales;f__Acidobacteriaceae;g__EB88;s__	taxonomic classification defined by topology and ANI	classification based on placement in class-level tree	N/A	89.35	11	0.93655	N/A
SRR16304075_bin_0003	SRR16304075	3.46312	11.6638	0.632889	81	69819	263186	High	90.96	2.42	Gradient Boost (General Model)	11	0.886	69819	346.811	3463124	0.63	2953	81	263186	Bacteria	Acidobacteriota	Terriglobia	Terriglobales	Acidobacteriaceae	Bryocella	0	N/A	N/A	N/A	N/A	N/A	GCF_900108185.1	95	d__Bacteria;p__Acidobacteriota;c__Terriglobia;o__Terriglobales;f__Acidobacteriaceae;g__Bryocella;s__Bryocella elongata	77.68	0.188	d__Bacteria;p__Acidobacteriota;c__Terriglobia;o__Terriglobales;f__Acidobacteriaceae;g__Bryocella;s__	taxonomic classification defined by topology and ANI	classification based on placement in class-level tree	N/A	69.85	11	0.93994	N/A
SRR18162810_bin_0003	SRR18162810	3.79867	7.4481	0.684165	47	106329	369878	High	90.88	0.32	Neural Network (Specific Model)	11	0.904	106329	311.405	3798671	0.68	3683	47	369878	Bacteria	Pseudomonadota	Alphaproteobacteria	Rhizobiales	Beijerinckiaceae	Enterovirga	0	N/A	N/A	N/A	N/A	N/A	GCF_004363955.1	95	d__Bacteria;p__Pseudomonadota;c__Alphaproteobacteria;o__Rhizobiales;f__Beijerinckiaceae;g__Enterovirga;s__Enterovirga rhinocerotis	79.79	0.528	d__Bacteria;p__Pseudomonadota;c__Alphaproteobacteria;o__Rhizobiales;f__Beijerinckiaceae;g__Enterovirga;s__	taxonomic classification defined by topology and ANI	classification based on placement in class-level tree	GCF_013044135.1, s__Enterovirga sp013044135, 95.0, 79.8, 0.524; GCA_903644085.1, s__Enterovirga sp903644085, 95.0, 79.33, 0.461; GCA_023423995.1, s__Enterovirga sp023423995, 95.0, 79.26, 0.448; GCA_019695455.1, s__Enterovirga extorquens_A, 95.0, 79.24, 0.492; GCA_019247255.1, s__Enterovirga sp019247255, 95.0, 78.87, 0.477	89.53	11	0.96197	Genome not assigned to closest species as it falls outside its pre-defined ANI radius
SRR16304097_bin_0006	SRR16304097	3.28064	33.3279	0.693277	115	52897	161810	High	90.87	2.01	Neural Network (Specific Model)	11	0.898	52897	309.178	3280645	0.69	3181	115	161810	Bacteria	Pseudomonadota	Alphaproteobacteria	Caulobacterales	Caulobacteraceae	CAHJWH01	0	N/A	N/A	N/A	N/A	N/A	GCF_903642205.1	95	d__Bacteria;p__Pseudomonadota;c__Alphaproteobacteria;o__Caulobacterales;f__Caulobacteraceae;g__CAHJWH01;s__CAHJWH01 sp903642205	82.62	0.591	d__Bacteria;p__Pseudomonadota;c__Alphaproteobacteria;o__Caulobacterales;f__Caulobacteraceae;g__CAHJWH01;s__	taxonomic classification defined by topology and ANI	classification based on placement in class-level tree	GCF_009765965.1, s__CAHJWH01 sp009765965, 95.0, 80.5, 0.508	84.79	11	0.96753	Genome not assigned to closest species as it falls outside its pre-defined ANI radius
SRR18162816_bin_0001	SRR18162816	3.52637	12.3389	0.637327	13	527659	1075653	High	90.76	1.38	Neural Network (Specific Model)	11	0.886	527659	360.007	3526375	0.64	2895	13	1075653	Bacteria	Acidobacteriota	Terriglobia	Terriglobales	Acidobacteriaceae	EB88	0	N/A	N/A	N/A	N/A	N/A	GCF_003858395.1	95	d__Bacteria;p__Acidobacteriota;c__Terriglobia;o__Terriglobales;f__Acidobacteriaceae;g__EB88;s__EB88 sp003858395	78.24	0.372	d__Bacteria;p__Acidobacteriota;c__Terriglobia;o__Terriglobales;f__Acidobacteriaceae;g__EB88;s__	taxonomic classification defined by topology and ANI	classification based on placement in class-level tree	N/A	91.02	11	0.94115	N/A
SRR19097890_bin_0004	SRR19097890	5.47857	13.5484	0.554173	115	70360	202178	High	90.74	0.23	Neural Network (Specific Model)	11	0.894	70360	324.253	5478571	0.55	5042	115	202178	Bacteria	Bacteroidota	Bacteroidia	Cytophagales	Spirosomaceae	Spirosoma	0	N/A	N/A	N/A	N/A	N/A	GCA_014377625.1	95	d__Bacteria;p__Bacteroidota;c__Bacteroidia;o__Cytophagales;f__Spirosomaceae;g__Spirosoma;s__Spirosoma sp014377625	81.8	0.586	d__Bacteria;p__Bacteroidota;c__Bacteroidia;o__Cytophagales;f__Spirosomaceae;g__Spirosoma;s__	taxonomic classification defined by topology and ANI	classification based on placement in class-level tree	GCF_001988955.1, s__Spirosoma montaniterrae, 95.0, 77.56, 0.304; GCF_004138325.1, s__Spirosoma sordidisoli, 95.0, 77.44, 0.298; GCF_012849055.1, s__Spirosoma sp012849055, 95.0, 77.32, 0.257; GCF_005870035.1, s__Spirosoma lacussanchae, 95.0, 77.29, 0.29; GCF_000374085.1, s__Spirosoma spitsbergense, 95.0, 77.17, 0.189; GCF_002067135.1, s__Spirosoma rigui, 95.0, 77.1, 0.216; GCF_013127955.1, s__Spir…	87.31	11	0.98722	Genome not assigned to closest species as it falls outside its pre-defined ANI radius
SRR19097865_bin_0012	SRR19097865	6.35	9.78624	0.41713	66	134108	426106	High	90.71	1.29	Neural Network (Specific Model)	11	0.886	134108	350.505	6349996	0.42	5357	66	426106	Bacteria	Bacteroidota	Bacteroidia	Sphingobacteriales	Sphingobacteriaceae	Mucilaginibacter	0	N/A	N/A	N/A	N/A	N/A	GCF_014200575.1	95	d__Bacteria;p__Bacteroidota;c__Bacteroidia;o__Sphingobacteriales;f__Sphingobacteriaceae;g__Mucilaginibacter;s__Mucilaginibacter sp014200575	81.06	0.5	d__Bacteria;p__Bacteroidota;c__Bacteroidia;o__Sphingobacteriales;f__Sphingobacteriaceae;g__Mucilaginibacter;s__	taxonomic classification defined by topology and ANI	classification based on placement in class-level tree	GCF_900103125.1, s__Mucilaginibacter sp900103125, 95.0, 81.22, 0.545; GCF_900155965.1, s__Mucilaginibacter lappiensis, 95.0, 80.8, 0.515; GCF_011089895.1, s__Mucilaginibacter inviolabilis, 95.0, 80.61, 0.513; GCF_013149275.1, s__Mucilaginibacter sp013149275, 95.0, 80.53, 0.527; GCF_900101875.1, s__Mucilaginibacter pineti, 95.0, 79.71, 0.374; GCF_024808255.1, s__Mucilaginibacter dorajii, 95.0, 79.…	73.37	11	0.97883	Genome not assigned to closest species as it falls outside its pre-defined ANI radius
SRR16304079_bin_0012	SRR16304079	3.58691	18.3923	0.632926	34	186021	326407	High	90.55	1.42	Neural Network (Specific Model)	11	0.89	186021	349.904	3586909	0.63	3045	34	326407	Bacteria	Acidobacteriota	Terriglobia	Terriglobales	Acidobacteriaceae	Granulicella_C	0	N/A	N/A	N/A	N/A	N/A	GCA_903970285.1	95	d__Bacteria;p__Acidobacteriota;c__Terriglobia;o__Terriglobales;f__Acidobacteriaceae;g__Granulicella_C;s__Granulicella_C sp903970285	77.73	0.241	d__Bacteria;p__Acidobacteriota;c__Terriglobia;o__Terriglobales;f__Acidobacteriaceae;g__Granulicella_C;s__	taxonomic classification defined by topology and ANI	classification based on placement in class-level tree	GCF_000178975.2, s__Granulicella_C tundricola, 95.0, 79.05, 0.334; GCF_900114625.1, s__Granulicella_C pectinivorans, 95.0, 78.1, 0.238; GCF_009914315.1, s__Granulicella_C sp009914315, 95.0, 77.87, 0.261; GCF_004115155.1, s__Granulicella_C sibirica, 95.0, 77.83, 0.22; GCF_900188085.1, s__Granulicella_C rosea, 95.0, 77.62, 0.257	88.6	11	0.96814	N/A
SRR18162820_bin_0004	SRR18162820	3.54677	11.9388	0.704465	95	56018	196409	High	90.55	1.81	Gradient Boost (General Model)	11	0.911	56018	330.401	3546775	0.7	3264	95	196409	Bacteria	Pseudomonadota	Alphaproteobacteria	Acetobacterales	Acetobacteraceae	Lichenicoccus	0	N/A	N/A	N/A	N/A	N/A	GCF_005844085.1	95	d__Bacteria;p__Pseudomonadota;c__Alphaproteobacteria;o__Acetobacterales;f__Acetobacteraceae;g__Lichenicoccus;s__Lichenicoccus roseus	82.01	0.632	d__Bacteria;p__Pseudomonadota;c__Alphaproteobacteria;o__Acetobacterales;f__Acetobacteraceae;g__Lichenicoccus;s__	taxonomic classification defined by topology and ANI	classification based on placement in class-level tree	N/A	79.9	11	0.92204	Genome not assigned to closest species as it falls outside its pre-defined ANI radius
SRR18162811_bin_0006	SRR18162811	4.37319	21.9891	0.565963	93	62228	243289	High	90.46	1.32	Neural Network (Specific Model)	11	0.877	62228	338.846	4373193	0.57	3783	93	243289	Bacteria	Acidobacteriota	Terriglobia	Terriglobales	Acidobacteriaceae	KBS-83	0	N/A	N/A	N/A	N/A	N/A	GCA_000381585.1	95	d__Bacteria;p__Acidobacteriota;c__Terriglobia;o__Terriglobales;f__Acidobacteriaceae;g__KBS-83;s__KBS-83 sp000381585	76.41	0.07	d__Bacteria;p__Acidobacteriota;c__Terriglobia;o__Terriglobales;f__Acidobacteriaceae;g__KBS-83;s__	taxonomic classification defined by topology and ANI	classification based on placement in class-level tree	N/A	79.15	11	0.87746	N/A
SRR16304074_bin_0003	SRR16304074	3.45008	5.83671	0.660678	233	19319	57839	High	90.36	2.62	Gradient Boost (General Model)	11	0.914	19319	309.807	3450079	0.66	3401	233	57839	Bacteria	Pseudomonadota	Alphaproteobacteria	Acetobacterales	Acetobacteraceae	LMUY01	0	N/A	N/A	N/A	N/A	N/A	GCF_009765685.1	95	d__Bacteria;p__Pseudomonadota;c__Alphaproteobacteria;o__Acetobacterales;f__Acetobacteraceae;g__LMUY01;s__LMUY01 sp009765685	77.91	0.351	d__Bacteria;p__Pseudomonadota;c__Alphaproteobacteria;o__Acetobacterales;f__Acetobacteraceae;g__LMUY01;s__	taxonomic classification defined by topology and ANI	classification based on placement in class-level tree	N/A	85.72	11	0.93451	N/A
SRR23143835_bin_0015	SRR23143835	2.87679	6.10127	0.654582	59	71155	183942	High	90.29	1.15	Neural Network (Specific Model)	11	0.914	71155	309.44	2876794	0.65	2841	59	183942	Bacteria	Pseudomonadota	Alphaproteobacteria	Sphingomonadales	Sphingomonadaceae	Sphingomonas	0	N/A	N/A	N/A	N/A	N/A	GCF_900115745.1	95	d__Bacteria;p__Pseudomonadota;c__Alphaproteobacteria;o__Sphingomonadales;f__Sphingomonadaceae;g__Sphingomonas;s__Sphingomonas rubra	79.86	0.537	d__Bacteria;p__Pseudomonadota;c__Alphaproteobacteria;o__Sphingomonadales;f__Sphingomonadaceae;g__Sphingomonas;s__	taxonomic classification defined by topology and ANI	classification based on placement in class-level tree	GCF_001423765.1, s__Sphingomonas sp001423765, 95.0, 79.35, 0.507; GCF_003951315.1, s__Sphingomonas sp003951315, 95.0, 79.26, 0.475; GCA_018139225.1, s__Sphingomonas sp018139225, 95.0, 79.19, 0.492; GCF_014841615.1, s__Sphingomonas sp014841615, 95.0, 79.17, 0.482; GCF_016427505.1, s__Sphingomonas sp016427505, 95.0, 79.08, 0.453; GCF_014199625.1, s__Sphingomonas abaci, 95.0, 79.08, 0.478; GCF_01419…	81.27	11	0.97861	Genome not assigned to closest species as it falls outside its pre-defined ANI radius
SRR14722062_bin_0001	SRR14722062	8.69403	11.1907	0.419952	388	37477	127705	High	90.27	0.41	Neural Network (Specific Model)	11	0.777	37477	282.732	8694035	0.42	7984	388	127705	Bacteria	Cyanobacteriota	Cyanobacteriia	Cyanobacteriales	Nostocaceae	Nostoc	0	N/A	N/A	N/A	N/A	N/A	N/A	N/A	N/A	N/A	N/A	d__Bacteria;p__Cyanobacteriota;c__Cyanobacteriia;o__Cyanobacteriales;f__Nostocaceae;g__Nostoc;s__	taxonomic classification defined by topology and ANI	classification based on placement in class-level tree	GCA_017115025.1, s__Nostoc sp017115025, 95.0, 89.79, 0.717; GCA_017114985.1, s__Nostoc sp017114985, 95.0, 89.53, 0.718; GCF_020829665.1, s__Nostoc sp020829665, 95.0, 89.17, 0.665; GCF_020829495.1, s__Nostoc favosum, 95.0, 88.96, 0.623; GCA_023522315.1, s__Nostoc sp023522315, 95.0, 88.89, 0.721; GCF_020829645.1, s__Nostoc mirabile, 95.0, 88.83, 0.65; GCF_014698505.1, s__Nostoc foliaceum_A, 95.0, 8…	84.37	11	0.96776	Genome not assigned to closest species as it falls outside its pre-defined ANI radius
SRR14721953_bin_0001	SRR14721953	8.09203	13.7457	0.421159	267	49621	139020	High	90.26	0.33	Neural Network (Specific Model)	11	0.774	49621	287.38	8092029	0.42	7282	267	139020	Bacteria	Cyanobacteriota	Cyanobacteriia	Cyanobacteriales	Nostocaceae	Nostoc	0	N/A	N/A	N/A	N/A	N/A	N/A	N/A	N/A	N/A	N/A	d__Bacteria;p__Cyanobacteriota;c__Cyanobacteriia;o__Cyanobacteriales;f__Nostocaceae;g__Nostoc;s__	taxonomic classification defined by topology and ANI	classification based on placement in class-level tree	GCA_017115025.1, s__Nostoc sp017115025, 95.0, 89.82, 0.72; GCA_017114985.1, s__Nostoc sp017114985, 95.0, 89.49, 0.732; GCF_020829665.1, s__Nostoc sp020829665, 95.0, 89.22, 0.695; GCF_020829495.1, s__Nostoc favosum, 95.0, 89.04, 0.658; GCA_023522315.1, s__Nostoc sp023522315, 95.0, 89.01, 0.725; GCF_014698505.1, s__Nostoc foliaceum_A, 95.0, 88.99, 0.637; GCF_020829645.1, s__Nostoc mirabile, 95.0, 8…	75.79	11	0.96773	Genome not assigned to closest species as it falls outside its pre-defined ANI radius
SRR16304079_bin_0008	SRR16304079	3.30077	61.2839	0.686062	128	35106	86092	High	90.23	2.46	Gradient Boost (General Model)	11	0.924	35106	317.252	3300767	0.69	3210	128	86092	Bacteria	Pseudomonadota	Alphaproteobacteria	Acetobacterales	Acetobacteraceae	LMUY01	0	N/A	N/A	N/A	N/A	N/A	GCF_009765685.1	95	d__Bacteria;p__Pseudomonadota;c__Alphaproteobacteria;o__Acetobacterales;f__Acetobacteraceae;g__LMUY01;s__LMUY01 sp009765685	78.68	0.428	d__Bacteria;p__Pseudomonadota;c__Alphaproteobacteria;o__Acetobacterales;f__Acetobacteraceae;g__LMUY01;s__	taxonomic classification defined by topology and ANI	classification based on placement in class-level tree	N/A	84.73	11	0.93046	N/A
SRR16304102_bin_0001	SRR16304102	3.1103	9.55243	0.672996	105	42894	97912	High	90.22	1.05	Gradient Boost (General Model)	11	0.877	42894	291.528	3110305	0.67	3125	105	97912	Bacteria	Pseudomonadota	Alphaproteobacteria	Rhizobiales	Beijerinckiaceae	RH-AL1	0	N/A	N/A	N/A	N/A	N/A	GCA_901457705.2	95	d__Bacteria;p__Pseudomonadota;c__Alphaproteobacteria;o__Rhizobiales;f__Beijerinckiaceae;g__RH-AL1;s__RH-AL1 sp901457705	80.27	0.611	d__Bacteria;p__Pseudomonadota;c__Alphaproteobacteria;o__Rhizobiales;f__Beijerinckiaceae;g__RH-AL1;s__	taxonomic classification defined by topology and ANI	classification based on placement in class-level tree	GCF_009765775.1, s__RH-AL1 sp009765775, 95.0, 78.62, 0.463	67.83	11	0.96102	Genome not assigned to closest species as it falls outside its pre-defined ANI radius
SRR5947237_bin_0021	SRR5947237	3.76482	9.08595	0.617997	43	120232	296375	High	90.17	4.9	Neural Network (Specific Model)	11	0.896	120232	364.39	3764816	0.62	3090	43	296375	Bacteria	Acidobacteriota	Terriglobia	Terriglobales	Acidobacteriaceae	Tous-C9LFEB	0	N/A	N/A	N/A	N/A	N/A	GCA_903970445.1	95	d__Bacteria;p__Acidobacteriota;c__Terriglobia;o__Terriglobales;f__Acidobacteriaceae;g__Tous-C9LFEB;s__Tous-C9LFEB sp903970445	77.15	0.117	d__Bacteria;p__Acidobacteriota;c__Terriglobia;o__Terriglobales;f__Acidobacteriaceae;g__Tous-C9LFEB;s__	taxonomic classification defined by topology and ANI	classification based on placement in class-level tree	N/A	87.63	11	0.94201	N/A
SRR1531569_bin_0001	SRR1531569	5.57499	4.66659	0.508032	79	114654	418093	High	90.08	3.23	Gradient Boost (General Model)	11	0.842	114654	322.678	5574993	0.51	4860	79	418093	Bacteria	Chloroflexota	Ktedonobacteria	Ktedonobacterales	Ktedonobacteraceae	0	0	N/A	N/A	N/A	N/A	N/A	N/A	N/A	N/A	N/A	N/A	d__Bacteria;p__Chloroflexota;c__Ktedonobacteria;o__Ktedonobacterales;f__Ktedonobacteraceae;g__;s__	taxonomic classification fully defined by topology	classification based on placement in class-level tree	N/A	82.07	11	0.90875	N/A
SRR23143833_bin_0005	SRR23143833	5.42418	3.4025	0.568172	255	28726	112326	High	90.08	4.01	Neural Network (Specific Model)	11	0.85	28726	309.461	5424181	0.57	4973	255	112326	Bacteria	Bacteroidota	Bacteroidia	Cytophagales	Hymenobacteraceae	Hymenobacter	0	N/A	N/A	N/A	N/A	N/A	N/A	N/A	N/A	N/A	N/A	d__Bacteria;p__Bacteroidota;c__Bacteroidia;o__Cytophagales;f__Hymenobacteraceae;g__Hymenobacter;s__	taxonomic classification defined by topology and ANI	classification based on placement in class-level tree	GCF_014489555.1, s__Hymenobacter qilianensis, 95.0, 82.53, 0.611; GCF_900176135.1, s__Hymenobacter roseosalivarius, 95.0, 82.48, 0.627; GCF_014333585.1, s__Hymenobacter sp014333585, 95.0, 81.77, 0.595; GCF_004355185.1, s__Hymenobacter radiodurans, 95.0, 81.74, 0.592; GCF_004765605.1, s__Hymenobacter aquaticus, 95.0, 79.36, 0.44; GCF_900141805.1, s__Hymenobacter daecheongensis, 95.0, 79.18, 0.46; …	89	11	0.98317	Genome not assigned to closest species as it falls outside its pre-defined ANI radius
SRR11456913_bin_0004	SRR11456913	2.67529	14.0712	0.708585	78	51748	190265	High	90.04	0.62	Gradient Boost (General Model)	11	0.905	51748	315.49	2675293	0.71	2562	78	190265	Bacteria	Actinomycetota	Actinomycetia	Actinomycetales	Microbacteriaceae	Amnibacterium	0	N/A	N/A	N/A	N/A	N/A	N/A	N/A	N/A	N/A	N/A	d__Bacteria;p__Actinomycetota;c__Actinomycetia;o__Actinomycetales;f__Microbacteriaceae;g__Amnibacterium;s__	taxonomic novelty determined using RED	classification based on placement in class-level tree	N/A	85.04	11	0.92446	N/A
SRR10277329_bin_0001	SRR10277329	3.41294	2.59112	0.409097	426	9626	32442	High	90.01	0.98	Gradient Boost (General Model)	11	0.872	9626	281.103	3412940	0.41	3535	426	32442	Bacteria	Bacteroidota	Bacteroidia	Sphingobacteriales	Sphingobacteriaceae	Mucilaginibacter_A	0	N/A	N/A	N/A	N/A	N/A	GCF_009754915.1	95	d__Bacteria;p__Bacteroidota;c__Bacteroidia;o__Sphingobacteriales;f__Sphingobacteriaceae;g__Mucilaginibacter_A;s__Mucilaginibacter_A arboris	80.24	0.623	d__Bacteria;p__Bacteroidota;c__Bacteroidia;o__Sphingobacteriales;f__Sphingobacteriaceae;g__Mucilaginibacter_A;s__	taxonomic classification defined by topology and ANI	classification based on placement in class-level tree	GCA_903642215.1, s__Mucilaginibacter_A sp903642215, 95.0, 79.91, 0.59	82.82	11	0.96685	Genome not assigned to closest species as it falls outside its pre-defined ANI radius
SRR19097865_bin_0002	SRR19097865	7.6803	72.5226	0.597441	197	77852	269399	Medium	99.91	5.79	Neural Network (Specific Model)	11	0.871	77852	297.299	7680296	0.6	7514	197	269399	Bacteria	Pseudomonadota	Alphaproteobacteria	Rhizobiales	Rhizobiaceae	Rhizobium	Rhizobium sp001424945	GCF_001424945.1	95	d__Bacteria;p__Pseudomonadota;c__Alphaproteobacteria;o__Rhizobiales;f__Rhizobiaceae;g__Rhizobium;s__Rhizobium sp001424945	95.49	0.784	N/A	N/A	N/A	N/A	N/A	N/A	ani_screen	classification based on ANI only	N/A	N/A	N/A	N/A	N/A
SRR16304089_bin_0006	SRR16304089	4.09532	15.8216	0.659969	126	56279	154180	Medium	98.27	6.78	Gradient Boost (General Model)	11	0.912	56279	314.129	4095322	0.66	3970	126	154180	Bacteria	Pseudomonadota	Alphaproteobacteria	Acetobacterales	Acetobacteraceae	LMUY01	0	N/A	N/A	N/A	N/A	N/A	GCF_009765685.1	95	d__Bacteria;p__Pseudomonadota;c__Alphaproteobacteria;o__Acetobacterales;f__Acetobacteraceae;g__LMUY01;s__LMUY01 sp009765685	78.05	0.333	d__Bacteria;p__Pseudomonadota;c__Alphaproteobacteria;o__Acetobacterales;f__Acetobacteraceae;g__LMUY01;s__	taxonomic classification defined by topology and ANI	classification based on placement in class-level tree	N/A	87.61	11	0.93206	N/A
SRR16304112_bin_0004	SRR16304112	4.52008	10.9216	0.689881	167	72236	268907	Medium	95.56	9.76	Gradient Boost (General Model)	11	0.891	72236	304.735	4520079	0.69	4413	167	268907	Bacteria	Pseudomonadota	Alphaproteobacteria	Caulobacterales	Caulobacteraceae	CAHJWH01	0	N/A	N/A	N/A	N/A	N/A	N/A	N/A	N/A	N/A	N/A	d__Bacteria;p__Pseudomonadota;c__Alphaproteobacteria;o__Caulobacterales;f__Caulobacteraceae;g__CAHJWH01;s__	taxonomic novelty determined using RED	classification based on placement in class-level tree	N/A	92.37	11	0.92207	N/A
SRR19097890_bin_0002	SRR19097890	6.29454	4.16711	0.542778	586	14739	44207	Medium	92.97	5.15	Gradient Boost (General Model)	11	0.895	14739	319.649	6294541	0.54	5880	586	44207	Bacteria	Bacteroidota	Bacteroidia	Cytophagales	Spirosomaceae	Persicitalea	0	N/A	N/A	N/A	N/A	N/A	GCF_014651615.1	95	d__Bacteria;p__Bacteroidota;c__Bacteroidia;o__Cytophagales;f__Spirosomaceae;g__Persicitalea;s__Persicitalea jodogahamensis	79.82	0.497	d__Bacteria;p__Bacteroidota;c__Bacteroidia;o__Cytophagales;f__Spirosomaceae;g__Persicitalea;s__	taxonomic classification defined by topology and ANI	classification based on placement in class-level tree	GCA_009296315.1, s__Persicitalea sp009296315, 95.0, 77.67, 0.307	78.41	11	0.98857	N/A
SRR18162820_bin_0003	SRR18162820	5.10665	10.0733	0.671517	97	75516	420770	Medium	92.9	7.2	Gradient Boost (General Model)	11	0.92	75516	325.839	5106651	0.67	4818	97	420770	Bacteria	Pseudomonadota	Alphaproteobacteria	Acetobacterales	Acetobacteraceae	LMUY01	0	N/A	N/A	N/A	N/A	N/A	GCF_009765685.1	95	d__Bacteria;p__Pseudomonadota;c__Alphaproteobacteria;o__Acetobacterales;f__Acetobacteraceae;g__LMUY01;s__LMUY01 sp009765685	79.49	0.402	d__Bacteria;p__Pseudomonadota;c__Alphaproteobacteria;o__Acetobacterales;f__Acetobacteraceae;g__LMUY01;s__	taxonomic classification defined by topology and ANI	classification based on placement in class-level tree	N/A	78.45	11	0.94161	N/A
SRR16304113_bin_0016	SRR16304113	3.29394	10.8637	0.632033	33	147262	281038	Medium	91.12	7.36	Gradient Boost (General Model)	11	0.885	147262	357.074	3293943	0.63	2727	33	281038	Bacteria	Acidobacteriota	Terriglobia	Terriglobales	Acidobacteriaceae	Tous-C9LFEB	0	N/A	N/A	N/A	N/A	N/A	GCA_903970445.1	95	d__Bacteria;p__Acidobacteriota;c__Terriglobia;o__Terriglobales;f__Acidobacteriaceae;g__Tous-C9LFEB;s__Tous-C9LFEB sp903970445	77.08	0.163	d__Bacteria;p__Acidobacteriota;c__Terriglobia;o__Terriglobales;f__Acidobacteriaceae;g__Tous-C9LFEB;s__	taxonomic classification defined by topology and ANI	classification based on placement in class-level tree	N/A	74.1	11	0.94389	N/A
SRR19097894_bin_0001	SRR19097894	4.71063	5.17265	0.657839	307	24380	102645	Medium	90.9	5.69	Gradient Boost (General Model)	11	0.897	24380	312.335	4710628	0.66	4517	307	102645	Bacteria	Pseudomonadota	Alphaproteobacteria	Acetobacterales	Acetobacteraceae	Lichenicola	0	N/A	N/A	N/A	N/A	N/A	GCF_013201075.1	95	d__Bacteria;p__Pseudomonadota;c__Alphaproteobacteria;o__Acetobacterales;f__Acetobacteraceae;g__Lichenicola;s__Lichenicola cladoniae	93.92	0.831	d__Bacteria;p__Pseudomonadota;c__Alphaproteobacteria;o__Acetobacterales;f__Acetobacteraceae;g__Lichenicola;s__	taxonomic classification defined by topology and ANI	classification based on placement in class-level tree	GCA_903844135.1, s__Lichenicola sp903844135, 95.0, 80.59, 0.528; GCA_943912335.1, s__Lichenicola sp943912335, 95.0, 79.25, 0.407; GCA_024515975.1, s__Lichenicola sp024515975, 95.0, 79.15, 0.398	75.13	11	0.99723	Genome not assigned to closest species as it falls outside its pre-defined ANI radius
SRR13125498_bin_0010	SRR13125498	4.20577	3.7483	0.59298	475	10983	68555	Medium	90.7	6.6	Gradient Boost (General Model)	11	0.89	10983	299.743	4205770	0.59	4173	475	68555	Bacteria	Acidobacteriota	Terriglobia	Terriglobales	Acidobacteriaceae	EB88	0	N/A	N/A	N/A	N/A	N/A	GCF_003858395.1	95	d__Bacteria;p__Acidobacteriota;c__Terriglobia;o__Terriglobales;f__Acidobacteriaceae;g__EB88;s__EB88 sp003858395	77.61	0.246	d__Bacteria;p__Acidobacteriota;c__Terriglobia;o__Terriglobales;f__Acidobacteriaceae;g__EB88;s__	taxonomic classification defined by topology and ANI	classification based on placement in class-level tree	N/A	81.45	11	0.93783	N/A
SRR16304097_bin_0016	SRR16304097	3.70774	12.9291	0.635588	14	407031	728377	Medium	89.99	0.15	Neural Network (Specific Model)	11	0.889	407031	356.644	3707736	0.64	3084	14	728377	Bacteria	Acidobacteriota	Terriglobia	Terriglobales	Acidobacteriaceae	Bryocella	0	N/A	N/A	N/A	N/A	N/A	GCF_900108185.1	95	d__Bacteria;p__Acidobacteriota;c__Terriglobia;o__Terriglobales;f__Acidobacteriaceae;g__Bryocella;s__Bryocella elongata	77.83	0.21	d__Bacteria;p__Acidobacteriota;c__Terriglobia;o__Terriglobales;f__Acidobacteriaceae;g__Bryocella;s__	taxonomic classification defined by topology and ANI	classification based on placement in class-level tree	N/A	93.88	11	0.93912	N/A
ERR5055691_bin_0001	ERR5055691	3.4363	7.17278	0.46654	82	58710	193093	Medium	89.98	0.01	Neural Network (Specific Model)	11	0.889	58710	317.153	3436297	0.47	3214	82	193093	Bacteria	Bacteroidota	Bacteroidia	Sphingobacteriales	Sphingobacteriaceae	Mucilaginibacter	0	N/A	N/A	N/A	N/A	N/A	N/A	N/A	N/A	N/A	N/A	d__Bacteria;p__Bacteroidota;c__Bacteroidia;o__Sphingobacteriales;f__Sphingobacteriaceae;g__Mucilaginibacter;s__	ANI	classification based on placement in class-level tree	GCF_018390515.1, s__Mucilaginibacter sp018390515, 95.0, 76.97, 0.184; GCF_009770985.1, s__Mucilaginibacter sp009770985, 95.0, 76.9, 0.161; GCF_022953055.1, s__Mucilaginibacter sp022953055, 95.0, 76.88, 0.124; GCF_012849215.1, s__Mucilaginibacter sp012849215, 95.0, 76.85, 0.153; GCF_024808665.1, s__Mucilaginibacter sp024808665, 95.0, 76.85, 0.123; GCF_900103125.1, s__Mucilaginibacter sp900103125, …	88.66	11	0.91063	N/A
SRR19097890_bin_0015	SRR19097890	4.51966	22.4162	0.621433	45	139698	378225	Medium	89.98	0.79	Neural Network (Specific Model)	11	0.895	139698	348.54	4519664	0.62	3876	45	378225	Bacteria	Chloroflexota	Chloroflexia	Chloroflexales	Herpetosiphonaceae	OHK22	0	N/A	N/A	N/A	N/A	N/A	GCA_013538855.1	95	d__Bacteria;p__Chloroflexota;c__Chloroflexia;o__Chloroflexales;f__Herpetosiphonaceae;g__OHK22;s__OHK22 sp013538855	77.37	0.329	d__Bacteria;p__Chloroflexota;c__Chloroflexia;o__Chloroflexales;f__Herpetosiphonaceae;g__OHK22;s__	taxonomic classification defined by topology and ANI	classification based on placement in class-level tree	N/A	70.01	11	0.89484	N/A
SRR7232211_bin_0001	SRR7232211	3.22928	3.98874	0.695102	93	50911	270014	Medium	89.94	0.14	Gradient Boost (General Model)	11	0.891	50911	321.339	3229276	0.7	2991	93	270014	Bacteria	Pseudomonadota	Alphaproteobacteria	Acetobacterales	Acetobacteraceae	Lichenicola	0	N/A	N/A	N/A	N/A	N/A	GCF_013201075.1	95	d__Bacteria;p__Pseudomonadota;c__Alphaproteobacteria;o__Acetobacterales;f__Acetobacteraceae;g__Lichenicola;s__Lichenicola cladoniae	82	0.665	d__Bacteria;p__Pseudomonadota;c__Alphaproteobacteria;o__Acetobacterales;f__Acetobacteraceae;g__Lichenicola;s__	taxonomic classification defined by topology and ANI	classification based on placement in class-level tree	GCA_903844135.1, s__Lichenicola sp903844135, 95.0, 82.52, 0.606; GCA_943912335.1, s__Lichenicola sp943912335, 95.0, 80.92, 0.494; GCA_024515975.1, s__Lichenicola sp024515975, 95.0, 80.79, 0.523	85.24	11	0.94181	Genome not assigned to closest species as it falls outside its pre-defined ANI radius
SRR16304092_bin_0012	SRR16304092	3.56317	9.4756	0.690201	113	44786	138088	Medium	89.88	0	Gradient Boost (General Model)	11	0.862	44786	296.458	3563169	0.69	3459	113	138088	Bacteria	Pseudomonadota	Alphaproteobacteria	Rhizobiales	Beijerinckiaceae	RH-AL1	0	N/A	N/A	N/A	N/A	N/A	GCA_901457705.2	95	d__Bacteria;p__Pseudomonadota;c__Alphaproteobacteria;o__Rhizobiales;f__Beijerinckiaceae;g__RH-AL1;s__RH-AL1 sp901457705	80.24	0.523	d__Bacteria;p__Pseudomonadota;c__Alphaproteobacteria;o__Rhizobiales;f__Beijerinckiaceae;g__RH-AL1;s__	taxonomic classification defined by topology and ANI	classification based on placement in class-level tree	GCF_009765775.1, s__RH-AL1 sp009765775, 95.0, 79.05, 0.431	88.24	11	0.95702	Genome not assigned to closest species as it falls outside its pre-defined ANI radius
SRR16304077_bin_0001	SRR16304077	4.95491	4.97584	0.720726	460	14005	47390	Medium	89.88	3.8	Gradient Boost (General Model)	11	0.88	14005	293.717	4954905	0.72	4956	460	47390	Bacteria	Pseudomonadota	Alphaproteobacteria	Rhizobiales	Beijerinckiaceae	Lichenihabitans	0	N/A	N/A	N/A	N/A	N/A	GCF_004137085.1	95	d__Bacteria;p__Pseudomonadota;c__Alphaproteobacteria;o__Rhizobiales;f__Beijerinckiaceae;g__Lichenihabitans;s__Lichenihabitans ramalinae	89.47	0.807	d__Bacteria;p__Pseudomonadota;c__Alphaproteobacteria;o__Rhizobiales;f__Beijerinckiaceae;g__Lichenihabitans;s__	taxonomic classification defined by topology and ANI	classification based on placement in class-level tree	GCF_021730615.1, s__Lichenihabitans sp021730615, 95.0, 84.32, 0.697; GCF_004137685.1, s__Lichenihabitans minor, 95.0, 84.25, 0.694; GCF_004323635.1, s__Lichenihabitans psoromatis, 95.0, 77.08, 0.217	81.89	11	0.99276	Genome not assigned to closest species as it falls outside its pre-defined ANI radius
SRR18162813_bin_0009	SRR18162813	4.13207	20.6787	0.628814	31	234580	404857	Medium	89.86	6.23	Neural Network (Specific Model)	11	0.875	234580	356.285	4132074	0.63	3386	31	404857	Bacteria	Acidobacteriota	Terriglobia	Terriglobales	Acidobacteriaceae	Tous-C9LFEB	0	N/A	N/A	N/A	N/A	N/A	GCA_903970445.1	95	d__Bacteria;p__Acidobacteriota;c__Terriglobia;o__Terriglobales;f__Acidobacteriaceae;g__Tous-C9LFEB;s__Tous-C9LFEB sp903970445	76.89	0.145	d__Bacteria;p__Acidobacteriota;c__Terriglobia;o__Terriglobales;f__Acidobacteriaceae;g__Tous-C9LFEB;s__	taxonomic classification defined by topology and ANI	classification based on placement in class-level tree	N/A	84.01	11	0.94215	N/A
SRR16304077_bin_0003	SRR16304077	2.74707	12.6756	0.709321	175	21327	86356	Medium	89.83	3.18	Gradient Boost (General Model)	11	0.896	21327	301.397	2747071	0.71	2726	175	86356	Bacteria	Pseudomonadota	Alphaproteobacteria	Caulobacterales	Caulobacteraceae	CAHJWH01	0	N/A	N/A	N/A	N/A	N/A	GCF_903642205.1	95	d__Bacteria;p__Pseudomonadota;c__Alphaproteobacteria;o__Caulobacterales;f__Caulobacteraceae;g__CAHJWH01;s__CAHJWH01 sp903642205	82.74	0.626	d__Bacteria;p__Pseudomonadota;c__Alphaproteobacteria;o__Caulobacterales;f__Caulobacteraceae;g__CAHJWH01;s__	taxonomic classification defined by topology and ANI	classification based on placement in class-level tree	GCF_009765965.1, s__CAHJWH01 sp009765965, 95.0, 80.43, 0.559	63.77	11	0.96933	Genome not assigned to closest species as it falls outside its pre-defined ANI radius
SRR19097885_bin_0004	SRR19097885	4.52633	13.6866	0.688661	130	47327	200110	Medium	89.81	1.75	Neural Network (Specific Model)	11	0.89	47327	308.263	4526334	0.69	4362	130	200110	Bacteria	Pseudomonadota	Alphaproteobacteria	Rhizobiales	Beijerinckiaceae	0	0	N/A	N/A	N/A	N/A	N/A	N/A	N/A	N/A	N/A	N/A	d__Bacteria;p__Pseudomonadota;c__Alphaproteobacteria;o__Rhizobiales;f__Beijerinckiaceae;g__;s__	taxonomic novelty determined using RED	classification based on placement in class-level tree	N/A	85.06	11	0.92019	N/A
SRR11456917_bin_0001	SRR11456917	3.20393	6.20819	0.651109	89	54837	222976	Medium	89.78	1.9	Neural Network (Specific Model)	11	0.921	54837	319.081	3203932	0.65	3088	89	222976	Bacteria	Pseudomonadota	Alphaproteobacteria	Sphingomonadales	Sphingomonadaceae	Sphingomonas	0	N/A	N/A	N/A	N/A	N/A	GCF_021391395.1	95	d__Bacteria;p__Pseudomonadota;c__Alphaproteobacteria;o__Sphingomonadales;f__Sphingomonadaceae;g__Sphingomonas;s__Sphingomonas sp021391395	80.48	0.582	d__Bacteria;p__Pseudomonadota;c__Alphaproteobacteria;o__Sphingomonadales;f__Sphingomonadaceae;g__Sphingomonas;s__	taxonomic classification defined by topology and ANI	classification based on placement in class-level tree	GCF_023674425.1, s__Sphingomonas sp023674425, 95.0, 79.96, 0.502; GCF_001421785.1, s__Sphingomonas sp001421785, 95.0, 79.68, 0.461; GCA_017304635.1, s__Sphingomonas sp017304635, 95.0, 79.54, 0.417; GCF_024211275.1, s__Sphingomonas sp024211275, 95.0, 79.43, 0.453; GCF_000935025.1, s__Sphingomonas hengshuiensis, 95.0, 79.38, 0.439; GCF_004792695.1, s__Sphingomonas naasensis, 95.0, 79.35, 0.472; GCF…	82.6	11	0.9349	Genome not assigned to closest species as it falls outside its pre-defined ANI radius
SRR18162825_bin_0002	SRR18162825	4.47427	9.02494	0.658628	104	55237	171136	Medium	89.76	0.24	Gradient Boost (General Model)	11	0.877	55237	312.422	4474274	0.66	4193	104	171136	Bacteria	Pseudomonadota	Alphaproteobacteria	Rhizobiales	Beijerinckiaceae	Lichenihabitans	0	N/A	N/A	N/A	N/A	N/A	N/A	N/A	N/A	N/A	N/A	d__Bacteria;p__Pseudomonadota;c__Alphaproteobacteria;o__Rhizobiales;f__Beijerinckiaceae;g__Lichenihabitans;s__	taxonomic classification defined by topology and ANI	classification based on placement in class-level tree	GCF_004137085.1, s__Lichenihabitans ramalinae, 95.0, 79.64, 0.503; GCF_021730615.1, s__Lichenihabitans sp021730615, 95.0, 79.37, 0.488; GCF_004137685.1, s__Lichenihabitans minor, 95.0, 79.25, 0.478; GCF_004323635.1, s__Lichenihabitans psoromatis, 95.0, 77.26, 0.211	86.77	11	0.95928	Genome not assigned to closest species as it falls outside its pre-defined ANI radius
SRR19097881_bin_0003	SRR19097881	4.1076	6.29279	0.409175	50	116478	327355	Medium	89.71	0.38	Neural Network (Specific Model)	11	0.888	116478	323.6	4107596	0.41	3760	50	327355	Bacteria	Bacteroidota	Bacteroidia	Sphingobacteriales	Sphingobacteriaceae	Mucilaginibacter	0	N/A	N/A	N/A	N/A	N/A	N/A	N/A	N/A	N/A	N/A	d__Bacteria;p__Bacteroidota;c__Bacteroidia;o__Sphingobacteriales;f__Sphingobacteriaceae;g__Mucilaginibacter;s__	ANI	classification based on placement in class-level tree	GCF_900142915.1, s__Mucilaginibacter sp900142915, 95.0, 78.51, 0.416; GCF_024055575.1, s__Mucilaginibacter sp024055575, 95.0, 78.47, 0.4; GCF_024808665.1, s__Mucilaginibacter sp024808665, 95.0, 78.44, 0.394; GCF_007830615.1, s__Mucilaginibacter frigoritolerans, 95.0, 78.43, 0.391; GCF_002257585.1, s__Mucilaginibacter xinganensis, 95.0, 78.36, 0.344; GCF_024721155.1, s__Mucilaginibacter sp02472115…	91.18	11	0.95691	N/A
SRR5947236_bin_0009	SRR5947236	3.45549	3.90772	0.626007	205	24005	137930	Medium	89.7	0.77	Neural Network (Specific Model)	11	0.9	24005	330.764	3455489	0.63	3140	205	137930	Bacteria	Acidobacteriota	Terriglobia	Terriglobales	Acidobacteriaceae	Terriglobus	0	N/A	N/A	N/A	N/A	N/A	GCA_903642225.1	95	d__Bacteria;p__Acidobacteriota;c__Terriglobia;o__Terriglobales;f__Acidobacteriaceae;g__Terriglobus;s__Terriglobus sp903642225	77.48	0.253	d__Bacteria;p__Acidobacteriota;c__Terriglobia;o__Terriglobales;f__Acidobacteriaceae;g__Terriglobus;s__	taxonomic classification defined by topology and ANI	classification based on placement in class-level tree	GCF_900105625.1, s__Terriglobus roseus_B, 95.0, 77.7, 0.254; GCF_000265425.1, s__Terriglobus roseus, 95.0, 77.46, 0.265; GCF_000800015.1, s__Terriglobus sp000800015, 95.0, 77.33, 0.198; GCF_900102185.1, s__Terriglobus roseus_A, 95.0, 77.21, 0.187; GCA_018268855.1, s__Terriglobus sp018268855, 95.0, 76.86, 0.151; GCA_023265355.1, s__Terriglobus sp023265355, 95.0, 76.83, 0.146; GCF_000179915.2, s__T…	81.53	11	0.94804	N/A
SRR19097867_bin_0003	SRR19097867	3.18981	19.5993	0.68144	140	33383	309173	Medium	89.7	1.46	Neural Network (Specific Model)	11	0.905	33383	304.266	3189815	0.68	3169	140	309173	Bacteria	Pseudomonadota	Alphaproteobacteria	Sphingomonadales	Sphingomonadaceae	Sphingomonas_N	0	N/A	N/A	N/A	N/A	N/A	GCA_903871605.1	95	d__Bacteria;p__Pseudomonadota;c__Alphaproteobacteria;o__Sphingomonadales;f__Sphingomonadaceae;g__Sphingomonas_N;s__Sphingomonas_N sp903871605	86.19	0.671	d__Bacteria;p__Pseudomonadota;c__Alphaproteobacteria;o__Sphingomonadales;f__Sphingomonadaceae;g__Sphingomonas_N;s__	taxonomic classification defined by topology and ANI	classification based on placement in class-level tree	GCF_000383095.1, s__Sphingomonas_N sp000383095, 95.0, 82.16, 0.545; GCF_011762195.1, s__Sphingomonas_N oligoaromativorans, 95.0, 82.05, 0.572; GCF_013778325.1, s__Sphingomonas_N chungangi, 95.0, 81.95, 0.617; GCA_000333335.1, s__Sphingomonas_N sp000333335, 95.0, 81.46, 0.456; GCF_023822065.1, s__Sphingomonas_N morindae, 95.0, 80.22, 0.542; GCA_019239915.1, s__Sphingomonas_N sp019239915, 95.0, 79.…	85.22	11	0.98522	Genome not assigned to closest species as it falls outside its pre-defined ANI radius
SRR13514078_bin_0002	SRR13514078	3.44082	7.46307	0.692614	84	47997	314830	Medium	89.68	4.55	Gradient Boost (General Model)	11	0.933	47997	323.174	3440822	0.69	3318	84	314830	Bacteria	Pseudomonadota	Alphaproteobacteria	Acetobacterales	Acetobacteraceae	0	0	N/A	N/A	N/A	N/A	N/A	N/A	N/A	N/A	N/A	N/A	d__Bacteria;p__Pseudomonadota;c__Alphaproteobacteria;o__Acetobacterales;f__Acetobacteraceae;g__;s__	taxonomic classification fully defined by topology	classification based on placement in class-level tree	N/A	80.08	11	0.83685	N/A
SRR19097884_bin_0002	SRR19097884	3.28369	17.2593	0.722063	101	46879	186720	Medium	89.67	0.27	Gradient Boost (General Model)	11	0.906	46879	309.722	3283691	0.72	3207	101	186720	Bacteria	Pseudomonadota	Alphaproteobacteria	Caulobacterales	Caulobacteraceae	CAHJWH01	0	N/A	N/A	N/A	N/A	N/A	GCF_903642205.1	95	d__Bacteria;p__Pseudomonadota;c__Alphaproteobacteria;o__Caulobacterales;f__Caulobacteraceae;g__CAHJWH01;s__CAHJWH01 sp903642205	82	0.577	d__Bacteria;p__Pseudomonadota;c__Alphaproteobacteria;o__Caulobacterales;f__Caulobacteraceae;g__CAHJWH01;s__	taxonomic classification defined by topology and ANI	classification based on placement in class-level tree	GCF_009765965.1, s__CAHJWH01 sp009765965, 95.0, 80.38, 0.507	86.14	11	0.96375	Genome not assigned to closest species as it falls outside its pre-defined ANI radius
SRR10277328_bin_0002	SRR10277328	4.65652	7.30344	0.577652	83	83620	549447	Medium	89.66	0.01	Neural Network (Specific Model)	11	0.874	83620	333.76	4656521	0.58	4070	83	549447	Bacteria	Bacteroidota	Bacteroidia	Cytophagales	Hymenobacteraceae	Hymenobacter	0	N/A	N/A	N/A	N/A	N/A	GCF_009755225.1	95	d__Bacteria;p__Bacteroidota;c__Bacteroidia;o__Cytophagales;f__Hymenobacteraceae;g__Hymenobacter;s__Hymenobacter ginkgonis	81.07	0.662	d__Bacteria;p__Bacteroidota;c__Bacteroidia;o__Cytophagales;f__Hymenobacteraceae;g__Hymenobacter;s__	taxonomic classification defined by topology and ANI	classification based on placement in class-level tree	GCF_004684095.1, s__Hymenobacter sp004684095, 95.0, 81.14, 0.66; GCA_016427535.1, s__Hymenobacter sp016427535, 95.0, 81.0, 0.657; GCF_013256625.1, s__Hymenobacter sp013256625, 95.0, 80.93, 0.62; GCF_017571525.1, s__Hymenobacter sp017571525, 95.0, 80.81, 0.607; GCF_001596155.1, s__Hymenobacter sp001596155, 95.0, 80.72, 0.61; GCF_007713685.1, s__Hymenobacter setariae, 95.0, 80.71, 0.634; GCF_008728…	87.15	11	0.99251	Genome not assigned to closest species as it falls outside its pre-defined ANI radius
SRR16304065_bin_0008	SRR16304065	3.10637	24.44	0.678372	84	60534	142570	Medium	89.66	1.24	Gradient Boost (General Model)	11	0.906	60534	316.797	3106366	0.68	2972	84	142570	Bacteria	Pseudomonadota	Alphaproteobacteria	Acetobacterales	Acetobacteraceae	0	0	N/A	N/A	N/A	N/A	N/A	N/A	N/A	N/A	N/A	N/A	d__Bacteria;p__Pseudomonadota;c__Alphaproteobacteria;o__Acetobacterales;f__Acetobacteraceae;g__;s__	taxonomic classification fully defined by topology	classification based on placement in class-level tree	N/A	91.5	11	0.83351	N/A
SRR16304103_bin_0004	SRR16304103	2.98597	10.1583	0.698385	134	38898	100430	Medium	89.6	2.47	Gradient Boost (General Model)	11	0.902	38898	307.609	2985973	0.7	2924	134	100430	Bacteria	Pseudomonadota	Alphaproteobacteria	Caulobacterales	Caulobacteraceae	CAHJWH01	0	N/A	N/A	N/A	N/A	N/A	GCF_903642205.1	95	d__Bacteria;p__Pseudomonadota;c__Alphaproteobacteria;o__Caulobacterales;f__Caulobacteraceae;g__CAHJWH01;s__CAHJWH01 sp903642205	82.35	0.573	d__Bacteria;p__Pseudomonadota;c__Alphaproteobacteria;o__Caulobacterales;f__Caulobacteraceae;g__CAHJWH01;s__	taxonomic classification defined by topology and ANI	classification based on placement in class-level tree	GCF_009765965.1, s__CAHJWH01 sp009765965, 95.0, 80.48, 0.531	66.26	11	0.96874	Genome not assigned to closest species as it falls outside its pre-defined ANI radius
SRR13514083_bin_0001	SRR13514083	4.04013	5.19766	0.693913	302	16863	82933	Medium	89.52	2.04	Gradient Boost (General Model)	11	0.898	16863	288.028	4040130	0.69	4210	302	82933	Bacteria	Pseudomonadota	Alphaproteobacteria	Acetobacterales	Acetobacteraceae	LMUY01	0	N/A	N/A	N/A	N/A	N/A	GCF_009765685.1	95	d__Bacteria;p__Pseudomonadota;c__Alphaproteobacteria;o__Acetobacterales;f__Acetobacteraceae;g__LMUY01;s__LMUY01 sp009765685	78.82	0.361	d__Bacteria;p__Pseudomonadota;c__Alphaproteobacteria;o__Acetobacterales;f__Acetobacteraceae;g__LMUY01;s__	taxonomic classification defined by topology and ANI	classification based on placement in class-level tree	N/A	77.74	11	0.91586	N/A
SRR19097873_bin_0046	SRR19097873	3.21784	36.026	0.691538	231	19008	97219	Medium	89.52	4.46	Gradient Boost (General Model)	11	0.922	19008	292.785	3217838	0.69	3389	231	97219	Bacteria	Pseudomonadota	Alphaproteobacteria	Sphingomonadales	Sphingomonadaceae	Glacieibacterium	0	N/A	N/A	N/A	N/A	N/A	GCF_007097155.1	95	d__Bacteria;p__Pseudomonadota;c__Alphaproteobacteria;o__Sphingomonadales;f__Sphingomonadaceae;g__Glacieibacterium;s__Glacieibacterium frigidum	92.53	0.832	d__Bacteria;p__Pseudomonadota;c__Alphaproteobacteria;o__Sphingomonadales;f__Sphingomonadaceae;g__Glacieibacterium;s__	taxonomic classification defined by topology and ANI	classification based on placement in class-level tree	GCA_019285715.1, s__Glacieibacterium sp018982925, 95.0, 81.3, 0.56	59.6	11	0.9937	Genome not assigned to closest species as it falls outside its pre-defined ANI radius
SRR19097867_bin_0018	SRR19097867	3.90999	17.2811	0.58383	40	144507	453717	Medium	89.49	0.14	Neural Network (Specific Model)	11	0.907	144507	359.563	3909993	0.58	3292	40	453717	Bacteria	Acidobacteriota	Terriglobia	Terriglobales	Acidobacteriaceae	KBS-83	0	N/A	N/A	N/A	N/A	N/A	GCA_000381585.1	95	d__Bacteria;p__Acidobacteriota;c__Terriglobia;o__Terriglobales;f__Acidobacteriaceae;g__KBS-83;s__KBS-83 sp000381585	76.6	0.118	d__Bacteria;p__Acidobacteriota;c__Terriglobia;o__Terriglobales;f__Acidobacteriaceae;g__KBS-83;s__	taxonomic classification defined by topology and ANI	classification based on placement in class-level tree	N/A	84.79	11	0.87804	N/A
SRR5947237_bin_0022	SRR5947237	3.62563	9.84692	0.628158	33	165027	293751	Medium	89.42	0.2	Neural Network (Specific Model)	11	0.885	165027	361.177	3625628	0.63	2964	33	293751	Bacteria	Acidobacteriota	Terriglobia	Terriglobales	Acidobacteriaceae	Tous-C9LFEB	0	N/A	N/A	N/A	N/A	N/A	GCA_903970445.1	95	d__Bacteria;p__Acidobacteriota;c__Terriglobia;o__Terriglobales;f__Acidobacteriaceae;g__Tous-C9LFEB;s__Tous-C9LFEB sp903970445	76.95	0.125	d__Bacteria;p__Acidobacteriota;c__Terriglobia;o__Terriglobales;f__Acidobacteriaceae;g__Tous-C9LFEB;s__	taxonomic classification defined by topology and ANI	classification based on placement in class-level tree	N/A	86.43	11	0.94208	N/A
SRR16304087_bin_0002	SRR16304087	3.41314	5.1012	0.633682	131	34291	132849	Medium	89.42	3.25	Neural Network (Specific Model)	11	0.885	34291	329.669	3413136	0.63	3059	131	132849	Bacteria	Acidobacteriota	Terriglobia	Terriglobales	Acidobacteriaceae	EB88	0	N/A	N/A	N/A	N/A	N/A	GCF_003858395.1	95	d__Bacteria;p__Acidobacteriota;c__Terriglobia;o__Terriglobales;f__Acidobacteriaceae;g__EB88;s__EB88 sp003858395	78.01	0.35	d__Bacteria;p__Acidobacteriota;c__Terriglobia;o__Terriglobales;f__Acidobacteriaceae;g__EB88;s__	taxonomic classification defined by topology and ANI	classification based on placement in class-level tree	N/A	74.2	11	0.93619	N/A
SRR16304115_bin_0003	SRR16304115	3.73795	39.9759	0.659782	70	75733	194412	Medium	89.41	0.34	Gradient Boost (General Model)	11	0.853	75733	324.879	3737953	0.66	3277	70	194412	Bacteria	Pseudomonadota	Alphaproteobacteria	Acetobacterales	Acetobacteraceae	BOG-908	0	N/A	N/A	N/A	N/A	N/A	GCA_903643085.1	95	d__Bacteria;p__Pseudomonadota;c__Alphaproteobacteria;o__Acetobacterales;f__Acetobacteraceae;g__BOG-908;s__BOG-908 sp903643085	87.93	0.722	d__Bacteria;p__Pseudomonadota;c__Alphaproteobacteria;o__Acetobacterales;f__Acetobacteraceae;g__BOG-908;s__	taxonomic classification defined by topology and ANI	classification based on placement in class-level tree	GCA_003133065.1, s__BOG-908 sp003133065, 95.0, 78.64, 0.38	84.59	11	0.98533	Genome not assigned to closest species as it falls outside its pre-defined ANI radius
SRR19097879_bin_0003	SRR19097879	3.21376	15.7619	0.666085	35	146261	358498	Medium	89.39	0.2	Gradient Boost (General Model)	11	0.903	146261	325.13	3213762	0.67	2982	35	358498	Bacteria	Pseudomonadota	Alphaproteobacteria	Acetobacterales	Acetobacteraceae	BOG-908	0	N/A	N/A	N/A	N/A	N/A	GCA_903643085.1	95	d__Bacteria;p__Pseudomonadota;c__Alphaproteobacteria;o__Acetobacterales;f__Acetobacteraceae;g__BOG-908;s__BOG-908 sp903643085	79.6	0.416	d__Bacteria;p__Pseudomonadota;c__Alphaproteobacteria;o__Acetobacterales;f__Acetobacteraceae;g__BOG-908;s__	taxonomic classification defined by topology and ANI	classification based on placement in class-level tree	GCA_003133065.1, s__BOG-908 sp003133065, 95.0, 77.85, 0.347	89.41	11	0.94651	N/A
SRR10277327_bin_0001	SRR10277327	3.84446	2.81735	0.571784	232	25335	72360	Medium	89.37	0.13	Gradient Boost (General Model)	11	0.866	25335	312.34	3844458	0.57	3564	232	72360	Bacteria	Acidobacteriota	Terriglobia	Terriglobales	Acidobacteriaceae	EB88	0	N/A	N/A	N/A	N/A	N/A	GCF_003858395.1	95	d__Bacteria;p__Acidobacteriota;c__Terriglobia;o__Terriglobales;f__Acidobacteriaceae;g__EB88;s__EB88 sp003858395	77.3	0.247	d__Bacteria;p__Acidobacteriota;c__Terriglobia;o__Terriglobales;f__Acidobacteriaceae;g__EB88;s__	taxonomic classification defined by topology and ANI	classification based on placement in class-level tree	N/A	88.6	11	0.94254	N/A
SRR11456922_bin_0007	SRR11456922	3.51434	7.84826	0.456585	83	67397	167149	Medium	89.34	1.02	Neural Network (Specific Model)	11	0.883	67397	305.144	3514338	0.46	3393	83	167149	Bacteria	Cyanobacteriota	Cyanobacteriia	Cyanobacteriales	Chamaesiphonaceae	JAAFHZ01	0	N/A	N/A	N/A	N/A	N/A	GCA_020059425.1	95	d__Bacteria;p__Cyanobacteriota;c__Cyanobacteriia;o__Cyanobacteriales;f__Chamaesiphonaceae;g__JAAFHZ01;s__JAAFHZ01 sp020059425	86.62	0.72	d__Bacteria;p__Cyanobacteriota;c__Cyanobacteriia;o__Cyanobacteriales;f__Chamaesiphonaceae;g__JAAFHZ01;s__	taxonomic classification defined by topology and ANI	classification based on placement in class-level tree	GCA_013297675.1, s__JAAFHZ01 sp013297675, 95.0, 76.95, 0.138	79.78	11	0.99081	Genome not assigned to closest species as it falls outside its pre-defined ANI radius
SRR12326202_bin_0045	SRR12326202	3.77602	8.25291	0.633864	27	277567	649519	Medium	89.34	1.06	Neural Network (Specific Model)	11	0.903	277567	303.09	3776021	0.63	3758	27	649519	Bacteria	Pseudomonadota	Alphaproteobacteria	Rhizobiales	Devosiaceae	Devosia	0	N/A	N/A	N/A	N/A	N/A	GCF_021729885.1	95	d__Bacteria;p__Pseudomonadota;c__Alphaproteobacteria;o__Rhizobiales;f__Devosiaceae;g__Devosia;s__Devosia sp021729885	83.74	0.718	d__Bacteria;p__Pseudomonadota;c__Alphaproteobacteria;o__Rhizobiales;f__Devosiaceae;g__Devosia;s__	taxonomic classification defined by topology and ANI	classification based on placement in class-level tree	GCA_014860165.1, s__Devosia sp014860165, 95.0, 82.75, 0.597; GCF_001426345.1, s__Devosia sp001426345, 95.0, 82.66, 0.608; GCA_018828145.1, s__Devosia sp018828145, 95.0, 82.61, 0.633; GCF_001427605.1, s__Devosia sp001427605, 95.0, 82.47, 0.594; GCF_007859655.1, s__Devosia ginsengisoli, 95.0, 82.45, 0.613; GCA_024707105.1, s__Devosia ginsengisoli_A, 95.0, 82.39, 0.605; GCF_016698645.1, s__Devosia o…	84.15	11	0.99104	Genome not assigned to closest species as it falls outside its pre-defined ANI radius
SRR13126859_bin_0004	SRR13126859	3.86613	12.8689	0.631957	136	46083	177392	Medium	89.33	0.18	Neural Network (Specific Model)	11	0.895	46083	330.589	3866131	0.63	3495	136	177392	Bacteria	Acidobacteriota	Terriglobia	Terriglobales	Acidobacteriaceae	Bryocella	0	N/A	N/A	N/A	N/A	N/A	GCF_900108185.1	95	d__Bacteria;p__Acidobacteriota;c__Terriglobia;o__Terriglobales;f__Acidobacteriaceae;g__Bryocella;s__Bryocella elongata	77.59	0.185	d__Bacteria;p__Acidobacteriota;c__Terriglobia;o__Terriglobales;f__Acidobacteriaceae;g__Bryocella;s__	taxonomic classification defined by topology and ANI	classification based on placement in class-level tree	N/A	88.42	11	0.94078	N/A
SRR16304104_bin_0002	SRR16304104	3.01815	43.9194	0.695278	50	69123	233936	Medium	89.28	1.12	Gradient Boost (General Model)	11	0.91	69123	325.972	3018150	0.7	2817	50	233936	Bacteria	Pseudomonadota	Alphaproteobacteria	Acetobacterales	Acetobacteraceae	0	0	N/A	N/A	N/A	N/A	N/A	N/A	N/A	N/A	N/A	N/A	d__Bacteria;p__Pseudomonadota;c__Alphaproteobacteria;o__Acetobacterales;f__Acetobacteraceae;g__;s__	taxonomic classification fully defined by topology	classification based on placement in class-level tree	N/A	85.48	11	0.83509	N/A
SRR19097874_bin_0012	SRR19097874	2.66203	20.2967	0.708695	96	39421	135054	Medium	89.2	1.51	Gradient Boost (General Model)	11	0.916	39421	305.288	2662033	0.71	2669	96	135054	Bacteria	Pseudomonadota	Alphaproteobacteria	Rhizobiales	Beijerinckiaceae	Enterovirga	0	N/A	N/A	N/A	N/A	N/A	GCF_004363955.1	95	d__Bacteria;p__Pseudomonadota;c__Alphaproteobacteria;o__Rhizobiales;f__Beijerinckiaceae;g__Enterovirga;s__Enterovirga rhinocerotis	78.89	0.543	d__Bacteria;p__Pseudomonadota;c__Alphaproteobacteria;o__Rhizobiales;f__Beijerinckiaceae;g__Enterovirga;s__	taxonomic classification defined by topology and ANI	classification based on placement in class-level tree	GCF_013044135.1, s__Enterovirga sp013044135, 95.0, 79.49, 0.556; GCA_019695455.1, s__Enterovirga extorquens_A, 95.0, 79.45, 0.472; GCA_903644085.1, s__Enterovirga sp903644085, 95.0, 79.01, 0.383; GCA_023423995.1, s__Enterovirga sp023423995, 95.0, 78.79, 0.502; GCA_019247255.1, s__Enterovirga sp019247255, 95.0, 78.45, 0.417	66.69	11	0.95773	Genome not assigned to closest species as it falls outside its pre-defined ANI radius
SRR19097893_bin_0006	SRR19097893	2.99499	7.31855	0.669274	143	27157	63189	Medium	89.2	3.01	Gradient Boost (General Model)	11	0.879	27157	294.387	2994992	0.67	2986	143	63189	Bacteria	Pseudomonadota	Alphaproteobacteria	Rhizobiales	Beijerinckiaceae	RH-AL1	0	N/A	N/A	N/A	N/A	N/A	GCA_901457705.2	95	d__Bacteria;p__Pseudomonadota;c__Alphaproteobacteria;o__Rhizobiales;f__Beijerinckiaceae;g__RH-AL1;s__RH-AL1 sp901457705	79.89	0.565	d__Bacteria;p__Pseudomonadota;c__Alphaproteobacteria;o__Rhizobiales;f__Beijerinckiaceae;g__RH-AL1;s__	taxonomic classification defined by topology and ANI	classification based on placement in class-level tree	GCF_009765775.1, s__RH-AL1 sp009765775, 95.0, 78.31, 0.424	83.65	11	0.96024	Genome not assigned to closest species as it falls outside its pre-defined ANI radius
SRR13514075_bin_0001	SRR13514075	3.54321	7.40534	0.646027	81	63897	173160	Medium	89.19	0.73	Neural Network (Specific Model)	11	0.9	63897	347.626	3543207	0.65	3063	81	173160	Bacteria	Acidobacteriota	Terriglobia	Terriglobales	Acidobacteriaceae	CAHJWL01	0	N/A	N/A	N/A	N/A	N/A	GCA_903642235.1	95	d__Bacteria;p__Acidobacteriota;c__Terriglobia;o__Terriglobales;f__Acidobacteriaceae;g__CAHJWL01;s__CAHJWL01 sp903642235	78.14	0.219	d__Bacteria;p__Acidobacteriota;c__Terriglobia;o__Terriglobales;f__Acidobacteriaceae;g__CAHJWL01;s__	taxonomic classification defined by topology and ANI	classification based on placement in class-level tree	N/A	91.16	11	0.91238	N/A
SRR13685145_bin_0001	SRR13685145	3.93509	3.25698	0.598504	379	13037	53819	Medium	89.15	1.31	Neural Network (Specific Model)	11	0.897	13037	309.543	3935092	0.6	3811	379	53819	Bacteria	Acidobacteriota	Terriglobia	Terriglobales	Acidobacteriaceae	Terriglobus	0	N/A	N/A	N/A	N/A	N/A	GCA_903642225.1	95	d__Bacteria;p__Acidobacteriota;c__Terriglobia;o__Terriglobales;f__Acidobacteriaceae;g__Terriglobus;s__Terriglobus sp903642225	77.16	0.174	d__Bacteria;p__Acidobacteriota;c__Terriglobia;o__Terriglobales;f__Acidobacteriaceae;g__Terriglobus;s__	taxonomic classification defined by topology and ANI	classification based on placement in class-level tree	GCF_900105625.1, s__Terriglobus roseus_B, 95.0, 77.62, 0.18; GCF_000800015.1, s__Terriglobus sp000800015, 95.0, 77.49, 0.131; GCF_000265425.1, s__Terriglobus roseus, 95.0, 77.39, 0.179; GCF_900102185.1, s__Terriglobus roseus_A, 95.0, 77.24, 0.138; GCA_018268855.1, s__Terriglobus sp018268855, 95.0, 77.19, 0.112; GCF_000179915.2, s__Terriglobus saanensis, 95.0, 76.64, 0.134; GCA_023265355.1, s__Ter…	90.05	11	0.94851	N/A
SRR19097882_bin_0004	SRR19097882	4.01073	22.7009	0.694248	91	70734	313782	Medium	89.15	4.96	Gradient Boost (General Model)	11	0.917	70734	305.341	4010732	0.69	4021	91	313782	Bacteria	Pseudomonadota	Alphaproteobacteria	Acetobacterales	Acetobacteraceae	Roseococcus	0	N/A	N/A	N/A	N/A	N/A	N/A	N/A	N/A	N/A	N/A	d__Bacteria;p__Pseudomonadota;c__Alphaproteobacteria;o__Acetobacterales;f__Acetobacteraceae;g__Roseococcus;s__	taxonomic classification defined by topology and ANI	classification based on placement in class-level tree	GCF_019083995.1, s__Roseococcus sp019083995, 95.0, 83.55, 0.717; GCA_019747315.1, s__Roseococcus sp019747315, 95.0, 83.28, 0.651; GCF_023243115.1, s__Roseococcus rosea, 95.0, 82.66, 0.688; GCF_004336745.1, s__Roseococcus sp004336745, 95.0, 82.11, 0.639; GCF_018413645.1, s__Roseococcus pinisoli, 95.0, 81.85, 0.579; GCA_022843345.1, s__Roseococcus sp022843345, 95.0, 81.59, 0.652; GCF_000425365.1, s…	81.79	11	0.96804	Genome not assigned to closest species as it falls outside its pre-defined ANI radius
SRR16304074_bin_0002	SRR16304074	3.85192	11.2991	0.701857	252	20599	77456	Medium	89.12	4.06	Gradient Boost (General Model)	11	0.903	20599	300.951	3851923	0.7	3863	252	77456	Bacteria	Pseudomonadota	Alphaproteobacteria	Acetobacterales	Acetobacteraceae	LMUY01	0	N/A	N/A	N/A	N/A	N/A	GCF_009765685.1	95	d__Bacteria;p__Pseudomonadota;c__Alphaproteobacteria;o__Acetobacterales;f__Acetobacteraceae;g__LMUY01;s__LMUY01 sp009765685	79.39	0.494	d__Bacteria;p__Pseudomonadota;c__Alphaproteobacteria;o__Acetobacterales;f__Acetobacteraceae;g__LMUY01;s__	taxonomic classification defined by topology and ANI	classification based on placement in class-level tree	N/A	61.93	11	0.93445	N/A
SRR16304073_bin_0001	SRR16304073	3.09848	3.86312	0.704198	372	10046	48375	Medium	89.09	3.53	Gradient Boost (General Model)	11	0.888	10046	289.741	3098476	0.7	3172	372	48375	Bacteria	Pseudomonadota	Alphaproteobacteria	Caulobacterales	Caulobacteraceae	CAHJWH01	0	N/A	N/A	N/A	N/A	N/A	GCF_903642205.1	95	d__Bacteria;p__Pseudomonadota;c__Alphaproteobacteria;o__Caulobacterales;f__Caulobacteraceae;g__CAHJWH01;s__CAHJWH01 sp903642205	82.97	0.607	d__Bacteria;p__Pseudomonadota;c__Alphaproteobacteria;o__Caulobacterales;f__Caulobacteraceae;g__CAHJWH01;s__	taxonomic classification defined by topology and ANI	classification based on placement in class-level tree	GCF_009765965.1, s__CAHJWH01 sp009765965, 95.0, 80.77, 0.577	77.62	11	0.96873	Genome not assigned to closest species as it falls outside its pre-defined ANI radius
SRR19097882_bin_0005	SRR19097882	4.78102	69.4646	0.685193	86	83604	241517	Medium	89.08	1.11	Neural Network (Specific Model)	11	0.916	83604	338.629	4781018	0.69	4318	86	241517	Bacteria	Pseudomonadota	Gammaproteobacteria	Burkholderiales	Burkholderiaceae_B	Rhizobacter	0	N/A	N/A	N/A	N/A	N/A	GCF_001425785.1	95	d__Bacteria;p__Pseudomonadota;c__Gammaproteobacteria;o__Burkholderiales;f__Burkholderiaceae_B;g__Rhizobacter;s__Rhizobacter sp001425785	84.24	0.678	d__Bacteria;p__Pseudomonadota;c__Gammaproteobacteria;o__Burkholderiales;f__Burkholderiaceae_B;g__Rhizobacter;s__	taxonomic classification defined by topology and ANI	classification based on placement in class-level tree	GCF_002116905.1, s__Rhizobacter gummiphilus, 95.0, 83.27, 0.649; GCF_016735515.1, s__Rhizobacter sp016735515, 95.0, 80.23, 0.442; GCA_019635355.1, s__Rhizobacter sp019635355, 95.0, 80.21, 0.438; GCF_001425825.1, s__Rhizobacter sp001425825, 95.0, 80.16, 0.489; GCF_012275445.1, s__Rhizobacter sp012275445, 95.0, 80.12, 0.474; GCF_024700055.1, s__Rhizobacter sp024700055, 95.0, 80.08, 0.42; GCF_900142…	68.54	11	0.99463	Genome not assigned to closest species as it falls outside its pre-defined ANI radius
SRR16304094_bin_0012	SRR16304094	3.87941	8.50356	0.600505	45	128560	284864	Medium	89.04	0.93	Gradient Boost (General Model)	11	0.888	128560	305.205	3879415	0.6	3773	45	284864	Bacteria	Armatimonadota	Armatimonadia	Armatimonadales	Capsulimonadaceae	JAFAZD01	0	N/A	N/A	N/A	N/A	N/A	GCA_019239955.1	95	d__Bacteria;p__Armatimonadota;c__Armatimonadia;o__Armatimonadales;f__Capsulimonadaceae;g__JAFAZD01;s__JAFAZD01 sp019239955	76.36	0.198	d__Bacteria;p__Armatimonadota;c__Armatimonadia;o__Armatimonadales;f__Capsulimonadaceae;g__JAFAZD01;s__	taxonomic classification defined by topology and ANI	classification based on placement in class-level tree	N/A	83.3	11	0.86802	N/A
SRR16304097_bin_0002	SRR16304097	4.09995	37.9963	0.682239	193	31191	95365	Medium	88.94	0.4	Gradient Boost (General Model)	11	0.905	31191	316.19	4099953	0.68	3919	193	95365	Bacteria	Pseudomonadota	Alphaproteobacteria	Acetobacterales	Acetobacteraceae	Lichenicoccus	0	N/A	N/A	N/A	N/A	N/A	GCF_005844085.1	95	d__Bacteria;p__Pseudomonadota;c__Alphaproteobacteria;o__Acetobacterales;f__Acetobacteraceae;g__Lichenicoccus;s__Lichenicoccus roseus	81.3	0.554	d__Bacteria;p__Pseudomonadota;c__Alphaproteobacteria;o__Acetobacterales;f__Acetobacteraceae;g__Lichenicoccus;s__	taxonomic classification defined by topology and ANI	classification based on placement in class-level tree	N/A	81.57	11	0.9288	Genome not assigned to closest species as it falls outside its pre-defined ANI radius
SRR16304090_bin_0006	SRR16304090	4.35651	9.17746	0.605613	41	154867	478210	Medium	88.92	1.35	Gradient Boost (General Model)	11	0.894	154867	304.911	4356509	0.61	4267	41	478210	Bacteria	Armatimonadota	Armatimonadia	Armatimonadales	Capsulimonadaceae	JAFAZD01	0	N/A	N/A	N/A	N/A	N/A	GCA_019239955.1	95	d__Bacteria;p__Armatimonadota;c__Armatimonadia;o__Armatimonadales;f__Capsulimonadaceae;g__JAFAZD01;s__JAFAZD01 sp019239955	76.63	0.167	d__Bacteria;p__Armatimonadota;c__Armatimonadia;o__Armatimonadales;f__Capsulimonadaceae;g__JAFAZD01;s__	taxonomic classification defined by topology and ANI	classification based on placement in class-level tree	N/A	77.95	11	0.86883	N/A
SRR14722175_bin_0001	SRR14722175	8.23886	13.1977	0.421033	291	41812	190008	Medium	88.89	0.44	Neural Network (Specific Model)	11	0.776	41812	287.64	8238857	0.42	7420	291	190008	Bacteria	Cyanobacteriota	Cyanobacteriia	Cyanobacteriales	Nostocaceae	Nostoc	0	N/A	N/A	N/A	N/A	N/A	N/A	N/A	N/A	N/A	N/A	d__Bacteria;p__Cyanobacteriota;c__Cyanobacteriia;o__Cyanobacteriales;f__Nostocaceae;g__Nostoc;s__	taxonomic classification defined by topology and ANI	classification based on placement in class-level tree	GCA_017115025.1, s__Nostoc sp017115025, 95.0, 89.85, 0.715; GCA_017114985.1, s__Nostoc sp017114985, 95.0, 89.5, 0.733; GCF_020829665.1, s__Nostoc sp020829665, 95.0, 89.28, 0.669; GCA_023522315.1, s__Nostoc sp023522315, 95.0, 89.08, 0.72; GCF_020829495.1, s__Nostoc favosum, 95.0, 89.01, 0.646; GCF_020829645.1, s__Nostoc mirabile, 95.0, 88.96, 0.684; GCF_014698505.1, s__Nostoc foliaceum_A, 95.0, 88…	87.43	11	0.96782	Genome not assigned to closest species as it falls outside its pre-defined ANI radius
ERR4179389_bin_0001	ERR4179389	3.67006	6.10492	0.626731	141	43750	168089	Medium	88.86	1.85	Neural Network (Specific Model)	11	0.895	43750	333.004	3670056	0.63	3293	141	168089	Bacteria	Acidobacteriota	Terriglobia	Terriglobales	Acidobacteriaceae	Granulicella_C	0	N/A	N/A	N/A	N/A	N/A	GCA_903970285.1	95	d__Bacteria;p__Acidobacteriota;c__Terriglobia;o__Terriglobales;f__Acidobacteriaceae;g__Granulicella_C;s__Granulicella_C sp903970285	77.55	0.22	d__Bacteria;p__Acidobacteriota;c__Terriglobia;o__Terriglobales;f__Acidobacteriaceae;g__Granulicella_C;s__	taxonomic classification defined by topology and ANI	classification based on placement in class-level tree	GCF_000178975.2, s__Granulicella_C tundricola, 95.0, 78.3, 0.27; GCF_009914315.1, s__Granulicella_C sp009914315, 95.0, 77.85, 0.232; GCF_900114625.1, s__Granulicella_C pectinivorans, 95.0, 77.78, 0.192; GCF_900188085.1, s__Granulicella_C rosea, 95.0, 77.48, 0.27; GCF_004115155.1, s__Granulicella_C sibirica, 95.0, 77.17, 0.194	80.68	11	0.96632	N/A
SRR23143843_bin_0010	SRR23143843	2.68081	12.0049	0.680618	59	66629	161693	Medium	88.85	0.15	Gradient Boost (General Model)	11	0.912	66629	310.858	2680815	0.68	2626	59	161693	Bacteria	Pseudomonadota	Alphaproteobacteria	Sphingomonadales	Sphingomonadaceae	Sphingomonas_O	0	N/A	N/A	N/A	N/A	N/A	N/A	N/A	N/A	N/A	N/A	d__Bacteria;p__Pseudomonadota;c__Alphaproteobacteria;o__Sphingomonadales;f__Sphingomonadaceae;g__Sphingomonas_O;s__	ANI	classification based on placement in class-level tree	GCA_013821585.1, s__Sphingomonas_O sp013821585, 95.0, 78.82, 0.373; GCF_024758725.1, s__Sphingomonas_O sp024758725, 95.0, 78.63, 0.398; GCA_002336985.1, s__Sphingomonas_O sp002336985, 95.0, 78.34, 0.308; GCF_003660165.1, s__Sphingomonas_O paeninsulae, 95.0, 76.86, 0.175	70.39	11	0.93391	N/A
SRR16304089_bin_0007	SRR16304089	3.0189	5.82684	0.64091	145	28701	81130	Medium	88.84	1.85	Gradient Boost (General Model)	11	0.88	28701	333.957	3018903	0.64	2654	145	81130	Bacteria	Acidobacteriota	Terriglobia	Terriglobales	Acidobacteriaceae	Granulicella_C	0	N/A	N/A	N/A	N/A	N/A	GCA_903970285.1	95	d__Bacteria;p__Acidobacteriota;c__Terriglobia;o__Terriglobales;f__Acidobacteriaceae;g__Granulicella_C;s__Granulicella_C sp903970285	77.46	0.283	d__Bacteria;p__Acidobacteriota;c__Terriglobia;o__Terriglobales;f__Acidobacteriaceae;g__Granulicella_C;s__	taxonomic classification defined by topology and ANI	classification based on placement in class-level tree	GCF_009914315.1, s__Granulicella_C sp009914315, 95.0, 77.67, 0.269; GCF_900188085.1, s__Granulicella_C rosea, 95.0, 77.66, 0.345; GCF_000178975.2, s__Granulicella_C tundricola, 95.0, 77.16, 0.248; GCF_900114625.1, s__Granulicella_C pectinivorans, 95.0, 77.03, 0.194; GCF_004115155.1, s__Granulicella_C sibirica, 95.0, 76.74, 0.168	60.54	11	0.96705	N/A
SRR23143844_bin_0002	SRR23143844	3.09874	4.46344	0.682576	129	30641	158281	Medium	88.83	1.23	Gradient Boost (General Model)	11	0.9	30641	305.255	3098740	0.68	3049	129	158281	Bacteria	Pseudomonadota	Alphaproteobacteria	Rhizobiales	Beijerinckiaceae	RH-AL1	0	N/A	N/A	N/A	N/A	N/A	GCF_009765775.1	95	d__Bacteria;p__Pseudomonadota;c__Alphaproteobacteria;o__Rhizobiales;f__Beijerinckiaceae;g__RH-AL1;s__RH-AL1 sp009765775	80.32	0.59	d__Bacteria;p__Pseudomonadota;c__Alphaproteobacteria;o__Rhizobiales;f__Beijerinckiaceae;g__RH-AL1;s__	taxonomic classification defined by topology and ANI	classification based on placement in class-level tree	GCA_901457705.2, s__RH-AL1 sp901457705, 95.0, 79.23, 0.505	82.07	11	0.96893	Genome not assigned to closest species as it falls outside its pre-defined ANI radius
SRR18162825_bin_0004	SRR18162825	3.90636	6.80834	0.614845	84	78143	151239	Medium	88.79	2.72	Gradient Boost (General Model)	11	0.888	78143	346.292	3906360	0.61	3344	84	151239	Bacteria	Acidobacteriota	Terriglobia	Terriglobales	Acidobacteriaceae	Tous-C9LFEB	0	N/A	N/A	N/A	N/A	N/A	GCA_903970445.1	95	d__Bacteria;p__Acidobacteriota;c__Terriglobia;o__Terriglobales;f__Acidobacteriaceae;g__Tous-C9LFEB;s__Tous-C9LFEB sp903970445	76.75	0.085	d__Bacteria;p__Acidobacteriota;c__Terriglobia;o__Terriglobales;f__Acidobacteriaceae;g__Tous-C9LFEB;s__	taxonomic classification defined by topology and ANI	classification based on placement in class-level tree	N/A	69.75	11	0.94365	N/A
ERR5055691_bin_0003	ERR5055691	3.90884	105.982	0.724764	212	25227	84814	Medium	88.77	0.98	Gradient Boost (General Model)	11	0.889	25227	309.033	3908845	0.72	3756	212	84814	Bacteria	Pseudomonadota	Alphaproteobacteria	Rhizobiales	Beijerinckiaceae	Lichenihabitans	0	N/A	N/A	N/A	N/A	N/A	GCF_004323635.1	95	d__Bacteria;p__Pseudomonadota;c__Alphaproteobacteria;o__Rhizobiales;f__Beijerinckiaceae;g__Lichenihabitans;s__Lichenihabitans psoromatis	77.37	0.252	d__Bacteria;p__Pseudomonadota;c__Alphaproteobacteria;o__Rhizobiales;f__Beijerinckiaceae;g__Lichenihabitans;s__	taxonomic classification defined by topology and ANI	classification based on placement in class-level tree	GCF_021730615.1, s__Lichenihabitans sp021730615, 95.0, 79.69, 0.552; GCF_004137685.1, s__Lichenihabitans minor, 95.0, 79.25, 0.497; GCF_004137085.1, s__Lichenihabitans ramalinae, 95.0, 79.12, 0.508	86.61	11	0.94437	Genome not assigned to closest species as it falls outside its pre-defined ANI radius
SRR16304065_bin_0009	SRR16304065	3.82794	13.2085	0.656576	109	52682	131066	Medium	88.76	0.27	Gradient Boost (General Model)	11	0.835	52682	320.064	3827938	0.66	3334	109	131066	Bacteria	Pseudomonadota	Alphaproteobacteria	Acetobacterales	Acetobacteraceae	BOG-908	0	N/A	N/A	N/A	N/A	N/A	GCA_903643085.1	95	d__Bacteria;p__Pseudomonadota;c__Alphaproteobacteria;o__Acetobacterales;f__Acetobacteraceae;g__BOG-908;s__BOG-908 sp903643085	83.93	0.671	d__Bacteria;p__Pseudomonadota;c__Alphaproteobacteria;o__Acetobacterales;f__Acetobacteraceae;g__BOG-908;s__	taxonomic classification defined by topology and ANI	classification based on placement in class-level tree	GCA_003133065.1, s__BOG-908 sp003133065, 95.0, 78.34, 0.352	61.33	11	0.97573	Genome not assigned to closest species as it falls outside its pre-defined ANI radius
SRR10277340_bin_0005	SRR10277340	3.24125	2.58646	0.630191	226	19144	68296	Medium	88.75	2.09	Neural Network (Specific Model)	11	0.899	19144	292.061	3241252	0.63	3336	226	68296	Bacteria	Acidobacteriota	Terriglobia	Terriglobales	Acidobacteriaceae	EB88	0	N/A	N/A	N/A	N/A	N/A	GCF_003858395.1	95	d__Bacteria;p__Acidobacteriota;c__Terriglobia;o__Terriglobales;f__Acidobacteriaceae;g__EB88;s__EB88 sp003858395	77.27	0.225	d__Bacteria;p__Acidobacteriota;c__Terriglobia;o__Terriglobales;f__Acidobacteriaceae;g__EB88;s__	taxonomic classification defined by topology and ANI	classification based on placement in class-level tree	N/A	80.68	11	0.929	N/A
SRR18162810_bin_0013	SRR18162810	3.43007	6.45651	0.735024	83	54242	152352	Medium	88.73	1.63	Gradient Boost (General Model)	11	0.907	54242	318.805	3430075	0.74	3260	83	152352	Bacteria	Actinomycetota	Actinomycetia	Actinomycetales	Angustibacteraceae	JACMOY01	0	N/A	N/A	N/A	N/A	N/A	GCA_014377795.1	95	d__Bacteria;p__Actinomycetota;c__Actinomycetia;o__Actinomycetales;f__Angustibacteraceae;g__JACMOY01;s__JACMOY01 sp014377795	81.77	0.686	d__Bacteria;p__Actinomycetota;c__Actinomycetia;o__Actinomycetales;f__Angustibacteraceae;g__JACMOY01;s__	taxonomic classification defined by topology and ANI	classification based on placement in class-level tree	N/A	84.17	11	0.89418	Genome not assigned to closest species as it falls outside its pre-defined ANI radius
SRR11456921_bin_0004	SRR11456921	4.24652	4.44524	0.650651	304	17211	71498	Medium	88.72	3.41	Gradient Boost (General Model)	11	0.911	17211	318.852	4246524	0.65	4054	304	71498	Bacteria	Pseudomonadota	Gammaproteobacteria	Nevskiales	Nevskiaceae	Nevskia	0	N/A	N/A	N/A	N/A	N/A	GCF_000420645.1	95	d__Bacteria;p__Pseudomonadota;c__Gammaproteobacteria;o__Nevskiales;f__Nevskiaceae;g__Nevskia;s__Nevskia ramosa	92.2	0.867	d__Bacteria;p__Pseudomonadota;c__Gammaproteobacteria;o__Nevskiales;f__Nevskiaceae;g__Nevskia;s__	taxonomic classification defined by topology and ANI	classification based on placement in class-level tree	GCA_023266035.1, s__Nevskia sp023266035, 95.0, 91.81, 0.766; GCA_903885465.1, s__Nevskia sp903885465, 95.0, 91.75, 0.743; GCA_013823855.1, s__Nevskia sp013823855, 95.0, 83.88, 0.613; GCA_021732745.1, s__Nevskia sp021732745, 95.0, 83.68, 0.556; GCA_021732705.1, s__Nevskia sp021732705, 95.0, 82.9, 0.594; GCA_903822975.1, s__Nevskia sp903822975, 95.0, 78.42, 0.32; GCA_016779605.1, s__Nevskia sp01677…	82.13	11	0.99812	Genome not assigned to closest species as it falls outside its pre-defined ANI radius
SRR16304065_bin_0001	SRR16304065	3.58487	9.77745	0.620815	121	47784	133376	Medium	88.69	2.07	Neural Network (Specific Model)	11	0.884	47784	343.102	3584874	0.62	3082	121	133376	Bacteria	Acidobacteriota	Terriglobia	Terriglobales	Acidobacteriaceae	Tous-C9LFEB	0	N/A	N/A	N/A	N/A	N/A	GCA_903970445.1	95	d__Bacteria;p__Acidobacteriota;c__Terriglobia;o__Terriglobales;f__Acidobacteriaceae;g__Tous-C9LFEB;s__Tous-C9LFEB sp903970445	77.45	0.167	d__Bacteria;p__Acidobacteriota;c__Terriglobia;o__Terriglobales;f__Acidobacteriaceae;g__Tous-C9LFEB;s__	taxonomic classification defined by topology and ANI	classification based on placement in class-level tree	N/A	77.12	11	0.94486	N/A
SRR12326202_bin_0007	SRR12326202	3.54134	22.3778	0.641559	41	117043	354975	Medium	88.65	5.69	Gradient Boost (General Model)	11	0.892	117043	332.987	3541339	0.64	3168	41	354975	Bacteria	Verrucomicrobiota	Verrucomicrobiae	Chthoniobacterales	SZAS-18	CAHJWO01	0	N/A	N/A	N/A	N/A	N/A	GCA_903642295.1	95	d__Bacteria;p__Verrucomicrobiota;c__Verrucomicrobiae;o__Chthoniobacterales;f__SZAS-18;g__CAHJWO01;s__CAHJWO01 sp903642295	77.39	0.193	d__Bacteria;p__Verrucomicrobiota;c__Verrucomicrobiae;o__Chthoniobacterales;f__SZAS-18;g__CAHJWO01;s__	taxonomic classification defined by topology and ANI	classification based on placement in class-level tree	N/A	77.64	11	0.8538	N/A
SRR16304109_bin_0002	SRR16304109	3.47011	11.2229	0.641103	45	106602	210741	Medium	88.61	1.91	Neural Network (Specific Model)	11	0.891	106602	341.434	3470105	0.64	3023	45	210741	Bacteria	Acidobacteriota	Terriglobia	Terriglobales	Acidobacteriaceae	EB88	0	N/A	N/A	N/A	N/A	N/A	GCF_003858395.1	95	d__Bacteria;p__Acidobacteriota;c__Terriglobia;o__Terriglobales;f__Acidobacteriaceae;g__EB88;s__EB88 sp003858395	77.75	0.313	d__Bacteria;p__Acidobacteriota;c__Terriglobia;o__Terriglobales;f__Acidobacteriaceae;g__EB88;s__	taxonomic classification defined by topology and ANI	classification based on placement in class-level tree	N/A	89.47	11	0.93271	N/A
SRR23143840_bin_0005	SRR23143840	5.11153	5.03596	0.408579	112	62683	260217	Medium	88.59	2.15	Neural Network (Specific Model)	11	0.825	62683	341.951	5111533	0.41	4112	112	260217	Bacteria	Bacteroidota	Bacteroidia	Cytophagales	Hymenobacteraceae	Adhaeribacter	0	N/A	N/A	N/A	N/A	N/A	N/A	N/A	N/A	N/A	N/A	d__Bacteria;p__Bacteroidota;c__Bacteroidia;o__Cytophagales;f__Hymenobacteraceae;g__Adhaeribacter;s__	ANI	classification based on placement in class-level tree	GCF_003340495.1, s__Adhaeribacter pallidiroseus, 95.0, 78.08, 0.36; GCF_014217805.1, s__Adhaeribacter swui, 95.0, 78.06, 0.364; GCF_014075995.1, s__Adhaeribacter radiodurans, 95.0, 78.03, 0.334; GCF_003023845.1, s__Adhaeribacter arboris, 95.0, 77.96, 0.34; GCF_008629685.1, s__Adhaeribacter rhizoryzae, 95.0, 77.07, 0.196; GCF_007991635.1, s__Adhaeribacter aerolatus, 95.0, 76.84, 0.161; GCF_0004733…	89.28	11	0.93684	N/A
SRR14722101_bin_0001	SRR14722101	3.21651	3.74038	0.627947	213	19414	64866	Medium	88.56	0.57	Gradient Boost (General Model)	11	0.877	19414	318.382	3216512	0.63	2960	213	64866	Bacteria	Acidobacteriota	Terriglobia	Terriglobales	Acidobacteriaceae	EB88	0	N/A	N/A	N/A	N/A	N/A	GCF_003858395.1	95	d__Bacteria;p__Acidobacteriota;c__Terriglobia;o__Terriglobales;f__Acidobacteriaceae;g__EB88;s__EB88 sp003858395	77.41	0.216	d__Bacteria;p__Acidobacteriota;c__Terriglobia;o__Terriglobales;f__Acidobacteriaceae;g__EB88;s__	taxonomic classification defined by topology and ANI	classification based on placement in class-level tree	N/A	78.15	11	0.90047	N/A
SRR23143835_bin_0009	SRR23143835	2.09314	10.7659	0.723937	135	17298	48383	Medium	88.55	0.28	Gradient Boost (General Model)	11	0.919	17298	293.747	2093136	0.72	2188	135	48383	Bacteria	Actinomycetota	Thermoleophilia	Solirubrobacterales	Solirubrobacteraceae	LC5-1	0	N/A	N/A	N/A	N/A	N/A	GCA_016781085.1	95	d__Bacteria;p__Actinomycetota;c__Thermoleophilia;o__Solirubrobacterales;f__Solirubrobacteraceae;g__LC5-1;s__LC5-1 sp016781085	79.01	0.41	d__Bacteria;p__Actinomycetota;c__Thermoleophilia;o__Solirubrobacterales;f__Solirubrobacteraceae;g__LC5-1;s__	taxonomic classification defined by topology and ANI	classification based on placement in class-level tree	N/A	67.27	11	0.90147	N/A
SRR11456922_bin_0003	SRR11456922	3.53827	14.0638	0.468551	76	58558	257627	Medium	88.52	0.28	Neural Network (Specific Model)	11	0.892	58558	299.021	3538268	0.47	3524	76	257627	Bacteria	Cyanobacteriota	Cyanobacteriia	Cyanobacteriales	Chamaesiphonaceae	JAAFHZ01	0	N/A	N/A	N/A	N/A	N/A	GCA_020059425.1	95	d__Bacteria;p__Cyanobacteriota;c__Cyanobacteriia;o__Cyanobacteriales;f__Chamaesiphonaceae;g__JAAFHZ01;s__JAAFHZ01 sp020059425	78.72	0.412	d__Bacteria;p__Cyanobacteriota;c__Cyanobacteriia;o__Cyanobacteriales;f__Chamaesiphonaceae;g__JAAFHZ01;s__	taxonomic classification defined by topology and ANI	classification based on placement in class-level tree	GCA_013297675.1, s__JAAFHZ01 sp013297675, 95.0, 76.64, 0.152	75.43	11	0.98034	N/A
SRR16304095_bin_0008	SRR16304095	3.02479	10.2718	0.648737	20	306186	531491	Medium	88.5	2.61	Neural Network (Specific Model)	11	0.897	306186	366.376	3024786	0.65	2471	20	531491	Bacteria	Acidobacteriota	Terriglobia	Terriglobales	Acidobacteriaceae	EB88	0	N/A	N/A	N/A	N/A	N/A	GCF_003858395.1	95	d__Bacteria;p__Acidobacteriota;c__Terriglobia;o__Terriglobales;f__Acidobacteriaceae;g__EB88;s__EB88 sp003858395	77.85	0.368	d__Bacteria;p__Acidobacteriota;c__Terriglobia;o__Terriglobales;f__Acidobacteriaceae;g__EB88;s__	taxonomic classification defined by topology and ANI	classification based on placement in class-level tree	N/A	84.11	11	0.93551	N/A
SRR16304113_bin_0001	SRR16304113	4.26218	5.39867	0.659087	335	16037	72617	Medium	88.41	5.81	Gradient Boost (General Model)	11	0.904	16037	304.668	4262180	0.66	4225	335	72617	Bacteria	Pseudomonadota	Alphaproteobacteria	Acetobacterales	Acetobacteraceae	Lichenicoccus	0	N/A	N/A	N/A	N/A	N/A	GCF_005844085.1	95	d__Bacteria;p__Pseudomonadota;c__Alphaproteobacteria;o__Acetobacterales;f__Acetobacteraceae;g__Lichenicoccus;s__Lichenicoccus roseus	80.65	0.476	d__Bacteria;p__Pseudomonadota;c__Alphaproteobacteria;o__Acetobacterales;f__Acetobacteraceae;g__Lichenicoccus;s__	taxonomic classification defined by topology and ANI	classification based on placement in class-level tree	N/A	63.89	11	0.92407	N/A
SRR18162824_bin_0002	SRR18162824	3.49849	5.41097	0.642178	137	37419	114605	Medium	88.4	0.5	Neural Network (Specific Model)	11	0.876	37419	332.241	3498489	0.64	3080	137	114605	Bacteria	Acidobacteriota	Terriglobia	Terriglobales	Acidobacteriaceae	Granulicella_C	0	N/A	N/A	N/A	N/A	N/A	GCA_903970285.1	95	d__Bacteria;p__Acidobacteriota;c__Terriglobia;o__Terriglobales;f__Acidobacteriaceae;g__Granulicella_C;s__Granulicella_C sp903970285	77.74	0.304	d__Bacteria;p__Acidobacteriota;c__Terriglobia;o__Terriglobales;f__Acidobacteriaceae;g__Granulicella_C;s__	taxonomic classification defined by topology and ANI	classification based on placement in class-level tree	GCF_000178975.2, s__Granulicella_C tundricola, 95.0, 78.5, 0.319; GCF_009914315.1, s__Granulicella_C sp009914315, 95.0, 78.43, 0.319; GCF_900188085.1, s__Granulicella_C rosea, 95.0, 78.33, 0.385; GCF_900114625.1, s__Granulicella_C pectinivorans, 95.0, 77.78, 0.229; GCF_004115155.1, s__Granulicella_C sibirica, 95.0, 77.77, 0.229	85.08	11	0.96436	N/A
SRR16304089_bin_0005	SRR16304089	4.18688	8.41294	0.625929	108	75357	155313	Medium	88.38	6.39	Neural Network (Specific Model)	11	0.886	75357	346.262	4186876	0.63	3575	108	155313	Bacteria	Acidobacteriota	Terriglobia	Terriglobales	Acidobacteriaceae	Bryocella	0	N/A	N/A	N/A	N/A	N/A	GCF_900108185.1	95	d__Bacteria;p__Acidobacteriota;c__Terriglobia;o__Terriglobales;f__Acidobacteriaceae;g__Bryocella;s__Bryocella elongata	77.32	0.168	d__Bacteria;p__Acidobacteriota;c__Terriglobia;o__Terriglobales;f__Acidobacteriaceae;g__Bryocella;s__	taxonomic classification defined by topology and ANI	classification based on placement in class-level tree	N/A	76.58	11	0.94022	Genome has more than 10.8% of markers with multiple hits
SRR23143843_bin_0007	SRR23143843	5.29066	4.02997	0.468912	76	105278	313106	Medium	88.36	0.48	Gradient Boost (General Model)	11	0.868	105278	327.182	5290656	0.47	4686	76	313106	Bacteria	Bacteroidota	Bacteroidia	Chitinophagales	Chitinophagaceae	Flavisolibacter	0	N/A	N/A	N/A	N/A	N/A	GCF_007970805.1	95	d__Bacteria;p__Bacteroidota;c__Bacteroidia;o__Chitinophagales;f__Chitinophagaceae;g__Flavisolibacter;s__Flavisolibacter ginsenosidimutans	76.53	0.163	d__Bacteria;p__Bacteroidota;c__Bacteroidia;o__Chitinophagales;f__Chitinophagaceae;g__Flavisolibacter;s__	taxonomic classification defined by topology and ANI	classification based on placement in class-level tree	GCA_013327885.1, s__Flavisolibacter sp013327885, 95.0, 76.89, 0.141; GCA_014163555.1, s__Flavisolibacter sp014163555, 95.0, 76.79, 0.138; GCF_003628535.1, s__Flavisolibacter nicotianae, 95.0, 76.69, 0.139; GCA_023392575.1, s__Flavisolibacter sp023392575, 95.0, 76.29, 0.129; GCA_023386045.1, s__Flavisolibacter sp023386045, 95.0, 76.06, 0.068; GCA_017745135.1, s__Flavisolibacter sp017745135, 95.0, …	81.81	11	0.97588	N/A
SRR23143843_bin_0001	SRR23143843	6.23126	6.17849	0.550761	348	31369	167755	Medium	88.34	0.22	Neural Network (Specific Model)	11	0.865	31369	305.361	6231263	0.55	5892	348	167755	Bacteria	Bacteroidota	Bacteroidia	Cytophagales	Spirosomaceae	Spirosoma	0	N/A	N/A	N/A	N/A	N/A	N/A	N/A	N/A	N/A	N/A	d__Bacteria;p__Bacteroidota;c__Bacteroidia;o__Cytophagales;f__Spirosomaceae;g__Spirosoma;s__	ANI	classification based on placement in class-level tree	GCF_002067135.1, s__Spirosoma rigui, 95.0, 78.69, 0.389; GCF_014282275.1, s__Spirosoma utsteinense, 95.0, 78.45, 0.413; GCF_001988955.1, s__Spirosoma montaniterrae, 95.0, 77.74, 0.323; GCF_013127955.1, s__Spirosoma taeanense, 95.0, 77.69, 0.297; GCF_012849055.1, s__Spirosoma sp012849055, 95.0, 77.55, 0.27; GCA_014377625.1, s__Spirosoma sp014377625, 95.0, 77.52, 0.312; GCF_004138325.1, s__Spirosom…	87.11	11	0.9775	N/A
SRR18162832_bin_0014	SRR18162832	3.43829	35.7062	0.651756	29	165222	298168	Medium	88.32	2.7	Neural Network (Specific Model)	11	0.892	165222	356.149	3438290	0.65	2876	29	298168	Bacteria	Acidobacteriota	Terriglobia	Terriglobales	Acidobacteriaceae	CAHJWL01	0	N/A	N/A	N/A	N/A	N/A	GCA_903642235.1	95	d__Bacteria;p__Acidobacteriota;c__Terriglobia;o__Terriglobales;f__Acidobacteriaceae;g__CAHJWL01;s__CAHJWL01 sp903642235	78.39	0.271	d__Bacteria;p__Acidobacteriota;c__Terriglobia;o__Terriglobales;f__Acidobacteriaceae;g__CAHJWL01;s__	taxonomic classification defined by topology and ANI	classification based on placement in class-level tree	N/A	83.73	11	0.92479	N/A
SRR16304077_bin_0002	SRR16304077	3.8984	8.70252	0.701448	198	25824	101279	Medium	88.27	0.58	Gradient Boost (General Model)	11	0.88	25824	319.604	3898398	0.7	3584	198	101279	Bacteria	Pseudomonadota	Alphaproteobacteria	Acetobacterales	Acetobacteraceae	Lichenicola	0	N/A	N/A	N/A	N/A	N/A	N/A	N/A	N/A	N/A	N/A	d__Bacteria;p__Pseudomonadota;c__Alphaproteobacteria;o__Acetobacterales;f__Acetobacteraceae;g__Lichenicola;s__	taxonomic classification defined by topology and ANI	classification based on placement in class-level tree	GCA_903844135.1, s__Lichenicola sp903844135, 95.0, 81.82, 0.504; GCF_013201075.1, s__Lichenicola cladoniae, 95.0, 80.22, 0.515; GCA_943912335.1, s__Lichenicola sp943912335, 95.0, 80.12, 0.41; GCA_024515975.1, s__Lichenicola sp024515975, 95.0, 80.08, 0.401	64.67	11	0.93331	Genome not assigned to closest species as it falls outside its pre-defined ANI radius
SRR23143840_bin_0006	SRR23143840	2.73645	14.1009	0.655644	81	53295	151297	Medium	88.21	1.08	Neural Network (Specific Model)	11	0.923	53295	309.144	2736449	0.66	2731	81	151297	Bacteria	Pseudomonadota	Alphaproteobacteria	Sphingomonadales	Sphingomonadaceae	Sphingomonas	0	N/A	N/A	N/A	N/A	N/A	GCF_900115745.1	95	d__Bacteria;p__Pseudomonadota;c__Alphaproteobacteria;o__Sphingomonadales;f__Sphingomonadaceae;g__Sphingomonas;s__Sphingomonas rubra	80.04	0.558	d__Bacteria;p__Pseudomonadota;c__Alphaproteobacteria;o__Sphingomonadales;f__Sphingomonadaceae;g__Sphingomonas;s__	taxonomic classification defined by topology and ANI	classification based on placement in class-level tree	GCF_014841615.1, s__Sphingomonas sp014841615, 95.0, 79.45, 0.51; GCF_001423765.1, s__Sphingomonas sp001423765, 95.0, 79.42, 0.516; GCA_018139225.1, s__Sphingomonas sp018139225, 95.0, 79.23, 0.528; GCA_002292295.1, s__Sphingomonas sp002292295, 95.0, 79.22, 0.488; GCF_003951315.1, s__Sphingomonas sp003951315, 95.0, 79.22, 0.524; GCF_014199625.1, s__Sphingomonas abaci, 95.0, 79.19, 0.505; GCA_913775…	89.91	11	0.97849	Genome not assigned to closest species as it falls outside its pre-defined ANI radius
SRR19097891_bin_0006	SRR19097891	6.6852	6.01475	0.631135	111	77488	244374	Medium	88.2	2.54	Neural Network (Specific Model)	11	0.887	77488	359.514	6685204	0.63	5505	111	244374	Bacteria	Planctomycetota	Planctomycetia	Isosphaerales	Isosphaeraceae	0	0	N/A	N/A	N/A	N/A	N/A	N/A	N/A	N/A	N/A	N/A	d__Bacteria;p__Planctomycetota;c__Planctomycetia;o__Isosphaerales;f__Isosphaeraceae;g__;s__	taxonomic novelty determined using RED	classification based on placement in class-level tree	N/A	64.07	11	0.90288	N/A
SRR16304067_bin_0003	SRR16304067	3.72578	6.8584	0.663022	161	32930	87904	Medium	88.18	1.63	Gradient Boost (General Model)	11	0.915	32930	317.556	3725783	0.66	3587	161	87904	Bacteria	Pseudomonadota	Alphaproteobacteria	Acetobacterales	Acetobacteraceae	LMUY01	0	N/A	N/A	N/A	N/A	N/A	GCF_009765685.1	95	d__Bacteria;p__Pseudomonadota;c__Alphaproteobacteria;o__Acetobacterales;f__Acetobacteraceae;g__LMUY01;s__LMUY01 sp009765685	78.19	0.341	d__Bacteria;p__Pseudomonadota;c__Alphaproteobacteria;o__Acetobacterales;f__Acetobacteraceae;g__LMUY01;s__	taxonomic classification defined by topology and ANI	classification based on placement in class-level tree	N/A	80.5	11	0.93047	N/A
SRR5947236_bin_0006	SRR5947236	4.08812	7.06626	0.693306	65	88511	453518	Medium	88.16	1.11	Neural Network (Specific Model)	11	0.903	88511	312.873	4088117	0.69	3941	65	453518	Bacteria	Pseudomonadota	Alphaproteobacteria	Rhizobiales	Beijerinckiaceae	Enterovirga	0	N/A	N/A	N/A	N/A	N/A	GCA_903644085.1	95	d__Bacteria;p__Pseudomonadota;c__Alphaproteobacteria;o__Rhizobiales;f__Beijerinckiaceae;g__Enterovirga;s__Enterovirga sp903644085	80.81	0.56	d__Bacteria;p__Pseudomonadota;c__Alphaproteobacteria;o__Rhizobiales;f__Beijerinckiaceae;g__Enterovirga;s__	taxonomic classification defined by topology and ANI	classification based on placement in class-level tree	GCA_019695455.1, s__Enterovirga extorquens_A, 95.0, 79.61, 0.501; GCF_013044135.1, s__Enterovirga sp013044135, 95.0, 79.56, 0.461; GCA_023423995.1, s__Enterovirga sp023423995, 95.0, 79.03, 0.404; GCA_019247255.1, s__Enterovirga sp019247255, 95.0, 78.88, 0.487; GCF_004363955.1, s__Enterovirga rhinocerotis, 95.0, 78.51, 0.375	85.26	11	0.95845	Genome not assigned to closest species as it falls outside its pre-defined ANI radius
SRR11456914_bin_0001	SRR11456914	4.02915	6.63003	0.707899	142	37775	127012	Medium	88.15	2.77	Neural Network (Specific Model)	11	0.898	37775	314.603	4029151	0.71	3841	142	127012	Bacteria	Actinomycetota	Actinomycetia	Propionibacteriales	Propionibacteriaceae	Friedmanniella	0	N/A	N/A	N/A	N/A	N/A	N/A	N/A	N/A	N/A	N/A	d__Bacteria;p__Actinomycetota;c__Actinomycetia;o__Propionibacteriales;f__Propionibacteriaceae;g__Friedmanniella;s__	taxonomic classification defined by topology and ANI	classification based on placement in class-level tree	GCF_017876495.1, s__Friedmanniella capsulata, 95.0, 82.11, 0.607; GCF_900105065.1, s__Friedmanniella luteola, 95.0, 81.82, 0.608; GCF_900105785.1, s__Friedmanniella sagamiharensis, 95.0, 79.61, 0.483; GCF_014193425.1, s__Friedmanniella antarctica, 95.0, 79.5, 0.45; GCF_900110855.1, s__Friedmanniella flava, 95.0, 79.44, 0.512	78.31	11	0.94988	Genome not assigned to closest species as it falls outside its pre-defined ANI radius
SRR19763055_bin_0006	SRR19763055	4.01599	11.2303	0.606514	25	216768	606729	Medium	88.1	1.13	Gradient Boost (General Model)	11	0.902	216768	306.812	4015992	0.61	3946	25	606729	Bacteria	Armatimonadota	Armatimonadia	Armatimonadales	Capsulimonadaceae	JAFAZD01	0	N/A	N/A	N/A	N/A	N/A	GCA_019239955.1	95	d__Bacteria;p__Armatimonadota;c__Armatimonadia;o__Armatimonadales;f__Capsulimonadaceae;g__JAFAZD01;s__JAFAZD01 sp019239955	76.54	0.179	d__Bacteria;p__Armatimonadota;c__Armatimonadia;o__Armatimonadales;f__Capsulimonadaceae;g__JAFAZD01;s__	taxonomic classification defined by topology and ANI	classification based on placement in class-level tree	N/A	84.41	11	0.86947	N/A
SRR16304071_bin_0005	SRR16304071	3.85364	18.9573	0.609465	103	59508	148615	Medium	88.09	2.08	Neural Network (Specific Model)	11	0.908	59508	346.204	3853641	0.61	3375	103	148615	Bacteria	Acidobacteriota	Terriglobia	Terriglobales	Acidobacteriaceae	Terriglobus	0	N/A	N/A	N/A	N/A	N/A	N/A	N/A	N/A	N/A	N/A	d__Bacteria;p__Acidobacteriota;c__Terriglobia;o__Terriglobales;f__Acidobacteriaceae;g__Terriglobus;s__	ANI	classification based on placement in class-level tree	GCF_000265425.1, s__Terriglobus roseus, 95.0, 78.38, 0.352; GCF_900105625.1, s__Terriglobus roseus_B, 95.0, 78.22, 0.355; GCF_900102185.1, s__Terriglobus roseus_A, 95.0, 77.99, 0.219; GCF_000800015.1, s__Terriglobus sp000800015, 95.0, 77.7, 0.228; GCA_018268855.1, s__Terriglobus sp018268855, 95.0, 77.24, 0.13; GCA_903642225.1, s__Terriglobus sp903642225, 95.0, 77.17, 0.144; GCA_023265355.1, s__Te…	89.57	11	0.9665	N/A
SRR10277345_bin_0002	SRR10277345	4.40792	4.37148	0.546191	71	116866	376767	Medium	88.07	0.73	Gradient Boost (General Model)	11	0.9	116866	309.066	4407915	0.55	4293	71	376767	Bacteria	Acidobacteriota	Terriglobia	Bryobacterales	Bryobacteraceae	Bog-105	0	N/A	N/A	N/A	N/A	N/A	GCA_019239585.1	95	d__Bacteria;p__Acidobacteriota;c__Terriglobia;o__Bryobacterales;f__Bryobacteraceae;g__Bog-105;s__Bog-105 sp019239585	76.44	0.042	d__Bacteria;p__Acidobacteriota;c__Terriglobia;o__Bryobacterales;f__Bryobacteraceae;g__Bog-105;s__	taxonomic classification defined by topology and ANI	classification based on placement in class-level tree	GCA_019240405.1, s__Bog-105 sp019240405, 95.0, 76.62, 0.032; GCA_019240475.1, s__Bog-105 sp019240475, 95.0, 76.37, 0.057; GCA_021324185.1, s__Bog-105 sp021324185, 95.0, 76.19, 0.043; GCA_021325235.1, s__Bog-105 sp021325235, 95.0, 76.16, 0.044; GCA_019233755.1, s__Bog-105 sp019233755, 95.0, 76.15, 0.046; GCA_019246575.1, s__Bog-105 sp019246575, 95.0, 76.09, 0.025; GCA_019243205.1, s__Bog-105 sp019…	79.76	11	0.95922	N/A
SRR10277340_bin_0002	SRR10277340	3.40271	3.83098	0.67659	240	19023	72156	Medium	88	2.04	Gradient Boost (General Model)	11	0.88	19023	267.846	3402710	0.68	3739	240	72156	Bacteria	Pseudomonadota	Alphaproteobacteria	Sphingomonadales	Sphingomonadaceae	Sphingomonas	0	N/A	N/A	N/A	N/A	N/A	GCF_903643035.1	95	d__Bacteria;p__Pseudomonadota;c__Alphaproteobacteria;o__Sphingomonadales;f__Sphingomonadaceae;g__Sphingomonas;s__Sphingomonas sp903643035	80.24	0.415	d__Bacteria;p__Pseudomonadota;c__Alphaproteobacteria;o__Sphingomonadales;f__Sphingomonadaceae;g__Sphingomonas;s__	taxonomic classification defined by topology and ANI	classification based on placement in class-level tree	GCF_903643065.1, s__Sphingomonas sp903643065, 95.0, 80.22, 0.449; GCF_903644135.1, s__Sphingomonas sp903644135, 95.0, 80.04, 0.45; GCF_000632225.1, s__Sphingomonas sp000632225, 95.0, 79.52, 0.41; GCF_003951315.1, s__Sphingomonas sp003951315, 95.0, 79.52, 0.379; GCF_014199415.1, s__Sphingomonas endophytica, 95.0, 79.48, 0.356; GCF_900115745.1, s__Sphingomonas rubra, 95.0, 79.46, 0.399; GCF_0141949…	77.52	11	0.96508	N/A
SRR10277320_bin_0001	SRR10277320	3.59739	4.1575	0.625334	209	24713	110990	Medium	87.91	1.23	Neural Network (Specific Model)	11	0.895	24713	302.121	3597392	0.63	3561	209	110990	Bacteria	Acidobacteriota	Terriglobia	Terriglobales	Acidobacteriaceae	EB88	0	N/A	N/A	N/A	N/A	N/A	GCF_003858395.1	95	d__Bacteria;p__Acidobacteriota;c__Terriglobia;o__Terriglobales;f__Acidobacteriaceae;g__EB88;s__EB88 sp003858395	77.2	0.226	d__Bacteria;p__Acidobacteriota;c__Terriglobia;o__Terriglobales;f__Acidobacteriaceae;g__EB88;s__	taxonomic classification defined by topology and ANI	classification based on placement in class-level tree	N/A	83.93	11	0.93255	N/A
SRR10277328_bin_0001	SRR10277328	3.44458	3.37467	0.628532	284	17655	65333	Medium	87.87	0.78	Neural Network (Specific Model)	11	0.898	17655	295.817	3444584	0.63	3496	284	65333	Bacteria	Acidobacteriota	Terriglobia	Terriglobales	Acidobacteriaceae	EB88	0	N/A	N/A	N/A	N/A	N/A	GCF_003858395.1	95	d__Bacteria;p__Acidobacteriota;c__Terriglobia;o__Terriglobales;f__Acidobacteriaceae;g__EB88;s__EB88 sp003858395	77.3	0.238	d__Bacteria;p__Acidobacteriota;c__Terriglobia;o__Terriglobales;f__Acidobacteriaceae;g__EB88;s__	taxonomic classification defined by topology and ANI	classification based on placement in class-level tree	N/A	89.47	11	0.93188	N/A
SRR16304067_bin_0001	SRR16304067	3.43485	19.7231	0.687097	249	20120	87239	Medium	87.86	1.57	Gradient Boost (General Model)	11	0.892	20120	293.149	3434853	0.69	3491	249	87239	Bacteria	Pseudomonadota	Alphaproteobacteria	Caulobacterales	Caulobacteraceae	CAHJWH01	0	N/A	N/A	N/A	N/A	N/A	GCF_903642205.1	95	d__Bacteria;p__Pseudomonadota;c__Alphaproteobacteria;o__Caulobacterales;f__Caulobacteraceae;g__CAHJWH01;s__CAHJWH01 sp903642205	82.34	0.544	d__Bacteria;p__Pseudomonadota;c__Alphaproteobacteria;o__Caulobacterales;f__Caulobacteraceae;g__CAHJWH01;s__	taxonomic classification defined by topology and ANI	classification based on placement in class-level tree	GCF_009765965.1, s__CAHJWH01 sp009765965, 95.0, 80.4, 0.466	77.6	11	0.97138	Genome not assigned to closest species as it falls outside its pre-defined ANI radius
SRR19097882_bin_0009	SRR19097882	3.65301	14.953	0.680788	128	35930	125809	Medium	87.79	0.1	Neural Network (Specific Model)	11	0.88	35930	297.803	3653012	0.68	3605	128	125809	Bacteria	Pseudomonadota	Alphaproteobacteria	Rhizobiales	Beijerinckiaceae	Methylobacterium	0	N/A	N/A	N/A	N/A	N/A	GCA_019745455.1	95	d__Bacteria;p__Pseudomonadota;c__Alphaproteobacteria;o__Rhizobiales;f__Beijerinckiaceae;g__Methylobacterium;s__Methylobacterium sp019745455	90.51	0.858	d__Bacteria;p__Pseudomonadota;c__Alphaproteobacteria;o__Rhizobiales;f__Beijerinckiaceae;g__Methylobacterium;s__	taxonomic classification defined by topology and ANI	classification based on placement in class-level tree	GCF_001423265.1, s__Methylobacterium sp001423265, 95.0, 84.39, 0.766; GCF_022179305.1, s__Methylobacterium iners, 95.0, 83.28, 0.719; GCF_022829445.1, s__Methylobacterium sp022829445, 95.0, 82.81, 0.695; GCF_001422885.1, s__Methylobacterium sp001422885, 95.0, 82.67, 0.711; GCF_022829285.1, s__Methylobacterium sp022829285, 95.0, 82.64, 0.707; GCF_001422375.1, s__Methylobacterium sp001422375, 95.0,…	84.79	11	0.99361	Genome not assigned to closest species as it falls outside its pre-defined ANI radius
SRR16304081_bin_0004	SRR16304081	3.05715	4.78304	0.627406	189	22146	57073	Medium	87.76	1.43	Gradient Boost (General Model)	11	0.898	22146	330.253	3057152	0.63	2774	189	57073	Bacteria	Acidobacteriota	Terriglobia	Terriglobales	Acidobacteriaceae	Granulicella_C	0	N/A	N/A	N/A	N/A	N/A	GCA_903970285.1	95	d__Bacteria;p__Acidobacteriota;c__Terriglobia;o__Terriglobales;f__Acidobacteriaceae;g__Granulicella_C;s__Granulicella_C sp903970285	77.73	0.29	d__Bacteria;p__Acidobacteriota;c__Terriglobia;o__Terriglobales;f__Acidobacteriaceae;g__Granulicella_C;s__	taxonomic classification defined by topology and ANI	classification based on placement in class-level tree	GCF_000178975.2, s__Granulicella_C tundricola, 95.0, 78.35, 0.311; GCF_009914315.1, s__Granulicella_C sp009914315, 95.0, 78.18, 0.284; GCF_900188085.1, s__Granulicella_C rosea, 95.0, 77.94, 0.298; GCF_004115155.1, s__Granulicella_C sibirica, 95.0, 77.67, 0.21; GCF_900114625.1, s__Granulicella_C pectinivorans, 95.0, 77.58, 0.236	64.89	11	0.96739	N/A
SRR16304106_bin_0001	SRR16304106	3.30257	4.62778	0.627598	155	27024	123880	Medium	87.76	1.76	Neural Network (Specific Model)	11	0.885	27024	332.652	3302574	0.63	2933	155	123880	Bacteria	Acidobacteriota	Terriglobia	Terriglobales	Acidobacteriaceae	EB88	0	N/A	N/A	N/A	N/A	N/A	GCF_003858395.1	95	d__Bacteria;p__Acidobacteriota;c__Terriglobia;o__Terriglobales;f__Acidobacteriaceae;g__EB88;s__EB88 sp003858395	77.9	0.327	d__Bacteria;p__Acidobacteriota;c__Terriglobia;o__Terriglobales;f__Acidobacteriaceae;g__EB88;s__	taxonomic classification defined by topology and ANI	classification based on placement in class-level tree	N/A	88.38	11	0.93448	N/A
SRR18162810_bin_0006	SRR18162810	3.18893	6.76154	0.671479	81	56577	219505	Medium	87.71	3.97	Neural Network (Specific Model)	11	0.909	56577	319.273	3188931	0.67	3031	81	219505	Bacteria	Pseudomonadota	Alphaproteobacteria	Sphingomonadales	Sphingomonadaceae	Sphingomonas	0	N/A	N/A	N/A	N/A	N/A	GCF_006438955.1	95	d__Bacteria;p__Pseudomonadota;c__Alphaproteobacteria;o__Sphingomonadales;f__Sphingomonadaceae;g__Sphingomonas;s__Sphingomonas oligophenolica	80.89	0.509	d__Bacteria;p__Pseudomonadota;c__Alphaproteobacteria;o__Sphingomonadales;f__Sphingomonadaceae;g__Sphingomonas;s__	taxonomic classification defined by topology and ANI	classification based on placement in class-level tree	GCF_024211255.1, s__Sphingomonas sp024211255, 95.0, 81.53, 0.56; GCA_002292295.1, s__Sphingomonas sp002292295, 95.0, 81.45, 0.581; GCF_000764535.1, s__Sphingomonas taxi, 95.0, 81.38, 0.579; GCF_000632225.1, s__Sphingomonas sp000632225, 95.0, 81.31, 0.595; GCF_013409985.1, s__Sphingomonas melonis_A, 95.0, 81.29, 0.592; GCF_007995065.1, s__Sphingomonas ginsenosidivorax, 95.0, 81.27, 0.555; GCF_0030…	81.33	11	0.95211	Genome not assigned to closest species as it falls outside its pre-defined ANI radius
SRR23143833_bin_0008	SRR23143833	3.29536	3.54462	0.653725	172	25435	66203	Medium	87.66	3.97	Neural Network (Specific Model)	11	0.863	25435	281.996	3295364	0.65	3368	172	66203	Bacteria	Deinococcota	Deinococci	Deinococcales	Trueperaceae	Truepera	0	N/A	N/A	N/A	N/A	N/A	GCA_902806425.1	95	d__Bacteria;p__Deinococcota;c__Deinococci;o__Deinococcales;f__Trueperaceae;g__Truepera;s__Truepera sp902806425	79.14	0.458	d__Bacteria;p__Deinococcota;c__Deinococci;o__Deinococcales;f__Trueperaceae;g__Truepera;s__	taxonomic classification defined by topology and ANI	classification based on placement in class-level tree	GCF_000092425.1, s__Truepera radiovictrix, 95.0, 77.93, 0.332	78.31	11	0.95155	N/A
SRR14722150_bin_0001	SRR14722150	4.56441	4.18818	0.621489	292	21187	90422	Medium	87.66	6.73	Neural Network (Specific Model)	11	0.896	21187	319.555	4564413	0.62	4275	292	90422	Bacteria	Acidobacteriota	Terriglobia	Terriglobales	Acidobacteriaceae	Granulicella_C	0	N/A	N/A	N/A	N/A	N/A	GCA_903970285.1	95	d__Bacteria;p__Acidobacteriota;c__Terriglobia;o__Terriglobales;f__Acidobacteriaceae;g__Granulicella_C;s__Granulicella_C sp903970285	77.73	0.269	d__Bacteria;p__Acidobacteriota;c__Terriglobia;o__Terriglobales;f__Acidobacteriaceae;g__Granulicella_C;s__	taxonomic classification defined by topology and ANI	classification based on placement in class-level tree	GCF_900188085.1, s__Granulicella_C rosea, 95.0, 78.52, 0.327; GCF_009914315.1, s__Granulicella_C sp009914315, 95.0, 78.19, 0.243; GCF_000178975.2, s__Granulicella_C tundricola, 95.0, 77.8, 0.227; GCF_900114625.1, s__Granulicella_C pectinivorans, 95.0, 77.48, 0.203; GCF_004115155.1, s__Granulicella_C sibirica, 95.0, 77.34, 0.161	74.14	11	0.96604	N/A
ERR9935909_bin_0008	ERR9935909	3.08165	6.62767	0.647644	304	12220	39365	Medium	87.57	2.58	Gradient Boost (General Model)	11	0.909	12220	313.553	3081652	0.65	2987	304	39365	Bacteria	Pseudomonadota	Alphaproteobacteria	Acetobacterales	Acetobacteraceae	Lichenicoccus	0	N/A	N/A	N/A	N/A	N/A	GCF_005844085.1	95	d__Bacteria;p__Pseudomonadota;c__Alphaproteobacteria;o__Acetobacterales;f__Acetobacteraceae;g__Lichenicoccus;s__Lichenicoccus roseus	79.06	0.422	d__Bacteria;p__Pseudomonadota;c__Alphaproteobacteria;o__Acetobacterales;f__Acetobacteraceae;g__Lichenicoccus;s__	taxonomic classification defined by topology and ANI	classification based on placement in class-level tree	N/A	57.04	11	0.92166	N/A
SRR19097890_bin_0001	SRR19097890	4.0464	4.68922	0.718719	327	16622	49612	Medium	87.56	0.78	Neural Network (Specific Model)	11	0.851	16622	314.223	4046400	0.72	3659	327	49612	Bacteria	Planctomycetota	Phycisphaerae	Phycisphaerales	Phycisphaeraceae	Phycisphaera	0	N/A	N/A	N/A	N/A	N/A	GCF_000284115.1	95	d__Bacteria;p__Planctomycetota;c__Phycisphaerae;o__Phycisphaerales;f__Phycisphaeraceae;g__Phycisphaera;s__Phycisphaera mikurensis	83.51	0.673	d__Bacteria;p__Planctomycetota;c__Phycisphaerae;o__Phycisphaerales;f__Phycisphaeraceae;g__Phycisphaera;s__	taxonomic classification defined by topology and ANI	classification based on placement in class-level tree	N/A	79.98	11	0.97883	Genome not assigned to closest species as it falls outside its pre-defined ANI radius
SRR5947237_bin_0006	SRR5947237	3.18633	8.14083	0.682797	115	39624	179850	Medium	87.55	1.83	Gradient Boost (General Model)	11	0.89	39624	298.335	3186334	0.68	3174	115	179850	Bacteria	Pseudomonadota	Alphaproteobacteria	Rhizobiales	Beijerinckiaceae	RH-AL1	0	N/A	N/A	N/A	N/A	N/A	GCA_901457705.2	95	d__Bacteria;p__Pseudomonadota;c__Alphaproteobacteria;o__Rhizobiales;f__Beijerinckiaceae;g__RH-AL1;s__RH-AL1 sp901457705	81.01	0.656	d__Bacteria;p__Pseudomonadota;c__Alphaproteobacteria;o__Rhizobiales;f__Beijerinckiaceae;g__RH-AL1;s__	taxonomic classification defined by topology and ANI	classification based on placement in class-level tree	GCF_009765775.1, s__RH-AL1 sp009765775, 95.0, 79.19, 0.515	87.88	11	0.96049	Genome not assigned to closest species as it falls outside its pre-defined ANI radius
SRR10277318_bin_0004	SRR10277318	3.45648	4.38918	0.680038	64	69753	332666	Medium	87.49	0.74	Gradient Boost (General Model)	11	0.876	69753	308.735	3456485	0.68	3276	64	332666	Bacteria	Pseudomonadota	Alphaproteobacteria	Rhizobiales	Beijerinckiaceae	Lichenihabitans	0	N/A	N/A	N/A	N/A	N/A	N/A	N/A	N/A	N/A	N/A	d__Bacteria;p__Pseudomonadota;c__Alphaproteobacteria;o__Rhizobiales;f__Beijerinckiaceae;g__Lichenihabitans;s__	taxonomic classification defined by topology and ANI	classification based on placement in class-level tree	GCF_004137085.1, s__Lichenihabitans ramalinae, 95.0, 81.05, 0.637; GCF_021730615.1, s__Lichenihabitans sp021730615, 95.0, 80.85, 0.638; GCF_004137685.1, s__Lichenihabitans minor, 95.0, 80.82, 0.619; GCF_004323635.1, s__Lichenihabitans psoromatis, 95.0, 77.46, 0.238	82.34	11	0.963	Genome not assigned to closest species as it falls outside its pre-defined ANI radius
SRR16304094_bin_0003	SRR16304094	3.27571	22.0808	0.69113	170	31179	117801	Medium	87.49	1.27	Gradient Boost (General Model)	11	0.889	31179	302.313	3275714	0.69	3217	170	117801	Bacteria	Pseudomonadota	Alphaproteobacteria	Caulobacterales	Caulobacteraceae	CAHJWH01	0	N/A	N/A	N/A	N/A	N/A	GCF_903642205.1	95	d__Bacteria;p__Pseudomonadota;c__Alphaproteobacteria;o__Caulobacterales;f__Caulobacteraceae;g__CAHJWH01;s__CAHJWH01 sp903642205	82.55	0.586	d__Bacteria;p__Pseudomonadota;c__Alphaproteobacteria;o__Caulobacterales;f__Caulobacteraceae;g__CAHJWH01;s__	taxonomic classification defined by topology and ANI	classification based on placement in class-level tree	GCF_009765965.1, s__CAHJWH01 sp009765965, 95.0, 80.36, 0.5	72.47	11	0.96817	Genome not assigned to closest species as it falls outside its pre-defined ANI radius
SRR16304079_bin_0010	SRR16304079	3.46961	7.57684	0.609215	49	124094	355543	Medium	87.47	0.13	Neural Network (Specific Model)	11	0.879	124094	327.242	3469608	0.61	3113	49	355543	Bacteria	Acidobacteriota	Terriglobia	Terriglobales	Acidobacteriaceae	EB88	0	N/A	N/A	N/A	N/A	N/A	GCF_003858395.1	95	d__Bacteria;p__Acidobacteriota;c__Terriglobia;o__Terriglobales;f__Acidobacteriaceae;g__EB88;s__EB88 sp003858395	76.79	0.196	d__Bacteria;p__Acidobacteriota;c__Terriglobia;o__Terriglobales;f__Acidobacteriaceae;g__EB88;s__	taxonomic classification defined by topology and ANI	classification based on placement in class-level tree	N/A	75.77	11	0.89758	N/A
SRR16304070_bin_0001	SRR16304070	3.01671	11.1371	0.627257	82	48701	232508	Medium	87.47	2.52	Gradient Boost (General Model)	11	0.87	48701	351.907	3016712	0.63	2488	82	232508	Bacteria	Acidobacteriota	Terriglobia	Terriglobales	Acidobacteriaceae	EB88	0	N/A	N/A	N/A	N/A	N/A	GCF_003858395.1	95	d__Bacteria;p__Acidobacteriota;c__Terriglobia;o__Terriglobales;f__Acidobacteriaceae;g__EB88;s__EB88 sp003858395	77.4	0.242	d__Bacteria;p__Acidobacteriota;c__Terriglobia;o__Terriglobales;f__Acidobacteriaceae;g__EB88;s__	taxonomic classification defined by topology and ANI	classification based on placement in class-level tree	N/A	80.48	11	0.90125	N/A
SRR14573781_bin_0001	SRR14573781	4.1496	11.5115	0.558694	52	106091	326274	Medium	87.45	1.24	Gradient Boost (General Model)	11	0.916	106091	339.05	4149597	0.56	3746	52	326274	Bacteria	Acidobacteriota	Terriglobia	Bryobacterales	Bryobacteraceae	Bog-105	0	N/A	N/A	N/A	N/A	N/A	GCA_019239585.1	95	d__Bacteria;p__Acidobacteriota;c__Terriglobia;o__Bryobacterales;f__Bryobacteraceae;g__Bog-105;s__Bog-105 sp019239585	76.23	0.039	d__Bacteria;p__Acidobacteriota;c__Terriglobia;o__Bryobacterales;f__Bryobacteraceae;g__Bog-105;s__	taxonomic classification defined by topology and ANI	classification based on placement in class-level tree	GCA_021325235.1, s__Bog-105 sp021325235, 95.0, 76.52, 0.058; GCA_019244945.1, s__Bog-105 sp019244945, 95.0, 76.4, 0.031; GCA_019244055.1, s__Bog-105 sp019244055, 95.0, 76.38, 0.043; GCA_019240405.1, s__Bog-105 sp019240405, 95.0, 76.36, 0.037; GCA_019246575.1, s__Bog-105 sp019246575, 95.0, 76.34, 0.026; GCA_019233755.1, s__Bog-105 sp019233755, 95.0, 76.29, 0.054; GCA_019243205.1, s__Bog-105 sp0192…	68.24	11	0.96028	N/A
SRR14722170_bin_0002	SRR14722170	2.86717	4.89541	0.651252	145	28827	100745	Medium	87.44	3.6	Neural Network (Specific Model)	11	0.9	28827	347.697	2867173	0.65	2477	145	100745	Bacteria	Acidobacteriota	Terriglobia	Terriglobales	Acidobacteriaceae	EB88	0	N/A	N/A	N/A	N/A	N/A	GCF_003858395.1	95	d__Bacteria;p__Acidobacteriota;c__Terriglobia;o__Terriglobales;f__Acidobacteriaceae;g__EB88;s__EB88 sp003858395	77.88	0.393	d__Bacteria;p__Acidobacteriota;c__Terriglobia;o__Terriglobales;f__Acidobacteriaceae;g__EB88;s__	taxonomic classification defined by topology and ANI	classification based on placement in class-level tree	N/A	80.6	11	0.93557	N/A
SRR14722154_bin_0003	SRR14722154	3.68774	8.81516	0.700428	153	35160	117930	Medium	87.35	4.5	Gradient Boost (General Model)	11	0.893	35160	314.934	3687738	0.7	3493	153	117930	Bacteria	Pseudomonadota	Alphaproteobacteria	Acetobacterales	Acetobacteraceae	Lichenicola	0	N/A	N/A	N/A	N/A	N/A	N/A	N/A	N/A	N/A	N/A	d__Bacteria;p__Pseudomonadota;c__Alphaproteobacteria;o__Acetobacterales;f__Acetobacteraceae;g__Lichenicola;s__	taxonomic classification defined by topology and ANI	classification based on placement in class-level tree	GCA_903844135.1, s__Lichenicola sp903844135, 95.0, 81.66, 0.534; GCF_013201075.1, s__Lichenicola cladoniae, 95.0, 80.17, 0.578; GCA_943912335.1, s__Lichenicola sp943912335, 95.0, 80.16, 0.449; GCA_024515975.1, s__Lichenicola sp024515975, 95.0, 79.98, 0.454	71.62	11	0.93704	Genome not assigned to closest species as it falls outside its pre-defined ANI radius
SRR19097873_bin_0026	SRR19097873	3.0906	31.6898	0.667704	98	46187	167264	Medium	87.31	1.4	Neural Network (Specific Model)	11	0.92	46187	312.446	3090597	0.67	3040	98	167264	Bacteria	Pseudomonadota	Alphaproteobacteria	Sphingomonadales	Sphingomonadaceae	Sphingomonas	0	N/A	N/A	N/A	N/A	N/A	N/A	N/A	N/A	N/A	N/A	d__Bacteria;p__Pseudomonadota;c__Alphaproteobacteria;o__Sphingomonadales;f__Sphingomonadaceae;g__Sphingomonas;s__	taxonomic classification defined by topology and ANI	classification based on placement in class-level tree	GCF_024211255.1, s__Sphingomonas sp024211255, 95.0, 80.16, 0.509; GCF_900115745.1, s__Sphingomonas rubra, 95.0, 80.1, 0.477; GCA_002292295.1, s__Sphingomonas sp002292295, 95.0, 80.09, 0.52; GCF_003951315.1, s__Sphingomonas sp003951315, 95.0, 80.05, 0.504; GCF_000764535.1, s__Sphingomonas taxi, 95.0, 79.95, 0.512; GCF_007995065.1, s__Sphingomonas ginsenosidivorax, 95.0, 79.95, 0.516; GCF_014199625…	83.75	11	0.94484	Genome not assigned to closest species as it falls outside its pre-defined ANI radius
SRR19763049_bin_0001	SRR19763049	3.36404	6.28132	0.690946	165	28871	101076	Medium	87.3	0.18	Neural Network (Specific Model)	11	0.895	28871	291.823	3364038	0.69	3447	165	101076	Bacteria	Pseudomonadota	Alphaproteobacteria	Sphingomonadales	Sphingomonadaceae	Sphingomonas	0	N/A	N/A	N/A	N/A	N/A	GCF_903643035.1	95	d__Bacteria;p__Pseudomonadota;c__Alphaproteobacteria;o__Sphingomonadales;f__Sphingomonadaceae;g__Sphingomonas;s__Sphingomonas sp903643035	81.09	0.494	d__Bacteria;p__Pseudomonadota;c__Alphaproteobacteria;o__Sphingomonadales;f__Sphingomonadaceae;g__Sphingomonas;s__	taxonomic classification defined by topology and ANI	classification based on placement in class-level tree	GCF_903643065.1, s__Sphingomonas sp903643065, 95.0, 80.59, 0.492; GCF_903644135.1, s__Sphingomonas sp903644135, 95.0, 80.58, 0.501; GCF_900115745.1, s__Sphingomonas rubra, 95.0, 80.46, 0.478; GCA_023386515.1, s__Sphingomonas sp023386515, 95.0, 80.19, 0.529; GCF_024211255.1, s__Sphingomonas sp024211255, 95.0, 80.18, 0.494; GCF_013409985.1, s__Sphingomonas melonis_A, 95.0, 80.12, 0.509; GCF_0043458…	79.92	11	0.96435	Genome not assigned to closest species as it falls outside its pre-defined ANI radius
SRR23143843_bin_0009	SRR23143843	4.0852	14.2294	0.593588	72	80623	181103	Medium	87.28	1.51	Gradient Boost (General Model)	11	0.873	80623	332.983	4085200	0.59	3575	72	181103	Bacteria	Armatimonadota	Abditibacteria	Abditibacteriales	Abditibacteriaceae	Abditibacterium	0	N/A	N/A	N/A	N/A	N/A	GCF_002973605.1	95	d__Bacteria;p__Armatimonadota;c__Abditibacteria;o__Abditibacteriales;f__Abditibacteriaceae;g__Abditibacterium;s__Abditibacterium utsteinense	79.95	0.579	d__Bacteria;p__Armatimonadota;c__Abditibacteria;o__Abditibacteriales;f__Abditibacteriaceae;g__Abditibacterium;s__	taxonomic classification defined by topology and ANI	classification based on placement in class-level tree	GCA_019348295.1, s__Abditibacterium sp019348295, 95.0, 79.15, 0.504; GCA_023169805.1, s__Abditibacterium sp023169805, 95.0, 76.37, 0.145; GCA_004172935.1, s__Abditibacterium sp004172935, 95.0, 76.06, 0.134	86.26	11	0.9694	Genome not assigned to closest species as it falls outside its pre-defined ANI radius
SRR18162825_bin_0001	SRR18162825	3.46572	5.97341	0.679023	93	52314	214057	Medium	87.27	1.18	Neural Network (Specific Model)	11	0.896	52314	310.669	3465723	0.68	3339	93	214057	Bacteria	Pseudomonadota	Alphaproteobacteria	Sphingomonadales	Sphingomonadaceae	Sphingomonas_N	0	N/A	N/A	N/A	N/A	N/A	GCA_903871605.1	95	d__Bacteria;p__Pseudomonadota;c__Alphaproteobacteria;o__Sphingomonadales;f__Sphingomonadaceae;g__Sphingomonas_N;s__Sphingomonas_N sp903871605	86.3	0.666	d__Bacteria;p__Pseudomonadota;c__Alphaproteobacteria;o__Sphingomonadales;f__Sphingomonadaceae;g__Sphingomonas_N;s__	taxonomic classification defined by topology and ANI	classification based on placement in class-level tree	GCF_000383095.1, s__Sphingomonas_N sp000383095, 95.0, 81.82, 0.559; GCF_011762195.1, s__Sphingomonas_N oligoaromativorans, 95.0, 81.77, 0.568; GCF_013778325.1, s__Sphingomonas_N chungangi, 95.0, 81.65, 0.575; GCA_000333335.1, s__Sphingomonas_N sp000333335, 95.0, 81.15, 0.443; GCF_023822065.1, s__Sphingomonas_N morindae, 95.0, 80.13, 0.551; GCA_019239915.1, s__Sphingomonas_N sp019239915, 95.0, 79.…	90.8	11	0.98836	Genome not assigned to closest species as it falls outside its pre-defined ANI radius
SRR16304083_bin_0003	SRR16304083	3.69137	6.44737	0.605183	86	63420	213304	Medium	87.25	0.57	Neural Network (Specific Model)	11	0.868	63420	324.852	3691369	0.61	3295	86	213304	Bacteria	Acidobacteriota	Terriglobia	Terriglobales	Acidobacteriaceae	EB88	0	N/A	N/A	N/A	N/A	N/A	GCF_003858395.1	95	d__Bacteria;p__Acidobacteriota;c__Terriglobia;o__Terriglobales;f__Acidobacteriaceae;g__EB88;s__EB88 sp003858395	76.88	0.18	d__Bacteria;p__Acidobacteriota;c__Terriglobia;o__Terriglobales;f__Acidobacteriaceae;g__EB88;s__	taxonomic classification defined by topology and ANI	classification based on placement in class-level tree	N/A	82.05	11	0.8983	N/A
SRR19097885_bin_0002	SRR19097885	4.26972	9.29269	0.715996	244	23643	106933	Medium	87.25	1.2	Gradient Boost (General Model)	11	0.894	23643	293.735	4269724	0.72	4341	244	106933	Bacteria	Pseudomonadota	Alphaproteobacteria	Rhizobiales	Labraceae	Labrys	0	N/A	N/A	N/A	N/A	N/A	N/A	N/A	N/A	N/A	N/A	d__Bacteria;p__Pseudomonadota;c__Alphaproteobacteria;o__Rhizobiales;f__Labraceae;g__Labrys;s__	taxonomic novelty determined using RED	classification based on placement in class-level tree	N/A	80.58	11	0.90596	N/A
SRR11456921_bin_0010	SRR11456921	3.61525	7.66285	0.631124	115	41240	134256	Medium	87.23	1.92	Neural Network (Specific Model)	11	0.895	41240	304.901	3615253	0.63	3543	115	134256	Bacteria	Pseudomonadota	Alphaproteobacteria	Rhizobiales	Devosiaceae	Devosia	0	N/A	N/A	N/A	N/A	N/A	GCF_900128975.1	95	d__Bacteria;p__Pseudomonadota;c__Alphaproteobacteria;o__Rhizobiales;f__Devosiaceae;g__Devosia;s__Devosia limi	80.44	0.524	d__Bacteria;p__Pseudomonadota;c__Alphaproteobacteria;o__Rhizobiales;f__Devosiaceae;g__Devosia;s__	taxonomic classification defined by topology and ANI	classification based on placement in class-level tree	GCF_001426345.1, s__Devosia sp001426345, 95.0, 80.67, 0.547; GCA_014860165.1, s__Devosia sp014860165, 95.0, 80.44, 0.518; GCA_018828145.1, s__Devosia sp018828145, 95.0, 80.42, 0.548; GCA_900470445.1, s__Devosia sp900470445, 95.0, 80.42, 0.554; GCF_001427605.1, s__Devosia sp001427605, 95.0, 80.38, 0.521; GCF_000735585.1, s__Devosia sp000735585, 95.0, 80.36, 0.53; GCF_007859655.1, s__Devosia ginsen…	90.21	11	0.97977	Genome not assigned to closest species as it falls outside its pre-defined ANI radius
SRR19097874_bin_0002	SRR19097874	3.11513	199.264	0.700659	178	27270	87241	Medium	87.22	2.57	Neural Network (Specific Model)	11	0.897	27270	287.704	3115135	0.7	3247	178	87241	Bacteria	Pseudomonadota	Alphaproteobacteria	Sphingomonadales	Sphingomonadaceae	Sphingomonas	0	N/A	N/A	N/A	N/A	N/A	GCF_900115745.1	95	d__Bacteria;p__Pseudomonadota;c__Alphaproteobacteria;o__Sphingomonadales;f__Sphingomonadaceae;g__Sphingomonas;s__Sphingomonas rubra	83.62	0.612	d__Bacteria;p__Pseudomonadota;c__Alphaproteobacteria;o__Sphingomonadales;f__Sphingomonadaceae;g__Sphingomonas;s__	taxonomic classification defined by topology and ANI	classification based on placement in class-level tree	GCF_003951315.1, s__Sphingomonas sp003951315, 95.0, 81.78, 0.579; GCF_014199625.1, s__Sphingomonas abaci, 95.0, 81.54, 0.579; GCA_913775975.1, s__Sphingomonas sp913775975, 95.0, 81.33, 0.497; GCF_014641735.1, s__Sphingomonas metalli, 95.0, 81.3, 0.565; GCF_014841615.1, s__Sphingomonas sp014841615, 95.0, 81.29, 0.565; GCF_001423765.1, s__Sphingomonas sp001423765, 95.0, 81.19, 0.573; GCF_903643065.…	84.25	11	0.9792	Genome not assigned to closest species as it falls outside its pre-defined ANI radius
SRR11456917_bin_0002	SRR11456917	4.19481	5.83119	0.686883	160	35311	138460	Medium	87.16	2.92	Neural Network (Specific Model)	11	0.887	35311	312.17	4194807	0.69	3979	160	138460	Bacteria	Pseudomonadota	Alphaproteobacteria	Rhizobiales	Methylopilaceae	Hansschlegelia	0	N/A	N/A	N/A	N/A	N/A	GCF_004103825.1	95	d__Bacteria;p__Pseudomonadota;c__Alphaproteobacteria;o__Rhizobiales;f__Methylopilaceae;g__Hansschlegelia;s__Hansschlegelia zhihuaiae	83.1	0.639	d__Bacteria;p__Pseudomonadota;c__Alphaproteobacteria;o__Rhizobiales;f__Methylopilaceae;g__Hansschlegelia;s__	taxonomic classification defined by topology and ANI	classification based on placement in class-level tree	GCA_019797865.1, s__Hansschlegelia methanolivorans, 95.0, 83.96, 0.706; GCA_003241695.1, s__Hansschlegelia sp003241695, 95.0, 83.04, 0.62; GCF_000384475.1, s__Hansschlegelia sp000384475, 95.0, 82.68, 0.639; GCA_902168115.1, s__Hansschlegelia sp902168115, 95.0, 82.53, 0.61; GCF_014196425.1, s__Hansschlegelia beijingensis, 95.0, 81.22, 0.563; GCF_004310425.1, s__Hansschlegelia quercus, 95.0, 81.17,…	80.46	11	0.96956	Genome not assigned to closest species as it falls outside its pre-defined ANI radius
SRR11456914_bin_0004	SRR11456914	3.48047	3.30881	0.398355	274	16328	68040	Medium	87.13	0.9	Neural Network (Specific Model)	11	0.885	16328	303.112	3480465	0.4	3395	274	68040	Bacteria	Bacteroidota	Bacteroidia	Sphingobacteriales	Sphingobacteriaceae	Mucilaginibacter_A	0	N/A	N/A	N/A	N/A	N/A	GCA_903642215.1	95	d__Bacteria;p__Bacteroidota;c__Bacteroidia;o__Sphingobacteriales;f__Sphingobacteriaceae;g__Mucilaginibacter_A;s__Mucilaginibacter_A sp903642215	81.25	0.65	d__Bacteria;p__Bacteroidota;c__Bacteroidia;o__Sphingobacteriales;f__Sphingobacteriaceae;g__Mucilaginibacter_A;s__	taxonomic classification defined by topology and ANI	classification based on placement in class-level tree	GCF_009754915.1, s__Mucilaginibacter_A arboris, 95.0, 80.58, 0.629	76.11	11	0.96397	Genome not assigned to closest species as it falls outside its pre-defined ANI radius
SRR11456923_bin_0001	SRR11456923	2.14094	17.1232	0.610783	52	63713	159230	Medium	87.03	0	Neural Network (Specific Model)	11	0.935	63713	309.342	2140938	0.61	2163	52	159230	Bacteria	Pseudomonadota	Alphaproteobacteria	Sphingomonadales	Sphingomonadaceae	Sphingomonas_O	0	N/A	N/A	N/A	N/A	N/A	N/A	N/A	N/A	N/A	N/A	d__Bacteria;p__Pseudomonadota;c__Alphaproteobacteria;o__Sphingomonadales;f__Sphingomonadaceae;g__Sphingomonas_O;s__	ANI	classification based on placement in class-level tree	GCF_024758725.1, s__Sphingomonas_O sp024758725, 95.0, 78.27, 0.398; GCA_013821585.1, s__Sphingomonas_O sp013821585, 95.0, 77.83, 0.243; GCA_002336985.1, s__Sphingomonas_O sp002336985, 95.0, 77.66, 0.295; GCF_003660165.1, s__Sphingomonas_O paeninsulae, 95.0, 77.41, 0.278	85.1	11	0.92411	N/A
SRR19763055_bin_0001	SRR19763055	4.4402	5.21034	0.391759	112	71539	465464	Medium	87.02	0.14	Neural Network (Specific Model)	11	0.868	71539	327.04	4440197	0.39	3935	112	465464	Bacteria	Bacteroidota	Bacteroidia	Chitinophagales	Chitinophagaceae	Segetibacter	0	N/A	N/A	N/A	N/A	N/A	GCF_000374045.1	95	d__Bacteria;p__Bacteroidota;c__Bacteroidia;o__Chitinophagales;f__Chitinophagaceae;g__Segetibacter;s__Segetibacter koreensis	77.16	0.192	d__Bacteria;p__Bacteroidota;c__Bacteroidia;o__Chitinophagales;f__Chitinophagaceae;g__Segetibacter;s__	taxonomic classification defined by topology and ANI	classification based on placement in class-level tree	GCF_017355875.1, s__Segetibacter sp017355875, 95.0, 76.68, 0.048; GCF_007991655.1, s__Segetibacter aerophilus, 95.0, 76.63, 0.131; GCF_004354985.1, s__Segetibacter sp004354985, 95.0, 76.21, 0.042; GCA_002050375.1, s__Segetibacter sp002050375, 95.0, 76.2, 0.098	76.66	11	0.97946	N/A
SRR18162824_bin_0001	SRR18162824	3.28687	21.4486	0.676732	50	91439	171720	Medium	87.02	0.27	Gradient Boost (General Model)	11	0.856	91439	325.412	3286874	0.68	2888	50	171720	Bacteria	Pseudomonadota	Alphaproteobacteria	Acetobacterales	Acetobacteraceae	BOG-908	0	N/A	N/A	N/A	N/A	N/A	GCA_903643085.1	95	d__Bacteria;p__Pseudomonadota;c__Alphaproteobacteria;o__Acetobacterales;f__Acetobacteraceae;g__BOG-908;s__BOG-908 sp903643085	81.85	0.593	d__Bacteria;p__Pseudomonadota;c__Alphaproteobacteria;o__Acetobacterales;f__Acetobacteraceae;g__BOG-908;s__	taxonomic classification defined by topology and ANI	classification based on placement in class-level tree	GCA_003133065.1, s__BOG-908 sp003133065, 95.0, 78.66, 0.386	82.01	11	0.96406	Genome not assigned to closest species as it falls outside its pre-defined ANI radius
SRR19097888_bin_0005	SRR19097888	2.88909	9.92999	0.69563	129	29360	159683	Medium	86.96	2.2	Gradient Boost (General Model)	11	0.915	29360	305.229	2889087	0.7	2893	129	159683	Bacteria	Pseudomonadota	Alphaproteobacteria	Sphingomonadales	Sphingomonadaceae	Sphingomonas_G	0	N/A	N/A	N/A	N/A	N/A	GCF_900113315.1	95	d__Bacteria;p__Pseudomonadota;c__Alphaproteobacteria;o__Sphingomonadales;f__Sphingomonadaceae;g__Sphingomonas_G;s__Sphingomonas_G jatrophae	81.89	0.614	d__Bacteria;p__Pseudomonadota;c__Alphaproteobacteria;o__Sphingomonadales;f__Sphingomonadaceae;g__Sphingomonas_G;s__	taxonomic classification defined by topology and ANI	classification based on placement in class-level tree	GCF_009739515.1, s__Sphingomonas_G profundi, 95.0, 79.91, 0.522; GCF_007785815.1, s__Sphingomonas_G solaris, 95.0, 79.38, 0.452; GCA_913775025.1, s__Sphingomonas_G sp913775025, 95.0, 78.34, 0.35; GCF_014643515.1, s__Sphingomonas_G prati, 95.0, 78.27, 0.387; GCF_001956315.1, s__Sphingomonas_G montana, 95.0, 78.19, 0.386	71.94	11	0.95019	Genome not assigned to closest species as it falls outside its pre-defined ANI radius
SRR16304115_bin_0004	SRR16304115	3.2817	11.8114	0.675374	117	37059	184345	Medium	86.95	0.02	Gradient Boost (General Model)	11	0.867	37059	293.411	3281697	0.68	3237	117	184345	Bacteria	Pseudomonadota	Alphaproteobacteria	Rhizobiales	Beijerinckiaceae	RH-AL1	0	N/A	N/A	N/A	N/A	N/A	GCA_901457705.2	95	d__Bacteria;p__Pseudomonadota;c__Alphaproteobacteria;o__Rhizobiales;f__Beijerinckiaceae;g__RH-AL1;s__RH-AL1 sp901457705	80.48	0.58	d__Bacteria;p__Pseudomonadota;c__Alphaproteobacteria;o__Rhizobiales;f__Beijerinckiaceae;g__RH-AL1;s__	taxonomic classification defined by topology and ANI	classification based on placement in class-level tree	GCF_009765775.1, s__RH-AL1 sp009765775, 95.0, 78.71, 0.428	73.41	11	0.96154	Genome not assigned to closest species as it falls outside its pre-defined ANI radius
SRR19097873_bin_0002	SRR19097873	7.03791	34.595	0.706912	235	47424	148660	Medium	86.88	0.9	Neural Network (Specific Model)	11	0.87	47424	351.882	7037906	0.71	5807	235	148660	Bacteria	Planctomycetota	Planctomycetia	Isosphaerales	Isosphaeraceae	0	0	N/A	N/A	N/A	N/A	N/A	N/A	N/A	N/A	N/A	N/A	d__Bacteria;p__Planctomycetota;c__Planctomycetia;o__Isosphaerales;f__Isosphaeraceae;g__;s__	taxonomic novelty determined using RED	classification based on placement in class-level tree	N/A	76.11	11	0.89823	N/A
SRR19763092_bin_0001	SRR19763092	3.85224	12.0296	0.602768	87	59686	279982	Medium	86.84	0.15	Neural Network (Specific Model)	11	0.883	59686	339.978	3852244	0.6	3342	87	279982	Bacteria	Acidobacteriota	Terriglobia	Terriglobales	Acidobacteriaceae	Bryocella	0	N/A	N/A	N/A	N/A	N/A	GCF_900108185.1	95	d__Bacteria;p__Acidobacteriota;c__Terriglobia;o__Terriglobales;f__Acidobacteriaceae;g__Bryocella;s__Bryocella elongata	76.89	0.128	d__Bacteria;p__Acidobacteriota;c__Terriglobia;o__Terriglobales;f__Acidobacteriaceae;g__Bryocella;s__	taxonomic classification defined by topology and ANI	classification based on placement in class-level tree	N/A	91.14	11	0.94103	N/A
SRR23143829_bin_0007	SRR23143829	3.18916	11.1758	0.618487	256	16021	74224	Medium	86.81	3.53	Gradient Boost (General Model)	11	0.853	16021	265.179	3189156	0.62	3427	256	74224	Bacteria	Actinomycetota	Rubrobacteria	Rubrobacterales	Rubrobacteraceae	SCSIO-52915	0	N/A	N/A	N/A	N/A	N/A	GCA_902806065.1	95	d__Bacteria;p__Actinomycetota;c__Rubrobacteria;o__Rubrobacterales;f__Rubrobacteraceae;g__SCSIO-52915;s__SCSIO-52915 sp902806065	94.96	0.786	d__Bacteria;p__Actinomycetota;c__Rubrobacteria;o__Rubrobacterales;f__Rubrobacteraceae;g__SCSIO-52915;s__	taxonomic classification defined by topology and ANI	classification based on placement in class-level tree	GCA_020200675.1, s__SCSIO-52915 sp020200675, 95.0, 80.22, 0.461; GCA_902806075.1, s__SCSIO-52915 sp902806075, 95.0, 79.75, 0.412; GCA_016781885.1, s__SCSIO-52915 sp016781885, 95.0, 79.08, 0.401; GCA_902806055.1, s__SCSIO-52915 sp902806055, 95.0, 78.69, 0.353; GCF_011492965.1, s__SCSIO-52915 sp011492965, 95.0, 78.21, 0.367; GCA_016781705.1, s__SCSIO-52915 sp016781705, 95.0, 78.04, 0.252; GCA_90280…	80.14	11	0.9947	Genome not assigned to closest species as it falls outside its pre-defined ANI radius
SRR19097867_bin_0012	SRR19097867	2.73879	5.22998	0.636667	129	31776	68172	Medium	86.8	0.27	Gradient Boost (General Model)	11	0.888	31776	301.27	2738793	0.64	2694	129	68172	Bacteria	Pseudomonadota	Alphaproteobacteria	Rhizobiales	Beijerinckiaceae	RH-AL1	0	N/A	N/A	N/A	N/A	N/A	GCA_901457705.2	95	d__Bacteria;p__Pseudomonadota;c__Alphaproteobacteria;o__Rhizobiales;f__Beijerinckiaceae;g__RH-AL1;s__RH-AL1 sp901457705	78.36	0.435	d__Bacteria;p__Pseudomonadota;c__Alphaproteobacteria;o__Rhizobiales;f__Beijerinckiaceae;g__RH-AL1;s__	taxonomic classification defined by topology and ANI	classification based on placement in class-level tree	GCF_009765775.1, s__RH-AL1 sp009765775, 95.0, 77.47, 0.331	75.67	11	0.96136	N/A
SRR19097882_bin_0021	SRR19097882	3.09438	9.04685	0.659766	70	58811	262028	Medium	86.8	2.96	Gradient Boost (General Model)	11	0.907	58811	304.489	3094376	0.66	3079	70	262028	Bacteria	Pseudomonadota	Alphaproteobacteria	Rhizobiales	Afifellaceae	Propylenella	0	N/A	N/A	N/A	N/A	N/A	GCA_013812985.1	95	d__Bacteria;p__Pseudomonadota;c__Alphaproteobacteria;o__Rhizobiales;f__Afifellaceae;g__Propylenella;s__Propylenella sp013812985	78.22	0.265	d__Bacteria;p__Pseudomonadota;c__Alphaproteobacteria;o__Rhizobiales;f__Afifellaceae;g__Propylenella;s__	taxonomic classification defined by topology and ANI	classification based on placement in class-level tree	GCA_023417735.1, s__Propylenella sp023417735, 95.0, 78.23, 0.284; GCF_009866965.1, s__Propylenella binzhouense, 95.0, 77.9, 0.312; GCF_900110915.1, s__Propylenella sp900110915, 95.0, 77.68, 0.253	60.34	11	0.93609	N/A
SRR19097869_bin_0004	SRR19097869	5.12565	5.90975	0.688373	366	20975	76281	Medium	86.79	6.3	Gradient Boost (General Model)	11	0.876	20975	289.52	5125652	0.69	5177	366	76281	Bacteria	Pseudomonadota	Alphaproteobacteria	Rhizobiales	Beijerinckiaceae	Lichenihabitans	0	N/A	N/A	N/A	N/A	N/A	GCF_004137685.1	95	d__Bacteria;p__Pseudomonadota;c__Alphaproteobacteria;o__Rhizobiales;f__Beijerinckiaceae;g__Lichenihabitans;s__Lichenihabitans minor	84.62	0.638	d__Bacteria;p__Pseudomonadota;c__Alphaproteobacteria;o__Rhizobiales;f__Beijerinckiaceae;g__Lichenihabitans;s__	taxonomic classification defined by topology and ANI	classification based on placement in class-level tree	GCF_021730615.1, s__Lichenihabitans sp021730615, 95.0, 84.32, 0.643; GCF_004137085.1, s__Lichenihabitans ramalinae, 95.0, 82.81, 0.613; GCF_004323635.1, s__Lichenihabitans psoromatis, 95.0, 77.2, 0.192	65.24	11	0.99204	Genome not assigned to closest species as it falls outside its pre-defined ANI radius
SRR14766325_bin_0001	SRR14766325	3.56242	7.91318	0.389407	125	51876	183528	Medium	86.78	1.45	Neural Network (Specific Model)	11	0.884	51876	307.287	3562420	0.39	3422	125	183528	Bacteria	Bacteroidota	Bacteroidia	Sphingobacteriales	Sphingobacteriaceae	Mucilaginibacter_A	0	N/A	N/A	N/A	N/A	N/A	GCA_903642215.1	95	d__Bacteria;p__Bacteroidota;c__Bacteroidia;o__Sphingobacteriales;f__Sphingobacteriaceae;g__Mucilaginibacter_A;s__Mucilaginibacter_A sp903642215	81.3	0.629	d__Bacteria;p__Bacteroidota;c__Bacteroidia;o__Sphingobacteriales;f__Sphingobacteriaceae;g__Mucilaginibacter_A;s__	taxonomic classification defined by topology and ANI	classification based on placement in class-level tree	GCF_009754915.1, s__Mucilaginibacter_A arboris, 95.0, 80.62, 0.612	92.33	11	0.96502	Genome not assigned to closest species as it falls outside its pre-defined ANI radius
SRR16304065_bin_0003	SRR16304065	3.33401	35.0725	0.687134	262	17136	92707	Medium	86.76	1.27	Gradient Boost (General Model)	11	0.89	17136	290.637	3334006	0.69	3410	262	92707	Bacteria	Pseudomonadota	Alphaproteobacteria	Caulobacterales	Caulobacteraceae	CAHJWH01	0	N/A	N/A	N/A	N/A	N/A	GCF_903642205.1	95	d__Bacteria;p__Pseudomonadota;c__Alphaproteobacteria;o__Caulobacterales;f__Caulobacteraceae;g__CAHJWH01;s__CAHJWH01 sp903642205	82.43	0.539	d__Bacteria;p__Pseudomonadota;c__Alphaproteobacteria;o__Caulobacterales;f__Caulobacteraceae;g__CAHJWH01;s__	taxonomic classification defined by topology and ANI	classification based on placement in class-level tree	GCF_009765965.1, s__CAHJWH01 sp009765965, 95.0, 80.43, 0.486	83.97	11	0.97131	Genome not assigned to closest species as it falls outside its pre-defined ANI radius
SRR19097882_bin_0001	SRR19097882	4.81109	69.536	0.569496	275	26142	74750	Medium	86.75	1.74	Neural Network (Specific Model)	11	0.84	26142	304.143	4811087	0.57	4434	275	74750	Bacteria	Bacteroidota	Bacteroidia	Cytophagales	Hymenobacteraceae	Hymenobacter	0	N/A	N/A	N/A	N/A	N/A	N/A	N/A	N/A	N/A	N/A	d__Bacteria;p__Bacteroidota;c__Bacteroidia;o__Cytophagales;f__Hymenobacteraceae;g__Hymenobacter;s__	taxonomic classification defined by topology and ANI	classification based on placement in class-level tree	GCF_900176135.1, s__Hymenobacter roseosalivarius, 95.0, 82.57, 0.629; GCF_014489555.1, s__Hymenobacter qilianensis, 95.0, 82.48, 0.631; GCF_014333585.1, s__Hymenobacter sp014333585, 95.0, 81.64, 0.626; GCF_004355185.1, s__Hymenobacter radiodurans, 95.0, 81.58, 0.62; GCF_004765605.1, s__Hymenobacter aquaticus, 95.0, 79.37, 0.469; GCF_002797555.1, s__Hymenobacter chitinivorans, 95.0, 79.21, 0.48; G…	77.56	11	0.98406	Genome not assigned to closest species as it falls outside its pre-defined ANI radius
SRR16304071_bin_0003	SRR16304071	4.19633	8.29238	0.597003	59	97539	390270	Medium	86.73	2.47	Gradient Boost (General Model)	11	0.896	97539	312.274	4196334	0.6	4023	59	390270	Bacteria	Armatimonadota	Armatimonadia	Armatimonadales	Capsulimonadaceae	JAFAZD01	0	N/A	N/A	N/A	N/A	N/A	GCA_019239955.1	95	d__Bacteria;p__Armatimonadota;c__Armatimonadia;o__Armatimonadales;f__Capsulimonadaceae;g__JAFAZD01;s__JAFAZD01 sp019239955	76.25	0.169	d__Bacteria;p__Armatimonadota;c__Armatimonadia;o__Armatimonadales;f__Capsulimonadaceae;g__JAFAZD01;s__	taxonomic classification defined by topology and ANI	classification based on placement in class-level tree	N/A	81.29	11	0.8701	N/A
SRR14722081_bin_0001	SRR14722081	3.9115	3.24168	0.599481	379	12919	41871	Medium	86.71	1.12	Neural Network (Specific Model)	11	0.896	12919	308.945	3911501	0.6	3794	379	41871	Bacteria	Acidobacteriota	Terriglobia	Terriglobales	Acidobacteriaceae	Terriglobus	0	N/A	N/A	N/A	N/A	N/A	GCA_903642225.1	95	d__Bacteria;p__Acidobacteriota;c__Terriglobia;o__Terriglobales;f__Acidobacteriaceae;g__Terriglobus;s__Terriglobus sp903642225	76.99	0.177	d__Bacteria;p__Acidobacteriota;c__Terriglobia;o__Terriglobales;f__Acidobacteriaceae;g__Terriglobus;s__	taxonomic classification defined by topology and ANI	classification based on placement in class-level tree	GCF_900105625.1, s__Terriglobus roseus_B, 95.0, 77.53, 0.182; GCF_000800015.1, s__Terriglobus sp000800015, 95.0, 77.38, 0.127; GCF_000265425.1, s__Terriglobus roseus, 95.0, 77.35, 0.18; GCF_900102185.1, s__Terriglobus roseus_A, 95.0, 77.18, 0.134; GCA_018268855.1, s__Terriglobus sp018268855, 95.0, 77.04, 0.107; GCA_023265355.1, s__Terriglobus sp023265355, 95.0, 76.48, 0.095; GCF_000179915.2, s__T…	88.58	11	0.94861	N/A
SRR5947237_bin_0023	SRR5947237	3.34545	6.45861	0.640986	39	116414	246436	Medium	86.69	0.54	Gradient Boost (General Model)	11	0.909	116414	347.671	3345454	0.64	2921	39	246436	Bacteria	Verrucomicrobiota	Verrucomicrobiae	Chthoniobacterales	SZAS-18	CAHJWO01	0	N/A	N/A	N/A	N/A	N/A	GCA_903642295.1	95	d__Bacteria;p__Verrucomicrobiota;c__Verrucomicrobiae;o__Chthoniobacterales;f__SZAS-18;g__CAHJWO01;s__CAHJWO01 sp903642295	77.72	0.212	d__Bacteria;p__Verrucomicrobiota;c__Verrucomicrobiae;o__Chthoniobacterales;f__SZAS-18;g__CAHJWO01;s__	taxonomic classification defined by topology and ANI	classification based on placement in class-level tree	N/A	76.29	11	0.85766	N/A
SRR14722305_bin_0001	SRR14722305	3.45377	4.96586	0.617039	184	26224	88426	Medium	86.61	0.4	Neural Network (Specific Model)	11	0.897	26224	328.41	3453771	0.62	3149	184	88426	Bacteria	Acidobacteriota	Terriglobia	Terriglobales	Acidobacteriaceae	Terriglobus	0	N/A	N/A	N/A	N/A	N/A	N/A	N/A	N/A	N/A	N/A	d__Bacteria;p__Acidobacteriota;c__Terriglobia;o__Terriglobales;f__Acidobacteriaceae;g__Terriglobus;s__	ANI	classification based on placement in class-level tree	GCF_000800015.1, s__Terriglobus sp000800015, 95.0, 77.78, 0.209; GCF_900105625.1, s__Terriglobus roseus_B, 95.0, 77.77, 0.299; GCF_000265425.1, s__Terriglobus roseus, 95.0, 77.75, 0.3; GCF_900102185.1, s__Terriglobus roseus_A, 95.0, 77.58, 0.225; GCA_903642225.1, s__Terriglobus sp903642225, 95.0, 77.25, 0.145; GCA_018268855.1, s__Terriglobus sp018268855, 95.0, 77.02, 0.112; GCA_023265355.1, s__Te…	82.46	11	0.96306	N/A
SRR17413117_bin_0001	SRR17413117	6.76405	11.8583	0.637245	114	100028	267237	Medium	86.53	0	Neural Network (Specific Model)	11	0.882	100028	308.102	6764047	0.64	6463	114	267237	Bacteria	Pseudomonadota	Alphaproteobacteria	Rhizobiales	Xanthobacteraceae	Bradyrhizobium	0	N/A	N/A	N/A	N/A	N/A	GCF_018129685.1	95	d__Bacteria;p__Pseudomonadota;c__Alphaproteobacteria;o__Rhizobiales;f__Xanthobacteraceae;g__Bradyrhizobium;s__Bradyrhizobium manausense_D	91.12	0.763	d__Bacteria;p__Pseudomonadota;c__Alphaproteobacteria;o__Rhizobiales;f__Xanthobacteraceae;g__Bradyrhizobium;s__	taxonomic classification defined by topology and ANI	classification based on placement in class-level tree	GCA_023387695.1, s__Bradyrhizobium sp023387695, 95.0, 89.68, 0.742; GCF_024199945.1, s__Bradyrhizobium sp024199945, 95.0, 89.53, 0.793; GCF_022012435.1, s__Bradyrhizobium sp022012435, 95.0, 89.48, 0.788; GCF_015291665.1, s__Bradyrhizobium sp015291665, 95.0, 89.45, 0.742; GCF_004114955.1, s__Bradyrhizobium guangzhouense, 95.0, 89.44, 0.77; GCF_008123425.1, s__Bradyrhizobium rifense, 95.0, 89.33, 0…	93.64	11	0.99706	Genome not assigned to closest species as it falls outside its pre-defined ANI radius
SRR16304076_bin_0002	SRR16304076	3.70276	10.6196	0.631383	96	58489	163253	Medium	86.46	0	Neural Network (Specific Model)	11	0.884	58489	343.12	3702756	0.63	3185	96	163253	Bacteria	Acidobacteriota	Terriglobia	Terriglobales	Acidobacteriaceae	Tous-C9LFEB	0	N/A	N/A	N/A	N/A	N/A	GCA_903970445.1	95	d__Bacteria;p__Acidobacteriota;c__Terriglobia;o__Terriglobales;f__Acidobacteriaceae;g__Tous-C9LFEB;s__Tous-C9LFEB sp903970445	76.99	0.116	d__Bacteria;p__Acidobacteriota;c__Terriglobia;o__Terriglobales;f__Acidobacteriaceae;g__Tous-C9LFEB;s__	taxonomic classification defined by topology and ANI	classification based on placement in class-level tree	N/A	84.69	11	0.94298	N/A
SRR23143847_bin_0001	SRR23143847	5.11797	3.14731	0.625633	456	14495	53236	Medium	86.44	0.5	Neural Network (Specific Model)	11	0.851	14495	299.27	5117970	0.63	4859	456	53236	Bacteria	Bacteroidota	Bacteroidia	Cytophagales	Hymenobacteraceae	Hymenobacter	0	N/A	N/A	N/A	N/A	N/A	GCF_012927305.1	95	d__Bacteria;p__Bacteroidota;c__Bacteroidia;o__Cytophagales;f__Hymenobacteraceae;g__Hymenobacter;s__Hymenobacter polaris	85.14	0.711	d__Bacteria;p__Bacteroidota;c__Bacteroidia;o__Cytophagales;f__Hymenobacteraceae;g__Hymenobacter;s__	taxonomic classification defined by topology and ANI	classification based on placement in class-level tree	GCF_004684095.1, s__Hymenobacter sp004684095, 95.0, 82.08, 0.649; GCF_013256625.1, s__Hymenobacter sp013256625, 95.0, 81.75, 0.597; GCF_001596155.1, s__Hymenobacter sp001596155, 95.0, 81.44, 0.616; GCF_017571525.1, s__Hymenobacter sp017571525, 95.0, 81.34, 0.577; GCF_020012125.1, s__Hymenobacter sp020012125, 95.0, 81.2, 0.599; GCA_913776615.1, s__Hymenobacter sp913776615, 95.0, 81.14, 0.591; GCA_…	87.65	11	0.98481	Genome not assigned to closest species as it falls outside its pre-defined ANI radius
SRR18162833_bin_0003	SRR18162833	2.72399	6.17405	0.617633	42	114133	158780	Medium	86.4	2.14	Gradient Boost (General Model)	11	0.885	114133	339.986	2723988	0.62	2366	42	158780	Bacteria	Acidobacteriota	Terriglobia	Terriglobales	Acidobacteriaceae	CAHJWL01	0	N/A	N/A	N/A	N/A	N/A	GCA_903642235.1	95	d__Bacteria;p__Acidobacteriota;c__Terriglobia;o__Terriglobales;f__Acidobacteriaceae;g__CAHJWL01;s__CAHJWL01 sp903642235	81.72	0.542	d__Bacteria;p__Acidobacteriota;c__Terriglobia;o__Terriglobales;f__Acidobacteriaceae;g__CAHJWL01;s__	taxonomic classification defined by topology and ANI	classification based on placement in class-level tree	N/A	76.21	11	0.96698	Genome not assigned to closest species as it falls outside its pre-defined ANI radius
SRR18162813_bin_0005	SRR18162813	3.5517	5.68353	0.627226	82	61904	138541	Medium	86.34	0.72	Neural Network (Specific Model)	11	0.881	61904	355.635	3551700	0.63	2937	82	138541	Bacteria	Acidobacteriota	Terriglobia	Terriglobales	Acidobacteriaceae	Granulicella_C	0	N/A	N/A	N/A	N/A	N/A	GCF_000178975.2	95	d__Bacteria;p__Acidobacteriota;c__Terriglobia;o__Terriglobales;f__Acidobacteriaceae;g__Granulicella_C;s__Granulicella_C tundricola	78.08	0.322	d__Bacteria;p__Acidobacteriota;c__Terriglobia;o__Terriglobales;f__Acidobacteriaceae;g__Granulicella_C;s__	taxonomic classification defined by topology and ANI	classification based on placement in class-level tree	GCF_009914315.1, s__Granulicella_C sp009914315, 95.0, 77.9, 0.286; GCF_900188085.1, s__Granulicella_C rosea, 95.0, 77.75, 0.348; GCA_903970285.1, s__Granulicella_C sp903970285, 95.0, 77.68, 0.267; GCF_900114625.1, s__Granulicella_C pectinivorans, 95.0, 77.38, 0.204; GCF_004115155.1, s__Granulicella_C sibirica, 95.0, 77.24, 0.17	86.24	11	0.96641	N/A
SRR16304110_bin_0004	SRR16304110	3.80826	8.36873	0.623357	46	152287	343649	Medium	86.27	0.32	Neural Network (Specific Model)	11	0.897	152287	350.984	3808258	0.62	3249	46	343649	Bacteria	Acidobacteriota	Terriglobia	Terriglobales	Acidobacteriaceae	Tous-C9LFEB	0	N/A	N/A	N/A	N/A	N/A	GCA_903970445.1	95	d__Bacteria;p__Acidobacteriota;c__Terriglobia;o__Terriglobales;f__Acidobacteriaceae;g__Tous-C9LFEB;s__Tous-C9LFEB sp903970445	77.31	0.137	d__Bacteria;p__Acidobacteriota;c__Terriglobia;o__Terriglobales;f__Acidobacteriaceae;g__Tous-C9LFEB;s__	taxonomic classification defined by topology and ANI	classification based on placement in class-level tree	N/A	73.84	11	0.94261	N/A
SRR16304082_bin_0001	SRR16304082	4.38356	10.6224	0.681305	173	35724	132822	Medium	86.24	4.31	Gradient Boost (General Model)	11	0.911	35724	308.588	4383564	0.68	4325	173	132822	Bacteria	Pseudomonadota	Alphaproteobacteria	Acetobacterales	Acetobacteraceae	LMUY01	0	N/A	N/A	N/A	N/A	N/A	GCF_009765685.1	95	d__Bacteria;p__Pseudomonadota;c__Alphaproteobacteria;o__Acetobacterales;f__Acetobacteraceae;g__LMUY01;s__LMUY01 sp009765685	80.42	0.517	d__Bacteria;p__Pseudomonadota;c__Alphaproteobacteria;o__Acetobacterales;f__Acetobacteraceae;g__LMUY01;s__	taxonomic classification defined by topology and ANI	classification based on placement in class-level tree	N/A	77.91	11	0.95718	Genome not assigned to closest species as it falls outside its pre-defined ANI radius
SRR16304067_bin_0002	SRR16304067	4.08719	21.3666	0.606596	173	33566	147061	Medium	86.23	0.11	Neural Network (Specific Model)	11	0.881	33566	339.311	4087192	0.61	3543	173	147061	Bacteria	Acidobacteriota	Terriglobia	Terriglobales	Acidobacteriaceae	Granulicella_C	0	N/A	N/A	N/A	N/A	N/A	GCA_903970285.1	95	d__Bacteria;p__Acidobacteriota;c__Terriglobia;o__Terriglobales;f__Acidobacteriaceae;g__Granulicella_C;s__Granulicella_C sp903970285	78.49	0.302	d__Bacteria;p__Acidobacteriota;c__Terriglobia;o__Terriglobales;f__Acidobacteriaceae;g__Granulicella_C;s__	taxonomic classification defined by topology and ANI	classification based on placement in class-level tree	GCF_000178975.2, s__Granulicella_C tundricola, 95.0, 77.8, 0.218; GCF_009914315.1, s__Granulicella_C sp009914315, 95.0, 77.79, 0.195; GCF_900114625.1, s__Granulicella_C pectinivorans, 95.0, 77.7, 0.171; GCF_900188085.1, s__Granulicella_C rosea, 95.0, 77.4, 0.217; GCF_004115155.1, s__Granulicella_C sibirica, 95.0, 77.08, 0.16	74.26	11	0.97652	N/A
SRR16304074_bin_0008	SRR16304074	3.08662	5.31005	0.64457	155	26239	126024	Medium	86.23	1.17	Neural Network (Specific Model)	11	0.889	26239	339.697	3086617	0.64	2697	155	126024	Bacteria	Acidobacteriota	Terriglobia	Terriglobales	Acidobacteriaceae	Granulicella_C	0	N/A	N/A	N/A	N/A	N/A	GCF_000178975.2	95	d__Bacteria;p__Acidobacteriota;c__Terriglobia;o__Terriglobales;f__Acidobacteriaceae;g__Granulicella_C;s__Granulicella_C tundricola	77.83	0.328	d__Bacteria;p__Acidobacteriota;c__Terriglobia;o__Terriglobales;f__Acidobacteriaceae;g__Granulicella_C;s__	taxonomic classification defined by topology and ANI	classification based on placement in class-level tree	GCF_900188085.1, s__Granulicella_C rosea, 95.0, 78.17, 0.409; GCF_009914315.1, s__Granulicella_C sp009914315, 95.0, 78.12, 0.363; GCA_903970285.1, s__Granulicella_C sp903970285, 95.0, 77.51, 0.306; GCF_900114625.1, s__Granulicella_C pectinivorans, 95.0, 77.14, 0.224; GCF_004115155.1, s__Granulicella_C sibirica, 95.0, 77.02, 0.183	75.73	11	0.96856	N/A
SRR12326202_bin_0042	SRR12326202	3.55852	35.2692	0.609797	15	428753	927248	Medium	86.14	1.64	Gradient Boost (General Model)	11	0.859	428753	330.173	3558516	0.61	3091	15	927248	Bacteria	Planctomycetota	Phycisphaerae	Tepidisphaerales	Tepidisphaeraceae	JACMML01	0	N/A	N/A	N/A	N/A	N/A	GCA_014379105.1	95	d__Bacteria;p__Planctomycetota;c__Phycisphaerae;o__Tepidisphaerales;f__Tepidisphaeraceae;g__JACMML01;s__JACMML01 sp014379105	76.36	0.1	d__Bacteria;p__Planctomycetota;c__Phycisphaerae;o__Tepidisphaerales;f__Tepidisphaeraceae;g__JACMML01;s__	taxonomic classification defined by topology and ANI	classification based on placement in class-level tree	N/A	75.85	11	0.88561	N/A
SRR14722135_bin_0001	SRR14722135	3.38444	6.12623	0.70814	154	29235	104302	Medium	86.11	0.48	Gradient Boost (General Model)	11	0.886	29235	311.951	3384436	0.71	3211	154	104302	Bacteria	Pseudomonadota	Alphaproteobacteria	Acetobacterales	Acetobacteraceae	Lichenicola	0	N/A	N/A	N/A	N/A	N/A	N/A	N/A	N/A	N/A	N/A	d__Bacteria;p__Pseudomonadota;c__Alphaproteobacteria;o__Acetobacterales;f__Acetobacteraceae;g__Lichenicola;s__	taxonomic classification defined by topology and ANI	classification based on placement in class-level tree	GCA_903844135.1, s__Lichenicola sp903844135, 95.0, 82.26, 0.566; GCF_013201075.1, s__Lichenicola cladoniae, 95.0, 80.76, 0.593; GCA_024515975.1, s__Lichenicola sp024515975, 95.0, 80.52, 0.482; GCA_943912335.1, s__Lichenicola sp943912335, 95.0, 80.46, 0.485	80.58	11	0.93588	Genome not assigned to closest species as it falls outside its pre-defined ANI radius
SRR16304101_bin_0007	SRR16304101	3.49255	6.15472	0.63725	76	68666	209290	Medium	86.08	1.54	Neural Network (Specific Model)	11	0.892	68666	353.196	3492546	0.64	2945	76	209290	Bacteria	Acidobacteriota	Terriglobia	Terriglobales	Acidobacteriaceae	Tous-C9LFEB	0	N/A	N/A	N/A	N/A	N/A	GCA_903970445.1	95	d__Bacteria;p__Acidobacteriota;c__Terriglobia;o__Terriglobales;f__Acidobacteriaceae;g__Tous-C9LFEB;s__Tous-C9LFEB sp903970445	77.1	0.132	d__Bacteria;p__Acidobacteriota;c__Terriglobia;o__Terriglobales;f__Acidobacteriaceae;g__Tous-C9LFEB;s__	taxonomic classification defined by topology and ANI	classification based on placement in class-level tree	N/A	81.63	11	0.94271	N/A
[truncated: 2,359 more rows]

## Sheet: Bin count per phylum
Dataset 5, Table 2: MAG count per bacterial phylum per lichen sample of medium and high quality bins
LICHEN SAMPLE TAXONOMY
Sample_name	Superkingdom	Phylum	Class	Order	Family	Genus	Species	Pseudomonadota	Acidobacteriota	Bacteroidota	Actinomycetota	Cyanobacteriota	Armatimonadota	Unclassified	Verrucomicrobiota	Planctomycetota	Chloroflexota	Gemmatimonadota	Deinococcota	Eremiobacterota	Myxococcota	Desulfobacterota_F	Patescibacteria	Chlamydiota
SRR1532720	Eukaryota	Ascomycota	Arthoniomycetes	Arthoniales	Arthoniaceae	Arthonia	Arthonia rubrocincta	0	0	0	0	0	0	0	0	0	0	0	0	0	0	0	0	0
[truncated: 793 more rows]

## Sheet: Med and High MAG genera count
Dataset 5, Table 3: Count of high and medium quality MAGs per genus per lichen sample
[truncated: 207 more rows]
[truncated: 282 more columns]

[truncated: 2 more sheets: All MAG genera count, MAG quality count per sample]
