# Supplementary material for: A Biosynthetic and Taxonomic Atlas of the Global Lichen Holobiont
Source: Environ Microbiol. 2025 Jun 4;27(6):e70112. doi: 10.1111/1462-2920.70112 (PMC12136951; doi:10.1111/1462-2920.70112)
Supplement: Supplementary file 15 — DATASET 6. Summaries of recovered 16S rRNA gene sequences recovered from all lichen datasets. [file EMI-27-e70112-s010.xlsx]

## Sheet: 16S rRNA gene assignment
Dataset 6, Table 1: Taxonomic assignment of 16S rRNA gene sequences recovered from all lichen samples against the GTDB database using IDTAXA and Blastn.
		IDTAXA Assignment (60% confidence)						BLASTN MATCH (Minimum 95% sequence similarity)
Sequence ID	Sample	Domain	Phylum	Class	Order	Family	Genus	Subject	Subject domain	Subject phylum	Subject class	Subject order	Subject family	Subject genus	Subject species	Percent identity	Alignment length	Mismatches	Gap openings	Query start	Query end	Subject start	Subject end	E value	Bitscore
16S_rRNA::DRR077248_NODE_1056_length_6383_cov_7936.414507:550-2033(+)	DRR077248	Bacteria	Pseudomonadota	Alphaproteobacteria	Sphingomonadales	Sphingomonadaceae	Sphingomonas	RS_GCF_014217605.1_NZ_CP043639.1-#2	Bacteria	Pseudomonadota	Alphaproteobacteria	Sphingomonadales	Sphingomonadaceae	Sphingomonas	Sphingomonas sp014217605	100	1483	0	0	1	1483	2	1484	0	2739
16S_rRNA::DRR077248_NODE_802_length_20034_cov_1403.005706:10727-11802(-)	DRR077248	unclassified_Root						#N/A
16S_rRNA::DRR077248_NODE_1188_length_3031_cov_7075.740255:1508-2336(-)	DRR077248	unclassified_Root						#N/A
16S_rRNA::DRR077248_NODE_1188_length_3031_cov_7075.740255:434-959(-)	DRR077248	unclassified_Root						#N/A
16S_rRNA::DRR077248_NODE_802_length_20034_cov_1403.005706:9617-10140(-)	DRR077248	unclassified_Root						#N/A
16S_rRNA::DRR077248_NODE_1490_length_928_cov_5705.494845:104-916(-)	DRR077248	unclassified_Root						GB_GCA_021839165.1_JAKCBS010000133.1	Bacteria	Actinomycetota	Acidimicrobiia	Acidimicrobiales	Acidimicrobiaceae	JABEUN01	JABEUN01 sp021842145	95.455	814	29	8	1	811	967	1775	0	1291
16S_rRNA::DRR077248_NODE_1349_length_1508_cov_6029.473503:901-1475(+)	DRR077248	unclassified_Root						GB_GCA_021839165.1_JAKCBS010000133.1	Bacteria	Actinomycetota	Acidimicrobiia	Acidimicrobiales	Acidimicrobiaceae	JABEUN01	JABEUN01 sp021842145	94.637	578	23	6	1	574	7	580	0	889
16S_rRNA::DRR200332_NODE_141_length_84843_cov_21337.383498:69179-70116(+)	DRR200332	unclassified_Root						GB_GCA_903970545.1_CAJCJB010000334.1	Bacteria	Bacteroidota	Bacteroidia	AKYH767	B-17BO	PALSA-968	PALSA-968 sp903970545	95.312	64	3	0	4	67	1	64	9.57e-20	102
16S_rRNA::DRR200332_NODE_2520_length_683_cov_1.710191:106-682(+)	DRR200332	unclassified_Root						RS_GCF_015904165.1_NZ_WJRY01000044.1	Bacteria	Bacillota	Bacilli	Lactobacillales	Listeriaceae	Listeria	Listeria monocytogenes_B	94.882	254	12	1	188	441	35	287	2.37e-108	396
16S_rRNA::ERR3588817_NODE_2203_length_6430_cov_10.235637:2588-4096(-)	ERR3588817	Bacteria	Pseudomonadota	Alphaproteobacteria	Acetobacterales	Acetobacteraceae	unclassified_Acetobacteraceae	RS_GCF_005844085.1_NZ_VCDI01000021.1	Bacteria	Pseudomonadota	Alphaproteobacteria	Acetobacterales	Acetobacteraceae	Lichenicoccus	Lichenicoccus roseus	95.304	1512	46	13	1	1508	2	1492	0	2375
16S_rRNA::ERR3588817_NODE_1205_length_9217_cov_88.305142:3667-5238(+)	ERR3588817	unclassified_Root						#N/A
16S_rRNA::ERR3588817_NODE_9660_length_2161_cov_1.811420:129-1678(-)	ERR3588817	unclassified_Root						#N/A
16S_rRNA::ERR3588817_NODE_16107_length_1111_cov_1.675048:253-1110(+)	ERR3588817	Bacteria	Acidobacteriota	Terriglobia	Terriglobales	Acidobacteriaceae	unclassified_Acidobacteriaceae	RS_GCF_900188085.1_NZ_FZOU01000006.1-#2	Bacteria	Acidobacteriota	Terriglobia	Terriglobales	Acidobacteriaceae	Granulicella_C	Granulicella_C rosea	96.383	857	31	0	1	857	2	858	0	1411
16S_rRNA::ERR3588817_NODE_7175_length_2901_cov_46.039306:1021-2068(+)	ERR3588817	unclassified_Root						#N/A
16S_rRNA::ERR3588817_NODE_18410_length_921_cov_1.380332:23-822(-)	ERR3588817	unclassified_Root						#N/A
16S_rRNA::ERR3588817_NODE_28191_length_546_cov_2.535181:1-546(-)	ERR3588817	Bacteria	Pseudomonadota	Alphaproteobacteria	unclassified_Alphaproteobacteria			GB_GCA_901457705.2_LR590083.2	Bacteria	Pseudomonadota	Alphaproteobacteria	Rhizobiales	Beijerinckiaceae	RH-AL1	RH-AL1 sp901457705	97.064	545	16	0	1	545	912	1456	0	918
16S_rRNA::ERR3588817_NODE_30639_length_504_cov_1.538642:0-503(+)	ERR3588817	Bacteria	Pseudomonadota	Alphaproteobacteria	Rhizobiales	Beijerinckiaceae	unclassified_Beijerinckiaceae	RS_GCF_009765775.1_NZ_LMUU01000158.1	Bacteria	Pseudomonadota	Alphaproteobacteria	Rhizobiales	Beijerinckiaceae	RH-AL1	RH-AL1 sp009765775	97.024	504	13	2	1	503	311	813	0	846
16S_rRNA::ERR3588817_NODE_14109_length_1344_cov_1.825572:83-1329(+)	ERR3588817	unclassified_Root						GB_GCA_000255595.2_AJGR01000123.1	Bacteria	Actinomycetota	Actinomycetia	Actinomycetales	Microbacteriaceae	Microbacterium	Microbacterium sp000411455	96.825	63	2	0	3	65	1	63	9.92e-21	106
16S_rRNA::ERR3588817_NODE_38027_length_414_cov_12.827893:0-414(-)	ERR3588817	Bacteria	Pseudomonadota	Alphaproteobacteria	Acetobacterales	Acetobacteraceae	unclassified_Acetobacteraceae	RS_GCF_009765685.1_NZ_LMUY01000096.1	Bacteria	Pseudomonadota	Alphaproteobacteria	Acetobacterales	Acetobacteraceae	LMUY01	LMUY01 sp009765685	96.377	414	15	0	1	414	458	871	0	682
16S_rRNA::ERR3588817_NODE_158_length_49977_cov_31.942325:48329-49882(+)	ERR3588817	unclassified_Root						GB_GCA_005768775.1_VAFN01000083.1	Bacteria	Bacillota	Bacilli	Staphylococcales	Gemellaceae	Gemella	Gemella haemolysans_B	96.774	62	2	0	1491	1552	1549	1610	4.47e-20	104
16S_rRNA::ERR3588817_NODE_7175_length_2901_cov_46.039306:257-943(+)	ERR3588817	unclassified_Root						#N/A
16S_rRNA::ERR3588817_NODE_2209_length_6423_cov_37.867791:1571-2489(+)	ERR3588817	unclassified_Root						#N/A
16S_rRNA::ERR3588817_NODE_16960_length_1031_cov_2.700210:105-1017(-)	ERR3588817	unclassified_Root						#N/A
16S_rRNA::ERR3588817_NODE_2209_length_6423_cov_37.867791:702-1331(+)	ERR3588817	unclassified_Root						GB_GCA_021839165.1_JAKCBS010000133.1	Bacteria	Actinomycetota	Acidimicrobiia	Acidimicrobiales	Acidimicrobiaceae	JABEUN01	JABEUN01 sp021842145	95.103	633	24	6	1	629	7	636	0	990
16S_rRNA::ERR3588818_NODE_2115_length_3763_cov_20.907488:969-2454(+)	ERR3588818	Bacteria	Pseudomonadota	Alphaproteobacteria	Acetobacterales	Acetobacteraceae	unclassified_Acetobacteraceae	RS_GCF_000964365.1_NZ_BANB01000583.1	Bacteria	Pseudomonadota	Alphaproteobacteria	Acetobacterales	Acetobacteraceae	Acidisphaera	Acidisphaera rubrifaciens	95.372	1491	57	12	1	1485	2	1486	0	2361
16S_rRNA::ERR3588818_NODE_1139_length_6259_cov_7.889356:3995-5477(-)	ERR3588818	Bacteria	Pseudomonadota	Alphaproteobacteria	Rhizobiales	Beijerinckiaceae	unclassified_Beijerinckiaceae	RS_GCF_009765775.1_NZ_LMUU01000158.1	Bacteria	Pseudomonadota	Alphaproteobacteria	Rhizobiales	Beijerinckiaceae	RH-AL1	RH-AL1 sp009765775	96.429	1484	50	3	1	1482	1	1483	0	2444
16S_rRNA::ERR3588818_NODE_2913_length_3133_cov_10.643325:1894-3132(-)	ERR3588818	Bacteria	Acidobacteriota	Terriglobia	Terriglobales	Acidobacteriaceae	unclassified_Acidobacteriaceae	RS_GCF_014203275.1_NZ_JACHIP010000004.1	Bacteria	Acidobacteriota	Terriglobia	Terriglobales	Acidobacteriaceae	Granulicella_D	Granulicella_D aggregans	97.981	1238	25	0	1	1238	260	1497	0	2148
16S_rRNA::ERR3588818_NODE_12183_length_1438_cov_1.980162:0-1285(-)	ERR3588818	unclassified_Root						#N/A
16S_rRNA::ERR3588818_NODE_1513_length_4711_cov_85.265429:3688-4711(+)	ERR3588818	unclassified_Root						GB_GCA_014250495.1_CP060212.1-#2	Bacteria	Cyanobacteriota	Cyanobacteriia	Cyanobacteriales	Microcoleaceae	Limnospira	Limnospira fusiformis	97.122	139	4	0	885	1023	802	940	9.9e-60	235
16S_rRNA::ERR3588818_NODE_22530_length_918_cov_2.929845:136-917(-)	ERR3588818	Bacteria	Verrucomicrobiota	Verrucomicrobiae	Chthoniobacterales	unclassified_Chthoniobacterales		GB_GCA_002452515.1_DKEN01000133.1	Bacteria	Verrucomicrobiota	Verrucomicrobiae	Chthoniobacterales	UBA6821	UBA6821	UBA6821 sp002452515	94.643	784	36	6	1	781	748	1528	0	1210
16S_rRNA::ERR3588818_NODE_5875_length_2200_cov_52.131418:884-1931(+)	ERR3588818	unclassified_Root						#N/A
16S_rRNA::ERR3588818_NODE_12514_length_1414_cov_3.164547:0-622(+)	ERR3588818	Bacteria	unclassified_Bacteria					RS_GCF_009735315.1_NZ_WOGU01000056.1	Bacteria	Actinomycetota	Actinomycetia	Actinomycetales	Micrococcaceae	Kocuria	Kocuria turfanensis	97.267	622	17	0	1	622	204	825	0	1055
16S_rRNA::ERR3588818_NODE_20796_length_981_cov_1.204646:208-981(+)	ERR3588818	unclassified_Root						#N/A
16S_rRNA::ERR3588818_NODE_954_length_8430_cov_91.622531:0-625(+)	ERR3588818	unclassified_Root						#N/A
16S_rRNA::ERR3588818_NODE_45289_length_470_cov_10.959288:0-469(-)	ERR3588818	Bacteria	Pseudomonadota	Alphaproteobacteria	Caulobacterales	Caulobacteraceae	unclassified_Caulobacteraceae	GB_GCA_000733915.1_JPOM01000001.1	Bacteria	Pseudomonadota	Alphaproteobacteria	Caulobacterales	Caulobacteraceae	PMMR1	PMMR1 sp000733915	98.507	469	7	0	1	469	423	891	0	828
16S_rRNA::ERR3588818_NODE_45107_length_472_cov_1.235443:0-471(+)	ERR3588818	unclassified_Root						#N/A
16S_rRNA::ERR3588818_NODE_47719_length_448_cov_1.169811:0-446(+)	ERR3588818	unclassified_Root						#N/A
16S_rRNA::ERR3588818_NODE_52131_length_412_cov_2.423881:0-411(+)	ERR3588818	Bacteria	Pseudomonadota	Alphaproteobacteria	Rhizobiales	Beijerinckiaceae	Lichenihabitans	RS_GCF_004137685.1_NZ_QYBB01000101.1	Bacteria	Pseudomonadota	Alphaproteobacteria	Rhizobiales	Beijerinckiaceae	Lichenihabitans	Lichenihabitans minor	99.513	411	2	0	1	411	457	867	0	749
16S_rRNA::ERR3588818_NODE_660_length_15234_cov_121.740582:8045-9598(-)	ERR3588818	unclassified_Root						GB_GCA_005768775.1_VAFN01000083.1	Bacteria	Bacillota	Bacilli	Staphylococcales	Gemellaceae	Gemella	Gemella haemolysans_B	96.774	62	2	0	1491	1552	1549	1610	4.47e-20	104
16S_rRNA::ERR3588818_NODE_5875_length_2200_cov_52.131418:120-806(+)	ERR3588818	unclassified_Root						#N/A
16S_rRNA::ERR3588818_NODE_790_length_11318_cov_30.836580:7463-8381(-)	ERR3588818	unclassified_Root						#N/A
16S_rRNA::ERR3588818_NODE_2458_length_3430_cov_7.900388:2243-3181(+)	ERR3588818	unclassified_Root						#N/A
16S_rRNA::ERR3588818_NODE_35943_length_583_cov_1.571146:129-573(-)	ERR3588818	unclassified_Root						#N/A
16S_rRNA::ERR3588818_NODE_1517_length_4699_cov_2.684552:1446-1909(+)	ERR3588818	unclassified_Root						#N/A
16S_rRNA::ERR3588818_NODE_43439_length_489_cov_1.473301:11-457(-)	ERR3588818	unclassified_Root						GB_GCA_018268015.1_JAFDXJ010000039.1	Bacteria	Bacteroidota	Bacteroidia	Chitinophagales	Chitinophagaceae	JAFDXJ01	JAFDXJ01 sp018268015	99.327	446	3	0	1	446	898	1343	0	808
16S_rRNA::ERR3588818_NODE_790_length_11318_cov_30.836580:8621-9250(-)	ERR3588818	unclassified_Root						GB_GCA_021839165.1_JAKCBS010000133.1	Bacteria	Actinomycetota	Acidimicrobiia	Acidimicrobiales	Acidimicrobiaceae	JABEUN01	JABEUN01 sp021842145	95.103	633	24	6	1	629	7	636	0	990
16S_rRNA::ERR3588818_NODE_2458_length_3430_cov_7.900388:1371-2010(+)	ERR3588818	unclassified_Root						#N/A
16S_rRNA::ERR3588819_NODE_4080_length_4395_cov_7.048865:341-1827(+)	ERR3588819	unclassified_Root						#N/A
16S_rRNA::ERR3588819_NODE_3755_length_4639_cov_20.031784:1625-3129(-)	ERR3588819	Bacteria	Pseudomonadota	Alphaproteobacteria	Acetobacterales	Acetobacteraceae	unclassified_Acetobacteraceae	RS_GCF_005844085.1_NZ_VCDI01000021.1	Bacteria	Pseudomonadota	Alphaproteobacteria	Acetobacterales	Acetobacteraceae	Lichenicoccus	Lichenicoccus roseus	95.878	1504	49	2	1	1504	2	1492	0	2422
16S_rRNA::ERR3588819_NODE_2050_length_6609_cov_12.330680:4098-5603(+)	ERR3588819	Bacteria	Pseudomonadota	Alphaproteobacteria	Acetobacterales	Acetobacteraceae	unclassified_Acetobacteraceae	RS_GCF_005844085.1_NZ_VCDI01000021.1	Bacteria	Pseudomonadota	Alphaproteobacteria	Acetobacterales	Acetobacteraceae	Lichenicoccus	Lichenicoccus roseus	96.545	1505	38	5	1	1505	2	1492	0	2479
16S_rRNA::ERR3588819_NODE_573_length_17644_cov_78.172653:3925-5496(-)	ERR3588819	unclassified_Root						#N/A
16S_rRNA::ERR3588819_NODE_13149_length_1541_cov_3.215164:58-1536(+)	ERR3588819	unclassified_Root						#N/A
16S_rRNA::ERR3588819_NODE_9489_length_2212_cov_2.632319:574-2080(-)	ERR3588819	Bacteria	Planctomycetota	Planctomycetia	Isosphaerales	Isosphaeraceae	unclassified_Isosphaeraceae	#N/A
16S_rRNA::ERR3588819_NODE_8245_length_2528_cov_56.059160:269-2080(+)	ERR3588819	unclassified_Root						#N/A
16S_rRNA::ERR3588819_NODE_13483_length_1498_cov_3.361013:0-1021(-)	ERR3588819	Bacteria	Acidobacteriota	Terriglobia	Terriglobales	Acidobacteriaceae	unclassified_Acidobacteriaceae	RS_GCF_000179915.2_NC_014963.1	Bacteria	Acidobacteriota	Terriglobia	Terriglobales	Acidobacteriaceae	Terriglobus	Terriglobus saanensis	95.401	1022	45	2	1	1021	1	1021	0	1626
16S_rRNA::ERR3588819_NODE_158_length_56261_cov_39.635590:51226-52779(-)	ERR3588819	unclassified_Root						GB_GCA_005768775.1_VAFN01000083.1	Bacteria	Bacillota	Bacilli	Staphylococcales	Gemellaceae	Gemella	Gemella haemolysans_B	95.161	62	3	0	1491	1552	1549	1610	2.08e-18	99
16S_rRNA::ERR3588819_NODE_1497_length_8028_cov_67.427619:3162-4080(-)	ERR3588819	unclassified_Root						#N/A
16S_rRNA::ERR3588819_NODE_1206_length_9160_cov_176.395684:5247-5713(-)	ERR3588819	unclassified_Root						RS_GCF_002884435.1_NZ_NJAQ01000005.1	Bacteria	Bacillota	Bacilli	Bacillales_D	Amphibacillaceae	Terribacillus	Terribacillus saccharophilus	96.788	467	14	1	1	466	428	894	0	778
16S_rRNA::ERR3588819_NODE_1497_length_8028_cov_67.427619:4927-5377(-)	ERR3588819	unclassified_Root						RS_GCF_002838065.1_NZ_PIZU01000148.1	Bacteria	Actinomycetota	Actinomycetia	Mycobacteriales	Mycobacteriaceae	Mycobacterium	Mycobacterium sp002838065	95.711	443	16	3	6	445	1	443	0	710
16S_rRNA::ERR3588820_NODE_5817_length_1944_cov_2.396893:281-1779(+)	ERR3588820	Bacteria	Acidobacteriota	Terriglobia	Terriglobales	Acidobacteriaceae	unclassified_Acidobacteriaceae	RS_GCF_018449545.1_NZ_JAAVUR010000002.1	Bacteria	Acidobacteriota	Terriglobia	Terriglobales	Acidobacteriaceae	JAJXYY01	JAJXYY01 sp018449545	95.728	1498	62	2	1	1498	2	1497	0	2410
16S_rRNA::ERR3588820_NODE_368_length_29660_cov_64.770172:24374-25945(-)	ERR3588820	unclassified_Root						#N/A
16S_rRNA::ERR3588820_NODE_4809_length_2144_cov_32.693275:112-1918(+)	ERR3588820	unclassified_Root						#N/A
16S_rRNA::ERR3588820_NODE_9839_length_1466_cov_1.655868:5-1157(-)	ERR3588820	Bacteria	Verrucomicrobiota	Verrucomicrobiae	Chthoniobacterales	unclassified_Chthoniobacterales		#N/A
16S_rRNA::ERR3588820_NODE_24074_length_770_cov_22.301587:0-770(+)	ERR3588820	Bacteria	Pseudomonadota	Alphaproteobacteria	Acetobacterales	Acetobacteraceae	unclassified_Acetobacteraceae	GB_GCA_024508355.1_JAMZEJ010000015.1	Bacteria	Pseudomonadota	Alphaproteobacteria	Acetobacterales	Acetobacteraceae	KSS12	KSS12 sp024508355	98.312	770	13	0	1	770	309	1078	0	1351
16S_rRNA::ERR3588820_NODE_27919_length_674_cov_1.375209:0-673(-)	ERR3588820	Bacteria	Planctomycetota	Planctomycetia	Isosphaerales	Isosphaeraceae	Singulisphaera	GB_GCA_902636475.1_CACPRN010000101.1	Bacteria	Pseudomonadota	Alphaproteobacteria	Rickettsiales	Anaplasmataceae	Wolbachia	Wolbachia sp902636535	96.285	673	25	0	1	673	407	1079	0	1105
16S_rRNA::ERR3588820_NODE_5909_length_1929_cov_5.305616:1438-1929(-)	ERR3588820	Bacteria	Pseudomonadota	Alphaproteobacteria	Acetobacterales	Acetobacteraceae	unclassified_Acetobacteraceae	RS_GCF_014174275.1_NZ_JABEQK010000022.1	Bacteria	Pseudomonadota	Alphaproteobacteria	Acetobacterales	Acetobacteraceae	Gluconacetobacter	Gluconacetobacter takamatsuzukensis	97.149	491	14	0	1	491	998	1488	0	830
16S_rRNA::ERR3588820_NODE_42610_length_457_cov_1.521053:0-457(+)	ERR3588820	Bacteria	unclassified_Bacteria					#N/A
16S_rRNA::ERR3588820_NODE_492_length_22605_cov_92.650213:18129-19682(-)	ERR3588820	unclassified_Root						GB_GCA_005768775.1_VAFN01000083.1	Bacteria	Bacillota	Bacilli	Staphylococcales	Gemellaceae	Gemella	Gemella haemolysans_B	96.774	62	2	0	1491	1552	1549	1610	4.47e-20	104
16S_rRNA::ERR3588820_NODE_15591_length_1087_cov_4.219802:691-1087(+)	ERR3588820	unclassified_Root						#N/A
16S_rRNA::ERR3588820_NODE_1268_length_5541_cov_25.750000:1725-2643(+)	ERR3588820	unclassified_Root						#N/A
16S_rRNA::ERR3588820_NODE_27831_length_676_cov_1.560935:224-668(-)	ERR3588820	unclassified_Root						#N/A
16S_rRNA::ERR3588820_NODE_10147_length_1439_cov_3.027900:791-1437(-)	ERR3588820	unclassified_Root						#N/A
16S_rRNA::ERR3588820_NODE_45150_length_433_cov_0.988764:6-433(+)	ERR3588820	unclassified_Root						#N/A
16S_rRNA::ERR3588820_NODE_1268_length_5541_cov_25.750000:755-1205(+)	ERR3588820	unclassified_Root						RS_GCF_002838065.1_NZ_PIZU01000148.1	Bacteria	Actinomycetota	Actinomycetia	Mycobacteriales	Mycobacteriaceae	Mycobacterium	Mycobacterium sp002838065	95.711	443	16	3	6	445	1	443	0	710
16S_rRNA::ERR3588821_NODE_2804_length_6358_cov_3.886801:617-2113(+)	ERR3588821	Bacteria	Acidobacteriota	Terriglobia	Terriglobales	Acidobacteriaceae	unclassified_Acidobacteriaceae	RS_GCF_003858395.1_NZ_QWEV01000005.1-#2	Bacteria	Acidobacteriota	Terriglobia	Terriglobales	Acidobacteriaceae	EB88	EB88 sp003858395	96.061	1498	57	2	1	1496	2	1499	0	2438
16S_rRNA::ERR3588821_NODE_3269_length_5749_cov_8.574577:3652-5136(-)	ERR3588821	unclassified_Root						#N/A
16S_rRNA::ERR3588821_NODE_531_length_21125_cov_109.519099:20114-21125(+)	ERR3588821	unclassified_Root						GB_GCA_014250495.1_CP060212.1-#2	Bacteria	Cyanobacteriota	Cyanobacteriia	Cyanobacteriales	Microcoleaceae	Limnospira	Limnospira fusiformis	97.638	127	3	0	885	1011	802	928	9.85e-55	219
16S_rRNA::ERR3588821_NODE_2414_length_6979_cov_71.995653:1106-2153(+)	ERR3588821	unclassified_Root						#N/A
16S_rRNA::ERR3588821_NODE_10252_length_2039_cov_9.679409:0-638(+)	ERR3588821	Bacteria	Pseudomonadota	Alphaproteobacteria	Acetobacterales	Acetobacteraceae	unclassified_Acetobacteraceae	RS_GCF_009766125.1_NZ_LMUG01000067.1	Bacteria	Pseudomonadota	Alphaproteobacteria	Acetobacterales	Acetobacteraceae	Acidisoma	Acidisoma sp009765865	97.179	638	18	0	1	638	857	1494	0	1079
16S_rRNA::ERR3588821_NODE_4219_length_4797_cov_121.608686:4160-4797(-)	ERR3588821	unclassified_Root						#N/A
16S_rRNA::ERR3588821_NODE_14391_length_1345_cov_2.485804:705-1345(-)	ERR3588821	Bacteria	Verrucomicrobiota	Verrucomicrobiae	unclassified_Verrucomicrobiae			#N/A
16S_rRNA::ERR3588821_NODE_32461_length_624_cov_2.914077:0-624(+)	ERR3588821	Bacteria	Verrucomicrobiota	Verrucomicrobiae	unclassified_Verrucomicrobiae			#N/A
16S_rRNA::ERR3588821_NODE_23217_length_818_cov_2.624831:0-623(+)	ERR3588821	unclassified_Root						RS_GCF_002870635.1_NZ_NMQF01000841.1	Bacteria	Cyanobacteriota	Cyanobacteriia	Cyanobacteriales	Nostocaceae	Fischerella	Fischerella thermalis	94.737	57	3	0	1	57	35	91	4.89e-16	89.8
16S_rRNA::ERR3588821_NODE_32465_length_624_cov_2.597806:0-624(-)	ERR3588821	unclassified_Root						#N/A
16S_rRNA::ERR3588821_NODE_57947_length_415_cov_0.831361:0-414(-)	ERR3588821	Bacteria	Cyanobacteriota	unclassified_Cyanobacteriota				RS_GCF_012912135.1_NZ_QMEB01000425.1	Bacteria	Cyanobacteriota	Cyanobacteriia	Cyanobacteriales	Nostocaceae	Brasilonema	Brasilonema bromeliae	94.928	414	21	0	1	414	266	679	0	649
16S_rRNA::ERR3588821_NODE_12037_length_1666_cov_2.564506:417-919(+)	ERR3588821	unclassified_Root						#N/A
16S_rRNA::ERR3588821_NODE_145_length_55515_cov_148.505754:50827-52380(-)	ERR3588821	unclassified_Root						GB_GCA_005768775.1_VAFN01000083.1	Bacteria	Bacillota	Bacilli	Staphylococcales	Gemellaceae	Gemella	Gemella haemolysans_B	96.774	62	2	0	1491	1552	1549	1610	4.47e-20	104
16S_rRNA::ERR3588821_NODE_2414_length_6979_cov_71.995653:347-1031(+)	ERR3588821	unclassified_Root						#N/A
16S_rRNA::ERR3588821_NODE_56956_length_420_cov_1.836735:1-419(-)	ERR3588821	unclassified_Root						#N/A
16S_rRNA::ERR3588821_NODE_2067_length_7617_cov_60.487798:3574-4492(+)	ERR3588821	unclassified_Root						#N/A
16S_rRNA::ERR3588821_NODE_14846_length_1301_cov_2.492647:229-773(+)	ERR3588821	unclassified_Root						#N/A
16S_rRNA::ERR3588821_NODE_2067_length_7617_cov_60.487798:2705-3334(+)	ERR3588821	unclassified_Root						GB_GCA_021839165.1_JAKCBS010000133.1	Bacteria	Actinomycetota	Acidimicrobiia	Acidimicrobiales	Acidimicrobiaceae	JABEUN01	JABEUN01 sp021842145	95.103	633	24	6	1	629	7	636	0	990
16S_rRNA::ERR3588822_NODE_3335_length_5642_cov_3.116981:4094-5590(-)	ERR3588822	Bacteria	Acidobacteriota	Terriglobia	Terriglobales	Acidobacteriaceae	unclassified_Acidobacteriaceae	RS_GCF_014203275.1_NZ_JACHIP010000004.1	Bacteria	Acidobacteriota	Terriglobia	Terriglobales	Acidobacteriaceae	Granulicella_D	Granulicella_D aggregans	96.791	1496	48	0	1	1496	2	1497	0	2497
16S_rRNA::ERR3588822_NODE_9793_length_2144_cov_53.166909:112-1918(+)	ERR3588822	unclassified_Root						#N/A
16S_rRNA::ERR3588822_NODE_18116_length_1086_cov_12.856293:0-924(-)	ERR3588822	Bacteria	Pseudomonadota	Alphaproteobacteria	Acetobacterales	Acetobacteraceae	unclassified_Acetobacteraceae	RS_GCF_009765685.1_NZ_LMUY01000096.1	Bacteria	Pseudomonadota	Alphaproteobacteria	Acetobacterales	Acetobacteraceae	LMUY01	LMUY01 sp009765685	95.704	931	28	7	1	924	2	927	0	1487
16S_rRNA::ERR3588822_NODE_10922_length_1883_cov_1.971207:893-1883(+)	ERR3588822	unclassified_Root						#N/A
16S_rRNA::ERR3588822_NODE_8310_length_2576_cov_102.168467:1-1013(-)	ERR3588822	unclassified_Root						GB_GCA_014250495.1_CP060212.1-#2	Bacteria	Cyanobacteriota	Cyanobacteriia	Cyanobacteriales	Microcoleaceae	Limnospira	Limnospira fusiformis	97.656	128	3	0	885	1012	802	929	2.74e-55	220
16S_rRNA::ERR3588822_NODE_4198_length_4792_cov_97.516225:4157-4792(-)	ERR3588822	unclassified_Root						#N/A
16S_rRNA::ERR3588822_NODE_8271_length_2591_cov_2.429594:0-654(+)	ERR3588822	unclassified_Root						#N/A
16S_rRNA::ERR3588822_NODE_46457_length_519_cov_25.719457:1-519(-)	ERR3588822	Bacteria	Pseudomonadota	Alphaproteobacteria	Acetobacterales	Acetobacteraceae	unclassified_Acetobacteraceae	RS_GCF_013201075.1_NZ_CP053708.1-#3	Bacteria	Pseudomonadota	Alphaproteobacteria	Acetobacterales	Acetobacteraceae	Lichenicola	Lichenicola cladoniae	97.303	519	12	2	1	518	853	1370	0	880
16S_rRNA::ERR3588822_NODE_60979_length_419_cov_2.064327:1-419(+)	ERR3588822	Bacteria	Pseudomonadota	Gammaproteobacteria	Burkholderiales	unclassified_Burkholderiales		RS_GCF_014284365.1_NZ_JACOGG010000040.1	Bacteria	Pseudomonadota	Gammaproteobacteria	Burkholderiales	Burkholderiaceae	Undibacterium	Undibacterium rugosum	97.847	418	9	0	1	418	919	1336	0	723
16S_rRNA::ERR3588822_NODE_54293_length_461_cov_0.692708:0-461(+)	ERR3588822	Bacteria	Planctomycetota	Planctomycetia	Isosphaerales	Isosphaeraceae	unclassified_Isosphaeraceae	#N/A
16S_rRNA::ERR3588822_NODE_8119_length_2639_cov_2.468384:1276-1923(+)	ERR3588822	unclassified_Root						#N/A
16S_rRNA::ERR3588822_NODE_1194_length_10444_cov_57.499180:2296-3614(+)	ERR3588822	unclassified_Root						GB_GCA_005768775.1_VAFN01000083.1	Bacteria	Bacillota	Bacilli	Staphylococcales	Gemellaceae	Gemella	Gemella haemolysans_B	95.161	62	3	0	1256	1317	1549	1610	1.76e-18	99
16S_rRNA::ERR3588822_NODE_3549_length_5415_cov_16.630011:1928-2859(+)	ERR3588822	unclassified_Root						RS_GCF_017302975.1_NZ_JAFIMT010000008.1	Bacteria	Myxococcota	Myxococcia	Myxococcales	Myxococcaceae	Corallococcus	Corallococcus exiguus	96.091	921	30	6	1	916	836	1755	0	1496
16S_rRNA::ERR3588822_NODE_9026_length_2352_cov_27.361319:1623-2350(+)	ERR3588822	unclassified_Root						GB_GCA_021839165.1_JAKCBS010000133.1	Bacteria	Actinomycetota	Acidimicrobiia	Acidimicrobiales	Acidimicrobiaceae	JABEUN01	JABEUN01 sp021842145	95.172	725	33	2	1	724	877	1600	0	1144
16S_rRNA::ERR3588822_NODE_597_length_18108_cov_81.337863:14298-14764(-)	ERR3588822	unclassified_Root						RS_GCF_002884435.1_NZ_NJAQ01000005.1	Bacteria	Bacillota	Bacilli	Bacillales_D	Amphibacillaceae	Terribacillus	Terribacillus saccharophilus	96.788	467	14	1	1	466	428	894	0	778
16S_rRNA::ERR3588822_NODE_9026_length_2352_cov_27.361319:754-1383(+)	ERR3588822	unclassified_Root						GB_GCA_021839165.1_JAKCBS010000133.1	Bacteria	Actinomycetota	Acidimicrobiia	Acidimicrobiales	Acidimicrobiaceae	JABEUN01	JABEUN01 sp021842145	95.103	633	24	6	1	629	7	636	0	990
16S_rRNA::ERR3588822_NODE_3549_length_5415_cov_16.630011:874-1316(+)	ERR3588822	unclassified_Root						RS_GCF_006782915.1_NZ_VCNP01000062.1	Bacteria	Actinomycetota	Actinomycetia	Streptomycetales	Streptomycetaceae	Streptomyces	Streptomyces calvus	97.291	443	10	2	1	442	7	448	0	750
16S_rRNA::ERR4179389_NODE_1842_length_14925_cov_11.846444:7605-9137(-)	ERR4179389	Bacteria	Pseudomonadota	unclassified_Pseudomonadota				RS_GCF_002204795.1_NZ_NIXO01000120.1	Bacteria	Pseudomonadota	Gammaproteobacteria	Pseudomonadales	Pseudomonadaceae	Pseudomonas_E	Pseudomonas_E sp002204795	100	1532	0	0	1	1532	2	1533	0	2830
16S_rRNA::ERR4179389_NODE_21058_length_2906_cov_5.982679:636-2154(+)	ERR4179389	Bacteria	Actinomycetota	Actinomycetia	Mycobacteriales	unclassified_Mycobacteriales		RS_GCF_000262465.1_NZ_CM001489.1	Bacteria	Actinomycetota	Actinomycetia	Mycobacteriales	Frankiaceae	Frankia	Frankia sp000262465	94.737	1520	62	13	3	1518	3	1508	0	2348
16S_rRNA::ERR4179389_NODE_626_length_30352_cov_9.227812:0-1463(-)	ERR4179389	Bacteria	Pseudomonadota	Alphaproteobacteria	Caulobacterales	Caulobacteraceae	unclassified_Caulobacteraceae	RS_GCF_009765965.1_NZ_LMUL01000014.1	Bacteria	Pseudomonadota	Alphaproteobacteria	Caulobacterales	Caulobacteraceae	CAHJWH01	CAHJWH01 sp009765965	95.967	1463	51	4	1	1463	2	1456	0	2368
16S_rRNA::ERR4179389_NODE_5591_length_6590_cov_117.524950:1700-3271(+)	ERR4179389	unclassified_Root						#N/A
16S_rRNA::ERR4179389_NODE_32987_length_2264_cov_2.579790:7-1445(-)	ERR4179389	unclassified_Root						#N/A
16S_rRNA::ERR4179389_NODE_96737_length_1254_cov_125.170773:4-1253(-)	ERR4179389	Bacteria	Acidobacteriota	Terriglobia	Terriglobales	Acidobacteriaceae	unclassified_Acidobacteriaceae	RS_GCF_004115155.1_NZ_RDSM01000003.1-#2	Bacteria	Acidobacteriota	Terriglobia	Terriglobales	Acidobacteriaceae	Granulicella_C	Granulicella_C sibirica	99.039	1249	12	0	1	1249	249	1497	0	2241
16S_rRNA::ERR4179389_NODE_25887_length_2587_cov_6.048606:233-1739(-)	ERR4179389	Bacteria	Planctomycetota	Planctomycetia	Isosphaerales	Isosphaeraceae	unclassified_Isosphaeraceae	#N/A
16S_rRNA::ERR4179389_NODE_47533_length_1856_cov_7.740304:25-1360(+)	ERR4179389	unclassified_Root						#N/A
16S_rRNA::ERR4179389_NODE_84837_length_1348_cov_25.714398:9-1348(+)	ERR4179389	Bacteria	Bacteroidota	Bacteroidia	Sphingobacteriales	Sphingobacteriaceae	Mucilaginibacter	GB_GCA_013288405.1_JABDBY010000091.1	Bacteria	Bacteroidota	Bacteroidia	Sphingobacteriales	Sphingobacteriaceae	Mucilaginibacter	Mucilaginibacter sp013288235	98.506	1339	20	0	1	1339	1	1339	0	2362
16S_rRNA::ERR4179389_NODE_4559_length_7641_cov_57.733739:76-1757(-)	ERR4179389	unclassified_Root						#N/A
16S_rRNA::ERR4179389_NODE_86135_length_1337_cov_3.138889:1-1095(+)	ERR4179389	Bacteria	Bacteroidota	Bacteroidia	Flavobacteriales	Flavobacteriaceae	Flavobacterium	RS_GCF_014844035.1_NZ_CP062159.1-#2	Bacteria	Bacteroidota	Bacteroidia	Flavobacteriales	Flavobacteriaceae	Flavobacterium	Flavobacterium sp014844035	99.086	1094	10	0	1	1094	416	1509	0	1965
16S_rRNA::ERR4179389_NODE_56260_length_1691_cov_2.659851:0-988(+)	ERR4179389	Bacteria	Actinomycetota	unclassified_Actinomycetota				GB_GCA_005885405.1_VAYN01000013.1	Bacteria	Actinomycetota	Thermoleophilia	Solirubrobacterales	70-9	VAYN01	VAYN01 sp005885405	96.11	874	27	6	118	988	673	1542	0	1419
16S_rRNA::ERR4179389_NODE_72058_length_1476_cov_1.706934:383-1475(+)	ERR4179389	unclassified_Root						#N/A
16S_rRNA::ERR4179389_NODE_1454_length_17862_cov_14.033624:16929-17862(+)	ERR4179389	Bacteria	Pseudomonadota	Alphaproteobacteria	Sphingomonadales	Sphingomonadaceae	Sphingomonas	RS_GCF_004801655.1_NZ_SSTI01000028.1	Bacteria	Pseudomonadota	Alphaproteobacteria	Sphingomonadales	Sphingomonadaceae	Sphingomonas	Sphingomonas olei	99.143	933	8	0	1	933	1	933	0	1679
16S_rRNA::ERR4179389_NODE_100484_length_1228_cov_2.043440:3-937(+)	ERR4179389	Bacteria	Patescibacteria	Saccharimonadia	Saccharimonadales	UBA4665	unclassified_UBA4665	#N/A
16S_rRNA::ERR4179389_NODE_43157_length_1958_cov_23.883573:1171-1958(-)	ERR4179389	Bacteria	Pseudomonadota	Gammaproteobacteria	Burkholderiales	Burkholderiaceae	Caballeronia	RS_GCF_011039955.1_NZ_CP049317.1	Bacteria	Pseudomonadota	Gammaproteobacteria	Burkholderiales	Burkholderiaceae	Caballeronia	Caballeronia sp011493005	100	787	0	0	1	787	742	1528	0	1454
16S_rRNA::ERR4179389_NODE_171742_length_910_cov_23.890756:0-787(+)	ERR4179389	Bacteria	Pseudomonadota	Gammaproteobacteria	Burkholderiales	Burkholderiaceae_B	unclassified_Burkholderiaceae_B	GB_GCA_001263235.1_LGRD01000030.1	Bacteria	Pseudomonadota	Gammaproteobacteria	Burkholderiales	Burkholderiaceae_B	LMDS01	LMDS01 sp001263235	98.858	788	7	2	1	787	744	1530	0	1404
16S_rRNA::ERR4179389_NODE_44430_length_1928_cov_1.606699:0-822(+)	ERR4179389	unclassified_Root						#N/A
16S_rRNA::ERR4179389_NODE_253430_length_723_cov_41.950464:0-722(+)	ERR4179389	Bacteria	Pseudomonadota	Alphaproteobacteria	Sphingomonadales	Sphingomonadaceae	CAHJWT01	RS_GCF_018982885.2_NZ_CP081848.1	Bacteria	Pseudomonadota	Alphaproteobacteria	Sphingomonadales	Sphingomonadaceae	CAHJWT01	CAHJWT01 sp018982885	97.922	722	15	0	1	722	337	1058	0	1251
16S_rRNA::ERR4179389_NODE_205348_length_821_cov_23.850806:1-817(-)	ERR4179389	Bacteria	Pseudomonadota	Gammaproteobacteria	Burkholderiales	Burkholderiaceae	Caballeronia	RS_GCF_001577465.1_NZ_CP014505.1-#4	Bacteria	Pseudomonadota	Gammaproteobacteria	Burkholderiales	Burkholderiaceae	Caballeronia	Caballeronia sp001557535	100	816	0	0	1	816	2	817	0	1507
16S_rRNA::ERR4179389_NODE_154014_length_968_cov_2.589226:194-967(+)	ERR4179389	unclassified_Root						#N/A
16S_rRNA::ERR4179389_NODE_335963_length_610_cov_58.440901:1-610(+)	ERR4179389	Bacteria	Pseudomonadota	Alphaproteobacteria	Rhizobiales	Beijerinckiaceae	Lichenihabitans	RS_GCF_004137685.1_NZ_QYBB01000101.1	Bacteria	Pseudomonadota	Alphaproteobacteria	Rhizobiales	Beijerinckiaceae	Lichenihabitans	Lichenihabitans minor	99.015	609	6	0	1	609	285	893	0	1092
16S_rRNA::ERR4179389_NODE_65931_length_1549_cov_2.240489:749-1547(+)	ERR4179389	unclassified_Root						#N/A
16S_rRNA::ERR4179389_NODE_109345_length_1171_cov_1.361060:155-1167(-)	ERR4179389	unclassified_Root						#N/A
16S_rRNA::ERR4179389_NODE_35571_length_2172_cov_4.705012:0-493(+)	ERR4179389	Bacteria	Pseudomonadota	Gammaproteobacteria	Xanthomonadales	Rhodanobacteraceae	Luteibacter	RS_GCF_003050935.1_NZ_QAOX01000018.1	Bacteria	Pseudomonadota	Gammaproteobacteria	Xanthomonadales	Rhodanobacteraceae	Luteibacter	Luteibacter sp003050935	100	493	0	0	1	493	1049	1541	0	911
16S_rRNA::ERR4179389_NODE_15226_length_3489_cov_30.638921:2-500(+)	ERR4179389	Bacteria	Pseudomonadota	Alphaproteobacteria	Sphingomonadales	Sphingomonadaceae	unclassified_Sphingomonadaceae	RS_GCF_003985085.1_NZ_RWKS01000055.1	Bacteria	Pseudomonadota	Alphaproteobacteria	Sphingomonadales	Sphingomonadaceae	Sphingomonas	Sphingomonas sp000797515	98.594	498	7	0	1	498	985	1482	0	881
16S_rRNA::ERR4179389_NODE_459993_length_507_cov_56.518605:1-499(+)	ERR4179389	Bacteria	Pseudomonadota	Alphaproteobacteria	Rhizobiales	Beijerinckiaceae	Lichenihabitans	RS_GCF_004137685.1_NZ_QYBB01000101.1	Bacteria	Pseudomonadota	Alphaproteobacteria	Rhizobiales	Beijerinckiaceae	Lichenihabitans	Lichenihabitans minor	99.197	498	4	0	1	498	985	1482	0	898
16S_rRNA::ERR4179389_NODE_481461_length_494_cov_27.844125:1-494(+)	ERR4179389	Bacteria	Pseudomonadota	Alphaproteobacteria	Sphingomonadales	Sphingomonadaceae	Sphingomonas_N	RS_GCF_000383095.1_NZ_AORL01000003.1	Bacteria	Pseudomonadota	Alphaproteobacteria	Sphingomonadales	Sphingomonadaceae	Sphingomonas_N	Sphingomonas_N sp000383095	97.972	493	10	0	1	493	441	933	0	856
16S_rRNA::ERR4179389_NODE_331510_length_615_cov_1.695167:7-515(+)	ERR4179389	Bacteria	Bacteroidota	Bacteroidia	Cytophagales	Hymenobacteraceae	Hymenobacter	RS_GCF_012927305.1_NZ_JABBGH010000008.1	Bacteria	Bacteroidota	Bacteroidia	Cytophagales	Hymenobacteraceae	Hymenobacter	Hymenobacter polaris	99.213	508	4	0	1	508	1006	1513	0	917
16S_rRNA::ERR4179389_NODE_101568_length_1221_cov_1.770105:18-516(+)	ERR4179389	unclassified_Root						#N/A
16S_rRNA::ERR4179389_NODE_222092_length_783_cov_1.164306:0-733(+)	ERR4179389	unclassified_Root						#N/A
16S_rRNA::ERR4179389_NODE_54198_length_1726_cov_2.404488:192-1675(-)	ERR4179389	unclassified_Root						#N/A
16S_rRNA::ERR4179389_NODE_195249_length_846_cov_1.118336:11-764(-)	ERR4179389	unclassified_Root						#N/A
16S_rRNA::ERR4179389_NODE_161135_length_944_cov_1.535179:208-943(+)	ERR4179389	unclassified_Root						#N/A
16S_rRNA::ERR4179389_NODE_662726_length_416_cov_2.280236:0-416(-)	ERR4179389	unclassified_Root						#N/A
16S_rRNA::ERR4179389_NODE_551543_length_459_cov_0.808901:9-459(-)	ERR4179389	unclassified_Root						#N/A
16S_rRNA::ERR4179389_NODE_578004_length_447_cov_1.864865:1-446(+)	ERR4179389	Bacteria	Patescibacteria	Saccharimonadia	Saccharimonadales	unclassified_Saccharimonadales		GB_GCA_003516025.1_CP023991.1	Bacteria	Patescibacteria	Saccharimonadia	Saccharimonadales	UBA4665	UBA4665	UBA4665 sp003516025	94.619	446	23	1	1	445	258	703	0	689
16S_rRNA::ERR4179389_NODE_629509_length_428_cov_0.789174:2-428(+)	ERR4179389	unclassified_Root						#N/A
16S_rRNA::ERR4179389_NODE_6376_length_6034_cov_601.214370:193-1746(+)	ERR4179389	unclassified_Root						GB_GCA_005768775.1_VAFN01000083.1	Bacteria	Bacillota	Bacilli	Staphylococcales	Gemellaceae	Gemella	Gemella haemolysans_B	95.161	62	3	0	1491	1552	1549	1610	2.08e-18	99
16S_rRNA::ERR4179389_NODE_582985_length_445_cov_1.616848:2-444(-)	ERR4179389	Bacteria	Bacteroidota	Bacteroidia	Cytophagales	Hymenobacteraceae	Hymenobacter	RS_GCF_008728635.1_NZ_CP044285.1-#2	Bacteria	Bacteroidota	Bacteroidia	Cytophagales	Hymenobacteraceae	Hymenobacter	Hymenobacter baengnokdamensis	95.937	443	16	2	1	442	143	584	0	717
16S_rRNA::ERR4179389_NODE_550618_length_459_cov_1.290576:0-459(+)	ERR4179389	Bacteria	Verrucomicrobiota	Verrucomicrobiae	Methylacidiphilales	UBA1321	JABDGH01	GB_GCA_013285645.1_JABDHJ010000003.1	Bacteria	Verrucomicrobiota	Verrucomicrobiae	Methylacidiphilales	UBA1321	JABDGH01	JABDGH01 sp013285645	96.514	459	16	0	1	459	428	886	0	760
16S_rRNA::ERR4179389_NODE_20663_length_2938_cov_2.621811:5-821(-)	ERR4179389	unclassified_Root						#N/A
16S_rRNA::ERR4179389_NODE_258245_length_715_cov_1.739812:39-710(-)	ERR4179389	unclassified_Root						#N/A
16S_rRNA::ERR4179389_NODE_54325_length_1724_cov_2.227080:1060-1604(-)	ERR4179389	unclassified_Root						#N/A
16S_rRNA::ERR4179389_NODE_33861_length_2233_cov_51.177644:1452-2223(+)	ERR4179389	unclassified_Root						GB_GCA_021839165.1_JAKCBS010000133.1	Bacteria	Actinomycetota	Acidimicrobiia	Acidimicrobiales	Acidimicrobiaceae	JABEUN01	JABEUN01 sp021842145	95.337	772	34	2	1	771	877	1647	0	1225
16S_rRNA::ERR4179389_NODE_2913_length_10678_cov_5.804358:6495-7428(-)	ERR4179389	unclassified_Root						GB_GCA_016707245.1_JADJIE010000028.1	Bacteria	Pseudomonadota	Gammaproteobacteria	Burkholderiales	Burkholderiaceae_B	JAABQG01	JAABQG01 sp016721925	100	929	0	0	1	929	884	1812	0	1716
16S_rRNA::ERR4179389_NODE_54243_length_1726_cov_1.324439:585-1576(+)	ERR4179389	unclassified_Root						GB_GCA_020849625.1_JADLFV010000130.1	Bacteria	Planctomycetota	Phycisphaerae	Phycisphaerales	Phycisphaeraceae	JADLFV01	JADLFV01 sp020849625	94.737	38	2	0	460	497	472	509	6.19e-07	60.2
16S_rRNA::ERR4179389_NODE_17844_length_3186_cov_25.657768:20-713(+)	ERR4179389	unclassified_Root						RS_GCF_024494435.1_NZ_JAKZEM010000046.1	Bacteria	Pseudomonadota	Gammaproteobacteria	Pseudomonadales	Alcanivoracaceae	Alcanivorax	Alcanivorax profundimaris	98.124	693	12	1	1	693	1090	1781	0	1206
16S_rRNA::ERR4179389_NODE_16944_length_3278_cov_2.017495:2593-3277(-)	ERR4179389	unclassified_Root						#N/A
16S_rRNA::ERR4179389_NODE_926_length_24499_cov_4.091843:15222-16227(-)	ERR4179389	unclassified_Root						#N/A
16S_rRNA::ERR4179389_NODE_396059_length_553_cov_186.533613:0-533(-)	ERR4179389	unclassified_Root						GB_GCA_000255595.2_AJGR01000523.1	Bacteria	Actinomycetota	Actinomycetia	Actinomycetales	Microbacteriaceae	Microbacterium	Microbacterium sp000411455	97.749	533	12	0	1	533	1108	1640	0	918
16S_rRNA::ERR4179389_NODE_352171_length_593_cov_21.963178:16-558(-)	ERR4179389	unclassified_Root						#N/A
16S_rRNA::ERR4179389_NODE_160209_length_947_cov_1.778161:346-945(-)	ERR4179389	unclassified_Root						#N/A
16S_rRNA::ERR4179389_NODE_292896_length_663_cov_1.018771:36-612(+)	ERR4179389	unclassified_Root						#N/A
16S_rRNA::ERR4179389_NODE_440339_length_520_cov_1.343115:99-519(+)	ERR4179389	unclassified_Root						#N/A
16S_rRNA::ERR4179389_NODE_491584_length_489_cov_0.708738:1-488(-)	ERR4179389	unclassified_Root						#N/A
16S_rRNA::ERR4179389_NODE_425693_length_530_cov_2.088300:0-424(-)	ERR4179389	unclassified_Root						#N/A
16S_rRNA::ERR4179389_NODE_275038_length_688_cov_3.559738:105-610(-)	ERR4179389	unclassified_Root						RS_GCF_017165985.1_NZ_JAEQBF010000692.1	Bacteria	Pseudomonadota	Gammaproteobacteria	Acidithiobacillales	Acidithiobacillaceae	Acidithiobacillus	Acidithiobacillus ferrivorans	95.378	238	9	2	91	327	275	511	7.47e-103	377
16S_rRNA::ERR4179389_NODE_595462_length_440_cov_2.550964:15-439(-)	ERR4179389	unclassified_Root						#N/A
16S_rRNA::ERR4179389_NODE_422682_length_533_cov_0.732456:34-491(-)	ERR4179389	unclassified_Root						#N/A
16S_rRNA::ERR4179389_NODE_244155_length_740_cov_0.966817:253-738(-)	ERR4179389	unclassified_Root						#N/A
16S_rRNA::ERR4179389_NODE_224934_length_777_cov_1.161429:0-446(-)	ERR4179389	unclassified_Root						RS_GCF_022810315.1_NZ_JALGRD010000039.1	Bacteria	Pseudomonadota	Gammaproteobacteria	Pseudomonadales	Pseudomonadaceae	Stutzerimonas	Stutzerimonas stutzeri_AM	96.203	158	6	0	26	183	551	708	2.47e-67	259
16S_rRNA::ERR4179389_NODE_569457_length_451_cov_0.997326:38-449(+)	ERR4179389	unclassified_Root						#N/A
16S_rRNA::ERR4179389_NODE_33861_length_2233_cov_51.177644:583-1212(+)	ERR4179389	unclassified_Root						GB_GCA_021839165.1_JAKCBS010000133.1	Bacteria	Actinomycetota	Acidimicrobiia	Acidimicrobiales	Acidimicrobiaceae	JABEUN01	JABEUN01 sp021842145	95.103	633	24	6	1	629	7	636	0	990
16S_rRNA::ERR4179391_NODE_17000_length_4784_cov_5.816656:2387-3919(-)	ERR4179391	Bacteria	Pseudomonadota	Gammaproteobacteria	Pseudomonadales	Pseudomonadaceae	unclassified_Pseudomonadaceae	RS_GCF_004124275.1_NZ_CP027218.1-#6	Bacteria	Pseudomonadota	Gammaproteobacteria	Pseudomonadales	Pseudomonadaceae	Pseudomonas_E	Pseudomonas_E sp004124275	99.608	1532	6	0	1	1532	2	1533	0	2796
16S_rRNA::ERR4179391_NODE_14209_length_5874_cov_4.856822:4084-5580(-)	ERR4179391	Bacteria	Acidobacteriota	Terriglobia	Terriglobales	Acidobacteriaceae	unclassified_Acidobacteriaceae	RS_GCF_900105625.1_NZ_FNSD01000001.1-#2	Bacteria	Acidobacteriota	Terriglobia	Terriglobales	Acidobacteriaceae	Terriglobus	Terriglobus roseus_B	97.864	1498	30	2	1	1496	1	1498	0	2588
16S_rRNA::ERR4179391_NODE_17204_length_4715_cov_11.603493:625-2142(+)	ERR4179391	Bacteria	Actinomycetota	Actinomycetia	unclassified_Actinomycetia			#N/A
16S_rRNA::ERR4179391_NODE_11067_length_7742_cov_4.766210:4925-6481(-)	ERR4179391	Bacteria	Verrucomicrobiota	Verrucomicrobiae	Chthoniobacterales	unclassified_Chthoniobacterales		#N/A
16S_rRNA::ERR4179391_NODE_15204_length_5444_cov_16.397056:2901-4420(-)	ERR4179391	Bacteria	Bacteroidota	Bacteroidia	Sphingobacteriales	Sphingobacteriaceae	Mucilaginibacter	RS_GCF_014196695.1_NZ_JACIEG010000011.1	Bacteria	Bacteroidota	Bacteroidia	Sphingobacteriales	Sphingobacteriaceae	Mucilaginibacter	Mucilaginibacter phyllosphaerae	97.301	1519	41	0	1	1519	1	1519	0	2579
16S_rRNA::ERR4179391_NODE_11792_length_7256_cov_8.222454:4346-5856(-)	ERR4179391	Bacteria	Bacteroidota	Bacteroidia	Flavobacteriales	Flavobacteriaceae	Flavobacterium	RS_GCF_900129795.1_NZ_FQWW01000014.1	Bacteria	Bacteroidota	Bacteroidia	Flavobacteriales	Flavobacteriaceae	Flavobacterium	Flavobacterium sp900129795	99.404	1509	9	0	2	1510	1	1509	0	2737
16S_rRNA::ERR4179391_NODE_32145_length_2430_cov_4.670208:280-1805(-)	ERR4179391	Bacteria	Bacteroidota	Bacteroidia	Chitinophagales	Chitinophagaceae	unclassified_Chitinophagaceae	RS_GCF_011759375.1_NZ_JAARML010000018.1	Bacteria	Bacteroidota	Bacteroidia	Chitinophagales	Chitinophagaceae	Paraflavitalea	Paraflavitalea devenefica	95.282	1526	70	2	1	1525	1	1525	0	2418
16S_rRNA::ERR4179391_NODE_33689_length_2333_cov_9.367021:0-1378(-)	ERR4179391	Bacteria	Actinomycetota	Actinomycetia	Mycobacteriales	unclassified_Mycobacteriales		RS_GCF_010728925.1_NZ_AP022608.1-#2	Bacteria	Actinomycetota	Actinomycetia	Mycobacteriales	Mycobacteriaceae	Mycobacterium	Mycobacterium gadium	95.435	1380	56	6	3	1378	4	1380	0	2193
16S_rRNA::ERR4179391_NODE_59518_length_1527_cov_19.553793:8-1512(-)	ERR4179391	Bacteria	unclassified_Bacteria					RS_GCF_010747415.1_NZ_JAAGNZ010000020.1	Bacteria	Bacteroidota	Bacteroidia	Cytophagales	Spirosomaceae	Spirosoma	Spirosoma agri	95.635	1512	50	13	1	1504	1	1504	0	2412
16S_rRNA::ERR4179391_NODE_66792_length_1419_cov_2.905365:16-1345(+)	ERR4179391	Bacteria	Planctomycetota	Planctomycetia	Isosphaerales	Isosphaeraceae	Singulisphaera	RS_GCF_900129635.1_NZ_FSRB01000001.1-#3	Bacteria	Planctomycetota	Planctomycetia	Isosphaerales	Isosphaeraceae	Singulisphaera	Singulisphaera sp900129635	95.115	1310	56	8	24	1329	206	1511	0	2058
16S_rRNA::ERR4179391_NODE_82461_length_1248_cov_2.226302:0-1077(-)	ERR4179391	Bacteria	Acidobacteriota	Blastocatellia	Pyrinomonadales	Pyrinomonadaceae	GCA-002050365	GB_GCA_020200095.1_JAIVJJ010000237.1	Bacteria	Acidobacteriota	Blastocatellia	Pyrinomonadales	Pyrinomonadaceae	GCA-002050365	GCA-002050365 sp020200095	97.403	1078	25	3	2	1077	1	1077	0	1832
16S_rRNA::ERR4179391_NODE_28578_length_2714_cov_8.035267:1793-2714(+)	ERR4179391	Bacteria	unclassified_Bacteria					RS_GCF_009765965.1_NZ_LMUL01000014.1	Bacteria	Pseudomonadota	Alphaproteobacteria	Caulobacterales	Caulobacteraceae	CAHJWH01	CAHJWH01 sp009765965	94.897	921	46	1	1	921	3	922	0	1439
16S_rRNA::ERR4179391_NODE_104084_length_1089_cov_34.766798:0-930(-)	ERR4179391	unclassified_Root						#N/A
16S_rRNA::ERR4179391_NODE_15461_length_5330_cov_5.136684:0-891(-)	ERR4179391	Bacteria	Pseudomonadota	Alphaproteobacteria	unclassified_Alphaproteobacteria			#N/A
16S_rRNA::ERR4179391_NODE_50449_length_1710_cov_10.968157:0-873(-)	ERR4179391	Bacteria	Pseudomonadota	Alphaproteobacteria	Rhizobiales	unclassified_Rhizobiales		RS_GCF_024181725.1_NZ_CP028908.1-#2	Bacteria	Pseudomonadota	Alphaproteobacteria	Rhizobiales	Xanthobacteraceae	U87765	U87765 sp024181725	95.074	873	43	0	1	873	1	873	0	1375
16S_rRNA::ERR4179391_NODE_43202_length_1915_cov_17.127856:0-791(+)	ERR4179391	Bacteria	Pseudomonadota	Gammaproteobacteria	Burkholderiales	Burkholderiaceae_B	unclassified_Burkholderiaceae_B	RS_GCF_002157355.1_NZ_LYMK01000098.1	Bacteria	Pseudomonadota	Gammaproteobacteria	Burkholderiales	Burkholderiaceae_B	Variovorax	Variovorax sp002157355	99.874	791	1	0	1	791	741	1531	0	1456
16S_rRNA::ERR4179391_NODE_171881_length_817_cov_173.954054:20-816(-)	ERR4179391	Bacteria	Cyanobacteriota	Cyanobacteriia	Cyanobacteriales	Nostocaceae	Nostoc	RS_GCF_013343235.1_NZ_CP040094.1	Bacteria	Cyanobacteriota	Cyanobacteriia	Cyanobacteriales	Nostocaceae	Nostoc	Nostoc sp013343235	99.874	796	1	0	1	796	691	1486	0	1465
16S_rRNA::ERR4179391_NODE_331_length_51103_cov_25.845451:2-769(-)	ERR4179391	Bacteria	Cyanobacteriota	Cyanobacteriia	Cyanobacteriales	Nostocaceae	Nostoc	GB_GCA_015206945.1_JADEXV010000552.1	Bacteria	Cyanobacteriota	Cyanobacteriia	Cyanobacteriales	Nostocaceae	Nostoc	Nostoc sp015206945	99.348	767	3	2	1	767	2	766	0	1387
16S_rRNA::ERR4179391_NODE_21423_length_3683_cov_2.887965:2051-3039(+)	ERR4179391	unclassified_Root						#N/A
16S_rRNA::ERR4179391_NODE_67896_length_1405_cov_2.819277:675-1405(+)	ERR4179391	Bacteria	Pseudomonadota	Alphaproteobacteria	Micropepsales	Micropepsaceae	Rhizomicrobium	GB_GCA_903902075.1_CAIUTH010000273.1	Bacteria	Pseudomonadota	Alphaproteobacteria	Micropepsales	Micropepsaceae	Rhizomicrobium	Rhizomicrobium sp903902075	99.315	730	5	0	1	730	1	730	0	1321
16S_rRNA::ERR4179391_NODE_72134_length_1354_cov_2.428348:681-1354(-)	ERR4179391	unclassified_Root						#N/A
16S_rRNA::ERR4179391_NODE_67435_length_1411_cov_2.907046:779-1411(-)	ERR4179391	Bacteria	Myxococcota	Polyangia	Polyangiales	Polyangiaceae	unclassified_Polyangiaceae	GB_GCA_016712525.1_JADJQX010000001.1	Bacteria	Myxococcota	Polyangia	Polyangiales	Polyangiaceae	JAAFHV01	JAAFHV01 sp016712525	95.426	634	27	2	1	632	923	1556	0	1009
16S_rRNA::ERR4179391_NODE_45600_length_1840_cov_0.701645:930-1696(+)	ERR4179391	unclassified_Root						#N/A
16S_rRNA::ERR4179391_NODE_347854_length_533_cov_35.497807:4-533(-)	ERR4179391	Bacteria	Pseudomonadota	Gammaproteobacteria	Burkholderiales	Burkholderiaceae_B	unclassified_Burkholderiaceae_B	GB_GCA_001263235.1_LGRD01000030.1	Bacteria	Pseudomonadota	Gammaproteobacteria	Burkholderiales	Burkholderiaceae_B	LMDS01	LMDS01 sp001263235	99.811	529	1	0	1	529	901	1429	0	972
16S_rRNA::ERR4179391_NODE_65186_length_1441_cov_5.659824:939-1440(-)	ERR4179391	Bacteria	Pseudomonadota	Gammaproteobacteria	Xanthomonadales	Rhodanobacteraceae	unclassified_Rhodanobacteraceae	RS_GCF_023078475.1_NZ_CP095741.1-#2	Bacteria	Pseudomonadota	Gammaproteobacteria	Xanthomonadales	Rhodanobacteraceae	Luteibacter	Luteibacter sp023078475	99.8	501	1	0	1	501	1041	1541	0	920
16S_rRNA::ERR4179391_NODE_376226_length_508_cov_45.394432:0-508(+)	ERR4179391	Bacteria	Pseudomonadota	unclassified_Pseudomonadota				#N/A
16S_rRNA::ERR4179391_NODE_12366_length_6888_cov_8.797387:6402-6888(-)	ERR4179391	Bacteria	Pseudomonadota	Gammaproteobacteria	Burkholderiales	unclassified_Burkholderiales		RS_GCF_016858125.1_NZ_CP064781.1-#2	Bacteria	Pseudomonadota	Gammaproteobacteria	Burkholderiales	Rhodocyclaceae	Azospira_A	Azospira_A restricta	97.737	486	11	0	1	486	1049	1534	0	837
16S_rRNA::ERR4179391_NODE_14159_length_5899_cov_11.749914:1-500(+)	ERR4179391	Bacteria	Pseudomonadota	Alphaproteobacteria	Rhizobiales	Beijerinckiaceae	Methylobacterium	RS_GCF_900113485.1_NZ_FOPM01000066.1	Bacteria	Pseudomonadota	Alphaproteobacteria	Rhizobiales	Beijerinckiaceae	Methylobacterium	Methylobacterium gossipiicola	99.8	499	1	0	1	499	982	1480	0	917
16S_rRNA::ERR4179391_NODE_338678_length_542_cov_1.765591:1-542(+)	ERR4179391	Bacteria	unclassified_Bacteria					GB_GCA_017991005.1_JAGNMU010000106.1	Bacteria	Gemmatimonadota	Gemmatimonadetes	Gemmatimonadales	Gemmatimonadaceae	Gemmatimonas	Gemmatimonas sp017991005	95.194	541	26	0	1	541	361	901	0	856
16S_rRNA::ERR4179391_NODE_407840_length_484_cov_2.963145:0-484(+)	ERR4179391	Bacteria	Myxococcota	Polyangia	Haliangiales	Haliangiaceae	unclassified_Haliangiaceae	GB_GCA_016706545.1_JADJJK010000006.1	Bacteria	Myxococcota	Polyangia	Haliangiales	Haliangiaceae	JABFXX01	JABFXX01 sp016706545	95.455	484	22	0	1	484	696	1179	0	773
16S_rRNA::ERR4179391_NODE_347867_length_533_cov_2.607456:0-533(-)	ERR4179391	unclassified_Root						#N/A
16S_rRNA::ERR4179391_NODE_345918_length_535_cov_1.176856:7-534(+)	ERR4179391	Bacteria	Verrucomicrobiota	Verrucomicrobiae	Verrucomicrobiales	Akkermansiaceae	Luteolibacter	RS_GCF_016595465.1_NZ_JAENIK010000012.1	Bacteria	Verrucomicrobiota	Verrucomicrobiae	Verrucomicrobiales	Akkermansiaceae	Luteolibacter	Luteolibacter yonseiensis	97.533	527	13	0	1	527	212	738	0	902
16S_rRNA::ERR4179391_NODE_36334_length_2189_cov_2.207386:1469-2183(-)	ERR4179391	unclassified_Root						GB_GCA_903918135.1_CAIXDI010000517.1	Bacteria	Bacteroidota	Bacteroidia	AKYH767	2-12-FULL-35-15	2-12-FULL-35-15	2-12-FULL-35-15 sp903911435	96.575	146	5	0	487	632	853	998	4.09e-62	243
16S_rRNA::ERR4179391_NODE_238090_length_673_cov_1.052013:206-672(+)	ERR4179391	Bacteria	Bdellovibrionota	Oligoflexia	Oligoflexales	Oligoflexaceae	Oligoflexus	GB_GCA_004193325.1_SEDW01000663.1	Bacteria	Bdellovibrionota	Oligoflexia	Oligoflexales	Oligoflexaceae	Oligoflexus	Oligoflexus sp004193325	98.922	464	5	0	3	466	354	817	0	830
16S_rRNA::ERR4179391_NODE_496903_length_432_cov_57.197183:0-431(-)	ERR4179391	Bacteria	Pseudomonadota	Alphaproteobacteria	Sphingomonadales	Sphingomonadaceae	unclassified_Sphingomonadaceae	RS_GCF_900101455.1_NZ_FMZJ01000033.1	Bacteria	Pseudomonadota	Alphaproteobacteria	Sphingomonadales	Sphingomonadaceae	Rhizorhabdus	Rhizorhabdus sp900101455	99.536	431	2	0	1	431	428	858	0	785
16S_rRNA::ERR4179391_NODE_21423_length_3683_cov_2.887965:942-1566(+)	ERR4179391	unclassified_Root						#N/A
16S_rRNA::ERR4179391_NODE_564192_length_403_cov_1.294479:0-402(+)	ERR4179391	Bacteria	Verrucomicrobiota	Verrucomicrobiae	Verrucomicrobiales	Akkermansiaceae	unclassified_Akkermansiaceae	RS_GCF_016595465.1_NZ_JAENIK010000012.1	Bacteria	Verrucomicrobiota	Verrucomicrobiae	Verrucomicrobiales	Akkermansiaceae	Luteolibacter	Luteolibacter yonseiensis	98.01	402	8	0	1	402	945	1346	0	699
16S_rRNA::ERR4179391_NODE_440458_length_463_cov_0.976684:0-462(+)	ERR4179391	Bacteria	Bacteroidota	Bacteroidia	AKYH767	B-17BO	unclassified_B-17BO	GB_GCA_002319075.1_NVQB01000001.1-#2	Bacteria	Bacteroidota	Bacteroidia	AKYH767	B-17BO	UBA2475	UBA2475 sp002319075	95.455	462	21	0	1	462	248	709	0	737
16S_rRNA::ERR4179391_NODE_235751_length_677_cov_1.156667:20-455(-)	ERR4179391	Bacteria	unclassified_Bacteria					RS_GCF_014648095.1_NZ_BMQL01000135.1	Bacteria	Deinococcota	Deinococci	Deinococcales	Deinococcaceae	Deinococcus	Deinococcus ruber	95.632	435	19	0	1	435	2	436	0	699
16S_rRNA::ERR4179391_NODE_98691_length_1123_cov_1.521033:78-1123(-)	ERR4179391	unclassified_Root						#N/A
16S_rRNA::ERR4179391_NODE_63416_length_1466_cov_6.118071:298-1238(+)	ERR4179391	unclassified_Root						#N/A
16S_rRNA::ERR4179391_NODE_14904_length_5567_cov_10.888160:2164-3068(+)	ERR4179391	unclassified_Root						GB_GCA_021839165.1_JAKCBS010000133.1	Bacteria	Actinomycetota	Acidimicrobiia	Acidimicrobiales	Acidimicrobiaceae	JABEUN01	JABEUN01 sp021842145	95.006	901	43	2	3	902	870	1769	0	1413
16S_rRNA::ERR4179391_NODE_24134_length_3235_cov_396.220076:38-867(+)	ERR4179391	unclassified_Root						RS_GCF_002884435.1_NZ_NJAQ01000005.1	Bacteria	Bacillota	Bacilli	Bacillales_D	Amphibacillaceae	Terribacillus	Terribacillus saccharophilus	94.699	830	41	3	1	829	233	1060	0	1286
16S_rRNA::ERR4179391_NODE_5898_length_13722_cov_3.909711:1923-2852(+)	ERR4179391	unclassified_Root						GB_GCA_016707245.1_JADJIE010000028.1	Bacteria	Pseudomonadota	Gammaproteobacteria	Burkholderiales	Burkholderiaceae_B	JAABQG01	JAABQG01 sp016721925	99.677	929	3	0	1	929	884	1812	0	1700
16S_rRNA::ERR4179391_NODE_5898_length_13722_cov_3.909711:12930-13710(+)	ERR4179391	unclassified_Root						#N/A
16S_rRNA::ERR4179391_NODE_37221_length_2147_cov_112.172464:57-1165(-)	ERR4179391	unclassified_Root						#N/A
16S_rRNA::ERR4179391_NODE_523761_length_420_cov_0.927114:2-419(-)	ERR4179391	unclassified_Root						#N/A
16S_rRNA::ERR4179391_NODE_77305_length_1298_cov_0.847666:873-1298(+)	ERR4179391	unclassified_Root						#N/A
16S_rRNA::ERR4179391_NODE_275460_length_616_cov_0.883117:4-534(+)	ERR4179391	unclassified_Root						#N/A
16S_rRNA::ERR4179391_NODE_251758_length_651_cov_0.698606:3-424(-)	ERR4179391	unclassified_Root						#N/A
16S_rRNA::ERR4179391_NODE_314815_length_567_cov_1.289796:5-538(+)	ERR4179391	unclassified_Root						#N/A
16S_rRNA::ERR4179391_NODE_56775_length_1576_cov_1.583055:62-482(+)	ERR4179391	unclassified_Root						GB_GCA_019638315.1_JAHBUA010000024.1	Bacteria	Bacteroidota	Bacteroidia	Cytophagales	Cyclobacteriaceae	ELB16-189	ELB16-189 sp017303805	95.487	421	16	3	1	420	1396	1814	0	669
16S_rRNA::ERR4179391_NODE_14904_length_5567_cov_10.888160:1302-1933(+)	ERR4179391	Eukaryota	Zea					GB_GCA_020248505.1_JADCHL010000034.1	Bacteria	Pseudomonadota	Gammaproteobacteria	Burkholderiales	Burkholderiaceae	UBA4657	UBA4657 sp002405475	96.361	632	19	4	1	631	7	635	0	1037
16S_rRNA::ERR5055676_NODE_837_length_44639_cov_34.108792:10758-12255(-)	ERR5055676	Bacteria	Acidobacteriota	Terriglobia	Terriglobales	Acidobacteriaceae	unclassified_Acidobacteriaceae	RS_GCF_014203275.1_NZ_JACHIP010000004.1	Bacteria	Acidobacteriota	Terriglobia	Terriglobales	Acidobacteriaceae	Granulicella_D	Granulicella_D aggregans	97.194	1497	40	2	1	1497	3	1497	0	2531
16S_rRNA::ERR5055676_NODE_1746_length_8939_cov_12.503611:1373-2857(+)	ERR5055676	Bacteria	Pseudomonadota	Alphaproteobacteria	Rhizobiales	Beijerinckiaceae	unclassified_Beijerinckiaceae	RS_GCF_000019845.1_NC_010581.1-#3	Bacteria	Pseudomonadota	Alphaproteobacteria	Rhizobiales	Beijerinckiaceae	Beijerinckia	Beijerinckia indica	96.503	1487	46	6	1	1484	1	1484	0	2453
16S_rRNA::ERR5055676_NODE_547_length_79917_cov_467.219952:64919-66473(-)	ERR5055676	unclassified_Root						#N/A
16S_rRNA::ERR5055676_NODE_38340_length_672_cov_372.057143:0-672(-)	ERR5055676	Bacteria	Pseudomonadota	Alphaproteobacteria	Acetobacterales	Acetobacteraceae	unclassified_Acetobacteraceae	GB_GCA_903937665.1_CAJAAQ010000283.1	Bacteria	Pseudomonadota	Alphaproteobacteria	Acetobacterales	Acetobacteraceae	BOG-930	BOG-930 sp903907955	96.88	673	19	2	1	672	258	929	0	1125
16S_rRNA::ERR5055676_NODE_1229_length_20316_cov_1019.428974:45-1090(-)	ERR5055676	unclassified_Root						#N/A
16S_rRNA::ERR5055676_NODE_48344_length_510_cov_355.311778:0-510(+)	ERR5055676	Bacteria	Pseudomonadota	Alphaproteobacteria	Acetobacterales	Acetobacteraceae	unclassified_Acetobacteraceae	RS_GCF_000963885.1_NZ_BALE01000067.1	Bacteria	Pseudomonadota	Alphaproteobacteria	Acetobacterales	Acetobacteraceae	Tanticharoenia	Tanticharoenia sakaeratensis	96.863	510	16	0	1	510	853	1362	0	854
16S_rRNA::ERR5055676_NODE_48265_length_511_cov_33.582949:0-511(-)	ERR5055676	unclassified_Root						#N/A
16S_rRNA::ERR5055676_NODE_47039_length_526_cov_24.919822:0-472(-)	ERR5055676	unclassified_Root						#N/A
16S_rRNA::ERR5055676_NODE_1561_length_10662_cov_12.908928:531-2049(-)	ERR5055676	unclassified_Root						#N/A
16S_rRNA::ERR5055676_NODE_6825_length_3287_cov_1133.671963:2398-2920(-)	ERR5055676	unclassified_Root						#N/A
16S_rRNA::ERR5055676_NODE_28430_length_961_cov_22.277149:284-897(+)	ERR5055676	unclassified_Root						#N/A
16S_rRNA::ERR5055676_NODE_57416_length_435_cov_0.832402:2-431(-)	ERR5055676	Bacteria	Planctomycetota	Planctomycetia	Isosphaerales	Isosphaeraceae	unclassified_Isosphaeraceae	RS_GCF_008087625.1_NZ_CP042997.1-#3	Bacteria	Planctomycetota	Planctomycetia	Isosphaerales	Isosphaeraceae	Aquisphaera	Aquisphaera giovannonii	96.193	394	15	0	1	394	206	599	0	645
16S_rRNA::ERR5055676_NODE_5525_length_3767_cov_3881.972629:2780-3715(-)	ERR5055676	unclassified_Root						RS_GCF_002884435.1_NZ_NJAQ01000005.1	Bacteria	Bacillota	Bacilli	Bacillales_D	Amphibacillaceae	Terribacillus	Terribacillus saccharophilus	96.356	933	32	2	1	932	129	1060	0	1533
16S_rRNA::ERR5055676_NODE_54822_length_452_cov_21.981333:9-450(+)	ERR5055676	unclassified_Root						GB_GCA_903918135.1_CAIXDI010000517.1	Bacteria	Bacteroidota	Bacteroidia	AKYH767	2-12-FULL-35-15	2-12-FULL-35-15	2-12-FULL-35-15 sp903911435	98.039	51	1	0	382	432	1551	1601	3.39e-16	89.8
16S_rRNA::ERR5055676_NODE_2594_length_6160_cov_1032.250370:3896-4706(-)	ERR5055676	unclassified_Root						GB_GCA_021839165.1_JAKCBS010000133.1	Bacteria	Actinomycetota	Acidimicrobiia	Acidimicrobiales	Acidimicrobiaceae	JABEUN01	JABEUN01 sp021842145	95.449	813	29	8	1	810	966	1773	0	1290
16S_rRNA::ERR5055676_NODE_45238_length_549_cov_6360.069915:12-511(-)	ERR5055676	unclassified_Root						GB_GCA_002729525.1_PBYI01000014.1	Bacteria	Actinomycetota	Actinomycetia	Propionibacteriales	Nocardioidaceae	Nocardioides	Nocardioides sp002729525	96.774	62	2	0	438	499	1527	1588	1.38e-20	104
16S_rRNA::ERR5055676_NODE_53681_length_461_cov_5629.304688:16-461(+)	ERR5055676	unclassified_Root						#N/A
16S_rRNA::ERR5055676_NODE_43382_length_577_cov_7250.618000:66-554(+)	ERR5055676	unclassified_Root						#N/A
16S_rRNA::ERR5055676_NODE_15755_length_1756_cov_2046.829065:1160-1734(+)	ERR5055676	unclassified_Root						GB_GCA_021839165.1_JAKCBS010000133.1	Bacteria	Actinomycetota	Acidimicrobiia	Acidimicrobiales	Acidimicrobiaceae	JABEUN01	JABEUN01 sp021842145	95.329	578	19	6	1	574	7	580	0	911
16S_rRNA::ERR5055691_NODE_1451_length_10780_cov_12.242082:2865-4361(-)	ERR5055691	Bacteria	Acidobacteriota	Terriglobia	Terriglobales	Acidobacteriaceae	unclassified_Acidobacteriaceae	RS_GCF_900105625.1_NZ_FNSD01000001.1-#2	Bacteria	Acidobacteriota	Terriglobia	Terriglobales	Acidobacteriaceae	Terriglobus	Terriglobus roseus_B	97.73	1498	32	2	1	1496	1	1498	0	2577
16S_rRNA::ERR5055691_NODE_57_length_153480_cov_6.229415:148296-149818(+)	ERR5055691	Bacteria	unclassified_Bacteria					RS_GCF_005937345.1_NZ_QJIF01000004.1	Bacteria	Actinomycetota	Actinomycetia	Propionibacteriales	Propionibacteriaceae	Cutibacterium	Cutibacterium acnes	100	1522	0	0	1	1522	2	1523	0	2811
16S_rRNA::ERR5055691_NODE_4387_length_4617_cov_4.783480:2248-3775(+)	ERR5055691	Bacteria	Pseudomonadota	Gammaproteobacteria	Burkholderiales	Burkholderiaceae_B	unclassified_Burkholderiaceae_B	RS_GCF_900142965.1_NZ_FRCQ01000035.1	Bacteria	Pseudomonadota	Gammaproteobacteria	Burkholderiales	Burkholderiaceae_B	Rhizobacter	Rhizobacter sp900142965	98.101	1527	29	0	1	1527	2	1528	0	2660
16S_rRNA::ERR5055691_NODE_2685_length_6477_cov_13.788594:3054-4595(-)	ERR5055691	unclassified_Root						#N/A
16S_rRNA::ERR5055691_NODE_33432_length_1721_cov_3.148418:261-1721(-)	ERR5055691	unclassified_Root						#N/A
16S_rRNA::ERR5055691_NODE_4647_length_4440_cov_7.629613:2157-3671(-)	ERR5055691	unclassified_Root						#N/A
16S_rRNA::ERR5055691_NODE_59328_length_1329_cov_20.182907:2-1322(+)	ERR5055691	Bacteria	Bacteroidota	Bacteroidia	Cytophagales	Hymenobacteraceae	Hymenobacter	RS_GCF_004684095.1_NZ_SRII01000039.1	Bacteria	Bacteroidota	Bacteroidia	Cytophagales	Hymenobacteraceae	Hymenobacter	Hymenobacter sp004684095	98.939	1320	14	0	1	1320	194	1513	0	2361
16S_rRNA::ERR5055691_NODE_1803_length_8892_cov_14.467839:7778-8889(-)	ERR5055691	Bacteria	Planctomycetota	Planctomycetia	Isosphaerales	Isosphaeraceae	Singulisphaera	GB_GCA_902636475.1_CACPRN010000101.1	Bacteria	Pseudomonadota	Alphaproteobacteria	Rickettsiales	Anaplasmataceae	Wolbachia	Wolbachia sp902636535	95.687	1113	44	4	1	1111	29	1139	0	1786
16S_rRNA::ERR5055691_NODE_115425_length_970_cov_8.434490:0-970(-)	ERR5055691	unclassified_Root						#N/A
16S_rRNA::ERR5055691_NODE_306_length_41017_cov_119.073449:40125-41017(+)	ERR5055691	Bacteria	unclassified_Bacteria					#N/A
16S_rRNA::ERR5055691_NODE_7484_length_3397_cov_2.769277:1083-2698(+)	ERR5055691	unclassified_Root						#N/A
16S_rRNA::ERR5055691_NODE_3761_length_5079_cov_4.209516:4150-5079(+)	ERR5055691	Bacteria	Acidobacteriota	Blastocatellia	Pyrinomonadales	Pyrinomonadaceae	unclassified_Pyrinomonadaceae	#N/A
16S_rRNA::ERR5055691_NODE_4_length_497036_cov_14.358508:0-939(-)	ERR5055691	Bacteria	Bacteroidota	Bacteroidia	Sphingobacteriales	Sphingobacteriaceae	Mucilaginibacter	GB_GCA_013288685.1_JABDBM010000039.1	Bacteria	Bacteroidota	Bacteroidia	Sphingobacteriales	Sphingobacteriaceae	Mucilaginibacter	Mucilaginibacter sp013288685	97.231	939	26	0	1	939	1	939	0	1591
16S_rRNA::ERR5055691_NODE_345_length_36685_cov_15.429715:25845-27381(-)	ERR5055691	unclassified_Root						#N/A
16S_rRNA::ERR5055691_NODE_193615_length_737_cov_4.350000:2-736(-)	ERR5055691	Bacteria	Actinomycetota	Thermoleophilia	Solirubrobacterales	Solirubrobacteraceae	unclassified_Solirubrobacteraceae	RS_GCF_014199525.1_NZ_JACHNU010000004.1	Bacteria	Actinomycetota	Thermoleophilia	Solirubrobacterales	Solirubrobacteraceae	Conexibacter	Conexibacter arvalis	96.575	730	24	1	2	731	750	1478	0	1208
16S_rRNA::ERR5055691_NODE_57244_length_1350_cov_90.613511:5-1348(+)	ERR5055691	unclassified_Root						#N/A
16S_rRNA::ERR5055691_NODE_13124_length_2597_cov_5.048016:375-1491(-)	ERR5055691	unclassified_Root						#N/A
16S_rRNA::ERR5055691_NODE_32218_length_1749_cov_12.133373:923-1749(+)	ERR5055691	unclassified_Root						RS_GCF_022953055.1_NZ_JALJEJ010000020.1	Bacteria	Bacteroidota	Bacteroidia	Sphingobacteriales	Sphingobacteriaceae	Mucilaginibacter	Mucilaginibacter sp022953055	94.609	742	37	3	86	826	200	939	0	1146
16S_rRNA::ERR5055691_NODE_225692_length_674_cov_26.604690:1-674(+)	ERR5055691	Bacteria	Actinomycetota	Actinomycetia	Mycobacteriales	Pseudonocardiaceae	unclassified_Pseudonocardiaceae	GB_GCA_001942415.1_MKJX01000181.1	Bacteria	Actinomycetota	Actinomycetia	Mycobacteriales	Pseudonocardiaceae	Pseudonocardia	Pseudonocardia sp001942415	98.366	673	10	1	1	673	299	970	0	1181
16S_rRNA::ERR5055691_NODE_52020_length_1410_cov_212.680420:1-992(-)	ERR5055691	unclassified_Root						GB_GCA_902618025.1_CACMYY010000004.1	Bacteria	Pseudomonadota	Alphaproteobacteria	Puniceispirillales	AAA536-G10	AAA536-G10	AAA536-G10 sp902618025	94.595	37	2	0	955	991	1424	1460	2.23e-06	58.4
16S_rRNA::ERR5055691_NODE_4114_length_4801_cov_10.089754:0-631(+)	ERR5055691	Bacteria	Cyanobacteria	Oxyphotobacteria	Chloroplast			GB_GCA_001190015.1_LGTG01000611.1	Bacteria	Pseudomonadota	Gammaproteobacteria	Burkholderiales	Burkholderiaceae	Caballeronia	Caballeronia crenata	97.306	631	17	0	1	631	857	1487	0	1072
16S_rRNA::ERR5055691_NODE_22626_length_2042_cov_2.121628:0-622(+)	ERR5055691	Bacteria	Actinomycetota	Actinomycetia	unclassified_Actinomycetia			RS_GCF_000160775.2_NZ_CM001024.1	Bacteria	Actinomycetota	Actinomycetia	Propionibacteriales	Nocardioidaceae	Aeromicrobium	Aeromicrobium marinum	96.314	624	21	2	1	622	893	1516	0	1024
16S_rRNA::ERR5055691_NODE_6559_length_3652_cov_31.538182:0-631(+)	ERR5055691	Bacteria	unclassified_Bacteria					RS_GCF_001414055.1_NZ_CP013002.1-#2	Bacteria	Pseudomonadota	Alphaproteobacteria	Caulobacterales	Caulobacteraceae	Caulobacter	Caulobacter henricii	94.787	633	31	1	1	631	849	1481	0	985
16S_rRNA::ERR5055691_NODE_244242_length_644_cov_211.629630:0-635(+)	ERR5055691	Bacteria	Pseudomonadota	Alphaproteobacteria	Rhizobiales	Beijerinckiaceae	unclassified_Beijerinckiaceae	RS_GCF_004327155.1_NZ_SJAT01000028.1	Bacteria	Pseudomonadota	Alphaproteobacteria	Rhizobiales	Beijerinckiaceae	Lichenihabitans	Lichenihabitans psoromatis	96.541	636	20	2	1	635	848	1482	0	1051
16S_rRNA::ERR5055691_NODE_226279_length_673_cov_4.674497:0-671(+)	ERR5055691	unclassified_Root						#N/A
16S_rRNA::ERR5055691_NODE_4995_length_4249_cov_9.122723:0-625(+)	ERR5055691	Bacteria	Actinomycetota	Actinomycetia	Mycobacteriales	unclassified_Mycobacteriales		RS_GCF_022524485.1_NZ_JAKXMK010000081.1	Bacteria	Actinomycetota	Actinomycetia	Mycobacteriales	Pseudonocardiaceae	Pseudonocardia	Pseudonocardia alaniniphila	97.444	626	15	1	1	625	894	1519	0	1066
16S_rRNA::ERR5055691_NODE_211250_length_701_cov_1.782051:1-701(+)	ERR5055691	Bacteria	Pseudomonadota	Gammaproteobacteria	Enterobacterales	Enterobacteriaceae	unclassified_Enterobacteriaceae	GB_GCA_009668015.1_WJYB01000024.1	Bacteria	Pseudomonadota	Gammaproteobacteria	Enterobacterales	Enterobacteriaceae	Lelliottia	Lelliottia sp009668015	97.571	700	0	1	1	700	223	905	0	1182
16S_rRNA::ERR5055691_NODE_277620_length_596_cov_201.685934:0-596(+)	ERR5055691	Bacteria	Pseudomonadota	Alphaproteobacteria	Caulobacterales	Caulobacteraceae	unclassified_Caulobacteraceae	RS_GCF_016772415.1_NZ_JAGSGD010000001.1	Bacteria	Pseudomonadota	Alphaproteobacteria	Caulobacterales	Caulobacteraceae	Phenylobacterium	Phenylobacterium glaciei	96.812	596	19	0	1	596	298	893	0	996
16S_rRNA::ERR5055691_NODE_559_length_24231_cov_6.878240:18253-19978(-)	ERR5055691	unclassified_Root						#N/A
16S_rRNA::ERR5055691_NODE_318558_length_547_cov_65.414894:1-546(-)	ERR5055691	Bacteria	Bacteroidota	Bacteroidia	Sphingobacteriales	Sphingobacteriaceae	unclassified_Sphingobacteriaceae	RS_GCF_900142915.1_NZ_FRCM01000014.1	Bacteria	Bacteroidota	Bacteroidia	Sphingobacteriales	Sphingobacteriaceae	Mucilaginibacter	Mucilaginibacter sp900142915	99.083	545	5	0	1	545	864	1408	0	979
16S_rRNA::ERR5055691_NODE_11545_length_2757_cov_4.276119:2103-2757(-)	ERR5055691	unclassified_Root						RS_GCF_016632315.1_NZ_JAEOXH010000004.1	Bacteria	Cyanobacteriota	Cyanobacteriia	Cyanobacteriales	PCC-6304	Oxynema	Oxynema aestuarii	97.674	86	2	0	1	86	856	941	8.37e-34	148
16S_rRNA::ERR5055691_NODE_60124_length_1321_cov_406.586013:0-641(+)	ERR5055691	unclassified_Root						#N/A
16S_rRNA::ERR5055691_NODE_14918_length_2455_cov_4.872582:1933-2451(-)	ERR5055691	Bacteria	Pseudomonadota	Gammaproteobacteria	unclassified_Gammaproteobacteria			GB_GCA_013288815.1_JABDBD010000005.1	Bacteria	Pseudomonadota	Gammaproteobacteria	DSM-16500	DSM-16500	UBA5158	UBA5158 sp013288815	95.108	511	21	4	9	518	1029	1536	0	802
16S_rRNA::ERR5055691_NODE_320498_length_545_cov_2.632479:21-537(-)	ERR5055691	Bacteria	unclassified_Bacteria					RS_GCF_002931555.1_NZ_PSTZ01000013.1	Bacteria	Actinomycetota	Actinomycetia	Actinomycetales	Microbacteriaceae	Pseudoclavibacter	Pseudoclavibacter sp002931555	99.806	515	1	0	1	515	1012	1526	0	946
16S_rRNA::ERR5055691_NODE_108968_length_998_cov_13.397394:1-501(+)	ERR5055691	Bacteria	Pseudomonadota	Alphaproteobacteria	Sphingomonadales	Sphingomonadaceae	unclassified_Sphingomonadaceae	RS_GCF_002288825.1_NZ_NSLI01000004.1	Bacteria	Pseudomonadota	Alphaproteobacteria	Sphingomonadales	Sphingomonadaceae	Sphingomonas	Sphingomonas lenta	99.2	500	4	0	1	500	985	1484	0	902
16S_rRNA::ERR5055691_NODE_185_length_58810_cov_21.663477:53129-54727(+)	ERR5055691	unclassified_Root						#N/A
16S_rRNA::ERR5055691_NODE_378110_length_493_cov_4.930288:4-493(-)	ERR5055691	Bacteria	Pseudomonadota	Gammaproteobacteria	Burkholderiales	unclassified_Burkholderiales		RS_GCF_003730115.1_NZ_RJVP01000011.1	Bacteria	Pseudomonadota	Gammaproteobacteria	Burkholderiales	Methylophilaceae	Pseudomethylobacillus	Pseudomethylobacillus aquaticus	96.13	491	15	2	1	489	945	1433	0	798
16S_rRNA::ERR5055691_NODE_3590_length_5241_cov_3.537761:2304-3403(-)	ERR5055691	unclassified_Root						#N/A
16S_rRNA::ERR5055691_NODE_9388_length_3026_cov_4.318752:2556-3026(-)	ERR5055691	Bacteria	Acidobacteriota	Blastocatellia	Pyrinomonadales	Pyrinomonadaceae	unclassified_Pyrinomonadaceae	GB_GCA_021228405.1_JAJQRF010000015.1	Bacteria	Acidobacteriota	Blastocatellia	Pyrinomonadales	Pyrinomonadaceae	JAJQRF01	JAJQRF01 sp021228405	95.957	470	18	1	1	470	1045	1513	0	761
16S_rRNA::ERR5055691_NODE_3914_length_4954_cov_3.380767:104-1100(+)	ERR5055691	unclassified_Root						#N/A
16S_rRNA::ERR5055691_NODE_392855_length_482_cov_479.313580:0-481(+)	ERR5055691	unclassified_Root						#N/A
16S_rRNA::ERR5055691_NODE_2336_length_7183_cov_5.406417:6021-7182(-)	ERR5055691	unclassified_Root						GB_GCA_016794985.1_JAEUIQ010000043.1	Bacteria	Planctomycetota	Planctomycetia	Pirellulales	Pirellulaceae	M30B19	M30B19 sp016794985	98	50	1	0	3	52	449	498	3.34e-15	87.9
16S_rRNA::ERR5055691_NODE_332487_length_533_cov_1.774123:0-533(-)	ERR5055691	unclassified_Root						#N/A
16S_rRNA::ERR5055691_NODE_312998_length_553_cov_4.151261:44-500(+)	ERR5055691	Bacteria	Pseudomonadota	Gammaproteobacteria	Burkholderiales	unclassified_Burkholderiales		#N/A
16S_rRNA::ERR5055691_NODE_355091_length_512_cov_4.480460:63-489(-)	ERR5055691	Bacteria	unclassified_Bacteria					RS_GCF_008763945.1_NZ_VTQH01000009.1	Bacteria	Actinomycetota	Actinomycetia	Actinomycetales	Microbacteriaceae	Microbacterium	Microbacterium testaceum_G	99.764	424	1	0	3	426	386	809	0	778
16S_rRNA::ERR5055691_NODE_22145_length_2062_cov_2.364232:882-1965(+)	ERR5055691	unclassified_Root						#N/A
16S_rRNA::ERR5055691_NODE_505235_length_418_cov_2.513196:0-418(+)	ERR5055691	unclassified_Root						#N/A
16S_rRNA::ERR5055691_NODE_180_length_60778_cov_12.977743:18039-19604(+)	ERR5055691	unclassified_Root						GB_GCA_005768775.1_VAFN01000083.1	Bacteria	Bacillota	Bacilli	Staphylococcales	Gemellaceae	Gemella	Gemella haemolysans_B	98.305	59	1	0	1506	1564	1552	1610	4.5e-20	104
16S_rRNA::ERR5055691_NODE_2497_length_6852_cov_4.984059:287-1844(-)	ERR5055691	unclassified_Root						GB_GCA_016794985.1_JAEUIQ010000043.1	Bacteria	Planctomycetota	Planctomycetia	Pirellulales	Pirellulaceae	M30B19	M30B19 sp016794985	96	50	2	0	515	564	449	498	2.1e-13	82.4
16S_rRNA::ERR5055691_NODE_486140_length_427_cov_2.920000:0-427(-)	ERR5055691	Bacteria	Patescibacteria	Saccharimonadia	Saccharimonadales	unclassified_Saccharimonadales		GB_GCA_023253175.1_JALRHH010000002.1	Bacteria	Patescibacteria	Saccharimonadia	Saccharimonadales	JALRHH01	JALRHH01	JALRHH01 sp023253175	94.848	427	22	0	1	427	507	933	0	667
16S_rRNA::ERR5055691_NODE_401576_length_476_cov_1.759398:0-474(-)	ERR5055691	Bacteria	Bacteroidota	Bacteroidia	Flavobacteriales	Crocinitomicaceae	unclassified_Crocinitomicaceae	#N/A
16S_rRNA::ERR5055691_NODE_61984_length_1303_cov_18.105220:20-1302(+)	ERR5055691	unclassified_Root						#N/A
16S_rRNA::ERR5055691_NODE_98792_length_1047_cov_2.655670:1-688(+)	ERR5055691	unclassified_Root						RS_GCF_002831645.1_NZ_CP025117.1-#4	Bacteria	Bacteroidota	Bacteroidia	Flavobacteriales	Flavobacteriaceae	Olleya	Olleya sp002831645	94.643	56	2	1	2	57	889	943	7e-15	86.1
16S_rRNA::ERR5055691_NODE_39828_length_1590_cov_1.762723:750-1585(-)	ERR5055691	unclassified_Root						#N/A
16S_rRNA::ERR5055691_NODE_84013_length_1132_cov_2.148815:160-622(-)	ERR5055691	Bacteria	Pseudomonadota	Alphaproteobacteria	Rickettsiales	Mitochondria	Mitochondria_genus_incertae_sedis	#N/A
16S_rRNA::ERR5055691_NODE_84013_length_1132_cov_2.148815:726-1132(-)	ERR5055691	unclassified_Root						#N/A
16S_rRNA::ERR5055691_NODE_144309_length_867_cov_1.773418:0-566(+)	ERR5055691	unclassified_Root						#N/A
16S_rRNA::ERR5055691_NODE_2757_length_6332_cov_8012.957794:1941-3413(+)	ERR5055691	unclassified_Root						#N/A
16S_rRNA::ERR5055691_NODE_10732_length_2850_cov_12.847097:1925-2848(+)	ERR5055691	unclassified_Root						RS_GCF_002884435.1_NZ_NJAQ01000005.1	Bacteria	Bacillota	Bacilli	Bacillales_D	Amphibacillaceae	Terribacillus	Terribacillus saccharophilus	97.183	923	26	0	1	923	129	1051	0	1561
16S_rRNA::ERR5055691_NODE_17774_length_2269_cov_7.001369:1588-2269(-)	ERR5055691	unclassified_Root						GB_GCA_002401685.1_NVTU01000037.1	Bacteria	Pseudomonadota	Alphaproteobacteria	Sphingomonadales	Kordiimonadaceae	Kordiimonas	Kordiimonas sp002401685	97.561	41	1	0	639	679	1508	1548	1.94e-10	71.3
16S_rRNA::ERR5055691_NODE_7480_length_3398_cov_16.175851:2056-3031(+)	ERR5055691	Eukaryota	Homo					RS_GCF_009765215.1_NZ_VLNV01000022.1	Bacteria	Pseudomonadota	Gammaproteobacteria	Xanthomonadales	Xanthomonadaceae	Lysobacter	Lysobacter prati	100	975	0	0	1	975	892	1866	0	1801
16S_rRNA::ERR5055691_NODE_1381_length_11213_cov_8.155981:5783-6751(+)	ERR5055691	unclassified_Root						#N/A
16S_rRNA::ERR5055691_NODE_9432_length_3020_cov_43.646959:2244-2943(-)	ERR5055691	Eukaryota	Zea					RS_GCF_004376175.1_NZ_SNUY01000143.1	Bacteria	Bacillota	Bacilli	Bacillales_H	Bacillaceae_D	Halalkalibacterium	Halalkalibacterium halodurans	94.993	699	30	3	1	699	1099	1792	0	1092
16S_rRNA::ERR5055691_NODE_332304_length_533_cov_218.127193:19-489(-)	ERR5055691	unclassified_Root						#N/A
16S_rRNA::ERR5055691_NODE_3943_length_4932_cov_2.311020:2735-3271(+)	ERR5055691	unclassified_Root						#N/A
16S_rRNA::ERR5055691_NODE_15134_length_2439_cov_2.912362:1908-2437(-)	ERR5055691	unclassified_Root						#N/A
16S_rRNA::ERR5055691_NODE_372794_length_498_cov_0.895487:16-497(+)	ERR5055691	unclassified_Root						#N/A
16S_rRNA::ERR5055691_NODE_191364_length_742_cov_2.251128:2-591(+)	ERR5055691	unclassified_Root						#N/A
16S_rRNA::ERR5055691_NODE_139374_length_882_cov_2.442236:0-796(+)	ERR5055691	unclassified_Root						#N/A
16S_rRNA::ERR5055691_NODE_135387_length_895_cov_4.732274:93-864(-)	ERR5055691	unclassified_Root						GB_GCA_016176555.1_JACOWY010000051.1-#2	Bacteria	Patescibacteria	Microgenomatia	UBA1400	JACOWY01	JACOWY01	JACOWY01 sp016176555	100	33	0	0	414	446	170	202	1.33e-07	62.1
16S_rRNA::ERR5055691_NODE_22142_length_2062_cov_5.132997:1393-2062(-)	ERR5055691	unclassified_Root						RS_GCF_002992165.1_NZ_PQNA01000103.1	Bacteria	Pseudomonadota	Gammaproteobacteria	Enterobacterales	Enterobacteriaceae	Salmonella	Salmonella enterica	95.224	670	31	1	1	669	1134	1803	0	1059
16S_rRNA::ERR5055691_NODE_81013_length_1151_cov_3.624767:166-931(+)	ERR5055691	unclassified_Root						#N/A
16S_rRNA::ERR5055691_NODE_313824_length_553_cov_0.718487:10-524(+)	ERR5055691	unclassified_Root						#N/A
16S_rRNA::ERR5055691_NODE_342772_length_523_cov_2.979821:80-523(+)	ERR5055691	unclassified_Root						#N/A
16S_rRNA::ERR5055691_NODE_37056_length_1643_cov_5.540230:1132-1641(+)	ERR5055691	unclassified_Root						GB_GCA_017859655.1_JAFMMO010000093.1	Bacteria	Planctomycetota	UBA8108	UBA1146	UBA1146	JAFMMO01	JAFMMO01 sp017859655	96.296	54	2	0	430	483	486	539	3.95e-16	89.8
16S_rRNA::ERR5055691_NODE_92161_length_1083_cov_1.543738:4-500(+)	ERR5055691	unclassified_Root						#N/A
16S_rRNA::ERR5055691_NODE_2574_length_6701_cov_8.247434:1676-2117(-)	ERR5055691	unclassified_Root						#N/A
16S_rRNA::ERR5055691_NODE_45475_length_1497_cov_150.008451:999-1487(+)	ERR5055691	unclassified_Root						#N/A
16S_rRNA::ERR5055691_NODE_7204_length_3464_cov_5.829348:2927-3455(-)	ERR5055691	Bacteria	Chlamydiota	Chlamydiia	Chlamydiales	Rhabdochlamydiaceae	SZAS-10	GB_GCA_023414975.1_JAEZMI010000416.1	Bacteria	Pseudomonadota	Alphaproteobacteria	Rhizobiales	Xanthobacteraceae	Ancylobacter	Ancylobacter sp023414975	97.358	530	10	4	1	528	1253	1780	0	898
16S_rRNA::ERR5055691_NODE_41709_length_1558_cov_1.921675:619-1113(+)	ERR5055691	unclassified_Root						#N/A
16S_rRNA::ERR5055691_NODE_106305_length_1011_cov_1.243041:371-940(+)	ERR5055691	unclassified_Root						#N/A
16S_rRNA::ERR5055691_NODE_293044_length_576_cov_3.034068:2-536(-)	ERR5055691	unclassified_Root						#N/A
16S_rRNA::ERR5055691_NODE_2574_length_6701_cov_8.247434:1111-1521(-)	ERR5055691	unclassified_Root						GB_GCA_002104535.1_NBOG01000025.1	Bacteria	Pseudomonadota	Gammaproteobacteria	Enterobacterales_A	Alteromonadaceae	Cognaticolwellia	Cognaticolwellia sediminilitoris	100	67	0	0	344	410	1906	1972	8.6e-27	124
16S_rRNA::ERR5055691_NODE_10732_length_2850_cov_12.847097:1280-1686(+)	ERR5055691	unclassified_Root						GB_GCA_021768505.1_JAIZVW010001430.1	Bacteria	Pseudomonadota	Gammaproteobacteria	Pseudomonadales	Pseudomonadaceae	Pseudomonas_E	Pseudomonas_E eucalypticola	99	400	3	1	7	406	97	495	0	715
16S_rRNA::ERR5055691_NODE_219041_length_686_cov_2.129721:36-526(+)	ERR5055691	unclassified_Root						#N/A
16S_rRNA::ERR5059413_NODE_17514_length_4380_cov_8.116430:243-1757(-)	ERR5059413	Bacteria	unclassified_Bacteria					#N/A
16S_rRNA::ERR5059413_NODE_26980_length_3345_cov_4.172583:927-2410(-)	ERR5059413	unclassified_Root						#N/A
16S_rRNA::ERR5059413_NODE_66849_length_1849_cov_2.988149:408-1848(+)	ERR5059413	Bacteria	Acidobacteriota	Terriglobia	Terriglobales	Acidobacteriaceae	unclassified_Acidobacteriaceae	GB_GCA_021819585.1_JAKAQS010000076.1	Bacteria	Acidobacteriota	Terriglobia	Terriglobales	Acidobacteriaceae	UBA5172	UBA5172 sp021819585	96.741	1442	41	6	1	1440	1	1438	0	2398
16S_rRNA::ERR5059413_NODE_18305_length_4260_cov_6.873297:2185-3701(-)	ERR5059413	Bacteria	Bacteroidota	Bacteroidia	Sphingobacteriales	Sphingobacteriaceae	unclassified_Sphingobacteriaceae	GB_GCA_001596135.1_CP014773.1-#3	Bacteria	Bacteroidota	Bacteroidia	Sphingobacteriales	Sphingobacteriaceae	Mucilaginibacter	Mucilaginibacter sp001596135	94.74	1521	73	5	1	1516	1	1519	0	2359
16S_rRNA::ERR5059413_NODE_18286_length_4263_cov_4.957477:1481-2986(+)	ERR5059413	Bacteria	unclassified_Bacteria					#N/A
16S_rRNA::ERR5059413_NODE_93742_length_1482_cov_2.257651:143-1464(-)	ERR5059413	Bacteria	Acidobacteriota	Blastocatellia	Pyrinomonadales	Pyrinomonadaceae	unclassified_Pyrinomonadaceae	GB_GCA_002050355.1_MWYY01000040.1	Bacteria	Acidobacteriota	Blastocatellia	Pyrinomonadales	Pyrinomonadaceae	GCA-002050365	GCA-002050365 sp002050355	94.83	1296	64	3	27	1321	225	1518	0	2019
16S_rRNA::ERR5059413_NODE_7595_length_7381_cov_5.032174:4795-6301(-)	ERR5059413	Bacteria	Planctomycetota	Planctomycetia	Isosphaerales	Isosphaeraceae	unclassified_Isosphaeraceae	#N/A
16S_rRNA::ERR5059413_NODE_63842_length_1905_cov_3.266958:922-1904(-)	ERR5059413	Bacteria	Cyanobacteriota	Cyanobacteriia	Cyanobacteriales	Nostocaceae	unclassified_Nostocaceae	RS_GCF_010747425.1_NZ_JAAGOG010000425.1	Bacteria	Cyanobacteriota	Cyanobacteriia	Cyanobacteriales	Nostocaceae	Nostoc	Nostoc muscorum_A	95.931	983	38	2	1	982	505	1486	0	1592
16S_rRNA::ERR5059413_NODE_528_length_65771_cov_14.750677:0-924(-)	ERR5059413	Bacteria	Pseudomonadota	Alphaproteobacteria	Rhizobiales	Beijerinckiaceae	unclassified_Beijerinckiaceae	RS_GCF_004327155.1_NZ_SJAT01000028.1	Bacteria	Pseudomonadota	Alphaproteobacteria	Rhizobiales	Beijerinckiaceae	Lichenihabitans	Lichenihabitans psoromatis	96.004	926	30	6	1	924	1	921	0	1498
16S_rRNA::ERR5059413_NODE_174725_length_988_cov_2.697036:2-921(-)	ERR5059413	Bacteria	Bacteroidota	Bacteroidia	Chitinophagales	Chitinophagaceae	Flavipsychrobacter	GB_GCA_018267915.1_JAFDXN010000045.1	Bacteria	Bacteroidota	Bacteroidia	Chitinophagales	Chitinophagaceae	Flavipsychrobacter	Flavipsychrobacter sp018267915	98.148	918	15	2	3	919	263	1179	0	1600
16S_rRNA::ERR5059413_NODE_1125_length_38086_cov_4.629588:0-935(-)	ERR5059413	unclassified_Root						#N/A
16S_rRNA::ERR5059413_NODE_443_length_75624_cov_5.306141:74655-75624(+)	ERR5059413	unclassified_Root						#N/A
16S_rRNA::ERR5059413_NODE_165701_length_1023_cov_17.607822:9-1016(-)	ERR5059413	Bacteria	Bacteroidota	Bacteroidia	Chitinophagales	Chitinophagaceae	unclassified_Chitinophagaceae	#N/A
16S_rRNA::ERR5059413_NODE_4021_length_11843_cov_4.629101:10875-11843(+)	ERR5059413	unclassified_Root						#N/A
16S_rRNA::ERR5059413_NODE_33271_length_2917_cov_18.523239:0-900(-)	ERR5059413	Bacteria	Pseudomonadota	Alphaproteobacteria	Acetobacterales	Acetobacteraceae	unclassified_Acetobacteraceae	#N/A
16S_rRNA::ERR5059413_NODE_220340_length_847_cov_38.876623:0-846(+)	ERR5059413	Bacteria	Pseudomonadota	Gammaproteobacteria	Burkholderiales	Burkholderiaceae_B	Variovorax	RS_GCF_001577265.1_NZ_CP014517.1-#2	Bacteria	Pseudomonadota	Gammaproteobacteria	Burkholderiales	Burkholderiaceae_B	Variovorax	Variovorax sp001577265	99.882	846	1	0	1	846	276	1121	0	1557
16S_rRNA::ERR5059413_NODE_59950_length_1986_cov_3.188057:0-933(-)	ERR5059413	unclassified_Root						#N/A
16S_rRNA::ERR5059413_NODE_237531_length_804_cov_82.515818:0-804(-)	ERR5059413	Bacteria	Pseudomonadota	Alphaproteobacteria	Sphingomonadales	Sphingomonadaceae	Sphingomonas	RS_GCF_022662335.1_NZ_JAKNQJ010000036.1	Bacteria	Pseudomonadota	Alphaproteobacteria	Sphingomonadales	Sphingomonadaceae	Sphingomonas	Sphingomonas sp022662335	99.627	804	3	0	1	804	271	1074	0	1469
16S_rRNA::ERR5059413_NODE_37768_length_2687_cov_10.883525:0-900(-)	ERR5059413	Bacteria	Actinomycetota	Actinomycetia	Propionibacteriales	Propionibacteriaceae	Friedmanniella	RS_GCF_900110855.1_NZ_FOFA01000025.1	Bacteria	Actinomycetota	Actinomycetia	Propionibacteriales	Propionibacteriaceae	Friedmanniella	Friedmanniella flava	98.668	901	10	2	1	900	1	900	0	1596
16S_rRNA::ERR5059413_NODE_242993_length_791_cov_104.401961:7-790(-)	ERR5059413	Bacteria	Bacteroidota	Bacteroidia	Cytophagales	Hymenobacteraceae	Hymenobacter	RS_GCF_001816145.1_NZ_MDZB01000021.1	Bacteria	Bacteroidota	Bacteroidia	Cytophagales	Hymenobacteraceae	Hymenobacter	Hymenobacter lapidarius	98.467	783	12	0	1	783	649	1431	0	1380
16S_rRNA::ERR5059413_NODE_3568_length_13247_cov_453.913743:7916-8749(-)	ERR5059413	unclassified_Root						GB_GCA_023262965.1_JALQXX010000063.1	Bacteria	Margulisbacteria	Marinamargulisbacteria	UBA817	UBA817	JALQXX01	JALQXX01 sp023262965	95.652	46	2	0	1	46	250	295	1.85e-11	75
16S_rRNA::ERR5059413_NODE_1268_length_34778_cov_18.701997:33972-34777(+)	ERR5059413	Bacteria	Bacteroidota	Bacteroidia	Cytophagales	Hymenobacteraceae	Hymenobacter	#N/A
16S_rRNA::ERR5059413_NODE_60137_length_1982_cov_5.677165:1-806(-)	ERR5059413	unclassified_Root						#N/A
16S_rRNA::ERR5059413_NODE_301512_length_677_cov_12.973333:9-677(-)	ERR5059413	unclassified_Root						#N/A
16S_rRNA::ERR5059413_NODE_44791_length_2407_cov_5.282833:0-642(+)	ERR5059413	Bacteria	Deinococcota	Deinococci	Deinococcales	Deinococcaceae	Deinococcus	RS_GCF_022344005.1_NZ_CP092190.1-#3	Bacteria	Deinococcota	Deinococci	Deinococcales	Deinococcaceae	Deinococcus	Deinococcus sp022344005	98.131	642	12	0	1	642	863	1504	0	1120
16S_rRNA::ERR5059413_NODE_297807_length_683_cov_14.023102:1-683(+)	ERR5059413	Bacteria	Deinococcota	Deinococci	Deinococcales	Deinococcaceae	Deinococcus	RS_GCF_014648095.1_NZ_BMQL01000135.1	Bacteria	Deinococcota	Deinococci	Deinococcales	Deinococcaceae	Deinococcus	Deinococcus ruber	98.68	682	9	0	1	682	258	939	0	1210
16S_rRNA::ERR5059413_NODE_310497_length_663_cov_14.011945:1-653(+)	ERR5059413	Bacteria	Verrucomicrobiota	Verrucomicrobiae	Chthoniobacterales	unclassified_Chthoniobacterales		#N/A
16S_rRNA::ERR5059413_NODE_236430_length_807_cov_1.320548:0-795(-)	ERR5059413	unclassified_Root						#N/A
16S_rRNA::ERR5059413_NODE_382041_length_569_cov_92.607724:2-569(+)	ERR5059413	Bacteria	Actinomycetota	Actinomycetia	Propionibacteriales	unclassified_Propionibacteriales		RS_GCF_014193425.1_NZ_JACHZG010000002.1	Bacteria	Actinomycetota	Actinomycetia	Propionibacteriales	Propionibacteriaceae	Friedmanniella	Friedmanniella antarctica	99.295	567	4	0	1	567	826	1392	0	1026
16S_rRNA::ERR5059413_NODE_30172_length_3113_cov_6.605072:2528-3113(-)	ERR5059413	Bacteria	unclassified_Bacteria					RS_GCF_015207755.1_NZ_JADEWH010000034.1	Bacteria	Cyanobacteriota	Cyanobacteriia	Cyanobacteriales	Nostocaceae	Nodularia	Nodularia sp015207755	96.239	585	22	0	1	585	941	1525	0	959
16S_rRNA::ERR5059413_NODE_27712_length_3289_cov_9.425592:0-586(+)	ERR5059413	Bacteria	Bacteroidota	Bacteroidia	Chitinophagales	Chitinophagaceae	unclassified_Chitinophagaceae	RS_GCF_009192765.1_NZ_VOHQ01000012.1	Bacteria	Bacteroidota	Bacteroidia	Chitinophagales	Chitinophagaceae	Agriterribacter	Agriterribacter humi	96.416	586	20	1	1	586	941	1525	0	965
16S_rRNA::ERR5059413_NODE_53278_length_2145_cov_18.456480:1660-2145(-)	ERR5059413	Bacteria	Pseudomonadota	Gammaproteobacteria	Burkholderiales	Burkholderiaceae_B	unclassified_Burkholderiaceae_B	RS_GCF_002157355.1_NZ_LYMK01000098.1	Bacteria	Pseudomonadota	Gammaproteobacteria	Burkholderiales	Burkholderiaceae_B	Variovorax	Variovorax sp002157355	100	485	0	0	1	485	1046	1530	0	896
16S_rRNA::ERR5059413_NODE_71374_length_1771_cov_14.564935:0-481(+)	ERR5059413	Bacteria	Pseudomonadota	Gammaproteobacteria	Burkholderiales	Burkholderiaceae	unclassified_Burkholderiaceae	RS_GCF_008831265.1_NZ_VTTH01000004.1-#2	Bacteria	Pseudomonadota	Gammaproteobacteria	Burkholderiales	Burkholderiaceae	Lacisediminimonas	Lacisediminimonas profundi	100	481	0	0	1	481	1047	1527	0	889
16S_rRNA::ERR5059413_NODE_10412_length_6042_cov_31.000000:0-487(+)	ERR5059413	Bacteria	Pseudomonadota	Alphaproteobacteria	Sphingomonadales	Sphingomonadaceae	unclassified_Sphingomonadaceae	RS_GCF_006439055.1_NZ_RCZC01000003.1	Bacteria	Pseudomonadota	Alphaproteobacteria	Sphingomonadales	Sphingomonadaceae	Sphingomonas	Sphingomonas glacialis_A	98.973	487	5	0	1	487	1295	1781	0	872
16S_rRNA::ERR5059413_NODE_27402_length_3312_cov_24.014838:0-491(+)	ERR5059413	Bacteria	Pseudomonadota	Alphaproteobacteria	Acetobacterales	Acetobacteraceae	unclassified_Acetobacteraceae	RS_GCF_014174275.1_NZ_JABEQK010000022.1	Bacteria	Pseudomonadota	Alphaproteobacteria	Acetobacterales	Acetobacteraceae	Gluconacetobacter	Gluconacetobacter takamatsuzukensis	97.352	491	13	0	1	491	998	1488	0	835
16S_rRNA::ERR5059413_NODE_32228_length_2978_cov_8.175112:2-493(+)	ERR5059413	Bacteria	Bacteroidota	Bacteroidia	Chitinophagales	Chitinophagaceae	unclassified_Chitinophagaceae	RS_GCF_007991655.1_NZ_BJYT01000054.1	Bacteria	Bacteroidota	Bacteroidia	Chitinophagales	Chitinophagaceae	Segetibacter	Segetibacter aerophilus	97.352	491	13	0	1	491	1036	1526	0	835
16S_rRNA::ERR5059413_NODE_353295_length_604_cov_1.472486:12-596(+)	ERR5059413	unclassified_Root						#N/A
16S_rRNA::ERR5059413_NODE_82583_length_1610_cov_1.682322:2-622(-)	ERR5059413	unclassified_Root						GB_GCA_004193325.1_SEDW01000663.1	Bacteria	Bdellovibrionota	Oligoflexia	Oligoflexales	Oligoflexaceae	Oligoflexus	Oligoflexus sp004193325	94.985	339	16	1	282	620	140	477	6.72e-149	531
16S_rRNA::ERR5059413_NODE_284436_length_706_cov_1.254372:0-466(+)	ERR5059413	Bacteria	Patescibacteria	Saccharimonadia	Saccharimonadales	unclassified_Saccharimonadales		GB_GCA_021778755.1_JAJYBZ010000001.1	Bacteria	Patescibacteria	Saccharimonadia	Saccharimonadales	UBA1547	UBA1547	UBA1547 sp021778755	96.352	466	17	0	1	466	1008	1473	0	767
16S_rRNA::ERR5059413_NODE_531185_length_450_cov_63.080429:0-450(-)	ERR5059413	Bacteria	Pseudomonadota	Alphaproteobacteria	unclassified_Alphaproteobacteria			RS_GCF_004137085.1_NZ_QYBC01000050.1	Bacteria	Pseudomonadota	Alphaproteobacteria	Rhizobiales	Beijerinckiaceae	Lichenihabitans	Lichenihabitans ramalinae	95.333	450	19	2	1	450	844	1291	0	713
16S_rRNA::ERR5059413_NODE_442602_length_511_cov_3.004608:0-511(-)	ERR5059413	Bacteria	unclassified_Bacteria					RS_GCF_012911565.1_NZ_JAAMPU010000076.1	Bacteria	Bacteroidota	Bacteroidia	Flavobacteriales	Flavobacteriaceae	Flavobacterium	Flavobacterium silvaticum	95.108	511	25	0	1	511	34	544	0	806
16S_rRNA::ERR5059413_NODE_3773_length_12510_cov_8.925279:1317-2843(+)	ERR5059413	unclassified_Root						#N/A
16S_rRNA::ERR5059413_NODE_3568_length_13247_cov_453.913743:11201-11669(-)	ERR5059413	unclassified_Root						#N/A
16S_rRNA::ERR5059413_NODE_5121_length_9726_cov_17.434864:5127-6579(-)	ERR5059413	unclassified_Root						GB_GCA_000255595.2_AJGR01000123.1	Bacteria	Actinomycetota	Actinomycetia	Actinomycetales	Microbacteriaceae	Microbacterium	Microbacterium sp000411455	94.595	74	4	0	2	75	1	74	1.93e-23	115
16S_rRNA::ERR5059413_NODE_1147_length_37674_cov_493.538234:11589-12136(-)	ERR5059413	unclassified_Root						#N/A
16S_rRNA::ERR5059413_NODE_5500_length_9208_cov_3.298872:507-1652(+)	ERR5059413	unclassified_Root						#N/A
16S_rRNA::ERR5059413_NODE_616647_length_408_cov_1.764350:4-406(-)	ERR5059413	unclassified_Root						#N/A
16S_rRNA::ERR5059413_NODE_32668_length_2952_cov_3.400348:853-2272(+)	ERR5059413	unclassified_Root						GB_GCA_005768775.1_VAFN01000083.1	Bacteria	Bacillota	Bacilli	Staphylococcales	Gemellaceae	Gemella	Gemella haemolysans_B	96.61	59	2	0	5	63	1	59	1.9e-18	99
16S_rRNA::ERR5059413_NODE_15749_length_4677_cov_6.425000:3472-4630(-)	ERR5059413	unclassified_Root						#N/A
16S_rRNA::ERR5059413_NODE_494119_length_473_cov_1.946970:20-472(-)	ERR5059413	Bacteria	Pseudomonadota	Alphaproteobacteria	Rickettsiales	Mitochondria	Mitochondria_genus_incertae_sedis	#N/A
16S_rRNA::ERR5059413_NODE_250565_length_774_cov_1.177905:344-774(+)	ERR5059413	unclassified_Root						#N/A
16S_rRNA::ERR5059413_NODE_10889_length_5883_cov_5.486566:0-976(+)	ERR5059413	unclassified_Root						#N/A
16S_rRNA::ERR5059413_NODE_1147_length_37674_cov_493.538234:10989-11476(-)	ERR5059413	unclassified_Root						#N/A
16S_rRNA::ERR5059413_NODE_2206_length_20667_cov_4.208354:20269-20667(+)	ERR5059413	Bacteria	Actinomycetota	Actinomycetia	Actinomycetales	Microbacteriaceae	unclassified_Microbacteriaceae	RS_GCF_003931875.1_NZ_CP034245.1	Bacteria	Actinomycetota	Actinomycetia	Actinomycetales	Microbacteriaceae	Microbacterium	Microbacterium sp003931875	98.241	398	7	0	1	398	2	399	0	697
16S_rRNA::ERR5059413_NODE_11940_length_5564_cov_371.338072:2177-3114(-)	ERR5059413	Eukaryota	Zea					RS_GCF_004376175.1_NZ_SNUY01000143.1	Bacteria	Bacillota	Bacilli	Bacillales_H	Bacillaceae_D	Halalkalibacterium	Halalkalibacterium halodurans	94.563	938	44	5	1	937	861	1792	0	1443
16S_rRNA::ERR5059413_NODE_163116_length_1034_cov_2711.705329:0-978(+)	ERR5059413	unclassified_Root						GB_GCA_005768775.1_VAFN01000083.1	Bacteria	Bacillota	Bacilli	Staphylococcales	Gemellaceae	Gemella	Gemella haemolysans_B	98.305	59	1	0	919	977	1552	1610	2.78e-20	104
16S_rRNA::ERR5059413_NODE_586_length_61902_cov_47.236490:2616-3448(-)	ERR5059413	unclassified_Root						GB_GCA_021839165.1_JAKCBS010000133.1	Bacteria	Actinomycetota	Acidimicrobiia	Acidimicrobiales	Acidimicrobiaceae	JABEUN01	JABEUN01 sp021842145	94.958	833	36	6	1	831	966	1794	0	1301
16S_rRNA::ERR5059413_NODE_1147_length_37674_cov_493.538234:9245-9712(-)	ERR5059413	unclassified_Root						#N/A
16S_rRNA::ERR5059413_NODE_6847_length_7920_cov_4.017850:5853-6855(-)	ERR5059413	unclassified_Root						#N/A
16S_rRNA::ERR5059413_NODE_345717_length_614_cov_1.098696:77-613(+)	ERR5059413	unclassified_Root						#N/A
16S_rRNA::ERR5059413_NODE_184019_length_955_cov_134.045558:355-954(+)	ERR5059413	unclassified_Root						#N/A
16S_rRNA::ERR5059413_NODE_106003_length_1369_cov_1.811146:846-1345(-)	ERR5059413	unclassified_Root						#N/A
16S_rRNA::ERR5059413_NODE_43836_length_2441_cov_16.857022:9-542(+)	ERR5059413	unclassified_Root						#N/A
16S_rRNA::ERR5059413_NODE_290522_length_695_cov_2474.435275:2-694(+)	ERR5059413	unclassified_Root						GB_GCA_000255595.2_AJGR01000523.1	Bacteria	Actinomycetota	Actinomycetia	Actinomycetales	Microbacteriaceae	Microbacterium	Microbacterium sp000411455	96.992	266	8	0	427	692	1290	1555	7.81e-124	448
16S_rRNA::ERR5059413_NODE_7913_length_7192_cov_6.113001:0-499(+)	ERR5059413	unclassified_Root						#N/A
16S_rRNA::ERR5059413_NODE_50244_length_2230_cov_5.676730:0-490(+)	ERR5059413	unclassified_Root						#N/A
16S_rRNA::ERR5059413_NODE_6953_length_7835_cov_3.501289:351-980(-)	ERR5059413	unclassified_Root						#N/A
16S_rRNA::ERR5059413_NODE_125015_length_1229_cov_2.378472:631-1181(-)	ERR5059413	unclassified_Root						#N/A
16S_rRNA::ERR5059413_NODE_338015_length_624_cov_1.383912:86-600(+)	ERR5059413	unclassified_Root						GB_GCA_903900685.1_CAIUOC010000073.1	Bacteria	Patescibacteria	Saccharimonadia	Saccharimonadales	UBA4665	CAIYEO01	CAIYEO01 sp903900685	94.872	39	2	0	476	514	1671	1709	8.7e-08	62.1
16S_rRNA::ERR5059413_NODE_243004_length_791_cov_2.613445:2-749(-)	ERR5059413	unclassified_Root						GB_GCA_000255595.2_AJGR01000123.1	Bacteria	Actinomycetota	Actinomycetia	Actinomycetales	Microbacteriaceae	Microbacterium	Microbacterium sp000411455	95.588	68	2	1	2	68	1	68	1.63e-21	108
16S_rRNA::ERR5059413_NODE_80642_length_1635_cov_3.823492:1140-1635(+)	ERR5059413	unclassified_Root						GB_GCA_000255595.2_AJGR01000123.1	Bacteria	Actinomycetota	Actinomycetia	Actinomycetales	Microbacteriaceae	Microbacterium	Microbacterium sp000411455	96.774	62	2	0	4	65	1	62	1.37e-20	104
16S_rRNA::ERR5059413_NODE_92227_length_1498_cov_1.851513:8-513(+)	ERR5059413	unclassified_Root						GB_GCA_002404215.1_DHJG01000023.1	Bacteria	Bacillota_B	Desulfitobacteriia	Desulfitobacteriales	Desulfitobacteriaceae	Desulfosporosinus	Desulfosporosinus sp002404215	98.422	507	6	1	1	505	1278	1784	0	891
16S_rRNA::ERR5059413_NODE_8645_length_6796_cov_346.728829:4932-5406(-)	ERR5059413	unclassified_Root						#N/A
16S_rRNA::ERR5059413_NODE_7632_length_7361_cov_5.981466:6859-7361(+)	ERR5059413	unclassified_Root						#N/A
16S_rRNA::ERR5059413_NODE_65269_length_1878_cov_1.541366:435-1044(-)	ERR5059413	unclassified_Root						GB_GCA_000255595.2_AJGR01000123.1	Bacteria	Actinomycetota	Actinomycetia	Actinomycetales	Microbacteriaceae	Microbacterium	Microbacterium sp000411455	94.915	59	3	0	2	60	1	59	3.69e-17	93.5
16S_rRNA::ERR5059413_NODE_349159_length_610_cov_0.547842:5-405(+)	ERR5059413	unclassified_Root						#N/A
16S_rRNA::ERR5059413_NODE_356284_length_600_cov_2762.630975:1-489(-)	ERR5059413	unclassified_Root						#N/A
16S_rRNA::ERR5059413_NODE_567527_length_431_cov_1.056497:4-430(-)	ERR5059413	unclassified_Root						RS_GCF_009601165.1_NZ_WIRE01000006.1	Bacteria	Pseudomonadota	Gammaproteobacteria	Pseudomonadales	Alcanivoracaceae	Alcanivorax	Alcanivorax sediminis	96.296	54	2	0	156	209	498	551	3.27e-16	89.8
16S_rRNA::ERR5059413_NODE_11940_length_5564_cov_371.338072:3346-3977(-)	ERR5059413	unclassified_Root						GB_GCA_021839165.1_JAKCBS010000133.1	Bacteria	Actinomycetota	Acidimicrobiia	Acidimicrobiales	Acidimicrobiaceae	JABEUN01	JABEUN01 sp021842145	96.057	634	18	6	1	631	7	636	0	1026
16S_rRNA::ERR5059418_NODE_204_length_150515_cov_7.721686:54703-56219(+)	ERR5059418	unclassified_Root						#N/A
16S_rRNA::ERR5059418_NODE_6961_length_3055_cov_3.547011:138-1693(-)	ERR5059418	unclassified_Root						#N/A
16S_rRNA::ERR5059418_NODE_3523_length_6465_cov_4.517846:4273-5779(-)	ERR5059418	Bacteria	Planctomycetota	Planctomycetia	Isosphaerales	Isosphaeraceae	unclassified_Isosphaeraceae	#N/A
16S_rRNA::ERR5059418_NODE_4116_length_5345_cov_35.544039:4096-5345(-)	ERR5059418	Bacteria	Pseudomonadota	Alphaproteobacteria	Acetobacterales	Acetobacteraceae	unclassified_Acetobacteraceae	RS_GCF_009765685.1_NZ_LMUY01000096.1	Bacteria	Pseudomonadota	Alphaproteobacteria	Acetobacterales	Acetobacteraceae	LMUY01	LMUY01 sp009765685	95.44	1250	37	6	1	1249	256	1486	0	1975
16S_rRNA::ERR5059418_NODE_21502_length_1130_cov_590.511871:228-1130(-)	ERR5059418	unclassified_Root						#N/A
16S_rRNA::ERR5059418_NODE_11229_length_1965_cov_1.221928:272-1621(-)	ERR5059418	unclassified_Root						#N/A
16S_rRNA::ERR5059418_NODE_40689_length_681_cov_245.442053:13-679(-)	ERR5059418	Bacteria	Acidobacteriota	Terriglobia	Terriglobales	Acidobacteriaceae	unclassified_Acidobacteriaceae	RS_GCF_004115155.1_NZ_RDSM01000003.1-#2	Bacteria	Acidobacteriota	Terriglobia	Terriglobales	Acidobacteriaceae	Granulicella_C	Granulicella_C sibirica	99.55	666	3	0	1	666	832	1497	0	1214
16S_rRNA::ERR5059418_NODE_2856_length_8696_cov_611.885950:16-1061(+)	ERR5059418	unclassified_Root						#N/A
16S_rRNA::ERR5059418_NODE_43892_length_643_cov_153.676678:8-643(-)	ERR5059418	Bacteria	Pseudomonadota	Alphaproteobacteria	unclassified_Alphaproteobacteria			GB_GCA_901457705.2_LR590083.2	Bacteria	Pseudomonadota	Alphaproteobacteria	Rhizobiales	Beijerinckiaceae	RH-AL1	RH-AL1 sp901457705	96.693	635	21	0	1	635	848	1482	0	1057
16S_rRNA::ERR5059418_NODE_20086_length_1195_cov_126.605546:535-1195(+)	ERR5059418	Bacteria	Pseudomonadota	Alphaproteobacteria	Rhizobiales	Beijerinckiaceae	unclassified_Beijerinckiaceae	RS_GCF_004135935.1_NZ_CP025086.1	Bacteria	Pseudomonadota	Alphaproteobacteria	Rhizobiales	Beijerinckiaceae	Methylovirgula	Methylovirgula ligni	95.909	660	27	0	1	660	1	660	0	1070
16S_rRNA::ERR5059418_NODE_40688_length_681_cov_584.125828:1-649(-)	ERR5059418	unclassified_Root						#N/A
16S_rRNA::ERR5059418_NODE_65893_length_478_cov_121.139651:4-478(+)	ERR5059418	Bacteria	Acidobacteriota	Terriglobia	Terriglobales	Acidobacteriaceae	unclassified_Acidobacteriaceae	GB_GCA_000381605.1_KB906754.1	Bacteria	Acidobacteriota	Terriglobia	Terriglobales	Acidobacteriaceae	Edaphobacter	Edaphobacter sp000381605	97.684	475	9	2	1	474	432	905	0	815
16S_rRNA::ERR5059418_NODE_7296_length_2929_cov_2.186536:1-500(-)	ERR5059418	Bacteria	Pseudomonadota	Alphaproteobacteria	Caulobacterales	Caulobacteraceae	CAHJWH01	RS_GCF_009765965.1_NZ_LMUL01000014.1	Bacteria	Pseudomonadota	Alphaproteobacteria	Caulobacterales	Caulobacteraceae	CAHJWH01	CAHJWH01 sp009765965	97.996	499	4	3	1	499	2	494	0	861
16S_rRNA::ERR5059418_NODE_113_length_199919_cov_9.489292:199415-199919(+)	ERR5059418	Bacteria	Acidobacteriota	Terriglobia	Terriglobales	Acidobacteriaceae	unclassified_Acidobacteriaceae	RS_GCF_000178975.2_NC_015064.1	Bacteria	Acidobacteriota	Terriglobia	Terriglobales	Acidobacteriaceae	Granulicella_C	Granulicella_C tundricola	97.024	504	15	0	1	504	2	505	0	848
16S_rRNA::ERR5059418_NODE_9716_length_2241_cov_1028.285120:54-1449(-)	ERR5059418	unclassified_Root						#N/A
16S_rRNA::ERR5059418_NODE_2856_length_8696_cov_611.885950:1693-2215(+)	ERR5059418	unclassified_Root						#N/A
16S_rRNA::ERR5059418_NODE_4605_length_4679_cov_48.431551:10-791(-)	ERR5059418	unclassified_Root						#N/A
16S_rRNA::ERR5059418_NODE_10845_length_2027_cov_19.132821:1177-2019(-)	ERR5059418	unclassified_Root						RS_GCF_017653565.1_NZ_JAGGDK010000047.1	Bacteria	Pseudomonadota	Gammaproteobacteria	Enterobacterales_A	Vibrionaceae	Vibrio	Vibrio splendidus	97.262	840	23	0	1	840	874	1713	0	1424
16S_rRNA::ERR5059418_NODE_32953_length_808_cov_1.682627:236-727(-)	ERR5059418	unclassified_Root						#N/A
16S_rRNA::ERR5059418_NODE_57864_length_523_cov_2.966368:23-424(-)	ERR5059418	unclassified_Root						#N/A
16S_rRNA::ERR5059418_NODE_84468_length_407_cov_1.378788:0-404(-)	ERR5059418	unclassified_Root						#N/A
16S_rRNA::ERR5059418_NODE_50970_length_574_cov_0.997988:49-553(+)	ERR5059418	unclassified_Root						GB_GCA_020849625.1_JADLFV010000130.1	Bacteria	Planctomycetota	Phycisphaerae	Phycisphaerales	Phycisphaeraceae	JADLFV01	JADLFV01 sp020849625	94.737	38	2	0	459	496	472	509	3.07e-07	60.2
16S_rRNA::ERR5059418_NODE_2008_length_15219_cov_4.723881:10789-11259(+)	ERR5059418	unclassified_Root						#N/A
16S_rRNA::ERR5059418_NODE_4605_length_4679_cov_48.431551:1031-1650(-)	ERR5059418	unclassified_Root						#N/A
16S_rRNA::ERR5059418_NODE_12269_length_1814_cov_1150.479562:817-1449(+)	ERR5059418	unclassified_Root						GB_GCA_020248505.1_JADCHL010000034.1	Bacteria	Pseudomonadota	Gammaproteobacteria	Burkholderiales	Burkholderiaceae	UBA4657	UBA4657 sp002405475	95.741	634	23	4	1	632	7	638	0	1018
16S_rRNA::ERR5059418_NODE_3189_length_7413_cov_133.763768:6972-7375(+)	ERR5059418	unclassified_Root						GB_GCA_016278585.1_JADQBO010000005.1	Bacteria	Bacillota_B	Desulfitobacteriia	Desulfitobacteriales	Desulfitobacteriaceae	Desulfosporosinus	Desulfosporosinus sp016278585	98.511	403	6	0	1	403	41	443	0	712
16S_rRNA::ERR9935909_NODE_182_length_38854_cov_14.466849:9207-10718(+)	ERR9935909	Bacteria	Actinomycetota	Coriobacteriia	unclassified_Coriobacteriia			GB_GCA_009773565.1_WSXY01000002.1	Bacteria	Actinomycetota	Coriobacteriia	OPB41	UBA2279	WSXY01	WSXY01 sp009773565	95.109	1513	64	8	3	1511	4	1510	0	2375
16S_rRNA::ERR9935909_NODE_15_length_103111_cov_9.976949:25180-26717(-)	ERR9935909	Bacteria	Acidobacteriota	Holophagae	Holophagales	Holophagaceae	Geothrix	RS_GCF_022808775.1_NZ_JAKZLA010000012.1	Bacteria	Acidobacteriota	Holophagae	Holophagales	Holophagaceae	Geothrix	Geothrix sp022808775	99.74	1537	4	0	1	1537	1	1537	0	2817
16S_rRNA::ERR9935909_NODE_2972_length_5894_cov_7.838405:13-1513(-)	ERR9935909	Bacteria	Acidobacteriota	Terriglobia	Bryobacterales	Bryobacteraceae	unclassified_Bryobacteraceae	GB_GCA_020073615.1_JAIQEX010000103.1	Bacteria	Acidobacteriota	Terriglobia	Bryobacterales	Bryobacteraceae	JADGNR01	JADGNR01 sp020073615	97.67	1502	29	6	1	1500	1	1498	0	2575
16S_rRNA::ERR9935909_NODE_6417_length_3320_cov_5.373420:905-2446(-)	ERR9935909	Bacteria	Spirochaetota	Spirochaetia	Treponematales	Rectinemataceae	unclassified_Rectinemataceae	#N/A
16S_rRNA::ERR9935909_NODE_6438_length_3310_cov_13.853387:2222-3290(-)	ERR9935909	Bacteria	Actinomycetota	Actinomycetia	Streptosporangiales	Streptosporangiaceae	unclassified_Streptosporangiaceae	GB_GCA_021792405.1_JAJYUU010000039.1	Bacteria	Actinomycetota	Actinomycetia	Streptosporangiales	Streptosporangiaceae	JAJYUU01	JAJYUU01 sp021792405	98.313	1067	18	0	2	1068	447	1513	0	1871
16S_rRNA::ERR9935909_NODE_27353_length_1310_cov_11.939173:221-1290(-)	ERR9935909	Bacteria	Actinomycetota	Actinomycetia	Actinomycetales	Cellulomonadaceae	unclassified_Cellulomonadaceae	RS_GCF_000092865.1_NC_014151.1	Bacteria	Actinomycetota	Actinomycetia	Actinomycetales	Cellulomonadaceae	Cellulomonas	Cellulomonas flavigena	97.661	1069	23	2	1	1069	452	1518	0	1834
16S_rRNA::ERR9935909_NODE_916_length_14118_cov_7.767752:13003-14050(+)	ERR9935909	Bacteria	Pseudomonadota	Alphaproteobacteria	Sphingomonadales	Sphingomonadaceae	unclassified_Sphingomonadaceae	RS_GCF_003515075.1_NZ_QWLV01000012.1	Bacteria	Pseudomonadota	Alphaproteobacteria	Sphingomonadales	Sphingomonadaceae	Sphingomonas	Sphingomonas gilva	96.562	1047	36	0	1	1047	1	1047	0	1735
16S_rRNA::ERR9935909_NODE_697_length_17123_cov_54.754840:16013-17122(+)	ERR9935909	Bacteria	Pseudomonadota	Gammaproteobacteria	Burkholderiales	Burkholderiaceae_B	Extensimonas	RS_GCF_007655255.1_NZ_VMYE01000028.1-#2	Bacteria	Pseudomonadota	Gammaproteobacteria	Burkholderiales	Burkholderiaceae_B	Extensimonas	Extensimonas perlucida	98.647	1109	15	0	1	1109	2	1110	0	1965
16S_rRNA::ERR9935909_NODE_652_length_17874_cov_9.066528:16883-17874(+)	ERR9935909	Bacteria	Desulfobacterota_F	Desulfuromonadia	Geobacterales	Pseudopelobacteraceae	Oryzomonas	RS_GCF_019972295.1_NZ_BLJA01000001.1-#2	Bacteria	Desulfobacterota_F	Desulfuromonadia	Geobacterales	Pseudopelobacteraceae	Oryzomonas	Oryzomonas sp019972295	98.688	991	13	0	1	991	1	991	0	1759
16S_rRNA::ERR9935909_NODE_425_length_23851_cov_12.736267:22929-23851(+)	ERR9935909	Bacteria	Pseudomonadota	Alphaproteobacteria	Acetobacterales	Acetobacteraceae	Acidocella	RS_GCF_014201825.1_NZ_JACHFJ010000022.1	Bacteria	Pseudomonadota	Alphaproteobacteria	Acetobacterales	Acetobacteraceae	Acidocella	Acidocella aromatica	99.132	922	8	0	1	922	2	923	0	1659
16S_rRNA::ERR9935909_NODE_43471_length_997_cov_3.183696:0-908(+)	ERR9935909	Bacteria	Dormibacterota	Dormibacteria	Dormibacterales	Dormibacteraceae	unclassified_Dormibacteraceae	GB_GCA_902812395.1_CADDZO010000067.1	Bacteria	Dormibacterota	Dormibacteria	Dormibacterales	Dormibacteraceae	CADDZO01	CADDZO01 sp902812395	96.189	866	33	0	1	866	244	1109	0	1417
16S_rRNA::ERR9935909_NODE_26249_length_1343_cov_30.127962:356-1342(+)	ERR9935909	Bacteria	Pseudomonadota	Gammaproteobacteria	Burkholderiales	unclassified_Burkholderiales		RS_GCF_000382185.1_NZ_KB907784.1-#3	Bacteria	Pseudomonadota	Gammaproteobacteria	Burkholderiales	Burkholderiaceae_C	Bordetella_B	Bordetella_B sp000382185	95.643	987	41	2	1	986	2	987	0	1583
16S_rRNA::ERR9935909_NODE_49580_length_925_cov_44.746462:17-925(+)	ERR9935909	Bacteria	Acidobacteriota	Terriglobia	Terriglobales	unclassified_Terriglobales		GB_GCA_003010405.1_PJLO01000091.1	Bacteria	Acidobacteriota	Terriglobia	Terriglobales	Koribacteraceae	TOLSYN	TOLSYN sp003010405	96.913	907	28	0	2	908	1	907	0	1520
16S_rRNA::ERR9935909_NODE_19429_length_1605_cov_2.545157:86-1545(+)	ERR9935909	Archaea	Halobacteriota	Methanosarcinia	Methanosarcinales	Methanosarcinaceae	Methanosarcina	RS_GCF_000970285.1_NZ_CP009516.1-#2	Archaea	Halobacteriota	Methanosarcinia	Methanosarcinales	Methanosarcinaceae	Methanosarcina	Methanosarcina horonobensis	94.683	1467	69	8	1	1459	7	1472	0	2268
16S_rRNA::ERR9935909_NODE_17582_length_1704_cov_4.701905:725-1634(+)	ERR9935909	Bacteria	unclassified_Bacteria					#N/A
16S_rRNA::ERR9935909_NODE_8607_length_2704_cov_14.359726:2076-2704(-)	ERR9935909	Bacteria	Acidobacteriota	Terriglobia	Terriglobales	unclassified_Terriglobales		GB_GCA_019689715.1_JADGGY010000015.1	Bacteria	Acidobacteriota	Terriglobia	Terriglobales	Acidobacteriaceae	Pseudacidobacterium	Pseudacidobacterium ailaaui	96.338	628	23	0	1	628	869	1496	0	1033
16S_rRNA::ERR9935909_NODE_71651_length_632_cov_49.675676:0-632(-)	ERR9935909	Bacteria	Pseudomonadota	Alphaproteobacteria	Rhizobiales	Beijerinckiaceae	Methyloferula	RS_GCF_000385335.1_NZ_ARWA01000001.1	Bacteria	Pseudomonadota	Alphaproteobacteria	Rhizobiales	Beijerinckiaceae	Methyloferula	Methyloferula stellata	99.684	632	2	0	1	632	850	1481	0	1157
16S_rRNA::ERR9935909_NODE_2028_length_7912_cov_24.187620:0-617(+)	ERR9935909	Bacteria	Pseudomonadota	Gammaproteobacteria	Burkholderiales	Burkholderiaceae_C	unclassified_Burkholderiaceae_C	RS_GCF_000382185.1_NZ_KB907784.1-#3	Bacteria	Pseudomonadota	Gammaproteobacteria	Burkholderiales	Burkholderiaceae_C	Bordetella_B	Bordetella_B sp000382185	98.22	618	9	2	1	617	912	1528	0	1079
16S_rRNA::ERR9935909_NODE_2328_length_7123_cov_43.707210:6445-7121(+)	ERR9935909	Bacteria	Pseudomonadota	Alphaproteobacteria	Rhizobiales	Beijerinckiaceae	Methyloferula	RS_GCF_000385335.1_NZ_ARWA01000001.1	Bacteria	Pseudomonadota	Alphaproteobacteria	Rhizobiales	Beijerinckiaceae	Methyloferula	Methyloferula stellata	98.964	676	7	0	1	676	1	676	0	1210
16S_rRNA::ERR9935909_NODE_11026_length_2296_cov_50.180261:1-497(+)	ERR9935909	Bacteria	Pseudomonadota	Alphaproteobacteria	Acetobacterales	Acetobacteraceae	Acidocella	RS_GCF_020567705.1_NZ_JAJDJU010000048.1	Bacteria	Pseudomonadota	Alphaproteobacteria	Acetobacterales	Acetobacteraceae	Acidocella	Acidocella sp020567705	99.194	496	4	0	1	496	986	1481	0	894
16S_rRNA::ERR9935909_NODE_89223_length_503_cov_37.680751:0-500(-)	ERR9935909	Bacteria	Pseudomonadota	Alphaproteobacteria	Rhizobiales	Xanthobacteraceae	unclassified_Xanthobacteraceae	RS_GCF_000472425.1_NZ_AXAI01000013.1	Bacteria	Pseudomonadota	Alphaproteobacteria	Rhizobiales	Xanthobacteraceae	Bradyrhizobium	Bradyrhizobium sp000472425	99.8	500	1	0	1	500	984	1483	0	918
16S_rRNA::ERR9935909_NODE_99273_length_470_cov_2.198473:6-470(-)	ERR9935909	Bacteria	Bacillota_A	Clostridia	unclassified_Clostridia			GB_GCA_012027035.1_VEPD01000040.1	Bacteria	Bacillota_A	Clostridia	Acetivibrionales	DTU013	MnB-11	MnB-11 sp012027035	97.506	441	11	0	1	441	599	1039	0	754
16S_rRNA::ERR9935909_NODE_86297_length_516_cov_2.888383:79-516(-)	ERR9935909	Bacteria	Pseudomonadota	Gammaproteobacteria	Legionellales	Legionellaceae	unclassified_Legionellaceae	RS_GCF_021282285.1_NZ_JAJSPM010000001.1	Bacteria	Pseudomonadota	Gammaproteobacteria	Legionellales	Legionellaceae	Legionella	Legionella sp014109805	97.941	437	9	0	1	437	1104	1540	0	758
16S_rRNA::ERR9935909_NODE_118072_length_429_cov_2.971591:4-429(+)	ERR9935909	Bacteria	unclassified_Bacteria					RS_GCF_011393025.1_NZ_JAAOEO010000073.1	Bacteria	Bacillota	Bacilli	Bacillales	DSM-18226	URHB0009	URHB0009 sp011393025	97.872	423	7	2	5	425	654	1076	0	730
16S_rRNA::ERR9935909_NODE_108625_length_447_cov_3.891892:0-446(-)	ERR9935909	Bacteria	Armatimonadota	Chthonomonadetes	Chthonomonadales	CAJBBX01	unclassified_CAJBBX01	GB_GCA_021811565.1_JAJZOL010000220.1	Bacteria	Armatimonadota	Chthonomonadetes	Chthonomonadales	CAJBBX01	DTKV01	DTKV01 sp021811565	95.516	446	20	0	1	446	1061	1506	0	713
16S_rRNA::ERR9935909_NODE_22903_length_1458_cov_2.974656:26-454(+)	ERR9935909	Bacteria	Dormibacterota	Dormibacteria	Dormibacterales	Dormibacteraceae	unclassified_Dormibacteraceae	GB_GCA_005881825.1_VBEO01000086.1	Bacteria	Dormibacterota	Dormibacteria	Dormibacterales	Dormibacteraceae	CF-28	CF-28 sp005881825	97.642	424	10	0	5	428	1089	1512	0	728
16S_rRNA::ERR9935909_NODE_21509_length_1512_cov_6.091986:1102-1512(+)	ERR9935909	Bacteria	Pseudomonadota	Gammaproteobacteria	Legionellales	Legionellaceae	Legionella	RS_GCF_000953135.1_NZ_LN614827.1	Bacteria	Pseudomonadota	Gammaproteobacteria	Legionellales	Legionellaceae	Legionella	Legionella fallonii	99.268	410	3	0	1	410	2	411	0	741
16S_rRNA::ERR9935909_NODE_94591_length_484_cov_2.390663:0-442(+)	ERR9935909	unclassified_Root						GB_GCA_015233655.1_JADFXI010000248.1	Bacteria	Nitrospirota	Thermodesulfovibrionia	Thermodesulfovibrionales	Dissulfurispiraceae	JADFXI01	JADFXI01 sp015233655	97.833	323	7	0	115	437	97	419	2.16e-157	558
16S_rRNA::ERR9935909_NODE_31415_length_1207_cov_2.189381:73-611(-)	ERR9935909	unclassified_Root						#N/A
16S_rRNA::SAMEA3646771_NODE_2865_length_18455_cov_31.467446:7623-9154(+)	SAMEA3646771	Bacteria	Gemmatimonadota	Gemmatimonadetes	Gemmatimonadales	Gemmatimonadaceae	Gemmatirosa	#N/A
16S_rRNA::SAMEA3646771_NODE_81470_length_1345_cov_502.743411:1-1345(+)	SAMEA3646771	Bacteria	Acidobacteriota	Terriglobia	Terriglobales	Acidobacteriaceae	unclassified_Acidobacteriaceae	RS_GCF_900108185.1_NZ_FNVA01000015.1	Bacteria	Acidobacteriota	Terriglobia	Terriglobales	Acidobacteriaceae	Bryocella	Bryocella elongata	94.663	1349	59	9	1	1344	5	1345	0	2080
16S_rRNA::SAMEA3646771_NODE_16115_length_4584_cov_10.165379:1487-2992(-)	SAMEA3646771	unclassified_Root						#N/A
16S_rRNA::SAMEA3646771_NODE_69338_length_1514_cov_50.668266:7-1511(-)	SAMEA3646771	Bacteria	Planctomycetota	Planctomycetia	Isosphaerales	Isosphaeraceae	Singulisphaera	#N/A
16S_rRNA::SAMEA3646771_NODE_33858_length_2576_cov_8.315748:210-1731(+)	SAMEA3646771	unclassified_Root						#N/A
16S_rRNA::SAMEA3646771_NODE_29659_length_2841_cov_50.528356:146-1615(+)	SAMEA3646771	unclassified_Root						RS_GCF_900129455.1_NZ_FQVU01000003.1	Bacteria	Actinomycetota	Actinomycetia	Mycobacteriales	Jatrophihabitantaceae	Jatrophihabitans	Jatrophihabitans endophyticus	95.175	684	33	0	786	1469	836	1519	0	1081
16S_rRNA::SAMEA3646771_NODE_105138_length_1109_cov_28.647059:1-1100(-)	SAMEA3646771	Bacteria	Bacteroidota	Bacteroidia	Sphingobacteriales	Sphingobacteriaceae	unclassified_Sphingobacteriaceae	RS_GCF_009754915.1_NZ_WPIK01000031.1	Bacteria	Bacteroidota	Bacteroidia	Sphingobacteriales	Sphingobacteriaceae	Mucilaginibacter_A	Mucilaginibacter_A arboris	96.542	1099	38	0	1	1099	1	1099	0	1820
16S_rRNA::SAMEA3646771_NODE_19416_length_3940_cov_223.227027:0-972(-)	SAMEA3646771	unclassified_Root						GB_GCA_023263105.1_JALQXR010000396.1	Bacteria	Pseudomonadota	Alphaproteobacteria	Rhodobacterales	Rhodobacteraceae	JALQXR01	JALQXR01 sp023263105	98.058	103	2	0	870	972	780	882	4.47e-43	180
16S_rRNA::SAMEA3646771_NODE_17850_length_4220_cov_5.758703:1730-3271(-)	SAMEA3646771	unclassified_Root						#N/A
16S_rRNA::SAMEA3646771_NODE_715_length_41230_cov_22.514390:40345-41230(+)	SAMEA3646771	Bacteria	Acidobacteriota	Terriglobia	unclassified_Terriglobia			GB_GCA_000381625.1_KB906767.1-#2	Bacteria	Acidobacteriota	Terriglobia	Bryobacterales	Bryobacteraceae	KBS-96	KBS-96 sp000381625	94.802	885	46	0	1	885	1	885	0	1380
16S_rRNA::SAMEA3646771_NODE_2414_length_20713_cov_9.307726:0-876(-)	SAMEA3646771	unclassified_Root						#N/A
16S_rRNA::SAMEA3646771_NODE_170561_length_768_cov_5.886396:5-765(+)	SAMEA3646771	unclassified_Root						#N/A
16S_rRNA::SAMEA3646771_NODE_10075_length_6768_cov_32.250112:5997-6768(+)	SAMEA3646771	unclassified_Root						#N/A
16S_rRNA::SAMEA3646771_NODE_109288_length_1077_cov_3.347358:31-1075(+)	SAMEA3646771	unclassified_Root						#N/A
16S_rRNA::SAMEA3646771_NODE_232537_length_608_cov_2.855335:3-607(-)	SAMEA3646771	Bacteria	Armatimonadota	Abditibacteria	Abditibacteriales	Abditibacteriaceae	Abditibacterium	GB_GCA_023169805.1_AP024152.1-#2	Bacteria	Armatimonadota	Abditibacteria	Abditibacteriales	Abditibacteriaceae	Abditibacterium	Abditibacterium sp023169805	95.791	594	25	0	11	604	853	1446	0	959
16S_rRNA::SAMEA3646771_NODE_238286_length_597_cov_781.905904:0-597(+)	SAMEA3646771	Bacteria	Pseudomonadota	Alphaproteobacteria	Acetobacterales	Acetobacteraceae	unclassified_Acetobacteraceae	RS_GCF_009765685.1_NZ_LMUY01000096.1	Bacteria	Pseudomonadota	Alphaproteobacteria	Acetobacterales	Acetobacteraceae	LMUY01	LMUY01 sp009765685	97.152	597	17	0	1	597	307	903	0	1009
16S_rRNA::SAMEA3646771_NODE_204575_length_669_cov_11.464169:0-669(+)	SAMEA3646771	unclassified_Root						GB_GCA_014250495.1_CP060212.1-#2	Bacteria	Cyanobacteriota	Cyanobacteriia	Cyanobacteriales	Microcoleaceae	Limnospira	Limnospira fusiformis	95.89	73	3	0	597	669	802	874	6.72e-25	119
16S_rRNA::SAMEA3646771_NODE_23097_length_3437_cov_23.097280:0-484(+)	SAMEA3646771	Bacteria	Actinomycetota	Thermoleophilia	Solirubrobacterales	Solirubrobacteraceae	unclassified_Solirubrobacteraceae	RS_GCF_014199525.1_NZ_JACHNU010000004.1	Bacteria	Actinomycetota	Thermoleophilia	Solirubrobacterales	Solirubrobacteraceae	Conexibacter	Conexibacter arvalis	98.554	484	7	0	1	484	1062	1545	0	856
16S_rRNA::SAMEA3646771_NODE_216507_length_641_cov_3.158703:46-638(+)	SAMEA3646771	Bacteria	unclassified_Bacteria					#N/A
16S_rRNA::SAMEA3646771_NODE_47819_length_1993_cov_24.682147:1521-1993(-)	SAMEA3646771	Bacteria	Bacteroidota	Bacteroidia	Sphingobacteriales	Sphingobacteriaceae	unclassified_Sphingobacteriaceae	RS_GCF_009754915.1_NZ_WPIK01000031.1	Bacteria	Bacteroidota	Bacteroidia	Sphingobacteriales	Sphingobacteriaceae	Mucilaginibacter_A	Mucilaginibacter_A arboris	98.093	472	9	0	1	472	1046	1517	0	822
16S_rRNA::SAMEA3646771_NODE_126181_length_965_cov_4.745055:0-473(+)	SAMEA3646771	Bacteria	Bacteroidota	Bacteroidia	Chitinophagales	Chitinophagaceae	Segetibacter	RS_GCF_007991655.1_NZ_BJYT01000054.1	Bacteria	Bacteroidota	Bacteroidia	Chitinophagales	Chitinophagaceae	Segetibacter	Segetibacter aerophilus	99.366	473	3	0	1	473	1054	1526	0	857
16S_rRNA::SAMEA3646771_NODE_71230_length_1484_cov_30.941917:5-1484(-)	SAMEA3646771	unclassified_Root						GB_GCA_014380625.1_JACMJL010000030.1	Bacteria	Bacillota_A	Clostridia	Clostridiales	Clostridiaceae	JACMJL01	JACMJL01 sp014380625	98.214	56	1	0	1	56	5	60	1.98e-18	99
16S_rRNA::SAMEA3646771_NODE_7379_length_8752_cov_6.109348:4051-5560(+)	SAMEA3646771	unclassified_Root						#N/A
16S_rRNA::SAMEA3646771_NODE_5752_length_10828_cov_5.554720:9381-10793(-)	SAMEA3646771	unclassified_Root						#N/A
16S_rRNA::SAMEA3646771_NODE_2641_length_19519_cov_30.295777:2-1444(+)	SAMEA3646771	unclassified_Root						GB_GCA_903970545.1_CAJCJB010000334.1	Bacteria	Bacteroidota	Bacteroidia	AKYH767	B-17BO	PALSA-968	PALSA-968 sp903970545	98.529	136	2	0	798	933	758	893	3.03e-61	241
16S_rRNA::SAMEA3646771_NODE_132630_length_930_cov_1.683429:2-754(+)	SAMEA3646771	unclassified_Root						#N/A
16S_rRNA::SAMEA3646771_NODE_91355_length_1233_cov_47.798812:100-706(-)	SAMEA3646771	unclassified_Root						#N/A
16S_rRNA::SAMEA3646771_NODE_268234_length_545_cov_1117.144898:1-544(-)	SAMEA3646771	unclassified_Root						#N/A
16S_rRNA::SAMEA3646771_NODE_71378_length_1482_cov_5.772249:983-1481(+)	SAMEA3646771	unclassified_Root						#N/A
16S_rRNA::SAMEA3646771_NODE_238_length_62053_cov_9.013226:0-565(-)	SAMEA3646771	unclassified_Root						#N/A
16S_rRNA::SAMEA3646771_NODE_111452_length_1061_cov_791.547714:13-537(+)	SAMEA3646771	unclassified_Root						#N/A
16S_rRNA::SAMEA3646771_NODE_9915_length_6851_cov_59.400383:38-558(+)	SAMEA3646771	unclassified_Root						RS_GCF_016424485.1_NZ_JAELUP010000034.1	Bacteria	Bacillota	Bacilli	Paenibacillales	Paenibacillaceae	Paenibacillus_D	Paenibacillus_D roseus	95	60	2	1	452	511	1897	1955	3.12e-17	93.5
16S_rRNA::SAMEA3646771_NODE_36666_length_2429_cov_1.674810:20-926(+)	SAMEA3646771	unclassified_Root						#N/A
16S_rRNA::SAMEA3646771_NODE_99631_length_1155_cov_5432.312727:1-1115(-)	SAMEA3646771	unclassified_Root						GB_GCA_000255595.2_AJGR01000123.1	Bacteria	Actinomycetota	Actinomycetia	Actinomycetales	Microbacteriaceae	Microbacterium	Microbacterium sp000411455	98.361	61	1	0	4	64	1	61	2.46e-21	108
16S_rRNA::SAMEA3646771_NODE_27182_length_3032_cov_502.366140:568-1504(+)	SAMEA3646771	unclassified_Root						#N/A
16S_rRNA::SAMEA3646771_NODE_71378_length_1482_cov_5.772249:12-568(+)	SAMEA3646771	unclassified_Root						#N/A
16S_rRNA::SAMEA3646771_NODE_49500_length_1944_cov_13.349921:982-1943(+)	SAMEA3646771	unclassified_Root						#N/A
16S_rRNA::SAMEA3646771_NODE_232679_length_608_cov_1.802893:24-608(+)	SAMEA3646771	unclassified_Root						#N/A
16S_rRNA::SAMEA3646771_NODE_118037_length_1015_cov_3.175000:1-468(-)	SAMEA3646771	unclassified_Root						RS_GCF_900566005.1_NZ_UPHK01000190.1	Bacteria	Actinomycetota	Actinomycetia	Mycobacteriales	Mycobacteriaceae	Mycobacterium	Mycobacterium persicum	99.01	101	1	0	367	467	578	678	5.78e-44	182
16S_rRNA::SAMEA3646771_NODE_130128_length_943_cov_355.220721:36-572(+)	SAMEA3646771	unclassified_Root						GB_GCA_015478725.1_JADMIG010000064.1	Bacteria	Chloroflexota	Limnocylindria	Limnocylindrales	CSP1-4	C-114	C-114 sp015478725	94.757	515	27	0	1	515	109	623	0	802
16S_rRNA::SAMEA3646771_NODE_40076_length_2274_cov_202.278504:290-937(+)	SAMEA3646771	unclassified_Root						GB_GCA_019243205.1_JAFAUR010000641.1	Bacteria	Acidobacteriota	Terriglobia	Bryobacterales	Bryobacteraceae	Bog-105	Bog-105 sp019243205	97.727	44	1	0	45	88	4	47	3.96e-12	76.8
16S_rRNA::SAMEA3646771_NODE_168606_length_775_cov_59.491667:364-774(+)	SAMEA3646771	Eukaryota	Tribolium					RS_GCF_004136725.1_NZ_QFLM01000077.1	Bacteria	Pseudomonadota	Gammaproteobacteria	Enterobacterales	Enterobacteriaceae	Enterobacter	Enterobacter hormaechei_A	95.844	409	17	0	2	410	166	574	0	662
16S_rRNA::SAMEA3646771_NODE_393490_length_401_cov_164.604046:1-398(+)	SAMEA3646771	unclassified_Root						#N/A
16S_rRNA::SAMEA3646771_NODE_183820_length_726_cov_2.232489:220-723(+)	SAMEA3646771	unclassified_Root						#N/A
16S_rRNA::SAMEA3646771_NODE_240402_length_593_cov_217.345725:15-588(-)	SAMEA3646771	unclassified_Root						GB_GCA_021839165.1_JAKCBS010000133.1	Bacteria	Actinomycetota	Acidimicrobiia	Acidimicrobiales	Acidimicrobiaceae	JABEUN01	JABEUN01 sp021842145	95.147	577	20	6	1	573	7	579	0	904
16S_rRNA::SAMEA3646771_NODE_49496_length_1944_cov_432.370566:34-566(-)	SAMEA3646771	unclassified_Root						#N/A
16S_rRNA::SAMN03339881_NODE_6596_length_6041_cov_9.144065:3984-5499(-)	SAMN03339881	Bacteria	Actinomycetota	Actinomycetia	Actinomycetales	Microbacteriaceae	unclassified_Microbacteriaceae	RS_GCF_003097495.1_NZ_QEOP01000007.1	Bacteria	Actinomycetota	Actinomycetia	Actinomycetales	Microbacteriaceae	Naasia	Naasia flava	97.429	1517	36	3	1	1515	1	1516	0	2582
16S_rRNA::SAMN03339881_NODE_6911_length_5792_cov_18.622771:3788-5309(-)	SAMN03339881	Bacteria	Actinomycetota	Actinomycetia	Actinomycetales	Quadrisphaeraceae	Quadrisphaera	RS_GCF_900101335.1_NZ_FNKA01000002.1-#2	Bacteria	Actinomycetota	Actinomycetia	Actinomycetales	Quadrisphaeraceae	Quadrisphaera	Quadrisphaera sp900101335	97.368	1520	39	1	3	1521	3	1522	0	2584
16S_rRNA::SAMN03339881_NODE_3336_length_10185_cov_8.271923:1785-3284(-)	SAMN03339881	Bacteria	Acidobacteriota	Terriglobia	Terriglobales	Acidobacteriaceae	EB88	RS_GCF_003858395.1_NZ_QWEV01000005.1-#2	Bacteria	Acidobacteriota	Terriglobia	Terriglobales	Acidobacteriaceae	EB88	EB88 sp003858395	98.199	1499	27	0	1	1499	1	1499	0	2619
16S_rRNA::SAMN03339881_NODE_10860_length_3639_cov_43.822039:402-1893(+)	SAMN03339881	Bacteria	Pseudomonadota	Alphaproteobacteria	Acetobacterales	Acetobacteraceae	unclassified_Acetobacteraceae	RS_GCF_013376135.1_NZ_JABXXQ010000171.1	Bacteria	Pseudomonadota	Alphaproteobacteria	Acetobacterales	Acetobacteraceae	Endobacter	Endobacter medicaginis	95.111	1493	69	4	1	1491	2	1492	0	2350
16S_rRNA::SAMN03339881_NODE_3944_length_9124_cov_25.209070:4712-6203(+)	SAMN03339881	Bacteria	Pseudomonadota	Alphaproteobacteria	Acetobacterales	Acetobacteraceae	unclassified_Acetobacteraceae	RS_GCF_005844085.1_NZ_VCDI01000021.1	Bacteria	Pseudomonadota	Alphaproteobacteria	Acetobacterales	Acetobacteraceae	Lichenicoccus	Lichenicoccus roseus	97.323	1494	34	6	1	1491	2	1492	0	2532
16S_rRNA::SAMN03339881_NODE_5905_length_6666_cov_8.708365:3857-5391(-)	SAMN03339881	Bacteria	Pseudomonadota	Gammaproteobacteria	Burkholderiales	Burkholderiaceae	Ralstonia	RS_GCF_013413505.1_NZ_JACBXL010000038.1	Bacteria	Pseudomonadota	Gammaproteobacteria	Burkholderiales	Burkholderiaceae	Ralstonia	Ralstonia pickettii	100	1534	0	0	1	1534	2	1535	0	2833
16S_rRNA::SAMN03339881_NODE_3550_length_9768_cov_34.474432:1346-2840(-)	SAMN03339881	Bacteria	Acidobacteriota	Terriglobia	unclassified_Terriglobia			#N/A
16S_rRNA::SAMN03339881_NODE_16950_length_2301_cov_7.407544:467-1951(+)	SAMN03339881	Bacteria	Pseudomonadota	Alphaproteobacteria	Rhizobiales	Beijerinckiaceae	Lichenihabitans	RS_GCF_004137085.1_NZ_QYBC01000050.1	Bacteria	Pseudomonadota	Alphaproteobacteria	Rhizobiales	Beijerinckiaceae	Lichenihabitans	Lichenihabitans ramalinae	99.057	1484	12	2	1	1484	1	1482	0	2662
16S_rRNA::SAMN03339881_NODE_2248_length_13001_cov_196.187898:6269-7835(-)	SAMN03339881	unclassified_Root						#N/A
16S_rRNA::SAMN03339881_NODE_4907_length_7735_cov_5.623291:1142-2659(+)	SAMN03339881	Bacteria	Bacteroidota	Bacteroidia	Sphingobacteriales	Sphingobacteriaceae	Mucilaginibacter_A	RS_GCF_009754905.2_NZ_CP066775.1	Bacteria	Bacteroidota	Bacteroidia	Sphingobacteriales	Sphingobacteriaceae	Mucilaginibacter	Mucilaginibacter ginkgonis	95.987	1520	57	4	1	1517	1	1519	0	2466
16S_rRNA::SAMN03339881_NODE_34131_length_1291_cov_3.378007:0-1064(-)	SAMN03339881	Bacteria	Actinomycetota	Actinomycetia	Mycobacteriales	Jatrophihabitantaceae	unclassified_Jatrophihabitantaceae	RS_GCF_900129455.1_NZ_FQVU01000003.1	Bacteria	Actinomycetota	Actinomycetia	Mycobacteriales	Jatrophihabitantaceae	Jatrophihabitans	Jatrophihabitans endophyticus	95.787	1068	39	6	1	1064	2	1067	0	1718
16S_rRNA::SAMN03339881_NODE_28560_length_1472_cov_10.149442:127-1276(+)	SAMN03339881	Bacteria	Planctomycetota	Planctomycetia	Isosphaerales	Isosphaeraceae	Singulisphaera	GB_GCA_902636475.1_CACPRN010000101.1	Bacteria	Pseudomonadota	Alphaproteobacteria	Rickettsiales	Anaplasmataceae	Wolbachia	Wolbachia sp902636535	95.246	1157	43	10	2	1149	98	1251	0	1821
16S_rRNA::SAMN03339881_NODE_14375_length_2722_cov_15.522158:2-932(+)	SAMN03339881	Bacteria	Acidobacteriota	Terriglobia	Terriglobales	Acidobacteriaceae	unclassified_Acidobacteriaceae	RS_GCF_009765825.1_NZ_LMUR01000004.1	Bacteria	Acidobacteriota	Terriglobia	Terriglobales	Acidobacteriaceae	Edaphobacter	Edaphobacter sp009765825	98.172	930	15	2	1	930	571	1498	0	1622
16S_rRNA::SAMN03339881_NODE_54563_length_924_cov_21.882058:1-920(+)	SAMN03339881	Bacteria	Armatimonadota	Armatimonadia	Armatimonadales	unclassified_Armatimonadales		RS_GCF_003574315.1_NZ_BHFQ01000059.1	Bacteria	Armatimonadota	Armatimonadia	Armatimonadales	Capsulimonadaceae	Capsulimonas	Capsulimonas corticalis	94.589	924	41	9	1	919	292	1211	0	1421
16S_rRNA::SAMN03339881_NODE_55055_length_919_cov_2.409091:151-917(-)	SAMN03339881	Bacteria	unclassified_Bacteria					RS_GCF_005937345.1_NZ_QJIF01000004.1	Bacteria	Actinomycetota	Actinomycetia	Propionibacteriales	Propionibacteriaceae	Cutibacterium	Cutibacterium acnes	99.739	766	2	0	1	766	758	1523	0	1404
16S_rRNA::SAMN03339881_NODE_78570_length_719_cov_6.300676:3-717(+)	SAMN03339881	Bacteria	Pseudomonadota	Alphaproteobacteria	Acetobacterales	Acetobacteraceae	unclassified_Acetobacteraceae	RS_GCF_009765685.1_NZ_LMUY01000096.1	Bacteria	Pseudomonadota	Alphaproteobacteria	Acetobacterales	Acetobacteraceae	LMUY01	LMUY01 sp009765685	96.359	714	26	0	1	714	680	1393	0	1175
16S_rRNA::SAMN03339881_NODE_7393_length_5435_cov_183.633384:2589-3745(-)	SAMN03339881	unclassified_Root						#N/A
16S_rRNA::SAMN03339881_NODE_13113_length_2989_cov_12.174004:1-672(+)	SAMN03339881	unclassified_Root						GB_GCA_024508355.1_JAMZEJ010000015.1	Bacteria	Pseudomonadota	Alphaproteobacteria	Acetobacterales	Acetobacteraceae	KSS12	KSS12 sp024508355	95.097	673	29	3	1	671	820	1490	0	1057
16S_rRNA::SAMN03339881_NODE_91140_length_651_cov_43.809160:0-650(-)	SAMN03339881	Bacteria	Acidobacteriota	Terriglobia	Terriglobales	Acidobacteriaceae	unclassified_Acidobacteriaceae	RS_GCF_013410065.1_NZ_JACCCW010000001.1	Bacteria	Acidobacteriota	Terriglobia	Terriglobales	Acidobacteriaceae	Granulicella_B	Granulicella_B arctica	97.849	651	12	2	1	650	269	918	0	1123
16S_rRNA::SAMN03339881_NODE_118135_length_544_cov_2.182254:4-531(+)	SAMN03339881	Bacteria	Pseudomonadota	Alphaproteobacteria	unclassified_Alphaproteobacteria			GB_GCA_901457705.2_LR590083.2	Bacteria	Pseudomonadota	Alphaproteobacteria	Rhizobiales	Beijerinckiaceae	RH-AL1	RH-AL1 sp901457705	95.777	521	22	0	1	521	417	937	0	841
16S_rRNA::SAMN03339881_NODE_97816_length_621_cov_1.919028:0-495(+)	SAMN03339881	Bacteria	Pseudomonadota	Alphaproteobacteria	Sphingomonadales	Sphingomonadaceae	unclassified_Sphingomonadaceae	RS_GCF_016820445.1_NZ_JADHDT010000016.1	Bacteria	Pseudomonadota	Alphaproteobacteria	Sphingomonadales	Sphingomonadaceae	Sphingomonas	Sphingomonas sp016820445	97.586	497	10	2	1	495	988	1484	0	850
16S_rRNA::SAMN03339881_NODE_141126_length_480_cov_1.405099:1-479(+)	SAMN03339881	unclassified_Root						#N/A
16S_rRNA::SAMN03339881_NODE_92486_length_645_cov_2.324324:0-445(+)	SAMN03339881	Bacteria	Actinomycetota	Actinomycetia	unclassified_Actinomycetia			RS_GCF_900129455.1_NZ_FQVU01000003.1	Bacteria	Actinomycetota	Actinomycetia	Mycobacteriales	Jatrophihabitantaceae	Jatrophihabitans	Jatrophihabitans endophyticus	97.534	446	10	1	1	445	1074	1519	0	761
16S_rRNA::SAMN03339881_NODE_36914_length_1219_cov_3.860806:773-1219(-)	SAMN03339881	Bacteria	Actinomycetota	Actinomycetia	Mycobacteriales	Jatrophihabitantaceae	unclassified_Jatrophihabitantaceae	RS_GCF_900129455.1_NZ_FQVU01000003.1	Bacteria	Actinomycetota	Actinomycetia	Mycobacteriales	Jatrophihabitantaceae	Jatrophihabitans	Jatrophihabitans endophyticus	99.327	446	3	0	1	446	1074	1519	0	808
16S_rRNA::SAMN03339881_NODE_85869_length_678_cov_2.294011:192-677(+)	SAMN03339881	Bacteria	Pseudomonadota	Alphaproteobacteria	Caulobacterales	Caulobacteraceae	unclassified_Caulobacteraceae	RS_GCF_009765965.1_NZ_LMUL01000014.1	Bacteria	Pseudomonadota	Alphaproteobacteria	Caulobacterales	Caulobacteraceae	CAHJWH01	CAHJWH01 sp009765965	97.732	485	11	0	1	485	2	486	0	835
16S_rRNA::SAMN03339881_NODE_2266_length_12949_cov_16.595071:4808-6211(+)	SAMN03339881	unclassified_Root						#N/A
16S_rRNA::SAMN03339881_NODE_150364_length_466_cov_1.463127:0-466(-)	SAMN03339881	Bacteria	Armatimonadota	Chthonomonadetes	Chthonomonadales	unclassified_Chthonomonadales		GB_GCA_903859705.1_CAIONQ010000039.1	Bacteria	Armatimonadota	Chthonomonadetes	Chthonomonadales	Chthonomonadaceae	CAIXIX01	CAIXIX01 sp903859705	95.923	466	17	2	1	466	1028	1491	0	754
16S_rRNA::SAMN03339881_NODE_7078_length_5668_cov_19.300126:2067-3537(-)	SAMN03339881	unclassified_Root						#N/A
16S_rRNA::SAMN03339881_NODE_191973_length_418_cov_1.704467:2-418(-)	SAMN03339881	Bacteria	Pseudomonadota	Alphaproteobacteria	unclassified_Alphaproteobacteria			RS_GCF_021398735.1_NZ_CP090350.1	Bacteria	Pseudomonadota	Alphaproteobacteria	Rhizobiales	Beijerinckiaceae	Methylobacterium	Methylobacterium sp900112625	99.519	416	2	0	1	416	638	1053	0	758
16S_rRNA::SAMN03339881_NODE_190151_length_419_cov_46.390411:3-410(-)	SAMN03339881	Bacteria	Acidobacteriota	Terriglobia	Terriglobales	Acidobacteriaceae	unclassified_Acidobacteriaceae	GB_GCA_018449715.1_JAAVVA010000007.1	Bacteria	Acidobacteriota	Terriglobia	Terriglobales	Acidobacteriaceae	Edaphobacter	Edaphobacter sp018449715	97.794	408	7	2	1	407	800	1206	0	702
16S_rRNA::SAMN03339881_NODE_16677_length_2335_cov_5.195652:846-2250(+)	SAMN03339881	unclassified_Root						#N/A
16S_rRNA::SAMN03339881_NODE_184292_length_425_cov_35.228188:1-425(+)	SAMN03339881	Bacteria	Acidobacteriota	Terriglobia	Terriglobales	Acidobacteriaceae	unclassified_Acidobacteriaceae	RS_GCF_003945235.1_NZ_RSDW01000001.1	Bacteria	Acidobacteriota	Terriglobia	Terriglobales	Acidobacteriaceae	Edaphobacter	Edaphobacter aggregans_A	98.585	424	6	0	1	424	271	694	0	750
16S_rRNA::SAMN03339881_NODE_273_length_32340_cov_17.065036:8783-10156(+)	SAMN03339881	unclassified_Root						#N/A
16S_rRNA::SAMN03339881_NODE_202868_length_407_cov_1.771429:1-407(-)	SAMN03339881	unclassified_Root						#N/A
16S_rRNA::SAMN03339881_NODE_120989_length_534_cov_2.378378:2-494(-)	SAMN03339881	Bacteria	Verrucomicrobiota	Verrucomicrobiae	Chthoniobacterales	unclassified_Chthoniobacterales		GB_GCA_903642295.1_CAHJWO010000076.1	Bacteria	Verrucomicrobiota	Verrucomicrobiae	Chthoniobacterales	SZAS-18	CAHJWO01	CAHJWO01 sp903642295	95.547	494	20	2	1	492	2	495	0	789
16S_rRNA::SAMN03339881_NODE_21462_length_1857_cov_7.082081:456-1603(-)	SAMN03339881	unclassified_Root						GB_GCA_903970545.1_CAJCJB010000334.1	Bacteria	Bacteroidota	Bacteroidia	AKYH767	B-17BO	PALSA-968	PALSA-968 sp903970545	98.529	136	2	0	503	638	758	893	2.39e-61	241
16S_rRNA::SAMN03339881_NODE_5963_length_6615_cov_9.201603:6191-6614(+)	SAMN03339881	unclassified_Root						#N/A
16S_rRNA::SAMN03339881_NODE_55574_length_912_cov_5.061146:427-912(+)	SAMN03339881	unclassified_Root						#N/A
16S_rRNA::SAMN03339881_NODE_32844_length_1328_cov_2.724396:1-418(-)	SAMN03339881	unclassified_Root						#N/A
16S_rRNA::SAMN03339881_NODE_7393_length_5435_cov_183.633384:1281-1803(-)	SAMN03339881	unclassified_Root						#N/A
16S_rRNA::SAMN03339881_NODE_4272_length_8585_cov_38.933790:5554-6482(-)	SAMN03339881	unclassified_Root						GB_GCA_021839165.1_JAKCBS010000133.1	Bacteria	Actinomycetota	Acidimicrobiia	Acidimicrobiales	Acidimicrobiaceae	JABEUN01	JABEUN01 sp021842145	95.806	930	33	6	1	928	869	1794	0	1496
16S_rRNA::SAMN03339881_NODE_207445_length_403_cov_1.797101:0-402(+)	SAMN03339881	unclassified_Root						#N/A
16S_rRNA::SAMN03339881_NODE_17129_length_2277_cov_1261.568372:1182-2117(-)	SAMN03339881	unclassified_Root						RS_GCF_900566005.1_NZ_UPHK01000159.1	Bacteria	Actinomycetota	Actinomycetia	Mycobacteriales	Mycobacteriaceae	Mycobacterium	Mycobacterium persicum	96.137	932	36	0	1	932	866	1797	0	1522
16S_rRNA::SAMN03339881_NODE_34805_length_1273_cov_3.151832:860-1272(+)	SAMN03339881	unclassified_Root						#N/A
16S_rRNA::SAMN03339881_NODE_53918_length_932_cov_2217.888199:130-929(+)	SAMN03339881	unclassified_Root						#N/A
16S_rRNA::SAMN03339881_NODE_210513_length_400_cov_2.461538:0-399(-)	SAMN03339881	unclassified_Root						#N/A
16S_rRNA::SAMN03339881_NODE_4131_length_8795_cov_72.751500:4690-5626(-)	SAMN03339881	unclassified_Root						#N/A
16S_rRNA::SAMN03339881_NODE_95932_length_629_cov_2.804781:3-592(+)	SAMN03339881	unclassified_Root						#N/A
16S_rRNA::SAMN03339881_NODE_208886_length_402_cov_1.803636:5-402(+)	SAMN03339881	unclassified_Root						#N/A
16S_rRNA::SAMN03339881_NODE_169474_length_442_cov_1.574603:23-441(+)	SAMN03339881	unclassified_Root						#N/A
16S_rRNA::SAMN03339881_NODE_5904_length_6667_cov_14.768807:5841-6412(-)	SAMN03339881	unclassified_Root						GB_GCA_000255595.2_AJGR01000523.1	Bacteria	Actinomycetota	Actinomycetia	Actinomycetales	Microbacteriaceae	Microbacterium	Microbacterium sp000411455	94.571	571	31	0	1	571	870	1440	0	883
16S_rRNA::SAMN03339881_NODE_84355_length_686_cov_2.908766:0-685(-)	SAMN03339881	unclassified_Root						GB_GCA_000255595.2_AJGR01000123.1	Bacteria	Actinomycetota	Actinomycetia	Actinomycetales	Microbacteriaceae	Microbacterium	Microbacterium sp000411455	98.039	51	1	0	1	51	12	62	5.4e-16	89.8
16S_rRNA::SAMN03339881_NODE_12597_length_3114_cov_71.536659:2400-3113(+)	SAMN03339881	unclassified_Root						#N/A
16S_rRNA::SAMN03339881_NODE_13611_length_2878_cov_82.367503:508-1148(-)	SAMN03339881	unclassified_Root						#N/A
16S_rRNA::SAMN03339881_NODE_39580_length_1161_cov_2.079304:3-438(-)	SAMN03339881	unclassified_Root						GB_GCA_018268015.1_JAFDXJ010000039.1	Bacteria	Bacteroidota	Bacteroidia	Chitinophagales	Chitinophagaceae	JAFDXJ01	JAFDXJ01 sp018268015	99.77	435	1	0	1	435	890	1324	0	798
16S_rRNA::SAMN03339881_NODE_97128_length_623_cov_189.536290:2-578(+)	SAMN03339881	unclassified_Root						#N/A
16S_rRNA::SAMN03339881_NODE_2440_length_12344_cov_85.911599:6546-7193(+)	SAMN03339881	unclassified_Root						GB_GCA_019243205.1_JAFAUR010000641.1	Bacteria	Acidobacteriota	Terriglobia	Bryobacterales	Bryobacteraceae	Bog-105	Bog-105 sp019243205	97.727	44	1	0	45	88	4	47	3.96e-12	76.8
16S_rRNA::SAMN03339881_NODE_157780_length_456_cov_1.878419:0-411(-)	SAMN03339881	unclassified_Root						#N/A
16S_rRNA::SAMN03339881_NODE_192540_length_417_cov_1.710345:0-404(+)	SAMN03339881	unclassified_Root						#N/A
16S_rRNA::SAMN03339881_NODE_130011_length_504_cov_1.771883:19-483(-)	SAMN03339881	unclassified_Root						#N/A
16S_rRNA::SAMN03339881_NODE_4272_length_8585_cov_38.933790:6711-7344(-)	SAMN03339881	unclassified_Root						GB_GCA_020248505.1_JADCHL010000034.1	Bacteria	Pseudomonadota	Gammaproteobacteria	Burkholderiales	Burkholderiaceae	UBA4657	UBA4657 sp002405475	95.433	635	25	4	1	633	7	639	0	1009
16S_rRNA::SAMN03339881_NODE_12597_length_3114_cov_71.536659:1663-2153(+)	SAMN03339881	unclassified_Root						#N/A
16S_rRNA::SAMN03339881_NODE_101004_length_608_cov_1.613306:3-403(+)	SAMN03339881	unclassified_Root						GB_GCA_023250515.1_JAHFAO010000312.1	Bacteria	Desulfobacterota_B	Binatia	UBA9968	UBA9968	JAHFAO01	JAHFAO01 sp023250515	96.75	400	13	0	1	400	44	443	0	667
16S_rRNA::SAMN03339881_NODE_37599_length_1203_cov_845.622677:31-435(-)	SAMN03339881	unclassified_Root						GB_GCA_000255595.2_AJGR01000523.1	Bacteria	Actinomycetota	Actinomycetia	Actinomycetales	Microbacteriaceae	Microbacterium	Microbacterium sp000411455	97.525	404	10	0	1	404	41	444	0	691
16S_rRNA::SAMN07318404_NODE_1754_length_597_cov_1.992620:1-586(+)	SAMN07318404	Bacteria	Cyanobacteriota	Cyanobacteriia	Cyanobacteriales	Microcystaceae_B	Synechocystis	RS_GCF_000478825.2_NZ_CP007542.1-#2	Bacteria	Cyanobacteriota	Cyanobacteriia	Cyanobacteriales	Microcystaceae_B	Synechocystis	Synechocystis sp000478825	97.599	583	14	0	3	585	210	792	0	1000
16S_rRNA::SAMN07318404_NODE_384_length_31481_cov_8373.130783:20744-22291(+)	SAMN07318404	unclassified_Root						#N/A
16S_rRNA::SAMN07318404_NODE_459_length_24247_cov_1282.535797:5734-6666(-)	SAMN07318404	unclassified_Root						RS_GCF_002884435.1_NZ_NJAQ01000005.1	Bacteria	Bacillota	Bacilli	Bacillales_D	Amphibacillaceae	Terribacillus	Terribacillus saccharophilus	95.708	932	40	0	1	932	129	1060	0	1500
16S_rRNA::SAMN07318404_NODE_1075_length_2166_cov_8.594031:1511-2151(-)	SAMN07318404	unclassified_Root						#N/A
16S_rRNA::SAMN07318404_NODE_459_length_24247_cov_1282.535797:6904-7491(-)	SAMN07318404	unclassified_Root						GB_GCA_023250515.1_JAHFAO010000312.1	Bacteria	Desulfobacterota_B	Binatia	UBA9968	UBA9968	JAHFAO01	JAHFAO01 sp023250515	97.785	587	12	1	1	587	42	627	0	1011
16S_rRNA::SAMN08225147_NODE_3775_length_876_cov_1.513141:0-802(-)	SAMN08225147	unclassified_Root						#N/A
16S_rRNA::SAMN08225147_NODE_3541_length_951_cov_2.235698:3-920(+)	SAMN08225147	unclassified_Root						#N/A
16S_rRNA::SAMN08225147_NODE_2672_length_1389_cov_1285.402439:509-1382(+)	SAMN08225147	unclassified_Root						GB_GCA_000255595.2_AJGR01000123.1	Bacteria	Actinomycetota	Actinomycetia	Actinomycetales	Microbacteriaceae	Microbacterium	Microbacterium sp000411455	98.361	61	1	0	4	64	1	61	1.91e-21	108
16S_rRNA::SAMN08225147_NODE_833_length_8279_cov_120.055596:2181-2939(+)	SAMN08225147	unclassified_Root						#N/A
16S_rRNA::SAMN08225147_NODE_3921_length_808_cov_902.785226:138-792(+)	SAMN08225147	unclassified_Root						#N/A
16S_rRNA::SAMN08225147_NODE_833_length_8279_cov_120.055596:1094-1785(+)	SAMN08225147	unclassified_Root						#N/A
16S_rRNA::SAMN08225147_NODE_5628_length_502_cov_278.889412:80-502(+)	SAMN08225147	unclassified_Root						#N/A
16S_rRNA::SAMN08225147_NODE_3524_length_958_cov_50.418842:113-647(-)	SAMN08225147	unclassified_Root						#N/A
16S_rRNA::SAMN08225147_NODE_1101_length_5266_cov_293.653690:120-610(+)	SAMN08225147	unclassified_Root						#N/A
16S_rRNA::SAMN13290186_NODE_211_length_38128_cov_203.080814:5615-7024(+)	SAMN13290186	unclassified_Root						GB_GCA_000255595.2_AJGR01000123.1	Bacteria	Actinomycetota	Actinomycetia	Actinomycetales	Microbacteriaceae	Microbacterium	Microbacterium sp000411455	95.455	66	3	0	4	69	1	66	1.12e-20	106
16S_rRNA::SAMN13290186_NODE_295_length_11744_cov_6492.284153:5018-5418(+)	SAMN13290186	unclassified_Root						RS_GCF_003424605.1_NZ_BHBK01000023.1	Bacteria	Bacillota	Bacilli	Staphylococcales	Staphylococcaceae	Staphylococcus	Staphylococcus aureus	97.761	402	7	1	1	400	43	444	0	691
16S_rRNA::SAMN18190989_NODE_5915_length_418_cov_0.804124:21-417(+)	SAMN18190989	unclassified_Root						#N/A
16S_rRNA::SAMN18190989_NODE_1025_length_8498_cov_0.232469:7593-8498(+)	SAMN18190989	unclassified_Root						#N/A
16S_rRNA::SAMN18190989_NODE_95_length_118388_cov_830.633776:18513-19265(-)	SAMN18190989	unclassified_Root						GB_GCA_003248755.1_QFQW01000071.1	Bacteria	Bacteroidota	Bacteroidia	Flavobacteriales	Weeksellaceae	Epilithonimonas	Epilithonimonas sp003248755	96.667	60	2	0	2	61	1	60	2.75e-19	100
16S_rRNA::SAMN18190989_NODE_95_length_118388_cov_830.633776:103545-104297(-)	SAMN18190989	unclassified_Root						GB_GCA_003248755.1_QFQW01000071.1	Bacteria	Bacteroidota	Bacteroidia	Flavobacteriales	Weeksellaceae	Epilithonimonas	Epilithonimonas sp003248755	96.667	60	2	0	2	61	1	60	2.75e-19	100
16S_rRNA::SAMN18190989_NODE_33_length_270633_cov_17.142200:245201-245787(-)	SAMN18190989	unclassified_Root						GB_GCA_000255595.2_AJGR01000523.1	Bacteria	Actinomycetota	Actinomycetia	Actinomycetales	Microbacteriaceae	Microbacterium	Microbacterium sp000411455	95.051	586	29	0	1	586	43	628	0	922
16S_rRNA::SAMN25961859_NODE_3981_length_7646_cov_2.682671:5750-7283(-)	SAMN25961859	Bacteria	Actinomycetota	Actinomycetia	Actinomycetales	Microbacteriaceae	Amnibacterium	RS_GCF_001577365.1_NZ_CP014513.1-#2	Bacteria	Actinomycetota	Actinomycetia	Actinomycetales	Microbacteriaceae	Frondihabitans	Frondihabitans sp001577365	94.99	1537	70	5	1	1533	1	1534	0	2405
16S_rRNA::SAMN25961859_NODE_1193_length_15523_cov_2.640166:9923-11401(+)	SAMN25961859	Bacteria	Pseudomonadota	Alphaproteobacteria	Caulobacterales	Caulobacteraceae	unclassified_Caulobacteraceae	RS_GCF_009765965.1_NZ_LMUL01000014.1	Bacteria	Pseudomonadota	Alphaproteobacteria	Caulobacterales	Caulobacteraceae	CAHJWH01	CAHJWH01 sp009765965	96.349	1479	52	2	1	1478	2	1479	0	2431
16S_rRNA::SAMN25961859_NODE_3797_length_7918_cov_5.558465:5022-6499(-)	SAMN25961859	Bacteria	Pseudomonadota	Alphaproteobacteria	Rhizobiales	Rhizobiaceae	unclassified_Rhizobiaceae	GB_GCA_900466555.1_UBMO01000051.1	Bacteria	Pseudomonadota	Alphaproteobacteria	Rhizobiales	Rhizobiaceae	Rhizobium	Rhizobium dioscoreae	98.714	1477	19	0	1	1477	1	1477	0	2623
16S_rRNA::SAMN25961859_NODE_3239_length_8808_cov_7.030411:2999-4489(-)	SAMN25961859	Bacteria	Pseudomonadota	Alphaproteobacteria	Sphingomonadales	Sphingomonadaceae	Sphingomonas	RS_GCF_001423845.1_NZ_LMPM01000001.1	Bacteria	Pseudomonadota	Alphaproteobacteria	Sphingomonadales	Sphingomonadaceae	Sphingomonas	Sphingomonas sp001423845	97.45	1490	32	6	1	1490	1	1484	0	2536
16S_rRNA::SAMN25961859_NODE_4473_length_6978_cov_5.327251:250-1732(+)	SAMN25961859	Bacteria	Pseudomonadota	Alphaproteobacteria	Rhizobiales	Beijerinckiaceae	Lichenihabitans	RS_GCF_004137085.1_NZ_QYBC01000050.1	Bacteria	Pseudomonadota	Alphaproteobacteria	Rhizobiales	Beijerinckiaceae	Lichenihabitans	Lichenihabitans ramalinae	96.631	1484	46	3	1	1482	1	1482	0	2460
16S_rRNA::SAMN25961859_NODE_5119_length_6089_cov_3.569440:346-1859(+)	SAMN25961859	Bacteria	Bacteroidota	Bacteroidia	unclassified_Bacteroidia			RS_GCF_003634615.1_NZ_RBKX01000001.1-#3	Bacteria	Bacteroidota	Bacteroidia	Flavobacteriales	Flavobacteriaceae	Flavobacterium	Flavobacterium sp002482945	95.31	1514	63	8	2	1513	1	1508	0	2396
16S_rRNA::SAMN25961859_NODE_11147_length_2594_cov_4.025537:695-2214(-)	SAMN25961859	Bacteria	Bacteroidota	Bacteroidia	Sphingobacteriales	Sphingobacteriaceae	unclassified_Sphingobacteriaceae	RS_GCF_014200495.1_NZ_JACHBY010000021.1	Bacteria	Bacteroidota	Bacteroidia	Sphingobacteriales	Sphingobacteriaceae	Mucilaginibacter	Mucilaginibacter sp014200495	96.382	1520	53	2	1	1519	1	1519	0	2501
16S_rRNA::SAMN25961859_NODE_26585_length_1261_cov_2.524691:0-1259(-)	SAMN25961859	Bacteria	Bacteroidota	Bacteroidia	Cytophagales	Spirosomaceae	unclassified_Spirosomaceae	#N/A
16S_rRNA::SAMN25961859_NODE_21577_length_1477_cov_1.756296:237-1476(+)	SAMN25961859	unclassified_Root						#N/A
16S_rRNA::SAMN25961859_NODE_29317_length_1175_cov_2.668893:196-1175(-)	SAMN25961859	Bacteria	Pseudomonadota	Alphaproteobacteria	Acetobacterales	Acetobacteraceae	unclassified_Acetobacteraceae	RS_GCF_009765685.1_NZ_LMUY01000096.1	Bacteria	Pseudomonadota	Alphaproteobacteria	Acetobacterales	Acetobacteraceae	LMUY01	LMUY01 sp009765685	96.138	984	28	10	1	979	508	1486	0	1598
16S_rRNA::SAMN25961859_NODE_22638_length_1423_cov_2.317901:447-1423(-)	SAMN25961859	Bacteria	Pseudomonadota	Gammaproteobacteria	Burkholderiales	Burkholderiaceae_B	unclassified_Burkholderiaceae_B	GB_GCA_016713005.1_JADJPY010000012.1	Bacteria	Pseudomonadota	Gammaproteobacteria	Burkholderiales	Burkholderiaceae_B	JAHBZM01	JAHBZM01 sp016713005	98.361	976	16	0	1	976	556	1531	0	1714
16S_rRNA::SAMN25961859_NODE_5800_length_5315_cov_5.376831:1-701(-)	SAMN25961859	unclassified_Root						RS_GCF_003590365.1_NZ_MIKN01000028.1	Bacteria	Pseudomonadota	Gammaproteobacteria	Enterobacterales	Enterobacteriaceae	Salmonella	Salmonella enterica	100	29	0	0	186	214	1	29	2.01e-05	54.7
16S_rRNA::SAMN25961859_NODE_8894_length_3297_cov_1.998107:0-605(+)	SAMN25961859	Bacteria	Pseudomonadota	Alphaproteobacteria	Rhizobiales	Devosiaceae	unclassified_Devosiaceae	RS_GCF_003056345.1_NZ_PYWB01000023.1	Bacteria	Pseudomonadota	Alphaproteobacteria	Rhizobiales	Devosiaceae	Devosia	Devosia submarina	98.843	605	7	0	1	605	874	1478	0	1079
16S_rRNA::SAMN25961859_NODE_81140_length_599_cov_3.122881:0-597(-)	SAMN25961859	Bacteria	Cyanobacteriota	Vampirovibrionia	Obscuribacterales	Obscuribacteraceae	unclassified_Obscuribacteraceae	GB_GCA_913063055.1_CAJXZK010000062.1-#2	Bacteria	Cyanobacteriota	Vampirovibrionia	Obscuribacterales	Obscuribacteraceae	Ga0077546	Ga0077546 sp913063055	98.66	597	8	0	1	597	594	1190	0	1059
16S_rRNA::SAMN25961859_NODE_75296_length_630_cov_1.037773:0-588(+)	SAMN25961859	Bacteria	unclassified_Bacteria					RS_GCF_014962425.1_NZ_CP063143.1-#6	Bacteria	Bacillota	Bacilli	Staphylococcales	Staphylococcaceae	Staphylococcus	Staphylococcus lugdunensis	99.49	588	3	0	1	588	961	1548	0	1070
16S_rRNA::SAMN25961859_NODE_95549_length_548_cov_4.330166:0-546(-)	SAMN25961859	Bacteria	Bacillota	Bacilli	Lactobacillales	Lactobacillaceae	Latilactobacillus	RS_GCF_002953655.1_NZ_CP025839.1-#6	Bacteria	Bacillota	Bacilli	Lactobacillales	Lactobacillaceae	Latilactobacillus	Latilactobacillus sakei_A	99.817	546	1	0	1	546	686	1231	0	1003
16S_rRNA::SAMN25961859_NODE_18359_length_1675_cov_2.098191:3-673(-)	SAMN25961859	Bacteria	Pseudomonadota	Gammaproteobacteria	Burkholderiales	Burkholderiaceae_B	Variovorax	RS_GCF_014303735.1_NZ_CP060296.1-#2	Bacteria	Pseudomonadota	Gammaproteobacteria	Burkholderiales	Burkholderiaceae_B	Variovorax	Variovorax sp014303735	98.958	672	5	2	1	670	1	672	0	1201
16S_rRNA::SAMN25961859_NODE_78643_length_612_cov_1.494845:6-612(+)	SAMN25961859	unclassified_Root						#N/A
16S_rRNA::SAMN25961859_NODE_76219_length_625_cov_0.945783:2-625(+)	SAMN25961859	unclassified_Root						#N/A
16S_rRNA::SAMN25961859_NODE_114545_length_507_cov_1.668421:0-506(+)	SAMN25961859	Bacteria	Armatimonadota	Armatimonadia	Armatimonadales	Capsulimonadaceae	Capsulimonas	RS_GCF_003574315.1_NZ_BHFQ01000059.1	Bacteria	Armatimonadota	Armatimonadia	Armatimonadales	Capsulimonadaceae	Capsulimonas	Capsulimonas corticalis	96.66	509	12	5	1	506	644	1150	0	841
16S_rRNA::SAMN25961859_NODE_116611_length_503_cov_1.699468:0-503(-)	SAMN25961859	Bacteria	Pseudomonadota	Gammaproteobacteria	Burkholderiales	unclassified_Burkholderiales		RS_GCF_003201815.1_NZ_QJKB01000031.1	Bacteria	Pseudomonadota	Gammaproteobacteria	Burkholderiales	Burkholderiaceae	Undibacterium	Undibacterium pigrum	95.833	504	19	2	1	503	682	1184	0	813
16S_rRNA::SAMN25961859_NODE_122862_length_492_cov_2.534247:0-491(-)	SAMN25961859	Bacteria	Cyanobacteriota	Vampirovibrionia	Obscuribacterales	Obscuribacteraceae	Ga0077546	GB_GCA_913063055.1_CAJXZK010000062.1-#2	Bacteria	Cyanobacteriota	Vampirovibrionia	Obscuribacterales	Obscuribacteraceae	Ga0077546	Ga0077546 sp913063055	99.389	491	3	0	1	491	242	732	0	891
16S_rRNA::SAMN25961859_NODE_119981_length_497_cov_2.818919:0-440(+)	SAMN25961859	Bacteria	Bacillota	Bacilli	Lactobacillales	Lactobacillaceae	Latilactobacillus	GB_GCA_024172285.1_CP015490.1-#6	Bacteria	Bacillota	Bacilli	Lactobacillales	Lactobacillaceae	Latilactobacillus	Latilactobacillus curvatus	99.773	440	1	0	1	440	1129	1568	0	808
16S_rRNA::SAMN25961859_NODE_91959_length_558_cov_2.250580:16-556(+)	SAMN25961859	Bacteria	Bacteroidota	Bacteroidia	Cytophagales	Hymenobacteraceae	Hymenobacter	RS_GCF_016734815.1_NZ_JAERQF010000068.1	Bacteria	Bacteroidota	Bacteroidia	Cytophagales	Hymenobacteraceae	Hymenobacter	Hymenobacter rubidus	98.145	539	10	0	2	540	191	729	0	941
16S_rRNA::SAMN25961859_NODE_18668_length_1653_cov_2.687418:1167-1653(+)	SAMN25961859	Bacteria	Pseudomonadota	Alphaproteobacteria	Sphingomonadales	Sphingomonadaceae	unclassified_Sphingomonadaceae	RS_GCF_014636175.1_NZ_BMDW01000041.1	Bacteria	Pseudomonadota	Alphaproteobacteria	Sphingomonadales	Sphingomonadaceae	Sphingomonas	Sphingomonas psychrolutea	97.741	487	10	1	1	486	1	487	0	837
16S_rRNA::SAMN25961859_NODE_73718_length_638_cov_2.667319:1-483(-)	SAMN25961859	Bacteria	Pseudomonadota	Alphaproteobacteria	Acetobacterales	Acetobacteraceae	unclassified_Acetobacteraceae	RS_GCF_007989365.1_NZ_BJVW01000054.1	Bacteria	Pseudomonadota	Alphaproteobacteria	Acetobacterales	Acetobacteraceae	Kozakia	Kozakia baliensis	94.606	482	26	0	1	482	2	483	0	747
16S_rRNA::SAMN25961859_NODE_141931_length_463_cov_1.491071:1-463(-)	SAMN25961859	Bacteria	Cyanobacteriota	Cyanobacteriia	Cyanobacteriales	Nostocaceae	Nostoc	RS_GCF_013343235.1_NZ_CP040094.1	Bacteria	Cyanobacteriota	Cyanobacteriia	Cyanobacteriales	Nostocaceae	Nostoc	Nostoc sp013343235	99.784	462	1	0	1	462	278	739	0	848
16S_rRNA::SAMN25961859_NODE_160395_length_439_cov_1.048077:2-436(-)	SAMN25961859	Bacteria	unclassified_Bacteria					GB_GCA_004193325.1_SEDW01000663.1	Bacteria	Bdellovibrionota	Oligoflexia	Oligoflexales	Oligoflexaceae	Oligoflexus	Oligoflexus sp004193325	98.618	434	6	0	1	434	869	1302	0	769
16S_rRNA::SAMN25961859_NODE_124172_length_490_cov_1.347107:1-489(-)	SAMN25961859	Bacteria	unclassified_Bacteria					RS_GCF_009754945.1_NZ_WPIN01000051.1	Bacteria	Bacteroidota	Bacteroidia	Cytophagales	Spirosomaceae	Spirosoma	Spirosoma arboris	96.099	487	15	3	1	485	469	953	0	791
16S_rRNA::SAMN25961859_NODE_66578_length_680_cov_1.108499:234-680(-)	SAMN25961859	unclassified_Root						#N/A
16S_rRNA::SAMN25961859_NODE_130913_length_479_cov_1.866477:1-479(+)	SAMN25961859	Bacteria	Bacteroidota	Bacteroidia	Chitinophagales	Chitinophagaceae	unclassified_Chitinophagaceae	GB_GCA_016715365.1_JADKAM010000002.1	Bacteria	Bacteroidota	Bacteroidia	Chitinophagales	Chitinophagaceae	Ferruginibacter	Ferruginibacter sp016715365	96.862	478	15	0	1	478	309	786	0	800
16S_rRNA::SAMN25961859_NODE_82007_length_595_cov_1.510684:165-594(-)	SAMN25961859	Bacteria	Acidobacteriota	Terriglobia	Terriglobales	Acidobacteriaceae	unclassified_Acidobacteriaceae	RS_GCF_000265425.1_NC_018014.1-#2	Bacteria	Acidobacteriota	Terriglobia	Terriglobales	Acidobacteriaceae	Terriglobus	Terriglobus roseus	97.209	430	10	2	1	429	1069	1497	0	726
16S_rRNA::SAMN25961859_NODE_5800_length_5315_cov_5.376831:2676-3143(-)	SAMN25961859	unclassified_Root						#N/A
16S_rRNA::SAMN25961859_NODE_87667_length_571_cov_3.752252:0-425(+)	SAMN25961859	Bacteria	Bacteroidota	Bacteroidia	Cytophagales	Hymenobacteraceae	Hymenobacter	RS_GCF_017571495.1_NZ_JAGETZ010000033.1	Bacteria	Bacteroidota	Bacteroidia	Cytophagales	Hymenobacteraceae	Hymenobacter	Hymenobacter negativus	100	425	0	0	1	425	1089	1513	0	785
16S_rRNA::SAMN25961859_NODE_129784_length_481_cov_0.983051:0-458(+)	SAMN25961859	Bacteria	Bacteroidota	Bacteroidia	Chitinophagales	Chitinophagaceae	unclassified_Chitinophagaceae	GB_GCA_013288945.1_JABDAZ010000001.1	Bacteria	Bacteroidota	Bacteroidia	Chitinophagales	Chitinophagaceae	Puia	Puia sp013288945	95.852	458	19	0	1	458	557	1014	0	741
16S_rRNA::SAMN25961859_NODE_3_length_76495_cov_101.297677:16579-18093(+)	SAMN25961859	unclassified_Root						#N/A
16S_rRNA::SAMN25961859_NODE_163491_length_435_cov_1.126623:3-434(+)	SAMN25961859	Bacteria	unclassified_Bacteria					#N/A
16S_rRNA::SAMN25961859_NODE_153316_length_448_cov_1.012461:0-447(-)	SAMN25961859	unclassified_Root						#N/A
16S_rRNA::SAMN25961859_NODE_57093_length_747_cov_1.322581:29-482(-)	SAMN25961859	Bacteria	Verrucomicrobiota	Verrucomicrobiae	Chthoniobacterales	unclassified_Chthoniobacterales		GB_GCA_903642295.1_CAHJWO010000076.1	Bacteria	Verrucomicrobiota	Verrucomicrobiae	Chthoniobacterales	SZAS-18	CAHJWO01	CAHJWO01 sp903642295	95.354	452	19	2	1	452	2	451	0	717
16S_rRNA::SAMN25961859_NODE_10119_length_2875_cov_2.383916:2357-2816(-)	SAMN25961859	unclassified_Root						#N/A
16S_rRNA::SAMN25961859_NODE_6609_length_4610_cov_709.783404:1194-2126(-)	SAMN25961859	unclassified_Root						RS_GCF_002884435.1_NZ_NJAQ01000005.1	Bacteria	Bacillota	Bacilli	Bacillales_D	Amphibacillaceae	Terribacillus	Terribacillus saccharophilus	95.289	934	39	5	1	932	129	1059	0	1476
16S_rRNA::SAMN25961859_NODE_64504_length_693_cov_1.047703:0-649(-)	SAMN25961859	unclassified_Root						#N/A
16S_rRNA::SAMN25961859_NODE_17161_length_1769_cov_1.672960:1064-1755(-)	SAMN25961859	unclassified_Root						GB_GCA_015478725.1_JADMIG010000064.1	Bacteria	Chloroflexota	Limnocylindria	Limnocylindrales	CSP1-4	C-114	C-114 sp015478725	99.179	609	5	0	61	669	15	623	0	1098
16S_rRNA::SAMN25961859_NODE_1140_length_15862_cov_21.639212:607-1089(-)	SAMN25961859	unclassified_Root						#N/A
16S_rRNA::SAMN25961859_NODE_142087_length_463_cov_1.032738:5-452(+)	SAMN25961859	Eukaryota	unclassified_Eukaryota					RS_GCF_009765215.1_NZ_VLNV01000022.1	Bacteria	Pseudomonadota	Gammaproteobacteria	Xanthomonadales	Xanthomonadaceae	Lysobacter	Lysobacter prati	97.763	447	10	0	1	447	1215	1661	0	771
16S_rRNA::SAMN25961859_NODE_48602_length_829_cov_1.990028:359-766(-)	SAMN25961859	unclassified_Root						#N/A
16S_rRNA::SAMN25961859_NODE_6609_length_4610_cov_709.783404:2365-2777(-)	SAMN25961859	unclassified_Root						GB_GCA_000696115.1_JJOH01000061.1	Bacteria	Actinomycetota	Actinomycetia	Streptomycetales	Streptomycetaceae	Streptomyces	Streptomyces olindensis	95.874	412	17	0	1	412	102	513	0	667
16S_rRNA::SAMN25961864_NODE_3930_length_10116_cov_6.742116:5557-7075(-)	SAMN25961864	Bacteria	Actinomycetota	Actinomycetia	unclassified_Actinomycetia			#N/A
16S_rRNA::SAMN25961864_NODE_4953_length_7784_cov_8.252710:1643-3164(+)	SAMN25961864	Bacteria	Actinomycetota	Actinomycetia	Mycobacteriales	Jatrophihabitantaceae	Jatrophihabitans	RS_GCF_900129455.1_NZ_FQVU01000003.1	Bacteria	Actinomycetota	Actinomycetia	Mycobacteriales	Jatrophihabitantaceae	Jatrophihabitans	Jatrophihabitans endophyticus	97.963	1522	26	4	1	1521	2	1519	0	2634
16S_rRNA::SAMN25961864_NODE_10464_length_2989_cov_3.574074:1115-2660(+)	SAMN25961864	Bacteria	Actinomycetota	Thermoleophilia	Solirubrobacterales	Solirubrobacteraceae	unclassified_Solirubrobacteraceae	RS_GCF_000425945.1_NZ_AUEK01000007.1	Bacteria	Actinomycetota	Thermoleophilia	Solirubrobacterales	Solirubrobacteraceae	Solirubrobacter	Solirubrobacter sp000425945	96.117	1545	59	1	1	1545	1	1544	0	2519
16S_rRNA::SAMN25961864_NODE_4884_length_7953_cov_9.916049:1619-3148(+)	SAMN25961864	Bacteria	Actinomycetota	Actinomycetia	Mycobacteriales	Pseudonocardiaceae	Actinomycetospora	RS_GCF_003096675.1_NZ_QEKW01000038.1	Bacteria	Actinomycetota	Actinomycetia	Mycobacteriales	Pseudonocardiaceae	Actinomycetospora	Actinomycetospora cinnamomea	98.692	1529	20	0	1	1529	1	1529	0	2713
16S_rRNA::SAMN25961864_NODE_824_length_32152_cov_555.083841:20302-21822(-)	SAMN25961864	unclassified_Root						#N/A
16S_rRNA::SAMN25961864_NODE_8671_length_3669_cov_5.461321:2303-3669(+)	SAMN25961864	Bacteria	Actinomycetota	Actinomycetia	Propionibacteriales	Propionibacteriaceae	Friedmanniella	RS_GCF_014193425.1_NZ_JACHZG010000002.1	Bacteria	Actinomycetota	Actinomycetia	Propionibacteriales	Propionibacteriaceae	Friedmanniella	Friedmanniella antarctica	97.301	1371	27	9	1	1366	1	1366	0	2318
16S_rRNA::SAMN25961864_NODE_5653_length_6536_cov_3.796848:781-2293(+)	SAMN25961864	unclassified_Root						#N/A
16S_rRNA::SAMN25961864_NODE_9794_length_3194_cov_57.996413:1941-3194(-)	SAMN25961864	Bacteria	Cyanobacteriota	Cyanobacteriia	Cyanobacteriales	Nostocaceae	Nostoc	RS_GCF_014023275.1_NZ_CP054698.1	Bacteria	Cyanobacteriota	Cyanobacteriia	Cyanobacteriales	Nostocaceae	Nostoc	Nostoc edaphicum_A	99.362	1253	8	0	1	1253	236	1488	0	2270
16S_rRNA::SAMN25961864_NODE_14390_length_2256_cov_2.835604:1210-2256(-)	SAMN25961864	Bacteria	Pseudomonadota	Alphaproteobacteria	Rhizobiales	Beijerinckiaceae	unclassified_Beijerinckiaceae	RS_GCF_004363955.1_NZ_SNZR01000008.1	Bacteria	Pseudomonadota	Alphaproteobacteria	Rhizobiales	Beijerinckiaceae	Enterovirga	Enterovirga rhinocerotis	95.992	1048	38	4	1	1046	437	1482	0	1700
16S_rRNA::SAMN25961864_NODE_15662_length_2111_cov_2.568044:2-1094(-)	SAMN25961864	Bacteria	unclassified_Bacteria					GB_GCA_001542815.1_CP006992.1-#5	Bacteria	Pseudomonadota	Alphaproteobacteria	Rhizobiales	Beijerinckiaceae	Methylobacterium	Methylobacterium sp001542815	97.527	1092	27	0	1	1092	1	1092	0	1868
16S_rRNA::SAMN25961864_NODE_29797_length_1314_cov_2.701769:12-989(-)	SAMN25961864	Bacteria	Pseudomonadota	Alphaproteobacteria	Sphingomonadales	Sphingomonadaceae	unclassified_Sphingomonadaceae	RS_GCF_900110035.1_NZ_FOCF01000019.1	Bacteria	Pseudomonadota	Alphaproteobacteria	Sphingomonadales	Sphingomonadaceae	Sphingomonas	Sphingomonas gellani	97.134	977	26	2	1	977	2	976	0	1648
16S_rRNA::SAMN25961864_NODE_5550_length_6678_cov_512.976034:2921-4067(+)	SAMN25961864	unclassified_Root						GB_GCA_903900685.1_CAIUOC010000073.1	Bacteria	Patescibacteria	Saccharimonadia	Saccharimonadales	UBA4665	CAIYEO01	CAIYEO01 sp903900685	97.183	71	2	0	527	597	1037	1107	3.25e-25	121
16S_rRNA::SAMN25961864_NODE_51404_length_888_cov_2.387648:1-739(+)	SAMN25961864	Bacteria	Pseudomonadota	Alphaproteobacteria	Acetobacterales	Acetobacteraceae	unclassified_Acetobacteraceae	GB_GCA_024508355.1_JAMZEJ010000015.1	Bacteria	Pseudomonadota	Alphaproteobacteria	Acetobacterales	Acetobacteraceae	KSS12	KSS12 sp024508355	95.264	739	31	3	1	738	755	1490	0	1168
16S_rRNA::SAMN25961864_NODE_7070_length_4747_cov_4.416667:8-705(+)	SAMN25961864	Bacteria	Pseudomonadota	Alphaproteobacteria	Sphingomonadales	Sphingomonadaceae	Sphingomonas	RS_GCF_014204495.1_NZ_JACHLN010000007.1	Bacteria	Pseudomonadota	Alphaproteobacteria	Sphingomonadales	Sphingomonadaceae	Sphingomonas	Sphingomonas kyeonggiensis_A	99.139	697	6	0	1	697	787	1483	0	1254
16S_rRNA::SAMN25961864_NODE_61964_length_781_cov_1.929664:1-781(+)	SAMN25961864	Bacteria	Bacteroidota	Bacteroidia	Chitinophagales	Chitinophagaceae	unclassified_Chitinophagaceae	#N/A
16S_rRNA::SAMN25961864_NODE_73332_length_699_cov_2.610140:0-698(-)	SAMN25961864	unclassified_Root						#N/A
16S_rRNA::SAMN25961864_NODE_81689_length_652_cov_3.300952:2-651(+)	SAMN25961864	Bacteria	Pseudomonadota	Alphaproteobacteria	Caulobacterales	unclassified_Caulobacterales		RS_GCF_018135625.1_NZ_CP073078.1-#2	Bacteria	Pseudomonadota	Alphaproteobacteria	Caulobacterales	Caulobacteraceae	BOG-935	BOG-935 sp018135625	95.532	649	29	0	1	649	543	1191	0	1038
16S_rRNA::SAMN25961864_NODE_73484_length_698_cov_4.732049:9-698(+)	SAMN25961864	unclassified_Root						#N/A
16S_rRNA::SAMN25961864_NODE_18144_length_1890_cov_1.891095:1129-1890(+)	SAMN25961864	Bacteria	Verrucomicrobiota	Verrucomicrobiae	Chthoniobacterales	SZAS-18	CAHJWO01	GB_GCA_903642295.1_CAHJWO010000076.1	Bacteria	Verrucomicrobiota	Verrucomicrobiae	Chthoniobacterales	SZAS-18	CAHJWO01	CAHJWO01 sp903642295	95.801	762	30	2	1	761	2	762	0	1229
16S_rRNA::SAMN25961864_NODE_37659_length_1111_cov_1.386179:423-1111(+)	SAMN25961864	unclassified_Root						#N/A
16S_rRNA::SAMN25961864_NODE_88206_length_621_cov_2.315789:2-620(-)	SAMN25961864	unclassified_Root						#N/A
16S_rRNA::SAMN25961864_NODE_87819_length_623_cov_1.177419:20-623(-)	SAMN25961864	Bacteria	Armatimonadota	Abditibacteria	Abditibacteriales	Abditibacteriaceae	Abditibacterium	GB_GCA_023169805.1_AP024152.1-#2	Bacteria	Armatimonadota	Abditibacteria	Abditibacteriales	Abditibacteriaceae	Abditibacterium	Abditibacterium sp023169805	97.338	601	16	0	1	601	902	1502	0	1022
16S_rRNA::SAMN25961864_NODE_78678_length_668_cov_2.630314:0-664(+)	SAMN25961864	Bacteria	Bacteroidota	Bacteroidia	Chitinophagales	Chitinophagaceae	unclassified_Chitinophagaceae	RS_GCF_900115755.1_NZ_FOXQ01000003.1	Bacteria	Bacteroidota	Bacteroidia	Chitinophagales	Chitinophagaceae	Parafilimonas	Parafilimonas terrae	95.633	664	29	0	1	664	6	669	0	1066
16S_rRNA::SAMN25961864_NODE_121777_length_524_cov_1.413098:1-524(-)	SAMN25961864	Bacteria	Actinomycetota	Acidimicrobiia	Acidimicrobiales	Ilumatobacteraceae	unclassified_Ilumatobacteraceae	GB_GCA_021414085.1_JAIOPC010000010.1	Bacteria	Actinomycetota	Acidimicrobiia	Acidimicrobiales	Ilumatobacteraceae	UBA668	UBA668 sp021414085	96.558	523	18	0	1	523	746	1268	0	867
16S_rRNA::SAMN25961864_NODE_99202_length_576_cov_1.828508:1-574(+)	SAMN25961864	unclassified_Root						#N/A
16S_rRNA::SAMN25961864_NODE_146925_length_488_cov_1.072022:0-487(+)	SAMN25961864	unclassified_Root						RS_GCF_004363955.1_NZ_SNZR01000008.1	Bacteria	Pseudomonadota	Alphaproteobacteria	Rhizobiales	Beijerinckiaceae	Enterovirga	Enterovirga rhinocerotis	94.867	487	25	0	1	487	841	1327	0	761
16S_rRNA::SAMN25961864_NODE_120639_length_526_cov_1.882206:0-525(+)	SAMN25961864	unclassified_Root						#N/A
16S_rRNA::SAMN25961864_NODE_25210_length_1481_cov_2.834564:0-462(+)	SAMN25961864	Bacteria	Actinomycetota	Actinomycetia	Mycobacteriales	Pseudonocardiaceae	Pseudonocardia	RS_GCF_001698125.1_NZ_CP013854.1-#3	Bacteria	Actinomycetota	Actinomycetia	Mycobacteriales	Pseudonocardiaceae	Pseudonocardia	Pseudonocardia sp001698125	99.351	462	3	0	1	462	1054	1515	0	837
16S_rRNA::SAMN25961864_NODE_108364_length_551_cov_1.591981:3-550(+)	SAMN25961864	unclassified_Root						#N/A
16S_rRNA::SAMN25961864_NODE_127209_length_515_cov_1.827320:1-514(+)	SAMN25961864	Bacteria	Pseudomonadota	Alphaproteobacteria	Rhizobiales	Beijerinckiaceae	unclassified_Beijerinckiaceae	RS_GCF_004363955.1_NZ_SNZR01000008.1	Bacteria	Pseudomonadota	Alphaproteobacteria	Rhizobiales	Beijerinckiaceae	Enterovirga	Enterovirga rhinocerotis	97.271	513	14	0	1	513	102	614	0	870
16S_rRNA::SAMN25961864_NODE_147146_length_488_cov_0.886427:2-488(+)	SAMN25961864	unclassified_Root						#N/A
16S_rRNA::SAMN25961864_NODE_93960_length_596_cov_1.441365:1-461(+)	SAMN25961864	Bacteria	Bacteroidota	Bacteroidia	Chitinophagales	Chitinophagaceae	unclassified_Chitinophagaceae	RS_GCF_011759375.1_NZ_JAARML010000018.1	Bacteria	Bacteroidota	Bacteroidia	Chitinophagales	Chitinophagaceae	Paraflavitalea	Paraflavitalea devenefica	96.522	460	16	0	1	460	1067	1526	0	761
16S_rRNA::SAMN25961864_NODE_197039_length_439_cov_1.692308:1-439(-)	SAMN25961864	Bacteria	Pseudomonadota	Alphaproteobacteria	Rhizobiales	unclassified_Rhizobiales		RS_GCF_004137085.1_NZ_QYBC01000050.1	Bacteria	Pseudomonadota	Alphaproteobacteria	Rhizobiales	Beijerinckiaceae	Lichenihabitans	Lichenihabitans ramalinae	96.145	441	13	4	1	438	915	1354	0	717
16S_rRNA::SAMN25961864_NODE_205965_length_432_cov_1.403279:0-432(+)	SAMN25961864	Bacteria	Pseudomonadota	Alphaproteobacteria	Rhizobiales	Beijerinckiaceae	Lichenihabitans	RS_GCF_004137085.1_NZ_QYBC01000050.1	Bacteria	Pseudomonadota	Alphaproteobacteria	Rhizobiales	Beijerinckiaceae	Lichenihabitans	Lichenihabitans ramalinae	98.148	432	8	0	1	432	707	1138	0	754
16S_rRNA::SAMN25961864_NODE_112357_length_542_cov_1.318072:111-541(-)	SAMN25961864	Bacteria	Acidobacteriota	Blastocatellia	Pyrinomonadales	Pyrinomonadaceae	unclassified_Pyrinomonadaceae	GB_GCA_013820745.1_JACDHY010000006.1	Bacteria	Acidobacteriota	Blastocatellia	Pyrinomonadales	Pyrinomonadaceae	GCA-002050365	GCA-002050365 sp002050365	97.907	430	9	0	1	430	780	1209	0	745
16S_rRNA::SAMN25961864_NODE_141252_length_495_cov_1.372283:0-476(+)	SAMN25961864	unclassified_Root						#N/A
16S_rRNA::SAMN25961864_NODE_163879_length_469_cov_1.345029:2-469(-)	SAMN25961864	Bacteria	Deinococcota	Deinococci	Deinococcales	Trueperaceae	Truepera	GB_GCA_902806425.1_CADCWP010000213.1	Bacteria	Deinococcota	Deinococci	Deinococcales	Trueperaceae	Truepera	Truepera sp902806425	97.002	467	14	0	1	467	99	565	0	785
16S_rRNA::SAMN25961864_NODE_192112_length_443_cov_1.537975:0-443(+)	SAMN25961864	unclassified_Root						#N/A
16S_rRNA::SAMN25961864_NODE_189972_length_445_cov_1.072327:13-444(+)	SAMN25961864	unclassified_Root						#N/A
16S_rRNA::SAMN25961864_NODE_209940_length_429_cov_1.440397:5-407(-)	SAMN25961864	Bacteria	unclassified_Bacteria					GB_GCA_902636475.1_CACPRN010000101.1	Bacteria	Pseudomonadota	Alphaproteobacteria	Rickettsiales	Anaplasmataceae	Wolbachia	Wolbachia sp902636535	95.771	402	17	0	1	402	558	959	0	649
16S_rRNA::SAMN25961864_NODE_90594_length_611_cov_0.745868:0-522(-)	SAMN25961864	unclassified_Root						#N/A
16S_rRNA::SAMN25961864_NODE_1084_length_27674_cov_175.954950:15613-17132(-)	SAMN25961864	unclassified_Root						GB_GCA_000255595.2_AJGR01000123.1	Bacteria	Actinomycetota	Actinomycetia	Actinomycetales	Microbacteriaceae	Microbacterium	Microbacterium sp000411455	96.667	60	2	0	3	62	1	60	5.65e-19	100
16S_rRNA::SAMN25961864_NODE_5550_length_6678_cov_512.976034:895-1433(+)	SAMN25961864	unclassified_Root						#N/A
16S_rRNA::SAMN25961864_NODE_7066_length_4750_cov_148.723124:2928-3856(-)	SAMN25961864	unclassified_Root						#N/A
16S_rRNA::SAMN25961864_NODE_2788_length_13941_cov_341.348125:5155-6090(-)	SAMN25961864	unclassified_Root						RS_GCF_002884435.1_NZ_NJAQ01000005.1	Bacteria	Bacillota	Bacilli	Bacillales_D	Amphibacillaceae	Terribacillus	Terribacillus saccharophilus	96.999	933	26	2	1	932	129	1060	0	1567
16S_rRNA::SAMN25961864_NODE_40626_length_1051_cov_2.106061:0-490(+)	SAMN25961864	unclassified_Root						GB_GCA_001767795.1_MELZ01000023.1	Bacteria	Pseudomonadota	Alphaproteobacteria	UBA7879	UBA5542	2-01-FULL-41-14	2-01-FULL-41-14 sp001767855	96.154	52	2	0	432	483	1433	1484	4.91e-15	86.1
16S_rRNA::SAMN25961864_NODE_202566_length_435_cov_1.042208:0-433(+)	SAMN25961864	unclassified_Root						#N/A
16S_rRNA::SAMN25961864_NODE_123437_length_521_cov_2.647208:114-521(-)	SAMN25961864	unclassified_Root						GB_GCA_905181725.1_CAJIYX010000010.1	Bacteria	Pseudomonadota	Alphaproteobacteria	MPNO01	UBA830	UBA830	UBA830 sp905181725	96.078	51	2	0	351	401	1437	1487	1.45e-14	84.2
16S_rRNA::SAMN25961864_NODE_129354_length_512_cov_0.901299:8-508(-)	SAMN25961864	unclassified_Root						#N/A
16S_rRNA::SAMN25961864_NODE_76956_length_678_cov_1.114338:74-675(-)	SAMN25961864	unclassified_Root						#N/A
16S_rRNA::SAMN25961864_NODE_9261_length_3387_cov_5.049387:2734-3386(-)	SAMN25961864	unclassified_Root						#N/A
16S_rRNA::SAMN25961864_NODE_29942_length_1310_cov_5.165680:496-1045(-)	SAMN25961864	unclassified_Root						#N/A
16S_rRNA::SAMN25961864_NODE_7066_length_4750_cov_148.723124:4090-4723(-)	SAMN25961864	Eukaryota	Zea					GB_GCA_021839165.1_JAKCBS010000133.1	Bacteria	Actinomycetota	Acidimicrobiia	Acidimicrobiales	Acidimicrobiaceae	JABEUN01	JABEUN01 sp021842145	95.103	633	27	4	1	633	7	635	0	994
16S_rRNA::SAMN25961864_NODE_24506_length_1510_cov_2.893709:248-879(-)	SAMN25961864	unclassified_Root						#N/A
16S_rRNA::SAMN25961864_NODE_2788_length_13941_cov_341.348125:6328-6915(-)	SAMN25961864	unclassified_Root						GB_GCA_000255595.2_AJGR01000523.1	Bacteria	Actinomycetota	Actinomycetia	Actinomycetales	Microbacteriaceae	Microbacterium	Microbacterium sp000411455	95.571	587	25	1	1	587	43	628	0	939
16S_rRNA::SRR10277316_NODE_1910_length_2356_cov_5.963494:658-2156(+)	SRR10277316	unclassified_Root						#N/A
16S_rRNA::SRR10277316_NODE_3649_length_1188_cov_1.967343:243-1188(+)	SRR10277316	Bacteria	Bacteroidota	Bacteroidia	Sphingobacteriales	Sphingobacteriaceae	unclassified_Sphingobacteriaceae	#N/A
16S_rRNA::SRR10277316_NODE_7920_length_597_cov_26.824723:0-471(+)	SRR10277316	unclassified_Root						#N/A
16S_rRNA::SRR10277316_NODE_8216_length_576_cov_24.959693:0-576(-)	SRR10277316	unclassified_Root						GB_GCA_023263105.1_JALQXR010000396.1	Bacteria	Pseudomonadota	Alphaproteobacteria	Rhodobacterales	Rhodobacteraceae	JALQXR01	JALQXR01 sp023263105	98.058	103	2	0	474	576	780	882	2.6e-43	180
16S_rRNA::SRR10277316_NODE_910_length_8226_cov_357.260800:2596-4153(+)	SRR10277316	unclassified_Root						#N/A
16S_rRNA::SRR10277316_NODE_1376_length_3747_cov_21.140574:260-834(+)	SRR10277316	unclassified_Root						#N/A
16S_rRNA::SRR10277316_NODE_1309_length_4033_cov_37.905983:3552-3975(-)	SRR10277316	unclassified_Root						#N/A
16S_rRNA::SRR10277316_NODE_921_length_8099_cov_16.901417:856-1784(+)	SRR10277316	unclassified_Root						GB_GCA_021839165.1_JAKCBS010000133.1	Bacteria	Actinomycetota	Acidimicrobiia	Acidimicrobiales	Acidimicrobiaceae	JABEUN01	JABEUN01 sp021842145	96.017	929	33	4	1	928	869	1794	0	1507
16S_rRNA::SRR10277316_NODE_921_length_8099_cov_16.901417:29-626(+)	SRR10277316	unclassified_Root						GB_GCA_020248505.1_JADCHL010000034.1	Bacteria	Pseudomonadota	Gammaproteobacteria	Burkholderiales	Burkholderiaceae	UBA4657	UBA4657 sp002405475	95.326	599	24	4	1	597	42	638	0	948
16S_rRNA::SRR10277317_NODE_1073_length_6398_cov_3.755163:1068-2562(+)	SRR10277317	Bacteria	Bacteroidota	Bacteroidia	Sphingobacteriales	Sphingobacteriaceae	unclassified_Sphingobacteriaceae	#N/A
16S_rRNA::SRR10277317_NODE_4184_length_1111_cov_66.706439:0-974(-)	SRR10277317	unclassified_Root						#N/A
16S_rRNA::SRR10277317_NODE_2966_length_1541_cov_9.189771:0-906(-)	SRR10277317	unclassified_Root						#N/A
16S_rRNA::SRR10277317_NODE_5563_length_866_cov_2.532676:0-866(+)	SRR10277317	Bacteria	Bacteroidota	Bacteroidia	Cytophagales	Hymenobacteraceae	Hymenobacter	RS_GCF_007713685.1_NZ_VMRJ01000010.1	Bacteria	Bacteroidota	Bacteroidia	Cytophagales	Hymenobacteraceae	Hymenobacter	Hymenobacter setariae	96.548	869	26	4	1	866	37	904	0	1435
16S_rRNA::SRR10277317_NODE_4531_length_1040_cov_62.639594:412-1040(-)	SRR10277317	unclassified_Root						#N/A
16S_rRNA::SRR10277317_NODE_9184_length_564_cov_7.239686:80-564(-)	SRR10277317	Bacteria	unclassified_Bacteria					#N/A
16S_rRNA::SRR10277317_NODE_1236_length_4864_cov_449.170930:49-1606(-)	SRR10277317	unclassified_Root						#N/A
16S_rRNA::SRR10277317_NODE_1306_length_4419_cov_25.667965:1326-1900(+)	SRR10277317	unclassified_Root						#N/A
16S_rRNA::SRR10277317_NODE_11249_length_478_cov_1.817967:0-478(+)	SRR10277317	unclassified_Root						#N/A
16S_rRNA::SRR10277317_NODE_992_length_7426_cov_37.978429:2948-3876(-)	SRR10277317	unclassified_Root						GB_GCA_021839165.1_JAKCBS010000133.1	Bacteria	Actinomycetota	Acidimicrobiia	Acidimicrobiales	Acidimicrobiaceae	JABEUN01	JABEUN01 sp021842145	96.017	929	33	4	1	928	869	1794	0	1507
16S_rRNA::SRR10277317_NODE_992_length_7426_cov_37.978429:4106-4738(-)	SRR10277317	unclassified_Root						GB_GCA_020248505.1_JADCHL010000034.1	Bacteria	Pseudomonadota	Gammaproteobacteria	Burkholderiales	Burkholderiaceae	UBA4657	UBA4657 sp002405475	95.584	634	24	4	1	632	7	638	0	1013
16S_rRNA::SRR10277318_NODE_146_length_125007_cov_12.230109:3092-4610(-)	SRR10277318	Bacteria	Actinomycetota	Actinomycetia	Actinomycetales	Dermatophilaceae	unclassified_Dermatophilaceae	RS_GCF_009602515.1_NZ_WIQH01000062.1	Bacteria	Actinomycetota	Actinomycetia	Actinomycetales	Dermatophilaceae	Ornithinicoccus	Ornithinicoccus hortensis	96.778	1521	44	4	1	1518	2	1520	0	2532
16S_rRNA::SRR10277318_NODE_8248_length_6056_cov_3.593523:3038-4548(+)	SRR10277318	Bacteria	Actinomycetota	Actinomycetia	unclassified_Actinomycetia			#N/A
16S_rRNA::SRR10277318_NODE_539_length_42882_cov_8.975933:2961-4457(-)	SRR10277318	Bacteria	Acidobacteriota	Terriglobia	Terriglobales	Acidobacteriaceae	unclassified_Acidobacteriaceae	RS_GCF_004115155.1_NZ_RDSM01000003.1-#2	Bacteria	Acidobacteriota	Terriglobia	Terriglobales	Acidobacteriaceae	Granulicella_C	Granulicella_C sibirica	98.128	1496	28	0	1	1496	2	1497	0	2608
16S_rRNA::SRR10277318_NODE_10115_length_5239_cov_3.757629:2426-3930(+)	SRR10277318	Bacteria	Actinomycetota	Actinomycetia	unclassified_Actinomycetia			RS_GCF_917627385.1_NZ_CAKJTL010000114.1	Bacteria	Actinomycetota	Actinomycetia	Mycobacteriales	Frankiaceae	Frankia	Frankia sp917627385	95.822	1508	56	6	3	1504	3	1509	0	2429
16S_rRNA::SRR10277318_NODE_3732_length_10231_cov_3.274248:5914-7413(+)	SRR10277318	Bacteria	Acidobacteriota	Terriglobia	Terriglobales	Acidobacteriaceae	EB88	RS_GCF_003858395.1_NZ_QWEV01000005.1-#2	Bacteria	Acidobacteriota	Terriglobia	Terriglobales	Acidobacteriaceae	EB88	EB88 sp003858395	97.999	1499	30	0	1	1499	1	1499	0	2603
16S_rRNA::SRR10277318_NODE_1013_length_24714_cov_4.379184:14890-16415(-)	SRR10277318	Bacteria	Pseudomonadota	Gammaproteobacteria	Burkholderiales	Burkholderiaceae_B	unclassified_Burkholderiaceae_B	GB_GCA_016706565.1_JADJJI010000005.1	Bacteria	Pseudomonadota	Gammaproteobacteria	Burkholderiales	Burkholderiaceae_B	Piscinibacter	Piscinibacter sp016706565	98.295	1525	26	0	1	1525	2	1526	0	2673
16S_rRNA::SRR10277318_NODE_1118_length_22995_cov_4.834529:16262-17746(+)	SRR10277318	Bacteria	Pseudomonadota	Alphaproteobacteria	Acetobacterales	Acetobacteraceae	Rhodopila	RS_GCF_009765975.1_NZ_LMUJ01000079.1	Bacteria	Pseudomonadota	Alphaproteobacteria	Acetobacterales	Acetobacteraceae	Rhodopila	Rhodopila sp009765975	97.712	1486	31	2	1	1484	2	1486	0	2553
16S_rRNA::SRR10277318_NODE_71_length_205089_cov_10.089841:147991-149485(+)	SRR10277318	Bacteria	unclassified_Bacteria					GB_GCA_000381625.1_KB906767.1-#2	Bacteria	Acidobacteriota	Terriglobia	Bryobacterales	Bryobacteraceae	KBS-96	KBS-96 sp000381625	94.526	1498	78	2	1	1494	1	1498	0	2309
16S_rRNA::SRR10277318_NODE_24_length_332666_cov_4.696613:236224-237711(-)	SRR10277318	Bacteria	Pseudomonadota	Alphaproteobacteria	Rhizobiales	Beijerinckiaceae	unclassified_Beijerinckiaceae	RS_GCF_004137085.1_NZ_QYBC01000050.1	Bacteria	Pseudomonadota	Alphaproteobacteria	Rhizobiales	Beijerinckiaceae	Lichenihabitans	Lichenihabitans ramalinae	95.901	1488	54	7	1	1487	1	1482	0	2403
16S_rRNA::SRR10277318_NODE_38_length_288726_cov_75.100808:213082-214637(+)	SRR10277318	unclassified_Root						#N/A
16S_rRNA::SRR10277318_NODE_10180_length_5211_cov_3.579662:2314-3823(+)	SRR10277318	unclassified_Root						#N/A
16S_rRNA::SRR10277318_NODE_513_length_44578_cov_6.257722:9500-11016(+)	SRR10277318	Bacteria	Armatimonadota	Armatimonadia	Armatimonadales	Capsulimonadaceae	Capsulimonas	#N/A
16S_rRNA::SRR10277318_NODE_43184_length_1809_cov_8.590963:162-1796(-)	SRR10277318	unclassified_Root						#N/A
16S_rRNA::SRR10277318_NODE_1150_length_22603_cov_4.239055:16261-17786(+)	SRR10277318	Bacteria	Bacteroidota	Bacteroidia	Chitinophagales	Chitinophagaceae	Segetibacter	RS_GCF_007991655.1_NZ_BJYT01000054.1	Bacteria	Bacteroidota	Bacteroidia	Chitinophagales	Chitinophagaceae	Segetibacter	Segetibacter aerophilus	96.333	1527	52	4	1	1525	1	1525	0	2507
16S_rRNA::SRR10277318_NODE_5854_length_7626_cov_4.962795:1529-3062(+)	SRR10277318	Bacteria	Gemmatimonadota	Gemmatimonadetes	Gemmatimonadales	Gemmatimonadaceae	Gemmatirosa	#N/A
16S_rRNA::SRR10277318_NODE_11883_length_4677_cov_11.338022:1-1255(+)	SRR10277318	Bacteria	Pseudomonadota	Alphaproteobacteria	Sphingomonadales	Sphingomonadaceae	unclassified_Sphingomonadaceae	RS_GCF_001598415.1_NZ_BCYX01000023.1	Bacteria	Pseudomonadota	Alphaproteobacteria	Sphingomonadales	Sphingomonadaceae	Sphingomonas	Sphingomonas mali	98.726	1256	12	4	1	1254	231	1484	0	2228
16S_rRNA::SRR10277318_NODE_2115_length_14819_cov_3.785461:1261-2767(-)	SRR10277318	Bacteria	Planctomycetota	Planctomycetia	Isosphaerales	Isosphaeraceae	unclassified_Isosphaeraceae	#N/A
16S_rRNA::SRR10277318_NODE_38667_length_1961_cov_1.922574:20-1519(-)	SRR10277318	unclassified_Root						#N/A
16S_rRNA::SRR10277318_NODE_11998_length_4646_cov_14.480859:3382-4646(-)	SRR10277318	Bacteria	Bacteroidota	Bacteroidia	Sphingobacteriales	Sphingobacteriaceae	unclassified_Sphingobacteriaceae	RS_GCF_009754915.1_NZ_WPIK01000031.1	Bacteria	Bacteroidota	Bacteroidia	Sphingobacteriales	Sphingobacteriaceae	Mucilaginibacter_A	Mucilaginibacter_A arboris	96.68	1265	40	2	1	1264	254	1517	0	2102
16S_rRNA::SRR10277318_NODE_417_length_54816_cov_2.910073:53867-54816(+)	SRR10277318	Bacteria	Actinomycetota	Actinomycetia	Mycobacteriales	unclassified_Mycobacteriales		RS_GCF_014303395.1_NZ_CP060298.1-#2	Bacteria	Actinomycetota	Actinomycetia	Mycobacteriales	Nakamurellaceae	Nakamurella	Nakamurella sp014303395	96.628	949	32	0	1	949	2	950	0	1576
16S_rRNA::SRR10277318_NODE_82782_length_1083_cov_1.915272:279-1081(+)	SRR10277318	unclassified_Root						#N/A
16S_rRNA::SRR10277318_NODE_147967_length_665_cov_27.877323:0-664(+)	SRR10277318	Bacteria	Pseudomonadota	Alphaproteobacteria	Acetobacterales	Acetobacteraceae	unclassified_Acetobacteraceae	RS_GCF_009765685.1_NZ_LMUY01000096.1	Bacteria	Pseudomonadota	Alphaproteobacteria	Acetobacterales	Acetobacteraceae	LMUY01	LMUY01 sp009765685	97.594	665	14	2	1	664	256	919	0	1138
16S_rRNA::SRR10277318_NODE_8027_length_6161_cov_4.012595:5523-6161(-)	SRR10277318	Bacteria	Actinomycetota	Actinomycetia	unclassified_Actinomycetia			RS_GCF_900129455.1_NZ_FQVU01000003.1	Bacteria	Actinomycetota	Actinomycetia	Mycobacteriales	Jatrophihabitantaceae	Jatrophihabitans	Jatrophihabitans endophyticus	97.492	638	16	0	1	638	882	1519	0	1090
16S_rRNA::SRR10277318_NODE_58052_length_1443_cov_1.402736:690-1443(+)	SRR10277318	unclassified_Root						#N/A
16S_rRNA::SRR10277318_NODE_6650_length_7015_cov_2.577671:1-685(-)	SRR10277318	Bacteria	Actinomycetota	Actinomycetia	Propionibacteriales	Propionibacteriaceae	unclassified_Propionibacteriaceae	RS_GCF_900105065.1_NZ_LT629749.1-#2	Bacteria	Actinomycetota	Actinomycetia	Propionibacteriales	Propionibacteriaceae	Friedmanniella	Friedmanniella luteola	95.182	685	32	1	1	684	1	685	0	1081
16S_rRNA::SRR10277318_NODE_188919_length_549_cov_16.319905:2-549(-)	SRR10277318	Bacteria	Pseudomonadota	Alphaproteobacteria	Acetobacterales	Acetobacteraceae	unclassified_Acetobacteraceae	RS_GCF_014174255.1_NZ_JABEQJ010000067.1	Bacteria	Pseudomonadota	Alphaproteobacteria	Acetobacterales	Acetobacteraceae	Gluconacetobacter	Gluconacetobacter sacchari	96.527	547	19	0	1	547	821	1367	0	905
16S_rRNA::SRR10277318_NODE_199757_length_527_cov_39.552500:0-527(+)	SRR10277318	Bacteria	Pseudomonadota	Alphaproteobacteria	Acetobacterales	Acetobacteraceae	unclassified_Acetobacteraceae	GB_GCA_903886375.1_CAISLZ010000029.1	Bacteria	Pseudomonadota	Alphaproteobacteria	Acetobacterales	Acetobacteraceae	CAIYPH01	CAIYPH01 sp903928895	96.584	527	18	0	1	527	823	1349	0	874
16S_rRNA::SRR10277318_NODE_162675_length_616_cov_1.353783:0-615(+)	SRR10277318	unclassified_Root						#N/A
16S_rRNA::SRR10277318_NODE_103174_length_903_cov_2.220361:0-590(+)	SRR10277318	unclassified_Root						#N/A
16S_rRNA::SRR10277318_NODE_192249_length_542_cov_47.503614:5-531(-)	SRR10277318	Bacteria	Pseudomonadota	Alphaproteobacteria	Acetobacterales	Acetobacteraceae	unclassified_Acetobacteraceae	GB_GCA_024508355.1_JAMZEJ010000015.1	Bacteria	Pseudomonadota	Alphaproteobacteria	Acetobacterales	Acetobacteraceae	KSS12	KSS12 sp024508355	97.148	526	15	0	1	526	419	944	0	889
16S_rRNA::SRR10277318_NODE_244959_length_461_cov_1.431138:1-461(+)	SRR10277318	Bacteria	Pseudomonadota	Alphaproteobacteria	Caulobacterales	Caulobacteraceae	unclassified_Caulobacteraceae	GB_GCA_000733915.1_JPOM01000001.1	Bacteria	Pseudomonadota	Alphaproteobacteria	Caulobacterales	Caulobacteraceae	PMMR1	PMMR1 sp000733915	96.739	460	15	0	1	460	676	1135	0	767
16S_rRNA::SRR10277318_NODE_215613_length_499_cov_1.215054:0-498(+)	SRR10277318	Bacteria	unclassified_Bacteria					GB_GCA_023169805.1_AP024152.1-#2	Bacteria	Armatimonadota	Abditibacteria	Abditibacteriales	Abditibacteriaceae	Abditibacterium	Abditibacterium sp023169805	95.382	498	23	0	1	498	313	810	0	793
16S_rRNA::SRR10277318_NODE_265321_length_443_cov_1.560127:0-442(-)	SRR10277318	Bacteria	Actinomycetota	Actinomycetia	Propionibacteriales	Propionibacteriaceae	unclassified_Propionibacteriaceae	RS_GCF_016907535.1_NZ_JAFBCF010000001.1	Bacteria	Actinomycetota	Actinomycetia	Propionibacteriales	Propionibacteriaceae	Microlunatus_C	Microlunatus_C panaciterrae	99.774	442	1	0	1	442	693	1134	0	811
16S_rRNA::SRR10277318_NODE_393_length_57472_cov_598.562630:51651-53222(-)	SRR10277318	unclassified_Root						GB_GCA_005768775.1_VAFN01000083.1	Bacteria	Bacillota	Bacilli	Staphylococcales	Gemellaceae	Gemella	Gemella haemolysans_B	96.774	62	2	0	1509	1570	1549	1610	4.52e-20	104
16S_rRNA::SRR10277318_NODE_585_length_39432_cov_40.627935:17998-19431(-)	SRR10277318	unclassified_Root						GB_GCA_903970545.1_CAJCJB010000334.1	Bacteria	Bacteroidota	Bacteroidia	AKYH767	B-17BO	PALSA-968	PALSA-968 sp903970545	97.872	141	3	0	768	908	752	892	2.32e-62	244
16S_rRNA::SRR10277318_NODE_123909_length_775_cov_1.137346:346-773(-)	SRR10277318	Bacteria	Myxococcota	Polyangia	Polyangiales	Polyangiaceae	unclassified_Polyangiaceae	GB_GCA_019637225.1_JAHBWC010000011.1	Bacteria	Myxococcota	Polyangia	Polyangiales	Polyangiaceae	Labilithrix	Labilithrix sp019637225	96.956	427	13	0	1	427	1127	1553	0	717
16S_rRNA::SRR10277318_NODE_341_length_67288_cov_40.086762:65618-66315(-)	SRR10277318	unclassified_Root						#N/A
16S_rRNA::SRR10277318_NODE_341_length_67288_cov_40.086762:66501-67053(-)	SRR10277318	unclassified_Root						#N/A
16S_rRNA::SRR10277318_NODE_130713_length_740_cov_1.610114:221-740(-)	SRR10277318	unclassified_Root						GB_GCA_903918135.1_CAIXDI010000517.1	Bacteria	Bacteroidota	Bacteroidia	AKYH767	2-12-FULL-35-15	2-12-FULL-35-15	2-12-FULL-35-15 sp903911435	94.964	139	7	0	250	388	860	998	4.93e-55	219
16S_rRNA::SRR10277318_NODE_369_length_62268_cov_33.018394:58929-60504(-)	SRR10277318	unclassified_Root						#N/A
16S_rRNA::SRR10277318_NODE_290755_length_424_cov_1.252525:4-423(-)	SRR10277318	Bacteria	Bacteroidota	Bacteroidia	Chitinophagales	Chitinophagaceae	Segetibacter	RS_GCF_007991655.1_NZ_BJYT01000054.1	Bacteria	Bacteroidota	Bacteroidia	Chitinophagales	Chitinophagaceae	Segetibacter	Segetibacter aerophilus	99.523	419	2	0	1	419	409	827	0	763
16S_rRNA::SRR10277318_NODE_331992_length_398_cov_1.365314:0-398(-)	SRR10277318	unclassified_Root						#N/A
16S_rRNA::SRR10277318_NODE_7312_length_6586_cov_38.298034:4229-5157(-)	SRR10277318	unclassified_Root						GB_GCA_021839165.1_JAKCBS010000133.1	Bacteria	Actinomycetota	Acidimicrobiia	Acidimicrobiales	Acidimicrobiaceae	JABEUN01	JABEUN01 sp021842145	95.489	931	34	8	1	928	869	1794	0	1480
16S_rRNA::SRR10277318_NODE_329453_length_400_cov_0.890110:3-400(-)	SRR10277318	unclassified_Root						#N/A
16S_rRNA::SRR10277318_NODE_341_length_67288_cov_40.086762:64775-65224(-)	SRR10277318	unclassified_Root						#N/A
16S_rRNA::SRR10277318_NODE_2271_length_14113_cov_2.113614:51-811(-)	SRR10277318	unclassified_Root						GB_GCA_000255595.2_AJGR01000123.1	Bacteria	Actinomycetota	Actinomycetia	Actinomycetales	Microbacteriaceae	Microbacterium	Microbacterium sp000411455	98.387	62	1	0	2	63	1	62	4.62e-22	110
16S_rRNA::SRR10277318_NODE_240206_length_466_cov_0.731563:6-455(-)	SRR10277318	unclassified_Root						#N/A
16S_rRNA::SRR10277318_NODE_659_length_36088_cov_4.048275:925-1724(-)	SRR10277318	unclassified_Root						GB_GCA_000255595.2_AJGR01000123.1	Bacteria	Actinomycetota	Actinomycetia	Actinomycetales	Microbacteriaceae	Microbacterium	Microbacterium sp000411455	97.015	67	2	0	2	68	1	67	3.76e-23	113
16S_rRNA::SRR10277318_NODE_4327_length_9329_cov_3.837209:1-636(+)	SRR10277318	unclassified_Root						#N/A
16S_rRNA::SRR10277318_NODE_24362_length_2772_cov_1.754253:58-560(+)	SRR10277318	unclassified_Root						#N/A
16S_rRNA::SRR10277318_NODE_29876_length_2381_cov_1.360248:129-577(-)	SRR10277318	unclassified_Root						GB_GCA_018268015.1_JAFDXJ010000039.1	Bacteria	Bacteroidota	Bacteroidia	Chitinophagales	Chitinophagaceae	JAFDXJ01	JAFDXJ01 sp018268015	97.315	447	10	2	2	448	900	1344	0	758
16S_rRNA::SRR10277318_NODE_182673_length_563_cov_1.465596:91-563(-)	SRR10277318	unclassified_Root						#N/A
16S_rRNA::SRR10277318_NODE_26681_length_2594_cov_7.896636:1655-2058(-)	SRR10277318	unclassified_Root						GB_GCA_000255595.2_AJGR01000523.1	Bacteria	Actinomycetota	Actinomycetia	Actinomycetales	Microbacteriaceae	Microbacterium	Microbacterium sp000411455	97.472	356	9	0	44	399	1272	1627	1.91e-172	608
16S_rRNA::SRR10277318_NODE_7312_length_6586_cov_38.298034:5389-6020(-)	SRR10277318	unclassified_Root						GB_GCA_021839165.1_JAKCBS010000133.1	Bacteria	Actinomycetota	Acidimicrobiia	Acidimicrobiales	Acidimicrobiaceae	JABEUN01	JABEUN01 sp021842145	95.899	634	19	6	1	631	7	636	0	1020
16S_rRNA::SRR10277318_NODE_5174_length_8278_cov_36.186112:3957-4361(+)	SRR10277318	unclassified_Root						RS_GCF_017165985.1_NZ_JAEQBF010000648.1	Bacteria	Pseudomonadota	Gammaproteobacteria	Acidithiobacillales	Acidithiobacillaceae	Acidithiobacillus	Acidithiobacillus ferrivorans	98.267	404	7	0	1	404	41	444	0	708
16S_rRNA::SRR10277319_NODE_926_length_10096_cov_2.360116:5117-6613(-)	SRR10277319	Bacteria	Acidobacteriota	Terriglobia	Terriglobales	Acidobacteriaceae	unclassified_Acidobacteriaceae	GB_GCA_000421065.1_ATWD01000001.1	Bacteria	Acidobacteriota	Terriglobia	Terriglobales	Acidobacteriaceae	Edaphobacter	Edaphobacter sp000421065	97.995	1496	30	0	1	1496	1	1496	0	2597
16S_rRNA::SRR10277319_NODE_1156_length_7998_cov_3.963029:4469-5953(-)	SRR10277319	Bacteria	Pseudomonadota	Alphaproteobacteria	Sphingomonadales	Sphingomonadaceae	unclassified_Sphingomonadaceae	RS_GCF_005502745.1_NZ_SCNL01000034.1	Bacteria	Pseudomonadota	Alphaproteobacteria	Sphingomonadales	Sphingomonadaceae	Sphingomonas	Sphingomonas sp005502745	97.776	1484	33	0	1	1484	1	1484	0	2558
16S_rRNA::SRR10277319_NODE_1925_length_5148_cov_2.896833:1466-2959(-)	SRR10277319	Bacteria	Pseudomonadota	Alphaproteobacteria	Acetobacterales	Acetobacteraceae	unclassified_Acetobacteraceae	RS_GCF_005844085.1_NZ_VCDI01000021.1	Bacteria	Pseudomonadota	Alphaproteobacteria	Acetobacterales	Acetobacteraceae	Lichenicoccus	Lichenicoccus roseus	97.723	1493	32	2	1	1493	2	1492	0	2567
16S_rRNA::SRR10277319_NODE_1343_length_6782_cov_4.094065:4400-5882(-)	SRR10277319	Bacteria	Pseudomonadota	Alphaproteobacteria	Rhizobiales	Beijerinckiaceae	Lichenihabitans	RS_GCF_004137085.1_NZ_QYBC01000050.1	Bacteria	Pseudomonadota	Alphaproteobacteria	Rhizobiales	Beijerinckiaceae	Lichenihabitans	Lichenihabitans ramalinae	98.988	1482	15	0	1	1482	1	1482	0	2654
16S_rRNA::SRR10277319_NODE_257_length_57223_cov_17.387628:2851-4344(-)	SRR10277319	unclassified_Root						#N/A
16S_rRNA::SRR10277319_NODE_648_length_17973_cov_2.411969:8100-9617(-)	SRR10277319	Bacteria	Bacteroidota	Bacteroidia	Sphingobacteriales	Sphingobacteriaceae	unclassified_Sphingobacteriaceae	RS_GCF_004519315.1_NZ_SOZE01000069.1	Bacteria	Bacteroidota	Bacteroidia	Sphingobacteriales	Sphingobacteriaceae	Mucilaginibacter	Mucilaginibacter psychrotolerans	95.332	1521	65	6	1	1517	1	1519	0	2410
16S_rRNA::SRR10277319_NODE_1492_length_6199_cov_4.164196:4887-6198(-)	SRR10277319	Bacteria	Gemmatimonadota	Gemmatimonadetes	Gemmatimonadales	Gemmatimonadaceae	unclassified_Gemmatimonadaceae	GB_GCA_019973575.1_BPUI01000002.1-#2	Bacteria	Gemmatimonadota	Gemmatimonadetes	Gemmatimonadales	Gemmatimonadaceae	Gemmatirosa	Gemmatirosa sp019973575	95.282	1314	57	4	1	1311	232	1543	0	2078
16S_rRNA::SRR10277319_NODE_2063_length_4935_cov_155.052413:3633-4935(-)	SRR10277319	unclassified_Root						#N/A
16S_rRNA::SRR10277319_NODE_26607_length_1213_cov_1.251381:0-945(-)	SRR10277319	unclassified_Root						#N/A
16S_rRNA::SRR10277319_NODE_589_length_20812_cov_2.213778:3409-4955(+)	SRR10277319	unclassified_Root						#N/A
16S_rRNA::SRR10277319_NODE_61807_length_600_cov_1.327696:1-599(-)	SRR10277319	Bacteria	Pseudomonadota	unclassified_Pseudomonadota				RS_GCF_003627995.1_NZ_CP032707.1-#2	Bacteria	Pseudomonadota	Alphaproteobacteria	Caulobacterales	Caulobacteraceae	Brevundimonas	Brevundimonas naejangsanensis_B	95.652	598	26	0	1	598	150	747	0	961
16S_rRNA::SRR10277319_NODE_506_length_25483_cov_69.194116:8492-9066(-)	SRR10277319	unclassified_Root						#N/A
16S_rRNA::SRR10277319_NODE_2226_length_4688_cov_331.624863:2987-3915(-)	SRR10277319	unclassified_Root						GB_GCA_021839165.1_JAKCBS010000133.1	Bacteria	Actinomycetota	Acidimicrobiia	Acidimicrobiales	Acidimicrobiaceae	JABEUN01	JABEUN01 sp021842145	95.91	929	34	4	1	928	869	1794	0	1502
16S_rRNA::SRR10277319_NODE_372_length_38383_cov_755.387442:37433-38378(-)	SRR10277319	unclassified_Root						#N/A
16S_rRNA::SRR10277319_NODE_1494_length_6198_cov_157.810410:1442-1925(+)	SRR10277319	unclassified_Root						RS_GCF_016424485.1_NZ_JAELUP010000034.1	Bacteria	Bacillota	Bacilli	Paenibacillales	Paenibacillaceae	Paenibacillus_D	Paenibacillus_D roseus	96.429	56	2	0	422	477	1900	1955	2.89e-17	93.5
16S_rRNA::SRR10277319_NODE_506_length_25483_cov_69.194116:5334-5817(-)	SRR10277319	unclassified_Root						RS_GCF_016424485.1_NZ_JAELUP010000034.1	Bacteria	Bacillota	Bacilli	Paenibacillales	Paenibacillaceae	Paenibacillus_D	Paenibacillus_D roseus	96.429	56	2	0	422	477	1900	1955	2.89e-17	93.5
16S_rRNA::SRR10277319_NODE_917_length_10207_cov_714.786210:5440-6080(-)	SRR10277319	unclassified_Root						RS_GCF_002884435.1_NZ_NJAQ01000005.1	Bacteria	Bacillota	Bacilli	Bacillales_D	Amphibacillaceae	Terribacillus	Terribacillus saccharophilus	96.378	635	23	0	6	640	426	1060	0	1046
16S_rRNA::SRR10277319_NODE_65376_length_571_cov_0.837838:25-546(+)	SRR10277319	unclassified_Root						#N/A
16S_rRNA::SRR10277319_NODE_384_length_37642_cov_764.767720:7-737(-)	SRR10277319	unclassified_Root						GB_GCA_000255595.2_AJGR01000123.1	Bacteria	Actinomycetota	Actinomycetia	Actinomycetales	Microbacteriaceae	Microbacterium	Microbacterium sp000411455	95.312	64	3	0	4	67	1	64	7.41e-20	102
16S_rRNA::SRR10277319_NODE_34983_length_990_cov_1.006952:428-959(+)	SRR10277319	unclassified_Root						GB_GCA_000255595.2_AJGR01000123.1	Bacteria	Actinomycetota	Actinomycetia	Actinomycetales	Microbacteriaceae	Microbacterium	Microbacterium sp000411455	95.745	141	6	0	370	510	457	597	8.39e-58	228
16S_rRNA::SRR10277319_NODE_57827_length_638_cov_0.966732:66-598(-)	SRR10277319	unclassified_Root						#N/A
16S_rRNA::SRR10277320_NODE_470_length_24411_cov_4.874692:19810-21310(-)	SRR10277320	Bacteria	Acidobacteriota	Terriglobia	Terriglobales	Acidobacteriaceae	unclassified_Acidobacteriaceae	GB_GCA_019689715.1_JADGGY010000015.1	Bacteria	Acidobacteriota	Terriglobia	Terriglobales	Acidobacteriaceae	Pseudacidobacterium	Pseudacidobacterium ailaaui	95.2	1500	67	5	2	1500	1	1496	0	2366
16S_rRNA::SRR10277320_NODE_3866_length_1927_cov_45.596688:0-1150(+)	SRR10277320	unclassified_Root						#N/A
16S_rRNA::SRR10277320_NODE_3987_length_1876_cov_5.447007:0-900(-)	SRR10277320	Bacteria	Pseudomonadota	Alphaproteobacteria	Rhizobiales	Beijerinckiaceae	Lichenihabitans	RS_GCF_004137085.1_NZ_QYBC01000050.1	Bacteria	Pseudomonadota	Alphaproteobacteria	Rhizobiales	Beijerinckiaceae	Lichenihabitans	Lichenihabitans ramalinae	97	900	25	2	1	900	1	898	0	1511
16S_rRNA::SRR10277320_NODE_1660_length_4769_cov_4.856385:4285-4769(-)	SRR10277320	Bacteria	Pseudomonadota	Alphaproteobacteria	Rhizobiales	Beijerinckiaceae	Lichenihabitans	RS_GCF_004137085.1_NZ_QYBC01000050.1	Bacteria	Pseudomonadota	Alphaproteobacteria	Rhizobiales	Beijerinckiaceae	Lichenihabitans	Lichenihabitans ramalinae	99.38	484	3	0	1	484	999	1482	0	878
16S_rRNA::SRR10277320_NODE_672_length_16086_cov_140.530846:2593-4166(+)	SRR10277320	unclassified_Root						#N/A
16S_rRNA::SRR10277320_NODE_3270_length_2229_cov_15.826127:1464-2038(-)	SRR10277320	unclassified_Root						#N/A
16S_rRNA::SRR10277320_NODE_27916_length_455_cov_69.130000:4-427(-)	SRR10277320	unclassified_Root						#N/A
16S_rRNA::SRR10277320_NODE_7669_length_1140_cov_1.694009:4-852(+)	SRR10277320	unclassified_Root						#N/A
16S_rRNA::SRR10277320_NODE_1474_length_5568_cov_24.212226:4915-5556(-)	SRR10277320	unclassified_Root						GB_GCA_021839165.1_JAKCBS010000133.1	Bacteria	Actinomycetota	Acidimicrobiia	Acidimicrobiales	Acidimicrobiaceae	JABEUN01	JABEUN01 sp021842145	94.86	642	29	4	1	641	1156	1794	0	1000
16S_rRNA::SRR10277320_NODE_3535_length_2084_cov_22.415968:560-1192(-)	SRR10277320	unclassified_Root						GB_GCA_020248505.1_JADCHL010000034.1	Bacteria	Pseudomonadota	Gammaproteobacteria	Burkholderiales	Burkholderiaceae	UBA4657	UBA4657 sp002405475	95.584	634	24	4	1	632	7	638	0	1013
16S_rRNA::SRR10277321_NODE_2129_length_5720_cov_4.116505:3254-4742(-)	SRR10277321	unclassified_Root						#N/A
16S_rRNA::SRR10277321_NODE_8793_length_1365_cov_30.864885:4-1364(+)	SRR10277321	unclassified_Root						#N/A
16S_rRNA::SRR10277321_NODE_7207_length_1666_cov_4.004345:1-816(-)	SRR10277321	Bacteria	Bacteroidota	Bacteroidia	Sphingobacteriales	Sphingobacteriaceae	unclassified_Sphingobacteriaceae	#N/A
16S_rRNA::SRR10277321_NODE_15_length_80643_cov_129.390517:50085-51658(+)	SRR10277321	unclassified_Root						#N/A
16S_rRNA::SRR10277321_NODE_5411_length_2245_cov_19.958904:191-765(+)	SRR10277321	unclassified_Root						#N/A
16S_rRNA::SRR10277321_NODE_3089_length_3974_cov_28.002807:28-451(+)	SRR10277321	unclassified_Root						#N/A
16S_rRNA::SRR10277321_NODE_2470_length_4975_cov_16.655894:482-1410(+)	SRR10277321	unclassified_Root						GB_GCA_021839165.1_JAKCBS010000133.1	Bacteria	Actinomycetota	Acidimicrobiia	Acidimicrobiales	Acidimicrobiaceae	JABEUN01	JABEUN01 sp021842145	96.017	929	33	4	1	928	869	1794	0	1507
16S_rRNA::SRR10277321_NODE_35347_length_402_cov_0.755043:1-398(+)	SRR10277321	Bacteria	Bacteroidota	Bacteroidia	Chitinophagales	Chitinophagaceae	unclassified_Chitinophagaceae	RS_GCF_000374045.1_NZ_KB893385.1	Bacteria	Bacteroidota	Bacteroidia	Chitinophagales	Chitinophagaceae	Segetibacter	Segetibacter koreensis	95.214	397	18	1	1	397	26	421	5.2e-178	627
16S_rRNA::SRR10277321_NODE_5681_length_2145_cov_37.021053:496-970(+)	SRR10277321	unclassified_Root						RS_GCF_016424485.1_NZ_JAELUP010000034.1	Bacteria	Bacillota	Bacilli	Paenibacillales	Paenibacillaceae	Paenibacillus_D	Paenibacillus_D roseus	96.429	56	2	0	413	468	1900	1955	2.83e-17	93.5
16S_rRNA::SRR10277322_NODE_9771_length_917_cov_13.759861:7-917(+)	SRR10277322	Bacteria	Pseudomonadota	Alphaproteobacteria	Acetobacterales	Acetobacteraceae	unclassified_Acetobacteraceae	#N/A
16S_rRNA::SRR10277322_NODE_12097_length_740_cov_34.353285:0-740(+)	SRR10277322	unclassified_Root						#N/A
16S_rRNA::SRR10277322_NODE_17551_length_487_cov_17.490741:1-487(-)	SRR10277322	Bacteria	Pseudomonadota	Alphaproteobacteria	Acetobacterales	Acetobacteraceae	unclassified_Acetobacteraceae	RS_GCF_002937115.1_NZ_NHRY01000182.1	Bacteria	Pseudomonadota	Alphaproteobacteria	Acetobacterales	Acetobacteraceae	Rhodopila	Rhodopila globiformis	96.914	486	15	0	1	486	1017	1502	0	815
16S_rRNA::SRR10277322_NODE_14716_length_600_cov_28.466055:0-471(+)	SRR10277322	unclassified_Root						#N/A
16S_rRNA::SRR10277322_NODE_2243_length_2975_cov_409.690753:1369-2926(+)	SRR10277322	unclassified_Root						#N/A
16S_rRNA::SRR10277322_NODE_1960_length_3301_cov_16.540974:2519-3093(-)	SRR10277322	unclassified_Root						#N/A
16S_rRNA::SRR10277322_NODE_1575_length_4033_cov_34.122423:3552-3975(-)	SRR10277322	unclassified_Root						#N/A
16S_rRNA::SRR10277322_NODE_913_length_8036_cov_20.582508:2948-3876(-)	SRR10277322	unclassified_Root						GB_GCA_021839165.1_JAKCBS010000133.1	Bacteria	Actinomycetota	Acidimicrobiia	Acidimicrobiales	Acidimicrobiaceae	JABEUN01	JABEUN01 sp021842145	96.017	929	33	4	1	928	869	1794	0	1507
16S_rRNA::SRR10277322_NODE_913_length_8036_cov_20.582508:4106-4738(-)	SRR10277322	unclassified_Root						GB_GCA_020248505.1_JADCHL010000034.1	Bacteria	Pseudomonadota	Gammaproteobacteria	Burkholderiales	Burkholderiaceae	UBA4657	UBA4657 sp002405475	95.584	634	24	4	1	632	7	638	0	1013
16S_rRNA::SRR10277323_NODE_626_length_13591_cov_9.937352:8567-10108(+)	SRR10277323	unclassified_Root						#N/A
16S_rRNA::SRR10277323_NODE_11370_length_767_cov_2.294944:1-713(-)	SRR10277323	Bacteria	Acidobacteriota	Terriglobia	Terriglobales	Acidobacteriaceae	unclassified_Acidobacteriaceae	RS_GCF_003858395.1_NZ_QWEV01000005.1-#2	Bacteria	Acidobacteriota	Terriglobia	Terriglobales	Acidobacteriaceae	EB88	EB88 sp003858395	97.051	712	21	0	1	712	2	713	0	1199
16S_rRNA::SRR10277323_NODE_16783_length_533_cov_16.121339:2-533(-)	SRR10277323	Bacteria	Pseudomonadota	Alphaproteobacteria	Acetobacterales	Acetobacteraceae	unclassified_Acetobacteraceae	GB_GCA_021816925.1_JAKAWQ010000018.1	Bacteria	Pseudomonadota	Alphaproteobacteria	Acetobacterales	Acetobacteraceae	JAKAWQ01	JAKAWQ01 sp021816925	96.61	531	18	0	1	531	252	782	0	881
16S_rRNA::SRR10277323_NODE_4681_length_1651_cov_7.603383:1167-1651(-)	SRR10277323	Bacteria	Pseudomonadota	Alphaproteobacteria	Acetobacterales	Acetobacteraceae	unclassified_Acetobacteraceae	RS_GCF_014174275.1_NZ_JABEQK010000022.1	Bacteria	Pseudomonadota	Alphaproteobacteria	Acetobacterales	Acetobacteraceae	Gluconacetobacter	Gluconacetobacter takamatsuzukensis	95.868	484	20	0	1	484	1005	1488	0	784
16S_rRNA::SRR10277323_NODE_1453_length_4584_cov_195.375359:1684-3241(-)	SRR10277323	unclassified_Root						#N/A
16S_rRNA::SRR10277323_NODE_1574_length_4218_cov_7.841701:1157-1854(+)	SRR10277323	unclassified_Root						#N/A
16S_rRNA::SRR10277323_NODE_1574_length_4218_cov_7.841701:419-971(+)	SRR10277323	unclassified_Root						#N/A
16S_rRNA::SRR10277323_NODE_785_length_9537_cov_17.162940:2417-3325(+)	SRR10277323	unclassified_Root						GB_GCA_021839165.1_JAKCBS010000133.1	Bacteria	Actinomycetota	Acidimicrobiia	Acidimicrobiales	Acidimicrobiaceae	JABEUN01	JABEUN01 sp021842145	95.39	911	34	8	1	908	869	1774	0	1443
16S_rRNA::SRR10277323_NODE_1574_length_4218_cov_7.841701:2307-2756(+)	SRR10277323	unclassified_Root						#N/A
16S_rRNA::SRR10277323_NODE_785_length_9537_cov_17.162940:1554-2185(+)	SRR10277323	unclassified_Root						GB_GCA_021839165.1_JAKCBS010000133.1	Bacteria	Actinomycetota	Acidimicrobiia	Acidimicrobiales	Acidimicrobiaceae	JABEUN01	JABEUN01 sp021842145	95.899	634	19	6	1	631	7	636	0	1020
16S_rRNA::SRR10277324_NODE_909_length_7938_cov_10.206394:3509-5064(-)	SRR10277324	unclassified_Root						#N/A
16S_rRNA::SRR10277324_NODE_4152_length_630_cov_2.591304:0-629(-)	SRR10277324	Bacteria	Pseudomonadota	Alphaproteobacteria	Acetobacterales	Acetobacteraceae	unclassified_Acetobacteraceae	GB_GCA_024508355.1_JAMZEJ010000015.1	Bacteria	Pseudomonadota	Alphaproteobacteria	Acetobacterales	Acetobacteraceae	KSS12	KSS12 sp024508355	96.97	627	19	0	3	629	279	905	0	1053
16S_rRNA::SRR10277324_NODE_73_length_80698_cov_97.422430:7727-9284(+)	SRR10277324	unclassified_Root						#N/A
16S_rRNA::SRR10277324_NODE_1483_length_2692_cov_5.610922:1074-1778(-)	SRR10277324	unclassified_Root						#N/A
16S_rRNA::SRR10277324_NODE_1483_length_2692_cov_5.610922:1964-2516(-)	SRR10277324	unclassified_Root						#N/A
16S_rRNA::SRR10277324_NODE_900_length_8177_cov_23.014898:4812-5720(-)	SRR10277324	unclassified_Root						GB_GCA_021839165.1_JAKCBS010000133.1	Bacteria	Actinomycetota	Acidimicrobiia	Acidimicrobiales	Acidimicrobiaceae	JABEUN01	JABEUN01 sp021842145	95.39	911	34	8	1	908	869	1774	0	1443
16S_rRNA::SRR10277324_NODE_1483_length_2692_cov_5.610922:231-680(-)	SRR10277324	unclassified_Root						#N/A
16S_rRNA::SRR10277324_NODE_900_length_8177_cov_23.014898:5952-6583(-)	SRR10277324	unclassified_Root						GB_GCA_021839165.1_JAKCBS010000133.1	Bacteria	Actinomycetota	Acidimicrobiia	Acidimicrobiales	Acidimicrobiaceae	JABEUN01	JABEUN01 sp021842145	95.899	634	19	6	1	631	7	636	0	1020
16S_rRNA::SRR10277325_NODE_1365_length_3813_cov_3.648217:1008-2495(-)	SRR10277325	Bacteria	Pseudomonadota	Alphaproteobacteria	Acetobacterales	Acetobacteraceae	unclassified_Acetobacteraceae	GB_GCA_024508355.1_JAMZEJ010000015.1	Bacteria	Pseudomonadota	Alphaproteobacteria	Acetobacterales	Acetobacteraceae	KSS12	KSS12 sp024508355	95.769	1489	61	2	1	1487	2	1490	0	2399
16S_rRNA::SRR10277325_NODE_1055_length_5216_cov_16.212749:0-965(-)	SRR10277325	unclassified_Root						#N/A
16S_rRNA::SRR10277325_NODE_9937_length_604_cov_2.318761:1-603(+)	SRR10277325	Bacteria	Acidobacteriota	Terriglobia	Terriglobales	Acidobacteriaceae	unclassified_Acidobacteriaceae	RS_GCF_003858395.1_NZ_QWEV01000005.1-#2	Bacteria	Acidobacteriota	Terriglobia	Terriglobales	Acidobacteriaceae	EB88	EB88 sp003858395	97.176	602	17	0	1	602	4	605	0	1018
16S_rRNA::SRR10277325_NODE_1584_length_3186_cov_14.230917:0-473(+)	SRR10277325	unclassified_Root						#N/A
16S_rRNA::SRR10277325_NODE_100_length_80742_cov_232.404489:17653-19210(+)	SRR10277325	unclassified_Root						#N/A
16S_rRNA::SRR10277325_NODE_1689_length_2957_cov_20.037216:2158-2855(+)	SRR10277325	unclassified_Root						#N/A
16S_rRNA::SRR10277325_NODE_1689_length_2957_cov_20.037216:1420-1972(+)	SRR10277325	unclassified_Root						#N/A
16S_rRNA::SRR10277325_NODE_918_length_6442_cov_14.833881:2319-3247(+)	SRR10277325	unclassified_Root						GB_GCA_021839165.1_JAKCBS010000133.1	Bacteria	Actinomycetota	Acidimicrobiia	Acidimicrobiales	Acidimicrobiaceae	JABEUN01	JABEUN01 sp021842145	95.489	931	34	8	1	928	869	1794	0	1480
16S_rRNA::SRR10277325_NODE_5766_length_925_cov_15.109195:251-700(+)	SRR10277325	unclassified_Root						#N/A
16S_rRNA::SRR10277325_NODE_918_length_6442_cov_14.833881:1456-2087(+)	SRR10277325	unclassified_Root						GB_GCA_021839165.1_JAKCBS010000133.1	Bacteria	Actinomycetota	Acidimicrobiia	Acidimicrobiales	Acidimicrobiaceae	JABEUN01	JABEUN01 sp021842145	95.899	634	19	6	1	631	7	636	0	1020
16S_rRNA::SRR10277326_NODE_890_length_6816_cov_4.003254:4719-6228(-)	SRR10277326	Bacteria	Pseudomonadota	Alphaproteobacteria	unclassified_Alphaproteobacteria			#N/A
16S_rRNA::SRR10277326_NODE_423_length_23543_cov_12.579062:3510-5065(-)	SRR10277326	unclassified_Root						#N/A
16S_rRNA::SRR10277326_NODE_9530_length_599_cov_1.738971:54-597(+)	SRR10277326	Bacteria	Acidobacteriota	Terriglobia	Terriglobales	Acidobacteriaceae	EB88	RS_GCF_003858395.1_NZ_QWEV01000005.1-#2	Bacteria	Acidobacteriota	Terriglobia	Terriglobales	Acidobacteriaceae	EB88	EB88 sp003858395	98.711	543	7	0	1	543	1	543	0	965
16S_rRNA::SRR10277326_NODE_79_length_80635_cov_203.364408:11938-13495(+)	SRR10277326	unclassified_Root						#N/A
16S_rRNA::SRR10277326_NODE_1138_length_4204_cov_9.710533:2432-3136(+)	SRR10277326	unclassified_Root						#N/A
16S_rRNA::SRR10277326_NODE_1138_length_4204_cov_9.710533:1694-2246(+)	SRR10277326	unclassified_Root						#N/A
16S_rRNA::SRR10277326_NODE_803_length_8147_cov_29.606278:2320-3248(+)	SRR10277326	unclassified_Root						GB_GCA_021839165.1_JAKCBS010000133.1	Bacteria	Actinomycetota	Acidimicrobiia	Acidimicrobiales	Acidimicrobiaceae	JABEUN01	JABEUN01 sp021842145	95.489	931	34	8	1	928	869	1794	0	1480
16S_rRNA::SRR10277326_NODE_1138_length_4204_cov_9.710533:3530-3979(+)	SRR10277326	unclassified_Root						#N/A
16S_rRNA::SRR10277326_NODE_803_length_8147_cov_29.606278:1457-2088(+)	SRR10277326	unclassified_Root						GB_GCA_021839165.1_JAKCBS010000133.1	Bacteria	Actinomycetota	Acidimicrobiia	Acidimicrobiales	Acidimicrobiaceae	JABEUN01	JABEUN01 sp021842145	95.899	634	19	6	1	631	7	636	0	1020
16S_rRNA::SRR10277327_NODE_1153_length_7924_cov_3.666285:2874-4415(+)	SRR10277327	unclassified_Root						#N/A
16S_rRNA::SRR10277327_NODE_2157_length_3833_cov_2.813129:0-913(-)	SRR10277327	Bacteria	Acidobacteriota	Terriglobia	Terriglobales	Acidobacteriaceae	EB88	RS_GCF_003858395.1_NZ_QWEV01000005.1-#2	Bacteria	Acidobacteriota	Terriglobia	Terriglobales	Acidobacteriaceae	EB88	EB88 sp003858395	98.248	913	16	0	1	913	2	914	0	1598
16S_rRNA::SRR10277327_NODE_6793_length_914_cov_12.073341:4-914(+)	SRR10277327	unclassified_Root						#N/A
16S_rRNA::SRR10277327_NODE_11026_length_492_cov_12.608696:8-492(-)	SRR10277327	Bacteria	Pseudomonadota	Alphaproteobacteria	unclassified_Alphaproteobacteria			GB_GCA_024508355.1_JAMZEJ010000015.1	Bacteria	Pseudomonadota	Alphaproteobacteria	Acetobacterales	Acetobacteraceae	KSS12	KSS12 sp024508355	95.661	484	19	2	1	484	1009	1490	0	776
16S_rRNA::SRR10277327_NODE_66_length_80601_cov_138.505177:15731-17288(-)	SRR10277327	unclassified_Root						#N/A
16S_rRNA::SRR10277327_NODE_1121_length_8202_cov_12.220327:4812-5720(-)	SRR10277327	unclassified_Root						GB_GCA_021839165.1_JAKCBS010000133.1	Bacteria	Actinomycetota	Acidimicrobiia	Acidimicrobiales	Acidimicrobiaceae	JABEUN01	JABEUN01 sp021842145	95.39	911	34	8	1	908	869	1774	0	1443
16S_rRNA::SRR10277327_NODE_1121_length_8202_cov_12.220327:5952-6583(-)	SRR10277327	unclassified_Root						GB_GCA_021839165.1_JAKCBS010000133.1	Bacteria	Actinomycetota	Acidimicrobiia	Acidimicrobiales	Acidimicrobiaceae	JABEUN01	JABEUN01 sp021842145	95.899	634	19	6	1	631	7	636	0	1020
16S_rRNA::SRR10277328_NODE_490_length_28031_cov_4.062710:5768-7267(+)	SRR10277328	Bacteria	Acidobacteriota	Terriglobia	Terriglobales	Acidobacteriaceae	EB88	RS_GCF_003858395.1_NZ_QWEV01000005.1-#2	Bacteria	Acidobacteriota	Terriglobia	Terriglobales	Acidobacteriaceae	EB88	EB88 sp003858395	98.266	1499	26	0	1	1499	1	1499	0	2625
16S_rRNA::SRR10277328_NODE_1763_length_7262_cov_102.472512:3088-4616(-)	SRR10277328	unclassified_Root						#N/A
16S_rRNA::SRR10277328_NODE_14_length_265888_cov_11.403324:261677-263194(+)	SRR10277328	Bacteria	Bacteroidota	Bacteroidia	Sphingobacteriales	Sphingobacteriaceae	Mucilaginibacter_A	RS_GCF_014773265.1_NZ_JACWMY010000030.1	Bacteria	Bacteroidota	Bacteroidia	Sphingobacteriales	Sphingobacteriaceae	Mucilaginibacter	Mucilaginibacter pankratovii	95.128	1519	72	2	1	1517	1	1519	0	2394
16S_rRNA::SRR10277328_NODE_578_length_23431_cov_5.479190:18163-19705(+)	SRR10277328	Bacteria	Gemmatimonadota	Gemmatimonadetes	Gemmatimonadales	Gemmatimonadaceae	Gemmatirosa	GB_GCA_019973575.1_BPUI01000002.1-#2	Bacteria	Gemmatimonadota	Gemmatimonadetes	Gemmatimonadales	Gemmatimonadaceae	Gemmatirosa	Gemmatirosa sp019973575	94.923	1556	52	18	1	1542	1	1543	0	2410
16S_rRNA::SRR10277328_NODE_2753_length_4844_cov_46.542060:0-1491(+)	SRR10277328	Bacteria	Bacteroidota	Bacteroidia	Cytophagales	Hymenobacteraceae	Hymenobacter	RS_GCF_008728635.1_NZ_CP044285.1-#3	Bacteria	Bacteroidota	Bacteroidia	Cytophagales	Hymenobacteraceae	Hymenobacter	Hymenobacter baengnokdamensis	97.523	1494	32	5	1	1491	21	1512	0	2549
16S_rRNA::SRR10277328_NODE_9424_length_1630_cov_17.589182:1-1291(+)	SRR10277328	Bacteria	Pseudomonadota	Alphaproteobacteria	Acetobacterales	Acetobacteraceae	unclassified_Acetobacteraceae	GB_GCA_024508355.1_JAMZEJ010000015.1	Bacteria	Pseudomonadota	Alphaproteobacteria	Acetobacterales	Acetobacteraceae	KSS12	KSS12 sp024508355	94.969	1292	59	5	1	1290	203	1490	0	2021
16S_rRNA::SRR10277328_NODE_16273_length_1040_cov_1.061267:589-1040(-)	SRR10277328	Bacteria	Bacteroidota	Bacteroidia	Chitinophagales	Chitinophagaceae	Segetibacter	RS_GCF_007991655.1_NZ_BJYT01000054.1	Bacteria	Bacteroidota	Bacteroidia	Chitinophagales	Chitinophagaceae	Segetibacter	Segetibacter aerophilus	99.113	451	4	0	1	451	1076	1526	0	811
16S_rRNA::SRR10277328_NODE_2721_length_4897_cov_6.430498:2870-4258(+)	SRR10277328	unclassified_Root						#N/A
16S_rRNA::SRR10277328_NODE_150_length_84644_cov_460.134343:54338-55911(-)	SRR10277328	unclassified_Root						#N/A
16S_rRNA::SRR10277328_NODE_2994_length_4443_cov_43.220110:2570-3144(-)	SRR10277328	unclassified_Root						#N/A
16S_rRNA::SRR10277328_NODE_1121_length_11659_cov_59.878691:9071-9999(-)	SRR10277328	unclassified_Root						GB_GCA_021839165.1_JAKCBS010000133.1	Bacteria	Actinomycetota	Acidimicrobiia	Acidimicrobiales	Acidimicrobiaceae	JABEUN01	JABEUN01 sp021842145	96.017	929	33	4	1	928	869	1794	0	1507
16S_rRNA::SRR10277328_NODE_1121_length_11659_cov_59.878691:219-1151(-)	SRR10277328	unclassified_Root						GB_GCA_003243375.1_QFPP01000551.1	Bacteria	Pseudomonadota	Gammaproteobacteria	Burkholderiales	Burkholderiaceae_B	ALPHA2B	ALPHA2B sp005503065	97.527	930	22	1	3	932	784	1712	0	1589
16S_rRNA::SRR10277328_NODE_1121_length_11659_cov_59.878691:10228-10861(-)	SRR10277328	unclassified_Root						GB_GCA_020248505.1_JADCHL010000034.1	Bacteria	Pseudomonadota	Gammaproteobacteria	Burkholderiales	Burkholderiaceae	UBA4657	UBA4657 sp002405475	95.591	635	24	4	1	633	7	639	0	1014
16S_rRNA::SRR10277328_NODE_1121_length_11659_cov_59.878691:1389-1972(-)	SRR10277328	unclassified_Root						GB_GCA_000255595.2_AJGR01000523.1	Bacteria	Actinomycetota	Actinomycetia	Actinomycetales	Microbacteriaceae	Microbacterium	Microbacterium sp000411455	97.27	586	13	2	1	583	43	628	0	990
16S_rRNA::SRR10277329_NODE_3_length_542542_cov_7.044160:87328-88827(-)	SRR10277329	Bacteria	Acidobacteriota	Terriglobia	Terriglobales	Acidobacteriaceae	EB88	RS_GCF_003858395.1_NZ_QWEV01000005.1-#2	Bacteria	Acidobacteriota	Terriglobia	Terriglobales	Acidobacteriaceae	EB88	EB88 sp003858395	98.332	1499	25	0	1	1499	1	1499	0	2630
16S_rRNA::SRR10277329_NODE_2705_length_5990_cov_11.921360:4187-5682(-)	SRR10277329	unclassified_Root						#N/A
16S_rRNA::SRR10277329_NODE_615_length_21085_cov_3.526799:8533-10050(-)	SRR10277329	Bacteria	Bacteroidota	Bacteroidia	Sphingobacteriales	Sphingobacteriaceae	unclassified_Sphingobacteriaceae	RS_GCF_014773265.1_NZ_JACWMY010000030.1	Bacteria	Bacteroidota	Bacteroidia	Sphingobacteriales	Sphingobacteriaceae	Mucilaginibacter	Mucilaginibacter pankratovii	94.931	1519	75	2	1	1517	1	1519	0	2377
16S_rRNA::SRR10277329_NODE_4834_length_3106_cov_95.705844:1854-3105(-)	SRR10277329	unclassified_Root						#N/A
16S_rRNA::SRR10277329_NODE_172_length_67453_cov_552.260538:10581-12138(+)	SRR10277329	unclassified_Root						#N/A
16S_rRNA::SRR10277329_NODE_3328_length_4839_cov_46.045779:2921-3495(-)	SRR10277329	unclassified_Root						#N/A
16S_rRNA::SRR10277329_NODE_2049_length_7943_cov_71.470506:4987-5915(-)	SRR10277329	unclassified_Root						GB_GCA_021839165.1_JAKCBS010000133.1	Bacteria	Actinomycetota	Acidimicrobiia	Acidimicrobiales	Acidimicrobiaceae	JABEUN01	JABEUN01 sp021842145	96.017	929	33	4	1	928	869	1794	0	1507
16S_rRNA::SRR10277329_NODE_2049_length_7943_cov_71.470506:6145-6777(-)	SRR10277329	unclassified_Root						GB_GCA_020248505.1_JADCHL010000034.1	Bacteria	Pseudomonadota	Gammaproteobacteria	Burkholderiales	Burkholderiaceae	UBA4657	UBA4657 sp002405475	95.584	634	24	4	1	632	7	638	0	1013
16S_rRNA::SRR10277330_NODE_447_length_36164_cov_4.948153:15242-16741(-)	SRR10277330	Bacteria	Acidobacteriota	Terriglobia	Terriglobales	Acidobacteriaceae	EB88	RS_GCF_003858395.1_NZ_QWEV01000005.1-#2	Bacteria	Acidobacteriota	Terriglobia	Terriglobales	Acidobacteriaceae	EB88	EB88 sp003858395	98.332	1499	25	0	1	1499	1	1499	0	2630
16S_rRNA::SRR10277330_NODE_7289_length_2918_cov_82.241112:481-2009(+)	SRR10277330	unclassified_Root						RS_GCF_004153225.1_NZ_SEMB01000080.1	Bacteria	Bacillota	Bacilli	Bacillales_K	Sporolactobacillaceae	Sporolactobacillus	Sporolactobacillus sp004153225	94.558	147	8	0	840	986	796	942	2.5e-57	228
16S_rRNA::SRR10277330_NODE_3898_length_5502_cov_23.023594:717-2234(+)	SRR10277330	Bacteria	Bacteroidota	Bacteroidia	Sphingobacteriales	Sphingobacteriaceae	Mucilaginibacter_A	RS_GCF_009754905.2_NZ_CP066775.1	Bacteria	Bacteroidota	Bacteroidia	Sphingobacteriales	Sphingobacteriaceae	Mucilaginibacter	Mucilaginibacter ginkgonis	95.197	1520	69	4	1	1517	1	1519	0	2399
16S_rRNA::SRR10277330_NODE_12628_length_1668_cov_19.429918:72-1614(+)	SRR10277330	Bacteria	Gemmatimonadota	Gemmatimonadetes	Gemmatimonadales	Gemmatimonadaceae	Gemmatirosa	GB_GCA_019973575.1_BPUI01000002.1-#2	Bacteria	Gemmatimonadota	Gemmatimonadetes	Gemmatimonadales	Gemmatimonadaceae	Gemmatirosa	Gemmatirosa sp019973575	94.859	1556	53	18	1	1542	1	1543	0	2405
16S_rRNA::SRR10277330_NODE_12908_length_1630_cov_3.771410:251-1629(-)	SRR10277330	Bacteria	Bacteroidota	Bacteroidia	Chitinophagales	Chitinophagaceae	Segetibacter	RS_GCF_007991655.1_NZ_BJYT01000054.1	Bacteria	Bacteroidota	Bacteroidia	Chitinophagales	Chitinophagaceae	Segetibacter	Segetibacter aerophilus	96.889	1382	37	6	1	1378	146	1525	0	2309
16S_rRNA::SRR10277330_NODE_1212_length_16401_cov_5.071429:0-923(-)	SRR10277330	Bacteria	Bacteroidota	Bacteroidia	Cytophagales	Hymenobacteraceae	Hymenobacter	RS_GCF_009755225.1_NZ_WQKZ01000024.1	Bacteria	Bacteroidota	Bacteroidia	Cytophagales	Hymenobacteraceae	Hymenobacter	Hymenobacter ginkgonis	97.291	923	25	0	1	923	1	923	0	1567
16S_rRNA::SRR10277330_NODE_36360_length_672_cov_37.201681:7-672(-)	SRR10277330	Bacteria	Bacteroidota	Bacteroidia	Cytophagales	Hymenobacteraceae	Hymenobacter	RS_GCF_009755225.1_NZ_WQKZ01000024.1	Bacteria	Bacteroidota	Bacteroidia	Cytophagales	Hymenobacteraceae	Hymenobacter	Hymenobacter ginkgonis	98.947	665	7	0	1	665	847	1511	0	1190
16S_rRNA::SRR10277330_NODE_42074_length_607_cov_64.200000:2-605(-)	SRR10277330	Bacteria	Pseudomonadota	Alphaproteobacteria	Acetobacterales	Acetobacteraceae	unclassified_Acetobacteraceae	GB_GCA_024508355.1_JAMZEJ010000015.1	Bacteria	Pseudomonadota	Alphaproteobacteria	Acetobacterales	Acetobacteraceae	KSS12	KSS12 sp024508355	97.324	598	16	0	1	598	608	1205	0	1016
16S_rRNA::SRR10277330_NODE_1199_length_16505_cov_7.267470:2-684(-)	SRR10277330	unclassified_Root						#N/A
16S_rRNA::SRR10277330_NODE_489_length_33676_cov_8.080121:8603-10096(+)	SRR10277330	unclassified_Root						RS_GCF_009746735.1_NZ_QTTD01000075.1	Bacteria	Pseudomonadota	Gammaproteobacteria	Enterobacterales	Enterobacteriaceae	Klebsiella	Klebsiella pneumoniae	96.141	311	10	1	249	559	1	309	2.8e-141	507
16S_rRNA::SRR10277330_NODE_71909_length_432_cov_13.938028:1-432(+)	SRR10277330	unclassified_Root						#N/A
16S_rRNA::SRR10277330_NODE_1202_length_16480_cov_61.559898:2926-3500(-)	SRR10277330	unclassified_Root						#N/A
16S_rRNA::SRR10277330_NODE_2584_length_8232_cov_39.316861:5149-6077(-)	SRR10277330	unclassified_Root						GB_GCA_021839165.1_JAKCBS010000133.1	Bacteria	Actinomycetota	Acidimicrobiia	Acidimicrobiales	Acidimicrobiaceae	JABEUN01	JABEUN01 sp021842145	96.017	929	33	4	1	928	869	1794	0	1507
16S_rRNA::SRR10277330_NODE_1631_length_12874_cov_504.524107:8-1092(+)	SRR10277330	unclassified_Root						#N/A
16S_rRNA::SRR10277330_NODE_4127_length_5205_cov_7.219189:837-1459(-)	SRR10277330	unclassified_Root						GB_GCA_003243375.1_QFPP01000551.1	Bacteria	Pseudomonadota	Gammaproteobacteria	Burkholderiales	Burkholderiaceae_B	ALPHA2B	ALPHA2B sp005503065	98.042	613	12	0	7	619	1072	1684	0	1066
16S_rRNA::SRR10277330_NODE_8404_length_2539_cov_12.333469:0-497(-)	SRR10277330	unclassified_Root						GB_GCA_000255595.2_AJGR01000123.1	Bacteria	Actinomycetota	Actinomycetia	Actinomycetales	Microbacteriaceae	Microbacterium	Microbacterium sp000411455	95.312	128	6	0	370	497	457	584	1.32e-50	204
16S_rRNA::SRR10277330_NODE_229_length_56811_cov_513.639581:56269-56811(+)	SRR10277330	unclassified_Root						GB_GCA_000255595.2_AJGR01000123.1	Bacteria	Actinomycetota	Actinomycetia	Actinomycetales	Microbacteriaceae	Microbacterium	Microbacterium sp000411455	95.312	64	3	0	4	67	1	64	5.42e-20	102
16S_rRNA::SRR10277330_NODE_2584_length_8232_cov_39.316861:6307-6939(-)	SRR10277330	unclassified_Root						GB_GCA_020248505.1_JADCHL010000034.1	Bacteria	Pseudomonadota	Gammaproteobacteria	Burkholderiales	Burkholderiaceae	UBA4657	UBA4657 sp002405475	95.584	634	24	4	1	632	7	638	0	1013
16S_rRNA::SRR10277330_NODE_4127_length_5205_cov_7.219189:2235-2820(-)	SRR10277330	unclassified_Root						GB_GCA_023250515.1_JAHFAO010000312.1	Bacteria	Desulfobacterota_B	Binatia	UBA9968	UBA9968	JAHFAO01	JAHFAO01 sp023250515	98.462	585	9	0	1	585	43	627	0	1031
16S_rRNA::SRR10277331_NODE_1611_length_3969_cov_7.799438:2457-3960(-)	SRR10277331	unclassified_Root						#N/A
16S_rRNA::SRR10277331_NODE_6889_length_847_cov_34.359848:376-847(-)	SRR10277331	unclassified_Root						#N/A
16S_rRNA::SRR10277331_NODE_9354_length_576_cov_23.403071:0-576(-)	SRR10277331	unclassified_Root						GB_GCA_023263105.1_JALQXR010000396.1	Bacteria	Pseudomonadota	Alphaproteobacteria	Rhodobacterales	Rhodobacteraceae	JALQXR01	JALQXR01 sp023263105	98.058	103	2	0	474	576	780	882	2.6e-43	180
16S_rRNA::SRR10277331_NODE_9644_length_556_cov_2.123752:1-549(-)	SRR10277331	Bacteria	Acidobacteriota	Terriglobia	Terriglobales	Acidobacteriaceae	unclassified_Acidobacteriaceae	RS_GCF_003858395.1_NZ_QWEV01000005.1-#2	Bacteria	Acidobacteriota	Terriglobia	Terriglobales	Acidobacteriaceae	EB88	EB88 sp003858395	97.989	547	11	0	1	547	88	634	0	950
16S_rRNA::SRR10277331_NODE_201_length_49787_cov_278.847965:13271-14844(+)	SRR10277331	unclassified_Root						#N/A
16S_rRNA::SRR10277331_NODE_1711_length_3730_cov_12.872925:2916-3490(-)	SRR10277331	unclassified_Root						#N/A
16S_rRNA::SRR10277331_NODE_10799_length_484_cov_46.170163:57-479(+)	SRR10277331	unclassified_Root						#N/A
16S_rRNA::SRR10277331_NODE_859_length_7979_cov_51.201161:5096-6024(-)	SRR10277331	unclassified_Root						GB_GCA_021839165.1_JAKCBS010000133.1	Bacteria	Actinomycetota	Acidimicrobiia	Acidimicrobiales	Acidimicrobiaceae	JABEUN01	JABEUN01 sp021842145	96.017	929	33	4	1	928	869	1794	0	1507
16S_rRNA::SRR10277331_NODE_859_length_7979_cov_51.201161:6254-6886(-)	SRR10277331	unclassified_Root						GB_GCA_020248505.1_JADCHL010000034.1	Bacteria	Pseudomonadota	Gammaproteobacteria	Burkholderiales	Burkholderiaceae	UBA4657	UBA4657 sp002405475	95.584	634	24	4	1	632	7	638	0	1013
16S_rRNA::SRR10277332_NODE_1504_length_3344_cov_3.277592:888-2391(+)	SRR10277332	unclassified_Root						#N/A
16S_rRNA::SRR10277332_NODE_2262_length_1977_cov_1.952653:0-772(-)	SRR10277332	Bacteria	Acidobacteriota	Terriglobia	Terriglobales	Acidobacteriaceae	unclassified_Acidobacteriaceae	RS_GCF_003858395.1_NZ_QWEV01000005.1-#2	Bacteria	Acidobacteriota	Terriglobia	Terriglobales	Acidobacteriaceae	EB88	EB88 sp003858395	97.927	772	16	0	1	772	2	773	0	1338
16S_rRNA::SRR10277332_NODE_8318_length_576_cov_11.838772:0-576(-)	SRR10277332	unclassified_Root						GB_GCA_023263105.1_JALQXR010000396.1	Bacteria	Pseudomonadota	Alphaproteobacteria	Rhodobacterales	Rhodobacteraceae	JALQXR01	JALQXR01 sp023263105	98.058	103	2	0	474	576	780	882	2.6e-43	180
16S_rRNA::SRR10277332_NODE_11586_length_434_cov_13.490765:0-434(-)	SRR10277332	unclassified_Root						#N/A
16S_rRNA::SRR10277332_NODE_88_length_84610_cov_138.493348:13898-15471(+)	SRR10277332	unclassified_Root						#N/A
16S_rRNA::SRR10277332_NODE_2012_length_2258_cov_3.671811:239-813(+)	SRR10277332	unclassified_Root						#N/A
16S_rRNA::SRR10277332_NODE_1032_length_5902_cov_17.860099:2746-3169(+)	SRR10277332	unclassified_Root						#N/A
16S_rRNA::SRR10277332_NODE_849_length_8148_cov_17.558384:5130-6058(-)	SRR10277332	unclassified_Root						GB_GCA_021839165.1_JAKCBS010000133.1	Bacteria	Actinomycetota	Acidimicrobiia	Acidimicrobiales	Acidimicrobiaceae	JABEUN01	JABEUN01 sp021842145	96.017	929	33	4	1	928	869	1794	0	1507
16S_rRNA::SRR10277332_NODE_849_length_8148_cov_17.558384:6288-6920(-)	SRR10277332	unclassified_Root						GB_GCA_020248505.1_JADCHL010000034.1	Bacteria	Pseudomonadota	Gammaproteobacteria	Burkholderiales	Burkholderiaceae	UBA4657	UBA4657 sp002405475	95.584	634	24	4	1	632	7	638	0	1013
16S_rRNA::SRR10277333_NODE_11605_length_761_cov_13.184136:0-761(+)	SRR10277333	Bacteria	Pseudomonadota	Alphaproteobacteria	Acetobacterales	Acetobacteraceae	unclassified_Acetobacteraceae	#N/A
16S_rRNA::SRR10277333_NODE_2204_length_4511_cov_4.972172:4025-4511(-)	SRR10277333	Bacteria	Pseudomonadota	Alphaproteobacteria	Acetobacterales	Acetobacteraceae	unclassified_Acetobacteraceae	RS_GCF_020621385.1_NZ_JAESVA010000022.1-#2	Bacteria	Pseudomonadota	Alphaproteobacteria	Acetobacterales	Acetobacteraceae	Acidisoma	Acidisoma cellulosilyticum	96.091	486	17	2	1	486	1009	1492	0	791
16S_rRNA::SRR10277333_NODE_3553_length_2508_cov_16.966164:0-471(+)	SRR10277333	unclassified_Root						#N/A
16S_rRNA::SRR10277333_NODE_6_length_90357_cov_203.690328:3389-4946(+)	SRR10277333	unclassified_Root						#N/A
16S_rRNA::SRR10277333_NODE_7604_length_1115_cov_2.223585:597-1115(+)	SRR10277333	Bacteria	Bacteroidota	Bacteroidia	Sphingobacteriales	Sphingobacteriaceae	Mucilaginibacter_A	RS_GCF_009754915.1_NZ_WPIK01000031.1	Bacteria	Bacteroidota	Bacteroidia	Sphingobacteriales	Sphingobacteriaceae	Mucilaginibacter_A	Mucilaginibacter_A arboris	97.104	518	15	0	1	518	1	518	0	874
16S_rRNA::SRR10277333_NODE_4244_length_2050_cov_6.436090:191-765(+)	SRR10277333	unclassified_Root						#N/A
16S_rRNA::SRR10277333_NODE_2486_length_3904_cov_17.941803:609-1032(+)	SRR10277333	unclassified_Root						#N/A
16S_rRNA::SRR10277333_NODE_1374_length_7678_cov_17.663125:3385-4313(+)	SRR10277333	unclassified_Root						GB_GCA_021839165.1_JAKCBS010000133.1	Bacteria	Actinomycetota	Acidimicrobiia	Acidimicrobiales	Acidimicrobiaceae	JABEUN01	JABEUN01 sp021842145	96.017	929	33	4	1	928	869	1794	0	1507
16S_rRNA::SRR10277333_NODE_2989_length_3086_cov_20.024744:2083-2547(-)	SRR10277333	unclassified_Root						RS_GCF_016424485.1_NZ_JAELUP010000034.1	Bacteria	Bacillota	Bacilli	Paenibacillales	Paenibacillaceae	Paenibacillus_D	Paenibacillus_D roseus	96.429	56	2	0	403	458	1900	1955	2.77e-17	93.5
16S_rRNA::SRR10277333_NODE_1374_length_7678_cov_17.663125:2523-3155(+)	SRR10277333	unclassified_Root						GB_GCA_020248505.1_JADCHL010000034.1	Bacteria	Pseudomonadota	Gammaproteobacteria	Burkholderiales	Burkholderiaceae	UBA4657	UBA4657 sp002405475	95.584	634	24	4	1	632	7	638	0	1013
16S_rRNA::SRR10277334_NODE_1070_length_7402_cov_19.298489:3236-4764(-)	SRR10277334	unclassified_Root						RS_GCF_004153225.1_NZ_SEMB01000080.1	Bacteria	Bacillota	Bacilli	Bacillales_K	Sporolactobacillaceae	Sporolactobacillus	Sporolactobacillus sp004153225	94.558	147	8	0	840	986	796	942	2.5e-57	228
16S_rRNA::SRR10277334_NODE_2587_length_2751_cov_2.840504:1893-2751(+)	SRR10277334	unclassified_Root						#N/A
16S_rRNA::SRR10277334_NODE_11292_length_631_cov_3.244792:1-631(+)	SRR10277334	Bacteria	Pseudomonadota	Alphaproteobacteria	Sphingomonadales	Sphingomonadaceae	unclassified_Sphingomonadaceae	RS_GCF_024211275.1_NZ_JAMLDX010000021.1	Bacteria	Pseudomonadota	Alphaproteobacteria	Sphingomonadales	Sphingomonadaceae	Sphingomonas	Sphingomonas sp024211275	96.508	630	19	3	3	630	273	901	0	1038
16S_rRNA::SRR10277334_NODE_274_length_36380_cov_6.528094:10144-11561(-)	SRR10277334	unclassified_Root						#N/A
16S_rRNA::SRR10277334_NODE_1551_length_4722_cov_195.752089:789-2362(-)	SRR10277334	unclassified_Root						#N/A
16S_rRNA::SRR10277334_NODE_3180_length_2202_cov_9.927340:1437-2011(-)	SRR10277334	unclassified_Root						#N/A
16S_rRNA::SRR10277334_NODE_1499_length_4903_cov_23.766502:1027-1955(+)	SRR10277334	unclassified_Root						GB_GCA_021839165.1_JAKCBS010000133.1	Bacteria	Actinomycetota	Acidimicrobiia	Acidimicrobiales	Acidimicrobiaceae	JABEUN01	JABEUN01 sp021842145	96.125	929	32	4	1	928	869	1794	0	1513
16S_rRNA::SRR10277334_NODE_1803_length_4024_cov_4.418745:297-1216(-)	SRR10277334	unclassified_Root						RS_GCF_000152825.2_NC_014414.1	Bacteria	Pseudomonadota	Alphaproteobacteria	Caulobacterales	Parvularculaceae	Parvularcula	Parvularcula bermudensis	96	50	2	0	219	268	202	251	1.22e-13	82.4
16S_rRNA::SRR10277334_NODE_2311_length_3096_cov_17.659651:2090-2564(-)	SRR10277334	unclassified_Root						RS_GCF_016424485.1_NZ_JAELUP010000034.1	Bacteria	Bacillota	Bacilli	Paenibacillales	Paenibacillaceae	Paenibacillus_D	Paenibacillus_D roseus	96.429	56	2	0	413	468	1900	1955	2.83e-17	93.5
16S_rRNA::SRR10277334_NODE_14385_length_487_cov_1.641204:1-484(-)	SRR10277334	unclassified_Root						#N/A
16S_rRNA::SRR10277335_NODE_297_length_38371_cov_3.198559:892-2390(-)	SRR10277335	Bacteria	Acidobacteriota	Terriglobia	Terriglobales	Acidobacteriaceae	unclassified_Acidobacteriaceae	GB_GCA_019689715.1_JADGGY010000015.1	Bacteria	Acidobacteriota	Terriglobia	Terriglobales	Acidobacteriaceae	Pseudacidobacterium	Pseudacidobacterium ailaaui	94.927	1498	73	3	2	1498	1	1496	0	2342
16S_rRNA::SRR10277335_NODE_7851_length_912_cov_15.710618:8-912(+)	SRR10277335	unclassified_Root						#N/A
16S_rRNA::SRR10277335_NODE_13210_length_576_cov_9.596929:0-576(-)	SRR10277335	unclassified_Root						GB_GCA_023263105.1_JALQXR010000396.1	Bacteria	Pseudomonadota	Alphaproteobacteria	Rhodobacterales	Rhodobacteraceae	JALQXR01	JALQXR01 sp023263105	98.058	103	2	0	474	576	780	882	2.6e-43	180
16S_rRNA::SRR10277335_NODE_5601_length_1230_cov_12.251064:763-1230(-)	SRR10277335	unclassified_Root						#N/A
16S_rRNA::SRR10277335_NODE_111_length_81108_cov_270.149211:2428-3995(+)	SRR10277335	unclassified_Root						#N/A
16S_rRNA::SRR10277335_NODE_2868_length_2237_cov_4.279560:1472-2046(-)	SRR10277335	unclassified_Root						#N/A
16S_rRNA::SRR10277335_NODE_1489_length_3985_cov_11.150636:3534-3957(-)	SRR10277335	unclassified_Root						#N/A
16S_rRNA::SRR10277335_NODE_829_length_8102_cov_19.107742:323-1251(+)	SRR10277335	unclassified_Root						GB_GCA_021839165.1_JAKCBS010000133.1	Bacteria	Actinomycetota	Acidimicrobiia	Acidimicrobiales	Acidimicrobiaceae	JABEUN01	JABEUN01 sp021842145	96.017	929	33	4	1	928	869	1794	0	1507
16S_rRNA::SRR10277335_NODE_7688_length_929_cov_1.736842:113-611(-)	SRR10277335	unclassified_Root						#N/A
16S_rRNA::SRR10277335_NODE_829_length_8102_cov_19.107742:7514-8087(+)	SRR10277335	unclassified_Root						GB_GCA_021839165.1_JAKCBS010000133.1	Bacteria	Actinomycetota	Acidimicrobiia	Acidimicrobiales	Acidimicrobiaceae	JABEUN01	JABEUN01 sp021842145	95.147	577	20	6	1	573	7	579	0	904
16S_rRNA::SRR10277336_NODE_193_length_58572_cov_8.798674:748-2254(-)	SRR10277336	Bacteria	Acidobacteriota	Terriglobia	Terriglobales	Acidobacteriaceae	unclassified_Acidobacteriaceae	RS_GCF_003858395.1_NZ_QWEV01000005.1-#2	Bacteria	Acidobacteriota	Terriglobia	Terriglobales	Acidobacteriaceae	EB88	EB88 sp003858395	96.151	1507	49	7	1	1506	1	1499	0	2453
16S_rRNA::SRR10277336_NODE_1253_length_4233_cov_6.955720:1735-3234(+)	SRR10277336	unclassified_Root						#N/A
16S_rRNA::SRR10277336_NODE_2158_length_2684_cov_2.055534:1766-2684(+)	SRR10277336	Bacteria	Bacteroidota	Bacteroidia	Sphingobacteriales	Sphingobacteriaceae	unclassified_Sphingobacteriaceae	#N/A
16S_rRNA::SRR10277336_NODE_3312_length_1883_cov_2.420131:1261-1883(-)	SRR10277336	Bacteria	Bacteroidota	Bacteroidia	Sphingobacteriales	Sphingobacteriaceae	unclassified_Sphingobacteriaceae	GB_GCA_013288465.1_JABDBT010000023.1	Bacteria	Bacteroidota	Bacteroidia	Sphingobacteriales	Sphingobacteriaceae	Mucilaginibacter	Mucilaginibacter sp013288465	97.749	622	14	0	1	622	898	1519	0	1072
16S_rRNA::SRR10277336_NODE_11570_length_576_cov_14.639155:0-576(-)	SRR10277336	unclassified_Root						GB_GCA_023263105.1_JALQXR010000396.1	Bacteria	Pseudomonadota	Alphaproteobacteria	Rhodobacterales	Rhodobacteraceae	JALQXR01	JALQXR01 sp023263105	98.058	103	2	0	474	576	780	882	2.6e-43	180
16S_rRNA::SRR10277336_NODE_8028_length_825_cov_16.789610:0-467(+)	SRR10277336	unclassified_Root						#N/A
16S_rRNA::SRR10277336_NODE_127_length_80709_cov_268.410457:24478-26045(+)	SRR10277336	unclassified_Root						#N/A
16S_rRNA::SRR10277336_NODE_512_length_16843_cov_10.030617:1795-2369(-)	SRR10277336	unclassified_Root						#N/A
16S_rRNA::SRR10277336_NODE_13373_length_504_cov_30.888641:77-500(+)	SRR10277336	unclassified_Root						#N/A
16S_rRNA::SRR10277336_NODE_781_length_7681_cov_41.325728:1954-2882(+)	SRR10277336	unclassified_Root						GB_GCA_021839165.1_JAKCBS010000133.1	Bacteria	Actinomycetota	Acidimicrobiia	Acidimicrobiales	Acidimicrobiaceae	JABEUN01	JABEUN01 sp021842145	96.017	929	33	4	1	928	869	1794	0	1507
16S_rRNA::SRR10277336_NODE_781_length_7681_cov_41.325728:1092-1724(+)	SRR10277336	unclassified_Root						GB_GCA_020248505.1_JADCHL010000034.1	Bacteria	Pseudomonadota	Gammaproteobacteria	Burkholderiales	Burkholderiaceae	UBA4657	UBA4657 sp002405475	95.584	634	24	4	1	632	7	638	0	1013
16S_rRNA::SRR10277337_NODE_40_length_62065_cov_7.663538:3599-5087(-)	SRR10277337	unclassified_Root						#N/A
16S_rRNA::SRR10277337_NODE_9427_length_915_cov_27.283721:4-915(+)	SRR10277337	unclassified_Root						#N/A
16S_rRNA::SRR10277337_NODE_3214_length_3335_cov_7.701524:1-535(-)	SRR10277337	unclassified_Root						RS_GCF_003590435.1_NZ_MIKO01000029.1	Bacteria	Pseudomonadota	Gammaproteobacteria	Enterobacterales	Enterobacteriaceae	Salmonella	Salmonella enterica	98.276	58	1	0	8	65	1	58	5.34e-20	102
16S_rRNA::SRR10277337_NODE_2660_length_4190_cov_7.624426:615-1194(+)	SRR10277337	unclassified_Root						GB_GCA_903918135.1_CAIXDI010000517.1	Bacteria	Bacteroidota	Bacteroidia	AKYH767	2-12-FULL-35-15	2-12-FULL-35-15	2-12-FULL-35-15 sp903911435	94.762	210	10	1	227	436	179	387	3.17e-87	326
16S_rRNA::SRR10277337_NODE_2660_length_4190_cov_7.624426:1361-1892(+)	SRR10277337	unclassified_Root						GB_GCA_903918135.1_CAIXDI010000517.1	Bacteria	Bacteroidota	Bacteroidia	AKYH767	2-12-FULL-35-15	2-12-FULL-35-15	2-12-FULL-35-15 sp903911435	94.964	139	7	0	313	451	860	998	5.05e-55	219
16S_rRNA::SRR10277337_NODE_1829_length_6801_cov_106.874592:1-1312(+)	SRR10277337	unclassified_Root						#N/A
16S_rRNA::SRR10277337_NODE_1379_length_9259_cov_20.997066:4873-5801(-)	SRR10277337	unclassified_Root						GB_GCA_021839165.1_JAKCBS010000133.1	Bacteria	Actinomycetota	Acidimicrobiia	Acidimicrobiales	Acidimicrobiaceae	JABEUN01	JABEUN01 sp021842145	95.802	929	35	4	1	928	869	1794	0	1496
16S_rRNA::SRR10277337_NODE_2660_length_4190_cov_7.624426:3151-3729(+)	SRR10277337	unclassified_Root						#N/A
16S_rRNA::SRR10277337_NODE_1379_length_9259_cov_20.997066:6030-6663(-)	SRR10277337	unclassified_Root						GB_GCA_020248505.1_JADCHL010000034.1	Bacteria	Pseudomonadota	Gammaproteobacteria	Burkholderiales	Burkholderiaceae	UBA4657	UBA4657 sp002405475	95.433	635	25	4	1	633	7	639	0	1009
16S_rRNA::SRR10277338_NODE_6984_length_913_cov_12.129371:9-913(+)	SRR10277338	unclassified_Root						#N/A
16S_rRNA::SRR10277338_NODE_209_length_57849_cov_3.657542:56984-57849(+)	SRR10277338	Bacteria	Acidobacteriota	Terriglobia	Terriglobales	Acidobacteriaceae	unclassified_Acidobacteriaceae	RS_GCF_003858395.1_NZ_QWEV01000005.1-#2	Bacteria	Acidobacteriota	Terriglobia	Terriglobales	Acidobacteriaceae	EB88	EB88 sp003858395	97.225	865	24	0	1	865	1	865	0	1465
16S_rRNA::SRR10277338_NODE_14635_length_576_cov_29.786948:0-576(-)	SRR10277338	unclassified_Root						GB_GCA_023263105.1_JALQXR010000396.1	Bacteria	Pseudomonadota	Alphaproteobacteria	Rhodobacterales	Rhodobacteraceae	JALQXR01	JALQXR01 sp023263105	98.058	103	2	0	474	576	780	882	2.6e-43	180
16S_rRNA::SRR10277338_NODE_22573_length_434_cov_23.936675:0-434(+)	SRR10277338	unclassified_Root						#N/A
16S_rRNA::SRR10277338_NODE_237_length_52206_cov_512.334279:39951-41524(-)	SRR10277338	unclassified_Root						#N/A
16S_rRNA::SRR10277338_NODE_484_length_17011_cov_15.540988:2914-3488(-)	SRR10277338	unclassified_Root						#N/A
16S_rRNA::SRR10277338_NODE_1117_length_4036_cov_35.423512:28-451(+)	SRR10277338	unclassified_Root						#N/A
16S_rRNA::SRR10277338_NODE_693_length_7975_cov_82.809722:4915-5843(-)	SRR10277338	unclassified_Root						GB_GCA_021839165.1_JAKCBS010000133.1	Bacteria	Actinomycetota	Acidimicrobiia	Acidimicrobiales	Acidimicrobiaceae	JABEUN01	JABEUN01 sp021842145	96.017	929	33	4	1	928	869	1794	0	1507
16S_rRNA::SRR10277338_NODE_10181_length_716_cov_1.472012:18-446(+)	SRR10277338	unclassified_Root						#N/A
16S_rRNA::SRR10277338_NODE_14652_length_576_cov_1.391555:72-576(+)	SRR10277338	unclassified_Root						#N/A
16S_rRNA::SRR10277338_NODE_693_length_7975_cov_82.809722:6073-6705(-)	SRR10277338	unclassified_Root						GB_GCA_020248505.1_JADCHL010000034.1	Bacteria	Pseudomonadota	Gammaproteobacteria	Burkholderiales	Burkholderiaceae	UBA4657	UBA4657 sp002405475	95.584	634	24	4	1	632	7	638	0	1013
16S_rRNA::SRR10277339_NODE_394_length_30381_cov_3.345776:26175-27677(+)	SRR10277339	Bacteria	Acidobacteriota	Terriglobia	Terriglobales	Acidobacteriaceae	unclassified_Acidobacteriaceae	#N/A
16S_rRNA::SRR10277339_NODE_1428_length_4832_cov_8.429977:545-2042(+)	SRR10277339	unclassified_Root						#N/A
16S_rRNA::SRR10277339_NODE_1238_length_5926_cov_2.519332:2523-4030(-)	SRR10277339	Bacteria	Bacteroidota	Bacteroidia	Sphingobacteriales	Sphingobacteriaceae	unclassified_Sphingobacteriaceae	#N/A
16S_rRNA::SRR10277339_NODE_517_length_23624_cov_2.542535:0-885(-)	SRR10277339	Bacteria	Acidobacteriota	Terriglobia	unclassified_Terriglobia			GB_GCA_000381625.1_KB906767.1-#2	Bacteria	Acidobacteriota	Terriglobia	Bryobacterales	Bryobacteraceae	KBS-96	KBS-96 sp000381625	94.689	885	47	0	1	885	1	885	0	1375
16S_rRNA::SRR10277339_NODE_968_length_9014_cov_23.985601:880-2023(+)	SRR10277339	unclassified_Root						GB_GCA_903900685.1_CAIUOC010000073.1	Bacteria	Patescibacteria	Saccharimonadia	Saccharimonadales	UBA4665	CAIYEO01	CAIYEO01 sp903900685	95.89	73	3	0	524	596	1036	1108	1.17e-24	119
16S_rRNA::SRR10277339_NODE_177_length_61242_cov_50.753918:35451-36082(-)	SRR10277339	unclassified_Root						#N/A
16S_rRNA::SRR10277339_NODE_6410_length_1357_cov_2.047619:1-557(-)	SRR10277339	unclassified_Root						#N/A
16S_rRNA::SRR10277339_NODE_177_length_61242_cov_50.753918:34095-34548(-)	SRR10277339	unclassified_Root						#N/A
16S_rRNA::SRR10277339_NODE_126_length_77989_cov_204.210678:61308-62881(-)	SRR10277339	unclassified_Root						#N/A
16S_rRNA::SRR10277339_NODE_177_length_61242_cov_50.753918:37138-37623(-)	SRR10277339	unclassified_Root						RS_GCF_005405585.1_NZ_BJEQ01000042.1	Bacteria	Pseudomonadota	Gammaproteobacteria	Enterobacterales_A	Celerinatantimonadaceae	Agarivorans	Agarivorans sp005405585	98.462	65	1	0	1	65	1	65	6.19e-24	115
16S_rRNA::SRR10277339_NODE_968_length_9014_cov_23.985601:186-761(+)	SRR10277339	unclassified_Root						#N/A
16S_rRNA::SRR10277339_NODE_1012_length_8140_cov_47.499938:2136-3043(+)	SRR10277339	unclassified_Root						GB_GCA_021839165.1_JAKCBS010000133.1	Bacteria	Actinomycetota	Acidimicrobiia	Acidimicrobiales	Acidimicrobiaceae	JABEUN01	JABEUN01 sp021842145	95.815	908	34	4	1	907	869	1773	0	1463
16S_rRNA::SRR10277339_NODE_5377_length_1589_cov_2.022816:4-812(-)	SRR10277339	unclassified_Root						RS_GCF_009746735.1_NZ_QTTD01000075.1	Bacteria	Pseudomonadota	Gammaproteobacteria	Enterobacterales	Enterobacteriaceae	Klebsiella	Klebsiella pneumoniae	95.177	311	13	1	256	566	1	309	1.5e-136	490
16S_rRNA::SRR10277339_NODE_1012_length_8140_cov_47.499938:1274-1906(+)	SRR10277339	unclassified_Root						GB_GCA_020248505.1_JADCHL010000034.1	Bacteria	Pseudomonadota	Gammaproteobacteria	Burkholderiales	Burkholderiaceae	UBA4657	UBA4657 sp002405475	95.584	634	24	4	1	632	7	638	0	1013
16S_rRNA::SRR10277340_NODE_2006_length_8168_cov_9.873660:372-1865(-)	SRR10277340	Bacteria	unclassified_Bacteria					#N/A
16S_rRNA::SRR10277340_NODE_846_length_17927_cov_4.908684:9950-11489(-)	SRR10277340	Bacteria	Gemmatimonadota	Gemmatimonadetes	Gemmatimonadales	Gemmatimonadaceae	Gemmatirosa	#N/A
16S_rRNA::SRR10277340_NODE_3551_length_4842_cov_3.149572:0-942(-)	SRR10277340	Bacteria	Bacteroidota	Bacteroidia	Sphingobacteriales	Sphingobacteriaceae	Mucilaginibacter_A	GB_GCA_902168085.1_CABHOP010000084.1	Bacteria	Bacteroidota	Bacteroidia	Chitinophagales	Chitinophagaceae	Flavipsychrobacter	Flavipsychrobacter sp902168085	94.72	947	42	7	1	942	1	944	0	1465
16S_rRNA::SRR10277340_NODE_16889_length_918_cov_3.803013:0-918(+)	SRR10277340	Bacteria	Bacteroidota	Bacteroidia	Cytophagales	Hymenobacteraceae	Hymenobacter	RS_GCF_007713685.1_NZ_VMRJ01000010.1	Bacteria	Bacteroidota	Bacteroidia	Cytophagales	Hymenobacteraceae	Hymenobacter	Hymenobacter setariae	97.939	922	13	6	1	918	7	926	0	1592
16S_rRNA::SRR10277340_NODE_23535_length_637_cov_6.420962:1-637(-)	SRR10277340	Bacteria	Pseudomonadota	Alphaproteobacteria	Sphingomonadales	Sphingomonadaceae	Sphingomonas	RS_GCF_001426195.1_NZ_LMRS01000001.1	Bacteria	Pseudomonadota	Alphaproteobacteria	Sphingomonadales	Sphingomonadaceae	Sphingomonas	Sphingomonas sp001426195	99.214	636	5	0	1	636	291	926	0	1147
16S_rRNA::SRR10277340_NODE_14670_length_1081_cov_6.701754:459-1081(-)	SRR10277340	Bacteria	Bacteroidota	Bacteroidia	Sphingobacteriales	Sphingobacteriaceae	unclassified_Sphingobacteriaceae	GB_GCA_013288465.1_JABDBT010000023.1	Bacteria	Bacteroidota	Bacteroidia	Sphingobacteriales	Sphingobacteriaceae	Mucilaginibacter	Mucilaginibacter sp013288465	97.749	622	14	0	1	622	898	1519	0	1072
16S_rRNA::SRR10277340_NODE_26135_length_569_cov_2.638132:13-566(+)	SRR10277340	Bacteria	Acidobacteriota	Terriglobia	Terriglobales	Acidobacteriaceae	unclassified_Acidobacteriaceae	RS_GCF_003858395.1_NZ_QWEV01000005.1-#2	Bacteria	Acidobacteriota	Terriglobia	Terriglobales	Acidobacteriaceae	EB88	EB88 sp003858395	98.192	553	10	0	1	553	1	553	0	966
16S_rRNA::SRR10277340_NODE_29000_length_499_cov_99.828829:13-499(-)	SRR10277340	Bacteria	Pseudomonadota	Alphaproteobacteria	Acetobacterales	Acetobacteraceae	unclassified_Acetobacteraceae	RS_GCF_002937115.1_NZ_NHRY01000182.1	Bacteria	Pseudomonadota	Alphaproteobacteria	Acetobacterales	Acetobacteraceae	Rhodopila	Rhodopila globiformis	96.502	486	17	0	1	486	1017	1502	0	804
16S_rRNA::SRR10277340_NODE_27465_length_536_cov_79.577963:1-534(-)	SRR10277340	unclassified_Root						#N/A
16S_rRNA::SRR10277340_NODE_15776_length_993_cov_21.687633:458-992(+)	SRR10277340	unclassified_Root						RS_GCF_003590435.1_NZ_MIKO01000029.1	Bacteria	Pseudomonadota	Gammaproteobacteria	Enterobacterales	Enterobacteriaceae	Salmonella	Salmonella enterica	98.276	58	1	0	8	65	1	58	5.34e-20	102
16S_rRNA::SRR10277340_NODE_12113_length_1355_cov_19.541538:0-468(+)	SRR10277340	unclassified_Root						#N/A
16S_rRNA::SRR10277340_NODE_25409_length_586_cov_4.003766:0-451(+)	SRR10277340	Bacteria	Bacteroidota	Bacteroidia	Cytophagales	Hymenobacteraceae	Hymenobacter	RS_GCF_004684095.1_NZ_SRII01000039.1	Bacteria	Bacteroidota	Bacteroidia	Cytophagales	Hymenobacteraceae	Hymenobacter	Hymenobacter sp004684095	99.335	451	3	0	1	451	1063	1513	0	817
16S_rRNA::SRR10277340_NODE_109_length_77814_cov_307.526383:69846-71419(+)	SRR10277340	unclassified_Root						#N/A
16S_rRNA::SRR10277340_NODE_28687_length_506_cov_25.600887:0-506(+)	SRR10277340	unclassified_Root						#N/A
16S_rRNA::SRR10277340_NODE_4139_length_4177_cov_13.430374:499-1078(+)	SRR10277340	unclassified_Root						GB_GCA_903918135.1_CAIXDI010000517.1	Bacteria	Bacteroidota	Bacteroidia	AKYH767	2-12-FULL-35-15	2-12-FULL-35-15	2-12-FULL-35-15 sp903911435	94.762	210	10	1	227	436	179	387	3.17e-87	326
16S_rRNA::SRR10277340_NODE_404_length_35279_cov_4.388059:2798-4273(-)	SRR10277340	unclassified_Root						#N/A
16S_rRNA::SRR10277340_NODE_4139_length_4177_cov_13.430374:1236-1772(+)	SRR10277340	unclassified_Root						GB_GCA_903918135.1_CAIXDI010000517.1	Bacteria	Bacteroidota	Bacteroidia	AKYH767	2-12-FULL-35-15	2-12-FULL-35-15	2-12-FULL-35-15 sp903911435	94.964	139	7	0	313	451	860	998	5.1e-55	219
16S_rRNA::SRR10277340_NODE_1928_length_8449_cov_28.423993:1938-2868(+)	SRR10277340	unclassified_Root						#N/A
16S_rRNA::SRR10277340_NODE_4139_length_4177_cov_13.430374:3000-3578(+)	SRR10277340	unclassified_Root						#N/A
16S_rRNA::SRR10277340_NODE_1928_length_8449_cov_28.423993:1076-1708(+)	SRR10277340	unclassified_Root						GB_GCA_020248505.1_JADCHL010000034.1	Bacteria	Pseudomonadota	Gammaproteobacteria	Burkholderiales	Burkholderiaceae	UBA4657	UBA4657 sp002405475	95.584	634	24	4	1	632	7	638	0	1013
16S_rRNA::SRR10277342_NODE_1630_length_3959_cov_5.926998:452-1974(+)	SRR10277342	unclassified_Root						#N/A
16S_rRNA::SRR10277342_NODE_8964_length_924_cov_13.444189:10-924(+)	SRR10277342	Bacteria	Acidobacteriota	Terriglobia	Terriglobales	Acidobacteriaceae	EB88	RS_GCF_003858395.1_NZ_QWEV01000005.1-#2	Bacteria	Acidobacteriota	Terriglobia	Terriglobales	Acidobacteriaceae	EB88	EB88 sp003858395	98.249	914	16	0	1	914	1	914	0	1600
16S_rRNA::SRR10277342_NODE_2210_length_2714_cov_6.145543:1806-2714(+)	SRR10277342	unclassified_Root						#N/A
16S_rRNA::SRR10277342_NODE_2046_length_2944_cov_1.311180:2246-2944(+)	SRR10277342	unclassified_Root						#N/A
16S_rRNA::SRR10277342_NODE_576_length_21243_cov_137.040353:12112-13669(+)	SRR10277342	unclassified_Root						#N/A
16S_rRNA::SRR10277342_NODE_2237_length_2680_cov_1.891048:0-427(+)	SRR10277342	Bacteria	Bacteroidota	Bacteroidia	Sphingobacteriales	Sphingobacteriaceae	unclassified_Sphingobacteriaceae	RS_GCF_009754915.1_NZ_WPIK01000031.1	Bacteria	Bacteroidota	Bacteroidia	Sphingobacteriales	Sphingobacteriaceae	Mucilaginibacter_A	Mucilaginibacter_A arboris	96.956	427	13	0	1	427	1091	1517	0	717
16S_rRNA::SRR10277342_NODE_3048_length_2049_cov_2.657974:1284-1858(-)	SRR10277342	unclassified_Root						#N/A
16S_rRNA::SRR10277342_NODE_1194_length_6783_cov_7.713882:3311-4239(+)	SRR10277342	unclassified_Root						GB_GCA_021839165.1_JAKCBS010000133.1	Bacteria	Actinomycetota	Acidimicrobiia	Acidimicrobiales	Acidimicrobiaceae	JABEUN01	JABEUN01 sp021842145	95.91	929	34	4	1	928	869	1794	0	1502
16S_rRNA::SRR10277342_NODE_1056_length_8616_cov_4.732625:6845-7310(-)	SRR10277342	unclassified_Root						RS_GCF_016424485.1_NZ_JAELUP010000034.1	Bacteria	Bacillota	Bacilli	Paenibacillales	Paenibacillaceae	Paenibacillus_D	Paenibacillus_D roseus	96.429	56	2	0	404	459	1900	1955	2.78e-17	93.5
16S_rRNA::SRR10277342_NODE_1194_length_6783_cov_7.713882:2449-3081(+)	SRR10277342	unclassified_Root						GB_GCA_020248505.1_JADCHL010000034.1	Bacteria	Pseudomonadota	Gammaproteobacteria	Burkholderiales	Burkholderiaceae	UBA4657	UBA4657 sp002405475	95.584	634	24	4	1	632	7	638	0	1013
16S_rRNA::SRR10277343_NODE_2427_length_6006_cov_6.162326:4123-5631(-)	SRR10277343	unclassified_Root						#N/A
16S_rRNA::SRR10277343_NODE_628_length_23538_cov_28.405655:22624-23538(+)	SRR10277343	Bacteria	Acidobacteriota	Terriglobia	Terriglobales	Acidobacteriaceae	EB88	RS_GCF_003858395.1_NZ_QWEV01000005.1-#2	Bacteria	Acidobacteriota	Terriglobia	Terriglobales	Acidobacteriaceae	EB88	EB88 sp003858395	98.249	914	16	0	1	914	1	914	0	1600
16S_rRNA::SRR10277343_NODE_16277_length_915_cov_34.483721:4-915(+)	SRR10277343	unclassified_Root						#N/A
16S_rRNA::SRR10277343_NODE_19099_length_772_cov_1.914923:148-772(-)	SRR10277343	Bacteria	Bacteroidota	Bacteroidia	Sphingobacteriales	Sphingobacteriaceae	unclassified_Sphingobacteriaceae	GB_GCA_013288465.1_JABDBT010000023.1	Bacteria	Bacteroidota	Bacteroidia	Sphingobacteriales	Sphingobacteriaceae	Mucilaginibacter	Mucilaginibacter sp013288465	97.596	624	15	0	1	624	896	1519	0	1070
16S_rRNA::SRR10277343_NODE_7162_length_2015_cov_16.366837:1533-2015(-)	SRR10277343	Bacteria	Pseudomonadota	Alphaproteobacteria	Acetobacterales	Acetobacteraceae	unclassified_Acetobacteraceae	RS_GCF_009765685.1_NZ_LMUY01000096.1	Bacteria	Pseudomonadota	Alphaproteobacteria	Acetobacterales	Acetobacteraceae	LMUY01	LMUY01 sp009765685	97.718	482	11	0	1	482	1005	1486	0	830
16S_rRNA::SRR10277343_NODE_4943_length_2825_cov_1.768953:2232-2824(+)	SRR10277343	Bacteria	Bacteroidota	Bacteroidia	Sphingobacteriales	Sphingobacteriaceae	unclassified_Sphingobacteriaceae	#N/A
16S_rRNA::SRR10277343_NODE_11746_length_1277_cov_2.099836:0-492(+)	SRR10277343	Bacteria	Gemmatimonadota	Gemmatimonadetes	Gemmatimonadales	Gemmatimonadaceae	unclassified_Gemmatimonadaceae	GB_GCA_019973575.1_BPUI01000002.1-#2	Bacteria	Gemmatimonadota	Gemmatimonadetes	Gemmatimonadales	Gemmatimonadaceae	Gemmatirosa	Gemmatirosa sp019973575	95.528	492	22	0	1	492	1052	1543	0	787
16S_rRNA::SRR10277343_NODE_9_length_158892_cov_24.768870:141633-143190(+)	SRR10277343	unclassified_Root						#N/A
16S_rRNA::SRR10277343_NODE_2499_length_5798_cov_4.028382:2975-3554(-)	SRR10277343	unclassified_Root						#N/A
16S_rRNA::SRR10277343_NODE_2499_length_5798_cov_4.028382:2302-2832(-)	SRR10277343	unclassified_Root						GB_GCA_903918135.1_CAIXDI010000517.1	Bacteria	Bacteroidota	Bacteroidia	AKYH767	2-12-FULL-35-15	2-12-FULL-35-15	2-12-FULL-35-15 sp903911435	94.964	139	7	0	312	450	860	998	5.04e-55	219
16S_rRNA::SRR10277343_NODE_2499_length_5798_cov_4.028382:473-1051(-)	SRR10277343	unclassified_Root						#N/A
16S_rRNA::SRR10277343_NODE_1675_length_9143_cov_22.428257:6294-7222(-)	SRR10277343	unclassified_Root						GB_GCA_021839165.1_JAKCBS010000133.1	Bacteria	Actinomycetota	Acidimicrobiia	Acidimicrobiales	Acidimicrobiaceae	JABEUN01	JABEUN01 sp021842145	96.017	929	33	4	1	928	869	1794	0	1507
16S_rRNA::SRR10277343_NODE_1675_length_9143_cov_22.428257:7452-8084(-)	SRR10277343	unclassified_Root						GB_GCA_020248505.1_JADCHL010000034.1	Bacteria	Pseudomonadota	Gammaproteobacteria	Burkholderiales	Burkholderiaceae	UBA4657	UBA4657 sp002405475	95.584	634	24	4	1	632	7	638	0	1013
16S_rRNA::SRR10277344_NODE_2888_length_1514_cov_10.599726:358-1514(-)	SRR10277344	unclassified_Root						#N/A
16S_rRNA::SRR10277344_NODE_7073_length_630_cov_2.102609:1-630(+)	SRR10277344	Bacteria	Pseudomonadota	Alphaproteobacteria	Acetobacterales	Acetobacteraceae	unclassified_Acetobacteraceae	GB_GCA_024508355.1_JAMZEJ010000015.1	Bacteria	Pseudomonadota	Alphaproteobacteria	Acetobacterales	Acetobacteraceae	KSS12	KSS12 sp024508355	96.184	629	20	4	3	629	279	905	0	1026
16S_rRNA::SRR10277344_NODE_7219_length_616_cov_2.196078:0-480(+)	SRR10277344	Bacteria	unclassified_Bacteria					#N/A
16S_rRNA::SRR10277344_NODE_328_length_30025_cov_201.669770:25653-27210(-)	SRR10277344	unclassified_Root						#N/A
16S_rRNA::SRR10277344_NODE_995_length_8193_cov_6.298722:2196-2770(-)	SRR10277344	unclassified_Root						#N/A
16S_rRNA::SRR10277344_NODE_984_length_8391_cov_16.852927:5172-6100(-)	SRR10277344	unclassified_Root						GB_GCA_021839165.1_JAKCBS010000133.1	Bacteria	Actinomycetota	Acidimicrobiia	Acidimicrobiales	Acidimicrobiaceae	JABEUN01	JABEUN01 sp021842145	96.017	929	33	4	1	928	869	1794	0	1507
16S_rRNA::SRR10277344_NODE_984_length_8391_cov_16.852927:6329-6962(-)	SRR10277344	unclassified_Root						GB_GCA_021839165.1_JAKCBS010000133.1	Bacteria	Actinomycetota	Acidimicrobiia	Acidimicrobiales	Acidimicrobiaceae	JABEUN01	JABEUN01 sp021842145	95.447	637	21	6	1	633	7	639	0	1009
16S_rRNA::SRR10277345_NODE_62_length_104456_cov_7.629266:17347-18847(+)	SRR10277345	Bacteria	Acidobacteriota	Terriglobia	Terriglobales	Acidobacteriaceae	unclassified_Acidobacteriaceae	RS_GCF_003858395.1_NZ_QWEV01000005.1-#2	Bacteria	Acidobacteriota	Terriglobia	Terriglobales	Acidobacteriaceae	EB88	EB88 sp003858395	96.939	1503	39	6	1	1500	1	1499	0	2514
16S_rRNA::SRR10277345_NODE_2422_length_3880_cov_11.720523:1941-3420(-)	SRR10277345	unclassified_Root						#N/A
16S_rRNA::SRR10277345_NODE_659_length_18788_cov_4.772380:17882-18788(+)	SRR10277345	unclassified_Root						#N/A
16S_rRNA::SRR10277345_NODE_179_length_59283_cov_3.873286:58464-59283(+)	SRR10277345	Bacteria	Acidobacteriota	Terriglobia	unclassified_Terriglobia			#N/A
16S_rRNA::SRR10277345_NODE_3803_length_2142_cov_177.518448:247-1804(-)	SRR10277345	unclassified_Root						#N/A
16S_rRNA::SRR10277345_NODE_7536_length_929_cov_1.877574:386-929(+)	SRR10277345	Bacteria	Gemmatimonadota	Gemmatimonadetes	Gemmatimonadales	Gemmatimonadaceae	Gemmatirosa	#N/A
16S_rRNA::SRR10277345_NODE_2382_length_3965_cov_7.437852:1293-1867(+)	SRR10277345	unclassified_Root						#N/A
16S_rRNA::SRR10277345_NODE_1383_length_7723_cov_52.920840:5079-6007(-)	SRR10277345	unclassified_Root						GB_GCA_021839165.1_JAKCBS010000133.1	Bacteria	Actinomycetota	Acidimicrobiia	Acidimicrobiales	Acidimicrobiaceae	JABEUN01	JABEUN01 sp021842145	96.017	929	33	4	1	928	869	1794	0	1507
16S_rRNA::SRR10277345_NODE_3996_length_2005_cov_15.141538:412-886(+)	SRR10277345	unclassified_Root						RS_GCF_016424485.1_NZ_JAELUP010000034.1	Bacteria	Bacillota	Bacilli	Paenibacillales	Paenibacillaceae	Paenibacillus_D	Paenibacillus_D roseus	96.429	56	2	0	413	468	1900	1955	2.83e-17	93.5
16S_rRNA::SRR10277345_NODE_1383_length_7723_cov_52.920840:6237-6869(-)	SRR10277345	unclassified_Root						GB_GCA_020248505.1_JADCHL010000034.1	Bacteria	Pseudomonadota	Gammaproteobacteria	Burkholderiales	Burkholderiaceae	UBA4657	UBA4657 sp002405475	95.584	634	24	4	1	632	7	638	0	1013
16S_rRNA::SRR10277346_NODE_7048_length_1238_cov_23.256974:0-1237(+)	SRR10277346	Bacteria	Pseudomonadota	Alphaproteobacteria	Acetobacterales	Acetobacteraceae	unclassified_Acetobacteraceae	GB_GCA_024508355.1_JAMZEJ010000015.1	Bacteria	Pseudomonadota	Alphaproteobacteria	Acetobacterales	Acetobacteraceae	KSS12	KSS12 sp024508355	95.88	1238	45	5	1	1237	258	1490	0	1999
16S_rRNA::SRR10277346_NODE_3751_length_2286_cov_2.527118:4-828(-)	SRR10277346	unclassified_Root						#N/A
16S_rRNA::SRR10277346_NODE_755_length_13078_cov_26.877140:4566-5710(-)	SRR10277346	unclassified_Root						GB_GCA_903900685.1_CAIUOC010000073.1	Bacteria	Patescibacteria	Saccharimonadia	Saccharimonadales	UBA4665	CAIYEO01	CAIYEO01 sp903900685	95.89	73	3	0	525	597	1036	1108	1.17e-24	119
16S_rRNA::SRR10277346_NODE_2585_length_3266_cov_2.973217:2644-3266(-)	SRR10277346	Bacteria	Bacteroidota	Bacteroidia	Sphingobacteriales	Sphingobacteriaceae	unclassified_Sphingobacteriaceae	GB_GCA_013288465.1_JABDBT010000023.1	Bacteria	Bacteroidota	Bacteroidia	Sphingobacteriales	Sphingobacteriaceae	Mucilaginibacter	Mucilaginibacter sp013288465	97.588	622	15	0	1	622	898	1519	0	1066
16S_rRNA::SRR10277346_NODE_661_length_14831_cov_30.787696:9559-10190(-)	SRR10277346	unclassified_Root						#N/A
16S_rRNA::SRR10277346_NODE_661_length_14831_cov_30.787696:8197-8650(-)	SRR10277346	unclassified_Root						#N/A
16S_rRNA::SRR10277346_NODE_661_length_14831_cov_30.787696:11246-11731(-)	SRR10277346	unclassified_Root						RS_GCF_005405585.1_NZ_BJEQ01000042.1	Bacteria	Pseudomonadota	Gammaproteobacteria	Enterobacterales_A	Celerinatantimonadaceae	Agarivorans	Agarivorans sp005405585	98.462	65	1	0	1	65	1	65	6.19e-24	115
16S_rRNA::SRR10277346_NODE_1806_length_4666_cov_314.353502:3243-4665(+)	SRR10277346	unclassified_Root						#N/A
16S_rRNA::SRR10277346_NODE_755_length_13078_cov_26.877140:5829-6404(-)	SRR10277346	unclassified_Root						#N/A
16S_rRNA::SRR10277346_NODE_1358_length_6541_cov_23.940025:3418-4325(-)	SRR10277346	unclassified_Root						GB_GCA_021839165.1_JAKCBS010000133.1	Bacteria	Actinomycetota	Acidimicrobiia	Acidimicrobiales	Acidimicrobiaceae	JABEUN01	JABEUN01 sp021842145	95.925	908	33	4	1	907	869	1773	0	1469
16S_rRNA::SRR10277346_NODE_13970_length_584_cov_2.708885:1-584(-)	SRR10277346	unclassified_Root						#N/A
16S_rRNA::SRR10277346_NODE_1358_length_6541_cov_23.940025:4555-5187(-)	SRR10277346	unclassified_Root						GB_GCA_020248505.1_JADCHL010000034.1	Bacteria	Pseudomonadota	Gammaproteobacteria	Burkholderiales	Burkholderiaceae	UBA4657	UBA4657 sp002405475	95.584	634	24	4	1	632	7	638	0	1013
16S_rRNA::SRR10277347_NODE_62_length_93186_cov_5.010297:86113-87601(+)	SRR10277347	unclassified_Root						#N/A
16S_rRNA::SRR10277347_NODE_1109_length_11823_cov_3.786795:6315-7832(+)	SRR10277347	Bacteria	Bacteroidota	Bacteroidia	Sphingobacteriales	Sphingobacteriaceae	Mucilaginibacter_A	RS_GCF_014773265.1_NZ_JACWMY010000030.1	Bacteria	Bacteroidota	Bacteroidia	Sphingobacteriales	Sphingobacteriaceae	Mucilaginibacter	Mucilaginibacter pankratovii	95.194	1519	71	2	1	1517	1	1519	0	2399
16S_rRNA::SRR10277347_NODE_9600_length_915_cov_25.143023:4-915(+)	SRR10277347	unclassified_Root						#N/A
16S_rRNA::SRR10277347_NODE_19613_length_483_cov_24.457944:1-483(-)	SRR10277347	Bacteria	Pseudomonadota	Alphaproteobacteria	Acetobacterales	Acetobacteraceae	unclassified_Acetobacteraceae	RS_GCF_905116885.1_NZ_CAJHNI010000005.1-#2	Bacteria	Pseudomonadota	Alphaproteobacteria	Acetobacterales	Acetobacteraceae	Acidiphilium	Acidiphilium sp002255515	96.488	484	15	2	1	482	1005	1488	0	798
16S_rRNA::SRR10277347_NODE_6936_length_1276_cov_12.176904:722-1275(+)	SRR10277347	unclassified_Root						#N/A
16S_rRNA::SRR10277347_NODE_147_length_65474_cov_124.540011:7048-8621(-)	SRR10277347	unclassified_Root						#N/A
16S_rRNA::SRR10277347_NODE_2701_length_4081_cov_6.488326:3013-3592(-)	SRR10277347	unclassified_Root						GB_GCA_903918135.1_CAIXDI010000517.1	Bacteria	Bacteroidota	Bacteroidia	AKYH767	2-12-FULL-35-15	2-12-FULL-35-15	2-12-FULL-35-15 sp903911435	94.762	210	10	1	227	436	179	387	3.17e-87	326
16S_rRNA::SRR10277347_NODE_150_length_64713_cov_24.087120:29357-30856(-)	SRR10277347	unclassified_Root						#N/A
16S_rRNA::SRR10277347_NODE_2701_length_4081_cov_6.488326:2320-2859(-)	SRR10277347	unclassified_Root						GB_GCA_903918135.1_CAIXDI010000517.1	Bacteria	Bacteroidota	Bacteroidia	AKYH767	2-12-FULL-35-15	2-12-FULL-35-15	2-12-FULL-35-15 sp903911435	94.964	139	7	0	313	451	860	998	5.13e-55	219
16S_rRNA::SRR10277347_NODE_1630_length_7574_cov_33.689719:2948-3876(-)	SRR10277347	unclassified_Root						GB_GCA_021839165.1_JAKCBS010000133.1	Bacteria	Actinomycetota	Acidimicrobiia	Acidimicrobiales	Acidimicrobiaceae	JABEUN01	JABEUN01 sp021842145	95.802	929	35	4	1	928	869	1794	0	1496
16S_rRNA::SRR10277347_NODE_2701_length_4081_cov_6.488326:483-1061(-)	SRR10277347	unclassified_Root						#N/A
16S_rRNA::SRR10277347_NODE_1630_length_7574_cov_33.689719:4106-4738(-)	SRR10277347	unclassified_Root						GB_GCA_020248505.1_JADCHL010000034.1	Bacteria	Pseudomonadota	Gammaproteobacteria	Burkholderiales	Burkholderiaceae	UBA4657	UBA4657 sp002405475	95.584	634	24	4	1	632	7	638	0	1013
16S_rRNA::SRR10277348_NODE_248_length_45185_cov_12.187481:42105-43601(+)	SRR10277348	unclassified_Root						#N/A
16S_rRNA::SRR10277348_NODE_2361_length_3237_cov_8.750157:931-2440(-)	SRR10277348	unclassified_Root						#N/A
16S_rRNA::SRR10277348_NODE_615_length_21470_cov_5.472519:20369-21468(+)	SRR10277348	Bacteria	Bacteroidota	Bacteroidia	Sphingobacteriales	Sphingobacteriaceae	unclassified_Sphingobacteriaceae	RS_GCF_009754905.2_NZ_CP066775.1	Bacteria	Bacteroidota	Bacteroidia	Sphingobacteriales	Sphingobacteriaceae	Mucilaginibacter	Mucilaginibacter ginkgonis	95.009	1102	51	4	1	1099	1	1101	0	1727
16S_rRNA::SRR10277348_NODE_1572_length_5593_cov_9.865836:2039-2702(+)	SRR10277348	unclassified_Root						RS_GCF_015207655.1_NZ_JADEWN010000120.1	Bacteria	Cyanobacteriota	Cyanobacteriia	Cyanobacteriales	Chroococcidiopsidaceae	Gloeocapsopsis	Gloeocapsopsis crepidinum	98.438	64	1	0	3	66	3	66	3.1e-23	113
16S_rRNA::SRR10277348_NODE_2429_length_3137_cov_10.911746:0-471(+)	SRR10277348	Bacteria	Bacteroidota	Bacteroidia	Sphingobacteriales	Sphingobacteriaceae	unclassified_Sphingobacteriaceae	RS_GCF_009754915.1_NZ_WPIK01000031.1	Bacteria	Bacteroidota	Bacteroidia	Sphingobacteriales	Sphingobacteriaceae	Mucilaginibacter_A	Mucilaginibacter_A arboris	98.301	471	8	0	1	471	1047	1517	0	826
16S_rRNA::SRR10277348_NODE_2758_length_2710_cov_4.255367:2237-2710(-)	SRR10277348	Bacteria	Bacteroidota	Bacteroidia	Cytophagales	Hymenobacteraceae	Hymenobacter	RS_GCF_004684095.1_NZ_SRII01000039.1	Bacteria	Bacteroidota	Bacteroidia	Cytophagales	Hymenobacteraceae	Hymenobacter	Hymenobacter sp004684095	99.366	473	3	0	1	473	1041	1513	0	857
16S_rRNA::SRR10277348_NODE_175_length_56232_cov_161.869858:13613-15186(-)	SRR10277348	unclassified_Root						#N/A
16S_rRNA::SRR10277348_NODE_1514_length_5984_cov_11.117389:488-1067(+)	SRR10277348	unclassified_Root						GB_GCA_903918135.1_CAIXDI010000517.1	Bacteria	Bacteroidota	Bacteroidia	AKYH767	2-12-FULL-35-15	2-12-FULL-35-15	2-12-FULL-35-15 sp903911435	94.762	210	10	1	227	436	179	387	3.17e-87	326
16S_rRNA::SRR10277348_NODE_4402_length_1671_cov_1.756807:2-461(-)	SRR10277348	Bacteria	Acidobacteriota	Terriglobia	Terriglobales	Acidobacteriaceae	unclassified_Acidobacteriaceae	#N/A
16S_rRNA::SRR10277348_NODE_1514_length_5984_cov_11.117389:1234-1773(+)	SRR10277348	unclassified_Root						GB_GCA_903918135.1_CAIXDI010000517.1	Bacteria	Bacteroidota	Bacteroidia	AKYH767	2-12-FULL-35-15	2-12-FULL-35-15	2-12-FULL-35-15 sp903911435	94.964	139	7	0	313	451	860	998	5.13e-55	219
16S_rRNA::SRR10277348_NODE_1082_length_10341_cov_23.867198:4873-5801(-)	SRR10277348	unclassified_Root						GB_GCA_021839165.1_JAKCBS010000133.1	Bacteria	Actinomycetota	Acidimicrobiia	Acidimicrobiales	Acidimicrobiaceae	JABEUN01	JABEUN01 sp021842145	95.802	929	35	4	1	928	869	1794	0	1496
16S_rRNA::SRR10277348_NODE_1514_length_5984_cov_11.117389:3032-3610(+)	SRR10277348	unclassified_Root						#N/A
16S_rRNA::SRR10277348_NODE_1082_length_10341_cov_23.867198:6031-6663(-)	SRR10277348	unclassified_Root						GB_GCA_020248505.1_JADCHL010000034.1	Bacteria	Pseudomonadota	Gammaproteobacteria	Burkholderiales	Burkholderiaceae	UBA4657	UBA4657 sp002405475	95.584	634	24	4	1	632	7	638	0	1013
16S_rRNA::SRR10277349_NODE_3290_length_3751_cov_1.658664:960-2444(+)	SRR10277349	Bacteria	Pseudomonadota	Alphaproteobacteria	unclassified_Alphaproteobacteria			RS_GCF_004137085.1_NZ_QYBC01000050.1	Bacteria	Pseudomonadota	Alphaproteobacteria	Rhizobiales	Beijerinckiaceae	Lichenihabitans	Lichenihabitans ramalinae	94.966	1490	61	13	1	1484	1	1482	0	2324
16S_rRNA::SRR10277349_NODE_1201_length_14410_cov_5.911573:11442-12939(+)	SRR10277349	unclassified_Root						#N/A
16S_rRNA::SRR10277349_NODE_2155_length_6022_cov_53.289567:3479-5034(-)	SRR10277349	unclassified_Root						#N/A
16S_rRNA::SRR10277349_NODE_5949_length_2451_cov_1.299914:4-1403(-)	SRR10277349	Bacteria	Acidobacteriota	Terriglobia	Terriglobales	Acidobacteriaceae	unclassified_Acidobacteriaceae	RS_GCF_014201365.1_NZ_JACHEA010000001.1	Bacteria	Acidobacteriota	Terriglobia	Terriglobales	Acidobacteriaceae	Edaphobacter	Edaphobacter lichenicola_A	96.272	1395	52	0	1	1395	2	1396	0	2289
16S_rRNA::SRR10277349_NODE_3845_length_3304_cov_1.627007:2397-3303(+)	SRR10277349	Bacteria	Pseudomonadota	Alphaproteobacteria	Sphingomonadales	Sphingomonadaceae	unclassified_Sphingomonadaceae	RS_GCF_920987055.1_NZ_CAKLBX010000001.1-#2	Bacteria	Pseudomonadota	Alphaproteobacteria	Sphingomonadales	Sphingomonadaceae	Novosphingobium	Novosphingobium sp920987055	97.023	907	25	2	1	906	1	906	0	1524
16S_rRNA::SRR10277349_NODE_82803_length_516_cov_10.344473:11-516(+)	SRR10277349	Bacteria	Pseudomonadota	Alphaproteobacteria	Acetobacterales	Acetobacteraceae	unclassified_Acetobacteraceae	RS_GCF_000964365.1_NZ_BANB01000583.1	Bacteria	Pseudomonadota	Alphaproteobacteria	Acetobacterales	Acetobacteraceae	Acidisphaera	Acidisphaera rubrifaciens	95.85	506	19	2	1	505	415	919	0	817
16S_rRNA::SRR10277349_NODE_60289_length_652_cov_1.417143:113-652(+)	SRR10277349	Bacteria	Bacteroidota	Bacteroidia	Sphingobacteriales	Sphingobacteriaceae	unclassified_Sphingobacteriaceae	RS_GCF_009754915.1_NZ_WPIK01000031.1	Bacteria	Bacteroidota	Bacteroidia	Sphingobacteriales	Sphingobacteriaceae	Mucilaginibacter_A	Mucilaginibacter_A arboris	96.104	539	21	0	1	539	1	539	0	880
16S_rRNA::SRR10277349_NODE_264_length_79654_cov_339.785695:37486-39043(-)	SRR10277349	unclassified_Root						#N/A
16S_rRNA::SRR10277349_NODE_116889_length_415_cov_1.291667:1-413(-)	SRR10277349	Bacteria	Pseudomonadota	Alphaproteobacteria	Sphingomonadales	Sphingomonadaceae	unclassified_Sphingomonadaceae	GB_GCA_001295935.1_LJHX01000075.1	Bacteria	Pseudomonadota	Alphaproteobacteria	Sphingomonadales	Sphingomonadaceae	Polymorphobacter	Polymorphobacter sp001295935	97.816	412	9	0	1	412	336	747	0	712
16S_rRNA::SRR10277349_NODE_4428_length_2960_cov_32.779739:1290-1987(-)	SRR10277349	unclassified_Root						#N/A
16S_rRNA::SRR10277349_NODE_4428_length_2960_cov_32.779739:2173-2725(-)	SRR10277349	unclassified_Root						#N/A
16S_rRNA::SRR10277349_NODE_346_length_64941_cov_19.691101:61114-62613(+)	SRR10277349	unclassified_Root						#N/A
16S_rRNA::SRR10277349_NODE_2175_length_5973_cov_70.337838:308-1216(+)	SRR10277349	unclassified_Root						GB_GCA_021839165.1_JAKCBS010000133.1	Bacteria	Actinomycetota	Acidimicrobiia	Acidimicrobiales	Acidimicrobiaceae	JABEUN01	JABEUN01 sp021842145	95.39	911	34	8	1	908	869	1774	0	1443
16S_rRNA::SRR10277349_NODE_4428_length_2960_cov_32.779739:447-896(-)	SRR10277349	unclassified_Root						#N/A
16S_rRNA::SRR10277349_NODE_1343_length_12281_cov_19.326148:3258-3693(+)	SRR10277349	unclassified_Root						GB_GCA_003243375.1_QFPP01000551.1	Bacteria	Pseudomonadota	Gammaproteobacteria	Burkholderiales	Burkholderiaceae_B	ALPHA2B	ALPHA2B sp005503065	96.454	423	15	0	4	426	784	1206	0	699
16S_rRNA::SRR10277349_NODE_1343_length_12281_cov_19.326148:3877-4380(+)	SRR10277349	unclassified_Root						GB_GCA_003243375.1_QFPP01000551.1	Bacteria	Pseudomonadota	Gammaproteobacteria	Burkholderiales	Burkholderiaceae_B	ALPHA2B	ALPHA2B sp005503065	95.626	503	20	2	2	503	1211	1712	0	806
16S_rRNA::SRR10277349_NODE_11384_length_1738_cov_73.981378:51-682(-)	SRR10277349	unclassified_Root						GB_GCA_021839165.1_JAKCBS010000133.1	Bacteria	Actinomycetota	Acidimicrobiia	Acidimicrobiales	Acidimicrobiaceae	JABEUN01	JABEUN01 sp021842145	95.899	634	19	6	1	631	7	636	0	1020
16S_rRNA::SRR10277350_NODE_1365_length_4191_cov_8.172631:1251-2750(+)	SRR10277350	unclassified_Root						#N/A
16S_rRNA::SRR10277350_NODE_4276_length_1933_cov_32.618211:0-1156(+)	SRR10277350	unclassified_Root						#N/A
16S_rRNA::SRR10277350_NODE_4332_length_1914_cov_1.954814:1000-1914(+)	SRR10277350	Bacteria	Acidobacteriota	Terriglobia	Terriglobales	Acidobacteriaceae	unclassified_Acidobacteriaceae	RS_GCF_003858395.1_NZ_QWEV01000005.1-#2	Bacteria	Acidobacteriota	Terriglobia	Terriglobales	Acidobacteriaceae	EB88	EB88 sp003858395	97.702	914	21	0	1	914	1	914	0	1572
16S_rRNA::SRR10277350_NODE_16758_length_742_cov_1.825328:0-742(+)	SRR10277350	unclassified_Root						#N/A
16S_rRNA::SRR10277350_NODE_20094_length_645_cov_1.889831:5-645(+)	SRR10277350	Bacteria	Acidobacteriota	Terriglobia	unclassified_Terriglobia			#N/A
16S_rRNA::SRR10277350_NODE_754_length_8555_cov_5.557647:2133-3566(+)	SRR10277350	unclassified_Root						#N/A
16S_rRNA::SRR10277350_NODE_10006_length_1088_cov_2.070668:1-606(-)	SRR10277350	unclassified_Root						#N/A
16S_rRNA::SRR10277350_NODE_5543_length_1626_cov_153.154042:21-1588(+)	SRR10277350	unclassified_Root						#N/A
16S_rRNA::SRR10277350_NODE_550_length_15562_cov_15.996066:1472-2046(-)	SRR10277350	unclassified_Root						#N/A
16S_rRNA::SRR10277350_NODE_30697_length_455_cov_49.975000:28-451(+)	SRR10277350	unclassified_Root						#N/A
16S_rRNA::SRR10277350_NODE_769_length_8399_cov_67.843600:2301-3229(+)	SRR10277350	unclassified_Root						GB_GCA_021839165.1_JAKCBS010000133.1	Bacteria	Actinomycetota	Acidimicrobiia	Acidimicrobiales	Acidimicrobiaceae	JABEUN01	JABEUN01 sp021842145	96.017	929	33	4	1	928	869	1794	0	1507
16S_rRNA::SRR10277350_NODE_4124_length_1976_cov_18.160854:840-1245(-)	SRR10277350	unclassified_Root						GB_GCA_000255595.2_AJGR01000523.1	Bacteria	Actinomycetota	Actinomycetia	Actinomycetales	Microbacteriaceae	Microbacterium	Microbacterium sp000411455	96.067	356	14	0	46	401	1272	1627	4.19e-164	580
16S_rRNA::SRR10277350_NODE_769_length_8399_cov_67.843600:1439-2071(+)	SRR10277350	unclassified_Root						GB_GCA_020248505.1_JADCHL010000034.1	Bacteria	Pseudomonadota	Gammaproteobacteria	Burkholderiales	Burkholderiaceae	UBA4657	UBA4657 sp002405475	95.584	634	24	4	1	632	7	638	0	1013
16S_rRNA::SRR10277351_NODE_1332_length_2883_cov_5.581330:641-2138(-)	SRR10277351	Bacteria	Pseudomonadota	Alphaproteobacteria	Acetobacterales	Acetobacteraceae	unclassified_Acetobacteraceae	#N/A
16S_rRNA::SRR10277351_NODE_734_length_7415_cov_39.701630:1565-3132(+)	SRR10277351	unclassified_Root						RS_GCF_004153225.1_NZ_SEMB01000080.1	Bacteria	Bacillota	Bacilli	Bacillales_K	Sporolactobacillaceae	Sporolactobacillus	Sporolactobacillus sp004153225	94.558	147	8	0	879	1025	796	942	2.56e-57	228
16S_rRNA::SRR10277351_NODE_396_length_23925_cov_20.359112:1021-1602(-)	SRR10277351	unclassified_Root						GB_GCA_903918135.1_CAIXDI010000517.1	Bacteria	Bacteroidota	Bacteroidia	AKYH767	2-12-FULL-35-15	2-12-FULL-35-15	2-12-FULL-35-15 sp903911435	94.964	139	7	0	310	448	860	998	5.55e-55	219
16S_rRNA::SRR10277351_NODE_396_length_23925_cov_20.359112:1760-2339(-)	SRR10277351	unclassified_Root						GB_GCA_903918135.1_CAIXDI010000517.1	Bacteria	Bacteroidota	Bacteroidia	AKYH767	2-12-FULL-35-15	2-12-FULL-35-15	2-12-FULL-35-15 sp903911435	94.762	210	10	1	227	436	179	387	3.17e-87	326
16S_rRNA::SRR10277351_NODE_638_length_9760_cov_163.231324:8372-9743(-)	SRR10277351	unclassified_Root						#N/A
16S_rRNA::SRR10277351_NODE_651_length_9412_cov_17.815112:6548-7476(-)	SRR10277351	unclassified_Root						GB_GCA_021839165.1_JAKCBS010000133.1	Bacteria	Actinomycetota	Acidimicrobiia	Acidimicrobiales	Acidimicrobiaceae	JABEUN01	JABEUN01 sp021842145	95.802	929	35	4	1	928	869	1794	0	1496
16S_rRNA::SRR10277351_NODE_396_length_23925_cov_20.359112:491-939(-)	SRR10277351	unclassified_Root						#N/A
16S_rRNA::SRR10277351_NODE_2012_length_1813_cov_1.869170:31-552(+)	SRR10277351	unclassified_Root						#N/A
16S_rRNA::SRR10277351_NODE_1343_length_2863_cov_6.220085:1937-2850(-)	SRR10277351	unclassified_Root						GB_GCA_000255595.2_AJGR01000123.1	Bacteria	Actinomycetota	Actinomycetia	Actinomycetales	Microbacteriaceae	Microbacterium	Microbacterium sp000411455	100	32	0	0	1	32	568	599	5.69e-07	60.2
16S_rRNA::SRR10277351_NODE_651_length_9412_cov_17.815112:7706-8338(-)	SRR10277351	unclassified_Root						GB_GCA_020248505.1_JADCHL010000034.1	Bacteria	Pseudomonadota	Gammaproteobacteria	Burkholderiales	Burkholderiaceae	UBA4657	UBA4657 sp002405475	95.584	634	24	4	1	632	7	638	0	1013
16S_rRNA::SRR10277352_NODE_175_length_81526_cov_1059.101709:15154-16711(-)	SRR10277352	unclassified_Root						#N/A
16S_rRNA::SRR10277353_NODE_35_length_67628_cov_7.977432:861-2345(+)	SRR10277353	Bacteria	Pseudomonadota	Alphaproteobacteria	Sphingomonadales	Sphingomonadaceae	unclassified_Sphingomonadaceae	RS_GCF_001981525.1_NZ_MPSB01000024.1	Bacteria	Pseudomonadota	Alphaproteobacteria	Sphingomonadales	Sphingomonadaceae	Sphingomonas	Sphingomonas jeddahensis	96.244	1491	43	12	1	1484	1	1485	0	2431
16S_rRNA::SRR10277353_NODE_3_length_269630_cov_8.469591:0-1488(-)	SRR10277353	Bacteria	Acidobacteriota	Terriglobia	Terriglobales	Acidobacteriaceae	unclassified_Acidobacteriaceae	RS_GCF_003858395.1_NZ_QWEV01000005.1-#2	Bacteria	Acidobacteriota	Terriglobia	Terriglobales	Acidobacteriaceae	EB88	EB88 sp003858395	96.85	1492	38	8	1	1488	1	1487	0	2486
16S_rRNA::SRR10277353_NODE_9538_length_1546_cov_15.517103:2-1538(+)	SRR10277353	Bacteria	Gemmatimonadota	Gemmatimonadetes	Gemmatimonadales	Gemmatimonadaceae	Gemmatirosa	#N/A
16S_rRNA::SRR10277353_NODE_17694_length_754_cov_3.741059:0-754(+)	SRR10277353	Bacteria	Armatimonadota	Armatimonadia	Armatimonadales	Capsulimonadaceae	Capsulimonas	#N/A
16S_rRNA::SRR10277353_NODE_3333_length_5057_cov_3.276689:0-632(-)	SRR10277353	Bacteria	Acidobacteriota	Terriglobia	unclassified_Terriglobia			#N/A
16S_rRNA::SRR10277353_NODE_3170_length_5344_cov_3.748913:0-484(+)	SRR10277353	unclassified_Root						RS_GCF_003574315.1_NZ_BHFQ01000059.1	Bacteria	Armatimonadota	Armatimonadia	Armatimonadales	Capsulimonadaceae	Capsulimonas	Capsulimonas corticalis	95.052	485	20	4	1	484	1026	1507	0	760
16S_rRNA::SRR10277353_NODE_21886_length_608_cov_1.833635:0-528(-)	SRR10277353	Bacteria	Bacteroidota	Bacteroidia	Chitinophagales	Chitinophagaceae	unclassified_Chitinophagaceae	RS_GCF_000374045.1_NZ_KB893385.1	Bacteria	Bacteroidota	Bacteroidia	Chitinophagales	Chitinophagaceae	Segetibacter	Segetibacter koreensis	94.886	528	26	1	1	528	1	527	0	824
16S_rRNA::SRR10277353_NODE_6923_length_2299_cov_5.594474:605-1090(+)	SRR10277353	unclassified_Root						RS_GCF_902806485.1_NZ_CADCWT010000435.1	Bacteria	Actinomycetota	Actinomycetia	Mycobacteriales	Frankiaceae	Frankia	Frankia alpina	96.875	32	1	0	34	65	1	32	1.37e-05	54.7
16S_rRNA::SRR10277353_NODE_10034_length_1460_cov_102.118861:2-1439(+)	SRR10277353	unclassified_Root						#N/A
16S_rRNA::SRR10277353_NODE_7475_length_2101_cov_2.779570:482-1061(+)	SRR10277353	unclassified_Root						GB_GCA_903918135.1_CAIXDI010000517.1	Bacteria	Bacteroidota	Bacteroidia	AKYH767	2-12-FULL-35-15	2-12-FULL-35-15	2-12-FULL-35-15 sp903911435	94.762	210	10	1	227	436	179	387	3.17e-87	326
16S_rRNA::SRR10277353_NODE_7475_length_2101_cov_2.779570:1226-1757(+)	SRR10277353	unclassified_Root						GB_GCA_903918135.1_CAIXDI010000517.1	Bacteria	Bacteroidota	Bacteroidia	AKYH767	2-12-FULL-35-15	2-12-FULL-35-15	2-12-FULL-35-15 sp903911435	94.964	139	7	0	313	451	860	998	5.05e-55	219
16S_rRNA::SRR10277353_NODE_9847_length_1491_cov_3.552228:491-1055(-)	SRR10277353	unclassified_Root						#N/A
16S_rRNA::SRR10277353_NODE_2169_length_7806_cov_34.611276:5176-6104(-)	SRR10277353	unclassified_Root						GB_GCA_021839165.1_JAKCBS010000133.1	Bacteria	Actinomycetota	Acidimicrobiia	Acidimicrobiales	Acidimicrobiaceae	JABEUN01	JABEUN01 sp021842145	95.802	929	35	4	1	928	869	1794	0	1496
16S_rRNA::SRR10277353_NODE_21291_length_625_cov_1.442105:5-485(+)	SRR10277353	unclassified_Root						#N/A
16S_rRNA::SRR10277353_NODE_2169_length_7806_cov_34.611276:6334-6966(-)	SRR10277353	unclassified_Root						GB_GCA_020248505.1_JADCHL010000034.1	Bacteria	Pseudomonadota	Gammaproteobacteria	Burkholderiales	Burkholderiaceae	UBA4657	UBA4657 sp002405475	95.584	634	24	4	1	632	7	638	0	1013
16S_rRNA::SRR10277354_NODE_579_length_21767_cov_6.328252:19131-20617(+)	SRR10277354	unclassified_Root						#N/A
16S_rRNA::SRR10277354_NODE_7816_length_1907_cov_2.325054:449-1907(+)	SRR10277354	Bacteria	Planctomycetota	Planctomycetia	Isosphaerales	Isosphaeraceae	unclassified_Isosphaeraceae	#N/A
16S_rRNA::SRR10277354_NODE_2760_length_4731_cov_3.024594:2527-3823(-)	SRR10277354	unclassified_Root						#N/A
16S_rRNA::SRR10277354_NODE_4938_length_2822_cov_3.610770:0-927(-)	SRR10277354	unclassified_Root						#N/A
16S_rRNA::SRR10277354_NODE_2167_length_5897_cov_5.519856:1-817(-)	SRR10277354	unclassified_Root						#N/A
16S_rRNA::SRR10277354_NODE_20635_length_757_cov_3.076923:0-723(-)	SRR10277354	Bacteria	Gemmatimonadota	Gemmatimonadetes	Gemmatimonadales	Gemmatimonadaceae	Gemmatirosa	GB_GCA_019973575.1_BPUI01000002.1-#2	Bacteria	Gemmatimonadota	Gemmatimonadetes	Gemmatimonadales	Gemmatimonadaceae	Gemmatirosa	Gemmatirosa sp019973575	96.957	723	16	4	5	723	222	942	0	1208
16S_rRNA::SRR10277354_NODE_26121_length_601_cov_41.873626:0-601(-)	SRR10277354	Bacteria	Pseudomonadota	Alphaproteobacteria	Acetobacterales	Acetobacteraceae	unclassified_Acetobacteraceae	GB_GCA_024508355.1_JAMZEJ010000015.1	Bacteria	Pseudomonadota	Alphaproteobacteria	Acetobacterales	Acetobacteraceae	KSS12	KSS12 sp024508355	97.171	601	17	0	1	601	279	879	0	1016
16S_rRNA::SRR10277354_NODE_9220_length_1644_cov_1.773442:974-1642(+)	SRR10277354	unclassified_Root						#N/A
16S_rRNA::SRR10277354_NODE_194_length_58488_cov_2.960194:57855-58488(+)	SRR10277354	Bacteria	Acidobacteriota	Terriglobia	Terriglobales	Acidobacteriaceae	unclassified_Acidobacteriaceae	RS_GCF_003858395.1_NZ_QWEV01000005.1-#2	Bacteria	Acidobacteriota	Terriglobia	Terriglobales	Acidobacteriaceae	EB88	EB88 sp003858395	97.788	633	14	0	1	633	1	633	0	1092
16S_rRNA::SRR10277354_NODE_3325_length_3956_cov_5.505255:0-472(+)	SRR10277354	unclassified_Root						#N/A
16S_rRNA::SRR10277354_NODE_1512_length_7956_cov_101.811669:6399-7954(-)	SRR10277354	unclassified_Root						#N/A
16S_rRNA::SRR10277354_NODE_1768_length_6974_cov_2.984824:2037-2734(+)	SRR10277354	unclassified_Root						#N/A
16S_rRNA::SRR10277354_NODE_1768_length_6974_cov_2.984824:1299-1851(+)	SRR10277354	unclassified_Root						#N/A
16S_rRNA::SRR10277354_NODE_1768_length_6974_cov_2.984824:3089-3541(+)	SRR10277354	unclassified_Root						#N/A
16S_rRNA::SRR10277354_NODE_744_length_16497_cov_3.881036:268-1157(+)	SRR10277354	unclassified_Root						#N/A
16S_rRNA::SRR10277354_NODE_22064_length_708_cov_2.969372:292-704(+)	SRR10277354	Eukaryota	Zea					GB_GCA_021839165.1_JAKCBS010000133.1	Bacteria	Actinomycetota	Acidimicrobiia	Acidimicrobiales	Acidimicrobiaceae	JABEUN01	JABEUN01 sp021842145	98.786	412	5	0	1	412	869	1280	0	734
16S_rRNA::SRR10277355_NODE_968_length_6833_cov_4.378578:4574-6075(-)	SRR10277355	unclassified_Root						#N/A
16S_rRNA::SRR10277355_NODE_8409_length_600_cov_22.462385:129-600(-)	SRR10277355	unclassified_Root						#N/A
16S_rRNA::SRR10277355_NODE_8883_length_576_cov_19.399232:0-576(+)	SRR10277355	unclassified_Root						GB_GCA_023263105.1_JALQXR010000396.1	Bacteria	Pseudomonadota	Alphaproteobacteria	Rhodobacterales	Rhodobacteraceae	JALQXR01	JALQXR01 sp023263105	98.058	103	2	0	474	576	780	882	2.6e-43	180
16S_rRNA::SRR10277355_NODE_560_length_17201_cov_12.721393:3174-3748(-)	SRR10277355	unclassified_Root						#N/A
16S_rRNA::SRR10277355_NODE_10539_length_505_cov_41.026667:78-501(+)	SRR10277355	unclassified_Root						#N/A
16S_rRNA::SRR10277355_NODE_560_length_17201_cov_12.721393:2314-2994(-)	SRR10277355	unclassified_Root						#N/A
16S_rRNA::SRR10277355_NODE_900_length_7830_cov_21.637685:1976-2904(+)	SRR10277355	unclassified_Root						GB_GCA_021839165.1_JAKCBS010000133.1	Bacteria	Actinomycetota	Acidimicrobiia	Acidimicrobiales	Acidimicrobiaceae	JABEUN01	JABEUN01 sp021842145	96.017	929	33	4	1	928	869	1794	0	1507
16S_rRNA::SRR10277355_NODE_1313_length_3820_cov_333.040903:2-1229(-)	SRR10277355	unclassified_Root						#N/A
16S_rRNA::SRR10277355_NODE_560_length_17201_cov_12.721393:122-596(-)	SRR10277355	unclassified_Root						RS_GCF_016424485.1_NZ_JAELUP010000034.1	Bacteria	Bacillota	Bacilli	Paenibacillales	Paenibacillaceae	Paenibacillus_D	Paenibacillus_D roseus	94.643	56	3	0	413	468	1900	1955	1.32e-15	87.9
16S_rRNA::SRR10277355_NODE_900_length_7830_cov_21.637685:1114-1746(+)	SRR10277355	unclassified_Root						GB_GCA_020248505.1_JADCHL010000034.1	Bacteria	Pseudomonadota	Gammaproteobacteria	Burkholderiales	Burkholderiaceae	UBA4657	UBA4657 sp002405475	95.584	634	24	4	1	632	7	638	0	1013
16S_rRNA::SRR10277356_NODE_2023_length_5955_cov_6.601186:1631-3124(-)	SRR10277356	unclassified_Root						#N/A
16S_rRNA::SRR10277356_NODE_1491_length_8188_cov_10.638510:3070-4611(+)	SRR10277356	unclassified_Root						#N/A
16S_rRNA::SRR10277356_NODE_938_length_13873_cov_3.524533:3201-4718(+)	SRR10277356	Bacteria	Bacteroidota	Bacteroidia	Sphingobacteriales	Sphingobacteriaceae	unclassified_Sphingobacteriaceae	RS_GCF_009754905.2_NZ_CP066775.1	Bacteria	Bacteroidota	Bacteroidia	Sphingobacteriales	Sphingobacteriaceae	Mucilaginibacter	Mucilaginibacter ginkgonis	95.066	1520	71	4	1	1517	1	1519	0	2388
16S_rRNA::SRR10277356_NODE_11720_length_1245_cov_27.410924:0-1237(+)	SRR10277356	Bacteria	Pseudomonadota	Alphaproteobacteria	Acetobacterales	Acetobacteraceae	unclassified_Acetobacteraceae	GB_GCA_024508355.1_JAMZEJ010000015.1	Bacteria	Pseudomonadota	Alphaproteobacteria	Acetobacterales	Acetobacteraceae	KSS12	KSS12 sp024508355	95.315	1238	52	4	1	1237	258	1490	0	1960
16S_rRNA::SRR10277356_NODE_2050_length_5884_cov_3.347058:4997-5884(+)	SRR10277356	Bacteria	Acidobacteriota	Terriglobia	Terriglobales	Acidobacteriaceae	unclassified_Acidobacteriaceae	RS_GCF_004115155.1_NZ_RDSM01000003.1-#2	Bacteria	Acidobacteriota	Terriglobia	Terriglobales	Acidobacteriaceae	Granulicella_C	Granulicella_C sibirica	96.629	890	24	5	1	887	2	888	0	1472
16S_rRNA::SRR10277356_NODE_9396_length_1522_cov_3.838446:0-933(-)	SRR10277356	Bacteria	Gemmatimonadota	Gemmatimonadetes	Gemmatimonadales	Gemmatimonadaceae	Gemmatirosa	#N/A
16S_rRNA::SRR10277356_NODE_15492_length_962_cov_2.605292:0-925(-)	SRR10277356	unclassified_Root						#N/A
16S_rRNA::SRR10277356_NODE_690_length_19498_cov_4.589518:6096-7530(+)	SRR10277356	unclassified_Root						GB_GCA_903970545.1_CAJCJB010000334.1	Bacteria	Bacteroidota	Bacteroidia	AKYH767	B-17BO	PALSA-968	PALSA-968 sp903970545	97.872	141	3	0	769	909	752	892	2.33e-62	244
16S_rRNA::SRR10277356_NODE_455_length_28857_cov_149.855253:12064-13615(+)	SRR10277356	unclassified_Root						#N/A
16S_rRNA::SRR10277356_NODE_32343_length_492_cov_1.924485:3-492(-)	SRR10277356	Bacteria	Bacteroidota	Bacteroidia	Chitinophagales	Chitinophagaceae	unclassified_Chitinophagaceae	#N/A
16S_rRNA::SRR10277356_NODE_7481_length_1859_cov_6.820399:181-733(+)	SRR10277356	unclassified_Root						#N/A
16S_rRNA::SRR10277356_NODE_7481_length_1859_cov_6.820399:884-1533(+)	SRR10277356	unclassified_Root						#N/A
16S_rRNA::SRR10277356_NODE_20504_length_746_cov_1.280753:1-399(-)	SRR10277356	unclassified_Root						#N/A
16S_rRNA::SRR10277356_NODE_1310_length_9483_cov_19.682223:3740-4648(+)	SRR10277356	unclassified_Root						GB_GCA_021839165.1_JAKCBS010000133.1	Bacteria	Actinomycetota	Acidimicrobiia	Acidimicrobiales	Acidimicrobiaceae	JABEUN01	JABEUN01 sp021842145	95.39	911	34	8	1	908	869	1774	0	1443
16S_rRNA::SRR10277356_NODE_2324_length_5166_cov_7.599296:4339-4787(+)	SRR10277356	unclassified_Root						#N/A
16S_rRNA::SRR10277356_NODE_1310_length_9483_cov_19.682223:2877-3508(+)	SRR10277356	unclassified_Root						GB_GCA_021839165.1_JAKCBS010000133.1	Bacteria	Actinomycetota	Acidimicrobiia	Acidimicrobiales	Acidimicrobiaceae	JABEUN01	JABEUN01 sp021842145	95.899	634	19	6	1	631	7	636	0	1020
16S_rRNA::SRR10277357_NODE_2369_length_3344_cov_3.340529:720-2229(+)	SRR10277357	unclassified_Root						#N/A
16S_rRNA::SRR10277357_NODE_960_length_11281_cov_6.555140:6189-7744(+)	SRR10277357	unclassified_Root						#N/A
16S_rRNA::SRR10277357_NODE_2480_length_3156_cov_2.576911:0-965(-)	SRR10277357	Bacteria	Bacteroidota	Bacteroidia	Sphingobacteriales	Sphingobacteriaceae	unclassified_Sphingobacteriaceae	#N/A
16S_rRNA::SRR10277357_NODE_1680_length_5357_cov_3.633723:0-622(+)	SRR10277357	Bacteria	Bacteroidota	Bacteroidia	Sphingobacteriales	Sphingobacteriaceae	unclassified_Sphingobacteriaceae	GB_GCA_013288465.1_JABDBT010000023.1	Bacteria	Bacteroidota	Bacteroidia	Sphingobacteriales	Sphingobacteriaceae	Mucilaginibacter	Mucilaginibacter sp013288465	97.106	622	18	0	1	622	898	1519	0	1050
16S_rRNA::SRR10277357_NODE_15790_length_550_cov_2.359596:107-550(-)	SRR10277357	Bacteria	Bacteroidota	Bacteroidia	Chitinophagales	Chitinophagaceae	unclassified_Chitinophagaceae	RS_GCF_007991655.1_NZ_BJYT01000054.1	Bacteria	Bacteroidota	Bacteroidia	Chitinophagales	Chitinophagaceae	Segetibacter	Segetibacter aerophilus	97.517	443	11	0	1	443	1084	1526	0	758
16S_rRNA::SRR10277357_NODE_37_length_70575_cov_99.127581:10363-11914(+)	SRR10277357	unclassified_Root						#N/A
16S_rRNA::SRR10277357_NODE_18566_length_472_cov_1.345324:4-472(-)	SRR10277357	unclassified_Root						#N/A
16S_rRNA::SRR10277357_NODE_15616_length_555_cov_1.464000:0-543(-)	SRR10277357	unclassified_Root						#N/A
16S_rRNA::SRR10277357_NODE_1919_length_4396_cov_4.916379:1056-1760(-)	SRR10277357	unclassified_Root						#N/A
16S_rRNA::SRR10277357_NODE_1919_length_4396_cov_4.916379:1946-2498(-)	SRR10277357	unclassified_Root						#N/A
16S_rRNA::SRR10277357_NODE_1782_length_4888_cov_2.675357:260-1168(+)	SRR10277357	unclassified_Root						GB_GCA_021839165.1_JAKCBS010000133.1	Bacteria	Actinomycetota	Acidimicrobiia	Acidimicrobiales	Acidimicrobiaceae	JABEUN01	JABEUN01 sp021842145	95.39	911	34	8	1	908	869	1774	0	1443
16S_rRNA::SRR10277357_NODE_1919_length_4396_cov_4.916379:231-680(-)	SRR10277357	unclassified_Root						#N/A
16S_rRNA::SRR10277358_NODE_4029_length_2526_cov_6.812222:1-927(-)	SRR10277358	Bacteria	Pseudomonadota	Alphaproteobacteria	Sphingomonadales	Sphingomonadaceae	unclassified_Sphingomonadaceae	RS_GCF_021043365.1_NZ_JAJNDU010000009.1	Bacteria	Pseudomonadota	Alphaproteobacteria	Sphingomonadales	Sphingomonadaceae	Sphingomonas	Sphingomonas sp021043365	97.84	926	20	0	1	926	1	926	0	1600
16S_rRNA::SRR10277358_NODE_13593_length_943_cov_20.555180:1-940(-)	SRR10277358	Bacteria	Acidobacteriota	Terriglobia	Terriglobales	Acidobacteriaceae	unclassified_Acidobacteriaceae	RS_GCF_900105625.1_NZ_FNSD01000001.1-#2	Bacteria	Acidobacteriota	Terriglobia	Terriglobales	Acidobacteriaceae	Terriglobus	Terriglobus roseus_B	97.761	938	21	0	1	938	2	939	0	1616
16S_rRNA::SRR10277358_NODE_6302_length_1711_cov_14.918478:807-1711(+)	SRR10277358	unclassified_Root						#N/A
16S_rRNA::SRR10277358_NODE_22933_length_616_cov_37.896613:1-616(-)	SRR10277358	unclassified_Root						#N/A
16S_rRNA::SRR10277358_NODE_7384_length_1517_cov_1.385773:1-683(-)	SRR10277358	unclassified_Root						#N/A
16S_rRNA::SRR10277358_NODE_24843_length_576_cov_4.980806:0-576(+)	SRR10277358	unclassified_Root						GB_GCA_023263105.1_JALQXR010000396.1	Bacteria	Pseudomonadota	Alphaproteobacteria	Rhodobacterales	Rhodobacteraceae	JALQXR01	JALQXR01 sp023263105	98.058	103	2	0	474	576	780	882	2.6e-43	180
16S_rRNA::SRR10277358_NODE_12267_length_1022_cov_1.701138:553-1022(-)	SRR10277358	Bacteria	Actinomycetota	Actinomycetia	unclassified_Actinomycetia			RS_GCF_900188005.1_NZ_FZNR01000056.1	Bacteria	Actinomycetota	Actinomycetia	Mycobacteriales	Micromonosporaceae	Actinoplanes	Actinoplanes regularis	97.868	469	8	2	1	469	1051	1517	0	809
16S_rRNA::SRR10277358_NODE_2355_length_4337_cov_3.159505:2300-3717(+)	SRR10277358	unclassified_Root						#N/A
16S_rRNA::SRR10277358_NODE_686_length_18781_cov_32.458881:2741-4298(+)	SRR10277358	unclassified_Root						#N/A
16S_rRNA::SRR10277358_NODE_3786_length_2676_cov_2.503625:663-1237(-)	SRR10277358	unclassified_Root						#N/A
16S_rRNA::SRR10277358_NODE_2575_length_3910_cov_6.588327:2884-3307(-)	SRR10277358	unclassified_Root						#N/A
16S_rRNA::SRR10277358_NODE_32378_length_451_cov_1.244949:3-451(+)	SRR10277358	unclassified_Root						#N/A
16S_rRNA::SRR10277358_NODE_7384_length_1517_cov_1.385773:691-1259(-)	SRR10277358	unclassified_Root						#N/A
16S_rRNA::SRR10277358_NODE_2422_length_4199_cov_15.260618:323-1251(+)	SRR10277358	unclassified_Root						GB_GCA_021839165.1_JAKCBS010000133.1	Bacteria	Actinomycetota	Acidimicrobiia	Acidimicrobiales	Acidimicrobiaceae	JABEUN01	JABEUN01 sp021842145	96.017	929	33	4	1	928	869	1794	0	1507
16S_rRNA::SRR10277358_NODE_5643_length_1874_cov_6.040682:494-968(+)	SRR10277358	unclassified_Root						RS_GCF_016424485.1_NZ_JAELUP010000034.1	Bacteria	Bacillota	Bacilli	Paenibacillales	Paenibacillaceae	Paenibacillus_D	Paenibacillus_D roseus	96.429	56	2	0	413	468	1900	1955	2.83e-17	93.5
16S_rRNA::SRR10277359_NODE_1085_length_5203_cov_8.016511:3700-5199(-)	SRR10277359	unclassified_Root						#N/A
16S_rRNA::SRR10277359_NODE_3081_length_1914_cov_45.250134:28-1556(+)	SRR10277359	unclassified_Root						RS_GCF_004153225.1_NZ_SEMB01000080.1	Bacteria	Bacillota	Bacilli	Bacillales_K	Sporolactobacillaceae	Sporolactobacillus	Sporolactobacillus sp004153225	94.558	147	8	0	840	986	796	942	2.5e-57	228
16S_rRNA::SRR10277359_NODE_1101_length_5033_cov_6.723182:819-2330(+)	SRR10277359	Bacteria	Bacteroidota	Bacteroidia	Cytophagales	Hymenobacteraceae	Hymenobacter	RS_GCF_009755225.1_NZ_WQKZ01000024.1	Bacteria	Bacteroidota	Bacteroidia	Cytophagales	Hymenobacteraceae	Hymenobacter	Hymenobacter ginkgonis	98.015	1511	30	0	1	1511	1	1511	0	2625
16S_rRNA::SRR10277359_NODE_8559_length_936_cov_4.667423:0-936(-)	SRR10277359	Bacteria	Bacteroidota	Bacteroidia	Sphingobacteriales	Sphingobacteriaceae	unclassified_Sphingobacteriaceae	GB_GCA_902168085.1_CABHOP010000084.1	Bacteria	Bacteroidota	Bacteroidia	Chitinophagales	Chitinophagaceae	Flavipsychrobacter	Flavipsychrobacter sp902168085	94.687	941	42	7	1	936	7	944	0	1454
16S_rRNA::SRR10277359_NODE_1640_length_3133_cov_4.030214:0-471(+)	SRR10277359	Bacteria	Bacteroidota	Bacteroidia	Sphingobacteriales	Sphingobacteriaceae	unclassified_Sphingobacteriaceae	RS_GCF_009754915.1_NZ_WPIK01000031.1	Bacteria	Bacteroidota	Bacteroidia	Sphingobacteriales	Sphingobacteriaceae	Mucilaginibacter_A	Mucilaginibacter_A arboris	98.301	471	8	0	1	471	1047	1517	0	826
16S_rRNA::SRR10277359_NODE_406_length_25854_cov_170.965696:19548-21121(-)	SRR10277359	unclassified_Root						#N/A
16S_rRNA::SRR10277359_NODE_593_length_15147_cov_38.482971:11716-12290(+)	SRR10277359	unclassified_Root						#N/A
16S_rRNA::SRR10277359_NODE_1105_length_5011_cov_3.028450:187-1335(+)	SRR10277359	unclassified_Root						#N/A
16S_rRNA::SRR10277359_NODE_901_length_7270_cov_44.209148:4144-5051(-)	SRR10277359	unclassified_Root						GB_GCA_021839165.1_JAKCBS010000133.1	Bacteria	Actinomycetota	Acidimicrobiia	Acidimicrobiales	Acidimicrobiaceae	JABEUN01	JABEUN01 sp021842145	95.925	908	33	4	1	907	869	1773	0	1469
16S_rRNA::SRR10277359_NODE_901_length_7270_cov_44.209148:5281-5913(-)	SRR10277359	unclassified_Root						GB_GCA_020248505.1_JADCHL010000034.1	Bacteria	Pseudomonadota	Gammaproteobacteria	Burkholderiales	Burkholderiaceae	UBA4657	UBA4657 sp002405475	95.584	634	24	4	1	632	7	638	0	1013
16S_rRNA::SRR10277360_NODE_2823_length_1942_cov_31.645999:0-1156(+)	SRR10277360	unclassified_Root						#N/A
16S_rRNA::SRR10277360_NODE_4169_length_1504_cov_4.661146:0-907(-)	SRR10277360	unclassified_Root						#N/A
16S_rRNA::SRR10277360_NODE_3288_length_1756_cov_3.517343:814-1756(+)	SRR10277360	Bacteria	Bacteroidota	Bacteroidia	Sphingobacteriales	Sphingobacteriaceae	Mucilaginibacter_A	GB_GCA_902168085.1_CABHOP010000084.1	Bacteria	Bacteroidota	Bacteroidia	Chitinophagales	Chitinophagaceae	Flavipsychrobacter	Flavipsychrobacter sp902168085	94.72	947	42	7	1	942	1	944	0	1465
16S_rRNA::SRR10277360_NODE_11055_length_775_cov_3.594444:0-775(-)	SRR10277360	Bacteria	Actinomycetota	Actinomycetia	unclassified_Actinomycetia			RS_GCF_023716925.1_NZ_JAMQQG010000259.1	Bacteria	Actinomycetota	Actinomycetia	Mycobacteriales	Frankiaceae	Frankia	Frankia sp023716925	95.385	780	30	5	1	775	300	1078	0	1236
16S_rRNA::SRR10277360_NODE_8640_length_918_cov_4.550406:0-918(+)	SRR10277360	Bacteria	Bacteroidota	Bacteroidia	Cytophagales	Hymenobacteraceae	Hymenobacter	RS_GCF_007713685.1_NZ_VMRJ01000010.1	Bacteria	Bacteroidota	Bacteroidia	Cytophagales	Hymenobacteraceae	Hymenobacter	Hymenobacter setariae	97.722	922	15	6	1	918	7	926	0	1581
16S_rRNA::SRR10277360_NODE_16878_length_574_cov_2.512524:0-574(+)	SRR10277360	Bacteria	Gemmatimonadota	Gemmatimonadetes	Gemmatimonadales	Gemmatimonadaceae	Gemmatirosa	GB_GCA_019973575.1_BPUI01000002.1-#2	Bacteria	Gemmatimonadota	Gemmatimonadetes	Gemmatimonadales	Gemmatimonadaceae	Gemmatirosa	Gemmatirosa sp019973575	96.36	577	16	4	1	574	376	950	0	944
16S_rRNA::SRR10277360_NODE_1075_length_5063_cov_5.519169:0-486(+)	SRR10277360	Bacteria	Pseudomonadota	Alphaproteobacteria	Acetobacterales	Acetobacteraceae	unclassified_Acetobacteraceae	GB_GCA_903886375.1_CAISLZ010000029.1	Bacteria	Pseudomonadota	Alphaproteobacteria	Acetobacterales	Acetobacteraceae	CAIYPH01	CAIYPH01 sp903928895	96.091	486	15	3	1	486	1007	1488	0	789
16S_rRNA::SRR10277360_NODE_1125_length_4647_cov_4.211019:4176-4647(-)	SRR10277360	Bacteria	Bacteroidota	Bacteroidia	Sphingobacteriales	Sphingobacteriaceae	unclassified_Sphingobacteriaceae	RS_GCF_009754915.1_NZ_WPIK01000031.1	Bacteria	Bacteroidota	Bacteroidia	Sphingobacteriales	Sphingobacteriaceae	Mucilaginibacter_A	Mucilaginibacter_A arboris	98.089	471	9	0	1	471	1047	1517	0	821
16S_rRNA::SRR10277360_NODE_273_length_37877_cov_194.606922:16914-18487(+)	SRR10277360	unclassified_Root						#N/A
16S_rRNA::SRR10277360_NODE_590_length_15208_cov_16.502805:1451-2025(-)	SRR10277360	unclassified_Root						#N/A
16S_rRNA::SRR10277360_NODE_17759_length_554_cov_55.519038:4-427(-)	SRR10277360	unclassified_Root						#N/A
16S_rRNA::SRR10277360_NODE_830_length_8042_cov_78.569050:2948-3876(-)	SRR10277360	unclassified_Root						GB_GCA_021839165.1_JAKCBS010000133.1	Bacteria	Actinomycetota	Acidimicrobiia	Acidimicrobiales	Acidimicrobiaceae	JABEUN01	JABEUN01 sp021842145	96.017	929	33	4	1	928	869	1794	0	1507
16S_rRNA::SRR10277360_NODE_830_length_8042_cov_78.569050:4106-4738(-)	SRR10277360	unclassified_Root						GB_GCA_020248505.1_JADCHL010000034.1	Bacteria	Pseudomonadota	Gammaproteobacteria	Burkholderiales	Burkholderiaceae	UBA4657	UBA4657 sp002405475	95.584	634	24	4	1	632	7	638	0	1013
16S_rRNA::SRR10277361_NODE_1210_length_10365_cov_5.246266:6655-8172(-)	SRR10277361	Bacteria	Bacteroidota	Bacteroidia	Sphingobacteriales	Sphingobacteriaceae	unclassified_Sphingobacteriaceae	RS_GCF_014773265.1_NZ_JACWMY010000030.1	Bacteria	Bacteroidota	Bacteroidia	Sphingobacteriales	Sphingobacteriaceae	Mucilaginibacter	Mucilaginibacter pankratovii	94.931	1519	75	2	1	1517	1	1519	0	2377
16S_rRNA::SRR10277361_NODE_4131_length_3240_cov_52.747253:0-1156(+)	SRR10277361	unclassified_Root						#N/A
16S_rRNA::SRR10277361_NODE_11477_length_1236_cov_2.739204:0-849(-)	SRR10277361	unclassified_Root						#N/A
16S_rRNA::SRR10277361_NODE_21539_length_726_cov_2.681073:2-702(-)	SRR10277361	Bacteria	Bacteroidota	Bacteroidia	Chitinophagales	Chitinophagaceae	unclassified_Chitinophagaceae	RS_GCF_000374045.1_NZ_KB893385.1	Bacteria	Bacteroidota	Bacteroidia	Chitinophagales	Chitinophagaceae	Segetibacter	Segetibacter koreensis	94.571	700	36	2	1	700	1	698	0	1081
16S_rRNA::SRR10277361_NODE_14837_length_986_cov_3.365199:0-486(+)	SRR10277361	Bacteria	Actinomycetota	Actinomycetia	unclassified_Actinomycetia			RS_GCF_014303395.1_NZ_CP060298.1-#2	Bacteria	Actinomycetota	Actinomycetia	Mycobacteriales	Nakamurellaceae	Nakamurella	Nakamurella sp014303395	98.354	486	8	0	1	486	1034	1519	0	854
16S_rRNA::SRR10277361_NODE_37113_length_467_cov_19.614078:0-466(-)	SRR10277361	Bacteria	Pseudomonadota	Alphaproteobacteria	Acetobacterales	Acetobacteraceae	unclassified_Acetobacteraceae	GB_GCA_024508355.1_JAMZEJ010000015.1	Bacteria	Pseudomonadota	Alphaproteobacteria	Acetobacterales	Acetobacteraceae	KSS12	KSS12 sp024508355	95.931	467	17	2	1	466	440	905	0	756
16S_rRNA::SRR10277361_NODE_37312_length_465_cov_2.319512:0-453(-)	SRR10277361	Bacteria	Acidobacteriota	Terriglobia	Bryobacterales	Bryobacteraceae	unclassified_Bryobacteraceae	GB_GCA_000381625.1_KB906767.1-#2	Bacteria	Acidobacteriota	Terriglobia	Bryobacterales	Bryobacteraceae	KBS-96	KBS-96 sp000381625	95.585	453	20	0	1	453	430	882	0	726
16S_rRNA::SRR10277361_NODE_8255_length_1664_cov_3.809820:1164-1663(+)	SRR10277361	Bacteria	Acidobacteriota	Terriglobia	Terriglobales	Acidobacteriaceae	unclassified_Acidobacteriaceae	RS_GCF_003858395.1_NZ_QWEV01000005.1-#2	Bacteria	Acidobacteriota	Terriglobia	Terriglobales	Acidobacteriaceae	EB88	EB88 sp003858395	98.193	498	9	0	1	498	2	499	0	870
16S_rRNA::SRR10277361_NODE_9491_length_1466_cov_6.343019:1-496(-)	SRR10277361	unclassified_Root						#N/A
16S_rRNA::SRR10277361_NODE_6_length_69122_cov_225.355669:51735-53292(+)	SRR10277361	unclassified_Root						#N/A
16S_rRNA::SRR10277361_NODE_6029_length_2246_cov_36.882246:222-796(+)	SRR10277361	unclassified_Root						#N/A
16S_rRNA::SRR10277361_NODE_38512_length_454_cov_139.814536:27-449(+)	SRR10277361	unclassified_Root						#N/A
16S_rRNA::SRR10277361_NODE_1224_length_10235_cov_18.271218:5258-6170(-)	SRR10277361	unclassified_Root						RS_GCF_002884435.1_NZ_NJAQ01000005.1	Bacteria	Bacillota	Bacilli	Bacillales_D	Amphibacillaceae	Terribacillus	Terribacillus saccharophilus	96.82	912	29	0	1	912	129	1040	0	1524
16S_rRNA::SRR10277361_NODE_1421_length_8980_cov_37.850756:2019-2502(+)	SRR10277361	unclassified_Root						RS_GCF_016424485.1_NZ_JAELUP010000034.1	Bacteria	Bacillota	Bacilli	Paenibacillales	Paenibacillaceae	Paenibacillus_D	Paenibacillus_D roseus	96.429	56	2	0	422	477	1900	1955	2.89e-17	93.5
16S_rRNA::SRR10277361_NODE_1590_length_8104_cov_64.371226:12-653(+)	SRR10277361	unclassified_Root						GB_GCA_021839165.1_JAKCBS010000133.1	Bacteria	Actinomycetota	Acidimicrobiia	Acidimicrobiales	Acidimicrobiaceae	JABEUN01	JABEUN01 sp021842145	94.86	642	29	4	1	641	1156	1794	0	1000
16S_rRNA::SRR10277361_NODE_1590_length_8104_cov_64.371226:6915-7547(+)	SRR10277361	unclassified_Root						GB_GCA_020248505.1_JADCHL010000034.1	Bacteria	Pseudomonadota	Gammaproteobacteria	Burkholderiales	Burkholderiaceae	UBA4657	UBA4657 sp002405475	95.584	634	24	4	1	632	7	638	0	1013
16S_rRNA::SRR10277362_NODE_9757_length_4480_cov_6.803164:2568-4060(+)	SRR10277362	Bacteria	Acidobacteriota	Terriglobia	Terriglobales	Acidobacteriaceae	unclassified_Acidobacteriaceae	#N/A
16S_rRNA::SRR10277362_NODE_5368_length_6457_cov_6.987504:4301-5821(-)	SRR10277362	Bacteria	Bacteroidota	Bacteroidia	Sphingobacteriales	Sphingobacteriaceae	unclassified_Sphingobacteriaceae	#N/A
16S_rRNA::SRR10277362_NODE_20799_length_2506_cov_5.487964:594-2107(+)	SRR10277362	Bacteria	Bacteroidota	Bacteroidia	Cytophagales	Hymenobacteraceae	Hymenobacter	RS_GCF_007713685.1_NZ_VMRJ01000010.1	Bacteria	Bacteroidota	Bacteroidia	Cytophagales	Hymenobacteraceae	Hymenobacter	Hymenobacter setariae	98.416	1515	20	4	1	1513	1	1513	0	2662
16S_rRNA::SRR10277362_NODE_33568_length_1652_cov_2.551033:0-955(-)	SRR10277362	Bacteria	Acidobacteriota	Blastocatellia	Pyrinomonadales	Pyrinomonadaceae	GCA-002050365	GB_GCA_020200095.1_JAIVJJ010000237.1	Bacteria	Acidobacteriota	Blastocatellia	Pyrinomonadales	Pyrinomonadaceae	GCA-002050365	GCA-002050365 sp020200095	97.176	956	25	2	2	955	1	956	0	1615
16S_rRNA::SRR10277362_NODE_17293_length_2915_cov_4.575524:2012-2915(+)	SRR10277362	Bacteria	Actinomycetota	Actinomycetia	Propionibacteriales	Propionibacteriaceae	Friedmanniella	RS_GCF_900105785.1_NZ_LT629799.1-#2	Bacteria	Actinomycetota	Actinomycetia	Propionibacteriales	Propionibacteriaceae	Friedmanniella	Friedmanniella sagamiharensis	97.677	904	19	2	1	903	1	903	0	1552
16S_rRNA::SRR10277362_NODE_21240_length_2463_cov_18.407807:0-957(-)	SRR10277362	unclassified_Root						#N/A
16S_rRNA::SRR10277362_NODE_109997_length_576_cov_3.825336:0-575(-)	SRR10277362	Bacteria	Acidobacteriota	Terriglobia	Bryobacterales	Bryobacteraceae	unclassified_Bryobacteraceae	GB_GCA_000381625.1_KB906767.1-#2	Bacteria	Acidobacteriota	Terriglobia	Bryobacterales	Bryobacteraceae	KBS-96	KBS-96 sp000381625	96.174	575	22	0	1	575	311	885	0	941
16S_rRNA::SRR10277362_NODE_51900_length_1121_cov_2.677298:487-1119(+)	SRR10277362	unclassified_Root						#N/A
16S_rRNA::SRR10277362_NODE_127152_length_506_cov_42.141907:0-506(+)	SRR10277362	Bacteria	Pseudomonadota	Alphaproteobacteria	Sphingomonadales	Sphingomonadaceae	unclassified_Sphingomonadaceae	RS_GCF_020829665.1_NZ_JAIVFT010000117.1	Bacteria	Cyanobacteriota	Cyanobacteriia	Cyanobacteriales	Nostocaceae	Nostoc	Nostoc sp020829665	100	506	0	0	1	506	252	757	0	935
16S_rRNA::SRR10277362_NODE_30719_length_1790_cov_13.548703:0-484(+)	SRR10277362	Bacteria	Pseudomonadota	Alphaproteobacteria	Rhizobiales	Beijerinckiaceae	unclassified_Beijerinckiaceae	RS_GCF_004327155.1_NZ_SJAT01000028.1	Bacteria	Pseudomonadota	Alphaproteobacteria	Rhizobiales	Beijerinckiaceae	Lichenihabitans	Lichenihabitans psoromatis	97.521	484	10	2	1	484	1001	1482	0	826
16S_rRNA::SRR10277362_NODE_114325_length_556_cov_4.874251:0-476(+)	SRR10277362	Bacteria	Bacteroidota	Bacteroidia	Chitinophagales	Chitinophagaceae	Segetibacter	RS_GCF_007991655.1_NZ_BJYT01000054.1	Bacteria	Bacteroidota	Bacteroidia	Chitinophagales	Chitinophagaceae	Segetibacter	Segetibacter aerophilus	95.388	477	20	2	1	476	1050	1525	0	758
16S_rRNA::SRR10277362_NODE_141784_length_461_cov_49.371921:0-461(-)	SRR10277362	Bacteria	Pseudomonadota	Alphaproteobacteria	Acetobacterales	Acetobacteraceae	unclassified_Acetobacteraceae	GB_GCA_024508355.1_JAMZEJ010000015.1	Bacteria	Pseudomonadota	Alphaproteobacteria	Acetobacterales	Acetobacteraceae	KSS12	KSS12 sp024508355	95.464	463	17	4	1	461	445	905	0	736
16S_rRNA::SRR10277362_NODE_133306_length_486_cov_2.169374:0-485(-)	SRR10277362	Bacteria	Pseudomonadota	Gammaproteobacteria	Burkholderiales	Burkholderiaceae_B	unclassified_Burkholderiaceae_B	RS_GCF_003569765.1_NZ_QXMG01000125.1	Bacteria	Pseudomonadota	Gammaproteobacteria	Burkholderiales	Burkholderiaceae_B	Aquabacterium_B	Aquabacterium_B tepidiphilum	98.351	485	8	0	1	485	571	1055	0	852
16S_rRNA::SRR10277362_NODE_23777_length_2237_cov_6.796059:1747-2236(+)	SRR10277362	Bacteria	Pseudomonadota	Alphaproteobacteria	Rhizobiales	Beijerinckiaceae	unclassified_Beijerinckiaceae	RS_GCF_004137685.1_NZ_QYBB01000101.1	Bacteria	Pseudomonadota	Alphaproteobacteria	Rhizobiales	Beijerinckiaceae	Lichenihabitans	Lichenihabitans minor	94.898	490	20	5	1	489	1	486	0	761
16S_rRNA::SRR10277362_NODE_144218_length_455_cov_1.515000:0-455(-)	SRR10277362	Bacteria	unclassified_Bacteria					RS_GCF_000242455.2_NC_019892.1-#8	Bacteria	Planctomycetota	Planctomycetia	Isosphaerales	Isosphaeraceae	Singulisphaera	Singulisphaera acidiphila	94.748	457	20	4	1	455	903	1357	0	708
16S_rRNA::SRR10277362_NODE_1194_length_13678_cov_99.432944:3460-5039(+)	SRR10277362	unclassified_Root						#N/A
16S_rRNA::SRR10277362_NODE_49556_length_1169_cov_2.071813:0-427(+)	SRR10277362	Bacteria	Bacteroidota	Bacteroidia	Cytophagales	Spirosomaceae	Spirosoma	RS_GCF_000374085.1_NZ_KB893519.1	Bacteria	Bacteroidota	Bacteroidia	Cytophagales	Spirosomaceae	Spirosoma	Spirosoma spitsbergense	95.55	427	19	0	1	427	1080	1506	0	684
16S_rRNA::SRR10277362_NODE_14416_length_3381_cov_41.834937:1347-1921(+)	SRR10277362	unclassified_Root						#N/A
16S_rRNA::SRR10277362_NODE_5229_length_6545_cov_71.904160:3429-3852(-)	SRR10277362	unclassified_Root						#N/A
16S_rRNA::SRR10277362_NODE_163941_length_409_cov_2.483051:0-409(+)	SRR10277362	Bacteria	Verrucomicrobiota	Verrucomicrobiae	Chthoniobacterales	unclassified_Chthoniobacterales		#N/A
16S_rRNA::SRR10277362_NODE_153447_length_432_cov_3.050398:0-432(+)	SRR10277362	Bacteria	Gemmatimonadota	Gemmatimonadetes	Gemmatimonadales	Gemmatimonadaceae	Gemmatirosa	#N/A
16S_rRNA::SRR10277362_NODE_30745_length_1788_cov_68.167340:879-1786(+)	SRR10277362	unclassified_Root						GB_GCA_021839165.1_JAKCBS010000133.1	Bacteria	Actinomycetota	Acidimicrobiia	Acidimicrobiales	Acidimicrobiaceae	JABEUN01	JABEUN01 sp021842145	95.925	908	33	4	1	907	869	1773	0	1469
16S_rRNA::SRR10277362_NODE_74001_length_816_cov_1.436268:1-755(-)	SRR10277362	unclassified_Root						#N/A
16S_rRNA::SRR10277362_NODE_2532_length_9448_cov_4.799851:7900-8540(-)	SRR10277362	unclassified_Root						#N/A
16S_rRNA::SRR10277362_NODE_2532_length_9448_cov_4.799851:8799-9282(-)	SRR10277362	unclassified_Root						#N/A
16S_rRNA::SRR10277362_NODE_5016_length_6695_cov_53.756325:4104-4648(+)	SRR10277362	unclassified_Root						RS_GCF_002884435.1_NZ_NJAQ01000005.1	Bacteria	Bacillota	Bacilli	Bacillales_D	Amphibacillaceae	Terribacillus	Terribacillus saccharophilus	95.404	544	25	0	1	544	131	674	0	867
16S_rRNA::SRR10277362_NODE_268_length_31680_cov_74.269375:8-473(-)	SRR10277362	unclassified_Root						GB_GCA_003248755.1_QFQW01000071.1	Bacteria	Bacteroidota	Bacteroidia	Flavobacteriales	Weeksellaceae	Epilithonimonas	Epilithonimonas sp003248755	95.312	64	3	0	2	65	1	64	4.61e-20	102
16S_rRNA::SRR10277362_NODE_30745_length_1788_cov_68.167340:17-649(+)	SRR10277362	unclassified_Root						GB_GCA_020248505.1_JADCHL010000034.1	Bacteria	Pseudomonadota	Gammaproteobacteria	Burkholderiales	Burkholderiaceae	UBA4657	UBA4657 sp002405475	95.584	634	24	4	1	632	7	638	0	1013
16S_rRNA::SRR10277363_NODE_1580_length_2544_cov_5.729209:39-1542(+)	SRR10277363	unclassified_Root						#N/A
16S_rRNA::SRR10277363_NODE_564_length_18323_cov_28.441866:13284-14839(+)	SRR10277363	unclassified_Root						#N/A
16S_rRNA::SRR10277363_NODE_1434_length_2917_cov_7.153389:1157-1861(+)	SRR10277363	unclassified_Root						#N/A
16S_rRNA::SRR10277363_NODE_1434_length_2917_cov_7.153389:419-971(+)	SRR10277363	unclassified_Root						#N/A
16S_rRNA::SRR10277363_NODE_831_length_9469_cov_11.098683:2878-3806(+)	SRR10277363	unclassified_Root						GB_GCA_021839165.1_JAKCBS010000133.1	Bacteria	Actinomycetota	Acidimicrobiia	Acidimicrobiales	Acidimicrobiaceae	JABEUN01	JABEUN01 sp021842145	95.489	931	34	8	1	928	869	1794	0	1480
16S_rRNA::SRR10277363_NODE_1434_length_2917_cov_7.153389:2237-2686(+)	SRR10277363	unclassified_Root						#N/A
16S_rRNA::SRR10277363_NODE_2104_length_1825_cov_216.076271:125-1078(-)	SRR10277363	unclassified_Root						#N/A
16S_rRNA::SRR10277363_NODE_831_length_9469_cov_11.098683:2015-2646(+)	SRR10277363	unclassified_Root						GB_GCA_021839165.1_JAKCBS010000133.1	Bacteria	Actinomycetota	Acidimicrobiia	Acidimicrobiales	Acidimicrobiaceae	JABEUN01	JABEUN01 sp021842145	95.741	634	20	6	1	631	7	636	0	1014
16S_rRNA::SRR10277364_NODE_5362_length_3012_cov_26.650659:2061-3010(-)	SRR10277364	unclassified_Root						#N/A
16S_rRNA::SRR10277364_NODE_67_length_68027_cov_228.113694:15653-17210(-)	SRR10277364	unclassified_Root						#N/A
16S_rRNA::SRR10277364_NODE_568_length_18999_cov_12.129804:2005-2579(-)	SRR10277364	unclassified_Root						#N/A
16S_rRNA::SRR10277364_NODE_568_length_18999_cov_12.129804:1295-1825(-)	SRR10277364	unclassified_Root						#N/A
16S_rRNA::SRR10277364_NODE_1406_length_8402_cov_64.772493:2133-3061(+)	SRR10277364	unclassified_Root						GB_GCA_021839165.1_JAKCBS010000133.1	Bacteria	Actinomycetota	Acidimicrobiia	Acidimicrobiales	Acidimicrobiaceae	JABEUN01	JABEUN01 sp021842145	96.017	929	33	4	1	928	869	1794	0	1507
16S_rRNA::SRR10277364_NODE_1362_length_8659_cov_82.275570:5295-6229(-)	SRR10277364	unclassified_Root						RS_GCF_002884435.1_NZ_NJAQ01000005.1	Bacteria	Bacillota	Bacilli	Bacillales_D	Amphibacillaceae	Terribacillus	Terribacillus saccharophilus	95.596	931	41	0	1	931	130	1060	0	1493
16S_rRNA::SRR10277364_NODE_93_length_58337_cov_91.152414:49126-50255(-)	SRR10277364	unclassified_Root						#N/A
16S_rRNA::SRR10277364_NODE_12967_length_1065_cov_34.259406:420-894(-)	SRR10277364	unclassified_Root						RS_GCF_016424485.1_NZ_JAELUP010000034.1	Bacteria	Bacillota	Bacilli	Paenibacillales	Paenibacillaceae	Paenibacillus_D	Paenibacillus_D roseus	94.643	56	3	0	413	468	1900	1955	1.32e-15	87.9
16S_rRNA::SRR10277364_NODE_7670_length_2116_cov_3.949539:398-1147(-)	SRR10277364	unclassified_Root						#N/A
16S_rRNA::SRR10277364_NODE_1406_length_8402_cov_64.772493:1271-1903(+)	SRR10277364	unclassified_Root						GB_GCA_020248505.1_JADCHL010000034.1	Bacteria	Pseudomonadota	Gammaproteobacteria	Burkholderiales	Burkholderiaceae	UBA4657	UBA4657 sp002405475	95.584	634	24	4	1	632	7	638	0	1013
16S_rRNA::SRR10277364_NODE_10894_length_1379_cov_5.009063:864-1369(-)	SRR10277364	unclassified_Root						#N/A
16S_rRNA::SRR10277364_NODE_1362_length_8659_cov_82.275570:6946-7349(-)	SRR10277364	unclassified_Root						GB_GCA_023250515.1_JAHFAO010000312.1	Bacteria	Desulfobacterota_B	Binatia	UBA9968	UBA9968	JAHFAO01	JAHFAO01 sp023250515	97.519	403	10	0	1	403	41	443	0	689
16S_rRNA::SRR10277365_NODE_2414_length_1987_cov_36.555383:0-1156(+)	SRR10277365	unclassified_Root						#N/A
16S_rRNA::SRR10277365_NODE_1421_length_3743_cov_2.156182:2837-3743(+)	SRR10277365	unclassified_Root						#N/A
16S_rRNA::SRR10277365_NODE_7507_length_764_cov_2.995769:0-486(+)	SRR10277365	Bacteria	Pseudomonadota	Alphaproteobacteria	Acetobacterales	Acetobacteraceae	unclassified_Acetobacteraceae	GB_GCA_024508355.1_JAMZEJ010000015.1	Bacteria	Pseudomonadota	Alphaproteobacteria	Acetobacterales	Acetobacteraceae	KSS12	KSS12 sp024508355	96.296	486	14	2	1	486	1009	1490	0	795
16S_rRNA::SRR10277365_NODE_149_length_54530_cov_246.336117:50104-51661(-)	SRR10277365	unclassified_Root						#N/A
16S_rRNA::SRR10277365_NODE_785_length_10546_cov_16.334477:8527-9101(+)	SRR10277365	unclassified_Root						#N/A
16S_rRNA::SRR10277365_NODE_13207_length_504_cov_51.440980:77-500(+)	SRR10277365	unclassified_Root						#N/A
16S_rRNA::SRR10277365_NODE_8665_length_685_cov_1.306349:249-681(+)	SRR10277365	Bacteria	Acidobacteriota	Terriglobia	Terriglobales	Acidobacteriaceae	unclassified_Acidobacteriaceae	RS_GCF_003858395.1_NZ_QWEV01000005.1-#2	Bacteria	Acidobacteriota	Terriglobia	Terriglobales	Acidobacteriaceae	EB88	EB88 sp003858395	98.148	432	8	0	1	432	2	433	0	754
16S_rRNA::SRR10277365_NODE_926_length_8071_cov_25.847680:2145-3073(+)	SRR10277365	unclassified_Root						GB_GCA_021839165.1_JAKCBS010000133.1	Bacteria	Actinomycetota	Acidimicrobiia	Acidimicrobiales	Acidimicrobiaceae	JABEUN01	JABEUN01 sp021842145	96.017	929	33	4	1	928	869	1794	0	1507
16S_rRNA::SRR10277365_NODE_8255_length_711_cov_47.263720:23-496(+)	SRR10277365	unclassified_Root						RS_GCF_016424485.1_NZ_JAELUP010000034.1	Bacteria	Bacillota	Bacilli	Paenibacillales	Paenibacillaceae	Paenibacillus_D	Paenibacillus_D roseus	94.643	56	3	0	412	467	1900	1955	1.31e-15	87.9
16S_rRNA::SRR10277365_NODE_926_length_8071_cov_25.847680:1283-1915(+)	SRR10277365	unclassified_Root						GB_GCA_020248505.1_JADCHL010000034.1	Bacteria	Pseudomonadota	Gammaproteobacteria	Burkholderiales	Burkholderiaceae	UBA4657	UBA4657 sp002405475	95.584	634	24	4	1	632	7	638	0	1013
16S_rRNA::SRR10277366_NODE_1573_length_3108_cov_4.534556:691-2186(+)	SRR10277366	unclassified_Root						#N/A
16S_rRNA::SRR10277366_NODE_9423_length_643_cov_2.678571:0-642(-)	SRR10277366	Bacteria	Acidobacteriota	Terriglobia	Terriglobales	Acidobacteriaceae	unclassified_Acidobacteriaceae	RS_GCF_003858395.1_NZ_QWEV01000005.1-#2	Bacteria	Acidobacteriota	Terriglobia	Terriglobales	Acidobacteriaceae	EB88	EB88 sp003858395	98.442	642	10	0	1	642	273	914	0	1131
16S_rRNA::SRR10277366_NODE_6724_length_829_cov_28.250646:0-471(+)	SRR10277366	unclassified_Root						#N/A
16S_rRNA::SRR10277366_NODE_10795_length_576_cov_35.940499:0-576(+)	SRR10277366	unclassified_Root						GB_GCA_023263105.1_JALQXR010000396.1	Bacteria	Pseudomonadota	Alphaproteobacteria	Rhodobacterales	Rhodobacteraceae	JALQXR01	JALQXR01 sp023263105	98.058	103	2	0	474	576	780	882	2.6e-43	180
16S_rRNA::SRR10277366_NODE_832_length_9274_cov_298.806378:1369-2926(+)	SRR10277366	unclassified_Root						#N/A
16S_rRNA::SRR10277366_NODE_1005_length_6772_cov_13.415513:4753-5327(+)	SRR10277366	unclassified_Root						#N/A
16S_rRNA::SRR10277366_NODE_13382_length_485_cov_56.930233:4-427(-)	SRR10277366	unclassified_Root						#N/A
16S_rRNA::SRR10277366_NODE_908_length_8041_cov_27.785750:2948-3876(-)	SRR10277366	unclassified_Root						GB_GCA_021839165.1_JAKCBS010000133.1	Bacteria	Actinomycetota	Acidimicrobiia	Acidimicrobiales	Acidimicrobiaceae	JABEUN01	JABEUN01 sp021842145	96.017	929	33	4	1	928	869	1794	0	1507
16S_rRNA::SRR10277366_NODE_9159_length_656_cov_36.564060:233-655(-)	SRR10277366	unclassified_Root						RS_GCF_016424485.1_NZ_JAELUP010000034.1	Bacteria	Bacillota	Bacilli	Paenibacillales	Paenibacillaceae	Paenibacillus_D	Paenibacillus_D roseus	96.429	56	2	0	361	416	1900	1955	2.5e-17	93.5
16S_rRNA::SRR10277366_NODE_13700_length_477_cov_1.654028:18-449(+)	SRR10277366	unclassified_Root						#N/A
16S_rRNA::SRR10277366_NODE_908_length_8041_cov_27.785750:4106-4738(-)	SRR10277366	unclassified_Root						GB_GCA_020248505.1_JADCHL010000034.1	Bacteria	Pseudomonadota	Gammaproteobacteria	Burkholderiales	Burkholderiaceae	UBA4657	UBA4657 sp002405475	95.584	634	24	4	1	632	7	638	0	1013
16S_rRNA::SRR10277367_NODE_985_length_7374_cov_7.395409:406-1901(+)	SRR10277367	unclassified_Root						#N/A
16S_rRNA::SRR10277367_NODE_4907_length_1284_cov_27.074858:128-1284(-)	SRR10277367	unclassified_Root						#N/A
16S_rRNA::SRR10277367_NODE_20372_length_462_cov_3.508600:0-462(-)	SRR10277367	Bacteria	Pseudomonadota	Alphaproteobacteria	Rhizobiales	Beijerinckiaceae	Lichenihabitans	RS_GCF_004137685.1_NZ_QYBB01000101.1	Bacteria	Pseudomonadota	Alphaproteobacteria	Rhizobiales	Beijerinckiaceae	Lichenihabitans	Lichenihabitans minor	99.567	462	2	0	1	462	439	900	0	843
16S_rRNA::SRR10277367_NODE_15980_length_550_cov_1.820202:1-550(-)	SRR10277367	Bacteria	Bacteroidota	Bacteroidia	Sphingobacteriales	Sphingobacteriaceae	unclassified_Sphingobacteriaceae	RS_GCF_014773265.1_NZ_JACWMY010000030.1	Bacteria	Bacteroidota	Bacteroidia	Sphingobacteriales	Sphingobacteriaceae	Mucilaginibacter	Mucilaginibacter pankratovii	95.264	549	26	0	1	549	332	880	0	870
16S_rRNA::SRR10277367_NODE_20125_length_466_cov_3.627737:0-465(+)	SRR10277367	Bacteria	Pseudomonadota	Alphaproteobacteria	unclassified_Alphaproteobacteria			RS_GCF_021730615.1_NZ_JAJLMN010000001.1-#2	Bacteria	Pseudomonadota	Alphaproteobacteria	Rhizobiales	Beijerinckiaceae	Lichenihabitans	Lichenihabitans sp021730615	96.989	465	14	0	1	465	997	1461	0	782
16S_rRNA::SRR10277367_NODE_630_length_16062_cov_269.508840:11636-13193(-)	SRR10277367	unclassified_Root						#N/A
16S_rRNA::SRR10277367_NODE_810_length_10547_cov_13.168319:8528-9102(+)	SRR10277367	unclassified_Root						#N/A
16S_rRNA::SRR10277367_NODE_18027_length_504_cov_40.743875:77-500(+)	SRR10277367	unclassified_Root						#N/A
16S_rRNA::SRR10277367_NODE_942_length_7902_cov_17.151650:4998-5926(-)	SRR10277367	unclassified_Root						GB_GCA_021839165.1_JAKCBS010000133.1	Bacteria	Actinomycetota	Acidimicrobiia	Acidimicrobiales	Acidimicrobiaceae	JABEUN01	JABEUN01 sp021842145	96.017	929	33	4	1	928	869	1794	0	1507
16S_rRNA::SRR10277367_NODE_11031_length_711_cov_32.612805:23-496(+)	SRR10277367	unclassified_Root						RS_GCF_016424485.1_NZ_JAELUP010000034.1	Bacteria	Bacillota	Bacilli	Paenibacillales	Paenibacillaceae	Paenibacillus_D	Paenibacillus_D roseus	94.643	56	3	0	412	467	1900	1955	1.31e-15	87.9
16S_rRNA::SRR10277367_NODE_19462_length_477_cov_1.905213:3-467(+)	SRR10277367	unclassified_Root						RS_GCF_009746735.1_NZ_QTTD01000075.1	Bacteria	Pseudomonadota	Gammaproteobacteria	Enterobacterales	Enterobacteriaceae	Klebsiella	Klebsiella pneumoniae	95.928	221	7	1	1	221	91	309	8.89e-97	357
16S_rRNA::SRR10277367_NODE_25586_length_396_cov_1.920821:0-396(-)	SRR10277367	unclassified_Root						GB_GCA_005768775.1_VAFN01000083.1	Bacteria	Bacillota	Bacilli	Staphylococcales	Gemellaceae	Gemella	Gemella haemolysans_B	96.241	133	5	0	1	133	881	1013	3.7e-55	219
16S_rRNA::SRR10277367_NODE_942_length_7902_cov_17.151650:6156-6788(-)	SRR10277367	unclassified_Root						GB_GCA_020248505.1_JADCHL010000034.1	Bacteria	Pseudomonadota	Gammaproteobacteria	Burkholderiales	Burkholderiaceae	UBA4657	UBA4657 sp002405475	95.584	634	24	4	1	632	7	638	0	1013
16S_rRNA::SRR10277368_NODE_2879_length_1514_cov_27.060315:358-1514(-)	SRR10277368	unclassified_Root						#N/A
16S_rRNA::SRR10277368_NODE_527_length_20252_cov_230.312621:15826-17383(-)	SRR10277368	unclassified_Root						#N/A
16S_rRNA::SRR10277368_NODE_1871_length_2602_cov_10.236749:1460-2034(-)	SRR10277368	unclassified_Root						#N/A
16S_rRNA::SRR10277368_NODE_9132_length_485_cov_48.058140:58-481(+)	SRR10277368	unclassified_Root						#N/A
16S_rRNA::SRR10277368_NODE_1054_length_8209_cov_38.167648:5327-6255(-)	SRR10277368	unclassified_Root						GB_GCA_021839165.1_JAKCBS010000133.1	Bacteria	Actinomycetota	Acidimicrobiia	Acidimicrobiales	Acidimicrobiaceae	JABEUN01	JABEUN01 sp021842145	96.017	929	33	4	1	928	869	1794	0	1507
16S_rRNA::SRR10277368_NODE_999_length_9239_cov_14.724630:4262-5174(-)	SRR10277368	unclassified_Root						RS_GCF_002884435.1_NZ_NJAQ01000005.1	Bacteria	Bacillota	Bacilli	Bacillales_D	Amphibacillaceae	Terribacillus	Terribacillus saccharophilus	96.82	912	29	0	1	912	129	1040	0	1524
16S_rRNA::SRR10277368_NODE_1054_length_8209_cov_38.167648:6485-7117(-)	SRR10277368	unclassified_Root						GB_GCA_020248505.1_JADCHL010000034.1	Bacteria	Pseudomonadota	Gammaproteobacteria	Burkholderiales	Burkholderiaceae	UBA4657	UBA4657 sp002405475	95.584	634	24	4	1	632	7	638	0	1013
16S_rRNA::SRR10277369_NODE_2366_length_1881_cov_2.417306:975-1881(+)	SRR10277369	unclassified_Root						#N/A
16S_rRNA::SRR10277369_NODE_3178_length_1407_cov_11.213018:459-1407(+)	SRR10277369	unclassified_Root						#N/A
16S_rRNA::SRR10277369_NODE_9065_length_598_cov_12.488029:0-598(+)	SRR10277369	unclassified_Root						#N/A
16S_rRNA::SRR10277369_NODE_580_length_17286_cov_162.491672:80-1637(+)	SRR10277369	unclassified_Root						#N/A
16S_rRNA::SRR10277369_NODE_1594_length_3257_cov_7.585259:1156-1730(+)	SRR10277369	unclassified_Root						#N/A
16S_rRNA::SRR10277369_NODE_1114_length_6999_cov_8.552275:2520-3448(-)	SRR10277369	unclassified_Root						GB_GCA_021839165.1_JAKCBS010000133.1	Bacteria	Actinomycetota	Acidimicrobiia	Acidimicrobiales	Acidimicrobiaceae	JABEUN01	JABEUN01 sp021842145	96.017	929	33	4	1	928	869	1794	0	1507
16S_rRNA::SRR10277369_NODE_1114_length_6999_cov_8.552275:3677-4310(-)	SRR10277369	unclassified_Root						GB_GCA_020248505.1_JADCHL010000034.1	Bacteria	Pseudomonadota	Gammaproteobacteria	Burkholderiales	Burkholderiaceae	UBA4657	UBA4657 sp002405475	95.433	635	25	4	1	633	7	639	0	1009
16S_rRNA::SRR10277370_NODE_759_length_13935_cov_5.102233:9137-10654(-)	SRR10277370	Bacteria	Bacteroidota	Bacteroidia	Sphingobacteriales	Sphingobacteriaceae	Mucilaginibacter_A	RS_GCF_014773265.1_NZ_JACWMY010000030.1	Bacteria	Bacteroidota	Bacteroidia	Sphingobacteriales	Sphingobacteriaceae	Mucilaginibacter	Mucilaginibacter pankratovii	95.063	1519	73	2	1	1517	1	1519	0	2388
16S_rRNA::SRR10277370_NODE_2932_length_1988_cov_94.040869:0-1156(+)	SRR10277370	unclassified_Root						#N/A
16S_rRNA::SRR10277370_NODE_5972_length_1128_cov_5.560112:0-904(-)	SRR10277370	unclassified_Root						#N/A
16S_rRNA::SRR10277370_NODE_3854_length_1567_cov_3.304233:1081-1567(-)	SRR10277370	Bacteria	Pseudomonadota	Alphaproteobacteria	Rhizobiales	Beijerinckiaceae	Lichenihabitans	RS_GCF_021730615.1_NZ_JAJLMN010000001.1-#2	Bacteria	Pseudomonadota	Alphaproteobacteria	Rhizobiales	Beijerinckiaceae	Lichenihabitans	Lichenihabitans sp021730615	98.971	486	3	2	1	486	997	1480	0	869
16S_rRNA::SRR10277370_NODE_25023_length_462_cov_2.375921:0-462(-)	SRR10277370	Bacteria	Pseudomonadota	Alphaproteobacteria	Rhizobiales	Beijerinckiaceae	Lichenihabitans	RS_GCF_004137685.1_NZ_QYBB01000101.1	Bacteria	Pseudomonadota	Alphaproteobacteria	Rhizobiales	Beijerinckiaceae	Lichenihabitans	Lichenihabitans minor	99.567	462	2	0	1	462	439	900	0	843
16S_rRNA::SRR10277370_NODE_557_length_19573_cov_270.936161:2713-4270(+)	SRR10277370	unclassified_Root						#N/A
16S_rRNA::SRR10277370_NODE_2319_length_2520_cov_31.918864:1445-2019(-)	SRR10277370	unclassified_Root						#N/A
16S_rRNA::SRR10277370_NODE_24362_length_469_cov_146.471014:42-465(+)	SRR10277370	unclassified_Root						#N/A
16S_rRNA::SRR10277370_NODE_1164_length_7646_cov_94.155579:5074-6002(-)	SRR10277370	unclassified_Root						GB_GCA_021839165.1_JAKCBS010000133.1	Bacteria	Actinomycetota	Acidimicrobiia	Acidimicrobiales	Acidimicrobiaceae	JABEUN01	JABEUN01 sp021842145	96.017	929	33	4	1	928	869	1794	0	1507
16S_rRNA::SRR10277370_NODE_16828_length_583_cov_23.581439:1-582(-)	SRR10277370	Eukaryota	Homo					RS_GCF_009765215.1_NZ_VLNV01000022.1	Bacteria	Pseudomonadota	Gammaproteobacteria	Xanthomonadales	Xanthomonadaceae	Lysobacter	Lysobacter prati	100	581	0	0	1	581	1261	1841	0	1074
16S_rRNA::SRR10277370_NODE_1164_length_7646_cov_94.155579:6232-6864(-)	SRR10277370	unclassified_Root						GB_GCA_020248505.1_JADCHL010000034.1	Bacteria	Pseudomonadota	Gammaproteobacteria	Burkholderiales	Burkholderiaceae	UBA4657	UBA4657 sp002405475	95.584	634	24	4	1	632	7	638	0	1013
16S_rRNA::SRR10277371_NODE_829_length_9546_cov_4.597830:1905-3422(+)	SRR10277371	Bacteria	Bacteroidota	Bacteroidia	Sphingobacteriales	Sphingobacteriaceae	Mucilaginibacter_A	RS_GCF_014773265.1_NZ_JACWMY010000030.1	Bacteria	Bacteroidota	Bacteroidia	Sphingobacteriales	Sphingobacteriaceae	Mucilaginibacter	Mucilaginibacter pankratovii	95.063	1519	73	2	1	1517	1	1519	0	2388
16S_rRNA::SRR10277371_NODE_4248_length_1643_cov_14.369647:1-1311(+)	SRR10277371	Bacteria	Pseudomonadota	Alphaproteobacteria	Acetobacterales	Acetobacteraceae	unclassified_Acetobacteraceae	#N/A
16S_rRNA::SRR10277371_NODE_3253_length_1988_cov_84.911536:0-1156(+)	SRR10277371	unclassified_Root						#N/A
16S_rRNA::SRR10277371_NODE_528_length_18649_cov_309.278692:2591-4148(+)	SRR10277371	unclassified_Root						#N/A
16S_rRNA::SRR10277371_NODE_2478_length_2520_cov_22.750913:501-1075(+)	SRR10277371	unclassified_Root						#N/A
16S_rRNA::SRR10277371_NODE_24826_length_445_cov_133.643590:18-441(+)	SRR10277371	unclassified_Root						#N/A
16S_rRNA::SRR10277371_NODE_896_length_8291_cov_100.567387:2186-3114(+)	SRR10277371	unclassified_Root						GB_GCA_021839165.1_JAKCBS010000133.1	Bacteria	Actinomycetota	Acidimicrobiia	Acidimicrobiales	Acidimicrobiaceae	JABEUN01	JABEUN01 sp021842145	96.017	929	33	4	1	928	869	1794	0	1507
16S_rRNA::SRR10277371_NODE_896_length_8291_cov_100.567387:1324-1956(+)	SRR10277371	unclassified_Root						GB_GCA_020248505.1_JADCHL010000034.1	Bacteria	Pseudomonadota	Gammaproteobacteria	Burkholderiales	Burkholderiaceae	UBA4657	UBA4657 sp002405475	95.584	634	24	4	1	632	7	638	0	1013
16S_rRNA::SRR10277372_NODE_5373_length_2564_cov_4.181347:440-1947(-)	SRR10277372	Bacteria	Actinomycetota	Actinomycetia	unclassified_Actinomycetia			RS_GCF_023243075.1_NZ_JALKFZ020000069.1	Bacteria	Actinomycetota	Actinomycetia	Mycobacteriales	Frankiaceae	Frankia	Frankia sp023243075	94.65	1514	67	10	1	1507	2	1508	0	2335
16S_rRNA::SRR10277372_NODE_2268_length_5829_cov_39.139418:3922-5421(-)	SRR10277372	Bacteria	Pseudomonadota	Alphaproteobacteria	Rhizobiales	Beijerinckiaceae	Lichenihabitans	RS_GCF_021730615.1_NZ_JAJLMN010000001.1	Bacteria	Pseudomonadota	Alphaproteobacteria	Rhizobiales	Beijerinckiaceae	Lichenihabitans	Lichenihabitans sp021730615	95.864	1499	47	8	1	1499	1	1484	0	2410
16S_rRNA::SRR10277372_NODE_80_length_35284_cov_98.531068:3459-5014(-)	SRR10277372	unclassified_Root						#N/A
16S_rRNA::SRR10277372_NODE_5099_length_2734_cov_12.247854:760-2277(+)	SRR10277372	Bacteria	Bacteroidota	Bacteroidia	Sphingobacteriales	Sphingobacteriaceae	Mucilaginibacter_A	RS_GCF_014773265.1_NZ_JACWMY010000030.1	Bacteria	Bacteroidota	Bacteroidia	Sphingobacteriales	Sphingobacteriaceae	Mucilaginibacter	Mucilaginibacter pankratovii	95.128	1519	72	2	1	1517	1	1519	0	2394
16S_rRNA::SRR10277372_NODE_9751_length_1391_cov_2.910928:0-587(-)	SRR10277372	Bacteria	Bacteroidota	Bacteroidia	Cytophagales	Hymenobacteraceae	Hymenobacter	RS_GCF_007713685.1_NZ_VMRJ01000010.1	Bacteria	Bacteroidota	Bacteroidia	Cytophagales	Hymenobacteraceae	Hymenobacter	Hymenobacter setariae	96.954	591	12	6	1	587	1	589	0	987
16S_rRNA::SRR10277372_NODE_6776_length_1987_cov_8.302277:0-480(+)	SRR10277372	Bacteria	Pseudomonadota	Alphaproteobacteria	Acetobacterales	Acetobacteraceae	unclassified_Acetobacteraceae	RS_GCF_020567705.1_NZ_JAJDJU010000048.1	Bacteria	Pseudomonadota	Alphaproteobacteria	Acetobacterales	Acetobacteraceae	Acidocella	Acidocella sp020567705	96.458	480	15	2	1	480	1005	1482	0	791
16S_rRNA::SRR10277372_NODE_37460_length_461_cov_18.298030:0-461(-)	SRR10277372	Bacteria	Pseudomonadota	Alphaproteobacteria	Acetobacterales	Acetobacteraceae	unclassified_Acetobacteraceae	GB_GCA_024508355.1_JAMZEJ010000015.1	Bacteria	Pseudomonadota	Alphaproteobacteria	Acetobacterales	Acetobacteraceae	KSS12	KSS12 sp024508355	96.544	463	12	4	1	461	445	905	0	763
16S_rRNA::SRR10277372_NODE_3069_length_4512_cov_4.363698:0-473(+)	SRR10277372	Bacteria	Bacteroidota	Bacteroidia	Cytophagales	Hymenobacteraceae	Hymenobacter	RS_GCF_004684095.1_NZ_SRII01000039.1	Bacteria	Bacteroidota	Bacteroidia	Cytophagales	Hymenobacteraceae	Hymenobacter	Hymenobacter sp004684095	99.366	473	3	0	1	473	1041	1513	0	857
16S_rRNA::SRR10277372_NODE_113_length_30465_cov_174.104275:21243-22800(+)	SRR10277372	unclassified_Root						#N/A
16S_rRNA::SRR10277372_NODE_1788_length_7078_cov_40.978642:447-999(+)	SRR10277372	unclassified_Root						#N/A
16S_rRNA::SRR10277372_NODE_1788_length_7078_cov_40.978642:1150-1799(+)	SRR10277372	unclassified_Root						#N/A
16S_rRNA::SRR10277372_NODE_2246_length_5857_cov_56.740951:2552-3480(-)	SRR10277372	unclassified_Root						GB_GCA_021839165.1_JAKCBS010000133.1	Bacteria	Actinomycetota	Acidimicrobiia	Acidimicrobiales	Acidimicrobiaceae	JABEUN01	JABEUN01 sp021842145	95.489	931	34	8	1	928	869	1794	0	1480
16S_rRNA::SRR10277372_NODE_1788_length_7078_cov_40.978642:3553-4001(+)	SRR10277372	unclassified_Root						#N/A
16S_rRNA::SRR10277372_NODE_2246_length_5857_cov_56.740951:3712-4343(-)	SRR10277372	unclassified_Root						GB_GCA_021839165.1_JAKCBS010000133.1	Bacteria	Actinomycetota	Acidimicrobiia	Acidimicrobiales	Acidimicrobiaceae	JABEUN01	JABEUN01 sp021842145	95.899	634	19	6	1	631	7	636	0	1020
16S_rRNA::SRR10277373_NODE_3247_length_4103_cov_93.153409:612-2140(+)	SRR10277373	unclassified_Root						RS_GCF_004153225.1_NZ_SEMB01000080.1	Bacteria	Bacillota	Bacilli	Bacillales_K	Sporolactobacillaceae	Sporolactobacillus	Sporolactobacillus sp004153225	94.558	147	8	0	840	986	796	942	2.5e-57	228
16S_rRNA::SRR10277373_NODE_579_length_20602_cov_4.557989:3931-5448(+)	SRR10277373	Bacteria	Bacteroidota	Bacteroidia	Sphingobacteriales	Sphingobacteriaceae	Mucilaginibacter_A	RS_GCF_014773265.1_NZ_JACWMY010000030.1	Bacteria	Bacteroidota	Bacteroidia	Sphingobacteriales	Sphingobacteriaceae	Mucilaginibacter	Mucilaginibacter pankratovii	95.063	1519	73	2	1	1517	1	1519	0	2388
16S_rRNA::SRR10277373_NODE_8951_length_1189_cov_71.261023:0-1188(+)	SRR10277373	Bacteria	Pseudomonadota	Alphaproteobacteria	Rhizobiales	Beijerinckiaceae	Lichenihabitans	RS_GCF_021730615.1_NZ_JAJLMN010000001.1	Bacteria	Pseudomonadota	Alphaproteobacteria	Rhizobiales	Beijerinckiaceae	Lichenihabitans	Lichenihabitans sp021730615	96.131	1189	38	5	1	1188	303	1484	0	1934
16S_rRNA::SRR10277373_NODE_1852_length_8051_cov_3.911456:7384-8050(+)	SRR10277373	Bacteria	Acidobacteriota	Terriglobia	Terriglobales	Acidobacteriaceae	unclassified_Acidobacteriaceae	RS_GCF_003858395.1_NZ_QWEV01000005.1-#2	Bacteria	Acidobacteriota	Terriglobia	Terriglobales	Acidobacteriaceae	EB88	EB88 sp003858395	97.898	666	14	0	1	666	1	666	0	1153
16S_rRNA::SRR10277373_NODE_8602_length_1248_cov_1.988265:775-1248(-)	SRR10277373	Bacteria	Bacteroidota	Bacteroidia	Cytophagales	Hymenobacteraceae	Hymenobacter	RS_GCF_004684095.1_NZ_SRII01000039.1	Bacteria	Bacteroidota	Bacteroidia	Cytophagales	Hymenobacteraceae	Hymenobacter	Hymenobacter sp004684095	99.366	473	3	0	1	473	1041	1513	0	857
16S_rRNA::SRR10277373_NODE_18642_length_546_cov_1.672098:2-545(-)	SRR10277373	Bacteria	Bacteroidota	Bacteroidia	Cytophagales	Hymenobacteraceae	Hymenobacter	RS_GCF_007713685.1_NZ_VMRJ01000010.1	Bacteria	Bacteroidota	Bacteroidia	Cytophagales	Hymenobacteraceae	Hymenobacter	Hymenobacter setariae	97.422	543	14	0	1	543	99	641	0	926
16S_rRNA::SRR10277373_NODE_30_length_69104_cov_236.516257:15830-17387(-)	SRR10277373	unclassified_Root						#N/A
16S_rRNA::SRR10277373_NODE_5592_length_2072_cov_29.683193:208-782(+)	SRR10277373	unclassified_Root						#N/A
16S_rRNA::SRR10277373_NODE_1656_length_8895_cov_61.772738:2948-3876(-)	SRR10277373	unclassified_Root						GB_GCA_021839165.1_JAKCBS010000133.1	Bacteria	Actinomycetota	Acidimicrobiia	Acidimicrobiales	Acidimicrobiaceae	JABEUN01	JABEUN01 sp021842145	96.017	929	33	4	1	928	869	1794	0	1507
16S_rRNA::SRR10277373_NODE_4053_length_3061_cov_84.682302:496-970(+)	SRR10277373	unclassified_Root						RS_GCF_016424485.1_NZ_JAELUP010000034.1	Bacteria	Bacillota	Bacilli	Paenibacillales	Paenibacillaceae	Paenibacillus_D	Paenibacillus_D roseus	96.429	56	2	0	413	468	1900	1955	2.83e-17	93.5
16S_rRNA::SRR10277373_NODE_1656_length_8895_cov_61.772738:4106-4738(-)	SRR10277373	unclassified_Root						GB_GCA_020248505.1_JADCHL010000034.1	Bacteria	Pseudomonadota	Gammaproteobacteria	Burkholderiales	Burkholderiaceae	UBA4657	UBA4657 sp002405475	95.584	634	24	4	1	632	7	638	0	1013
16S_rRNA::SRR10277374_NODE_7_length_123653_cov_5.871576:118657-120147(+)	SRR10277374	unclassified_Root						#N/A
16S_rRNA::SRR10277374_NODE_11976_length_915_cov_33.502326:4-915(+)	SRR10277374	unclassified_Root						#N/A
16S_rRNA::SRR10277374_NODE_1006_length_14236_cov_34.373034:13271-14236(+)	SRR10277374	unclassified_Root						#N/A
16S_rRNA::SRR10277374_NODE_207_length_42225_cov_158.938060:1624-3197(+)	SRR10277374	unclassified_Root						#N/A
16S_rRNA::SRR10277374_NODE_1638_length_7604_cov_22.146774:3210-3914(-)	SRR10277374	unclassified_Root						#N/A
16S_rRNA::SRR10277374_NODE_1638_length_7604_cov_22.146774:4100-4652(-)	SRR10277374	unclassified_Root						#N/A
16S_rRNA::SRR10277374_NODE_1454_length_8848_cov_26.197430:5752-6660(-)	SRR10277374	unclassified_Root						GB_GCA_021839165.1_JAKCBS010000133.1	Bacteria	Actinomycetota	Acidimicrobiia	Acidimicrobiales	Acidimicrobiaceae	JABEUN01	JABEUN01 sp021842145	95.39	911	34	8	1	908	869	1774	0	1443
16S_rRNA::SRR10277374_NODE_1638_length_7604_cov_22.146774:2367-2816(-)	SRR10277374	unclassified_Root						#N/A
16S_rRNA::SRR10277374_NODE_4600_length_2132_cov_4.826673:1674-2105(-)	SRR10277374	unclassified_Root						#N/A
16S_rRNA::SRR10277374_NODE_1454_length_8848_cov_26.197430:6892-7523(-)	SRR10277374	unclassified_Root						GB_GCA_021839165.1_JAKCBS010000133.1	Bacteria	Actinomycetota	Acidimicrobiia	Acidimicrobiales	Acidimicrobiaceae	JABEUN01	JABEUN01 sp021842145	95.899	634	19	6	1	631	7	636	0	1020
16S_rRNA::SRR10277375_NODE_1554_length_4215_cov_24.928125:2070-3598(-)	SRR10277375	unclassified_Root						RS_GCF_004153225.1_NZ_SEMB01000080.1	Bacteria	Bacillota	Bacilli	Bacillales_K	Sporolactobacillaceae	Sporolactobacillus	Sporolactobacillus sp004153225	94.558	147	8	0	840	986	796	942	2.5e-57	228
16S_rRNA::SRR10277375_NODE_980_length_7645_cov_2.732148:3624-5141(+)	SRR10277375	Bacteria	Bacteroidota	Bacteroidia	Sphingobacteriales	Sphingobacteriaceae	unclassified_Sphingobacteriaceae	#N/A
16S_rRNA::SRR10277375_NODE_5728_length_769_cov_2.494398:1-768(+)	SRR10277375	unclassified_Root						#N/A
16S_rRNA::SRR10277375_NODE_1881_length_3323_cov_1.734394:2472-3015(+)	SRR10277375	Bacteria	Acidobacteriota	Terriglobia	Terriglobales	Acidobacteriaceae	unclassified_Acidobacteriaceae	RS_GCF_003858395.1_NZ_QWEV01000005.1-#2	Bacteria	Acidobacteriota	Terriglobia	Terriglobales	Acidobacteriaceae	EB88	EB88 sp003858395	98.519	540	8	0	1	540	1	540	0	953
16S_rRNA::SRR10277375_NODE_2764_length_2059_cov_2.530439:0-467(+)	SRR10277375	Bacteria	Acidobacteriota	Terriglobia	Terriglobales	Acidobacteriaceae	unclassified_Acidobacteriaceae	RS_GCF_003858395.1_NZ_QWEV01000005.1-#2	Bacteria	Acidobacteriota	Terriglobia	Terriglobales	Acidobacteriaceae	EB88	EB88 sp003858395	98.501	467	7	0	1	467	1033	1499	0	824
16S_rRNA::SRR10277375_NODE_79_length_80659_cov_115.928056:59180-60753(-)	SRR10277375	unclassified_Root						#N/A
16S_rRNA::SRR10277375_NODE_2593_length_2210_cov_11.494664:1445-2019(-)	SRR10277375	unclassified_Root						#N/A
16S_rRNA::SRR10277375_NODE_1443_length_4677_cov_21.536348:1816-2744(-)	SRR10277375	unclassified_Root						GB_GCA_021839165.1_JAKCBS010000133.1	Bacteria	Actinomycetota	Acidimicrobiia	Acidimicrobiales	Acidimicrobiaceae	JABEUN01	JABEUN01 sp021842145	96.017	929	33	4	1	928	869	1794	0	1507
16S_rRNA::SRR10277375_NODE_2675_length_2131_cov_30.661368:519-993(-)	SRR10277375	unclassified_Root						RS_GCF_016424485.1_NZ_JAELUP010000034.1	Bacteria	Bacillota	Bacilli	Paenibacillales	Paenibacillaceae	Paenibacillus_D	Paenibacillus_D roseus	96.429	56	2	0	413	468	1900	1955	2.83e-17	93.5
16S_rRNA::SRR10277375_NODE_1443_length_4677_cov_21.536348:2974-3606(-)	SRR10277375	unclassified_Root						GB_GCA_020248505.1_JADCHL010000034.1	Bacteria	Pseudomonadota	Gammaproteobacteria	Burkholderiales	Burkholderiaceae	UBA4657	UBA4657 sp002405475	95.584	634	24	4	1	632	7	638	0	1013
16S_rRNA::SRR10277376_NODE_2265_length_1942_cov_29.650238:786-1942(-)	SRR10277376	unclassified_Root						#N/A
16S_rRNA::SRR10277376_NODE_6445_length_733_cov_3.064897:16-733(+)	SRR10277376	Bacteria	Pseudomonadota	Alphaproteobacteria	Acetobacterales	Acetobacteraceae	unclassified_Acetobacteraceae	GB_GCA_000759655.1_JPYW01001595.1	Bacteria	Pseudomonadota	Alphaproteobacteria	Acetobacterales	Acetobacteraceae	Acidicaldus	Acidicaldus organivorans	96.028	705	26	2	14	717	129	832	0	1146
16S_rRNA::SRR10277376_NODE_2064_length_2148_cov_2.660774:1662-2148(-)	SRR10277376	Bacteria	Pseudomonadota	Alphaproteobacteria	Rhizobiales	Beijerinckiaceae	Lichenihabitans	RS_GCF_021730615.1_NZ_JAJLMN010000001.1-#2	Bacteria	Pseudomonadota	Alphaproteobacteria	Rhizobiales	Beijerinckiaceae	Lichenihabitans	Lichenihabitans sp021730615	99.177	486	2	2	1	486	997	1480	0	874
16S_rRNA::SRR10277376_NODE_12824_length_445_cov_2.661538:0-445(-)	SRR10277376	Bacteria	unclassified_Bacteria					#N/A
16S_rRNA::SRR10277376_NODE_74_length_65811_cov_221.953358:2874-4431(+)	SRR10277376	unclassified_Root						#N/A
16S_rRNA::SRR10277376_NODE_1347_length_4340_cov_15.249708:2470-3044(-)	SRR10277376	unclassified_Root						#N/A
16S_rRNA::SRR10277376_NODE_7429_length_657_cov_43.938538:230-653(+)	SRR10277376	unclassified_Root						#N/A
16S_rRNA::SRR10277376_NODE_965_length_8227_cov_24.301762:5189-6117(-)	SRR10277376	unclassified_Root						GB_GCA_021839165.1_JAKCBS010000133.1	Bacteria	Actinomycetota	Acidimicrobiia	Acidimicrobiales	Acidimicrobiaceae	JABEUN01	JABEUN01 sp021842145	96.017	929	33	4	1	928	869	1794	0	1507
16S_rRNA::SRR10277376_NODE_965_length_8227_cov_24.301762:6346-6979(-)	SRR10277376	unclassified_Root						GB_GCA_020248505.1_JADCHL010000034.1	Bacteria	Pseudomonadota	Gammaproteobacteria	Burkholderiales	Burkholderiaceae	UBA4657	UBA4657 sp002405475	95.433	635	25	4	1	633	7	639	0	1009
16S_rRNA::SRR10277377_NODE_1938_length_2295_cov_13.455357:453-1937(+)	SRR10277377	unclassified_Root						#N/A
16S_rRNA::SRR10277377_NODE_7585_length_576_cov_26.585413:0-576(+)	SRR10277377	unclassified_Root						GB_GCA_023263105.1_JALQXR010000396.1	Bacteria	Pseudomonadota	Alphaproteobacteria	Rhodobacterales	Rhodobacteraceae	JALQXR01	JALQXR01 sp023263105	98.058	103	2	0	474	576	780	882	2.6e-43	180
16S_rRNA::SRR10277377_NODE_363_length_29125_cov_254.464224:26593-28150(+)	SRR10277377	unclassified_Root						#N/A
16S_rRNA::SRR10277377_NODE_569_length_16715_cov_15.919208:2603-3177(-)	SRR10277377	unclassified_Root						#N/A
16S_rRNA::SRR10277377_NODE_9328_length_485_cov_50.274419:4-427(-)	SRR10277377	unclassified_Root						#N/A
16S_rRNA::SRR10277377_NODE_828_length_8623_cov_67.483310:2354-3282(+)	SRR10277377	unclassified_Root						GB_GCA_021839165.1_JAKCBS010000133.1	Bacteria	Actinomycetota	Acidimicrobiia	Acidimicrobiales	Acidimicrobiaceae	JABEUN01	JABEUN01 sp021842145	96.017	929	33	4	1	928	869	1794	0	1507
16S_rRNA::SRR10277377_NODE_828_length_8623_cov_67.483310:1492-2124(+)	SRR10277377	unclassified_Root						GB_GCA_020248505.1_JADCHL010000034.1	Bacteria	Pseudomonadota	Gammaproteobacteria	Burkholderiales	Burkholderiaceae	UBA4657	UBA4657 sp002405475	95.584	634	24	4	1	632	7	638	0	1013
16S_rRNA::SRR10277378_NODE_2851_length_1514_cov_18.934202:358-1514(-)	SRR10277378	unclassified_Root						#N/A
16S_rRNA::SRR10277378_NODE_566_length_16794_cov_243.005616:80-1637(+)	SRR10277378	unclassified_Root						#N/A
16S_rRNA::SRR10277378_NODE_772_length_10284_cov_9.703490:1446-2020(-)	SRR10277378	unclassified_Root						#N/A
16S_rRNA::SRR10277378_NODE_11130_length_485_cov_40.132558:58-480(+)	SRR10277378	unclassified_Root						#N/A
16S_rRNA::SRR10277378_NODE_870_length_8375_cov_35.451082:2091-3019(+)	SRR10277378	unclassified_Root						GB_GCA_021839165.1_JAKCBS010000133.1	Bacteria	Actinomycetota	Acidimicrobiia	Acidimicrobiales	Acidimicrobiaceae	JABEUN01	JABEUN01 sp021842145	95.156	929	41	4	1	928	869	1794	0	1463
16S_rRNA::SRR10277378_NODE_870_length_8375_cov_35.451082:1229-1861(+)	SRR10277378	unclassified_Root						GB_GCA_020248505.1_JADCHL010000034.1	Bacteria	Pseudomonadota	Gammaproteobacteria	Burkholderiales	Burkholderiaceae	UBA4657	UBA4657 sp002405475	95.584	634	24	4	1	632	7	638	0	1013
16S_rRNA::SRR10277379_NODE_1109_length_6134_cov_4.303010:4460-5959(-)	SRR10277379	unclassified_Root						#N/A
16S_rRNA::SRR10277379_NODE_3836_length_1282_cov_15.824776:126-1282(-)	SRR10277379	unclassified_Root						#N/A
16S_rRNA::SRR10277379_NODE_3194_length_1485_cov_2.785315:0-942(-)	SRR10277379	Bacteria	Bacteroidota	Bacteroidia	Sphingobacteriales	Sphingobacteriaceae	Mucilaginibacter_A	GB_GCA_902168085.1_CABHOP010000084.1	Bacteria	Bacteroidota	Bacteroidia	Chitinophagales	Chitinophagaceae	Flavipsychrobacter	Flavipsychrobacter sp902168085	94.715	946	44	5	1	942	1	944	0	1465
16S_rRNA::SRR10277379_NODE_623_length_15889_cov_254.820702:2774-4331(+)	SRR10277379	unclassified_Root						#N/A
16S_rRNA::SRR10277379_NODE_845_length_10299_cov_7.982038:1445-2019(-)	SRR10277379	unclassified_Root						#N/A
16S_rRNA::SRR10277379_NODE_18703_length_440_cov_1.553247:0-434(+)	SRR10277379	Bacteria	Acidobacteriota	Terriglobia	Terriglobales	Acidobacteriaceae	unclassified_Acidobacteriaceae	GB_GCA_019689715.1_JADGGY010000015.1	Bacteria	Acidobacteriota	Terriglobia	Terriglobales	Acidobacteriaceae	Pseudacidobacterium	Pseudacidobacterium ailaaui	99.515	206	1	0	1	206	326	531	2.29e-102	375
16S_rRNA::SRR10277379_NODE_16273_length_485_cov_35.155814:58-481(+)	SRR10277379	unclassified_Root						#N/A
16S_rRNA::SRR10277379_NODE_955_length_8102_cov_16.504039:856-1784(+)	SRR10277379	unclassified_Root						GB_GCA_021839165.1_JAKCBS010000133.1	Bacteria	Actinomycetota	Acidimicrobiia	Acidimicrobiales	Acidimicrobiaceae	JABEUN01	JABEUN01 sp021842145	96.017	929	33	4	1	928	869	1794	0	1507
16S_rRNA::SRR10277379_NODE_955_length_8102_cov_16.504039:29-626(+)	SRR10277379	unclassified_Root						GB_GCA_020248505.1_JADCHL010000034.1	Bacteria	Pseudomonadota	Gammaproteobacteria	Burkholderiales	Burkholderiaceae	UBA4657	UBA4657 sp002405475	95.326	599	24	4	1	597	42	638	0	948
16S_rRNA::SRR10277380_NODE_8681_length_2062_cov_5.932735:1-1519(+)	SRR10277380	unclassified_Root						#N/A
16S_rRNA::SRR10277380_NODE_10997_length_1743_cov_57.134479:239-1688(+)	SRR10277380	Bacteria	unclassified_Bacteria					RS_GCF_006538265.1_NZ_BJKH01000004.1	Bacteria	Actinomycetota	Actinomycetia	Actinomycetales	Bifidobacteriaceae	Bifidobacterium	Bifidobacterium animalis	98.404	1253	20	0	197	1449	224	1476	0	2204
16S_rRNA::SRR10277380_NODE_14241_length_1464_cov_478.386089:61-1412(+)	SRR10277380	Bacteria	Bacillota	Bacilli	Mycoplasmatales	Mycoplasmoidaceae	Eperythrozoon_A	RS_GCF_000277795.1_NC_018149.1	Bacteria	Bacillota	Bacilli	Mycoplasmatales	Mycoplasmoidaceae	Eperythrozoon_A	Eperythrozoon_A wenyonii	99.852	1351	2	0	1	1351	1	1351	0	2484
16S_rRNA::SRR10277380_NODE_22154_length_1096_cov_45.422671:0-1096(+)	SRR10277380	Bacteria	unclassified_Bacteria					#N/A
16S_rRNA::SRR10277380_NODE_12492_length_1601_cov_15.681759:518-1601(+)	SRR10277380	Bacteria	unclassified_Bacteria					#N/A
16S_rRNA::SRR10277380_NODE_30481_length_899_cov_8.420616:0-899(+)	SRR10277380	Bacteria	Bacillota	Bacilli	Mycoplasmatales	Mycoplasmoidaceae	Eperythrozoon_B	RS_GCF_001645765.1_NZ_LWUJ01000012.1	Bacteria	Bacillota	Bacilli	Mycoplasmatales	Mycoplasmoidaceae	Eperythrozoon_B	Eperythrozoon_B haemobos	97.889	900	18	1	1	899	8	907	0	1555
16S_rRNA::SRR10277380_NODE_55720_length_635_cov_42.508621:0-634(+)	SRR10277380	Bacteria	Bacillota_A	Clostridia	Oscillospirales	Oscillospiraceae	Faecousia	GB_GCA_022786965.1_JALFXH010000042.1	Bacteria	Bacillota_A	Clostridia	Oscillospirales	Oscillospiraceae	Faecousia	Faecousia sp022786965	98.896	634	7	0	1	634	311	944	0	1133
16S_rRNA::SRR10277380_NODE_38956_length_779_cov_5.814917:91-779(+)	SRR10277380	Bacteria	unclassified_Bacteria					#N/A
16S_rRNA::SRR10277380_NODE_30786_length_894_cov_3.904648:51-894(+)	SRR10277380	Archaea	Methanobacteriota	Methanobacteria	Methanobacteriales	Methanobacteriaceae	Methanobrevibacter_A	GB_GCA_017381935.1_JAFOBG010000058.1	Bacteria	Bacteroidota	Bacteroidia	Bacteroidales	Rikenellaceae	Alistipes	Alistipes sp017381935	97.739	752	13	2	94	843	77	826	0	1291
16S_rRNA::SRR10277380_NODE_69_length_64992_cov_261.110399:6186-7743(+)	SRR10277380	unclassified_Root						#N/A
16S_rRNA::SRR10277380_NODE_3189_length_4048_cov_15.620336:3259-3833(-)	SRR10277380	unclassified_Root						#N/A
16S_rRNA::SRR10277380_NODE_2411_length_4895_cov_16.826446:2827-3250(-)	SRR10277380	unclassified_Root						#N/A
16S_rRNA::SRR10277380_NODE_93279_length_463_cov_1.531863:4-463(+)	SRR10277380	unclassified_Root						#N/A
16S_rRNA::SRR10277380_NODE_1404_length_7455_cov_26.422027:4667-5141(-)	SRR10277380	unclassified_Root						RS_GCF_016424485.1_NZ_JAELUP010000034.1	Bacteria	Bacillota	Bacilli	Paenibacillales	Paenibacillaceae	Paenibacillus_D	Paenibacillus_D roseus	94.643	56	3	0	413	468	1900	1955	1.32e-15	87.9
16S_rRNA::SRR10277380_NODE_16985_length_1302_cov_2107.708901:28-846(-)	SRR10277380	Eukaryota	Mus					RS_GCF_009469695.1_NZ_SSSR01000037.1	Bacteria	Pseudomonadota	Gammaproteobacteria	Burkholderiales	Rhodocyclaceae	Propionivibrio	Propionivibrio limicola	100	818	0	0	1	818	896	1713	0	1511
16S_rRNA::SRR10277380_NODE_10923_length_1753_cov_2.496466:1025-1715(-)	SRR10277380	unclassified_Root						GB_GCA_021839165.1_JAKCBS010000133.1	Bacteria	Actinomycetota	Acidimicrobiia	Acidimicrobiales	Acidimicrobiaceae	JABEUN01	JABEUN01 sp021842145	95.08	691	30	4	1	690	1107	1794	0	1085
16S_rRNA::SRR10277381_NODE_2390_length_1970_cov_12.852219:0-1156(+)	SRR10277381	unclassified_Root						#N/A
16S_rRNA::SRR10277381_NODE_3101_length_1462_cov_2.237385:0-906(-)	SRR10277381	Bacteria	Pseudomonadota	unclassified_Pseudomonadota				#N/A
16S_rRNA::SRR10277381_NODE_54_length_65817_cov_218.055746:2874-4431(+)	SRR10277381	unclassified_Root						#N/A
16S_rRNA::SRR10277381_NODE_1725_length_3234_cov_7.296634:1451-2025(-)	SRR10277381	unclassified_Root						#N/A
16S_rRNA::SRR10277381_NODE_11501_length_485_cov_24.604651:58-481(+)	SRR10277381	unclassified_Root						#N/A
16S_rRNA::SRR10277381_NODE_1649_length_3508_cov_4.485375:2373-3301(-)	SRR10277381	unclassified_Root						GB_GCA_021839165.1_JAKCBS010000133.1	Bacteria	Actinomycetota	Acidimicrobiia	Acidimicrobiales	Acidimicrobiaceae	JABEUN01	JABEUN01 sp021842145	96.017	929	33	4	1	928	869	1794	0	1507
16S_rRNA::SRR10277381_NODE_2999_length_1513_cov_15.069959:824-1298(+)	SRR10277381	unclassified_Root						RS_GCF_016424485.1_NZ_JAELUP010000034.1	Bacteria	Bacillota	Bacilli	Paenibacillales	Paenibacillaceae	Paenibacillus_D	Paenibacillus_D roseus	96.429	56	2	0	413	468	1900	1955	2.83e-17	93.5
16S_rRNA::SRR10277382_NODE_1121_length_7253_cov_3.953459:5750-7253(-)	SRR10277382	Bacteria	Bacteroidota	Bacteroidia	unclassified_Bacteroidia			RS_GCF_007713685.1_NZ_VMRJ01000010.1	Bacteria	Bacteroidota	Bacteroidia	Cytophagales	Hymenobacteraceae	Hymenobacter	Hymenobacter setariae	94.636	1510	71	10	1	1503	7	1513	0	2331
16S_rRNA::SRR10277382_NODE_2981_length_1813_cov_4.423208:0-904(-)	SRR10277382	unclassified_Root						#N/A
16S_rRNA::SRR10277382_NODE_3840_length_1407_cov_8.498521:0-948(-)	SRR10277382	unclassified_Root						#N/A
16S_rRNA::SRR10277382_NODE_971_length_8957_cov_2.811166:0-942(-)	SRR10277382	Bacteria	Bacteroidota	Bacteroidia	Sphingobacteriales	Sphingobacteriaceae	Mucilaginibacter_A	GB_GCA_902168085.1_CABHOP010000084.1	Bacteria	Bacteroidota	Bacteroidia	Chitinophagales	Chitinophagaceae	Flavipsychrobacter	Flavipsychrobacter sp902168085	94.72	947	42	7	1	942	1	944	0	1465
16S_rRNA::SRR10277382_NODE_162_length_56267_cov_4.846332:55522-56267(+)	SRR10277382	Bacteria	Acidobacteriota	Terriglobia	Terriglobales	Acidobacteriaceae	unclassified_Acidobacteriaceae	RS_GCF_003858395.1_NZ_QWEV01000005.1-#2	Bacteria	Acidobacteriota	Terriglobia	Terriglobales	Acidobacteriaceae	EB88	EB88 sp003858395	97.987	745	15	0	1	745	1	745	0	1293
16S_rRNA::SRR10277382_NODE_11905_length_514_cov_11.111111:0-513(+)	SRR10277382	Bacteria	Pseudomonadota	unclassified_Pseudomonadota				#N/A
16S_rRNA::SRR10277382_NODE_7250_length_812_cov_1.389696:6-533(+)	SRR10277382	Bacteria	Actinomycetota	Actinomycetia	unclassified_Actinomycetia			RS_GCF_002150765.1_NZ_MUYM01000111.1	Bacteria	Actinomycetota	Actinomycetia	Mycobacteriales	Pseudonocardiaceae	Lentzea	Lentzea kentuckyensis	95.728	515	21	1	11	525	452	965	0	828
16S_rRNA::SRR10277382_NODE_2021_length_2857_cov_3.348680:0-453(+)	SRR10277382	Bacteria	Bacteroidota	Bacteroidia	Cytophagales	Hymenobacteraceae	Hymenobacter	RS_GCF_004684095.1_NZ_SRII01000039.1	Bacteria	Bacteroidota	Bacteroidia	Cytophagales	Hymenobacteraceae	Hymenobacter	Hymenobacter sp004684095	99.338	453	3	0	1	453	1061	1513	0	821
16S_rRNA::SRR10277382_NODE_114_length_66927_cov_123.732459:63796-65353(+)	SRR10277382	unclassified_Root						#N/A
16S_rRNA::SRR10277382_NODE_953_length_9146_cov_10.303377:3560-4134(+)	SRR10277382	unclassified_Root						#N/A
16S_rRNA::SRR10277382_NODE_1097_length_7434_cov_26.062475:3558-4486(+)	SRR10277382	unclassified_Root						GB_GCA_021839165.1_JAKCBS010000133.1	Bacteria	Actinomycetota	Acidimicrobiia	Acidimicrobiales	Acidimicrobiaceae	JABEUN01	JABEUN01 sp021842145	96.017	929	33	4	1	928	869	1794	0	1507
16S_rRNA::SRR10277382_NODE_953_length_9146_cov_10.303377:6632-7106(+)	SRR10277382	unclassified_Root						RS_GCF_016424485.1_NZ_JAELUP010000034.1	Bacteria	Bacillota	Bacilli	Paenibacillales	Paenibacillaceae	Paenibacillus_D	Paenibacillus_D roseus	96.429	56	2	0	413	468	1900	1955	2.83e-17	93.5
16S_rRNA::SRR10277382_NODE_1097_length_7434_cov_26.062475:2696-3328(+)	SRR10277382	unclassified_Root						GB_GCA_020248505.1_JADCHL010000034.1	Bacteria	Pseudomonadota	Gammaproteobacteria	Burkholderiales	Burkholderiaceae	UBA4657	UBA4657 sp002405475	95.584	634	24	4	1	632	7	638	0	1013
16S_rRNA::SRR10277383_NODE_5_length_213182_cov_5.203039:2704-4204(-)	SRR10277383	Bacteria	Acidobacteriota	Terriglobia	Terriglobales	Acidobacteriaceae	unclassified_Acidobacteriaceae	GB_GCA_019689715.1_JADGGY010000015.1	Bacteria	Acidobacteriota	Terriglobia	Terriglobales	Acidobacteriaceae	Pseudacidobacterium	Pseudacidobacterium ailaaui	95.267	1500	66	5	2	1500	1	1496	0	2372
16S_rRNA::SRR10277383_NODE_1814_length_3571_cov_14.419795:28-1550(+)	SRR10277383	unclassified_Root						#N/A
16S_rRNA::SRR10277383_NODE_791_length_11632_cov_3.139242:8200-9717(-)	SRR10277383	Bacteria	Bacteroidota	Bacteroidia	Sphingobacteriales	Sphingobacteriaceae	unclassified_Sphingobacteriaceae	RS_GCF_012849215.1_NZ_CP051682.1-#2	Bacteria	Bacteroidota	Bacteroidia	Sphingobacteriales	Sphingobacteriaceae	Mucilaginibacter	Mucilaginibacter sp012849215	94.997	1519	71	5	1	1517	1	1516	0	2379
16S_rRNA::SRR10277383_NODE_3674_length_1340_cov_3.038132:611-1339(+)	SRR10277383	unclassified_Root						#N/A
16S_rRNA::SRR10277383_NODE_119_length_68699_cov_171.378169:15657-17214(-)	SRR10277383	unclassified_Root						#N/A
16S_rRNA::SRR10277383_NODE_2276_length_2526_cov_7.961959:1437-2011(-)	SRR10277383	unclassified_Root						#N/A
16S_rRNA::SRR10277383_NODE_1101_length_7436_cov_38.267579:3560-4488(+)	SRR10277383	unclassified_Root						GB_GCA_021839165.1_JAKCBS010000133.1	Bacteria	Actinomycetota	Acidimicrobiia	Acidimicrobiales	Acidimicrobiaceae	JABEUN01	JABEUN01 sp021842145	96.017	929	33	4	1	928	869	1794	0	1507
16S_rRNA::SRR10277383_NODE_1732_length_3857_cov_19.052341:1964-2479(-)	SRR10277383	unclassified_Root						RS_GCF_016424485.1_NZ_JAELUP010000034.1	Bacteria	Bacillota	Bacilli	Paenibacillales	Paenibacillaceae	Paenibacillus_D	Paenibacillus_D roseus	96.429	56	2	0	454	509	1900	1955	3.09e-17	93.5
16S_rRNA::SRR10277383_NODE_1101_length_7436_cov_38.267579:2698-3330(+)	SRR10277383	unclassified_Root						GB_GCA_020248505.1_JADCHL010000034.1	Bacteria	Pseudomonadota	Gammaproteobacteria	Burkholderiales	Burkholderiaceae	UBA4657	UBA4657 sp002405475	95.584	634	24	4	1	632	7	638	0	1013
16S_rRNA::SRR10277384_NODE_2_length_1074725_cov_8.211771:741544-743043(-)	SRR10277384	Bacteria	Acidobacteriota	Terriglobia	Terriglobales	Acidobacteriaceae	unclassified_Acidobacteriaceae	RS_GCF_003858395.1_NZ_QWEV01000005.1-#2	Bacteria	Acidobacteriota	Terriglobia	Terriglobales	Acidobacteriaceae	EB88	EB88 sp003858395	98.132	1499	28	0	1	1499	1	1499	0	2614
16S_rRNA::SRR10277384_NODE_6_length_305366_cov_6.229137:122887-124404(-)	SRR10277384	Bacteria	Bacteroidota	Bacteroidia	Sphingobacteriales	Sphingobacteriaceae	Mucilaginibacter_A	RS_GCF_009754905.2_NZ_CP066775.1	Bacteria	Bacteroidota	Bacteroidia	Sphingobacteriales	Sphingobacteriaceae	Mucilaginibacter	Mucilaginibacter ginkgonis	95.197	1520	69	4	1	1517	1	1519	0	2399
16S_rRNA::SRR10277384_NODE_271_length_54879_cov_4.943414:28834-30345(-)	SRR10277384	Bacteria	Bacteroidota	Bacteroidia	Cytophagales	Hymenobacteraceae	Hymenobacter	RS_GCF_007713685.1_NZ_VMRJ01000010.1	Bacteria	Bacteroidota	Bacteroidia	Cytophagales	Hymenobacteraceae	Hymenobacter	Hymenobacter setariae	98.416	1515	18	6	1	1511	1	1513	0	2660
16S_rRNA::SRR10277384_NODE_2753_length_5696_cov_3.548674:1677-3219(+)	SRR10277384	Bacteria	Gemmatimonadota	Gemmatimonadetes	Gemmatimonadales	Gemmatimonadaceae	Gemmatirosa	GB_GCA_019973575.1_BPUI01000002.1-#2	Bacteria	Gemmatimonadota	Gemmatimonadetes	Gemmatimonadales	Gemmatimonadaceae	Gemmatirosa	Gemmatirosa sp019973575	94.923	1556	52	18	1	1542	1	1543	0	2410
16S_rRNA::SRR10277384_NODE_9897_length_1630_cov_30.364456:341-1629(-)	SRR10277384	Bacteria	Pseudomonadota	Alphaproteobacteria	Acetobacterales	Acetobacteraceae	unclassified_Acetobacteraceae	#N/A
16S_rRNA::SRR10277384_NODE_9875_length_1632_cov_105.495820:380-1631(-)	SRR10277384	unclassified_Root						#N/A
16S_rRNA::SRR10277384_NODE_180_length_68980_cov_445.380782:51546-53103(+)	SRR10277384	unclassified_Root						#N/A
16S_rRNA::SRR10277384_NODE_622_length_26514_cov_81.759731:4238-4812(+)	SRR10277384	unclassified_Root						#N/A
16S_rRNA::SRR10277384_NODE_183_length_68546_cov_6.793469:25383-26458(-)	SRR10277384	unclassified_Root						#N/A
16S_rRNA::SRR10277384_NODE_1943_length_8158_cov_200.601287:5840-6768(-)	SRR10277384	unclassified_Root						GB_GCA_021839165.1_JAKCBS010000133.1	Bacteria	Actinomycetota	Acidimicrobiia	Acidimicrobiales	Acidimicrobiaceae	JABEUN01	JABEUN01 sp021842145	96.017	929	33	4	1	928	869	1794	0	1507
16S_rRNA::SRR10277384_NODE_622_length_26514_cov_81.759731:7393-7842(+)	SRR10277384	unclassified_Root						#N/A
16S_rRNA::SRR10277384_NODE_4003_length_3718_cov_162.631969:1138-1602(-)	SRR10277384	unclassified_Root						RS_GCF_016424485.1_NZ_JAELUP010000034.1	Bacteria	Bacillota	Bacilli	Paenibacillales	Paenibacillaceae	Paenibacillus_D	Paenibacillus_D roseus	96.429	56	2	0	403	458	1900	1955	2.77e-17	93.5
16S_rRNA::SRR10277384_NODE_2130_length_7475_cov_11.412138:5352-5929(+)	SRR10277384	unclassified_Root						GB_GCA_003243375.1_QFPP01000551.1	Bacteria	Pseudomonadota	Gammaproteobacteria	Burkholderiales	Burkholderiaceae_B	ALPHA2B	ALPHA2B sp005503065	97.921	529	7	4	48	574	1186	1712	0	913
16S_rRNA::SRR10277384_NODE_1943_length_8158_cov_200.601287:6998-7630(-)	SRR10277384	unclassified_Root						GB_GCA_020248505.1_JADCHL010000034.1	Bacteria	Pseudomonadota	Gammaproteobacteria	Burkholderiales	Burkholderiaceae	UBA4657	UBA4657 sp002405475	95.584	634	24	4	1	632	7	638	0	1013
16S_rRNA::SRR10277384_NODE_2130_length_7475_cov_11.412138:3213-3799(+)	SRR10277384	unclassified_Root						GB_GCA_000255595.2_AJGR01000523.1	Bacteria	Actinomycetota	Actinomycetia	Actinomycetales	Microbacteriaceae	Microbacterium	Microbacterium sp000411455	95.918	588	22	1	1	586	42	629	0	952
16S_rRNA::SRR10277385_NODE_2198_length_1981_cov_5.762201:504-1979(-)	SRR10277385	unclassified_Root						#N/A
16S_rRNA::SRR10277385_NODE_7321_length_601_cov_3.320513:1-601(-)	SRR10277385	Bacteria	Bacteroidota	Bacteroidia	Sphingobacteriales	Sphingobacteriaceae	unclassified_Sphingobacteriaceae	GB_GCA_013288465.1_JABDBT010000023.1	Bacteria	Bacteroidota	Bacteroidia	Sphingobacteriales	Sphingobacteriaceae	Mucilaginibacter	Mucilaginibacter sp013288465	97.5	600	15	0	1	600	898	1497	0	1026
16S_rRNA::SRR10277385_NODE_4645_length_905_cov_67.123529:0-471(+)	SRR10277385	unclassified_Root						#N/A
16S_rRNA::SRR10277385_NODE_7656_length_576_cov_39.771593:0-576(+)	SRR10277385	unclassified_Root						GB_GCA_023263105.1_JALQXR010000396.1	Bacteria	Pseudomonadota	Alphaproteobacteria	Rhodobacterales	Rhodobacteraceae	JALQXR01	JALQXR01 sp023263105	98.058	103	2	0	474	576	780	882	2.6e-43	180
16S_rRNA::SRR10277385_NODE_687_length_14150_cov_231.257822:5152-6709(+)	SRR10277385	unclassified_Root						#N/A
16S_rRNA::SRR10277385_NODE_1303_length_4426_cov_19.561199:2520-3094(-)	SRR10277385	unclassified_Root						#N/A
16S_rRNA::SRR10277385_NODE_1495_length_3282_cov_42.300589:126-549(+)	SRR10277385	unclassified_Root						#N/A
16S_rRNA::SRR10277385_NODE_10995_length_434_cov_2.746702:0-434(-)	SRR10277385	Bacteria	Bacteroidota	Bacteroidia	Sphingobacteriales	Sphingobacteriaceae	unclassified_Sphingobacteriaceae	RS_GCF_014773265.1_NZ_JACWMY010000030.1	Bacteria	Bacteroidota	Bacteroidia	Sphingobacteriales	Sphingobacteriaceae	Mucilaginibacter	Mucilaginibacter pankratovii	96.544	434	15	0	1	434	377	810	0	719
16S_rRNA::SRR10277385_NODE_1017_length_7426_cov_31.051553:2948-3876(-)	SRR10277385	unclassified_Root						GB_GCA_021839165.1_JAKCBS010000133.1	Bacteria	Actinomycetota	Acidimicrobiia	Acidimicrobiales	Acidimicrobiaceae	JABEUN01	JABEUN01 sp021842145	96.017	929	33	4	1	928	869	1794	0	1507
16S_rRNA::SRR10277385_NODE_1017_length_7426_cov_31.051553:4106-4738(-)	SRR10277385	unclassified_Root						GB_GCA_020248505.1_JADCHL010000034.1	Bacteria	Pseudomonadota	Gammaproteobacteria	Burkholderiales	Burkholderiaceae	UBA4657	UBA4657 sp002405475	95.584	634	24	4	1	632	7	638	0	1013
16S_rRNA::SRR10277386_NODE_1705_length_2885_cov_49.122968:897-2425(-)	SRR10277386	unclassified_Root						RS_GCF_004153225.1_NZ_SEMB01000080.1	Bacteria	Bacillota	Bacilli	Bacillales_K	Sporolactobacillaceae	Sporolactobacillus	Sporolactobacillus sp004153225	94.558	147	8	0	840	986	796	942	2.5e-57	228
16S_rRNA::SRR10277386_NODE_7235_length_630_cov_2.259130:1-630(+)	SRR10277386	Bacteria	Pseudomonadota	Alphaproteobacteria	Acetobacterales	Acetobacteraceae	unclassified_Acetobacteraceae	GB_GCA_000759655.1_JPYW01001595.1	Bacteria	Pseudomonadota	Alphaproteobacteria	Acetobacterales	Acetobacteraceae	Acidicaldus	Acidicaldus organivorans	96.338	628	21	2	3	629	206	832	0	1031
16S_rRNA::SRR10277386_NODE_895_length_8295_cov_27.913592:4833-5407(+)	SRR10277386	unclassified_Root						#N/A
16S_rRNA::SRR10277386_NODE_927_length_7816_cov_90.173560:2064-2992(+)	SRR10277386	unclassified_Root						GB_GCA_021839165.1_JAKCBS010000133.1	Bacteria	Actinomycetota	Acidimicrobiia	Acidimicrobiales	Acidimicrobiaceae	JABEUN01	JABEUN01 sp021842145	96.017	929	33	4	1	928	869	1794	0	1507
16S_rRNA::SRR10277386_NODE_1888_length_2519_cov_286.563312:1359-2500(+)	SRR10277386	unclassified_Root						#N/A
16S_rRNA::SRR10277386_NODE_927_length_7816_cov_90.173560:1202-1834(+)	SRR10277386	unclassified_Root						GB_GCA_020248505.1_JADCHL010000034.1	Bacteria	Pseudomonadota	Gammaproteobacteria	Burkholderiales	Burkholderiaceae	UBA4657	UBA4657 sp002405475	95.584	634	24	4	1	632	7	638	0	1013
16S_rRNA::SRR10277387_NODE_1041_length_6844_cov_8.104581:604-2106(+)	SRR10277387	unclassified_Root						#N/A
16S_rRNA::SRR10277387_NODE_3095_length_1409_cov_33.717134:461-1409(+)	SRR10277387	unclassified_Root						#N/A
16S_rRNA::SRR10277387_NODE_7633_length_585_cov_29.622642:0-471(+)	SRR10277387	unclassified_Root						#N/A
16S_rRNA::SRR10277387_NODE_1160_length_5483_cov_411.302690:2557-4114(-)	SRR10277387	unclassified_Root						#N/A
16S_rRNA::SRR10277387_NODE_610_length_16417_cov_18.412358:13330-13904(+)	SRR10277387	unclassified_Root						#N/A
16S_rRNA::SRR10277387_NODE_942_length_8150_cov_81.586658:2247-3175(+)	SRR10277387	unclassified_Root						GB_GCA_021839165.1_JAKCBS010000133.1	Bacteria	Actinomycetota	Acidimicrobiia	Acidimicrobiales	Acidimicrobiaceae	JABEUN01	JABEUN01 sp021842145	96.017	929	33	4	1	928	869	1794	0	1507
16S_rRNA::SRR10277387_NODE_3898_length_1087_cov_1.796512:41-900(+)	SRR10277387	unclassified_Root						#N/A
16S_rRNA::SRR10277387_NODE_942_length_8150_cov_81.586658:1385-2017(+)	SRR10277387	unclassified_Root						GB_GCA_020248505.1_JADCHL010000034.1	Bacteria	Pseudomonadota	Gammaproteobacteria	Burkholderiales	Burkholderiaceae	UBA4657	UBA4657 sp002405475	95.584	634	24	4	1	632	7	638	0	1013
16S_rRNA::SRR10277388_NODE_6944_length_598_cov_28.788214:0-598(+)	SRR10277388	unclassified_Root						#N/A
16S_rRNA::SRR10277388_NODE_7088_length_587_cov_3.052632:0-587(-)	SRR10277388	Bacteria	Pseudomonadota	Alphaproteobacteria	Acetobacterales	Acetobacteraceae	unclassified_Acetobacteraceae	GB_GCA_024508355.1_JAMZEJ010000015.1	Bacteria	Pseudomonadota	Alphaproteobacteria	Acetobacterales	Acetobacteraceae	KSS12	KSS12 sp024508355	96.095	589	19	4	1	587	319	905	0	957
16S_rRNA::SRR10277388_NODE_7199_length_576_cov_23.802303:0-576(+)	SRR10277388	unclassified_Root						GB_GCA_023263105.1_JALQXR010000396.1	Bacteria	Pseudomonadota	Alphaproteobacteria	Rhodobacterales	Rhodobacteraceae	JALQXR01	JALQXR01 sp023263105	98.058	103	2	0	474	576	780	882	2.6e-43	180
16S_rRNA::SRR10277388_NODE_393_length_26609_cov_264.987384:391-1948(+)	SRR10277388	unclassified_Root						#N/A
16S_rRNA::SRR10277388_NODE_1199_length_4810_cov_17.784017:2914-3488(-)	SRR10277388	unclassified_Root						#N/A
16S_rRNA::SRR10277388_NODE_1470_length_3365_cov_27.695468:2884-3307(-)	SRR10277388	unclassified_Root						#N/A
16S_rRNA::SRR10277388_NODE_909_length_7612_cov_20.045918:4553-5481(-)	SRR10277388	unclassified_Root						GB_GCA_021839165.1_JAKCBS010000133.1	Bacteria	Actinomycetota	Acidimicrobiia	Acidimicrobiales	Acidimicrobiaceae	JABEUN01	JABEUN01 sp021842145	96.017	929	33	4	1	928	869	1794	0	1507
16S_rRNA::SRR10277388_NODE_909_length_7612_cov_20.045918:5711-6343(-)	SRR10277388	unclassified_Root						GB_GCA_020248505.1_JADCHL010000034.1	Bacteria	Pseudomonadota	Gammaproteobacteria	Burkholderiales	Burkholderiaceae	UBA4657	UBA4657 sp002405475	95.584	634	24	4	1	632	7	638	0	1013
16S_rRNA::SRR10277389_NODE_1873_length_2596_cov_4.900826:1243-2595(-)	SRR10277389	unclassified_Root						#N/A
16S_rRNA::SRR10277389_NODE_3687_length_1400_cov_51.888476:929-1400(-)	SRR10277389	unclassified_Root						#N/A
16S_rRNA::SRR10277389_NODE_9963_length_576_cov_29.410749:0-576(+)	SRR10277389	unclassified_Root						GB_GCA_023263105.1_JALQXR010000396.1	Bacteria	Pseudomonadota	Alphaproteobacteria	Rhodobacterales	Rhodobacteraceae	JALQXR01	JALQXR01 sp023263105	98.058	103	2	0	474	576	780	882	2.6e-43	180
16S_rRNA::SRR10277389_NODE_57_length_83022_cov_275.305796:65686-67243(+)	SRR10277389	unclassified_Root						#N/A
16S_rRNA::SRR10277389_NODE_57_length_83022_cov_275.305796:15779-17336(-)	SRR10277389	unclassified_Root						#N/A
16S_rRNA::SRR10277389_NODE_978_length_6808_cov_17.372723:4789-5363(+)	SRR10277389	unclassified_Root						#N/A
16S_rRNA::SRR10277389_NODE_12236_length_485_cov_61.376744:4-427(-)	SRR10277389	unclassified_Root						#N/A
16S_rRNA::SRR10277389_NODE_873_length_8378_cov_62.146341:5096-6024(-)	SRR10277389	unclassified_Root						GB_GCA_021839165.1_JAKCBS010000133.1	Bacteria	Actinomycetota	Acidimicrobiia	Acidimicrobiales	Acidimicrobiaceae	JABEUN01	JABEUN01 sp021842145	96.017	929	33	4	1	928	869	1794	0	1507
16S_rRNA::SRR10277389_NODE_8601_length_656_cov_41.183028:233-655(-)	SRR10277389	unclassified_Root						RS_GCF_016424485.1_NZ_JAELUP010000034.1	Bacteria	Bacillota	Bacilli	Paenibacillales	Paenibacillaceae	Paenibacillus_D	Paenibacillus_D roseus	96.429	56	2	0	361	416	1900	1955	2.5e-17	93.5
16S_rRNA::SRR10277389_NODE_873_length_8378_cov_62.146341:6254-6886(-)	SRR10277389	unclassified_Root						GB_GCA_020248505.1_JADCHL010000034.1	Bacteria	Pseudomonadota	Gammaproteobacteria	Burkholderiales	Burkholderiaceae	UBA4657	UBA4657 sp002405475	95.584	634	24	4	1	632	7	638	0	1013
16S_rRNA::SRR11456913_NODE_3653_length_16845_cov_13.900774:2585-4102(-)	SRR11456913	Bacteria	Bacteroidota	Bacteroidia	Sphingobacteriales	Sphingobacteriaceae	Mucilaginibacter_A	RS_GCF_009754915.1_NZ_WPIK01000031.1	Bacteria	Bacteroidota	Bacteroidia	Sphingobacteriales	Sphingobacteriaceae	Mucilaginibacter_A	Mucilaginibacter_A arboris	97.826	1518	31	2	1	1517	1	1517	0	2619
16S_rRNA::SRR11456913_NODE_9311_length_7775_cov_5.584197:1097-2618(-)	SRR11456913	unclassified_Root						#N/A
16S_rRNA::SRR11456913_NODE_42653_length_1835_cov_2.515730:2-1405(+)	SRR11456913	Bacteria	unclassified_Bacteria					#N/A
16S_rRNA::SRR11456913_NODE_7657_length_9310_cov_8.814803:2414-4035(+)	SRR11456913	unclassified_Root						#N/A
16S_rRNA::SRR11456913_NODE_63648_length_1298_cov_311.761866:79-1297(-)	SRR11456913	Bacteria	Cyanobacteriota	Cyanobacteriia	Cyanobacteriales	Nostocaceae	Nostoc	RS_GCF_020829665.1_NZ_JAIVFT010000067.1	Bacteria	Cyanobacteriota	Cyanobacteriia	Cyanobacteriales	Nostocaceae	Nostoc	Nostoc sp020829665	98.851	1218	14	0	1	1218	272	1489	0	2172
16S_rRNA::SRR11456913_NODE_10449_length_6984_cov_4.132920:0-1045(+)	SRR11456913	Bacteria	Pseudomonadota	Gammaproteobacteria	Burkholderiales	unclassified_Burkholderiales		RS_GCF_002105195.1_NZ_MUHU01000030.1	Bacteria	Pseudomonadota	Gammaproteobacteria	Burkholderiales	Burkholderiaceae	Derxia	Derxia lacustris	95.901	1049	30	10	1	1045	489	1528	0	1687
16S_rRNA::SRR11456913_NODE_76912_length_1109_cov_35.962049:14-1109(+)	SRR11456913	Bacteria	Verrucomicrobiota	Verrucomicrobiae	Chthoniobacterales	unclassified_Chthoniobacterales		#N/A
16S_rRNA::SRR11456913_NODE_71760_length_1174_cov_3.313673:99-1174(+)	SRR11456913	unclassified_Root						#N/A
16S_rRNA::SRR11456913_NODE_74036_length_1144_cov_3.248852:1-1069(-)	SRR11456913	Bacteria	Planctomycetota	Planctomycetia	Isosphaerales	Isosphaeraceae	unclassified_Isosphaeraceae	#N/A
16S_rRNA::SRR11456913_NODE_64725_length_1280_cov_3.704490:0-914(-)	SRR11456913	unclassified_Root						#N/A
16S_rRNA::SRR11456913_NODE_677_length_40699_cov_9.185685:39795-40699(+)	SRR11456913	Bacteria	Actinomycetota	Actinomycetia	Propionibacteriales	Propionibacteriaceae	Friedmanniella	RS_GCF_014193425.1_NZ_JACHZG010000002.1	Bacteria	Actinomycetota	Actinomycetia	Propionibacteriales	Propionibacteriaceae	Friedmanniella	Friedmanniella antarctica	99.447	904	4	1	1	904	1	903	0	1640
16S_rRNA::SRR11456913_NODE_35554_length_2164_cov_4.281176:6-796(-)	SRR11456913	Bacteria	Acidobacteriota	Terriglobia	Terriglobales	Acidobacteriaceae	Terriglobus	RS_GCF_900105625.1_NZ_FNSD01000001.1-#2	Bacteria	Acidobacteriota	Terriglobia	Terriglobales	Acidobacteriaceae	Terriglobus	Terriglobus roseus_B	98.731	788	8	2	1	786	1	788	0	1399
16S_rRNA::SRR11456913_NODE_52943_length_1519_cov_3.198087:720-1519(+)	SRR11456913	Bacteria	Bacteroidota	Bacteroidia	Cytophagales	Hymenobacteraceae	Hymenobacter	RS_GCF_013294115.1_NZ_JABSNP010000038.1	Bacteria	Bacteroidota	Bacteroidia	Cytophagales	Hymenobacteraceae	Hymenobacter	Hymenobacter caeli	95	800	38	2	1	799	1	799	0	1254
16S_rRNA::SRR11456913_NODE_36249_length_2127_cov_38.721525:0-481(+)	SRR11456913	Bacteria	Actinomycetota	Actinomycetia	unclassified_Actinomycetia			GB_GCA_016708855.1_JADJEW010000008.1	Bacteria	Actinomycetota	Actinomycetia	Actinomycetales	Dermatophilaceae	Phosphoribacter	Phosphoribacter baldrii	98.96	481	5	0	1	481	1037	1517	0	861
16S_rRNA::SRR11456913_NODE_26383_length_2849_cov_4.496421:0-484(+)	SRR11456913	Bacteria	Actinomycetota	Thermoleophilia	Solirubrobacterales	Solirubrobacteraceae	unclassified_Solirubrobacteraceae	RS_GCF_000025265.1_NC_013739.1	Bacteria	Actinomycetota	Thermoleophilia	Solirubrobacterales	Solirubrobacteraceae	Conexibacter	Conexibacter woesei	98.967	484	5	0	1	484	1062	1545	0	867
16S_rRNA::SRR11456913_NODE_4637_length_14125_cov_4.066027:0-482(+)	SRR11456913	unclassified_Root						RS_GCF_000265425.1_NC_018014.1-#2	Bacteria	Acidobacteriota	Terriglobia	Terriglobales	Acidobacteriaceae	Terriglobus	Terriglobus roseus	98.963	482	5	0	1	482	1016	1497	0	863
16S_rRNA::SRR11456913_NODE_50382_length_1585_cov_40.178431:0-480(+)	SRR11456913	Bacteria	Pseudomonadota	Alphaproteobacteria	unclassified_Alphaproteobacteria			RS_GCF_005844085.1_NZ_VCDI01000021.1	Bacteria	Pseudomonadota	Alphaproteobacteria	Acetobacterales	Acetobacteraceae	Lichenicoccus	Lichenicoccus roseus	95.851	482	18	2	1	480	1011	1492	0	778
16S_rRNA::SRR11456913_NODE_217272_length_482_cov_126.524590:0-482(+)	SRR11456913	Bacteria	Pseudomonadota	Alphaproteobacteria	Rhizobiales	Beijerinckiaceae	unclassified_Beijerinckiaceae	RS_GCF_022829705.1_NZ_JAKSYR010000067.1	Bacteria	Pseudomonadota	Alphaproteobacteria	Rhizobiales	Beijerinckiaceae	Methylobacterium	Methylobacterium sp008039875	97.095	482	14	0	1	482	275	756	0	813
16S_rRNA::SRR11456913_NODE_225746_length_467_cov_54.271845:0-467(-)	SRR11456913	Bacteria	Pseudomonadota	Alphaproteobacteria	Sphingomonadales	Sphingomonadaceae	unclassified_Sphingomonadaceae	RS_GCF_014641735.1_NZ_BMIH01000001.1-#2	Bacteria	Pseudomonadota	Alphaproteobacteria	Sphingomonadales	Sphingomonadaceae	Sphingomonas	Sphingomonas metalli	99.143	467	4	0	1	467	291	757	0	841
16S_rRNA::SRR11456913_NODE_134900_length_705_cov_2.727692:0-705(-)	SRR11456913	unclassified_Root						#N/A
16S_rRNA::SRR11456913_NODE_78912_length_1085_cov_5.197087:613-1085(-)	SRR11456913	Bacteria	Bacteroidota	Bacteroidia	Chitinophagales	Chitinophagaceae	Segetibacter	RS_GCF_007991655.1_NZ_BJYT01000054.1	Bacteria	Bacteroidota	Bacteroidia	Chitinophagales	Chitinophagaceae	Segetibacter	Segetibacter aerophilus	99.789	473	0	1	1	472	1054	1526	0	867
16S_rRNA::SRR11456913_NODE_57525_length_1415_cov_28.190441:0-482(+)	SRR11456913	Bacteria	Verrucomicrobiota	Verrucomicrobiae	unclassified_Verrucomicrobiae			#N/A
16S_rRNA::SRR11456913_NODE_191409_length_535_cov_2.985417:0-534(-)	SRR11456913	unclassified_Root						#N/A
16S_rRNA::SRR11456913_NODE_9228_length_7858_cov_4.555299:7375-7858(-)	SRR11456913	unclassified_Root						#N/A
16S_rRNA::SRR11456913_NODE_231286_length_458_cov_43.836228:0-458(+)	SRR11456913	Bacteria	Pseudomonadota	Alphaproteobacteria	Sphingomonadales	Sphingomonadaceae	unclassified_Sphingomonadaceae	RS_GCF_003355005.1_NZ_CP029985.1-#2	Bacteria	Pseudomonadota	Alphaproteobacteria	Sphingomonadales	Sphingomonadaceae	Sphingomonas	Sphingomonas sp003355005	98.69	458	4	2	1	458	1019	1474	0	811
16S_rRNA::SRR11456913_NODE_37518_length_2062_cov_2.683109:868-2008(+)	SRR11456913	unclassified_Root						#N/A
16S_rRNA::SRR11456913_NODE_1613_length_27774_cov_921.916880:11213-12667(-)	SRR11456913	unclassified_Root						#N/A
16S_rRNA::SRR11456913_NODE_1817_length_25881_cov_5.556610:6-538(-)	SRR11456913	unclassified_Root						#N/A
16S_rRNA::SRR11456913_NODE_182048_length_558_cov_2.715706:1-417(+)	SRR11456913	Bacteria	unclassified_Bacteria					GB_GCA_021780415.1_JAJXYW010000267.1	Bacteria	Acidobacteriota	Terriglobia	Terriglobales	Acidobacteriaceae	UBA5172	UBA5172 sp021780415	97.115	416	12	0	1	416	55	470	0	702
16S_rRNA::SRR11456913_NODE_1817_length_25881_cov_5.556610:810-1427(-)	SRR11456913	unclassified_Root						#N/A
16S_rRNA::SRR11456913_NODE_10102_length_7206_cov_8.987275:3591-4507(+)	SRR11456913	unclassified_Root						#N/A
16S_rRNA::SRR11456913_NODE_1010_length_34279_cov_5.710817:33752-34279(-)	SRR11456913	unclassified_Root						GB_GCA_903918135.1_CAIXDI010000517.1	Bacteria	Bacteroidota	Bacteroidia	AKYH767	2-12-FULL-35-15	2-12-FULL-35-15	2-12-FULL-35-15 sp903911435	100	44	0	0	478	521	1558	1601	6.86e-14	82.4
16S_rRNA::SRR11456913_NODE_29627_length_2557_cov_15.239408:865-1824(+)	SRR11456913	unclassified_Root						#N/A
16S_rRNA::SRR11456913_NODE_15805_length_4646_cov_3.225005:1559-2488(+)	SRR11456913	unclassified_Root						GB_GCA_016707245.1_JADJIE010000028.1	Bacteria	Pseudomonadota	Gammaproteobacteria	Burkholderiales	Burkholderiaceae_B	JAABQG01	JAABQG01 sp016721925	99.677	929	3	0	1	929	884	1812	0	1700
16S_rRNA::SRR11456913_NODE_41148_length_1895_cov_2.696739:0-408(+)	SRR11456913	unclassified_Root						#N/A
16S_rRNA::SRR11456913_NODE_14006_length_5237_cov_14.198958:3502-4257(-)	SRR11456913	unclassified_Root						#N/A
16S_rRNA::SRR11456913_NODE_2102_length_23872_cov_7.860226:15962-17098(-)	SRR11456913	unclassified_Root						#N/A
16S_rRNA::SRR11456913_NODE_82139_length_1050_cov_1.705528:0-957(-)	SRR11456913	unclassified_Root						#N/A
16S_rRNA::SRR11456913_NODE_71833_length_1173_cov_2.616279:39-766(-)	SRR11456913	unclassified_Root						#N/A
16S_rRNA::SRR11456913_NODE_129847_length_727_cov_1.386905:94-705(+)	SRR11456913	unclassified_Root						GB_GCA_943354505.1_CALRCE010000010.1	Bacteria	Patescibacteria	Gracilibacteria	UBA1369	2-02-FULL-48-14	GCA-016699145	GCA-016699145 sp943354505	100	28	0	0	436	463	879	906	6.28e-05	52.8
16S_rRNA::SRR11456913_NODE_80977_length_1062_cov_3.256207:6-575(+)	SRR11456913	unclassified_Root						GB_GCA_016176555.1_JACOWY010000051.1-#2	Bacteria	Patescibacteria	Microgenomatia	UBA1400	JACOWY01	JACOWY01	JACOWY01 sp016176555	100	33	0	0	213	245	170	202	9.69e-08	62.1
16S_rRNA::SRR11456913_NODE_202013_length_512_cov_1.708972:68-486(-)	SRR11456913	unclassified_Root						#N/A
16S_rRNA::SRR11456913_NODE_61972_length_1328_cov_2.083268:801-1240(+)	SRR11456913	unclassified_Root						#N/A
16S_rRNA::SRR11456913_NODE_14006_length_5237_cov_14.198958:4470-5186(-)	SRR11456913	unclassified_Root						#N/A
16S_rRNA::SRR11456913_NODE_37897_length_2042_cov_993.138903:1522-2037(-)	SRR11456913	unclassified_Root						#N/A
16S_rRNA::SRR11456913_NODE_12536_length_5826_cov_35.873852:1777-2671(-)	SRR11456913	unclassified_Root						#N/A
16S_rRNA::SRR11456913_NODE_4384_length_14796_cov_2.454989:788-1197(-)	SRR11456913	unclassified_Root						#N/A
16S_rRNA::SRR11456913_NODE_18578_length_3984_cov_32.160855:2757-3261(+)	SRR11456913	unclassified_Root						#N/A
16S_rRNA::SRR11456913_NODE_14887_length_4944_cov_2054.474126:4409-4943(+)	SRR11456913	unclassified_Root						GB_GCA_000255595.2_AJGR01000123.1	Bacteria	Actinomycetota	Actinomycetia	Actinomycetales	Microbacteriaceae	Microbacterium	Microbacterium sp000411455	94.737	76	3	1	5	80	1	75	1.91e-24	117
16S_rRNA::SRR11456913_NODE_101765_length_882_cov_2.455865:189-607(-)	SRR11456913	unclassified_Root						#N/A
16S_rRNA::SRR11456914_NODE_348_length_59294_cov_8.478114:1297-2826(-)	SRR11456914	Bacteria	Pseudomonadota	Gammaproteobacteria	Burkholderiales	Burkholderiaceae	Telluria	RS_GCF_918697865.1_NZ_CAKKMV010000041.1	Bacteria	Pseudomonadota	Gammaproteobacteria	Burkholderiales	Burkholderiaceae	Telluria	Telluria sp918697865	96.995	1531	38	7	1	1529	2	1526	0	2566
16S_rRNA::SRR11456914_NODE_20520_length_3797_cov_7.860235:1050-2554(-)	SRR11456914	unclassified_Root						#N/A
16S_rRNA::SRR11456914_NODE_2425_length_19620_cov_4.355482:15356-16861(-)	SRR11456914	Bacteria	unclassified_Bacteria					#N/A
16S_rRNA::SRR11456914_NODE_40456_length_2295_cov_7.170089:19-1529(-)	SRR11456914	unclassified_Root						#N/A
16S_rRNA::SRR11456914_NODE_28_length_191442_cov_6.786401:0-1085(-)	SRR11456914	unclassified_Root						#N/A
16S_rRNA::SRR11456914_NODE_826_length_38292_cov_4.298925:579-1627(-)	SRR11456914	unclassified_Root						#N/A
16S_rRNA::SRR11456914_NODE_26512_length_3140_cov_6.709238:2043-3140(+)	SRR11456914	unclassified_Root						#N/A
16S_rRNA::SRR11456914_NODE_29136_length_2930_cov_8.240000:1-1082(-)	SRR11456914	Bacteria	Bacteroidota	Bacteroidia	Sphingobacteriales	Sphingobacteriaceae	unclassified_Sphingobacteriaceae	RS_GCF_012849215.1_NZ_CP051682.1-#2	Bacteria	Bacteroidota	Bacteroidia	Sphingobacteriales	Sphingobacteriaceae	Mucilaginibacter	Mucilaginibacter sp012849215	96.768	1083	31	4	1	1081	1	1081	0	1803
16S_rRNA::SRR11456914_NODE_24451_length_3335_cov_3.323780:2422-3335(+)	SRR11456914	Bacteria	Acidobacteriota	Terriglobia	Terriglobales	Acidobacteriaceae	Terriglobus	RS_GCF_900105625.1_NZ_FNSD01000001.1-#2	Bacteria	Acidobacteriota	Terriglobia	Terriglobales	Acidobacteriaceae	Terriglobus	Terriglobus roseus_B	99.124	913	8	0	1	913	1	913	0	1642
16S_rRNA::SRR11456914_NODE_131702_length_914_cov_18.817229:0-914(+)	SRR11456914	unclassified_Root						#N/A
16S_rRNA::SRR11456914_NODE_60032_length_1699_cov_2.884428:0-929(-)	SRR11456914	unclassified_Root						GB_GCA_000409695.1_AQQG01000038.1	Bacteria	Bacillota_A	Clostridia	Clostridiales	Clostridiaceae	Clostridium	Clostridium beijerinckii	97.826	46	1	0	21	66	1	46	4.45e-13	80.5
16S_rRNA::SRR11456914_NODE_3396_length_15368_cov_6.321230:14463-15368(+)	SRR11456914	Bacteria	Actinomycetota	Actinomycetia	Propionibacteriales	Propionibacteriaceae	Friedmanniella	RS_GCF_017876495.1_NZ_JAGIOB010000001.1-#2	Bacteria	Actinomycetota	Actinomycetia	Propionibacteriales	Propionibacteriaceae	Friedmanniella	Friedmanniella capsulata	98.011	905	16	2	2	905	1	904	0	1570
16S_rRNA::SRR11456914_NODE_10_length_478577_cov_16.838053:0-954(-)	SRR11456914	unclassified_Root						#N/A
16S_rRNA::SRR11456914_NODE_411_length_54172_cov_5.906591:0-912(-)	SRR11456914	unclassified_Root						#N/A
16S_rRNA::SRR11456914_NODE_133876_length_902_cov_8.872491:0-902(+)	SRR11456914	Bacteria	Chloroflexota	Chloroflexia	Thermomicrobiales	UBA6265	CADCWK01	GB_GCA_902806375.1_CADCWK010000131.1	Bacteria	Chloroflexota	Chloroflexia	Thermomicrobiales	UBA6265	CADCWK01	CADCWK01 sp902806375	96.243	905	28	6	1	902	13	914	0	1478
16S_rRNA::SRR11456914_NODE_164504_length_764_cov_613.400564:0-764(+)	SRR11456914	Bacteria	Cyanobacteriota	Cyanobacteriia	Cyanobacteriales	Nostocaceae	Nostoc	GB_GCA_003326195.1_LXQE01000075.1	Bacteria	Cyanobacteriota	Cyanobacteriia	Cyanobacteriales	Nostocaceae	Nostoc	Nostoc punctiforme_A	100	764	0	0	1	764	549	1312	0	1411
16S_rRNA::SRR11456914_NODE_24754_length_3304_cov_3.087719:0-773(-)	SRR11456914	Bacteria	Acidobacteriota	Terriglobia	unclassified_Terriglobia			GB_GCA_003166865.1_PMUP01000066.1	Bacteria	Acidobacteriota	Terriglobia	Bryobacterales	Bryobacteraceae	Palsa-89	Palsa-89 sp003166865	95.213	773	35	2	1	773	1	771	0	1221
16S_rRNA::SRR11456914_NODE_222694_length_597_cov_118.752768:0-597(+)	SRR11456914	Bacteria	Pseudomonadota	Alphaproteobacteria	Sphingomonadales	Sphingomonadaceae	unclassified_Sphingomonadaceae	GB_GCA_903884945.1_CAISGR010000204.1	Bacteria	Pseudomonadota	Alphaproteobacteria	Sphingomonadales	Sphingomonadaceae	Sphingomonas	Sphingomonas sp903884945	97.655	597	14	0	1	597	276	872	0	1026
16S_rRNA::SRR11456914_NODE_234643_length_572_cov_6.388781:0-572(-)	SRR11456914	Bacteria	unclassified_Bacteria					#N/A
16S_rRNA::SRR11456914_NODE_217437_length_609_cov_1.871841:1-609(-)	SRR11456914	Bacteria	Patescibacteria	Saccharimonadia	Saccharimonadales	unclassified_Saccharimonadales		#N/A
16S_rRNA::SRR11456914_NODE_226903_length_588_cov_3.212008:12-588(+)	SRR11456914	Bacteria	Chloroflexota	Ktedonobacteria	Ktedonobacterales	Ktedonobacteraceae	Dictyobacter	RS_GCF_003967515.1_NZ_BIFQ01000001.1-#6	Bacteria	Chloroflexota	Ktedonobacteria	Ktedonobacterales	Ktedonobacteraceae	Dictyobacter	Dictyobacter aurantiacus	95.544	561	25	0	16	576	190	750	0	898
16S_rRNA::SRR11456914_NODE_195351_length_664_cov_531.899836:0-479(+)	SRR11456914	Bacteria	Cyanobacteriota	Cyanobacteriia	Cyanobacteriales	Nostocaceae	Nostoc	RS_GCF_002631755.1_NZ_NSHF01000515.1	Bacteria	Cyanobacteriota	Cyanobacteriia	Cyanobacteriales	Nostocaceae	Nostoc	Nostoc sp002246015	99.582	479	2	0	1	479	1010	1488	0	874
16S_rRNA::SRR11456914_NODE_39328_length_2342_cov_14.286401:1856-2342(-)	SRR11456914	Bacteria	unclassified_Bacteria					GB_GCA_020829485.1_JAIVFU010000542.1	Bacteria	Cyanobacteriota	Cyanobacteriia	Cyanobacteriales	Nostocaceae	Nostoc	Nostoc sp020829485	95.885	486	16	3	1	486	763	1244	0	784
16S_rRNA::SRR11456914_NODE_6520_length_9350_cov_3.709521:2701-4134(-)	SRR11456914	unclassified_Root						#N/A
16S_rRNA::SRR11456914_NODE_193315_length_670_cov_2.016260:0-670(-)	SRR11456914	unclassified_Root						#N/A
16S_rRNA::SRR11456914_NODE_35106_length_2549_cov_48.034082:0-472(+)	SRR11456914	Bacteria	unclassified_Bacteria					#N/A
16S_rRNA::SRR11456914_NODE_3981_length_13627_cov_7.585912:13158-13627(-)	SRR11456914	Bacteria	Chloroflexota	Chloroflexia	Thermomicrobiales	UBA6265	CADCWK01	GB_GCA_902806375.1_CADCWK010000131.1	Bacteria	Chloroflexota	Chloroflexia	Thermomicrobiales	UBA6265	CADCWK01	CADCWK01 sp902806375	97.868	469	10	0	1	469	1040	1508	0	811
16S_rRNA::SRR11456914_NODE_333491_length_419_cov_60.010989:2-419(-)	SRR11456914	Bacteria	Actinomycetota	Actinomycetia	unclassified_Actinomycetia			RS_GCF_014193425.1_NZ_JACHZG010000002.1	Bacteria	Actinomycetota	Actinomycetia	Propionibacteriales	Propionibacteriaceae	Friedmanniella	Friedmanniella antarctica	99.036	415	4	0	1	415	1035	1449	0	745
16S_rRNA::SRR11456914_NODE_18274_length_4149_cov_3.592330:3245-4148(-)	SRR11456914	unclassified_Root						#N/A
16S_rRNA::SRR11456914_NODE_837_length_37908_cov_49.715425:19995-21155(+)	SRR11456914	unclassified_Root						#N/A
16S_rRNA::SRR11456914_NODE_138376_length_879_cov_1.058252:1-528(-)	SRR11456914	Bacteria	Patescibacteria	Paceibacteria	UBA9983_A	unclassified_UBA9983_A		#N/A
16S_rRNA::SRR11456914_NODE_128296_length_934_cov_2.901024:0-514(-)	SRR11456914	unclassified_Root						#N/A
16S_rRNA::SRR11456914_NODE_33890_length_2617_cov_1.998829:1538-2336(+)	SRR11456914	unclassified_Root						#N/A
16S_rRNA::SRR11456914_NODE_21684_length_3648_cov_3.755914:2174-3263(-)	SRR11456914	unclassified_Root						GB_GCA_016176555.1_JACOWY010000051.1-#2	Bacteria	Patescibacteria	Microgenomatia	UBA1400	JACOWY01	JACOWY01	JACOWY01 sp016176555	100	33	0	0	733	765	170	202	1.9e-07	62.1
16S_rRNA::SRR11456914_NODE_346666_length_405_cov_1.051429:0-404(+)	SRR11456914	unclassified_Root						#N/A
16S_rRNA::SRR11456914_NODE_851_length_37550_cov_10.773490:26615-27752(+)	SRR11456914	unclassified_Root						GB_GCA_016708585.1_JADJFK010000029.1	Bacteria	Pseudomonadota	Gammaproteobacteria	Burkholderiales	Rhodocyclaceae	Sulfuritalea	Sulfuritalea sp016708585	94.595	37	1	1	722	757	272	308	9.23e-06	56.5
16S_rRNA::SRR11456914_NODE_111540_length_1047_cov_1.510081:41-776(+)	SRR11456914	unclassified_Root						#N/A
16S_rRNA::SRR11456914_NODE_2809_length_17600_cov_4.149216:8382-9145(-)	SRR11456914	unclassified_Root						#N/A
16S_rRNA::SRR11456914_NODE_4977_length_11512_cov_4.265340:10806-11512(-)	SRR11456914	unclassified_Root						#N/A
16S_rRNA::SRR11456914_NODE_290789_length_474_cov_1.162291:13-425(-)	SRR11456914	unclassified_Root						#N/A
16S_rRNA::SRR11456914_NODE_206882_length_634_cov_74.856649:2-634(-)	SRR11456914	unclassified_Root						RS_GCF_002770555.1_NZ_BEWZ01000062.1	Bacteria	Bacillota	Bacilli	Lactobacillales	Streptococcaceae	Streptococcus	Streptococcus canis	95.171	497	23	1	1	496	1028	1524	0	784
16S_rRNA::SRR11456914_NODE_37620_length_2424_cov_5.060363:3-445(-)	SRR11456914	unclassified_Root						#N/A
16S_rRNA::SRR11456914_NODE_140139_length_870_cov_1.377914:470-869(+)	SRR11456914	unclassified_Root						#N/A
16S_rRNA::SRR11456914_NODE_6520_length_9350_cov_3.709521:8753-9331(-)	SRR11456914	unclassified_Root						#N/A
16S_rRNA::SRR11456914_NODE_27583_length_3048_cov_25.293351:2060-2899(-)	SRR11456914	unclassified_Root						#N/A
16S_rRNA::SRR11456914_NODE_312294_length_445_cov_1.238462:0-401(-)	SRR11456914	unclassified_Root						#N/A
16S_rRNA::SRR11456914_NODE_47161_length_2043_cov_1120.848089:3-536(+)	SRR11456914	unclassified_Root						RS_GCF_024494435.1_NZ_JAKZEM010000046.1	Bacteria	Pseudomonadota	Gammaproteobacteria	Pseudomonadales	Alcanivoracaceae	Alcanivorax	Alcanivorax profundimaris	96.435	533	19	0	1	533	1248	1780	0	880
16S_rRNA::SRR11456914_NODE_19876_length_3895_cov_529.718490:3357-3890(-)	SRR11456914	unclassified_Root						#N/A
16S_rRNA::SRR11456914_NODE_2809_length_17600_cov_4.149216:9284-10069(-)	SRR11456914	unclassified_Root						#N/A
16S_rRNA::SRR11456914_NODE_32765_length_2683_cov_2.579909:1310-1736(+)	SRR11456914	unclassified_Root						#N/A
16S_rRNA::SRR11456914_NODE_314220_length_442_cov_4253.940568:8-440(+)	SRR11456914	unclassified_Root						#N/A
16S_rRNA::SRR11456914_NODE_28042_length_3013_cov_2.789723:357-759(-)	SRR11456914	unclassified_Root						#N/A
16S_rRNA::SRR11456914_NODE_17882_length_4219_cov_4.135207:3654-4218(-)	SRR11456914	unclassified_Root						#N/A
16S_rRNA::SRR11456914_NODE_20833_length_3756_cov_12.085382:3232-3755(+)	SRR11456914	unclassified_Root						GB_GCA_000255595.2_AJGR01000123.1	Bacteria	Actinomycetota	Actinomycetia	Actinomycetales	Microbacteriaceae	Microbacterium	Microbacterium sp000411455	98.333	60	1	0	4	63	1	60	4.04e-21	106
16S_rRNA::SRR11456914_NODE_13484_length_5211_cov_4765.364430:4676-5210(+)	SRR11456914	unclassified_Root						GB_GCA_000255595.2_AJGR01000123.1	Bacteria	Actinomycetota	Actinomycetia	Actinomycetales	Microbacteriaceae	Microbacterium	Microbacterium sp000411455	94.737	76	3	1	5	80	1	75	1.91e-24	117
16S_rRNA::SRR11456914_NODE_6994_length_8862_cov_4.419893:1071-1489(+)	SRR11456914	unclassified_Root						#N/A
16S_rRNA::SRR11456914_NODE_11132_length_6042_cov_112.469183:577-1004(-)	SRR11456914	unclassified_Root						GB_GCA_021768505.1_JAIZVW010001430.1	Bacteria	Pseudomonadota	Gammaproteobacteria	Pseudomonadales	Pseudomonadaceae	Pseudomonas_E	Pseudomonas_E eucalypticola	97.619	420	8	2	1	420	87	504	0	719
16S_rRNA::SRR11456914_NODE_5090_length_11294_cov_847.348341:593-1005(-)	SRR11456914	unclassified_Root						GB_GCA_000696115.1_JJOH01000061.1	Bacteria	Actinomycetota	Actinomycetia	Streptomycetales	Streptomycetaceae	Streptomyces	Streptomyces olindensis	96.117	412	16	0	1	412	102	513	0	673
16S_rRNA::SRR11456914_NODE_37620_length_2424_cov_5.060363:733-1322(-)	SRR11456914	unclassified_Root						#N/A
16S_rRNA::SRR11456914_NODE_88325_length_1259_cov_12.224252:434-1104(+)	SRR11456914	unclassified_Root						#N/A
16S_rRNA::SRR11456914_NODE_20941_length_3741_cov_55.356755:555-1192(-)	SRR11456914	unclassified_Root						GB_GCA_024511765.1_JANEKT010000141.1	Bacteria	Pseudomonadota	Gammaproteobacteria	GRL18	GRL18	JANELJ01	JANELJ01 sp024511395	97.36	644	10	3	1	637	7	650	0	1088
16S_rRNA::SRR11456914_NODE_21501_length_3671_cov_14.161781:3242-3648(+)	SRR11456914	unclassified_Root						RS_GCF_002992165.1_NZ_PQNA01000103.1	Bacteria	Pseudomonadota	Gammaproteobacteria	Enterobacterales	Enterobacteriaceae	Salmonella	Salmonella enterica	99.259	405	3	0	2	406	44	448	0	732
16S_rRNA::SRR11456915_NODE_18442_length_2460_cov_10.906029:464-1990(-)	SRR11456915	unclassified_Root						#N/A
16S_rRNA::SRR11456915_NODE_47104_length_1117_cov_126.900188:79-1117(-)	SRR11456915	Bacteria	Cyanobacteriota	Cyanobacteriia	Cyanobacteriales	Nostocaceae	Nostoc	RS_GCF_002631755.1_NZ_NSHF01000515.1	Bacteria	Cyanobacteriota	Cyanobacteriia	Cyanobacteriales	Nostocaceae	Nostoc	Nostoc sp002246015	99.711	1038	3	0	1	1038	451	1488	0	1901
16S_rRNA::SRR11456915_NODE_2182_length_21653_cov_4.160478:20556-21653(+)	SRR11456915	unclassified_Root						#N/A
16S_rRNA::SRR11456915_NODE_49340_length_1078_cov_8.217986:0-1077(+)	SRR11456915	Bacteria	Bacteroidota	Bacteroidia	Sphingobacteriales	Sphingobacteriaceae	unclassified_Sphingobacteriaceae	RS_GCF_009754915.1_NZ_WPIK01000031.1	Bacteria	Bacteroidota	Bacteroidia	Sphingobacteriales	Sphingobacteriaceae	Mucilaginibacter_A	Mucilaginibacter_A arboris	95.265	1077	49	2	1	1077	7	1081	0	1705
16S_rRNA::SRR11456915_NODE_20740_length_2209_cov_4.834262:1118-2208(+)	SRR11456915	unclassified_Root						#N/A
16S_rRNA::SRR11456915_NODE_36548_length_1362_cov_4.022953:0-913(-)	SRR11456915	Bacteria	Acidobacteriota	Terriglobia	Terriglobales	Acidobacteriaceae	Terriglobus	RS_GCF_900105625.1_NZ_FNSD01000001.1-#2	Bacteria	Acidobacteriota	Terriglobia	Terriglobales	Acidobacteriaceae	Terriglobus	Terriglobus roseus_B	98.576	913	13	0	1	913	1	913	0	1615
16S_rRNA::SRR11456915_NODE_39563_length_1280_cov_3.003265:0-1034(-)	SRR11456915	Bacteria	Planctomycetota	Planctomycetia	Isosphaerales	Isosphaeraceae	unclassified_Isosphaeraceae	#N/A
16S_rRNA::SRR11456915_NODE_499_length_57772_cov_220.003812:6614-7385(+)	SRR11456915	unclassified_Root						#N/A
16S_rRNA::SRR11456915_NODE_499_length_57772_cov_220.003812:4624-5373(+)	SRR11456915	unclassified_Root						#N/A
16S_rRNA::SRR11456915_NODE_30205_length_1596_cov_1.541207:13-813(-)	SRR11456915	unclassified_Root						#N/A
16S_rRNA::SRR11456915_NODE_109178_length_599_cov_76.295956:0-599(-)	SRR11456915	Bacteria	Actinomycetota	Actinomycetia	Actinomycetales	unclassified_Actinomycetales		RS_GCF_017916505.1_NZ_JAFMSZ010000007.1	Bacteria	Actinomycetota	Actinomycetia	Actinomycetales	Microbacteriaceae	Naasia	Naasia sp017916505	94.842	601	27	4	1	599	471	1069	0	935
16S_rRNA::SRR11456915_NODE_10077_length_4477_cov_2.468566:3-662(-)	SRR11456915	unclassified_Root						#N/A
16S_rRNA::SRR11456915_NODE_142001_length_490_cov_53.039080:8-490(-)	SRR11456915	Bacteria	Pseudomonadota	Alphaproteobacteria	Rhizobiales	Beijerinckiaceae	Methylobacterium	RS_GCF_022829585.1_NZ_JAKSYC010000192.1	Bacteria	Pseudomonadota	Alphaproteobacteria	Rhizobiales	Beijerinckiaceae	Methylobacterium	Methylobacterium sp022829585	100	482	0	0	1	482	1000	1481	0	891
16S_rRNA::SRR11456915_NODE_150766_length_468_cov_29.399516:0-468(+)	SRR11456915	Bacteria	Pseudomonadota	Alphaproteobacteria	Sphingomonadales	Sphingomonadaceae	unclassified_Sphingomonadaceae	RS_GCF_024211255.1_NZ_JAMLDY010000004.1	Bacteria	Pseudomonadota	Alphaproteobacteria	Sphingomonadales	Sphingomonadaceae	Sphingomonas	Sphingomonas sp024211255	98.936	470	3	2	1	468	1008	1477	0	839
16S_rRNA::SRR11456915_NODE_146659_length_478_cov_10.267139:0-477(+)	SRR11456915	Bacteria	Bacteroidota	Bacteroidia	Cytophagales	Spirosomaceae	Spirosoma	RS_GCF_900112365.1_NZ_FOLQ01000076.1	Bacteria	Bacteroidota	Bacteroidia	Cytophagales	Spirosomaceae	Spirosoma	Spirosoma endophyticum	95.816	478	17	3	1	477	1018	1493	0	769
16S_rRNA::SRR11456915_NODE_38501_length_1307_cov_3.356230:0-447(-)	SRR11456915	Bacteria	Myxococcota	Myxococcia	Myxococcales	Myxococcaceae	unclassified_Myxococcaceae	RS_GCF_001887355.1_NZ_MPIN01000028.1	Bacteria	Myxococcota	Myxococcia	Myxococcales	Myxococcaceae	Cystobacter	Cystobacter ferrugineus	99.776	447	1	0	1	447	519	965	0	821
16S_rRNA::SRR11456915_NODE_14186_length_3155_cov_4.833226:2663-3155(+)	SRR11456915	Bacteria	unclassified_Bacteria					#N/A
16S_rRNA::SRR11456915_NODE_38501_length_1307_cov_3.356230:448-964(-)	SRR11456915	unclassified_Root						#N/A
16S_rRNA::SRR11456915_NODE_17422_length_2589_cov_1.702052:514-1816(+)	SRR11456915	unclassified_Root						#N/A
16S_rRNA::SRR11456915_NODE_3794_length_12909_cov_1641.785981:4412-5926(+)	SRR11456915	unclassified_Root						#N/A
16S_rRNA::SRR11456915_NODE_95_length_171007_cov_22.674341:22665-23124(+)	SRR11456915	unclassified_Root						#N/A
16S_rRNA::SRR11456915_NODE_95_length_171007_cov_22.674341:20468-20961(+)	SRR11456915	unclassified_Root						#N/A
16S_rRNA::SRR11456915_NODE_15923_length_2815_cov_1.838406:1881-2792(-)	SRR11456915	unclassified_Root						GB_GCA_016708545.1_JADJFP010000022.1	Bacteria	Bacteroidota	Bacteroidia	Chitinophagales	Chitinophagaceae	OLB11	OLB11 sp016711825	98.14	914	14	1	1	911	896	1809	0	1609
16S_rRNA::SRR11456915_NODE_1757_length_25581_cov_17.925879:1643-2395(+)	SRR11456915	unclassified_Root						#N/A
16S_rRNA::SRR11456915_NODE_150_length_136532_cov_9.657261:135878-136520(-)	SRR11456915	unclassified_Root						GB_GCA_015478725.1_JADMIG010000064.1	Bacteria	Chloroflexota	Limnocylindria	Limnocylindrales	CSP1-4	C-114	C-114 sp015478725	99.836	609	1	0	12	620	15	623	0	1120
16S_rRNA::SRR11456915_NODE_1757_length_25581_cov_17.925879:709-1494(+)	SRR11456915	unclassified_Root						GB_GCA_003248755.1_QFQW01000071.1	Bacteria	Bacteroidota	Bacteroidia	Flavobacteriales	Weeksellaceae	Epilithonimonas	Epilithonimonas sp003248755	96.774	62	2	0	2	63	1	62	2.22e-20	104
16S_rRNA::SRR11456915_NODE_1757_length_25581_cov_17.925879:25106-25580(+)	SRR11456915	unclassified_Root						GB_GCA_000255595.2_AJGR01000123.1	Bacteria	Actinomycetota	Actinomycetia	Actinomycetales	Microbacteriaceae	Microbacterium	Microbacterium sp000411455	96.825	63	2	0	3	65	1	63	3.64e-21	106
16S_rRNA::SRR11456915_NODE_43678_length_1185_cov_208.528319:559-1157(-)	SRR11456915	unclassified_Root						#N/A
16S_rRNA::SRR11456917_NODE_11322_length_2363_cov_3.874453:706-2223(+)	SRR11456917	Bacteria	Actinomycetota	Actinomycetia	Actinomycetales	Microbacteriaceae	Amnibacterium	RS_GCF_002151115.1_NZ_MDJX01000032.1	Bacteria	Actinomycetota	Actinomycetia	Actinomycetales	Microbacteriaceae	Clavibacter	Clavibacter capsici	94.799	1519	72	7	3	1517	5	1520	0	2361
16S_rRNA::SRR11456917_NODE_6087_length_4344_cov_614.523084:2849-4339(-)	SRR11456917	Bacteria	Cyanobacteriota	Cyanobacteriia	Cyanobacteriales	Nostocaceae	Nostoc	GB_GCA_003326195.1_LXQE01000075.1	Bacteria	Cyanobacteriota	Cyanobacteriia	Cyanobacteriales	Nostocaceae	Nostoc	Nostoc punctiforme_A	99.06	1490	10	2	1	1490	272	1757	0	2671
16S_rRNA::SRR11456917_NODE_12694_length_2159_cov_3.171470:461-1980(-)	SRR11456917	unclassified_Root						#N/A
16S_rRNA::SRR11456917_NODE_5916_length_4494_cov_5.268282:668-2174(+)	SRR11456917	Bacteria	Bacteroidota	Bacteroidia	Cytophagales	Spirosomaceae	Dyadobacter	RS_GCF_005280585.1_NZ_SZVO01000053.1	Bacteria	Bacteroidota	Bacteroidia	Cytophagales	Spirosomaceae	Dyadobacter	Dyadobacter frigoris	97.676	1506	34	1	1	1506	1	1505	0	2588
16S_rRNA::SRR11456917_NODE_4141_length_7064_cov_6.112065:3816-5332(-)	SRR11456917	Bacteria	unclassified_Bacteria					#N/A
16S_rRNA::SRR11456917_NODE_46650_length_862_cov_16.998726:1-861(-)	SRR11456917	Bacteria	Pseudomonadota	Alphaproteobacteria	Rhizobiales	Xanthobacteraceae	unclassified_Xanthobacteraceae	RS_GCF_018130465.1_NZ_JAFCKJ010000021.1	Bacteria	Pseudomonadota	Alphaproteobacteria	Rhizobiales	Xanthobacteraceae	Bradyrhizobium	Bradyrhizobium canariense_C	96.524	863	24	6	1	860	334	1193	0	1423
16S_rRNA::SRR11456917_NODE_44761_length_885_cov_4.606436:1-885(+)	SRR11456917	Bacteria	Pseudomonadota	Gammaproteobacteria	Burkholderiales	Burkholderiaceae_B	unclassified_Burkholderiaceae_B	RS_GCF_900107745.1_NZ_FNRO01000036.1	Bacteria	Pseudomonadota	Gammaproteobacteria	Burkholderiales	Burkholderiaceae_B	Variovorax	Variovorax sp900107745	96.689	876	23	5	12	884	232	1104	0	1452
16S_rRNA::SRR11456917_NODE_1896_length_22561_cov_5.058308:0-873(-)	SRR11456917	Bacteria	Pseudomonadota	Alphaproteobacteria	Rhizobiales	unclassified_Rhizobiales		#N/A
16S_rRNA::SRR11456917_NODE_12630_length_2167_cov_4.711005:1197-2167(+)	SRR11456917	Bacteria	Bacteroidota	Bacteroidia	Chitinophagales	Chitinophagaceae	Ferruginibacter	GB_GCA_016715365.1_JADKAM010000002.1	Bacteria	Bacteroidota	Bacteroidia	Chitinophagales	Chitinophagaceae	Ferruginibacter	Ferruginibacter sp016715365	96.502	972	31	3	1	970	1	971	0	1604
16S_rRNA::SRR11456917_NODE_8136_length_3198_cov_8.346043:0-634(+)	SRR11456917	Bacteria	Pseudomonadota	Alphaproteobacteria	Rhizobiales	Rhizobiaceae	unclassified_Rhizobiaceae	RS_GCF_004284735.1_NZ_SHMI01000013.1	Bacteria	Pseudomonadota	Alphaproteobacteria	Rhizobiales	Rhizobiaceae	Shinella	Shinella sp001262505	99.054	634	6	0	1	634	848	1481	0	1138
16S_rRNA::SRR11456917_NODE_101_length_144558_cov_10.252026:1-677(-)	SRR11456917	Bacteria	Pseudomonadota	Alphaproteobacteria	Sphingomonadales	Sphingomonadaceae	unclassified_Sphingomonadaceae	RS_GCF_001429065.1_NZ_LMIB01000016.1	Bacteria	Pseudomonadota	Alphaproteobacteria	Sphingomonadales	Sphingomonadaceae	Rhizorhabdus	Rhizorhabdus sp001429065	97.041	676	20	0	1	676	1	676	0	1138
16S_rRNA::SRR11456917_NODE_58749_length_739_cov_1.916918:0-735(+)	SRR11456917	Bacteria	Armatimonadota	Abditibacteria	Abditibacteriales	Abditibacteriaceae	Abditibacterium	GB_GCA_023169805.1_AP024152.1-#2	Bacteria	Armatimonadota	Abditibacteria	Abditibacteriales	Abditibacteriaceae	Abditibacterium	Abditibacterium sp023169805	96.501	743	18	3	1	735	7	749	0	1221
16S_rRNA::SRR11456917_NODE_56973_length_754_cov_34.968981:0-499(+)	SRR11456917	Bacteria	Pseudomonadota	Alphaproteobacteria	Sphingomonadales	Sphingomonadaceae	unclassified_Sphingomonadaceae	RS_GCF_007859635.1_NZ_CP042306.1	Bacteria	Pseudomonadota	Alphaproteobacteria	Sphingomonadales	Sphingomonadaceae	Sphingomonas	Sphingomonas panacisoli	98.798	499	6	0	1	499	986	1484	0	889
16S_rRNA::SRR11456917_NODE_92836_length_546_cov_1.262260:0-546(+)	SRR11456917	Bacteria	Bdellovibrionota	Bdellovibrionia	Bdellovibrionales	JAGQZY01	JACKAL01	#N/A
16S_rRNA::SRR11456917_NODE_80253_length_601_cov_3.803435:34-575(+)	SRR11456917	Bacteria	Chloroflexota	Chloroflexia	Thermomicrobiales	UBA6265	CADCWK01	GB_GCA_902806375.1_CADCWK010000131.1	Bacteria	Chloroflexota	Chloroflexia	Thermomicrobiales	UBA6265	CADCWK01	CADCWK01 sp902806375	98.152	541	10	0	1	541	458	998	0	944
16S_rRNA::SRR11456917_NODE_121554_length_462_cov_22.412987:3-462(+)	SRR11456917	Bacteria	Pseudomonadota	Alphaproteobacteria	Rhizobiales	Rhizobiaceae	Pararhizobium	RS_GCF_001687365.1_NZ_LGLV01000030.1	Bacteria	Pseudomonadota	Alphaproteobacteria	Rhizobiales	Rhizobiaceae	Pararhizobium	Pararhizobium polonicum	100	459	0	0	1	459	432	890	0	848
16S_rRNA::SRR11456917_NODE_6153_length_4294_cov_2.242115:3790-4294(+)	SRR11456917	Bacteria	Pseudomonadota	Alphaproteobacteria	Caulobacterales	Caulobacteraceae	Brevundimonas	GB_GCA_002325515.1_DCSH01000009.1	Bacteria	Pseudomonadota	Alphaproteobacteria	Caulobacterales	Caulobacteraceae	Brevundimonas	Brevundimonas halotolerans	98.419	506	4	4	1	504	2	505	0	887
16S_rRNA::SRR11456917_NODE_90636_length_555_cov_1.184100:90-555(-)	SRR11456917	Bacteria	Acidobacteriota	Blastocatellia	Pyrinomonadales	Pyrinomonadaceae	GCA-002050365	GB_GCA_013820745.1_JACDHY010000006.1	Bacteria	Acidobacteriota	Blastocatellia	Pyrinomonadales	Pyrinomonadaceae	GCA-002050365	GCA-002050365 sp002050365	98.28	465	8	0	1	465	745	1209	0	815
16S_rRNA::SRR11456917_NODE_77178_length_617_cov_1.337037:4-562(-)	SRR11456917	unclassified_Root						#N/A
16S_rRNA::SRR11456917_NODE_114137_length_480_cov_1.066998:14-479(+)	SRR11456917	Bacteria	Verrucomicrobiota	Verrucomicrobiae	Chthoniobacterales	unclassified_Chthoniobacterales		#N/A
16S_rRNA::SRR11456917_NODE_140360_length_426_cov_1.504298:15-423(+)	SRR11456917	unclassified_Root						#N/A
16S_rRNA::SRR11456917_NODE_47119_length_856_cov_2.039795:0-403(-)	SRR11456917	unclassified_Root						#N/A
16S_rRNA::SRR11456917_NODE_148667_length_413_cov_1.002976:1-413(-)	SRR11456917	Bacteria	unclassified_Bacteria					#N/A
16S_rRNA::SRR11456917_NODE_10541_length_2507_cov_1635.164609:1344-2371(-)	SRR11456917	unclassified_Root						#N/A
16S_rRNA::SRR11456917_NODE_7412_length_3514_cov_8.603433:2741-3434(-)	SRR11456917	unclassified_Root						#N/A
16S_rRNA::SRR11456917_NODE_22308_length_1414_cov_1.928197:97-935(+)	SRR11456917	unclassified_Root						#N/A
16S_rRNA::SRR11456917_NODE_7897_length_3296_cov_1679.896552:2525-3216(-)	SRR11456917	unclassified_Root						#N/A
16S_rRNA::SRR11456917_NODE_10639_length_2487_cov_3.166805:0-697(+)	SRR11456917	unclassified_Root						#N/A
16S_rRNA::SRR11456917_NODE_82240_length_592_cov_0.735922:39-590(+)	SRR11456917	unclassified_Root						#N/A
16S_rRNA::SRR11456917_NODE_6669_length_3928_cov_4.026487:3067-3565(+)	SRR11456917	unclassified_Root						#N/A
16S_rRNA::SRR11456917_NODE_20544_length_1500_cov_2.047786:558-1195(+)	SRR11456917	unclassified_Root						#N/A
16S_rRNA::SRR11456917_NODE_64957_length_691_cov_1.687296:59-597(+)	SRR11456917	unclassified_Root						#N/A
16S_rRNA::SRR11456917_NODE_68835_length_665_cov_2.352041:54-663(+)	SRR11456917	unclassified_Root						#N/A
16S_rRNA::SRR11456917_NODE_6669_length_3928_cov_4.026487:1800-2594(+)	SRR11456917	unclassified_Root						GB_GCA_003248755.1_QFQW01000071.1	Bacteria	Bacteroidota	Bacteroidia	Flavobacteriales	Weeksellaceae	Epilithonimonas	Epilithonimonas sp003248755	95.522	67	2	1	3	68	1	67	6.25e-21	106
16S_rRNA::SRR11456917_NODE_144493_length_419_cov_2.233918:6-418(-)	SRR11456917	unclassified_Root						#N/A
16S_rRNA::SRR11456917_NODE_112772_length_483_cov_2.551724:2-482(-)	SRR11456917	unclassified_Root						GB_GCA_024513445.1_JANEIF010000051.1	Bacteria	Campylobacterota	Campylobacteria	Campylobacterales	Sulfurimonadaceae	Sulfurimonas	Sulfurimonas sp024513425	100	37	0	0	444	480	1798	1834	4.84e-10	69.4
16S_rRNA::SRR11456917_NODE_31059_length_1129_cov_1.833650:7-499(-)	SRR11456917	unclassified_Root						#N/A
16S_rRNA::SRR11456917_NODE_46080_length_869_cov_2.503788:172-817(-)	SRR11456917	unclassified_Root						#N/A
16S_rRNA::SRR11456917_NODE_10281_length_2560_cov_10.237213:7-410(-)	SRR11456917	unclassified_Root						GB_GCA_016278585.1_JADQBO010000005.1	Bacteria	Bacillota_B	Desulfitobacteriia	Desulfitobacteriales	Desulfitobacteriaceae	Desulfosporosinus	Desulfosporosinus sp016278585	98.015	403	8	0	1	403	41	443	0	701
16S_rRNA::SRR11456918_NODE_4545_length_4983_cov_255.800245:3492-4978(-)	SRR11456918	Bacteria	Cyanobacteriota	Cyanobacteriia	Cyanobacteriales	Nostocaceae	Nostoc	GB_GCA_003326195.1_LXQE01000075.1	Bacteria	Cyanobacteriota	Cyanobacteriia	Cyanobacteriales	Nostocaceae	Nostoc	Nostoc punctiforme_A	99.125	1486	13	0	1	1486	272	1757	0	2673
16S_rRNA::SRR11456918_NODE_6338_length_3509_cov_3.695513:601-2120(+)	SRR11456918	Bacteria	Bacteroidota	Bacteroidia	Sphingobacteriales	Sphingobacteriaceae	Mucilaginibacter	RS_GCF_014196695.1_NZ_JACIEG010000011.1	Bacteria	Bacteroidota	Bacteroidia	Sphingobacteriales	Sphingobacteriaceae	Mucilaginibacter	Mucilaginibacter phyllosphaerae	97.696	1519	35	0	1	1519	1	1519	0	2612
16S_rRNA::SRR11456918_NODE_2521_length_10039_cov_7.751255:3297-4801(+)	SRR11456918	Bacteria	Bacteroidota	Bacteroidia	Cytophagales	Spirosomaceae	Spirosoma	RS_GCF_002831565.1_NZ_CP025096.1	Bacteria	Bacteroidota	Bacteroidia	Cytophagales	Spirosomaceae	Spirosoma	Spirosoma pollinicola	97.872	1504	32	0	1	1504	1	1504	0	2601
16S_rRNA::SRR11456918_NODE_7011_length_3206_cov_2.537872:1710-3204(+)	SRR11456918	unclassified_Root						#N/A
16S_rRNA::SRR11456918_NODE_16712_length_1629_cov_41.936856:413-1629(-)	SRR11456918	Bacteria	Pseudomonadota	Alphaproteobacteria	Sphingomonadales	Sphingomonadaceae	unclassified_Sphingomonadaceae	RS_GCF_001598415.1_NZ_BCYX01000023.1	Bacteria	Pseudomonadota	Alphaproteobacteria	Sphingomonadales	Sphingomonadaceae	Sphingomonas	Sphingomonas mali	99.342	1216	8	0	1	1216	269	1484	0	2202
16S_rRNA::SRR11456918_NODE_13382_length_1902_cov_3.075068:0-1312(-)	SRR11456918	unclassified_Root						#N/A
16S_rRNA::SRR11456918_NODE_2981_length_8124_cov_6.223934:2-929(-)	SRR11456918	Bacteria	Actinomycetota	Actinomycetia	Actinomycetales	Microbacteriaceae	Amnibacterium	RS_GCF_004364555.1_NZ_SOAM01000006.1	Bacteria	Actinomycetota	Actinomycetia	Actinomycetales	Microbacteriaceae	Amnibacterium	Amnibacterium kyonggiense	99.137	927	8	0	1	927	1	927	0	1668
16S_rRNA::SRR11456918_NODE_2892_length_8434_cov_6.278090:7538-8434(+)	SRR11456918	Bacteria	Pseudomonadota	Alphaproteobacteria	Rhizobiales	Beijerinckiaceae	unclassified_Beijerinckiaceae	RS_GCF_010692745.1_NZ_JAAHTB010000146.1	Bacteria	Pseudomonadota	Alphaproteobacteria	Rhizobiales	Beijerinckiaceae	Methylobacterium	Methylobacterium sp010692745	96.656	897	28	2	1	896	1	896	0	1489
16S_rRNA::SRR11456918_NODE_4311_length_5254_cov_4.455283:0-1038(-)	SRR11456918	unclassified_Root						RS_GCF_014196835.1_NZ_JACIEK010000039.1	Bacteria	Pseudomonadota	Alphaproteobacteria	Rhizobiales	Rhizobiaceae	Aureimonas	Aureimonas pseudogalii	97.558	819	20	0	220	1038	74	892	0	1402
16S_rRNA::SRR11456918_NODE_207_length_102787_cov_12.918109:101860-102785(+)	SRR11456918	Bacteria	Actinomycetota	Actinomycetia	Propionibacteriales	Propionibacteriaceae	Friedmanniella	RS_GCF_017876495.1_NZ_JAGIOB010000001.1-#2	Bacteria	Actinomycetota	Actinomycetia	Propionibacteriales	Propionibacteriaceae	Friedmanniella	Friedmanniella capsulata	97.411	927	20	4	1	925	1	925	0	1576
16S_rRNA::SRR11456918_NODE_22531_length_1341_cov_1.559335:1-921(-)	SRR11456918	unclassified_Root						#N/A
16S_rRNA::SRR11456918_NODE_18727_length_1508_cov_1.542977:543-1507(-)	SRR11456918	Bacteria	unclassified_Bacteria					GB_GCA_902636475.1_CACPRN010000101.1	Bacteria	Pseudomonadota	Alphaproteobacteria	Rickettsiales	Anaplasmataceae	Wolbachia	Wolbachia sp902636535	94.508	965	51	2	1	964	288	1251	0	1487
16S_rRNA::SRR11456918_NODE_74521_length_672_cov_38.171429:9-672(-)	SRR11456918	Bacteria	Pseudomonadota	Alphaproteobacteria	Rhizobiales	Beijerinckiaceae	Methylobacterium	RS_GCF_022829285.1_NZ_JAKSYI010000100.1	Bacteria	Pseudomonadota	Alphaproteobacteria	Rhizobiales	Beijerinckiaceae	Methylobacterium	Methylobacterium sp022829285	99.095	663	6	0	1	663	818	1480	0	1192
16S_rRNA::SRR11456918_NODE_99446_length_566_cov_46.779141:1-563(+)	SRR11456918	Bacteria	Actinomycetota	Actinomycetia	Propionibacteriales	Propionibacteriaceae	unclassified_Propionibacteriaceae	RS_GCF_900105065.1_NZ_LT629749.1-#2	Bacteria	Actinomycetota	Actinomycetia	Propionibacteriales	Propionibacteriaceae	Friedmanniella	Friedmanniella luteola	99.11	562	5	0	1	562	852	1413	0	1011
16S_rRNA::SRR11456918_NODE_79722_length_646_cov_2.889279:11-646(-)	SRR11456918	Bacteria	Pseudomonadota	Gammaproteobacteria	Burkholderiales	unclassified_Burkholderiales		#N/A
16S_rRNA::SRR11456918_NODE_96902_length_575_cov_2.425703:2-575(+)	SRR11456918	Bacteria	unclassified_Bacteria					RS_GCF_004362665.1_NZ_SNXR01000005.1	Bacteria	Bacteroidota	Bacteroidia	Flavobacteriales	Flavobacteriaceae	Flavobacterium	Flavobacterium dankookense	95.122	574	20	6	1	573	782	1348	0	898
16S_rRNA::SRR11456918_NODE_110076_length_533_cov_2.769737:3-531(-)	SRR11456918	Bacteria	Acidobacteriota	Terriglobia	Terriglobales	Acidobacteriaceae	unclassified_Acidobacteriaceae	GB_GCA_002413385.1_DHWW01000302.1	Bacteria	Acidobacteriota	Terriglobia	Terriglobales	Acidobacteriaceae	UBA5172	UBA5172 sp002413385	99.033	517	5	0	12	528	1006	1522	0	928
16S_rRNA::SRR11456918_NODE_17783_length_1560_cov_2.111935:0-565(+)	SRR11456918	Bacteria	Bacteroidota	Bacteroidia	Chitinophagales	Chitinophagaceae	unclassified_Chitinophagaceae	RS_GCF_005233845.1_NZ_SZQL01000004.1	Bacteria	Bacteroidota	Bacteroidia	Chitinophagales	Chitinophagaceae	Ilyomonas	Ilyomonas limi	95.936	566	21	2	1	565	960	1524	0	917
16S_rRNA::SRR11456918_NODE_92573_length_591_cov_1.821012:126-591(-)	SRR11456918	unclassified_Root						#N/A
16S_rRNA::SRR11456918_NODE_61906_length_748_cov_1.721311:1-498(-)	SRR11456918	Bacteria	Acidobacteriota	Terriglobia	Terriglobales	Acidobacteriaceae	unclassified_Acidobacteriaceae	RS_GCF_004217555.1_NZ_SHKW01000001.1	Bacteria	Acidobacteriota	Terriglobia	Terriglobales	Acidobacteriaceae	Edaphobacter	Edaphobacter modestus	96.982	497	15	0	1	497	3	499	0	835
16S_rRNA::SRR11456918_NODE_111472_length_529_cov_1.349558:4-529(-)	SRR11456918	Bacteria	Bacteroidota	Bacteroidia	Cytophagales	Spirosomaceae	Dyadobacter	RS_GCF_005280585.1_NZ_SZVO01000053.1	Bacteria	Bacteroidota	Bacteroidia	Cytophagales	Spirosomaceae	Dyadobacter	Dyadobacter frigoris	96.762	525	17	0	1	525	86	610	0	876
16S_rRNA::SRR11456918_NODE_9675_length_2436_cov_2.122086:1325-1792(+)	SRR11456918	unclassified_Root						#N/A
16S_rRNA::SRR11456918_NODE_35558_length_1028_cov_0.883281:276-849(+)	SRR11456918	unclassified_Root						#N/A
16S_rRNA::SRR11456918_NODE_102786_length_555_cov_1.604603:3-555(+)	SRR11456918	unclassified_Root						#N/A
16S_rRNA::SRR11456918_NODE_2634_length_9517_cov_1009.214089:5405-6921(+)	SRR11456918	unclassified_Root						#N/A
16S_rRNA::SRR11456918_NODE_179726_length_401_cov_3.216049:1-400(-)	SRR11456918	Bacteria	Bacteroidota	Bacteroidia	Chitinophagales	Chitinophagaceae	unclassified_Chitinophagaceae	GB_GCA_013286415.1_JABDFT010000007.1	Bacteria	Bacteroidota	Bacteroidia	Chitinophagales	Chitinophagaceae	JABDFW01	JABDFW01 sp013286305	94.514	401	18	3	1	399	284	682	1.13e-174	616
16S_rRNA::SRR11456918_NODE_13340_length_1907_cov_3.347541:1510-1907(+)	SRR11456918	unclassified_Root						#N/A
16S_rRNA::SRR11456918_NODE_3883_length_5946_cov_1078.849378:2879-3812(-)	SRR11456918	unclassified_Root						RS_GCF_002884435.1_NZ_NJAQ01000005.1	Bacteria	Bacillota	Bacilli	Bacillales_D	Amphibacillaceae	Terribacillus	Terribacillus saccharophilus	95.075	934	43	3	1	933	129	1060	0	1467
16S_rRNA::SRR11456918_NODE_38258_length_985_cov_2.396476:2-769(+)	SRR11456918	unclassified_Root						GB_GCA_023414975.1_JAEZMI010000416.1	Bacteria	Pseudomonadota	Alphaproteobacteria	Rhizobiales	Xanthobacteraceae	Ancylobacter	Ancylobacter sp023414975	95.855	772	24	7	2	767	1011	1780	0	1242
16S_rRNA::SRR11456918_NODE_21193_length_1393_cov_4.246201:941-1390(+)	SRR11456918	unclassified_Root						GB_GCA_018268015.1_JAFDXJ010000039.1	Bacteria	Bacteroidota	Bacteroidia	Chitinophagales	Chitinophagaceae	JAFDXJ01	JAFDXJ01 sp018268015	98.214	448	8	0	1	448	890	1337	0	784
16S_rRNA::SRR11456918_NODE_125647_length_493_cov_1.002404:13-475(-)	SRR11456918	unclassified_Root						#N/A
16S_rRNA::SRR11456918_NODE_5732_length_3877_cov_3.751579:3316-3858(-)	SRR11456918	unclassified_Root						GB_GCA_016707245.1_JADJIE010000028.1	Bacteria	Pseudomonadota	Gammaproteobacteria	Burkholderiales	Burkholderiaceae_B	JAABQG01	JAABQG01 sp016721925	99.076	541	5	0	1	541	1272	1812	0	972
16S_rRNA::SRR11456918_NODE_3883_length_5946_cov_1078.849378:4051-4462(-)	SRR11456918	unclassified_Root						GB_GCA_000255595.2_AJGR01000523.1	Bacteria	Actinomycetota	Actinomycetia	Actinomycetales	Microbacteriaceae	Microbacterium	Microbacterium sp000411455	95.864	411	17	0	1	411	218	628	0	665
16S_rRNA::SRR11456921_NODE_1561_length_30547_cov_6.750656:2238-3760(-)	SRR11456921	Bacteria	Pseudomonadota	Gammaproteobacteria	Nevskiales	Nevskiaceae	Nevskia	RS_GCF_000420645.1_NZ_ATVI01000001.1	Bacteria	Pseudomonadota	Gammaproteobacteria	Nevskiales	Nevskiaceae	Nevskia	Nevskia ramosa	97.311	1525	33	6	1	1522	2	1521	0	2582
16S_rRNA::SRR11456921_NODE_14666_length_4267_cov_26.293922:2533-4042(-)	SRR11456921	unclassified_Root						#N/A
16S_rRNA::SRR11456921_NODE_13384_length_4588_cov_7.183322:1254-2773(-)	SRR11456921	Bacteria	Bacteroidota	Bacteroidia	Sphingobacteriales	Sphingobacteriaceae	Mucilaginibacter	RS_GCF_018449775.1_NZ_JAAVVB010000012.1	Bacteria	Bacteroidota	Bacteroidia	Sphingobacteriales	Sphingobacteriaceae	Mucilaginibacter	Mucilaginibacter sp018449775	97.105	1520	42	2	1	1519	1	1519	0	2562
16S_rRNA::SRR11456921_NODE_64935_length_1494_cov_75.357192:1-1494(-)	SRR11456921	Bacteria	Bacteroidota	Bacteroidia	Cytophagales	Spirosomaceae	Spirosoma	RS_GCF_900112365.1_NZ_FOLQ01000076.1	Bacteria	Bacteroidota	Bacteroidia	Cytophagales	Spirosomaceae	Spirosoma	Spirosoma endophyticum	96.653	1494	44	4	1	1493	7	1495	0	2477
16S_rRNA::SRR11456921_NODE_4680_length_11121_cov_11.415597:10035-11121(+)	SRR11456921	Bacteria	Pseudomonadota	Gammaproteobacteria	Burkholderiales	Burkholderiaceae_B	unclassified_Burkholderiaceae_B	GB_GCA_016702655.1_JADJDO010000039.1	Bacteria	Pseudomonadota	Gammaproteobacteria	Burkholderiales	Burkholderiaceae_B	CAIKUF01	CAIKUF01 sp016702655	97.053	1086	32	0	1	1086	2	1087	0	1829
16S_rRNA::SRR11456921_NODE_11609_length_5156_cov_4.319741:0-1068(-)	SRR11456921	Bacteria	Acidobacteriota	Blastocatellia	Pyrinomonadales	Pyrinomonadaceae	GCA-002050365	GB_GCA_020200095.1_JAIVJJ010000237.1	Bacteria	Acidobacteriota	Blastocatellia	Pyrinomonadales	Pyrinomonadaceae	GCA-002050365	GCA-002050365 sp020200095	95.535	1075	33	13	2	1068	1	1068	0	1705
16S_rRNA::SRR11456921_NODE_91018_length_1177_cov_6.666667:2-1057(+)	SRR11456921	Bacteria	Planctomycetota	Planctomycetia	Gemmatales	Gemmataceae	unclassified_Gemmataceae	#N/A
16S_rRNA::SRR11456921_NODE_14748_length_4249_cov_4.897711:0-1100(-)	SRR11456921	Bacteria	Verrucomicrobiota	Verrucomicrobiae	Verrucomicrobiales	Akkermansiaceae	Luteolibacter	GB_GCA_903903695.1_CAIUZW010000245.1	Bacteria	Verrucomicrobiota	Verrucomicrobiae	Verrucomicrobiales	Akkermansiaceae	Luteolibacter	Luteolibacter sp903827375	95.1	1102	42	8	1	1100	1	1092	0	1725
16S_rRNA::SRR11456921_NODE_3554_length_14207_cov_10.323770:0-963(-)	SRR11456921	unclassified_Root						#N/A
16S_rRNA::SRR11456921_NODE_73627_length_1369_cov_6.910198:0-944(-)	SRR11456921	unclassified_Root						#N/A
16S_rRNA::SRR11456921_NODE_858_length_52386_cov_5.484588:51480-52386(+)	SRR11456921	Bacteria	Cyanobacteria	Oxyphotobacteria	Chloroplast			GB_GCA_008015745.1_SSGD01000007.1	Bacteria	Actinomycetota	Actinomycetia	Mycobacteriales	Mycobacteriaceae	Mycobacterium	Mycobacterium arupense	98.344	906	14	1	1	906	2	906	0	1589
16S_rRNA::SRR11456921_NODE_47497_length_1863_cov_5.592367:927-1863(+)	SRR11456921	unclassified_Root						#N/A
16S_rRNA::SRR11456921_NODE_2853_length_17388_cov_4.336295:4303-5807(-)	SRR11456921	unclassified_Root						#N/A
16S_rRNA::SRR11456921_NODE_24541_length_2944_cov_5.507096:2031-2944(+)	SRR11456921	Bacteria	Chloroflexota	Chloroflexia	Thermomicrobiales	UBA6265	CADCWK01	GB_GCA_902806375.1_CADCWK010000131.1	Bacteria	Chloroflexota	Chloroflexia	Thermomicrobiales	UBA6265	CADCWK01	CADCWK01 sp902806375	96.07	916	30	6	1	913	2	914	0	1487
16S_rRNA::SRR11456921_NODE_129994_length_909_cov_1.772834:1-909(+)	SRR11456921	Bacteria	Patescibacteria	Paceibacteria	UBA9983_A	UBA2103	C7867-001	#N/A
16S_rRNA::SRR11456921_NODE_177646_length_722_cov_324.383808:1-722(-)	SRR11456921	Bacteria	Cyanobacteriota	Cyanobacteriia	Cyanobacteriales	Nostocaceae	Nostoc	RS_GCF_014023275.1_NZ_CP054698.1	Bacteria	Cyanobacteriota	Cyanobacteriia	Cyanobacteriales	Nostocaceae	Nostoc	Nostoc edaphicum_A	100	721	0	0	1	721	323	1043	0	1332
16S_rRNA::SRR11456921_NODE_157651_length_789_cov_4.901907:0-788(-)	SRR11456921	Bacteria	unclassified_Bacteria					GB_GCA_945887955.1_CAMCZO010000078.1	Bacteria	Bacteroidota	Bacteroidia	AKYH767	B-17BO	UBA2475	UBA2475 sp945887955	95.443	790	32	4	1	788	116	903	0	1256
16S_rRNA::SRR11456921_NODE_65479_length_1485_cov_2.262937:790-1484(+)	SRR11456921	unclassified_Root						#N/A
16S_rRNA::SRR11456921_NODE_100217_length_1098_cov_3.688399:0-592(+)	SRR11456921	Bacteria	unclassified_Bacteria					RS_GCF_004362665.1_NZ_SNXR01000005.1	Bacteria	Bacteroidota	Bacteroidia	Flavobacteriales	Flavobacteriaceae	Flavobacterium	Flavobacterium dankookense	95.766	496	19	2	1	495	908	1402	0	798
16S_rRNA::SRR11456921_NODE_53089_length_1723_cov_13.380695:0-473(+)	SRR11456921	Bacteria	Pseudomonadota	Gammaproteobacteria	Burkholderiales	Burkholderiaceae_B	unclassified_Burkholderiaceae_B	GB_GCA_016707445.1_JADJHR010000009.1	Bacteria	Pseudomonadota	Gammaproteobacteria	Burkholderiales	Burkholderiaceae_B	Rubrivivax	Rubrivivax sp016707445	99.789	473	1	0	1	473	1054	1526	0	869
16S_rRNA::SRR11456921_NODE_59319_length_1594_cov_336.871345:1115-1594(-)	SRR11456921	Bacteria	Cyanobacteriota	Cyanobacteriia	Cyanobacteriales	Nostocaceae	Nostoc	RS_GCF_001712795.1_NZ_KV757645.1	Bacteria	Cyanobacteriota	Cyanobacteriia	Cyanobacteriales	Nostocaceae	Nostoc	Nostoc sp001712795	100	479	0	0	1	479	1012	1490	0	885
16S_rRNA::SRR11456921_NODE_62674_length_1532_cov_46.085985:1068-1532(-)	SRR11456921	Bacteria	Pseudomonadota	Alphaproteobacteria	unclassified_Alphaproteobacteria			RS_GCF_009765685.1_NZ_LMUY01000096.1	Bacteria	Pseudomonadota	Alphaproteobacteria	Acetobacterales	Acetobacteraceae	LMUY01	LMUY01 sp009765685	96.121	464	18	0	1	464	1023	1486	0	758
16S_rRNA::SRR11456921_NODE_330723_length_455_cov_104.237500:0-455(-)	SRR11456921	Bacteria	Pseudomonadota	Alphaproteobacteria	Rhizobiales	Rhizobiaceae	unclassified_Rhizobiaceae	GB_GCA_019635735.1_JAHBYX010000009.1	Bacteria	Pseudomonadota	Alphaproteobacteria	Rhizobiales	Rhizobiaceae	Mesorhizobium_A	Mesorhizobium_A sp019635735	99.341	455	3	0	1	455	300	754	0	824
16S_rRNA::SRR11456921_NODE_27465_length_2720_cov_2.717448:421-876(-)	SRR11456921	unclassified_Root						#N/A
16S_rRNA::SRR11456921_NODE_134546_length_887_cov_1.111779:2-693(-)	SRR11456921	unclassified_Root						#N/A
16S_rRNA::SRR11456921_NODE_167613_length_754_cov_4.752504:1-482(-)	SRR11456921	Bacteria	Pseudomonadota	Alphaproteobacteria	unclassified_Alphaproteobacteria			#N/A
16S_rRNA::SRR11456921_NODE_13005_length_4698_cov_11.824036:0-471(+)	SRR11456921	Bacteria	Chloroflexota	Chloroflexia	Thermomicrobiales	UBA6265	CADCWK01	GB_GCA_902806375.1_CADCWK010000131.1	Bacteria	Chloroflexota	Chloroflexia	Thermomicrobiales	UBA6265	CADCWK01	CADCWK01 sp902806375	97.665	471	9	2	1	471	1040	1508	0	808
[truncated: 17,252 more rows]

## Sheet: Genera presence per sample
Dataset 6, Table 2: Bacterial genera presence count per lichen sample (genera assignments based on blastn results)
GTDB MATCH (VIA BLASTN)						LICHEN SAMPLES
[truncated: 902 more rows]
[truncated: 746 more columns]

[truncated: 2 more sheets: 16S vs MAG occurence, 16S assignment (no 95% cutoff)]
