# Supplementary material for: A Biosynthetic and Taxonomic Atlas of the Global Lichen Holobiont
Source: Environ Microbiol. 2025 Jun 4;27(6):e70112. doi: 10.1111/1462-2920.70112 (PMC12136951; doi:10.1111/1462-2920.70112)
Supplement: Supplementary file 16 — DATASET 7. Details and summaries of all BGCs recovered from all lichen datasets. [file EMI-27-e70112-s003.xlsx]

## Sheet: BGC_details
Dataset 7, Table 1: All metadata per recovered BGC from all lichen samples
					BGC details								CONTIG NCBI TAXONOMY							CONTIG GTDB TAXONOMY						LICHEN HOLOBIONT TAXONOMY
Cluster	Spades_Node	Cluster name	BiG-SCAPE GCF	Singleton GCF?	Predicted BGC_start	Predicted BGC_end	BGC length	Fragmented?	Predicted BGC Types	Sample	BGC_type	Contig Type	BGC Kingdom	BGC Phylum	BGC Class	BGC Order	BGC Family	BGC Genus	BGC Species	GTDB_Phylum	GTDB_Class	GTDB_Order	GTDB_Family	GTDB_Genus	GTDB_Species	Lichen Host Superkingdom	Lichen Host Phylum	Lichen Host Class	Lichen Host Order	Lichen Host Family	Lichen Host Genus	Lichen Host Species
SRR23143840_c17851_SRR2314...region001	SRR23143840_NODE_25165_length_3734_cov_1.934646	Bacterial_SRR23143840_c17851_SRR2314...region001	RiPPs_29526	Singleton	0	3734	3734	YES	['RRE-containing']	SRR23143840	RRE-containing	Bacterial	Bacteria	Actinomycetota	Unclassified	Unclassified	Unclassified	Unclassified	Unclassified	Actinomycetota	Actinomycetia	Unclassified	Unclassified	Unclassified	Unclassified	Eukaryota	Ascomycota	Lecanoromycetes	Teloschistales	Teloschistaceae	Seirophora	Seirophora lacunosa
ERR5059413_c00286_ERR5059...region001	ERR5059413_NODE_1067_length_39637_cov_4.617973	Bacterial_ERR5059413_c00286_ERR5059...region001	RiPPs_2945	Singleton	25510	39637	14127	YES	['RRE-containing']	ERR5059413	RRE-containing	Bacterial	Bacteria	Unclassified	Unclassified	Unclassified	Unclassified	Unclassified	Unclassified	Unclassified	Unclassified	Unclassified	Unclassified	Unclassified	Unclassified	Eukaryota	Ascomycota	Lecanoromycetes	Caliciales	Physciaceae	Heterodermia	Heterodermia speciosa
SRR14722188_c07544_SRR1472...region001	SRR14722188_NODE_18023_length_4096_cov_1.900224	Bacterial_SRR14722188_c07544_SRR1472...region001	RiPPs_11325	Singleton	0	4096	4096	YES	['lanthipeptide-class-v']	SRR14722188	lanthipeptide-class-v	Bacterial	Bacteria	Cyanobacteriota	Unclassified	Unclassified	Unclassified	Unclassified	Unclassified	Cyanobacteriota	Cyanobacteriia	Cyanobacteriales	Unclassified	Unclassified	Unclassified	Eukaryota	Ascomycota	Lecanoromycetes	Trapeliales	Trapeliaceae	Xylographa	Xylographa vitiligo
SRR16304096_c19485_SRR1630...region001	SRR16304096_NODE_23550_length_3627_cov_3.020845	Bacterial_SRR16304096_c19485_SRR1630...region001	RiPPs_19053	Singleton	0	3627	3627	YES	['RRE-containing']	SRR16304096	RRE-containing	Bacterial	Bacteria	Unclassified	Unclassified	Unclassified	Unclassified	Unclassified	Unclassified	Acidobacteriota	Terriglobia	Terriglobales	Acidobacteriaceae	PALSA-350	PALSA-350 sp003152195	Eukaryota	Ascomycota	Lecanoromycetes	Lecanorales	Cladoniaceae	Cladonia	Cladonia rangiferina
SRR5947237_c09130_SRR5947...region001	SRR5947237_NODE_12248_length_6543_cov_3.963192	Bacterial_SRR5947237_c09130_SRR5947...region001	RiPPs_31857	Singleton	0	6543	6543	YES	['RRE-containing']	SRR5947237	RRE-containing	Bacterial	Bacteria	Unclassified	Unclassified	Unclassified	Unclassified	Unclassified	Unclassified	Unclassified	Unclassified	Unclassified	Unclassified	Unclassified	Unclassified	Eukaryota	Ascomycota	Lecanoromycetes	Peltigerales	Lobariaceae	Lobaria	Lobaria pulmonaria
SRR14722007_c03900_SRR1472...region001	SRR14722007_NODE_6126_length_3023_cov_1.649016	Bacterial_SRR14722007_c03900_SRR1472...region001	Terpene_8076	Singleton	0	3023	3023	YES	['terpene']	SRR14722007	terpene	Bacterial	Bacteria	Unclassified	Unclassified	Unclassified	Unclassified	Unclassified	Unclassified	Unclassified	Unclassified	Unclassified	Unclassified	Unclassified	Unclassified	Eukaryota	Ascomycota	Lecanoromycetes	Lecanorales	Parmeliaceae	Platismatia	Platismatia glauca
SRR23143840_c15530_SRR2314...region001	SRR23143840_NODE_22240_length_4119_cov_3.896091	Bacterial_SRR23143840_c15530_SRR2314...region001	RiPPs_29519	Singleton	0	4119	4119	YES	['RRE-containing']	SRR23143840	RRE-containing	Bacterial	Bacteria	Pseudomonadota	Alphaproteobacteria	Sphingomonadales	Sphingomonadaceae	Sphingomonas	Unclassified	Pseudomonadota	Alphaproteobacteria	Sphingomonadales	Sphingomonadaceae	Sphingomicrobium	Unclassified	Eukaryota	Ascomycota	Lecanoromycetes	Teloschistales	Teloschistaceae	Seirophora	Seirophora lacunosa
SRR14722253_c00308_SRR1472...region001	SRR14722253_NODE_1383_length_7644_cov_2.690234	Bacterial_SRR14722253_c00308_SRR1472...region001	RiPPs_12156	Singleton	2465	7644	5179	YES	['RiPP-like']	SRR14722253	RiPP-like	Bacterial	Bacteria	Acidobacteriota	Terriglobia	Terriglobales	Acidobacteriaceae	Unclassified	Acidobacteriaceae bacterium	Acidobacteriota	Terriglobia	Bryobacterales	Bryobacteraceae	Unclassified	Unclassified	Eukaryota	Ascomycota	Lecanoromycetes	Umbilicariales	Umbilicariaceae	Xylopsora_friesii	Xylopsora_friesii
SRR14722094_c01866_SRR1472...region001	SRR14722094_NODE_4609_length_4234_cov_1.908347	Bacterial_SRR14722094_c01866_SRR1472...region001	RiPPs_16255	Not singleton	0	4234	4234	YES	['RRE-containing']	SRR14722094	RRE-containing	Bacterial	Bacteria	Armatimonadota	Unclassified	Unclassified	Unclassified	Unclassified	Unclassified	Armatimonadota	Armatimonadia	Armatimonadales	Capsulimonadaceae	Unclassified	Unclassified	Eukaryota	Ascomycota	Lecanoromycetes	Lecanorales	Parmeliaceae	Usnea	Usnea strigosa
SRR14722042_c01930_SRR1472...region001	SRR14722042_NODE_5061_length_5325_cov_4.165587	Bacterial_SRR14722042_c01930_SRR1472...region001	RiPPs_8311	Singleton	0	5325	5325	YES	['RRE-containing']	SRR14722042	RRE-containing	Bacterial	Bacteria	Pseudomonadota	Alphaproteobacteria	Sphingomonadales	Sphingomonadaceae	Sphingomonas	Sphingomonas sp. Leaf33	Pseudomonadota	Alphaproteobacteria	Sphingomonadales	Sphingomonadaceae	Unclassified	Unclassified	Eukaryota	Ascomycota	Lecanoromycetes	Lecanorales	Lecanoraceae	Scoliciosporum	Scoliciosporum umbrinum
SRR14721941_c01709_SRR1472...region001	SRR14721941_NODE_4263_length_3141_cov_2.615862	Bacterial_SRR14721941_c01709_SRR1472...region001	RiPPs_7491	Not singleton	0	3141	3141	YES	['RRE-containing']	SRR14721941	RRE-containing	Bacterial	Bacteria	Armatimonadota	Unclassified	Unclassified	Unclassified	Unclassified	Armatimonadota bacterium	Armatimonadota	Armatimonadia	Armatimonadales	Capsulimonadaceae	JAFAZD01	JAFAZD01 sp019239955	Eukaryota	Ascomycota	Lecanoromycetes	Lecideales	Lecideaceae	Porpidia	Porpidia subsimplex
SRR16304101_c12106_SRR1630...region001	SRR16304101_NODE_15026_length_3745_cov_1.470284	Bacterial_SRR16304101_c12106_SRR1630...region001	RiPPs_19552	Not singleton	0	3745	3745	YES	['RRE-containing']	SRR16304101	RRE-containing	Bacterial	Bacteria	Acidobacteriota	Terriglobia	Terriglobales	Acidobacteriaceae	Granulicella	Unclassified	Acidobacteriota	Terriglobia	Terriglobales	Acidobacteriaceae	Unclassified	Unclassified	Eukaryota	Ascomycota	Lecanoromycetes	Lecanorales	Cladoniaceae	Cladonia	Cladonia submitis
SRR16304095_c19111_SRR1630...region001	SRR16304095_NODE_19470_length_4483_cov_2.247390	Bacterial_SRR16304095_c19111_SRR1630...region001	RiPPs_16255	Not singleton	0	4483	4483	YES	['RRE-containing']	SRR16304095	RRE-containing	Bacterial	Bacteria	Armatimonadota	Unclassified	Unclassified	Unclassified	Unclassified	Unclassified	Armatimonadota	Armatimonadia	Armatimonadales	Capsulimonadaceae	Unclassified	Unclassified	Eukaryota	Ascomycota	Lecanoromycetes	Lecanorales	Cladoniaceae	Cladonia	Cladonia rangiferina
SRR14722242_c05652_SRR1472...region001	SRR14722242_NODE_8162_length_3590_cov_3.419300	Bacterial_SRR14722242_c05652_SRR1472...region001	RiPPs_12051	Singleton	0	3590	3590	YES	['RRE-containing']	SRR14722242	RRE-containing	Bacterial	Bacteria	Actinomycetota	Actinomycetes	Unclassified	Unclassified	Unclassified	Unclassified	Actinomycetota	Actinomycetia	Unclassified	Unclassified	Unclassified	Unclassified	Eukaryota	Ascomycota	Lecanoromycetes	Pertusariales	Pertusariaceae	Pseudosagedia	Pseudosagedia sp
SRR18162825_c13233_SRR1816...region001	SRR18162825_NODE_13969_length_3508_cov_1.673565	Bacterial_SRR18162825_c13233_SRR1816...region001	RiPPs_23091	Singleton	0	3508	3508	YES	['RRE-containing']	SRR18162825	RRE-containing	Bacterial	Bacteria	Pseudomonadota	Unclassified	Unclassified	Unclassified	Unclassified	Unclassified	Acidobacteriota	Terriglobia	Terriglobales	Acidobacteriaceae	Unclassified	Unclassified	Eukaryota	Ascomycota	Lecanoromycetes	Ostropales	Graphidaceae	Thelotrema	Thelotrema lepadinum
SRR10277337_c01370_SRR1027...region001	SRR10277337_NODE_3490_length_3026_cov_1.681925	Bacterial_SRR10277337_c01370_SRR1027...region001	RiPPs_30597	Not singleton	0	3026	3026	YES	['RRE-containing']	SRR10277337	RRE-containing	Bacterial	Bacteria	Gemmatimonadota	Gemmatimonadetes	Gemmatimonadales	Gemmatimonadaceae	Unclassified	Gemmatimonadaceae bacterium	Pseudomonadota	Alphaproteobacteria	Acetobacterales	Acetobacteraceae	CAHJXG01	CAHJXG01 sp903644035	Eukaryota	Ascomycota	Lecanoromycetes	Lecanorales	Lecanoraceae	Rhizoplaca	Rhizoplaca polymorpha
SRR19097870_c01418_SRR1909...region001	SRR19097870_NODE_2444_length_11606_cov_6.250065	Bacterial_SRR19097870_c01418_SRR1909...region001	RiPPs_24623	Singleton	589	11606	11017	YES	['RRE-containing']	SRR19097870	RRE-containing	Bacterial	Bacteria	Unclassified	Unclassified	Unclassified	Unclassified	Unclassified	Unclassified	Unclassified	Unclassified	Unclassified	Unclassified	Unclassified	Unclassified	Eukaryota	Ascomycota	Candelariomycetes	Candelariales	Candelariaceae	Candelina	Candelina submexicana
SRR16304106_c06301_SRR1630...region001	SRR16304106_NODE_12105_length_4361_cov_4.062792	Bacterial_SRR16304106_c06301_SRR1630...region001	RiPPs_20534	Singleton	0	4361	4361	YES	['RRE-containing']	SRR16304106	RRE-containing	Bacterial	Bacteria	Pseudomonadota	Alphaproteobacteria	Rhodospirillales	Acetobacteraceae	Acidisphaera	Acidisphaera sp. L21	Pseudomonadota	Alphaproteobacteria	Acetobacterales	Acetobacteraceae	LMUY01	LMUY01 sp009765685	Eukaryota	Ascomycota	Lecanoromycetes	Lecanorales	Cladoniaceae	Cladonia	Cladonia submitis
SRR5947236_c07409_SRR5947...region001	SRR5947236_NODE_12043_length_3898_cov_32.609003	Bacterial_SRR5947236_c07409_SRR5947...region001	RiPPs_31572	Singleton	0	3898	3898	YES	['RRE-containing']	SRR5947236	RRE-containing	Bacterial	Bacteria	Cyanobacteriota	Cyanophyceae	Nostocales	Nostocaceae	Nostoc	Unclassified	Cyanobacteriota	Cyanobacteriia	Cyanobacteriales	Nostocaceae	Nostoc	Unclassified	Eukaryota	Ascomycota	Lecanoromycetes	Peltigerales	Lobariaceae	Lobaria	Lobaria pulmonaria
SRR14722276_c02136_SRR1472...region001	SRR14722276_NODE_2214_length_3205_cov_2.565857	Bacterial_SRR14722276_c02136_SRR1472...region001	RiPPs_12843	Not singleton	0	3205	3205	YES	['RRE-containing']	SRR14722276	RRE-containing	Bacterial	Bacteria	Chloroflexota	Ktedonobacteria	Ktedonobacterales	Ktedonobacteraceae	Unclassified	Ktedonobacteraceae bacterium	Chloroflexota	Ktedonobacteria	Ktedonobacterales	Ktedonobacteraceae	DTNP01	DTNP01 sp021828635	Eukaryota	Ascomycota	Dothideomycetes	Mycosphaerellales	Cystocoleaceae	Cystocoleus	Cystocoleus ebeneus
SRR13514077_c04793_SRR1351...region001	SRR13514077_NODE_6882_length_4450_cov_3.637549	Bacterial_SRR13514077_c04793_SRR1351...region001	RiPPs_6175	Singleton	0	4450	4450	YES	['RRE-containing']	SRR13514077	RRE-containing	Bacterial	Bacteria	Unclassified	Unclassified	Unclassified	Unclassified	Unclassified	Unclassified	Armatimonadota	Abditibacteria	Abditibacteriales	Abditibacteriaceae	Abditibacterium	Unclassified	Eukaryota	Ascomycota	Lecanoromycetes	Umbilicariales	Umbilicariaceae	Umbilicaria	Umbilicaria phaea
SRR14721938_c01516_SRR1472...region001	SRR14721938_NODE_2569_length_3158_cov_6.234015	Bacterial_SRR14721938_c01516_SRR1472...region001	RiPPs_7465	Singleton	0	3158	3158	YES	['RRE-containing']	SRR14721938	RRE-containing	Bacterial	Bacteria	Unclassified	Unclassified	Unclassified	Unclassified	Unclassified	Unclassified	Unclassified	Unclassified	Unclassified	Unclassified	Unclassified	Unclassified	Eukaryota	Ascomycota	Lecanoromycetes	Caliciales	Physciaceae	Anaptychia	Anaptychia palmulata
SRR16304074_c09989_SRR1630...region001	SRR16304074_NODE_10545_length_4773_cov_4.844123	Bacterial_SRR16304074_c09989_SRR1630...region001	RiPPs_16255	Not singleton	0	4773	4773	YES	['RRE-containing']	SRR16304074	RRE-containing	Bacterial	Bacteria	Armatimonadota	Unclassified	Unclassified	Unclassified	Unclassified	Unclassified	Armatimonadota	Armatimonadia	Armatimonadales	Capsulimonadaceae	JAFAZD01	JAFAZD01 sp019239955	Eukaryota	Ascomycota	Lecanoromycetes	Lecanorales	Cladoniaceae	Cladonia	Cladonia rangiferina
SRR14722170_c05512_SRR1472...region001	SRR14722170_NODE_6976_length_3458_cov_1.459036	Bacterial_SRR14722170_c05512_SRR1472...region001	RiPPs_11786	Not singleton	0	3458	3458	YES	['RRE-containing']	SRR14722170	RRE-containing	Bacterial	Bacteria	Armatimonadota	Armatimonadia	Capsulimonadales	Capsulimonadaceae	Capsulimonas	Capsulimonas corticalis	Armatimonadota	Armatimonadia	Armatimonadales	Capsulimonadaceae	Capsulimonas	Capsulimonas corticalis	Eukaryota	Ascomycota	Lecanoromycetes	Lecanorales	Cladoniaceae	Cladonia	Cladonia rangiferina
SRR14722253_c02207_SRR1472...region001	SRR14722253_NODE_3787_length_3081_cov_2.520972	Bacterial_SRR14722253_c02207_SRR1472...region001	RiPPs_12166	Singleton	0	3081	3081	YES	['lanthipeptide-class-v']	SRR14722253	lanthipeptide-class-v	Bacterial	Bacteria	Vulcanimicrobiota	Unclassified	Unclassified	Unclassified	Unclassified	Candidatus Eremiobacteraeota bacterium	Eremiobacterota	Eremiobacteria	Baltobacterales	Baltobacteraceae	Elarobacter	Elarobacter sp019235885	Eukaryota	Ascomycota	Lecanoromycetes	Umbilicariales	Umbilicariaceae	Xylopsora_friesii	Xylopsora_friesii
SRR16304106_c10469_SRR1630...region001	SRR16304106_NODE_19166_length_3177_cov_2.187419	Bacterial_SRR16304106_c10469_SRR1630...region001	RiPPs_20551	Singleton	0	3177	3177	YES	['RRE-containing']	SRR16304106	RRE-containing	Bacterial	Bacteria	Acidobacteriota	Terriglobia	Unclassified	Unclassified	Unclassified	Unclassified	Pseudomonadota	Alphaproteobacteria	Acetobacterales	Acetobacteraceae	Unclassified	Unclassified	Eukaryota	Ascomycota	Lecanoromycetes	Lecanorales	Cladoniaceae	Cladonia	Cladonia submitis
SRR23143841_c11458_SRR2314...region001	SRR23143841_NODE_15245_length_5170_cov_1.575692	Bacterial_SRR23143841_c11458_SRR2314...region001	RiPPs_29754	Singleton	0	5170	5170	YES	['RRE-containing']	SRR23143841	RRE-containing	Bacterial	Bacteria	Unclassified	Unclassified	Unclassified	Unclassified	Unclassified	Unclassified	Unclassified	Unclassified	Unclassified	Unclassified	Unclassified	Unclassified	Eukaryota	Ascomycota	Lecanoromycetes	Teloschistales	Letrouitiaceae	Letrouitia	Letrouitia transgressa
SRR16304101_c09646_SRR1630...region001	SRR16304101_NODE_11900_length_4445_cov_4.065247	Bacterial_SRR16304101_c09646_SRR1630...region001	RiPPs_20035	Singleton	0	4445	4445	YES	['RRE-containing']	SRR16304101	RRE-containing	Bacterial	Bacteria	Bacteroidota	Sphingobacteriia	Sphingobacteriales	Sphingobacteriaceae	Mucilaginibacter	Unclassified	Bacteroidota	Bacteroidia	Sphingobacteriales	Sphingobacteriaceae	Mucilaginibacter	Unclassified	Eukaryota	Ascomycota	Lecanoromycetes	Lecanorales	Cladoniaceae	Cladonia	Cladonia submitis
SRR18162811_c03348_SRR1816...region001	SRR18162811_NODE_8331_length_9167_cov_4.662596	Bacterial_SRR18162811_c03348_SRR1816...region001	RiPPs_22431	Singleton	0	9167	9167	YES	['RRE-containing']	SRR18162811	RRE-containing	Bacterial	Bacteria	Acidobacteriota	Unclassified	Unclassified	Unclassified	Unclassified	Unclassified	Acidobacteriota	Terriglobia	Terriglobales	Acidobacteriaceae	PALSA-350	PALSA-350 sp003152195	Eukaryota	Ascomycota	Lecanoromycetes	Pezizomycotina incertae sedis	Pezizomycotina incertae sedis	Bachmanniomyces	Bachmanniomyces sp. S44760
SRR14722077_c00190_SRR1472...region001	SRR14722077_NODE_2842_length_4759_cov_3.111064	Bacterial_SRR14722077_c00190_SRR1472...region001	RiPPs_8787	Singleton	0	4759	4759	YES	['RRE-containing']	SRR14722077	RRE-containing	Bacterial	Bacteria	Actinomycetota	Actinomycetes	Catenulisporales	Catenulisporaceae	Catenulispora	Catenulispora pinisilvae	Actinomycetota	Actinomycetia	Streptomycetales	Catenulisporaceae	Catenulispora	Catenulispora pinisilvae	Eukaryota	Ascomycota	Lecanoromycetes	Lecanorales	Parmeliaceae	Parmotrema	Parmotrema reticulatum
SRR14573781_c04522_SRR1457...region001	SRR14573781_NODE_11319_length_3574_cov_3.517872	Bacterial_SRR14573781_c04522_SRR1457...region001	RiPPs_16255	Not singleton	0	3574	3574	YES	['RRE-containing']	SRR14573781	RRE-containing	Bacterial	Bacteria	Armatimonadota	Unclassified	Unclassified	Unclassified	Unclassified	Unclassified	Armatimonadota	Armatimonadia	Armatimonadales	Capsulimonadaceae	Unclassified	Unclassified	Eukaryota	Ascomycota	Lecanoromycetes	Umbilicariales	Umbilicariaceae	Lasallia	Lasallia pustulata
SRR16304082_c15679_SRR1630...region001	SRR16304082_NODE_16845_length_3365_cov_2.386253	Bacterial_SRR16304082_c15679_SRR1630...region001	RiPPs_14775	Not singleton	0	3365	3365	YES	['RRE-containing']	SRR16304082	RRE-containing	Bacterial	Bacteria	Acidobacteriota	Terriglobia	Terriglobales	Acidobacteriaceae	Granulicella	Granulicella tundricola	Acidobacteriota	Terriglobia	Terriglobales	Acidobacteriaceae	Granulicella C	Granulicella C tundricola	Eukaryota	Ascomycota	Lecanoromycetes	Lecanorales	Cladoniaceae	Cladonia	Cladonia rangiferina
SRR16304081_c01940_SRR1630...region001	SRR16304081_NODE_4615_length_5433_cov_2.305452	Bacterial_SRR16304081_c01940_SRR1630...region001	RiPPs_16255	Not singleton	0	5433	5433	YES	['RRE-containing']	SRR16304081	RRE-containing	Bacterial	Bacteria	Armatimonadota	Unclassified	Unclassified	Unclassified	Unclassified	Unclassified	Armatimonadota	Armatimonadia	Armatimonadales	Capsulimonadaceae	JAFAZD01	JAFAZD01 sp019239955	Eukaryota	Ascomycota	Lecanoromycetes	Lecanorales	Cladoniaceae	Cladonia	Cladonia rangiferina
SRR23143840_c22473_SRR2314...region001	SRR23143840_NODE_30873_length_3167_cov_1.646926	Bacterial_SRR23143840_c22473_SRR2314...region001	RiPPs_29548	Singleton	0	3167	3167	YES	['RRE-containing']	SRR23143840	RRE-containing	Bacterial	Bacteria	Bacteroidota	Cytophagia	Cytophagales	Unclassified	Unclassified	Cytophagales bacterium	Armatimonadota	Armatimonadia	Armatimonadales	Armatimonadaceae	JACMJB01	JACMJB01 sp014380815	Eukaryota	Ascomycota	Lecanoromycetes	Teloschistales	Teloschistaceae	Seirophora	Seirophora lacunosa
SRR16304095_c12335_SRR1630...region001	SRR16304095_NODE_12613_length_6216_cov_2.878808	Bacterial_SRR16304095_c12335_SRR1630...region001	RiPPs_16956	Not singleton	0	6216	6216	YES	['RRE-containing']	SRR16304095	RRE-containing	Bacterial	Bacteria	Acidobacteriota	Terriglobia	Terriglobales	Acidobacteriaceae	Unclassified	Unclassified	Pseudomonadota	Gammaproteobacteria	Burkholderiales	Burkholderiaceae	CAJCHO01	CAJCHO01 sp903970145	Eukaryota	Ascomycota	Lecanoromycetes	Lecanorales	Cladoniaceae	Cladonia	Cladonia rangiferina
SRR13125477_c01120_SRR1312...region001	SRR13125477_NODE_5695_length_5788_cov_4.299772	Bacterial_SRR13125477_c01120_SRR1312...region001	RiPPs_16255	Not singleton	0	5788	5788	YES	['RRE-containing']	SRR13125477	RRE-containing	Bacterial	Bacteria	Armatimonadota	Unclassified	Unclassified	Unclassified	Unclassified	Unclassified	Armatimonadota	Armatimonadia	Armatimonadales	Capsulimonadaceae	Unclassified	Unclassified	Eukaryota	Ascomycota	Lecanoromycetes	Lecanorales	Parmeliaceae	Everniopsis	Everniopsis trulla
SRR23143840_c15949_SRR2314...region001	SRR23143840_NODE_22781_length_4036_cov_2.415762	Bacterial_SRR23143840_c15949_SRR2314...region001	RiPPs_29520	Singleton	0	4036	4036	YES	['RRE-containing']	SRR23143840	RRE-containing	Bacterial	Bacteria	Pseudomonadota	Alphaproteobacteria	Unclassified	Unclassified	Unclassified	Unclassified	Pseudomonadota	Alphaproteobacteria	Rhodobacterales	Rhodobacteraceae	Rubellimicrobium	Unclassified	Eukaryota	Ascomycota	Lecanoromycetes	Teloschistales	Teloschistaceae	Seirophora	Seirophora lacunosa
SRR23143843_c10721_SRR2314...region001	SRR23143843_NODE_17973_length_5155_cov_2.670343	Bacterial_SRR23143843_c10721_SRR2314...region001	RiPPs_30311	Singleton	0	5155	5155	YES	['RRE-containing']	SRR23143843	RRE-containing	Bacterial	Bacteria	Abditibacteriota	Unclassified	Unclassified	Unclassified	Unclassified	Unclassified	Armatimonadota	Abditibacteria	Abditibacteriales	Abditibacteriaceae	JAFAZH01	JAFAZH01 sp019239895	Eukaryota	Ascomycota	Lecanoromycetes	Teloschistales	Teloschistaceae	Xanthoria	Xanthoria sp.
SRR10277343_c02633_SRR1027...region001	SRR10277343_NODE_3950_length_3557_cov_1.667047	Bacterial_SRR10277343_c02633_SRR1027...region001	RiPPs_27981	Not singleton	0	3557	3557	YES	['RRE-containing']	SRR10277343	RRE-containing	Bacterial	Bacteria	Acidobacteriota	Unclassified	Unclassified	Unclassified	Unclassified	Unclassified	Acidobacteriota	Terriglobia	Terriglobales	Acidobacteriaceae	Unclassified	Unclassified	Eukaryota	Ascomycota	Lecanoromycetes	Lecanorales	Lecanoraceae	Rhizoplaca	Rhizoplaca parilis
SRR16304071_c19066_SRR1630...region001	SRR16304071_NODE_23967_length_3246_cov_3.734932	Bacterial_SRR16304071_c19066_SRR1630...region001	RiPPs_14537	Singleton	0	3246	3246	YES	['RRE-containing']	SRR16304071	RRE-containing	Bacterial	Bacteria	Acidobacteriota	Terriglobia	Terriglobales	Acidobacteriaceae	Granulicella	Granulicella tundricola	Acidobacteriota	Terriglobia	Terriglobales	Acidobacteriaceae	Granulicella C	Granulicella C tundricola	Eukaryota	Ascomycota	Lecanoromycetes	Lecanorales	Cladoniaceae	Cladonia	Cladonia submitis
SRR23143835_c14717_SRR2314...region001	SRR23143835_NODE_26171_length_4252_cov_6.243114	Bacterial_SRR23143835_c14717_SRR2314...region001	RiPPs_29027	Singleton	0	4252	4252	YES	['RRE-containing']	SRR23143835	RRE-containing	Bacterial	Bacteria	Actinomycetota	Actinomycetes	Unclassified	Unclassified	Unclassified	Unclassified	Actinomycetota	Actinomycetia	Unclassified	Unclassified	Unclassified	Unclassified	Eukaryota	Ascomycota	Lecanoromycetes	Teloschistales	Teloschistaceae	Seirophora	Seirophora villosa
SRR14722312_c00168_SRR1472...region001	SRR14722312_NODE_1510_length_5719_cov_5.339064	Bacterial_SRR14722312_c00168_SRR1472...region001	RiPPs_12914	Singleton	0	5719	5719	YES	['RRE-containing']	SRR14722312	RRE-containing	Bacterial	Bacteria	Pseudomonadota	Alphaproteobacteria	Unclassified	Unclassified	Unclassified	Unclassified	Pseudomonadota	Alphaproteobacteria	Acetobacterales	Acetobacteraceae	Unclassified	Unclassified	Eukaryota	Ascomycota	Lecanoromycetes	Lecanorales	Psoraceae	Protoblastenia	Protoblastenia rupestris
SRR18162816_c01885_SRR1816...region001	SRR18162816_NODE_5976_length_6095_cov_4.189930	Bacterial_SRR18162816_c01885_SRR1816...region001	RiPPs_22662	Singleton	0	6095	6095	YES	['RRE-containing']	SRR18162816	RRE-containing	Bacterial	Bacteria	Pseudomonadota	Unclassified	Unclassified	Unclassified	Unclassified	Unclassified	Pseudomonadota	Gammaproteobacteria	Steroidobacterales	Steroidobacteraceae	Bog-1198	Unclassified	Eukaryota	Ascomycota	Lecanoromycetes	Pertusariales	Icmadophilaceae	Icmadophila	Icmadophila ericetorum
SRR13514078_c02068_SRR1351...region001	SRR13514078_NODE_3314_length_5543_cov_2.874497	Bacterial_SRR13514078_c02068_SRR1351...region001	RiPPs_16255	Not singleton	0	5543	5543	YES	['RRE-containing']	SRR13514078	RRE-containing	Bacterial	Bacteria	Armatimonadota	Unclassified	Unclassified	Unclassified	Unclassified	Unclassified	Armatimonadota	Armatimonadia	Armatimonadales	Capsulimonadaceae	Unclassified	Unclassified	Eukaryota	Ascomycota	Lecanoromycetes	Umbilicariales	Umbilicariaceae	Umbilicaria	Umbilicaria phaea
SRR5947240_c02301_SRR5947...region001	SRR5947240_NODE_5699_length_11213_cov_14.906430	Bacterial_SRR5947240_c02301_SRR5947...region001	RiPPs_32326	Singleton	1109	11213	10104	YES	['RRE-containing']	SRR5947240	RRE-containing	Bacterial	Bacteria	Cyanobacteriota	Cyanophyceae	Nostocales	Nostocaceae	Unclassified	Unclassified	Cyanobacteriota	Cyanobacteriia	Cyanobacteriales	Nostocaceae	Nostoc	Unclassified	Eukaryota	Ascomycota	Lecanoromycetes	Peltigerales	Lobariaceae	Lobaria	Lobaria pulmonaria
SRR14722149_c09085_SRR1472...region001	SRR14722149_NODE_9745_length_3157_cov_1.328896	Bacterial_SRR14722149_c09085_SRR1472...region001	RiPPs_10223	Singleton	0	3157	3157	YES	['RRE-containing']	SRR14722149	RRE-containing	Bacterial	Bacteria	Unclassified	Unclassified	Unclassified	Unclassified	Unclassified	Unclassified	Pseudomonadota	Alphaproteobacteria	Rhizobiales	Xanthobacteraceae	Unclassified	Unclassified	Eukaryota	Ascomycota	Lecanoromycetes	Peltigerales	Peltigeraceae	Peltigera	Peltigera sp. Lendemer_46965_NY-2794668
SRR19097869_c13454_SRR1909...region001	SRR19097869_NODE_23919_length_3044_cov_2.563532	Bacterial_SRR19097869_c13454_SRR1909...region001	RiPPs_24579	Singleton	0	3044	3044	YES	['RRE-containing']	SRR19097869	RRE-containing	Bacterial	Bacteria	Unclassified	Unclassified	Unclassified	Unclassified	Unclassified	Unclassified	Unclassified	Unclassified	Unclassified	Unclassified	Unclassified	Unclassified	Eukaryota	Ascomycota	Candelariomycetes	Candelariales	Candelariaceae	Candelina	Candelina mexicana
SRR19097866_c09223_SRR1909...region001	SRR19097866_NODE_20828_length_3723_cov_2.591059	Bacterial_SRR19097866_c09223_SRR1909...region001	RiPPs_23948	Singleton	0	3723	3723	YES	['RRE-containing']	SRR19097866	RRE-containing	Bacterial	Bacteria	Pseudomonadota	Gammaproteobacteria	Methylococcales	Methylococcaceae	Methylobacter	Methylobacter sp. S3L5C	Pseudomonadota	Gammaproteobacteria	Methylococcales	Methylomonadaceae	KS41	KS41 sp022788635	Eukaryota	Ascomycota	Geoglossomycetes	Geoglossales	Geoglossaceae	Geoglossum	Geoglossum umbratile
SRR14722080_c00340_SRR1472...region001	SRR14722080_NODE_4494_length_3913_cov_1.994265	Bacterial_SRR14722080_c00340_SRR1472...region001	RiPPs_8844	Singleton	0	3913	3913	YES	['RRE-containing']	SRR14722080	RRE-containing	Bacterial	Bacteria	Unclassified	Unclassified	Unclassified	Unclassified	Unclassified	Unclassified	Unclassified	Unclassified	Unclassified	Unclassified	Unclassified	Unclassified	Eukaryota	Ascomycota	Lecanoromycetes	Lecanorales	Cladoniaceae	Cladonia	Cladonia didyma
SRR14722150_c05014_SRR1472...region001	SRR14722150_NODE_6541_length_3258_cov_1.897831	Bacterial_SRR14722150_c05014_SRR1472...region001	RiPPs_14775	Not singleton	0	3258	3258	YES	['RRE-containing']	SRR14722150	RRE-containing	Bacterial	Bacteria	Acidobacteriota	Terriglobia	Terriglobales	Acidobacteriaceae	Granulicella	Granulicella tundricola	Acidobacteriota	Terriglobia	Terriglobales	Acidobacteriaceae	Granulicella C	Granulicella C tundricola	Eukaryota	Ascomycota	Lecanoromycetes	Lecanorales	Cladoniaceae	Cladonia	Cladonia arbuscula
SRR16304094_c11664_SRR1630...region001	SRR16304094_NODE_12249_length_5054_cov_2.804501	Bacterial_SRR16304094_c11664_SRR1630...region001	RiPPs_16956	Not singleton	0	5054	5054	YES	['RRE-containing']	SRR16304094	RRE-containing	Bacterial	Bacteria	Acidobacteriota	Terriglobia	Terriglobales	Acidobacteriaceae	Unclassified	Unclassified	Pseudomonadota	Gammaproteobacteria	Burkholderiales	Burkholderiaceae	CAJCHO01	CAJCHO01 sp903970145	Eukaryota	Ascomycota	Lecanoromycetes	Lecanorales	Cladoniaceae	Cladonia	Cladonia rangiferina
SRR23143841_c26227_SRR2314...region001	SRR23143841_NODE_33237_length_3178_cov_1.730410	Bacterial_SRR23143841_c26227_SRR2314...region001	RiPPs_29884	Singleton	0	3178	3178	YES	['RRE-containing']	SRR23143841	RRE-containing	Bacterial	Bacteria	Actinomycetota	Actinomycetes	Micromonosporales	Micromonosporaceae	Unclassified	Unclassified	Actinomycetota	Actinomycetia	Mycobacteriales	Micromonosporaceae	Actinoplanes	Unclassified	Eukaryota	Ascomycota	Lecanoromycetes	Teloschistales	Letrouitiaceae	Letrouitia	Letrouitia transgressa
SRR14722232_c01694_SRR1472...region001	SRR14722232_NODE_3767_length_4651_cov_1.662221	Bacterial_SRR14722232_c01694_SRR1472...region001	RiPPs_11786	Not singleton	0	4651	4651	YES	['RRE-containing']	SRR14722232	RRE-containing	Bacterial	Bacteria	Armatimonadota	Unclassified	Unclassified	Unclassified	Unclassified	Unclassified	Armatimonadota	Armatimonadia	Armatimonadales	Capsulimonadaceae	Unclassified	Unclassified	Eukaryota	Ascomycota	Lecanoromycetes	Lecanorales	Lecanoraceae	Lecanora	Lecanora rugosella
SRR14722176_c10582_SRR1472...region001	SRR14722176_NODE_13751_length_4285_cov_2.319392	Bacterial_SRR14722176_c10582_SRR1472...region001	RiPPs_11127	Singleton	0	4285	4285	YES	['RRE-containing']	SRR14722176	RRE-containing	Bacterial	Bacteria	Pseudomonadota	Alphaproteobacteria	Unclassified	Unclassified	Unclassified	Unclassified	Pseudomonadota	Alphaproteobacteria	Sphingomonadales	Sphingomonadaceae	Unclassified	Unclassified	Eukaryota	Ascomycota	Lecanoromycetes	Teloschistales	Teloschistaceae	Xanthocarpia	Xanthocarpia feracissima
SRR16304087_c10820_SRR1630...region001	SRR16304087_NODE_11596_length_3739_cov_3.535227	Bacterial_SRR16304087_c10820_SRR1630...region001	RiPPs_17164	Singleton	0	3739	3739	YES	['RRE-containing']	SRR16304087	RRE-containing	Bacterial	Bacteria	Unclassified	Unclassified	Unclassified	Unclassified	Unclassified	Unclassified	Unclassified	Unclassified	Unclassified	Unclassified	Unclassified	Unclassified	Eukaryota	Ascomycota	Lecanoromycetes	Lecanorales	Cladoniaceae	Cladonia	Cladonia rangiferina
SRR16304079_c18440_SRR1630...region001	SRR16304079_NODE_18827_length_4133_cov_2.769231	Bacterial_SRR16304079_c18440_SRR1630...region001	RiPPs_15849	Singleton	0	4133	4133	YES	['RRE-containing']	SRR16304079	RRE-containing	Bacterial	Bacteria	Pseudomonadota	Alphaproteobacteria	Sphingomonadales	Sphingosinicellaceae	Polymorphobacter	Unclassified	Pseudomonadota	Alphaproteobacteria	Sphingomonadales	Sphingomonadaceae	CAHJWT01	CAHJWT01 sp018982885	Eukaryota	Ascomycota	Lecanoromycetes	Lecanorales	Cladoniaceae	Cladonia	Cladonia rangiferina
SRR11456914_c01862_SRR1145...region001	SRR11456914_NODE_3334_length_15589_cov_4.169435	Bacterial_SRR11456914_c01862_SRR1145...region001	RiPPs_4765	Singleton	0	14872	14872	YES	['RRE-containing']	SRR11456914	RRE-containing	Bacterial	Bacteria	Unclassified	Unclassified	Unclassified	Unclassified	Unclassified	Unclassified	Armatimonadota	Armatimonadia	Armatimonadales	Armatimonadaceae	Unclassified	Unclassified	Eukaryota	Ascomycota	Lecanoromycetes	Peltigerales	Peltigeraceae	Peltigera	Peltigera extenuata
SRR11456921_c08939_SRR1145...region001	SRR11456921_NODE_11232_length_5289_cov_3.386129	Bacterial_SRR11456921_c08939_SRR1145...region001	RiPPs_5396	Singleton	0	5289	5289	YES	['RRE-containing']	SRR11456921	RRE-containing	Bacterial	Bacteria	Pseudomonadota	Unclassified	Unclassified	Unclassified	Unclassified	Unclassified	Pseudomonadota	Alphaproteobacteria	Sphingomonadales	Sphingomonadaceae	Unclassified	Unclassified	Eukaryota	Ascomycota	Lecanoromycetes	Peltigerales	Peltigeraceae	Peltigera	Peltigera evansiana
SRR16304098_c17042_SRR1630...region001	SRR16304098_NODE_18931_length_3005_cov_2.449795	Bacterial_SRR16304098_c17042_SRR1630...region001	RiPPs_19552	Not singleton	0	3005	3005	YES	['RRE-containing']	SRR16304098	RRE-containing	Bacterial	Bacteria	Acidobacteriota	Terriglobia	Unclassified	Unclassified	Unclassified	Unclassified	Pseudomonadota	Gammaproteobacteria	Burkholderiales	Burkholderiaceae	CAJCHO01	CAJCHO01 sp903970145	Eukaryota	Ascomycota	Lecanoromycetes	Lecanorales	Cladoniaceae	Cladonia	Cladonia rangiferina
SRR23143841_c26234_SRR2314...region001	SRR23143841_NODE_33248_length_3177_cov_3.112581	Bacterial_SRR23143841_c26234_SRR2314...region001	RiPPs_30597	Not singleton	0	3177	3177	YES	['RRE-containing']	SRR23143841	RRE-containing	Bacterial	Bacteria	Gemmatimonadota	Unclassified	Unclassified	Unclassified	Unclassified	Unclassified	Pseudomonadota	Alphaproteobacteria	Acetobacterales	Acetobacteraceae	CAHJXG01	CAHJXG01 sp903644035	Eukaryota	Ascomycota	Lecanoromycetes	Teloschistales	Letrouitiaceae	Letrouitia	Letrouitia transgressa
SRR16304111_c11877_SRR1630...region001	SRR16304111_NODE_15016_length_5757_cov_5.162852	Bacterial_SRR16304111_c11877_SRR1630...region001	RiPPs_21233	Singleton	0	5757	5757	YES	['RRE-containing']	SRR16304111	RRE-containing	Bacterial	Bacteria	Unclassified	Unclassified	Unclassified	Unclassified	Unclassified	Unclassified	Acidobacteriota	Terriglobia	Terriglobales	Acidobacteriaceae	Unclassified	Unclassified	Eukaryota	Ascomycota	Lecanoromycetes	Lecanorales	Cladoniaceae	Cladonia	Cladonia submitis
SRR16304109_c06760_SRR1630...region001	SRR16304109_NODE_11707_length_6566_cov_7.921868	Bacterial_SRR16304109_c06760_SRR1630...region001	RiPPs_20895	Singleton	0	6566	6566	YES	['RiPP-like']	SRR16304109	RiPP-like	Bacterial	Bacteria	Pseudomonadota	Alphaproteobacteria	Unclassified	Unclassified	Unclassified	Unclassified	Pseudomonadota	Alphaproteobacteria	Acetobacterales	Acetobacteraceae	Unclassified	Unclassified	Eukaryota	Ascomycota	Lecanoromycetes	Lecanorales	Cladoniaceae	Cladonia	Cladonia submitis
SRR19763073_c02451_SRR1976...region001	SRR19763073_NODE_3702_length_4564_cov_4.644932	Bacterial_SRR19763073_c02451_SRR1976...region001	RiPPs_28219	Singleton	0	4564	4564	YES	['RRE-containing']	SRR19763073	RRE-containing	Bacterial	Bacteria	Gemmatimonadota	Gemmatimonadetes	Gemmatimonadales	Gemmatimonadaceae	Unclassified	Gemmatimonadaceae bacterium	Pseudomonadota	Alphaproteobacteria	Acetobacterales	Acetobacteraceae	Unclassified	Unclassified	Eukaryota	Ascomycota	Lecanoromycetes	Lecanorales	Parmeliaceae	Xanthoparmelia	Xanthoparmelia sp. 9904f
SRR16304103_c04727_SRR1630...region001	SRR16304103_NODE_5437_length_6506_cov_3.990823	Bacterial_SRR16304103_c04727_SRR1630...region001	RiPPs_20285	Singleton	0	6506	6506	YES	['lanthipeptide-class-v']	SRR16304103	lanthipeptide-class-v	Bacterial	Bacteria	Unclassified	Unclassified	Unclassified	Unclassified	Unclassified	Unclassified	Planctomycetota	Planctomycetia	Isosphaerales	Isosphaeraceae	JAJYCH01	JAJYCH01 sp021778575	Eukaryota	Ascomycota	Lecanoromycetes	Lecanorales	Cladoniaceae	Cladonia	Cladonia rangiferina
SRR14722275_c05015_SRR1472...region001	SRR14722275_NODE_8020_length_3105_cov_2.792272	Bacterial_SRR14722275_c05015_SRR1472...region001	RiPPs_12403	Singleton	0	3105	3105	YES	['RRE-containing']	SRR14722275	RRE-containing	Bacterial	Bacteria	Chloroflexota	Unclassified	Unclassified	Unclassified	Unclassified	Unclassified	Chloroflexota	Ktedonobacteria	Ktedonobacterales	Ktedonobacteraceae	Unclassified	Unclassified	Eukaryota	Ascomycota	Lecanoromycetes	Lecanorales	Ramalinaceae	Micareopsis	Micareopsis irriguata
SRR10277318_c13645_SRR1027...region001	SRR10277318_NODE_18912_length_3344_cov_2.716506	Bacterial_SRR10277318_c13645_SRR1027...region001	RiPPs_16255	Not singleton	0	3344	3344	YES	['RRE-containing']	SRR10277318	RRE-containing	Bacterial	Bacteria	Armatimonadota	Unclassified	Unclassified	Unclassified	Unclassified	Unclassified	Armatimonadota	Armatimonadia	Armatimonadales	Capsulimonadaceae	JAFAZD01	JAFAZD01 sp019239955	Eukaryota	Ascomycota	Lecanoromycetes	Lecanorales	Lecanoraceae	Rhizoplaca	Rhizoplaca subdiscrepans
SRR23143848_c14751_SRR2314...region001	SRR23143848_NODE_20575_length_3843_cov_1.528943	Bacterial_SRR23143848_c14751_SRR2314...region001	RiPPs_30871	Singleton	0	3843	3843	YES	['RRE-containing']	SRR23143848	RRE-containing	Bacterial	Bacteria	Acidobacteriota	Unclassified	Unclassified	Unclassified	Unclassified	Unclassified	Unclassified	Unclassified	Unclassified	Unclassified	Unclassified	Unclassified	Eukaryota	Ascomycota	Lecanoromycetes	Teloschistales	Letrouitiaceae	Letrouitia	Letrouitia leprolyta
ERR3588818_c00151_ERR3588...region001	ERR3588818_NODE_1514_length_4709_cov_4.449482	Bacterial_ERR3588818_c00151_ERR3588...region001	RiPPs_2501	Singleton	0	4709	4709	YES	['RRE-containing']	ERR3588818	RRE-containing	Bacterial	Bacteria	Unclassified	Unclassified	Unclassified	Unclassified	Unclassified	Unclassified	Unclassified	Unclassified	Unclassified	Unclassified	Unclassified	Unclassified	Eukaryota	Ascomycota	Lecanoromycetes	Lecanorales	Cladoniaceae	Cladonia	Cladonia uncialis subsp. biuncialis
SRR19097888_c05987_SRR1909...region001	SRR19097888_NODE_9587_length_9085_cov_8.351465	Bacterial_SRR19097888_c05987_SRR1909...region001	RiPPs_26934	Singleton	0	9085	9085	YES	['RRE-containing']	SRR19097888	RRE-containing	Bacterial	Bacteria	Actinomycetota	Actinomycetes	Unclassified	Unclassified	Unclassified	Unclassified	Actinomycetota	Actinomycetia	Unclassified	Unclassified	Unclassified	Unclassified	Eukaryota	Ascomycota	Lecanoromycetes	Acarosporales	Acarosporaceae	Caeruleum	Caeruleum heppii
SRR16304101_c06810_SRR1630...region001	SRR16304101_NODE_8438_length_5759_cov_2.873108	Bacterial_SRR16304101_c06810_SRR1630...region001	RiPPs_20025	Singleton	0	5759	5759	YES	['RRE-containing']	SRR16304101	RRE-containing	Bacterial	Bacteria	Unclassified	Unclassified	Unclassified	Unclassified	Unclassified	Unclassified	Cyanobacteriota	Cyanobacteriia	Unclassified	Unclassified	Unclassified	Unclassified	Eukaryota	Ascomycota	Lecanoromycetes	Lecanorales	Cladoniaceae	Cladonia	Cladonia submitis
SRR10277318_c07599_SRR1027...region001	SRR10277318_NODE_9804_length_5356_cov_2.189329	Bacterial_SRR10277318_c07599_SRR1027...region001	RiPPs_28210	Not singleton	0	5356	5356	YES	['RRE-containing']	SRR10277318	RRE-containing	Bacterial	Bacteria	Armatimonadota	Chthonomonadetes	Chthonomonadales	Unclassified	Unclassified	Unclassified	Armatimonadota	Chthonomonadetes	Chthonomonadales	Chthonomonadaceae	Unclassified	Unclassified	Eukaryota	Ascomycota	Lecanoromycetes	Lecanorales	Lecanoraceae	Rhizoplaca	Rhizoplaca subdiscrepans
SRR10277335_c00479_SRR1027...region001	SRR10277335_NODE_1357_length_4364_cov_1.637967	Bacterial_SRR10277335_c00479_SRR1027...region001	RiPPs_3944	Singleton	0	4364	4364	YES	['RRE-containing']	SRR10277335	RRE-containing	Bacterial	Bacteria	Gemmatimonadota	Gemmatimonadetes	Gemmatimonadales	Gemmatimonadaceae	Unclassified	Gemmatimonadaceae bacterium	Pseudomonadota	Alphaproteobacteria	Acetobacterales	Acetobacteraceae	Unclassified	Unclassified	Eukaryota	Ascomycota	Lecanoromycetes	Lecanorales	Lecanoraceae	Rhizoplaca	Rhizoplaca porteri
SRR16304100_c17139_SRR1630...region001	SRR16304100_NODE_17936_length_3347_cov_1.607339	Bacterial_SRR16304100_c17139_SRR1630...region001	RiPPs_19852	Singleton	0	3347	3347	YES	['RRE-containing']	SRR16304100	RRE-containing	Bacterial	Bacteria	Unclassified	Unclassified	Unclassified	Unclassified	Unclassified	Unclassified	Pseudomonadota	Unclassified	Unclassified	Unclassified	Unclassified	Unclassified	Eukaryota	Ascomycota	Lecanoromycetes	Lecanorales	Cladoniaceae	Cladonia	Cladonia rangiferina
SRR16304100_c07298_SRR1630...region001	SRR16304100_NODE_7856_length_4797_cov_2.879025	Bacterial_SRR16304100_c07298_SRR1630...region001	RiPPs_19796	Singleton	0	4797	4797	YES	['RRE-containing']	SRR16304100	RRE-containing	Bacterial	Bacteria	Pseudomonadota	Unclassified	Unclassified	Unclassified	Unclassified	Unclassified	Pseudomonadota	Unclassified	Unclassified	Unclassified	Unclassified	Unclassified	Eukaryota	Ascomycota	Lecanoromycetes	Lecanorales	Cladoniaceae	Cladonia	Cladonia rangiferina
SRR23143842_c11443_SRR2314...region001	SRR23143842_NODE_17623_length_5216_cov_2.375949	Bacterial_SRR23143842_c11443_SRR2314...region001	RiPPs_30066	Singleton	0	5216	5216	YES	['RRE-containing']	SRR23143842	RRE-containing	Bacterial	Bacteria	Bacteroidota	Cytophagia	Cytophagales	Cytophagaceae	Spirosoma	Spirosoma validum	Bacteroidota	Bacteroidia	Cytophagales	Spirosomaceae	Spirosoma	Spirosoma validum	Eukaryota	Ascomycota	Lecanoromycetes	Teloschistales	Teloschistaceae	Xanthomendoza	Xanthomendoza cf. fulva
SRR23143851_c17329_SRR2314...region001	SRR23143851_NODE_29075_length_4230_cov_1.975439	Bacterial_SRR23143851_c17329_SRR2314...region001	RiPPs_31269	Singleton	0	4230	4230	YES	['RRE-containing']	SRR23143851	RRE-containing	Bacterial	Bacteria	Actinomycetota	Rubrobacteria	Rubrobacterales	Rubrobacteraceae	Unclassified	Rubrobacteraceae bacterium	Actinomycetota	Rubrobacteria	Rubrobacterales	Rubrobacteraceae	SCSIO-52915	SCSIO-52915 sp902806105	Eukaryota	Ascomycota	Lecanoromycetes	Teloschistales	Teloschistaceae	Teloschistes	Teloschistes peruvian
SRR23143835_c08154_SRR2314...region001	SRR23143835_NODE_14088_length_7320_cov_2.729670	Bacterial_SRR23143835_c08154_SRR2314...region001	RiPPs_28989	Singleton	0	7320	7320	YES	['RRE-containing']	SRR23143835	RRE-containing	Bacterial	Bacteria	Actinomycetota	Actinomycetes	Unclassified	Unclassified	Unclassified	Unclassified	Actinomycetota	Actinomycetia	Unclassified	Unclassified	Unclassified	Unclassified	Eukaryota	Ascomycota	Lecanoromycetes	Teloschistales	Teloschistaceae	Seirophora	Seirophora villosa
SRR10277354_c03039_SRR1027...region001	SRR10277354_NODE_4561_length_3009_cov_1.274882	Bacterial_SRR10277354_c03039_SRR1027...region001	RiPPs_8675	Not singleton	0	3009	3009	YES	['RRE-containing']	SRR10277354	RRE-containing	Bacterial	Bacteria	Acidobacteriota	Unclassified	Unclassified	Unclassified	Unclassified	Unclassified	Acidobacteriota	Terriglobia	Unclassified	Unclassified	Unclassified	Unclassified	Eukaryota	Ascomycota	Lecanoromycetes	Lecanorales	Lecanoraceae	Rhizoplaca	Rhizoplaca melanophthalma
SRR19097888_c01996_SRR1909...region001	SRR19097888_NODE_3462_length_20046_cov_4.426511	Bacterial_SRR19097888_c01996_SRR1909...region001	RiPPs_26865	Singleton	0	11132	11132	YES	['RRE-containing']	SRR19097888	RRE-containing	Bacterial	Bacteria	Unclassified	Unclassified	Unclassified	Unclassified	Unclassified	Unclassified	Planctomycetota	Phycisphaerae	Tepidisphaerales	Tepidisphaeraceae	Unclassified	Unclassified	Eukaryota	Ascomycota	Lecanoromycetes	Acarosporales	Acarosporaceae	Caeruleum	Caeruleum heppii
SRR14573780_c01600_SRR1457...region001	SRR14573780_NODE_2918_length_8410_cov_6.341054	Bacterial_SRR14573780_c01600_SRR1457...region001	RiPPs_32508	Not singleton	0	8410	8410	YES	['RRE-containing']	SRR14573780	RRE-containing	Bacterial	Bacteria	Armatimonadota	Unclassified	Unclassified	Unclassified	Unclassified	Unclassified	Armatimonadota	Armatimonadia	Armatimonadales	Capsulimonadaceae	Unclassified	Unclassified	Eukaryota	Ascomycota	Lecanoromycetes	Umbilicariales	Umbilicariaceae	Lasallia	Lasallia pustulata
ERR5059413_c15877_ERR5059...region001	ERR5059413_NODE_30158_length_3115_cov_1.301185	Bacterial_ERR5059413_c15877_ERR5059...region001	RiPPs_3095	Singleton	0	3115	3115	YES	['RRE-containing']	ERR5059413	RRE-containing	Bacterial	Bacteria	Unclassified	Unclassified	Unclassified	Unclassified	Unclassified	Unclassified	Pseudomonadota	Alphaproteobacteria	Unclassified	Unclassified	Unclassified	Unclassified	Eukaryota	Ascomycota	Lecanoromycetes	Caliciales	Physciaceae	Heterodermia	Heterodermia speciosa
SRR14722123_c01084_SRR1472...region001	SRR14722123_NODE_1923_length_7473_cov_4.764873	Bacterial_SRR14722123_c01084_SRR1472...region001	RiPPs_9529	Singleton	0	7473	7473	YES	['RRE-containing']	SRR14722123	RRE-containing	Bacterial	Bacteria	Armatimonadota	Unclassified	Unclassified	Unclassified	Unclassified	Armatimonadota bacterium	Armatimonadota	Armatimonadia	Armatimonadales	Capsulimonadaceae	JAFAZD01	JAFAZD01 sp019239955	Eukaryota	Ascomycota	Lecanoromycetes	Lecanorales	Psoraceae	Brianaria	Brianaria bauschiana
SRR14766325_c01010_SRR1476...region001	SRR14766325_NODE_3723_length_9652_cov_3.549974	Bacterial_SRR14766325_c01010_SRR1476...region001	RiPPs_13140	Singleton	0	9652	9652	YES	['RRE-containing']	SRR14766325	RRE-containing	Bacterial	Bacteria	Unclassified	Unclassified	Unclassified	Unclassified	Unclassified	Unclassified	Armatimonadota	Armatimonadia	Armatimonadales	Armatimonadaceae	CAIVZM01	CAIVZM01 sp903910385	Eukaryota	Ascomycota	Lecanoromycetes	Peltigerales	Peltigeraceae	Peltigera	Peltigera leucophlebia
SRR14722054_c01575_SRR1472...region001	SRR14722054_NODE_4264_length_4022_cov_2.477567	Bacterial_SRR14722054_c01575_SRR1472...region001	RiPPs_8504	Singleton	0	4022	4022	YES	['RRE-containing']	SRR14722054	RRE-containing	Bacterial	Bacteria	Acidobacteriota	Unclassified	Unclassified	Unclassified	Unclassified	Acidobacteriota bacterium	Acidobacteriota	Unclassified	Unclassified	Unclassified	Unclassified	Unclassified	Eukaryota	Ascomycota	Lecanoromycetes	Caliciales	Physciaceae	Phaeophyscia	Phaeophyscia rubropulchra
SRR19097873_c28548_SRR1909...region001	SRR19097873_NODE_32766_length_4275_cov_3.574798	Bacterial_SRR19097873_c28548_SRR1909...region001	RiPPs_25202	Singleton	0	4275	4275	YES	['RRE-containing']	SRR19097873	RRE-containing	Bacterial	Bacteria	Armatimonadota	Chthonomonadetes	Chthonomonadales	Unclassified	Unclassified	Unclassified	Armatimonadota	Chthonomonadetes	Chthonomonadales	Chthonomonadaceae	Unclassified	Unclassified	Eukaryota	Ascomycota	Ascomycetes	Thelocarpales	Thelocarpaceae	Thelocarpon	Thelocarpon impressellum
SRR23143833_c09795_SRR2314...region001	SRR23143833_NODE_21269_length_4553_cov_2.747766	Bacterial_SRR23143833_c09795_SRR2314...region001	RiPPs_28789	Singleton	0	4553	4553	YES	['RRE-containing']	SRR23143833	RRE-containing	Bacterial	Bacteria	Pseudomonadota	Alphaproteobacteria	Sphingomonadales	Sphingomonadaceae	Sphingomonas	Sphingomonas bacterium	Pseudomonadota	Alphaproteobacteria	Sphingomonadales	Sphingomonadaceae	Allosphingosinicella	Unclassified	Eukaryota	Ascomycota	Lecanoromycetes	Teloschistales	Teloschistaceae	Xanthoria	Xanthoria mediterranea
SRR16304065_c08376_SRR1630...region001	SRR16304065_NODE_8893_length_3618_cov_3.232985	Bacterial_SRR16304065_c08376_SRR1630...region001	#N/A	#N/A	0	3618	3618	YES	['RRE-containing']	SRR16304065	RRE-containing	Bacterial	Bacteria	Unclassified	Unclassified	Unclassified	Unclassified	Unclassified	Unclassified	Planctomycetota	Planctomycetia	Unclassified	Unclassified	Unclassified	Unclassified	Eukaryota	Ascomycota	Lecanoromycetes	Lecanorales	Cladoniaceae	Cladonia	Cladonia stygia
SRR23143848_c10698_SRR2314...region001	SRR23143848_NODE_15384_length_5091_cov_2.440965	Bacterial_SRR23143848_c10698_SRR2314...region001	RiPPs_30837	Singleton	0	5091	5091	YES	['RRE-containing']	SRR23143848	RRE-containing	Bacterial	Bacteria	Planctomycetota	Phycisphaerae	Unclassified	Unclassified	Unclassified	Unclassified	Planctomycetota	Phycisphaerae	Tepidisphaerales	Tepidisphaeraceae	Unclassified	Unclassified	Eukaryota	Ascomycota	Lecanoromycetes	Teloschistales	Letrouitiaceae	Letrouitia	Letrouitia leprolyta
SRR14722078_c05718_SRR1472...region001	SRR14722078_NODE_7424_length_3151_cov_2.078399	Bacterial_SRR14722078_c05718_SRR1472...region001	RiPPs_8842	Singleton	0	3151	3151	YES	['RRE-containing']	SRR14722078	RRE-containing	Bacterial	Bacteria	Actinomycetota	Actinomycetes	Unclassified	Unclassified	Unclassified	Unclassified	Actinomycetota	Actinomycetia	Unclassified	Unclassified	Unclassified	Unclassified	Eukaryota	Ascomycota	Lecanoromycetes	Lecanorales	Lecanoraceae	Lecanora	Lecanora oreinoides
SRR16304088_c10756_SRR1630...region001	SRR16304088_NODE_11592_length_3186_cov_2.044387	Bacterial_SRR16304088_c10756_SRR1630...region001	RiPPs_17287	Singleton	0	3186	3186	YES	['RRE-containing']	SRR16304088	RRE-containing	Bacterial	Bacteria	Pseudomonadota	Unclassified	Unclassified	Unclassified	Unclassified	Unclassified	Pseudomonadota	Alphaproteobacteria	Acetobacterales	Acetobacteraceae	Unclassified	Unclassified	Eukaryota	Ascomycota	Lecanoromycetes	Lecanorales	Cladoniaceae	Cladonia	Cladonia rangiferina
SRR5947238_c13647_SRR5947...region001	SRR5947238_NODE_17093_length_3227_cov_3.368571	Bacterial_SRR5947238_c13647_SRR5947...region001	RiPPs_32195	Singleton	0	3227	3227	YES	['RiPP-like']	SRR5947238	RiPP-like	Bacterial	Bacteria	Pseudomonadota	Alphaproteobacteria	Unclassified	Unclassified	Unclassified	Unclassified	Pseudomonadota	Alphaproteobacteria	Unclassified	Unclassified	Unclassified	Unclassified	Eukaryota	Ascomycota	Lecanoromycetes	Peltigerales	Lobariaceae	Lobaria	Lobaria pulmonaria
SRR14721930_c00559_SRR1472...region001	SRR14721930_NODE_573_length_4346_cov_4.566643	Bacterial_SRR14721930_c00559_SRR1472...region001	RiPPs_7368	Singleton	0	4346	4346	YES	['RRE-containing']	SRR14721930	RRE-containing	Bacterial	Bacteria	Verrucomicrobiota	Unclassified	Unclassified	Unclassified	Unclassified	Verrucomicrobiota bacterium	Verrucomicrobiota	Verrucomicrobiae	Chthoniobacterales	SZAS-18	JAFAXH01	JAFAXH01 sp019241085	Eukaryota	Ascomycota	Lecanoromycetes	Peltigerales	Collemataceae	Leptogium	Leptogium corticola
SRR19763090_c03953_SRR1976...region001	SRR19763090_NODE_6661_length_3082_cov_3.244136	Bacterial_SRR19763090_c03953_SRR1976...region001	RiPPs_7491	Not singleton	0	3082	3082	YES	['RRE-containing']	SRR19763090	RRE-containing	Bacterial	Bacteria	Armatimonadota	Unclassified	Unclassified	Unclassified	Unclassified	Armatimonadota bacterium	Armatimonadota	Armatimonadia	Armatimonadales	Capsulimonadaceae	Capsulimonas	Capsulimonas corticalis	Eukaryota	Ascomycota	Lecanoromycetes	Lecanorales	Parmeliaceae	Xanthoparmelia	Xanthoparmelia camtschadalis
SRR14722143_c01329_SRR1472...region001	SRR14722143_NODE_2429_length_4237_cov_1.330529	Bacterial_SRR14722143_c01329_SRR1472...region001	RiPPs_9966	Singleton	0	4237	4237	YES	['RRE-containing']	SRR14722143	RRE-containing	Bacterial	Bacteria	Unclassified	Unclassified	Unclassified	Unclassified	Unclassified	Unclassified	Pseudomonadota	Alphaproteobacteria	Unclassified	Unclassified	Unclassified	Unclassified	Eukaryota	Ascomycota	Arthoniomycetes	Arthoniales	Lecanographaceae	Zwackhia	Zwackhia viridis
SRR11456922_c05245_SRR1145...region001	SRR11456922_NODE_7219_length_3624_cov_4.563011	Bacterial_SRR11456922_c05245_SRR1145...region001	RiPPs_5604	Singleton	0	3624	3624	YES	['RRE-containing']	SRR11456922	RRE-containing	Bacterial	Bacteria	Cyanobacteriota	Cyanophyceae	Gomontiellales	Chamaesiphonaceae	Chamaesiphon	Unclassified	Cyanobacteriota	Cyanobacteriia	Cyanobacteriales	Chamaesiphonaceae	Chamaesiphon	Unclassified	Eukaryota	Ascomycota	Lecanoromycetes	Peltigerales	Peltigeraceae	Peltigera	Peltigera hydrothyria
SRR5947240_c05287_SRR5947...region001	SRR5947240_NODE_10802_length_6026_cov_2.682131	Bacterial_SRR5947240_c05287_SRR5947...region001	RiPPs_32372	Singleton	0	6026	6026	YES	['RRE-containing']	SRR5947240	RRE-containing	Bacterial	Bacteria	Pseudomonadota	Alphaproteobacteria	Sphingomonadales	Sphingomonadaceae	Sphingomonas	Unclassified	Pseudomonadota	Alphaproteobacteria	Sphingomonadales	Sphingomonadaceae	Sphingomonas	Unclassified	Eukaryota	Ascomycota	Lecanoromycetes	Peltigerales	Lobariaceae	Lobaria	Lobaria pulmonaria
SRR18162810_c03159_SRR1816...region001	SRR18162810_NODE_4444_length_7043_cov_2.431812	Bacterial_SRR18162810_c03159_SRR1816...region001	RiPPs_22273	Singleton	0	7043	7043	YES	['RRE-containing']	SRR18162810	RRE-containing	Bacterial	Bacteria	Pseudomonadota	Alphaproteobacteria	Sphingomonadales	Unclassified	Unclassified	Unclassified	Pseudomonadota	Alphaproteobacteria	Sphingomonadales	Sphingomonadaceae	Unclassified	Unclassified	Eukaryota	Ascomycota	Lecanoromycetes	Trapeliales	Trapeliaceae	Lignoscripta	Lignoscripta atroalba
SRR19097888_c15640_SRR1909...region001	SRR19097888_NODE_23111_length_4124_cov_77.096121	Bacterial_SRR19097888_c15640_SRR1909...region001	RiPPs_30206	Not singleton	0	4124	4124	YES	['RRE-containing']	SRR19097888	RRE-containing	Bacterial	Bacteria	Pseudomonadota	Alphaproteobacteria	Caulobacterales	Caulobacteraceae	Unclassified	Unclassified	Pseudomonadota	Alphaproteobacteria	Unclassified	Unclassified	Unclassified	Unclassified	Eukaryota	Ascomycota	Lecanoromycetes	Acarosporales	Acarosporaceae	Caeruleum	Caeruleum heppii
SRR19097881_c02758_SRR1909...region001	SRR19097881_NODE_9933_length_8706_cov_11.509445	Bacterial_SRR19097881_c02758_SRR1909...region001	RiPPs_26018	Singleton	0	8706	8706	YES	['RRE-containing']	SRR19097881	RRE-containing	Bacterial	Bacteria	Armatimonadota	Unclassified	Unclassified	Unclassified	Unclassified	Armatimonadota bacterium	Armatimonadota	Armatimonadia	Armatimonadales	Capsulimonadaceae	JAFAZD01	JAFAZD01 sp019239955	Eukaryota	Ascomycota	Pezizomycotina	Vezdaeales	Vezdaeaceae	Vezdaea	Vezdaea acicularis
SRR13514076_c03755_SRR1351...region001	SRR13514076_NODE_6009_length_4500_cov_5.361293	Bacterial_SRR13514076_c03755_SRR1351...region001	RiPPs_6114	Singleton	0	4500	4500	YES	['RRE-containing']	SRR13514076	RRE-containing	Bacterial	Bacteria	Pseudomonadota	Alphaproteobacteria	Unclassified	Unclassified	Unclassified	Unclassified	Pseudomonadota	Alphaproteobacteria	Unclassified	Unclassified	Unclassified	Unclassified	Eukaryota	Ascomycota	Lecanoromycetes	Umbilicariales	Umbilicariaceae	Umbilicaria	Umbilicaria phaea
SRR16304080_c19654_SRR1630...region001	SRR16304080_NODE_22063_length_3161_cov_1.981518	Bacterial_SRR16304080_c19654_SRR1630...region001	RiPPs_16203	Singleton	0	3161	3161	YES	['RRE-containing']	SRR16304080	RRE-containing	Bacterial	Unclassified	Unclassified	Unclassified	Unclassified	Unclassified	Unclassified	Unclassified	Acidobacteriota	Terriglobia	Terriglobales	Acidobacteriaceae	Tous-C9LFEB	Tous-C9LFEB sp903970445	Eukaryota	Ascomycota	Lecanoromycetes	Lecanorales	Cladoniaceae	Cladonia	Cladonia rangiferina
SRR14722084_c00056_SRR1472...region001	SRR14722084_NODE_1394_length_6995_cov_2.060856	Bacterial_SRR14722084_c00056_SRR1472...region001	RiPPs_8904	Singleton	0	6995	6995	YES	['RRE-containing']	SRR14722084	RRE-containing	Bacterial	Bacteria	Pseudomonadota	Unclassified	Unclassified	Unclassified	Unclassified	Unclassified	Pseudomonadota	Gammaproteobacteria	Unclassified	Unclassified	Unclassified	Unclassified	Eukaryota	Ascomycota	Lecanoromycetes	Lecanorales	Cladoniaceae	Cladonia	Cladonia squamosa
SRR16304071_c12724_SRR1630...region001	SRR16304071_NODE_15936_length_4440_cov_3.038506	Bacterial_SRR16304071_c12724_SRR1630...region001	RiPPs_14502	Singleton	0	4440	4440	YES	['RiPP-like']	SRR16304071	RiPP-like	Bacterial	Bacteria	Pseudomonadota	Unclassified	Unclassified	Unclassified	Unclassified	Unclassified	Pseudomonadota	Unclassified	Unclassified	Unclassified	Unclassified	Unclassified	Eukaryota	Ascomycota	Lecanoromycetes	Lecanorales	Cladoniaceae	Cladonia	Cladonia submitis
SRR19097890_c06429_SRR1909...region001	SRR19097890_NODE_7374_length_6577_cov_4.606769	Bacterial_SRR19097890_c06429_SRR1909...region001	Others_27307	Singleton	0	6577	6577	YES	['arylpolyene']	SRR19097890	arylpolyene	Bacterial	Unclassified	Unclassified	Unclassified	Unclassified	Unclassified	Unclassified	Unclassified	Unclassified	Unclassified	Unclassified	Unclassified	Unclassified	Unclassified	Eukaryota	Ascomycota	Lichinomycetes	Lichinales	Lichinaceae	Lichina	Lichina confinis
SRR11456923_c02380_SRR1145...region001	SRR11456923_NODE_3919_length_5303_cov_3.585725	Bacterial_SRR11456923_c02380_SRR1145...region001	RiPPs_5683	Singleton	0	5303	5303	YES	['RRE-containing']	SRR11456923	RRE-containing	Bacterial	Bacteria	Pseudomonadota	Alphaproteobacteria	Hyphomicrobiales	Hyphomicrobiaceae	Hyphomicrobium	Unclassified	Pseudomonadota	Alphaproteobacteria	Rhizobiales	Hyphomicrobiaceae	Hyphomicrobium C	Hyphomicrobium C sp002279935	Eukaryota	Ascomycota	Lecanoromycetes	Peltigerales	Peltigeraceae	Peltigera	Peltigera hydrothyria
SRR23143836_c04561_SRR2314...region001	SRR23143836_NODE_7734_length_5320_cov_3.250811	Bacterial_SRR23143836_c04561_SRR2314...region001	RiPPs_29128	Singleton	0	5320	5320	YES	['lanthipeptide-class-v']	SRR23143836	lanthipeptide-class-v	Bacterial	Bacteria	Actinomycetota	Actinomycetes	Unclassified	Unclassified	Unclassified	Unclassified	Actinomycetota	Actinomycetia	Mycobacteriales	Unclassified	Unclassified	Unclassified	Eukaryota	Ascomycota	Lecanoromycetes	Teloschistales	Teloschistaceae	Flavoplaca	Flavoplaca oasis
SRR13514077_c02578_SRR1351...region001	SRR13514077_NODE_3738_length_6432_cov_6.412274	Bacterial_SRR13514077_c02578_SRR1351...region001	RiPPs_32508	Not singleton	0	6432	6432	YES	['RRE-containing']	SRR13514077	RRE-containing	Bacterial	Bacteria	Armatimonadota	Armatimonadia	Capsulimonadales	Capsulimonadaceae	Capsulimonas	Capsulimonas corticalis	Armatimonadota	Armatimonadia	Armatimonadales	Capsulimonadaceae	Unclassified	Unclassified	Eukaryota	Ascomycota	Lecanoromycetes	Umbilicariales	Umbilicariaceae	Umbilicaria	Umbilicaria phaea
SRR18162807_c02507_SRR1816...region001	SRR18162807_NODE_6007_length_3696_cov_2.477204	Bacterial_SRR18162807_c02507_SRR1816...region001	RiPPs_22120	Singleton	0	3696	3696	YES	['RRE-containing']	SRR18162807	RRE-containing	Bacterial	Bacteria	Armatimonadota	Unclassified	Unclassified	Unclassified	Unclassified	Armatimonadota bacterium	Unclassified	Unclassified	Unclassified	Unclassified	Unclassified	Unclassified	Eukaryota	Ascomycota	Lecanoromycetes	Lecanorales	Mycoblastaceae	Mycoblastus	Mycoblastus sanguinarius
SRR16304090_c11963_SRR1630...region001	SRR16304090_NODE_18692_length_3689_cov_1.918328	Bacterial_SRR16304090_c11963_SRR1630...region001	RiPPs_17694	Singleton	0	3689	3689	YES	['RRE-containing']	SRR16304090	RRE-containing	Bacterial	Bacteria	Acidobacteriota	Unclassified	Unclassified	Unclassified	Unclassified	Unclassified	Acidobacteriota	Terriglobia	Terriglobales	Acidobacteriaceae	PALSA-350	PALSA-350 sp003152195	Eukaryota	Ascomycota	Lecanoromycetes	Lecanorales	Cladoniaceae	Cladonia	Cladonia rangiferina
SRR23143844_c01099_SRR2314...region001	SRR23143844_NODE_6473_length_6958_cov_4.831420	Bacterial_SRR23143844_c01099_SRR2314...region001	RiPPs_30418	Singleton	0	6958	6958	YES	['RRE-containing']	SRR23143844	RRE-containing	Bacterial	Bacteria	Unclassified	Unclassified	Unclassified	Unclassified	Unclassified	Unclassified	Pseudomonadota	Alphaproteobacteria	Unclassified	Unclassified	Unclassified	Unclassified	Eukaryota	Ascomycota	Lecanoromycetes	Teloschistales	Teloschistaceae	Teloschistes	Teloschistes chrysophthalmus
SRR13514077_c01112_SRR1351...region001	SRR13514077_NODE_1702_length_9915_cov_4.162330	Bacterial_SRR13514077_c01112_SRR1351...region001	RiPPs_6147	Singleton	0	9915	9915	YES	['RRE-containing']	SRR13514077	RRE-containing	Bacterial	Bacteria	Armatimonadota	Unclassified	Unclassified	Unclassified	Unclassified	Armatimonadota bacterium	Armatimonadota	Armatimonadia	Armatimonadales	Capsulimonadaceae	JAFAZD01	JAFAZD01 sp019239955	Eukaryota	Ascomycota	Lecanoromycetes	Umbilicariales	Umbilicariaceae	Umbilicaria	Umbilicaria phaea
SRR14722188_c09975_SRR1472...region001	SRR14722188_NODE_23459_length_3426_cov_2.576889	Bacterial_SRR14722188_c09975_SRR1472...region001	RiPPs_11340	Singleton	0	3426	3426	YES	['RRE-containing']	SRR14722188	RRE-containing	Bacterial	Bacteria	Pseudomonadota	Alphaproteobacteria	Unclassified	Unclassified	Unclassified	Unclassified	Pseudomonadota	Alphaproteobacteria	Sphingomonadales	Sphingomonadaceae	Unclassified	Unclassified	Eukaryota	Ascomycota	Lecanoromycetes	Trapeliales	Trapeliaceae	Xylographa	Xylographa vitiligo
SRR11456914_c05105_SRR1145...region001	SRR11456914_NODE_7900_length_8039_cov_2.303231	Bacterial_SRR11456914_c05105_SRR1145...region001	RiPPs_4813	Singleton	0	8039	8039	YES	['RRE-containing']	SRR11456914	RRE-containing	Bacterial	Bacteria	Unclassified	Unclassified	Unclassified	Unclassified	Unclassified	Unclassified	Armatimonadota	Armatimonadia	Armatimonadales	Armatimonadaceae	JACMIU01	Unclassified	Eukaryota	Ascomycota	Lecanoromycetes	Peltigerales	Peltigeraceae	Peltigera	Peltigera extenuata
SRR16304083_c04778_SRR1630...region001	SRR16304083_NODE_7360_length_4998_cov_4.195692	Bacterial_SRR16304083_c04778_SRR1630...region001	RiPPs_16598	Singleton	0	4998	4998	YES	['RRE-containing']	SRR16304083	RRE-containing	Bacterial	Bacteria	Pseudomonadota	Alphaproteobacteria	Unclassified	Unclassified	Unclassified	Unclassified	Pseudomonadota	Alphaproteobacteria	Unclassified	Unclassified	Unclassified	Unclassified	Eukaryota	Ascomycota	Lecanoromycetes	Lecanorales	Cladoniaceae	Cladonia	Cladonia rangiferina
SRR13514081_c02188_SRR1351...region001	SRR13514081_NODE_2423_length_7619_cov_5.574251	Bacterial_SRR13514081_c02188_SRR1351...region001	RiPPs_6357	Singleton	0	7619	7619	YES	['RRE-containing']	SRR13514081	RRE-containing	Bacterial	Bacteria	Pseudomonadota	Unclassified	Unclassified	Unclassified	Unclassified	Unclassified	Pseudomonadota	Alphaproteobacteria	Acetobacterales	Acetobacteraceae	Unclassified	Unclassified	Eukaryota	Ascomycota	Lecanoromycetes	Umbilicariales	Umbilicariaceae	Umbilicaria	Umbilicaria phaea
SRR19763034_c00693_SRR1976...region001	SRR19763034_NODE_2408_length_4048_cov_2.775607	Bacterial_SRR19763034_c00693_SRR1976...region001	RiPPs_27671	Singleton	0	4048	4048	YES	['RRE-containing']	SRR19763034	RRE-containing	Bacterial	Bacteria	Unclassified	Unclassified	Unclassified	Unclassified	Unclassified	Unclassified	Armatimonadota	Unclassified	Unclassified	Unclassified	Unclassified	Unclassified	Eukaryota	Ascomycota	Lecanoromycetes	Lecanorales	Parmeliaceae	Xanthoparmelia	Xanthoparmelia cumberlandia
SRR18162833_c00464_SRR1816...region001	SRR18162833_NODE_615_length_22011_cov_5.408270	Bacterial_SRR18162833_c00464_SRR1816...region001	RiPPs_15601	Not singleton	2967	22011	19044	YES	['RRE-containing']	SRR18162833	RRE-containing	Bacterial	Bacteria	Armatimonadota	Unclassified	Unclassified	Unclassified	Unclassified	Unclassified	Armatimonadota	Armatimonadia	Armatimonadales	Capsulimonadaceae	JAFAZD01	JAFAZD01 sp019239955	Eukaryota	Ascomycota	Lecanoromycetes	Trapeliales	Trapeliaceae	Ptychographa	Ptychographa xylographoides
SRR23143837_c09507_SRR2314...region001	SRR23143837_NODE_11583_length_3761_cov_2.701412	Bacterial_SRR23143837_c09507_SRR2314...region001	RiPPs_29257	Singleton	0	3761	3761	YES	['RRE-containing']	SRR23143837	RRE-containing	Bacterial	Bacteria	Pseudomonadota	Alphaproteobacteria	Unclassified	Unclassified	Unclassified	Unclassified	Pseudomonadota	Alphaproteobacteria	Acetobacterales	Acetobacteraceae	Unclassified	Unclassified	Eukaryota	Ascomycota	Lecanoromycetes	Teloschistales	Teloschistaceae	Xanthoria	Xanthoria sp.
SRR16304091_c05629_SRR1630...region001	SRR16304091_NODE_6478_length_4272_cov_3.176877	Bacterial_SRR16304091_c05629_SRR1630...region001	RiPPs_17824	Singleton	0	4272	4272	YES	['RRE-containing']	SRR16304091	RRE-containing	Bacterial	Bacteria	Acidobacteriota	Terriglobia	Terriglobales	Acidobacteriaceae	Unclassified	Acidobacteriaceae bacterium	Pseudomonadota	Gammaproteobacteria	Burkholderiales	Burkholderiaceae	CAJCHO01	CAJCHO01 sp903970145	Eukaryota	Ascomycota	Lecanoromycetes	Lecanorales	Cladoniaceae	Cladonia	Cladonia rangiferina
SRR14722106_c01435_SRR1472...region001	SRR14722106_NODE_5008_length_4001_cov_1.901376	Bacterial_SRR14722106_c01435_SRR1472...region001	RiPPs_9292	Not singleton	0	4001	4001	YES	['RRE-containing']	SRR14722106	RRE-containing	Bacterial	Bacteria	Acidobacteriota	Unclassified	Unclassified	Unclassified	Unclassified	Unclassified	Acidobacteriota	Terriglobia	Bryobacterales	Bryobacteraceae	PSRJ01	Unclassified	Eukaryota	Ascomycota	Lecanoromycetes	Lecanorales	Parmeliaceae	Flavoparmelia	Flavoparmelia baltimorensis
SRR23143849_c01291_SRR2314...region001	SRR23143849_NODE_1667_length_6191_cov_1.535002	Bacterial_SRR23143849_c01291_SRR2314...region001	RiPPs_30936	Singleton	0	6191	6191	YES	['RRE-containing']	SRR23143849	RRE-containing	Bacterial	Bacteria	Actinomycetota	Unclassified	Unclassified	Unclassified	Unclassified	Unclassified	Actinomycetota	Actinomycetia	Unclassified	Unclassified	Unclassified	Unclassified	Eukaryota	Ascomycota	Lecanoromycetes	Teloschistales	Letrouitiaceae	Letrouitia	Letrouitia transgressa
SRR14722188_c08397_SRR1472...region001	SRR14722188_NODE_19913_length_3836_cov_1.998670	Bacterial_SRR14722188_c08397_SRR1472...region001	RiPPs_11333	Singleton	0	3836	3836	YES	['RRE-containing']	SRR14722188	RRE-containing	Bacterial	Bacteria	Abditibacteriota	Unclassified	Unclassified	Unclassified	Unclassified	Abditibacteriota bacterium	Armatimonadota	Abditibacteria	Abditibacteriales	Abditibacteriaceae	Abditibacterium	Abditibacterium sp023169805	Eukaryota	Ascomycota	Lecanoromycetes	Trapeliales	Trapeliaceae	Xylographa	Xylographa vitiligo
SRR16304113_c00393_SRR1630...region001	SRR16304113_NODE_395_length_33859_cov_4.841661	Bacterial_SRR16304113_c00393_SRR1630...region001	RiPPs_21520	Singleton	21129	33859	12730	YES	['RRE-containing']	SRR16304113	RRE-containing	Bacterial	Bacteria	Unclassified	Unclassified	Unclassified	Unclassified	Unclassified	Unclassified	Unclassified	Unclassified	Unclassified	Unclassified	Unclassified	Unclassified	Eukaryota	Ascomycota	Lecanoromycetes	Lecanorales	Cladoniaceae	Cladonia	Cladonia rangiferina
SRR14722204_c00155_SRR1472...region001	SRR14722204_NODE_1729_length_7460_cov_6.788297	Bacterial_SRR14722204_c00155_SRR1472...region001	RiPPs_11412	Singleton	0	7460	7460	YES	['RRE-containing']	SRR14722204	RRE-containing	Bacterial	Bacteria	Pseudomonadota	Alphaproteobacteria	Caulobacterales	Unclassified	Unclassified	Unclassified	Pseudomonadota	Alphaproteobacteria	Caulobacterales	Caulobacteraceae	Unclassified	Unclassified	Eukaryota	Ascomycota	Lecanoromycetes	Lecanorales	Parmeliaceae	Parmotrema	Parmotrema crinitum
SRR23143840_c24062_SRR2314...region001	SRR23143840_NODE_32786_length_3020_cov_1.506286	Bacterial_SRR23143840_c24062_SRR2314...region001	RiPPs_29556	Singleton	0	3020	3020	YES	['RRE-containing']	SRR23143840	RRE-containing	Bacterial	Bacteria	Bacteroidota	Cytophagia	Cytophagales	Unclassified	Unclassified	Cytophagales bacterium	Armatimonadota	Armatimonadia	Armatimonadales	Armatimonadaceae	JACMJB01	JACMJB01 sp014380815	Eukaryota	Ascomycota	Lecanoromycetes	Teloschistales	Teloschistaceae	Seirophora	Seirophora lacunosa
SRR14722042_c00064_SRR1472...region001	SRR14722042_NODE_93_length_37392_cov_3.387029	Bacterial_SRR14722042_c00064_SRR1472...region001	RiPPs_8287	Singleton	1901	22174	20273	NO	['RRE-containing']	SRR14722042	RRE-containing	Bacterial	Bacteria	Acidobacteriota	Terriglobia	Terriglobales	Acidobacteriaceae	Unclassified	Unclassified	Acidobacteriota	Terriglobia	Terriglobales	Acidobacteriaceae	Unclassified	Unclassified	Eukaryota	Ascomycota	Lecanoromycetes	Lecanorales	Lecanoraceae	Scoliciosporum	Scoliciosporum umbrinum
SRR5947240_c09324_SRR5947...region001	SRR5947240_NODE_16213_length_4206_cov_2.916687	Bacterial_SRR5947240_c09324_SRR5947...region001	RiPPs_32414	Singleton	0	4206	4206	YES	['RRE-containing']	SRR5947240	RRE-containing	Bacterial	Bacteria	Pseudomonadota	Alphaproteobacteria	Hyphomicrobiales	Methylobacteriaceae	Methylobacterium	Unclassified	Pseudomonadota	Unclassified	Unclassified	Unclassified	Unclassified	Unclassified	Eukaryota	Ascomycota	Lecanoromycetes	Peltigerales	Lobariaceae	Lobaria	Lobaria pulmonaria
SRR19097869_c07717_SRR1909...region001	SRR19097869_NODE_13307_length_4439_cov_37.044934	Bacterial_SRR19097869_c07717_SRR1909...region001	RiPPs_24527	Singleton	0	4439	4439	YES	['RRE-containing']	SRR19097869	RRE-containing	Bacterial	Bacteria	Pseudomonadota	Alphaproteobacteria	Unclassified	Unclassified	Unclassified	Unclassified	Pseudomonadota	Alphaproteobacteria	Rhizobiales	Beijerinckiaceae	Microvirga	Unclassified	Eukaryota	Ascomycota	Candelariomycetes	Candelariales	Candelariaceae	Candelina	Candelina mexicana
SRR16304109_c03104_SRR1630...region001	SRR16304109_NODE_5690_length_12493_cov_8.528512	Bacterial_SRR16304109_c03104_SRR1630...region001	RiPPs_20853	Singleton	0	10656	10656	YES	['RRE-containing']	SRR16304109	RRE-containing	Bacterial	Bacteria	Pseudomonadota	Alphaproteobacteria	Caulobacterales	Caulobacteraceae	Caulobacter	Caulobacter sp. S45	Pseudomonadota	Alphaproteobacteria	Caulobacterales	Caulobacteraceae	CAHJWH01	CAHJWH01 sp903642205	Eukaryota	Ascomycota	Lecanoromycetes	Lecanorales	Cladoniaceae	Cladonia	Cladonia submitis
SRR14722185_c01138_SRR1472...region001	SRR14722185_NODE_2341_length_3380_cov_2.152589	Bacterial_SRR14722185_c01138_SRR1472...region001	RiPPs_11195	Singleton	0	3380	3380	YES	['RRE-containing']	SRR14722185	RRE-containing	Bacterial	Bacteria	Actinomycetota	Actinomycetes	Unclassified	Unclassified	Unclassified	Unclassified	Unclassified	Unclassified	Unclassified	Unclassified	Unclassified	Unclassified	Eukaryota	Ascomycota	Lecanoromycetes	Lecideales	Lecideaceae	Mycobilimbia	Mycobilimbia sp
SRR23143841_c20806_SRR2314...region001	SRR23143841_NODE_26594_length_3654_cov_1.637406	Bacterial_SRR23143841_c20806_SRR2314...region001	RiPPs_29844	Singleton	0	3654	3654	YES	['RRE-containing']	SRR23143841	RRE-containing	Bacterial	Bacteria	Pseudomonadota	Unclassified	Unclassified	Unclassified	Unclassified	Unclassified	Pseudomonadota	Alphaproteobacteria	Rhizobiales	Xanthobacteraceae	WHTP01	WHTP01 sp019745775	Eukaryota	Ascomycota	Lecanoromycetes	Teloschistales	Letrouitiaceae	Letrouitia	Letrouitia transgressa
SRR19097873_c11715_SRR1909...region001	SRR19097873_NODE_13984_length_8603_cov_8.497302	Bacterial_SRR19097873_c11715_SRR1909...region001	RiPPs_25033	Singleton	0	8603	8603	YES	['RRE-containing']	SRR19097873	RRE-containing	Bacterial	Bacteria	Cyanobacteriota	Cyanophyceae	Nostocales	Unclassified	Unclassified	Unclassified	Cyanobacteriota	Cyanobacteriia	Cyanobacteriales	Nostocaceae	Unclassified	Unclassified	Eukaryota	Ascomycota	Ascomycetes	Thelocarpales	Thelocarpaceae	Thelocarpon	Thelocarpon impressellum
SRR14722133_c00248_SRR1472...region001	SRR14722133_NODE_1791_length_6715_cov_2.258512	Bacterial_SRR14722133_c00248_SRR1472...region001	RiPPs_9783	Singleton	0	6715	6715	YES	['RRE-containing']	SRR14722133	RRE-containing	Bacterial	Bacteria	Acidobacteriota	Blastocatellia	Unclassified	Unclassified	Unclassified	Blastocatellia bacterium AA13	Acidobacteriota	Blastocatellia	UBA7656	UBA7656	QHVH01	QHVH01 sp003222245	Eukaryota	Ascomycota	Lecanoromycetes	Caliciales	Physciaceae	Heterodermia	Heterodermia hypoleuca
SRR17413104_c04197_SRR1741...region001	SRR17413104_NODE_12241_length_3422_cov_2.806278	Bacterial_SRR17413104_c04197_SRR1741...region001	#N/A	#N/A	0	3422	3422	YES	['RRE-containing']	SRR17413104	RRE-containing	Bacterial	Bacteria	Unclassified	Unclassified	Unclassified	Unclassified	Unclassified	Unclassified	Unclassified	Unclassified	Unclassified	Unclassified	Unclassified	Unclassified	Eukaryota	Ascomycota	Lecanoromycetes	Lecanorales	Lecanoraceae	Lecanora	Lecanora intumescens
SRR17413117_c00777_SRR1741...region001	SRR17413117_NODE_2955_length_4825_cov_2.448189	Bacterial_SRR17413117_c00777_SRR1741...region001	RiPPs_22073	Singleton	0	4825	4825	YES	['RRE-containing']	SRR17413117	RRE-containing	Bacterial	Bacteria	Pseudomonadota	Gammaproteobacteria	Legionellales	Coxiellaceae	Aquicella	Aquicella siphonis	Pseudomonadota	Gammaproteobacteria	DSM-16500	DSM-16500	Aquicella A	Aquicella A sp021324305	Eukaryota	Ascomycota	Lecanoromycetes	Lecanorales	Lecanoraceae	Lecanora	Lecanora subintricata
SAMN03339881_c01867_SAMN033...region001	SAMN03339881_NODE_7491_length_5378_cov_9.208913	Bacterial_SAMN03339881_c01867_SAMN033...region001	RiPPs_16255	Not singleton	0	5378	5378	YES	['RRE-containing']	SAMN03339881	RRE-containing	Bacterial	Bacteria	Armatimonadota	Unclassified	Unclassified	Unclassified	Unclassified	Armatimonadota bacterium	Armatimonadota	Armatimonadia	Armatimonadales	Capsulimonadaceae	JAFAZD01	JAFAZD01 sp019239955	Eukaryota	Ascomycota	Lecanoromycetes	Umbilicariales	Umbilicariaceae	Lasallia	Lasallia pustulata
SRR19097881_c06251_SRR1909...region001	SRR19097881_NODE_18830_length_4768_cov_2.574291	Bacterial_SRR19097881_c06251_SRR1909...region001	RiPPs_26052	Singleton	0	4768	4768	YES	['RRE-containing']	SRR19097881	RRE-containing	Bacterial	Bacteria	Acidobacteriota	Terriglobia	Terriglobales	Acidobacteriaceae	Granulicella	Granulicella tundricola	Acidobacteriota	Terriglobia	Terriglobales	Acidobacteriaceae	Granulicella C	Granulicella C tundricola	Eukaryota	Ascomycota	Pezizomycotina	Vezdaeales	Vezdaeaceae	Vezdaea	Vezdaea acicularis
SRR14722317_c00986_SRR1472...region001	SRR14722317_NODE_4694_length_3395_cov_5.544605	Bacterial_SRR14722317_c00986_SRR1472...region001	RiPPs_13001	Singleton	0	3395	3395	YES	['microviridin']	SRR14722317	microviridin	Bacterial	Bacteria	Cyanobacteriota	Cyanophyceae	Nostocales	Nostocaceae	Nostoc	Nostoc sp. JL34	Cyanobacteriota	Cyanobacteriia	Cyanobacteriales	Nostocaceae	Nostoc	Nostoc sp017114945	Eukaryota	Ascomycota	Lecanoromycetes	Peltigerales	Peltigeraceae	Peltigera	Peltigera praetextata
SRR16304086_c02826_SRR1630...region001	SRR16304086_NODE_3846_length_4851_cov_2.131755	Bacterial_SRR16304086_c02826_SRR1630...region001	RiPPs_16956	Not singleton	0	4851	4851	YES	['RRE-containing']	SRR16304086	RRE-containing	Bacterial	Bacteria	Acidobacteriota	Terriglobia	Unclassified	Unclassified	Unclassified	Unclassified	Pseudomonadota	Gammaproteobacteria	Burkholderiales	Burkholderiaceae	CAJCHO01	CAJCHO01 sp903970145	Eukaryota	Ascomycota	Lecanoromycetes	Lecanorales	Cladoniaceae	Cladonia	Cladonia submitis
SRR19097885_c16473_SRR1909...region001	SRR19097885_NODE_21018_length_3100_cov_2.309626	Bacterial_SRR19097885_c16473_SRR1909...region001	RiPPs_26766	Singleton	0	3100	3100	YES	['RRE-containing']	SRR19097885	RRE-containing	Bacterial	Bacteria	Actinomycetota	Actinomycetes	Unclassified	Unclassified	Unclassified	Unclassified	Actinomycetota	Actinomycetia	Mycobacteriales	Pseudonocardiaceae	Unclassified	Unclassified	Eukaryota	Ascomycota	Dothideomycetes	Trypetheliales	Trypetheliaceae	Bogoriella	Bogoriella megaspora
SRR14722149_c09622_SRR1472...region001	SRR14722149_NODE_10356_length_3053_cov_1.498656	Bacterial_SRR14722149_c09622_SRR1472...region001	RiPPs_10228	Singleton	0	3053	3053	YES	['lanthipeptide-class-v']	SRR14722149	lanthipeptide-class-v	Bacterial	Bacteria	Myxococcota	Myxococcia	Myxococcales	Myxococcaceae	Unclassified	Unclassified	Myxococcota	Myxococcia	Unclassified	Unclassified	Unclassified	Unclassified	Eukaryota	Ascomycota	Lecanoromycetes	Peltigerales	Peltigeraceae	Peltigera	Peltigera sp. Lendemer_46965_NY-2794668
SRR23143848_c07935_SRR2314...region001	SRR23143848_NODE_11671_length_6462_cov_77.088019	Bacterial_SRR23143848_c07935_SRR2314...region001	RiPPs_30597	Not singleton	0	6462	6462	YES	['RRE-containing']	SRR23143848	RRE-containing	Bacterial	Bacteria	Gemmatimonadota	Gemmatimonadetes	Gemmatimonadales	Gemmatimonadaceae	Unclassified	Gemmatimonadaceae bacterium	Pseudomonadota	Alphaproteobacteria	Acetobacterales	Acetobacteraceae	CAHJXG01	CAHJXG01 sp903644035	Eukaryota	Ascomycota	Lecanoromycetes	Teloschistales	Letrouitiaceae	Letrouitia	Letrouitia leprolyta
SRR14722298_c01430_SRR1472...region001	SRR14722298_NODE_2797_length_6081_cov_3.251332	Bacterial_SRR14722298_c01430_SRR1472...region001	Others_12753	Singleton	0	6081	6081	YES	['hserlactone']	SRR14722298	hserlactone	Bacterial	Bacteria	Pseudomonadota	Unclassified	Unclassified	Unclassified	Unclassified	Unclassified	Pseudomonadota	Alphaproteobacteria	Rhizobiales	Unclassified	Unclassified	Unclassified	Eukaryota	Ascomycota	Lecanoromycetes	Lecanorales	Cladoniaceae	Cladonia	Cladonia subtenuis
SRR14722158_c02554_SRR1472...region001	SRR14722158_NODE_7025_length_3636_cov_2.082326	Bacterial_SRR14722158_c02554_SRR1472...region001	Others_10456	Singleton	0	3636	3636	YES	['hserlactone']	SRR14722158	hserlactone	Bacterial	Bacteria	Pseudomonadota	Alphaproteobacteria	Hyphomicrobiales	Beijerinckiaceae	Unclassified	Unclassified	Pseudomonadota	Alphaproteobacteria	Rhizobiales	Beijerinckiaceae	Unclassified	Unclassified	Eukaryota	Ascomycota	Lecanoromycetes	Lecanorales	Lecanoraceae	Lecanora	Lecanora albella
SRR19097867_c00422_SRR1909...region001	SRR19097867_NODE_995_length_65667_cov_38.680256	Bacterial_SRR19097867_c00422_SRR1909...region001	Others_24049	Singleton	53266	65667	12401	YES	['hserlactone']	SRR19097867	hserlactone	Bacterial	Bacteria	Pseudomonadota	Gammaproteobacteria	Xanthomonadales	Rhodanobacteraceae	Unclassified	Unclassified	Pseudomonadota	Gammaproteobacteria	Xanthomonadales	Rhodanobacteraceae	Unclassified	Unclassified	Eukaryota	Ascomycota	Ascomycetes	Thelocarpales	Thelocarpaceae	Thelocarpon	Thelocarpon superellum
SRR14766325_c06917_SRR1476...region001	SRR14766325_NODE_12180_length_3435_cov_3.566111	Bacterial_SRR14766325_c06917_SRR1476...region001	Others_13208	Singleton	0	3435	3435	YES	['hserlactone']	SRR14766325	hserlactone	Bacterial	Bacteria	Pseudomonadota	Alphaproteobacteria	Unclassified	Unclassified	Unclassified	Unclassified	Pseudomonadota	Alphaproteobacteria	Unclassified	Unclassified	Unclassified	Unclassified	Eukaryota	Ascomycota	Lecanoromycetes	Peltigerales	Peltigeraceae	Peltigera	Peltigera leucophlebia
SRR14561385_c01146_SRR1456...region001	SRR14561385_NODE_6028_length_4231_cov_2.601589	Bacterial_SRR14561385_c01146_SRR1456...region001	Others_7088	Not singleton	0	4231	4231	YES	['hserlactone']	SRR14561385	hserlactone	Bacterial	Bacteria	Pseudomonadota	Alphaproteobacteria	Hyphomicrobiales	Methylobacteriaceae	Unclassified	Unclassified	Pseudomonadota	Alphaproteobacteria	Rhizobiales	Beijerinckiaceae	Methylobacterium	Unclassified	Eukaryota	Ascomycota	Lecanoromycetes	Peltigerales	Peltigeraceae	Peltigera	Peltigera rufescens
SRR12518904_c01113_SRR1251...region001	SRR12518904_NODE_1162_length_7209_cov_5.671200	Bacterial_SRR12518904_c01113_SRR1251...region001	Others_5830	Singleton	0	7209	7209	YES	['hserlactone']	SRR12518904	hserlactone	Bacterial	Bacteria	Pseudomonadota	Alphaproteobacteria	Hyphomicrobiales	Unclassified	Unclassified	Unclassified	Pseudomonadota	Alphaproteobacteria	Rhizobiales	Unclassified	Unclassified	Unclassified	Eukaryota	Ascomycota	Lecanoromycetes	Peltigerales	Peltigeraceae	Peltigera	Peltigera canina
SRR18162832_c08660_SRR1816...region001	SRR18162832_NODE_9826_length_7780_cov_10.958328	Bacterial_SRR18162832_c08660_SRR1816...region001	Others_4381	Not singleton	0	7780	7780	YES	['hserlactone']	SRR18162832	hserlactone	Bacterial	Bacteria	Pseudomonadota	Alphaproteobacteria	Hyphomicrobiales	Lichenibacteriaceae	Lichenibacterium	Lichenibacterium ramalinae	Pseudomonadota	Alphaproteobacteria	Rhizobiales	Beijerinckiaceae	Lichenihabitans	Lichenihabitans ramalinae	Eukaryota	Ascomycota	Lecanoromycetes	Lecanorales	Lecanorales incertae sedis	Puttea	Puttea exsequens
SRR14722159_c00004_SRR1472...region001	SRR14722159_NODE_371_length_25074_cov_4.508181	Bacterial_SRR14722159_c00004_SRR1472...region001	Others_10462	Singleton	0	16975	16975	YES	['hserlactone']	SRR14722159	hserlactone	Bacterial	Bacteria	Pseudomonadota	Alphaproteobacteria	Hyphomicrobiales	Unclassified	Unclassified	Unclassified	Pseudomonadota	Alphaproteobacteria	Unclassified	Unclassified	Unclassified	Unclassified	Eukaryota	Ascomycota	Lecanoromycetes	Pertusariales	Ochrolechiaceae	Ochrolechia	Ochrolechia arborea
SRR16304100_c05174_SRR1630...region001	SRR16304100_NODE_5657_length_5559_cov_3.293506	Bacterial_SRR16304100_c05174_SRR1630...region001	Others_19782	Not singleton	0	5559	5559	YES	['hserlactone']	SRR16304100	hserlactone	Bacterial	Bacteria	Pseudomonadota	Unclassified	Unclassified	Unclassified	Unclassified	Unclassified	Pseudomonadota	Gammaproteobacteria	Xanthomonadales	Rhodanobacteraceae	Unclassified	Unclassified	Eukaryota	Ascomycota	Lecanoromycetes	Lecanorales	Cladoniaceae	Cladonia	Cladonia rangiferina
SRR16304095_c05856_SRR1630...region001	SRR16304095_NODE_6068_length_10210_cov_11.008783	Bacterial_SRR16304095_c05856_SRR1630...region001	Others_13471	Not singleton	0	10210	10210	YES	['hserlactone']	SRR16304095	hserlactone	Bacterial	Bacteria	Pseudomonadota	Alphaproteobacteria	Hyphomicrobiales	Methylobacteriaceae	Unclassified	Unclassified	Pseudomonadota	Alphaproteobacteria	Rhizobiales	Unclassified	Unclassified	Unclassified	Eukaryota	Ascomycota	Lecanoromycetes	Lecanorales	Cladoniaceae	Cladonia	Cladonia rangiferina
SRR13514078_c03982_SRR1351...region001	SRR13514078_NODE_6306_length_3504_cov_2.180333	Bacterial_SRR13514078_c03982_SRR1351...region001	Others_15324	Not singleton	0	3504	3504	YES	['hserlactone']	SRR13514078	hserlactone	Bacterial	Bacteria	Pseudomonadota	Alphaproteobacteria	Hyphomicrobiales	Lichenibacteriaceae	Lichenibacterium	Lichenibacterium ramalinae	Pseudomonadota	Alphaproteobacteria	Rhizobiales	Beijerinckiaceae	Lichenihabitans	Lichenihabitans ramalinae	Eukaryota	Ascomycota	Lecanoromycetes	Umbilicariales	Umbilicariaceae	Umbilicaria	Umbilicaria phaea
SRR19097868_c02343_SRR1909...region001	SRR19097868_NODE_4800_length_9894_cov_3.446674	Bacterial_SRR19097868_c02343_SRR1909...region001	Others_24283	Singleton	0	9894	9894	YES	['hserlactone']	SRR19097868	hserlactone	Bacterial	Bacteria	Pseudomonadota	Alphaproteobacteria	Hyphomicrobiales	Rhizobiaceae	Unclassified	Unclassified	Pseudomonadota	Alphaproteobacteria	Rhizobiales	Rhizobiaceae	Unclassified	Unclassified	Eukaryota	Ascomycota	Coniocybomycetes	Coniocybales	Coniocybaceae	Sclerophora	Sclerophora amabilis
SRR19097889_c07844_SRR1909...region001	SRR19097889_NODE_8574_length_3107_cov_1.910891	Bacterial_SRR19097889_c07844_SRR1909...region001	Others_27147	Singleton	0	3107	3107	YES	['hserlactone']	SRR19097889	hserlactone	Bacterial	Bacteria	Pseudomonadota	Alphaproteobacteria	Unclassified	Unclassified	Unclassified	Unclassified	Pseudomonadota	Alphaproteobacteria	Unclassified	Unclassified	Unclassified	Unclassified	Eukaryota	Ascomycota	Lichinomycetes	Lichinales	Peltulaceae	Peltula	Peltula sp. TS41687
SRR23143848_c17387_SRR2314...region001	SRR23143848_NODE_23893_length_3301_cov_45.205955	Bacterial_SRR23143848_c17387_SRR2314...region001	Others_30894	Singleton	0	3301	3301	YES	['hserlactone']	SRR23143848	hserlactone	Bacterial	Bacteria	Pseudomonadota	Alphaproteobacteria	Rhodospirillales	Acetobacteraceae	Unclassified	Unclassified	Pseudomonadota	Alphaproteobacteria	Acetobacterales	Acetobacteraceae	Roseomonas	Unclassified	Eukaryota	Ascomycota	Lecanoromycetes	Teloschistales	Letrouitiaceae	Letrouitia	Letrouitia leprolyta
SRR16304102_c03538_SRR1630...region001	SRR16304102_NODE_8973_length_3589_cov_8.015661	Bacterial_SRR16304102_c03538_SRR1630...region001	Others_20428	Not singleton	0	3589	3589	YES	['hserlactone']	SRR16304102	hserlactone	Bacterial	Bacteria	Pseudomonadota	Alphaproteobacteria	Hyphomicrobiales	Unclassified	Unclassified	Unclassified	Pseudomonadota	Alphaproteobacteria	Rhizobiales	Unclassified	Unclassified	Unclassified	Eukaryota	Ascomycota	Lecanoromycetes	Lecanorales	Cladoniaceae	Cladonia	Cladonia submitis
SRR19097888_c10084_SRR1909...region001	SRR19097888_NODE_15401_length_5944_cov_2.965911	Bacterial_SRR19097888_c10084_SRR1909...region001	Others_26970	Singleton	0	5944	5944	YES	['hserlactone']	SRR19097888	hserlactone	Bacterial	Bacteria	Pseudomonadota	Alphaproteobacteria	Rhodobacterales	Unclassified	Unclassified	Unclassified	Pseudomonadota	Alphaproteobacteria	Rhodobacterales	Rhodobacteraceae	Unclassified	Unclassified	Eukaryota	Ascomycota	Lecanoromycetes	Acarosporales	Acarosporaceae	Caeruleum	Caeruleum heppii
SRR19097868_c06480_SRR1909...region001	SRR19097868_NODE_10735_length_4766_cov_2.921732	Bacterial_SRR19097868_c06480_SRR1909...region001	Others_24611	Not singleton	0	4766	4766	YES	['hserlactone']	SRR19097868	hserlactone	Bacterial	Bacteria	Pseudomonadota	Alphaproteobacteria	Rhodobacterales	Unclassified	Unclassified	Unclassified	Pseudomonadota	Alphaproteobacteria	Rhodobacterales	Rhodobacteraceae	Unclassified	Unclassified	Eukaryota	Ascomycota	Coniocybomycetes	Coniocybales	Coniocybaceae	Sclerophora	Sclerophora amabilis
SRR23143835_c08289_SRR2314...region001	SRR23143835_NODE_14341_length_7213_cov_2.223655	Bacterial_SRR23143835_c08289_SRR2314...region001	Others_28991	Singleton	0	7213	7213	YES	['hserlactone']	SRR23143835	hserlactone	Bacterial	Bacteria	Pseudomonadota	Alphaproteobacteria	Rhodobacterales	Roseobacteraceae	Unclassified	Unclassified	Pseudomonadota	Alphaproteobacteria	Rhodobacterales	Rhodobacteraceae	Unclassified	Unclassified	Eukaryota	Ascomycota	Lecanoromycetes	Teloschistales	Teloschistaceae	Seirophora	Seirophora villosa
SRR14721937_c01413_SRR1472...region001	SRR14721937_NODE_4273_length_3212_cov_2.308453	Bacterial_SRR14721937_c01413_SRR1472...region001	Others_7403	Singleton	0	3212	3212	YES	['hserlactone']	SRR14721937	hserlactone	Bacterial	Bacteria	Pseudomonadota	Alphaproteobacteria	Hyphomicrobiales	Unclassified	Unclassified	Unclassified	Pseudomonadota	Alphaproteobacteria	Rhizobiales	Beijerinckiaceae	Unclassified	Unclassified	Eukaryota	Ascomycota	Eurotiomycetes	Verrucariales	Verrucariaceae	Dermatocarpon	Dermatocarpon luridum
SRR23143841_c08727_SRR2314...region001	SRR23143841_NODE_12003_length_5982_cov_14.186452	Bacterial_SRR23143841_c08727_SRR2314...region001	Others_29724	Singleton	0	5982	5982	YES	['hserlactone']	SRR23143841	hserlactone	Bacterial	Bacteria	Pseudomonadota	Alphaproteobacteria	Hyphomicrobiales	Unclassified	Unclassified	Unclassified	Pseudomonadota	Alphaproteobacteria	Rhizobiales	Beijerinckiaceae	Unclassified	Unclassified	Eukaryota	Ascomycota	Lecanoromycetes	Teloschistales	Letrouitiaceae	Letrouitia	Letrouitia transgressa
SRR14766325_c02773_SRR1476...region001	SRR14766325_NODE_6637_length_5773_cov_4.329705	Bacterial_SRR14766325_c02773_SRR1476...region001	Others_26618	Not singleton	0	5773	5773	YES	['hserlactone']	SRR14766325	hserlactone	Bacterial	Bacteria	Pseudomonadota	Alphaproteobacteria	Hyphomicrobiales	Unclassified	Unclassified	Unclassified	Pseudomonadota	Alphaproteobacteria	Rhizobiales	Beijerinckiaceae	Enterovirga	Enterovirga sp903644085	Eukaryota	Ascomycota	Lecanoromycetes	Peltigerales	Peltigeraceae	Peltigera	Peltigera leucophlebia
SRR13685148_c02008_SRR1368...region001	SRR13685148_NODE_7310_length_5610_cov_5.444786	Bacterial_SRR13685148_c02008_SRR1368...region001	Others_9448	Not singleton	0	5610	5610	YES	['hserlactone']	SRR13685148	hserlactone	Bacterial	Bacteria	Pseudomonadota	Alphaproteobacteria	Hyphomicrobiales	Beijerinckiaceae	Unclassified	Unclassified	Pseudomonadota	Alphaproteobacteria	Rhizobiales	Beijerinckiaceae	RH-AL1	RH-AL1 sp901457705	Eukaryota	Ascomycota	Lecanoromycetes	Lecanorales	Parmeliaceae	Usnea	Usnea subscabrosa
SRR19097865_c05005_SRR1909...region001	SRR19097865_NODE_5476_length_5415_cov_2.895279	Bacterial_SRR19097865_c05005_SRR1909...region001	Others_23814	Not singleton	0	5415	5415	YES	['hserlactone']	SRR19097865	hserlactone	Bacterial	Bacteria	Pseudomonadota	Alphaproteobacteria	Hyphomicrobiales	Rhizobiaceae	Unclassified	Unclassified	Pseudomonadota	Alphaproteobacteria	Rhizobiales	Rhizobiaceae	Pararhizobium	Pararhizobium sp900473045	Eukaryota	Ascomycota	Geoglossomycetes	Geoglossales	Geoglossaceae	Geoglossum	Geoglossum simile
SRR5947237_c10566_SRR5947...region001	SRR5947237_NODE_13828_length_5903_cov_2.049090	Bacterial_SRR5947237_c10566_SRR5947...region001	Others_7838	Not singleton	0	5903	5903	YES	['hserlactone']	SRR5947237	hserlactone	Bacterial	Bacteria	Pseudomonadota	Alphaproteobacteria	Hyphomicrobiales	Unclassified	Unclassified	Unclassified	Pseudomonadota	Alphaproteobacteria	Rhizobiales	Unclassified	Unclassified	Unclassified	Eukaryota	Ascomycota	Lecanoromycetes	Peltigerales	Lobariaceae	Lobaria	Lobaria pulmonaria
SRR16304079_c07477_SRR1630...region001	SRR16304079_NODE_7780_length_8927_cov_3.396271	Bacterial_SRR16304079_c07477_SRR1630...region001	Others_15747	Singleton	0	8927	8927	YES	['hserlactone']	SRR16304079	hserlactone	Bacterial	Bacteria	Pseudomonadota	Alphaproteobacteria	Hyphomicrobiales	Unclassified	Unclassified	Unclassified	Pseudomonadota	Alphaproteobacteria	Unclassified	Unclassified	Unclassified	Unclassified	Eukaryota	Ascomycota	Lecanoromycetes	Lecanorales	Cladoniaceae	Cladonia	Cladonia rangiferina
SRR16304067_c02969_SRR1630...region001	SRR16304067_NODE_3483_length_7669_cov_3.576001	Bacterial_SRR16304067_c02969_SRR1630...region001	Others_14879	Not singleton	0	7669	7669	YES	['hserlactone']	SRR16304067	hserlactone	Bacterial	Bacteria	Unclassified	Unclassified	Unclassified	Unclassified	Unclassified	Unclassified	Unclassified	Unclassified	Unclassified	Unclassified	Unclassified	Unclassified	Eukaryota	Ascomycota	Lecanoromycetes	Lecanorales	Cladoniaceae	Cladonia	Cladonia stygia
SRR16304069_c02731_SRR1630...region001	SRR16304069_NODE_4031_length_8555_cov_9.633286	Bacterial_SRR16304069_c02731_SRR1630...region001	Others_14075	Singleton	0	8555	8555	YES	['hserlactone']	SRR16304069	hserlactone	Bacterial	Bacteria	Pseudomonadota	Alphaproteobacteria	Unclassified	Unclassified	Unclassified	Unclassified	Pseudomonadota	Alphaproteobacteria	Unclassified	Unclassified	Unclassified	Unclassified	Eukaryota	Ascomycota	Lecanoromycetes	Lecanorales	Cladoniaceae	Cladonia	Cladonia submitis
SRR14561385_c02526_SRR1456...region001	SRR14561385_NODE_8060_length_3084_cov_5.292318	Bacterial_SRR14561385_c02526_SRR1456...region001	Others_7098	Singleton	0	3084	3084	YES	['hserlactone']	SRR14561385	hserlactone	Bacterial	Bacteria	Pseudomonadota	Alphaproteobacteria	Hyphomicrobiales	Methylobacteriaceae	Methylobacterium	Unclassified	Pseudomonadota	Alphaproteobacteria	Rhizobiales	Beijerinckiaceae	Methylobacterium	Unclassified	Eukaryota	Ascomycota	Lecanoromycetes	Peltigerales	Peltigeraceae	Peltigera	Peltigera rufescens
SRR5947236_c06599_SRR5947...region001	SRR5947236_NODE_11104_length_4266_cov_2.939365	Bacterial_SRR5947236_c06599_SRR5947...region001	Others_31563	Singleton	0	4266	4266	YES	['hserlactone']	SRR5947236	hserlactone	Bacterial	Bacteria	Pseudomonadota	Alphaproteobacteria	Hyphomicrobiales	Unclassified	Unclassified	Unclassified	Pseudomonadota	Alphaproteobacteria	Rhizobiales	Unclassified	Unclassified	Unclassified	Eukaryota	Ascomycota	Lecanoromycetes	Peltigerales	Lobariaceae	Lobaria	Lobaria pulmonaria
SRR16304109_c14605_SRR1630...region001	SRR16304109_NODE_22507_length_3507_cov_2.772012	Bacterial_SRR16304109_c14605_SRR1630...region001	Others_20945	Singleton	0	3507	3507	YES	['hserlactone']	SRR16304109	hserlactone	Bacterial	Bacteria	Pseudomonadota	Alphaproteobacteria	Hyphomicrobiales	Unclassified	Unclassified	Unclassified	Pseudomonadota	Alphaproteobacteria	Rhizobiales	Unclassified	Unclassified	Unclassified	Eukaryota	Ascomycota	Lecanoromycetes	Lecanorales	Cladoniaceae	Cladonia	Cladonia submitis
SRR23143842_c04292_SRR2314...region001	SRR23143842_NODE_7643_length_10494_cov_3.092061	Bacterial_SRR23143842_c04292_SRR2314...region001	Others_29993	Singleton	0	10494	10494	YES	['hserlactone']	SRR23143842	hserlactone	Bacterial	Bacteria	Pseudomonadota	Alphaproteobacteria	Hyphomicrobiales	Unclassified	Unclassified	Unclassified	Pseudomonadota	Alphaproteobacteria	Rhizobiales	Unclassified	Unclassified	Unclassified	Eukaryota	Ascomycota	Lecanoromycetes	Teloschistales	Teloschistaceae	Xanthomendoza	Xanthomendoza cf. fulva
SRR19097885_c11074_SRR1909...region001	SRR19097885_NODE_14582_length_4204_cov_3.358372	Bacterial_SRR19097885_c11074_SRR1909...region001	Others_26728	Not singleton	0	4204	4204	YES	['hserlactone']	SRR19097885	hserlactone	Bacterial	Bacteria	Pseudomonadota	Unclassified	Unclassified	Unclassified	Unclassified	Unclassified	Pseudomonadota	Alphaproteobacteria	Acetobacterales	Acetobacteraceae	Unclassified	Unclassified	Eukaryota	Ascomycota	Dothideomycetes	Trypetheliales	Trypetheliaceae	Bogoriella	Bogoriella megaspora
SRR14722151_c00839_SRR1472...region001	SRR14722151_NODE_4410_length_3122_cov_1.940230	Bacterial_SRR14722151_c00839_SRR1472...region001	Others_32250	Not singleton	0	3122	3122	YES	['hserlactone']	SRR14722151	hserlactone	Bacterial	Bacteria	Pseudomonadota	Alphaproteobacteria	Caulobacterales	Caulobacteraceae	Unclassified	Unclassified	Pseudomonadota	Alphaproteobacteria	Unclassified	Unclassified	Unclassified	Unclassified	Eukaryota	Ascomycota	Lecanoromycetes	Lecanorales	Parmeliaceae	Usnocetraria	Usnocetraria oakesiana
SRR14722184_c00435_SRR1472...region001	SRR14722184_NODE_3350_length_3804_cov_2.110276	Bacterial_SRR14722184_c00435_SRR1472...region001	Others_11187	Singleton	0	3804	3804	YES	['hserlactone']	SRR14722184	hserlactone	Bacterial	Bacteria	Pseudomonadota	Alphaproteobacteria	Hyphomicrobiales	Lichenibacteriaceae	Lichenibacterium	Unclassified	Pseudomonadota	Alphaproteobacteria	Rhizobiales	Beijerinckiaceae	Lichenihabitans	Unclassified	Eukaryota	Ascomycota	Lecanoromycetes	Lecanorales	Lecanoraceae	Lecanora	Lecanora hybocarpa
SRR16304109_c01118_SRR1630...region001	SRR16304109_NODE_2299_length_24147_cov_10.237848	Bacterial_SRR16304109_c01118_SRR1630...region001	Others_20810	Singleton	7655	24147	16492	YES	['hserlactone']	SRR16304109	hserlactone	Bacterial	Bacteria	Pseudomonadota	Unclassified	Unclassified	Unclassified	Unclassified	Unclassified	Pseudomonadota	Alphaproteobacteria	Unclassified	Unclassified	Unclassified	Unclassified	Eukaryota	Ascomycota	Lecanoromycetes	Lecanorales	Cladoniaceae	Cladonia	Cladonia submitis
SRR14722132_c00207_SRR1472...region001	SRR14722132_NODE_1775_length_8047_cov_3.009410	Bacterial_SRR14722132_c00207_SRR1472...region001	Others_9754	Singleton	0	8047	8047	YES	['hserlactone']	SRR14722132	hserlactone	Bacterial	Bacteria	Unclassified	Unclassified	Unclassified	Unclassified	Unclassified	Unclassified	Pseudomonadota	Alphaproteobacteria	Unclassified	Unclassified	Unclassified	Unclassified	Eukaryota	Ascomycota	Lecanoromycetes	Lecanorales	Parmeliaceae	Anzia	Anzia colpodes
SRR14722176_c13880_SRR1472...region001	SRR14722176_NODE_17789_length_3458_cov_1.077492	Bacterial_SRR14722176_c13880_SRR1472...region001	Others_11156	Singleton	0	3458	3458	YES	['hserlactone']	SRR14722176	hserlactone	Bacterial	Bacteria	Pseudomonadota	Unclassified	Unclassified	Unclassified	Unclassified	Unclassified	Pseudomonadota	Alphaproteobacteria	Caulobacterales	Caulobacteraceae	Unclassified	Unclassified	Eukaryota	Ascomycota	Lecanoromycetes	Teloschistales	Teloschistaceae	Xanthocarpia	Xanthocarpia feracissima
SRR23143840_c10439_SRR2314...region001	SRR23143840_NODE_15450_length_5462_cov_2.415785	Bacterial_SRR23143840_c10439_SRR2314...region001	Others_29500	Singleton	0	5462	5462	YES	['hserlactone']	SRR23143840	hserlactone	Bacterial	Bacteria	Pseudomonadota	Unclassified	Unclassified	Unclassified	Unclassified	Unclassified	Pseudomonadota	Alphaproteobacteria	Rhodobacterales	Rhodobacteraceae	Unclassified	Unclassified	Eukaryota	Ascomycota	Lecanoromycetes	Teloschistales	Teloschistaceae	Seirophora	Seirophora lacunosa
SRR14722170_c05319_SRR1472...region001	SRR14722170_NODE_6774_length_3562_cov_2.231564	Bacterial_SRR14722170_c05319_SRR1472...region001	Others_21818	Not singleton	0	3562	3562	YES	['hserlactone']	SRR14722170	hserlactone	Bacterial	Bacteria	Pseudomonadota	Unclassified	Unclassified	Unclassified	Unclassified	Unclassified	Pseudomonadota	Alphaproteobacteria	Unclassified	Unclassified	Unclassified	Unclassified	Eukaryota	Ascomycota	Lecanoromycetes	Lecanorales	Cladoniaceae	Cladonia	Cladonia rangiferina
SRR17413104_c02897_SRR1741...region001	SRR17413104_NODE_8436_length_5106_cov_6.635116	Bacterial_SRR17413104_c02897_SRR1741...region001	Others_21964	Singleton	0	5106	5106	YES	['hserlactone']	SRR17413104	hserlactone	Bacterial	Bacteria	Pseudomonadota	Alphaproteobacteria	Hyphomicrobiales	Beijerinckiaceae	Unclassified	Unclassified	Pseudomonadota	Alphaproteobacteria	Rhizobiales	Beijerinckiaceae	Unclassified	Unclassified	Eukaryota	Ascomycota	Lecanoromycetes	Lecanorales	Lecanoraceae	Lecanora	Lecanora intumescens
SRR13514077_c00834_SRR1351...region001	SRR13514077_NODE_1268_length_11499_cov_3.848976	Bacterial_SRR13514077_c00834_SRR1351...region001	Others_6145	Singleton	0	11499	11499	YES	['hserlactone']	SRR13514077	hserlactone	Bacterial	Bacteria	Abditibacteriota	Unclassified	Unclassified	Unclassified	Unclassified	Abditibacteriota bacterium	Armatimonadota	Abditibacteria	Abditibacteriales	Abditibacteriaceae	Abditibacterium	Abditibacterium sp023169805	Eukaryota	Ascomycota	Lecanoromycetes	Umbilicariales	Umbilicariaceae	Umbilicaria	Umbilicaria phaea
SRR19097883_c00318_SRR1909...region001	SRR19097883_NODE_459_length_15617_cov_8.472458	Bacterial_SRR19097883_c00318_SRR1909...region001	Others_26460	Singleton	4042	15617	11575	YES	['hserlactone']	SRR19097883	hserlactone	Bacterial	Bacteria	Pseudomonadota	Alphaproteobacteria	Hyphomicrobiales	Unclassified	Unclassified	Unclassified	Pseudomonadota	Alphaproteobacteria	Rhizobiales	Beijerinckiaceae	Unclassified	Unclassified	Eukaryota	Ascomycota	Dothideomycetes	Trypetheliales	Trypetheliaceae	Bathelium	Bathelium mastoideum MAG TS-e1945
SRR14722116_c02133_SRR1472...region001	SRR14722116_NODE_7642_length_5435_cov_1.965659	Bacterial_SRR14722116_c02133_SRR1472...region001	Others_6729	Not singleton	0	5435	5435	YES	['hserlactone']	SRR14722116	hserlactone	Bacterial	Bacteria	Pseudomonadota	Alphaproteobacteria	Unclassified	Unclassified	Unclassified	Unclassified	Pseudomonadota	Alphaproteobacteria	Unclassified	Unclassified	Unclassified	Unclassified	Eukaryota	Ascomycota	Lecanoromycetes	Lecanorales	Parmeliaceae	Usnea	Usnea subscabrosa
SRR19763039_c00885_SRR1976...region001	SRR19763039_NODE_3669_length_4154_cov_6.087074	Bacterial_SRR19763039_c00885_SRR1976...region001	Others_27722	Singleton	0	4154	4154	YES	['hserlactone']	SRR19763039	hserlactone	Bacterial	Bacteria	Pseudomonadota	Alphaproteobacteria	Hyphomicrobiales	Unclassified	Unclassified	Unclassified	Pseudomonadota	Alphaproteobacteria	Rhizobiales	Beijerinckiaceae	Unclassified	Unclassified	Eukaryota	Ascomycota	Lecanoromycetes	Lecanorales	Parmeliaceae	Xanthoparmelia	Xanthoparmelia plittii
SRR18162832_c05412_SRR1816...region001	SRR18162832_NODE_6393_length_11273_cov_13.488299	Bacterial_SRR18162832_c05412_SRR1816...region001	Others_23334	Singleton	0	10381	10381	YES	['hserlactone']	SRR18162832	hserlactone	Bacterial	Bacteria	Pseudomonadota	Alphaproteobacteria	Unclassified	Unclassified	Unclassified	Unclassified	Pseudomonadota	Alphaproteobacteria	Unclassified	Unclassified	Unclassified	Unclassified	Eukaryota	Ascomycota	Lecanoromycetes	Lecanorales	Lecanorales incertae sedis	Puttea	Puttea exsequens
SRR19097883_c01539_SRR1909...region001	SRR19097883_NODE_1717_length_5707_cov_2.297513	Bacterial_SRR19097883_c01539_SRR1909...region001	Others_26478	Singleton	0	5707	5707	YES	['hserlactone']	SRR19097883	hserlactone	Bacterial	Bacteria	Pseudomonadota	Unclassified	Unclassified	Unclassified	Unclassified	Unclassified	Pseudomonadota	Alphaproteobacteria	Acetobacterales	Acetobacteraceae	Unclassified	Unclassified	Eukaryota	Ascomycota	Dothideomycetes	Trypetheliales	Trypetheliaceae	Bathelium	Bathelium mastoideum MAG TS-e1945
SRR16304076_c09454_SRR1630...region001	SRR16304076_NODE_12133_length_3699_cov_2.517670	Bacterial_SRR16304076_c09454_SRR1630...region001	Others_15234	Singleton	0	3699	3699	YES	['hserlactone']	SRR16304076	hserlactone	Bacterial	Bacteria	Pseudomonadota	Unclassified	Unclassified	Unclassified	Unclassified	Unclassified	Pseudomonadota	Alphaproteobacteria	Unclassified	Unclassified	Unclassified	Unclassified	Eukaryota	Ascomycota	Lecanoromycetes	Lecanorales	Cladoniaceae	Cladonia	Cladonia arbuscula
SRR14722176_c14133_SRR1472...region001	SRR14722176_NODE_18099_length_3409_cov_2.471489	Bacterial_SRR14722176_c14133_SRR1472...region001	Others_11157	Singleton	0	3409	3409	YES	['hserlactone']	SRR14722176	hserlactone	Bacterial	Bacteria	Pseudomonadota	Alphaproteobacteria	Unclassified	Unclassified	Unclassified	Unclassified	Pseudomonadota	Alphaproteobacteria	Sphingomonadales	Sphingomonadaceae	Unclassified	Unclassified	Eukaryota	Ascomycota	Lecanoromycetes	Teloschistales	Teloschistaceae	Xanthocarpia	Xanthocarpia feracissima
SRR19097884_c02800_SRR1909...region001	SRR19097884_NODE_2980_length_5159_cov_7.138922	Bacterial_SRR19097884_c02800_SRR1909...region001	Others_26542	Singleton	0	5159	5159	YES	['hserlactone']	SRR19097884	hserlactone	Bacterial	Bacteria	Pseudomonadota	Alphaproteobacteria	Rhodospirillales	Unclassified	Unclassified	Unclassified	Pseudomonadota	Unclassified	Unclassified	Unclassified	Unclassified	Unclassified	Eukaryota	Ascomycota	Dothideomycetes	Trypetheliales	Trypetheliaceae	Bathelium	Bathelium mastoideum MAG TS-e1945
SRR18162832_c08858_SRR1816...region001	SRR18162832_NODE_10038_length_7628_cov_7.552377	Bacterial_SRR18162832_c08858_SRR1816...region001	Others_23385	Singleton	0	7628	7628	YES	['hserlactone']	SRR18162832	hserlactone	Bacterial	Bacteria	Pseudomonadota	Alphaproteobacteria	Hyphomicrobiales	Unclassified	Unclassified	Unclassified	Pseudomonadota	Alphaproteobacteria	Rhizobiales	Unclassified	Unclassified	Unclassified	Eukaryota	Ascomycota	Lecanoromycetes	Lecanorales	Lecanorales incertae sedis	Puttea	Puttea exsequens
SRR18162811_c10468_SRR1816...region001	SRR18162811_NODE_31315_length_3528_cov_2.686757	Bacterial_SRR18162811_c10468_SRR1816...region001	Others_22480	Singleton	0	3528	3528	YES	['hserlactone']	SRR18162811	hserlactone	Bacterial	Bacteria	Pseudomonadota	Alphaproteobacteria	Unclassified	Unclassified	Unclassified	Unclassified	Pseudomonadota	Alphaproteobacteria	Unclassified	Unclassified	Unclassified	Unclassified	Eukaryota	Ascomycota	Lecanoromycetes	Pezizomycotina incertae sedis	Pezizomycotina incertae sedis	Bachmanniomyces	Bachmanniomyces sp. S44760
SRR5947238_c03134_SRR5947...region001	SRR5947238_NODE_5718_length_8104_cov_2.925875	Bacterial_SRR5947238_c03134_SRR5947...region001	Others_32321	Not singleton	0	8104	8104	YES	['hserlactone']	SRR5947238	hserlactone	Bacterial	Bacteria	Pseudomonadota	Alphaproteobacteria	Unclassified	Unclassified	Unclassified	Unclassified	Pseudomonadota	Alphaproteobacteria	Unclassified	Unclassified	Unclassified	Unclassified	Eukaryota	Ascomycota	Lecanoromycetes	Peltigerales	Lobariaceae	Lobaria	Lobaria pulmonaria
SRR23143841_c01945_SRR2314...region001	SRR23143841_NODE_3793_length_12494_cov_2.902311	Bacterial_SRR23143841_c01945_SRR2314...region001	Others_29617	Singleton	1943	12494	10551	YES	['hserlactone']	SRR23143841	hserlactone	Bacterial	Bacteria	Pseudomonadota	Unclassified	Unclassified	Unclassified	Unclassified	Unclassified	Pseudomonadota	Alphaproteobacteria	Unclassified	Unclassified	Unclassified	Unclassified	Eukaryota	Ascomycota	Lecanoromycetes	Teloschistales	Letrouitiaceae	Letrouitia	Letrouitia transgressa
SRR19097873_c37959_SRR1909...region001	SRR19097873_NODE_43442_length_3412_cov_2.581409	Bacterial_SRR19097873_c37959_SRR1909...region001	Others_25279	Singleton	0	3412	3412	YES	['hserlactone']	SRR19097873	hserlactone	Bacterial	Bacteria	Pseudomonadota	Alphaproteobacteria	Unclassified	Unclassified	Unclassified	Unclassified	Pseudomonadota	Alphaproteobacteria	Rhizobiales	Beijerinckiaceae	Unclassified	Unclassified	Eukaryota	Ascomycota	Ascomycetes	Thelocarpales	Thelocarpaceae	Thelocarpon	Thelocarpon impressellum
SRR19763055_c01719_SRR1976...region001	SRR19763055_NODE_2738_length_9245_cov_3.454081	Bacterial_SRR19763055_c01719_SRR1976...region001	Others_4381	Not singleton	0	9245	9245	YES	['hserlactone']	SRR19763055	hserlactone	Bacterial	Bacteria	Pseudomonadota	Alphaproteobacteria	Hyphomicrobiales	Lichenibacteriaceae	Lichenibacterium	Unclassified	Pseudomonadota	Alphaproteobacteria	Rhizobiales	Beijerinckiaceae	Lichenihabitans	Unclassified	Eukaryota	Ascomycota	Lecanoromycetes	Lecanorales	Parmeliaceae	Xanthoparmelia	Xanthoparmelia coloradoensis
SRR14722127_c00038_SRR1472...region001	SRR14722127_NODE_2647_length_5630_cov_2.275527	Bacterial_SRR14722127_c00038_SRR1472...region001	Others_9587	Singleton	0	5630	5630	YES	['hserlactone']	SRR14722127	hserlactone	Bacterial	Bacteria	Pseudomonadota	Unclassified	Unclassified	Unclassified	Unclassified	Unclassified	Pseudomonadota	Alphaproteobacteria	Unclassified	Unclassified	Unclassified	Unclassified	Eukaryota	Ascomycota	Lecanoromycetes	Lecanorales	Parmeliaceae	Xanthoparmelia	Xanthoparmelia mexicana
SRR16304099_c09384_SRR1630...region001	SRR16304099_NODE_10239_length_3695_cov_2.580708	Bacterial_SRR16304099_c09384_SRR1630...region001	Others_19665	Singleton	0	3695	3695	YES	['hserlactone']	SRR16304099	hserlactone	Bacterial	Bacteria	Pseudomonadota	Alphaproteobacteria	Hyphomicrobiales	Unclassified	Unclassified	Unclassified	Pseudomonadota	Alphaproteobacteria	Rhizobiales	Unclassified	Unclassified	Unclassified	Eukaryota	Ascomycota	Lecanoromycetes	Lecanorales	Cladoniaceae	Cladonia	Cladonia rangiferina
SRR16304112_c03774_SRR1630...region001	SRR16304112_NODE_4440_length_6969_cov_5.088654	Bacterial_SRR16304112_c03774_SRR1630...region001	Others_20936	Not singleton	0	6969	6969	YES	['hserlactone']	SRR16304112	hserlactone	Bacterial	Bacteria	Pseudomonadota	Alphaproteobacteria	Unclassified	Unclassified	Unclassified	Unclassified	Pseudomonadota	Alphaproteobacteria	Unclassified	Unclassified	Unclassified	Unclassified	Eukaryota	Ascomycota	Lecanoromycetes	Lecanorales	Cladoniaceae	Cladonia	Cladonia submitis
SRR14721960_c02897_SRR1472...region001	SRR14721960_NODE_5044_length_3007_cov_2.884983	Bacterial_SRR14721960_c02897_SRR1472...region001	Others_7772	Singleton	0	3007	3007	YES	['hserlactone']	SRR14721960	hserlactone	Bacterial	Bacteria	Pseudomonadota	Alphaproteobacteria	Hyphomicrobiales	Unclassified	Unclassified	Unclassified	Pseudomonadota	Alphaproteobacteria	Rhizobiales	Rhizobiaceae	Unclassified	Unclassified	Eukaryota	Ascomycota	Lecanoromycetes	Lecanorales	Ramalinaceae	Phyllopsora	Phyllopsora corallina
SRR16304077_c04136_SRR1630...region001	SRR16304077_NODE_4672_length_3989_cov_2.234151	Bacterial_SRR16304077_c04136_SRR1630...region001	Others_15342	Singleton	0	3989	3989	YES	['hserlactone']	SRR16304077	hserlactone	Bacterial	Bacteria	Pseudomonadota	Alphaproteobacteria	Caulobacterales	Caulobacteraceae	Unclassified	Unclassified	Pseudomonadota	Alphaproteobacteria	Caulobacterales	Caulobacteraceae	Unclassified	Unclassified	Eukaryota	Ascomycota	Lecanoromycetes	Lecanorales	Cladoniaceae	Cladonia	Cladonia submitis
SRR5947240_c07346_SRR5947...region001	SRR5947240_NODE_13645_length_4901_cov_4.978234	Bacterial_SRR5947240_c07346_SRR5947...region001	Others_32396	Singleton	0	4901	4901	YES	['hserlactone']	SRR5947240	hserlactone	Bacterial	Bacteria	Pseudomonadota	Alphaproteobacteria	Hyphomicrobiales	Lichenihabitantaceae	Lichenifustis	Lichenifustis flavocetrariae	Pseudomonadota	Alphaproteobacteria	Rhizobiales	Beijerinckiaceae	Lichenihabitans	Lichenihabitans psoromatis	Eukaryota	Ascomycota	Lecanoromycetes	Peltigerales	Lobariaceae	Lobaria	Lobaria pulmonaria
SRR16304105_c02277_SRR1630...region001	SRR16304105_NODE_4413_length_5409_cov_4.823143	Bacterial_SRR16304105_c02277_SRR1630...region001	Others_20428	Not singleton	0	5409	5409	YES	['hserlactone']	SRR16304105	hserlactone	Bacterial	Bacteria	Pseudomonadota	Alphaproteobacteria	Hyphomicrobiales	Unclassified	Unclassified	Unclassified	Pseudomonadota	Alphaproteobacteria	Rhizobiales	Unclassified	Unclassified	Unclassified	Eukaryota	Ascomycota	Lecanoromycetes	Lecanorales	Cladoniaceae	Cladonia	Cladonia submitis
SRR5947237_c06185_SRR5947...region001	SRR5947237_NODE_8932_length_8844_cov_5.680506	Bacterial_SRR5947237_c06185_SRR5947...region001	Others_31819	Singleton	0	8844	8844	YES	['hserlactone']	SRR5947237	hserlactone	Bacterial	Bacteria	Pseudomonadota	Alphaproteobacteria	Hyphomicrobiales	Unclassified	Unclassified	Unclassified	Pseudomonadota	Alphaproteobacteria	Rhizobiales	Unclassified	Unclassified	Unclassified	Eukaryota	Ascomycota	Lecanoromycetes	Peltigerales	Lobariaceae	Lobaria	Lobaria pulmonaria
SRR19097874_c19929_SRR1909...region001	SRR19097874_NODE_20727_length_3211_cov_2.581047	Bacterial_SRR19097874_c19929_SRR1909...region001	Others_25613	Singleton	0	3211	3211	YES	['hserlactone']	SRR19097874	hserlactone	Bacterial	Bacteria	Pseudomonadota	Alphaproteobacteria	Hyphomicrobiales	Unclassified	Unclassified	Unclassified	Pseudomonadota	Alphaproteobacteria	Rhizobiales	Rhizobiaceae	Unclassified	Unclassified	Eukaryota	Ascomycota	Arthoniomycetes	Arthoniales	Lecanographaceae	Alyxoria	Alyxoria varia
SRR13514084_c00058_SRR1351...region001	SRR13514084_NODE_78_length_62066_cov_11.353756	Bacterial_SRR13514084_c00058_SRR1351...region001	Others_6433	Singleton	49544	62066	12522	YES	['hserlactone']	SRR13514084	hserlactone	Bacterial	Bacteria	Pseudomonadota	Alphaproteobacteria	Unclassified	Unclassified	Unclassified	Unclassified	Pseudomonadota	Alphaproteobacteria	Unclassified	Unclassified	Unclassified	Unclassified	Eukaryota	Ascomycota	Lecanoromycetes	Umbilicariales	Umbilicariaceae	Umbilicaria	Umbilicaria phaea
SRR16304068_c00930_SRR1630...region001	SRR16304068_NODE_1272_length_15509_cov_6.434357	Bacterial_SRR16304068_c00930_SRR1630...region001	Others_13915	Singleton	1722	15509	13787	YES	['hserlactone']	SRR16304068	hserlactone	Bacterial	Bacteria	Pseudomonadota	Alphaproteobacteria	Unclassified	Unclassified	Unclassified	Unclassified	Pseudomonadota	Alphaproteobacteria	Rhizobiales	Unclassified	Unclassified	Unclassified	Eukaryota	Ascomycota	Lecanoromycetes	Lecanorales	Cladoniaceae	Cladonia	Cladonia rangiferina
SRR16304107_c04968_SRR1630...region001	SRR16304107_NODE_5668_length_4470_cov_2.071022	Bacterial_SRR16304107_c04968_SRR1630...region001	Others_20690	Singleton	0	4470	4470	YES	['hserlactone']	SRR16304107	hserlactone	Bacterial	Bacteria	Pseudomonadota	Alphaproteobacteria	Hyphomicrobiales	Unclassified	Unclassified	Unclassified	Pseudomonadota	Alphaproteobacteria	Rhizobiales	Unclassified	Unclassified	Unclassified	Eukaryota	Ascomycota	Lecanoromycetes	Lecanorales	Cladoniaceae	Cladonia	Cladonia submitis
SRR14722090_c01431_SRR1472...region001	SRR14722090_NODE_2810_length_6467_cov_2.421127	Bacterial_SRR14722090_c01431_SRR1472...region001	Others_9084	Singleton	0	6467	6467	YES	['hserlactone']	SRR14722090	hserlactone	Bacterial	Bacteria	Pseudomonadota	Alphaproteobacteria	Unclassified	Unclassified	Unclassified	Unclassified	Pseudomonadota	Alphaproteobacteria	Unclassified	Unclassified	Unclassified	Unclassified	Eukaryota	Ascomycota	Lecanoromycetes	Acarosporales	Acarosporaceae	Acarospora	Acarospora sp. Tripp_6053_NY-2858381
SRR16304109_c12826_SRR1630...region001	SRR16304109_NODE_20187_length_3884_cov_37.845022	Bacterial_SRR16304109_c12826_SRR1630...region001	Others_20936	Not singleton	0	3884	3884	YES	['hserlactone']	SRR16304109	hserlactone	Bacterial	Bacteria	Pseudomonadota	Alphaproteobacteria	Unclassified	Unclassified	Unclassified	Unclassified	Pseudomonadota	Alphaproteobacteria	Unclassified	Unclassified	Unclassified	Unclassified	Eukaryota	Ascomycota	Lecanoromycetes	Lecanorales	Cladoniaceae	Cladonia	Cladonia submitis
ERR4179391_c03998_ERR4179...region001	ERR4179391_NODE_15280_length_5409_cov_8.460053	Bacterial_ERR4179391_c03998_ERR4179...region001	Others_2769	Singleton	0	5409	5409	YES	['hserlactone']	ERR4179391	hserlactone	Bacterial	Bacteria	Pseudomonadota	Unclassified	Unclassified	Unclassified	Unclassified	Unclassified	Pseudomonadota	Alphaproteobacteria	Unclassified	Unclassified	Unclassified	Unclassified	Eukaryota	Ascomycota	Lecanoromycetes	Peltigerales	Peltigeraceae	Peltigera	Peltigera polydactylon
SRR17413117_c00259_SRR1741...region001	SRR17413117_NODE_647_length_21059_cov_8.637165	Bacterial_SRR17413117_c00259_SRR1741...region001	Others_22065	Not singleton	299	20704	20405	NO	['hserlactone']	SRR17413117	hserlactone	Bacterial	Bacteria	Pseudomonadota	Alphaproteobacteria	Hyphomicrobiales	Nitrobacteraceae	Bradyrhizobium	Bradyrhizobium sp. BR13661	Pseudomonadota	Alphaproteobacteria	Rhizobiales	Xanthobacteraceae	Bradyrhizobium	Bradyrhizobium viridifuturi	Eukaryota	Ascomycota	Lecanoromycetes	Lecanorales	Lecanoraceae	Lecanora	Lecanora subintricata
SRR14722078_c03973_SRR1472...region001	SRR14722078_NODE_5516_length_3937_cov_2.053109	Bacterial_SRR14722078_c03973_SRR1472...region001	Others_8836	Singleton	0	3937	3937	YES	['hserlactone']	SRR14722078	hserlactone	Bacterial	Bacteria	Pseudomonadota	Unclassified	Unclassified	Unclassified	Unclassified	Unclassified	Pseudomonadota	Alphaproteobacteria	Unclassified	Unclassified	Unclassified	Unclassified	Eukaryota	Ascomycota	Lecanoromycetes	Lecanorales	Lecanoraceae	Lecanora	Lecanora oreinoides
SRR13685122_c03946_SRR1368...region001	SRR13685122_NODE_6608_length_3308_cov_3.899412	Bacterial_SRR13685122_c03946_SRR1368...region001	Others_6609	Singleton	0	3308	3308	YES	['hserlactone']	SRR13685122	hserlactone	Bacterial	Bacteria	Pseudomonadota	Alphaproteobacteria	Hyphomicrobiales	Unclassified	Unclassified	Unclassified	Pseudomonadota	Alphaproteobacteria	Rhizobiales	Beijerinckiaceae	Unclassified	Unclassified	Eukaryota	Ascomycota	Lecanoromycetes	Lecanorales	Parmeliaceae	Usnea	Usnea pennsylvanica
SRR19097884_c03344_SRR1909...region001	SRR19097884_NODE_3535_length_4445_cov_17.769231	Bacterial_SRR19097884_c03344_SRR1909...region001	Others_26547	Not singleton	0	4445	4445	YES	['hserlactone']	SRR19097884	hserlactone	Bacterial	Bacteria	Pseudomonadota	Alphaproteobacteria	Hyphomicrobiales	Lichenibacteriaceae	Lichenibacterium	Unclassified	Pseudomonadota	Alphaproteobacteria	Rhizobiales	Beijerinckiaceae	Lichenihabitans	Unclassified	Eukaryota	Ascomycota	Dothideomycetes	Trypetheliales	Trypetheliaceae	Bathelium	Bathelium mastoideum MAG TS-e1945
ERR5055676_c00910_ERR5055...region001	ERR5055676_NODE_6280_length_3473_cov_2.517668	Bacterial_ERR5055676_c00910_ERR5055...region001	Others_2829	Singleton	0	3473	3473	YES	['hserlactone']	ERR5055676	hserlactone	Bacterial	Bacteria	Pseudomonadota	Alphaproteobacteria	Unclassified	Unclassified	Unclassified	Unclassified	Pseudomonadota	Alphaproteobacteria	Unclassified	Unclassified	Unclassified	Unclassified	Eukaryota	Ascomycota	Lecanoromycetes	Lecanorales	Parmeliaceae	Alectoria	Alectoria fallacina
SRR18162832_c14605_SRR1816...region001	SRR18162832_NODE_16682_length_4772_cov_2.487327	Bacterial_SRR18162832_c14605_SRR1816...region001	Others_23436	Singleton	0	4772	4772	YES	['hserlactone']	SRR18162832	hserlactone	Bacterial	Bacteria	Pseudomonadota	Alphaproteobacteria	Unclassified	Unclassified	Unclassified	Unclassified	Pseudomonadota	Alphaproteobacteria	Caulobacterales	Caulobacteraceae	Unclassified	Unclassified	Eukaryota	Ascomycota	Lecanoromycetes	Lecanorales	Lecanorales incertae sedis	Puttea	Puttea exsequens
SRR19763092_c00549_SRR1976...region001	SRR19763092_NODE_2146_length_7508_cov_8.639483	Bacterial_SRR19763092_c00549_SRR1976...region001	Others_28492	Singleton	0	7508	7508	YES	['hserlactone']	SRR19763092	hserlactone	Bacterial	Bacteria	Pseudomonadota	Alphaproteobacteria	Hyphomicrobiales	Unclassified	Unclassified	Unclassified	Pseudomonadota	Alphaproteobacteria	Rhizobiales	Beijerinckiaceae	Unclassified	Unclassified	Eukaryota	Ascomycota	Lecanoromycetes	Lecanorales	Parmeliaceae	Xanthoparmelia	Xanthoparmelia stenophylla
SRR17413116_c00917_SRR1741...region001	SRR17413116_NODE_6911_length_7106_cov_5.723716	Bacterial_SRR17413116_c00917_SRR1741...region001	Others_22065	Not singleton	0	7106	7106	YES	['hserlactone']	SRR17413116	hserlactone	Bacterial	Bacteria	Pseudomonadota	Alphaproteobacteria	Hyphomicrobiales	Nitrobacteraceae	Bradyrhizobium	Bradyrhizobium sp. BR13661	Pseudomonadota	Alphaproteobacteria	Rhizobiales	Xanthobacteraceae	Bradyrhizobium	Bradyrhizobium viridifuturi	Eukaryota	Ascomycota	Lecanoromycetes	Lecanorales	Lecanoraceae	Lecanora	Lecanora subintricata
SRR14722150_c02984_SRR1472...region001	SRR14722150_NODE_4381_length_4507_cov_3.398194	Bacterial_SRR14722150_c02984_SRR1472...region001	Others_10270	Singleton	0	4507	4507	YES	['hserlactone']	SRR14722150	hserlactone	Bacterial	Bacteria	Pseudomonadota	Alphaproteobacteria	Unclassified	Unclassified	Unclassified	Unclassified	Pseudomonadota	Alphaproteobacteria	Rhizobiales	Beijerinckiaceae	Unclassified	Unclassified	Eukaryota	Ascomycota	Lecanoromycetes	Lecanorales	Cladoniaceae	Cladonia	Cladonia arbuscula
SRR11456921_c08546_SRR1145...region001	SRR11456921_NODE_10802_length_5467_cov_2.210828	Bacterial_SRR11456921_c08546_SRR1145...region001	Others_5391	Singleton	0	5467	5467	YES	['hserlactone']	SRR11456921	hserlactone	Bacterial	Bacteria	Pseudomonadota	Alphaproteobacteria	Hyphomicrobiales	Methylobacteriaceae	Unclassified	Unclassified	Pseudomonadota	Alphaproteobacteria	Rhizobiales	Beijerinckiaceae	Methylobacterium	Unclassified	Eukaryota	Ascomycota	Lecanoromycetes	Peltigerales	Peltigeraceae	Peltigera	Peltigera evansiana
SRR14722158_c00644_SRR1472...region001	SRR14722158_NODE_2002_length_7617_cov_3.586472	Bacterial_SRR14722158_c00644_SRR1472...region001	Others_30399	Not singleton	0	7617	7617	YES	['hserlactone']	SRR14722158	hserlactone	Bacterial	Bacteria	Pseudomonadota	Alphaproteobacteria	Hyphomicrobiales	Lichenibacteriaceae	Lichenibacterium	Unclassified	Pseudomonadota	Alphaproteobacteria	Rhizobiales	Beijerinckiaceae	Lichenihabitans	Unclassified	Eukaryota	Ascomycota	Lecanoromycetes	Lecanorales	Lecanoraceae	Lecanora	Lecanora albella
SRR14722138_c00262_SRR1472...region001	SRR14722138_NODE_1439_length_9463_cov_1.987322	Bacterial_SRR14722138_c00262_SRR1472...region001	Others_9864	Singleton	0	9463	9463	YES	['hserlactone']	SRR14722138	hserlactone	Bacterial	Bacteria	Pseudomonadota	Alphaproteobacteria	Hyphomicrobiales	Unclassified	Unclassified	Unclassified	Pseudomonadota	Alphaproteobacteria	Rhizobiales	Unclassified	Unclassified	Unclassified	Eukaryota	Ascomycota	Lecanoromycetes	Caliciales	Physciaceae	Heterodermia	Heterodermia speciosa
SRR16304115_c01882_SRR1630...region001	SRR16304115_NODE_2181_length_11707_cov_7.230095	Bacterial_SRR16304115_c01882_SRR1630...region001	Others_21858	Singleton	0	11707	11707	YES	['hserlactone']	SRR16304115	hserlactone	Bacterial	Bacteria	Pseudomonadota	Alphaproteobacteria	Hyphomicrobiales	Unclassified	Unclassified	Unclassified	Pseudomonadota	Alphaproteobacteria	Rhizobiales	Unclassified	Unclassified	Unclassified	Eukaryota	Ascomycota	Lecanoromycetes	Lecanorales	Cladoniaceae	Cladonia	Cladonia rangiferina
SRR16304113_c06186_SRR1630...region001	SRR16304113_NODE_7831_length_6288_cov_5.192562	Bacterial_SRR16304113_c06186_SRR1630...region001	Others_21625	Not singleton	0	6288	6288	YES	['hserlactone']	SRR16304113	hserlactone	Bacterial	Bacteria	Pseudomonadota	Alphaproteobacteria	Rhodospirillales	Acetobacteraceae	Unclassified	Unclassified	Pseudomonadota	Alphaproteobacteria	Unclassified	Unclassified	Unclassified	Unclassified	Eukaryota	Ascomycota	Lecanoromycetes	Lecanorales	Cladoniaceae	Cladonia	Cladonia rangiferina
SRR13685122_c03886_SRR1368...region001	SRR13685122_NODE_6540_length_3338_cov_2.170807	Bacterial_SRR13685122_c03886_SRR1368...region001	Others_6606	Singleton	0	3338	3338	YES	['hserlactone']	SRR13685122	hserlactone	Bacterial	Bacteria	Pseudomonadota	Alphaproteobacteria	Unclassified	Unclassified	Unclassified	Unclassified	Pseudomonadota	Alphaproteobacteria	Rhizobiales	Unclassified	Unclassified	Unclassified	Eukaryota	Ascomycota	Lecanoromycetes	Lecanorales	Parmeliaceae	Usnea	Usnea pennsylvanica
SRR16304095_c18838_SRR1630...region001	SRR16304095_NODE_19194_length_4534_cov_2.382993	Bacterial_SRR16304095_c18838_SRR1630...region001	Others_18747	Not singleton	0	4534	4534	YES	['hserlactone']	SRR16304095	hserlactone	Bacterial	Bacteria	Unclassified	Unclassified	Unclassified	Unclassified	Unclassified	Unclassified	Unclassified	Unclassified	Unclassified	Unclassified	Unclassified	Unclassified	Eukaryota	Ascomycota	Lecanoromycetes	Lecanorales	Cladoniaceae	Cladonia	Cladonia rangiferina
SRR14722274_c01409_SRR1472...region001	SRR14722274_NODE_3223_length_4143_cov_2.070585	Bacterial_SRR14722274_c01409_SRR1472...region001	Others_12349	Singleton	0	4143	4143	YES	['hserlactone']	SRR14722274	hserlactone	Bacterial	Bacteria	Pseudomonadota	Alphaproteobacteria	Sphingomonadales	Sphingomonadaceae	Unclassified	Unclassified	Pseudomonadota	Alphaproteobacteria	Sphingomonadales	Sphingomonadaceae	Unclassified	Unclassified	Eukaryota	Ascomycota	Lecanoromycetes	Leprocaulales	Leprocaulaceae	Leprocaulon	Leprocaulon nicholsiae
SRR11456917_c04228_SRR1145...region001	SRR11456917_NODE_7301_length_3570_cov_2.572574	Bacterial_SRR11456917_c04228_SRR1145...region001	Others_5094	Singleton	0	3570	3570	YES	['hserlactone']	SRR11456917	hserlactone	Bacterial	Bacteria	Pseudomonadota	Alphaproteobacteria	Hyphomicrobiales	Rhizobiaceae	Rhizobium	Unclassified	Pseudomonadota	Alphaproteobacteria	Rhizobiales	Rhizobiaceae	Rhizobium	Unclassified	Eukaryota	Ascomycota	Lecanoromycetes	Peltigerales	Peltigeraceae	Peltigera	Peltigera phyllidiosa
SRR19097874_c14366_SRR1909...region001	SRR19097874_NODE_15009_length_4301_cov_2.416667	Bacterial_SRR19097874_c14366_SRR1909...region001	Others_25573	Singleton	0	4301	4301	YES	['hserlactone']	SRR19097874	hserlactone	Bacterial	Bacteria	Pseudomonadota	Alphaproteobacteria	Hyphomicrobiales	Methylobacteriaceae	Unclassified	Unclassified	Pseudomonadota	Alphaproteobacteria	Rhizobiales	Beijerinckiaceae	Unclassified	Unclassified	Eukaryota	Ascomycota	Arthoniomycetes	Arthoniales	Lecanographaceae	Alyxoria	Alyxoria varia
SRR16304095_c06266_SRR1630...region001	SRR16304095_NODE_6480_length_9805_cov_4.932566	Bacterial_SRR16304095_c06266_SRR1630...region001	Others_18624	Singleton	0	9805	9805	YES	['hserlactone']	SRR16304095	hserlactone	Bacterial	Bacteria	Pseudomonadota	Unclassified	Unclassified	Unclassified	Unclassified	Unclassified	Pseudomonadota	Alphaproteobacteria	Unclassified	Unclassified	Unclassified	Unclassified	Eukaryota	Ascomycota	Lecanoromycetes	Lecanorales	Cladoniaceae	Cladonia	Cladonia rangiferina
SRR19097883_c00516_SRR1909...region001	SRR19097883_NODE_666_length_11181_cov_8.811059	Bacterial_SRR19097883_c00516_SRR1909...region001	Others_26465	Singleton	0	11181	11181	YES	['hserlactone']	SRR19097883	hserlactone	Bacterial	Bacteria	Pseudomonadota	Alphaproteobacteria	Unclassified	Unclassified	Unclassified	Unclassified	Pseudomonadota	Alphaproteobacteria	Rhizobiales	Unclassified	Unclassified	Unclassified	Eukaryota	Ascomycota	Dothideomycetes	Trypetheliales	Trypetheliaceae	Bathelium	Bathelium mastoideum MAG TS-e1945
SRR19097868_c01054_SRR1909...region001	SRR19097868_NODE_2446_length_16498_cov_6.057731	Bacterial_SRR19097868_c01054_SRR1909...region001	Others_24263	Singleton	5285	16498	11213	YES	['hserlactone']	SRR19097868	hserlactone	Bacterial	Bacteria	Pseudomonadota	Unclassified	Unclassified	Unclassified	Unclassified	Unclassified	Pseudomonadota	Alphaproteobacteria	Unclassified	Unclassified	Unclassified	Unclassified	Eukaryota	Ascomycota	Coniocybomycetes	Coniocybales	Coniocybaceae	Sclerophora	Sclerophora amabilis
SRR14722116_c01986_SRR1472...region001	SRR14722116_NODE_7292_length_5610_cov_5.441171	Bacterial_SRR14722116_c01986_SRR1472...region001	Others_9448	Not singleton	0	5610	5610	YES	['hserlactone']	SRR14722116	hserlactone	Bacterial	Bacteria	Pseudomonadota	Alphaproteobacteria	Hyphomicrobiales	Beijerinckiaceae	Unclassified	Unclassified	Pseudomonadota	Alphaproteobacteria	Rhizobiales	Beijerinckiaceae	RH-AL1	RH-AL1 sp901457705	Eukaryota	Ascomycota	Lecanoromycetes	Lecanorales	Parmeliaceae	Usnea	Usnea subscabrosa
SRR16304080_c12802_SRR1630...region001	SRR16304080_NODE_14866_length_4785_cov_3.264019	Bacterial_SRR16304080_c12802_SRR1630...region001	Others_16154	Singleton	0	4785	4785	YES	['hserlactone']	SRR16304080	hserlactone	Bacterial	Bacteria	Pseudomonadota	Alphaproteobacteria	Caulobacterales	Caulobacteraceae	Caulobacter	Unclassified	Pseudomonadota	Alphaproteobacteria	Caulobacterales	Caulobacteraceae	CAHJWH01	CAHJWH01 sp009765965	Eukaryota	Ascomycota	Lecanoromycetes	Lecanorales	Cladoniaceae	Cladonia	Cladonia rangiferina
SRR14722081_c01185_SRR1472...region001	SRR14722081_NODE_2970_length_6554_cov_1.840513	Bacterial_SRR14722081_c01185_SRR1472...region001	Others_8862	Not singleton	0	6554	6554	YES	['hserlactone']	SRR14722081	hserlactone	Bacterial	Bacteria	Pseudomonadota	Alphaproteobacteria	Hyphomicrobiales	Lichenibacteriaceae	Lichenibacterium	Lichenibacterium ramalinae	Pseudomonadota	Alphaproteobacteria	Unclassified	Unclassified	Unclassified	Unclassified	Eukaryota	Ascomycota	Lecanoromycetes	Caliciales	Physciaceae	Heterodermia	Heterodermia appalachiensis
SRR18162825_c01212_SRR1816...region001	SRR18162825_NODE_1498_length_22886_cov_5.022184	Bacterial_SRR18162825_c01212_SRR1816...region001	Others_22952	Singleton	0	16891	16891	YES	['hserlactone']	SRR18162825	hserlactone	Bacterial	Bacteria	Pseudomonadota	Alphaproteobacteria	Unclassified	Unclassified	Unclassified	Unclassified	Pseudomonadota	Alphaproteobacteria	Unclassified	Unclassified	Unclassified	Unclassified	Eukaryota	Ascomycota	Lecanoromycetes	Ostropales	Graphidaceae	Thelotrema	Thelotrema lepadinum
SRR19097883_c03982_SRR1909...region001	SRR19097883_NODE_4193_length_3083_cov_5.416500	Bacterial_SRR19097883_c03982_SRR1909...region001	Others_26547	Not singleton	0	3083	3083	YES	['hserlactone']	SRR19097883	hserlactone	Bacterial	Bacteria	Pseudomonadota	Alphaproteobacteria	Hyphomicrobiales	Lichenibacteriaceae	Lichenibacterium	Unclassified	Pseudomonadota	Alphaproteobacteria	Rhizobiales	Beijerinckiaceae	Lichenihabitans	Unclassified	Eukaryota	Ascomycota	Dothideomycetes	Trypetheliales	Trypetheliaceae	Bathelium	Bathelium mastoideum MAG TS-e1945
SRR23143842_c12110_SRR2314...region001	SRR23143842_NODE_18484_length_5003_cov_3.740357	Bacterial_SRR23143842_c12110_SRR2314...region001	Others_30071	Singleton	0	5003	5003	YES	['hserlactone']	SRR23143842	hserlactone	Bacterial	Bacteria	Pseudomonadota	Alphaproteobacteria	Rhodospirillales	Unclassified	Unclassified	Unclassified	Pseudomonadota	Alphaproteobacteria	Acetobacterales	Acetobacteraceae	Unclassified	Unclassified	Eukaryota	Ascomycota	Lecanoromycetes	Teloschistales	Teloschistaceae	Xanthomendoza	Xanthomendoza cf. fulva
SRR11456914_c13779_SRR1145...region001	SRR11456914_NODE_18565_length_4105_cov_2.008395	Bacterial_SRR11456914_c13779_SRR1145...region001	Others_4884	Singleton	0	4105	4105	YES	['hserlactone']	SRR11456914	hserlactone	Bacterial	Bacteria	Pseudomonadota	Alphaproteobacteria	Hyphomicrobiales	Unclassified	Unclassified	Unclassified	Pseudomonadota	Alphaproteobacteria	Rhizobiales	Unclassified	Unclassified	Unclassified	Eukaryota	Ascomycota	Lecanoromycetes	Peltigerales	Peltigeraceae	Peltigera	Peltigera extenuata
SRR13685148_c02094_SRR1368...region001	SRR13685148_NODE_7536_length_5490_cov_1.995751	Bacterial_SRR13685148_c02094_SRR1368...region001	Others_6729	Not singleton	0	5490	5490	YES	['hserlactone']	SRR13685148	hserlactone	Bacterial	Bacteria	Pseudomonadota	Alphaproteobacteria	Unclassified	Unclassified	Unclassified	Unclassified	Pseudomonadota	Alphaproteobacteria	Unclassified	Unclassified	Unclassified	Unclassified	Eukaryota	Ascomycota	Lecanoromycetes	Lecanorales	Parmeliaceae	Usnea	Usnea subscabrosa
SRR5947236_c09613_SRR5947...region001	SRR5947236_NODE_14558_length_3179_cov_1.616699	Bacterial_SRR5947236_c09613_SRR5947...region001	Others_31585	Singleton	0	3179	3179	YES	['hserlactone']	SRR5947236	hserlactone	Bacterial	Bacteria	Pseudomonadota	Alphaproteobacteria	Hyphomicrobiales	Lichenibacteriaceae	Lichenibacterium	Lichenibacterium ramalinae	Pseudomonadota	Alphaproteobacteria	Rhizobiales	Beijerinckiaceae	Lichenihabitans	Lichenihabitans ramalinae	Eukaryota	Ascomycota	Lecanoromycetes	Peltigerales	Lobariaceae	Lobaria	Lobaria pulmonaria
SRR23143838_c00913_SRR2314...region001	SRR23143838_NODE_4431_length_6838_cov_2.616625	Bacterial_SRR23143838_c00913_SRR2314...region001	Others_29292	Singleton	0	6838	6838	YES	['hserlactone']	SRR23143838	hserlactone	Bacterial	Bacteria	Unclassified	Unclassified	Unclassified	Unclassified	Unclassified	Unclassified	Unclassified	Unclassified	Unclassified	Unclassified	Unclassified	Unclassified	Eukaryota	Ascomycota	Lecanoromycetes	Teloschistales	Teloschistaceae	Teloschistes	Teloschistes flavicans
SRR19097873_c10616_SRR1909...region001	SRR19097873_NODE_12753_length_9244_cov_13.113887	Bacterial_SRR19097873_c10616_SRR1909...region001	Others_25024	Singleton	0	9244	9244	YES	['hserlactone']	SRR19097873	hserlactone	Bacterial	Bacteria	Pseudomonadota	Alphaproteobacteria	Hyphomicrobiales	Unclassified	Unclassified	Unclassified	Pseudomonadota	Alphaproteobacteria	Rhizobiales	Beijerinckiaceae	Unclassified	Unclassified	Eukaryota	Ascomycota	Ascomycetes	Thelocarpales	Thelocarpaceae	Thelocarpon	Thelocarpon impressellum
SRR11456915_c01394_SRR1145...region001	SRR11456915_NODE_5202_length_9300_cov_2.857220	Bacterial_SRR11456915_c01394_SRR1145...region001	Others_4972	Singleton	0	9300	9300	YES	['hserlactone']	SRR11456915	hserlactone	Bacterial	Bacteria	Pseudomonadota	Alphaproteobacteria	Unclassified	Unclassified	Unclassified	Unclassified	Pseudomonadota	Alphaproteobacteria	Rhizobiales	Beijerinckiaceae	Methylobacterium	Unclassified	Eukaryota	Ascomycota	Lecanoromycetes	Peltigerales	Peltigeraceae	Peltigera	Peltigera aphthosa
SRR5947236_c00252_SRR5947...region001	SRR5947236_NODE_1455_length_40565_cov_4.673730	Bacterial_SRR5947236_c00252_SRR5947...region001	Others_31448	Singleton	6707	27334	20627	NO	['hserlactone']	SRR5947236	hserlactone	Bacterial	Bacteria	Pseudomonadota	Alphaproteobacteria	Unclassified	Unclassified	Unclassified	Unclassified	Pseudomonadota	Alphaproteobacteria	Unclassified	Unclassified	Unclassified	Unclassified	Eukaryota	Ascomycota	Lecanoromycetes	Peltigerales	Lobariaceae	Lobaria	Lobaria pulmonaria
SRR16304090_c11991_SRR1630...region001	SRR16304090_NODE_18737_length_3680_cov_3.384402	Bacterial_SRR16304090_c11991_SRR1630...region001	Others_17695	Singleton	0	3680	3680	YES	['hserlactone']	SRR16304090	hserlactone	Bacterial	Bacteria	Pseudomonadota	Unclassified	Unclassified	Unclassified	Unclassified	Unclassified	Pseudomonadota	Unclassified	Unclassified	Unclassified	Unclassified	Unclassified	Eukaryota	Ascomycota	Lecanoromycetes	Lecanorales	Cladoniaceae	Cladonia	Cladonia rangiferina
SRR23143851_c18276_SRR2314...region001	SRR23143851_NODE_30446_length_4046_cov_3.321995	Bacterial_SRR23143851_c18276_SRR2314...region001	Others_31275	Singleton	0	4046	4046	YES	['hserlactone']	SRR23143851	hserlactone	Bacterial	Bacteria	Actinomycetota	Actinomycetes	Micrococcales	Microbacteriaceae	Amnibacterium	Unclassified	Actinomycetota	Actinomycetia	Actinomycetales	Microbacteriaceae	Amnibacterium	Unclassified	Eukaryota	Ascomycota	Lecanoromycetes	Teloschistales	Teloschistaceae	Teloschistes	Teloschistes peruvian
SRR19097873_c16105_SRR1909...region001	SRR19097873_NODE_18891_length_6739_cov_3.609427	Bacterial_SRR19097873_c16105_SRR1909...region001	Others_25091	Singleton	0	6739	6739	YES	['hserlactone']	SRR19097873	hserlactone	Bacterial	Bacteria	Unclassified	Unclassified	Unclassified	Unclassified	Unclassified	Unclassified	Pseudomonadota	Alphaproteobacteria	Rhizobiales	Rhizobiaceae	Unclassified	Unclassified	Eukaryota	Ascomycota	Ascomycetes	Thelocarpales	Thelocarpaceae	Thelocarpon	Thelocarpon impressellum
SRR14722222_c00261_SRR1472...region001	SRR14722222_NODE_3565_length_7392_cov_2.494463	Bacterial_SRR14722222_c00261_SRR1472...region001	Others_11545	Singleton	0	7392	7392	YES	['hserlactone']	SRR14722222	hserlactone	Bacterial	Bacteria	Pseudomonadota	Alphaproteobacteria	Hyphomicrobiales	Lichenibacteriaceae	Lichenibacterium	Unclassified	Pseudomonadota	Alphaproteobacteria	Rhizobiales	Beijerinckiaceae	Lichenihabitans	Unclassified	Eukaryota	Ascomycota	Arthoniomycetes	Arthoniales	Arthoniaceae	Arthonia	Arthonia quintaria
SRR19097868_c03787_SRR1909...region001	SRR19097868_NODE_7040_length_7033_cov_2.583381	Bacterial_SRR19097868_c03787_SRR1909...region001	Others_24305	Singleton	0	7033	7033	YES	['hserlactone']	SRR19097868	hserlactone	Bacterial	Bacteria	Pseudomonadota	Unclassified	Unclassified	Unclassified	Unclassified	Unclassified	Pseudomonadota	Alphaproteobacteria	Rhodobacterales	Rhodobacteraceae	Unclassified	Unclassified	Eukaryota	Ascomycota	Coniocybomycetes	Coniocybales	Coniocybaceae	Sclerophora	Sclerophora amabilis
SRR16304065_c05663_SRR1630...region001	SRR16304065_NODE_6113_length_5035_cov_3.034490	Bacterial_SRR16304065_c05663_SRR1630...region001	Others_18747	Not singleton	0	5035	5035	YES	['hserlactone']	SRR16304065	hserlactone	Bacterial	Bacteria	Unclassified	Unclassified	Unclassified	Unclassified	Unclassified	Unclassified	Unclassified	Unclassified	Unclassified	Unclassified	Unclassified	Unclassified	Eukaryota	Ascomycota	Lecanoromycetes	Lecanorales	Cladoniaceae	Cladonia	Cladonia stygia
SRR14722072_c00225_SRR1472...region001	SRR14722072_NODE_2605_length_3371_cov_2.639344	Bacterial_SRR14722072_c00225_SRR1472...region001	Others_8785	Singleton	0	3371	3371	YES	['hserlactone']	SRR14722072	hserlactone	Bacterial	Bacteria	Pseudomonadota	Alphaproteobacteria	Hyphomicrobiales	Methylobacteriaceae	Methylobacterium	Unclassified	Pseudomonadota	Alphaproteobacteria	Rhizobiales	Beijerinckiaceae	Methylobacterium	Unclassified	Eukaryota	Ascomycota	Lecanoromycetes	Teloschistales	Brigantiaeaceae	Brigantiaea	Brigantiaea leucoxantha
SRR13685176_c00285_SRR1368...region001	SRR13685176_NODE_2502_length_4510_cov_3.282202	Bacterial_SRR13685176_c00285_SRR1368...region001	Others_8862	Not singleton	0	4510	4510	YES	['hserlactone']	SRR13685176	hserlactone	Bacterial	Bacteria	Pseudomonadota	Alphaproteobacteria	Hyphomicrobiales	Lichenibacteriaceae	Lichenibacterium	Lichenibacterium ramalinae	Pseudomonadota	Alphaproteobacteria	Rhizobiales	Beijerinckiaceae	Lichenihabitans	Lichenihabitans ramalinae	Eukaryota	Ascomycota	Lecanoromycetes	Caliciales	Physciaceae	Heterodermia	Heterodermia echinata
SRR5947237_c19411_SRR5947...region001	SRR5947237_NODE_23256_length_3873_cov_2.560063	Bacterial_SRR5947237_c19411_SRR5947...region001	Others_31944	Singleton	0	3873	3873	YES	['hserlactone']	SRR5947237	hserlactone	Bacterial	Bacteria	Pseudomonadota	Alphaproteobacteria	Hyphomicrobiales	Unclassified	Unclassified	Unclassified	Pseudomonadota	Alphaproteobacteria	Unclassified	Unclassified	Unclassified	Unclassified	Eukaryota	Ascomycota	Lecanoromycetes	Peltigerales	Lobariaceae	Lobaria	Lobaria pulmonaria
SRR14722132_c02191_SRR1472...region001	SRR14722132_NODE_6057_length_3062_cov_1.854941	Bacterial_SRR14722132_c02191_SRR1472...region001	Others_9762	Singleton	0	3062	3062	YES	['hserlactone']	SRR14722132	hserlactone	Bacterial	Bacteria	Pseudomonadota	Alphaproteobacteria	Hyphomicrobiales	Unclassified	Unclassified	Unclassified	Pseudomonadota	Alphaproteobacteria	Rhizobiales	Beijerinckiaceae	Methylobacterium	Unclassified	Eukaryota	Ascomycota	Lecanoromycetes	Lecanorales	Parmeliaceae	Anzia	Anzia colpodes
SRR16304079_c01102_SRR1630...region001	SRR16304079_NODE_1283_length_37138_cov_7.583524	Bacterial_SRR16304079_c01102_SRR1630...region001	Others_15608	Singleton	4573	25260	20687	NO	['hserlactone']	SRR16304079	hserlactone	Bacterial	Bacteria	Pseudomonadota	Alphaproteobacteria	Hyphomicrobiales	Unclassified	Unclassified	Unclassified	Pseudomonadota	Alphaproteobacteria	Rhizobiales	Beijerinckiaceae	Unclassified	Unclassified	Eukaryota	Ascomycota	Lecanoromycetes	Lecanorales	Cladoniaceae	Cladonia	Cladonia rangiferina
SRR23143848_c08765_SRR2314...region001	SRR23143848_NODE_12782_length_5987_cov_2.271404	Bacterial_SRR23143848_c08765_SRR2314...region001	Others_26728	Not singleton	0	5987	5987	YES	['hserlactone']	SRR23143848	hserlactone	Bacterial	Bacteria	Pseudomonadota	Alphaproteobacteria	Rhodospirillales	Acetobacteraceae	Unclassified	Unclassified	Pseudomonadota	Alphaproteobacteria	Acetobacterales	Acetobacteraceae	Unclassified	Unclassified	Eukaryota	Ascomycota	Lecanoromycetes	Teloschistales	Letrouitiaceae	Letrouitia	Letrouitia leprolyta
SRR16304106_c03519_SRR1630...region001	SRR16304106_NODE_7255_length_6160_cov_2.744534	Bacterial_SRR16304106_c03519_SRR1630...region001	Others_20503	Singleton	0	6160	6160	YES	['hserlactone']	SRR16304106	hserlactone	Bacterial	Bacteria	Pseudomonadota	Alphaproteobacteria	Unclassified	Unclassified	Unclassified	Unclassified	Unclassified	Unclassified	Unclassified	Unclassified	Unclassified	Unclassified	Eukaryota	Ascomycota	Lecanoromycetes	Lecanorales	Cladoniaceae	Cladonia	Cladonia submitis
SRR14722316_c00285_SRR1472...region001	SRR14722316_NODE_2501_length_4510_cov_3.282202	Bacterial_SRR14722316_c00285_SRR1472...region001	Others_8862	Not singleton	0	4510	4510	YES	['hserlactone']	SRR14722316	hserlactone	Bacterial	Bacteria	Pseudomonadota	Alphaproteobacteria	Hyphomicrobiales	Lichenibacteriaceae	Lichenibacterium	Lichenibacterium ramalinae	Pseudomonadota	Alphaproteobacteria	Rhizobiales	Beijerinckiaceae	Lichenihabitans	Lichenihabitans ramalinae	Eukaryota	Ascomycota	Lecanoromycetes	Caliciales	Physciaceae	Heterodermia	Heterodermia echinata
SRR16304078_c01511_SRR1630...region001	SRR16304078_NODE_1923_length_14952_cov_3.295664	Bacterial_SRR16304078_c01511_SRR1630...region001	Others_15324	Not singleton	0	14952	14952	YES	['hserlactone']	SRR16304078	hserlactone	Bacterial	Bacteria	Pseudomonadota	Alphaproteobacteria	Hyphomicrobiales	Unclassified	Unclassified	Unclassified	Pseudomonadota	Alphaproteobacteria	Rhizobiales	Beijerinckiaceae	Unclassified	Unclassified	Eukaryota	Ascomycota	Lecanoromycetes	Lecanorales	Cladoniaceae	Cladonia	Cladonia subtenuis
SRR16304111_c14158_SRR1630...region001	SRR16304111_NODE_18024_length_5049_cov_3.194690	Bacterial_SRR16304111_c14158_SRR1630...region001	Others_21254	Singleton	0	5049	5049	YES	['hserlactone']	SRR16304111	hserlactone	Bacterial	Bacteria	Pseudomonadota	Alphaproteobacteria	Caulobacterales	Caulobacteraceae	Unclassified	Unclassified	Pseudomonadota	Alphaproteobacteria	Caulobacterales	Caulobacteraceae	Unclassified	Unclassified	Eukaryota	Ascomycota	Lecanoromycetes	Lecanorales	Cladoniaceae	Cladonia	Cladonia submitis
SRR23143837_c02683_SRR2314...region001	SRR23143837_NODE_3942_length_7935_cov_3.471876	Bacterial_SRR23143837_c02683_SRR2314...region001	Others_29213	Singleton	0	7935	7935	YES	['hserlactone']	SRR23143837	hserlactone	Bacterial	Bacteria	Pseudomonadota	Alphaproteobacteria	Unclassified	Unclassified	Unclassified	Unclassified	Pseudomonadota	Alphaproteobacteria	Rhizobiales	Beijerinckiaceae	Methylobacterium	Unclassified	Eukaryota	Ascomycota	Lecanoromycetes	Teloschistales	Teloschistaceae	Xanthoria	Xanthoria sp.
SRR14721954_c01528_SRR1472...region001	SRR14721954_NODE_4157_length_3878_cov_1.654301	Bacterial_SRR14721954_c01528_SRR1472...region001	Others_7615	Singleton	0	3878	3878	YES	['hserlactone']	SRR14721954	hserlactone	Bacterial	Bacteria	Pseudomonadota	Alphaproteobacteria	Unclassified	Unclassified	Unclassified	Unclassified	Pseudomonadota	Unclassified	Unclassified	Unclassified	Unclassified	Unclassified	Eukaryota	Ascomycota	Lecanoromycetes	Peltigerales	Collemataceae	Collema	Collema furfuraceum
SRR16304095_c18284_SRR1630...region001	SRR16304095_NODE_18633_length_4633_cov_3.772169	Bacterial_SRR16304095_c18284_SRR1630...region001	Others_21625	Not singleton	0	4633	4633	YES	['hserlactone']	SRR16304095	hserlactone	Bacterial	Bacteria	Pseudomonadota	Alphaproteobacteria	Rhodospirillales	Acetobacteraceae	Nguyenibacter	Nguyenibacter vanlangensis	Pseudomonadota	Alphaproteobacteria	Acetobacterales	Acetobacteraceae	Gluconacetobacter	Gluconacetobacter vanlangensis	Eukaryota	Ascomycota	Lecanoromycetes	Lecanorales	Cladoniaceae	Cladonia	Cladonia rangiferina
ERR9935909_c04735_ERR9935...region001	ERR9935909_NODE_4744_length_4128_cov_6.431745	Bacterial_ERR9935909_c04735_ERR9935...region001	Others_3252	Singleton	0	4128	4128	YES	['hserlactone']	ERR9935909	hserlactone	Bacterial	Bacteria	Pseudomonadota	Alphaproteobacteria	Sphingomonadales	Sphingomonadaceae	Sphingobium	Sphingobium terrigena	Pseudomonadota	Alphaproteobacteria	Sphingomonadales	Sphingomonadaceae	Sphingobium	Sphingobium terrigena	Eukaryota	Ascomycota	Lecanoromycetes	Caliciales	Physciaceae	Rinodina	Rinodina moziana var. moziana
SRR16304097_c16803_SRR1630...region001	SRR16304097_NODE_21625_length_3400_cov_3.735179	Bacterial_SRR16304097_c16803_SRR1630...region001	Others_19395	Singleton	0	3400	3400	YES	['hserlactone']	SRR16304097	hserlactone	Bacterial	Bacteria	Pseudomonadota	Alphaproteobacteria	Caulobacterales	Unclassified	Unclassified	Unclassified	Pseudomonadota	Alphaproteobacteria	Caulobacterales	Caulobacteraceae	Phenylobacterium	Unclassified	Eukaryota	Ascomycota	Lecanoromycetes	Lecanorales	Cladoniaceae	Cladonia	Cladonia rangiferina
SRR14722145_c01073_SRR1472...region001	SRR14722145_NODE_2085_length_8566_cov_2.996230	Bacterial_SRR14722145_c01073_SRR1472...region001	Others_10057	Singleton	0	8566	8566	YES	['hserlactone']	SRR14722145	hserlactone	Bacterial	Bacteria	Pseudomonadota	Alphaproteobacteria	Hyphomicrobiales	Unclassified	Unclassified	Unclassified	Pseudomonadota	Alphaproteobacteria	Rhizobiales	Unclassified	Unclassified	Unclassified	Eukaryota	Ascomycota	Lecanoromycetes	Peltigerales	Collemataceae	Leptogium	Leptogium chloromelum
SRR13514075_c00813_SRR1351...region001	SRR13514075_NODE_940_length_11135_cov_5.671550	Bacterial_SRR13514075_c00813_SRR1351...region001	Others_6016	Singleton	0	11135	11135	YES	['hserlactone']	SRR13514075	hserlactone	Bacterial	Bacteria	Pseudomonadota	Alphaproteobacteria	Hyphomicrobiales	Lichenibacteriaceae	Lichenibacterium	Lichenibacterium ramalinae	Pseudomonadota	Alphaproteobacteria	Rhizobiales	Beijerinckiaceae	Lichenihabitans	Lichenihabitans ramalinae	Eukaryota	Ascomycota	Lecanoromycetes	Umbilicariales	Umbilicariaceae	Umbilicaria	Umbilicaria phaea
SRR14722088_c01698_SRR1472...region001	SRR14722088_NODE_2700_length_9162_cov_18.135058	Bacterial_SRR14722088_c01698_SRR1472...region001	Others_13618	Not singleton	0	9162	9162	YES	['hserlactone']	SRR14722088	hserlactone	Bacterial	Bacteria	Pseudomonadota	Alphaproteobacteria	Unclassified	Unclassified	Unclassified	Unclassified	Pseudomonadota	Alphaproteobacteria	Unclassified	Unclassified	Unclassified	Unclassified	Eukaryota	Ascomycota	Lecanoromycetes	Lecanorales	Cladoniaceae	Cladonia	Cladonia uncialis
SRR16304101_c00888_SRR1630...region001	SRR16304101_NODE_1596_length_22725_cov_4.031570	Bacterial_SRR16304101_c00888_SRR1630...region001	Others_18747	Not singleton	10574	22725	12151	YES	['hserlactone']	SRR16304101	hserlactone	Bacterial	Unclassified	Unclassified	Unclassified	Unclassified	Unclassified	Unclassified	Unclassified	Unclassified	Unclassified	Unclassified	Unclassified	Unclassified	Unclassified	Eukaryota	Ascomycota	Lecanoromycetes	Lecanorales	Cladoniaceae	Cladonia	Cladonia submitis
SRR19097885_c14570_SRR1909...region001	SRR19097885_NODE_18777_length_3410_cov_3.990999	Bacterial_SRR19097885_c14570_SRR1909...region001	Others_30748	Not singleton	0	3410	3410	YES	['hserlactone']	SRR19097885	hserlactone	Bacterial	Unclassified	Unclassified	Unclassified	Unclassified	Unclassified	Unclassified	Unclassified	Pseudomonadota	Alphaproteobacteria	Unclassified	Unclassified	Unclassified	Unclassified	Eukaryota	Ascomycota	Dothideomycetes	Trypetheliales	Trypetheliaceae	Bogoriella	Bogoriella megaspora
SRR23143839_c01769_SRR2314...region001	SRR23143839_NODE_3030_length_8501_cov_3.259378	Bacterial_SRR23143839_c01769_SRR2314...region001	Others_29334	Singleton	0	8501	8501	YES	['hserlactone']	SRR23143839	hserlactone	Bacterial	Bacteria	Pseudomonadota	Alphaproteobacteria	Rhodobacterales	Paracoccaceae	Unclassified	Paracoccaceae bacterium	Pseudomonadota	Alphaproteobacteria	Acetobacterales	Acetobacteraceae	Acetobacter	Acetobacter orleanensis	Eukaryota	Ascomycota	Lecanoromycetes	Teloschistales	Teloschistaceae	Caloplaca	Caloplaca aegea lichen thallus LIQ143CAAG
SRR14721964_c00085_SRR1472...region001	SRR14721964_NODE_1209_length_8762_cov_3.131836	Bacterial_SRR14721964_c00085_SRR1472...region001	Others_7838	Not singleton	0	8762	8762	YES	['hserlactone']	SRR14721964	hserlactone	Bacterial	Bacteria	Pseudomonadota	Alphaproteobacteria	Hyphomicrobiales	Unclassified	Unclassified	Unclassified	Pseudomonadota	Alphaproteobacteria	Rhizobiales	Unclassified	Unclassified	Unclassified	Eukaryota	Ascomycota	Lecanoromycetes	Lecanorales	Ramalinaceae	Phyllopsora	Phyllopsora parvifolia
SRR23143837_c08630_SRR2314...region001	SRR23143837_NODE_10626_length_4008_cov_3.439074	Bacterial_SRR23143837_c08630_SRR2314...region001	Others_29253	Singleton	0	4008	4008	YES	['hserlactone']	SRR23143837	hserlactone	Bacterial	Bacteria	Pseudomonadota	Alphaproteobacteria	Hyphomicrobiales	Methylobacteriaceae	Unclassified	Unclassified	Pseudomonadota	Alphaproteobacteria	Rhizobiales	Unclassified	Unclassified	Unclassified	Eukaryota	Ascomycota	Lecanoromycetes	Teloschistales	Teloschistaceae	Xanthoria	Xanthoria sp.
SRR23143848_c08843_SRR2314...region001	SRR23143848_NODE_12895_length_5942_cov_3.261552	Bacterial_SRR23143848_c08843_SRR2314...region001	Others_30822	Singleton	0	5942	5942	YES	['hserlactone']	SRR23143848	hserlactone	Bacterial	Bacteria	Pseudomonadota	Alphaproteobacteria	Unclassified	Unclassified	Unclassified	Unclassified	Pseudomonadota	Alphaproteobacteria	Unclassified	Unclassified	Unclassified	Unclassified	Eukaryota	Ascomycota	Lecanoromycetes	Teloschistales	Letrouitiaceae	Letrouitia	Letrouitia leprolyta
SRR14722022_c00004_SRR1472...region001	SRR14722022_NODE_126_length_33639_cov_6.068887	Bacterial_SRR14722022_c00004_SRR1472...region001	Others_8169	Singleton	0	11387	11387	YES	['hserlactone']	SRR14722022	hserlactone	Bacterial	Bacteria	Pseudomonadota	Alphaproteobacteria	Hyphomicrobiales	Unclassified	Unclassified	Unclassified	Pseudomonadota	Alphaproteobacteria	Rhizobiales	Unclassified	Unclassified	Unclassified	Eukaryota	Ascomycota	Lecanoromycetes	Lecanorales	Parmeliaceae	Usnea	Usnea subgracilis
SRR19097882_c05979_SRR1909...region001	SRR19097882_NODE_6550_length_9448_cov_4.169352	Bacterial_SRR19097882_c05979_SRR1909...region001	Others_26323	Singleton	0	9448	9448	YES	['hserlactone']	SRR19097882	hserlactone	Bacterial	Bacteria	Pseudomonadota	Alphaproteobacteria	Hyphomicrobiales	Boseaceae	Bosea	Unclassified	Pseudomonadota	Alphaproteobacteria	Rhizobiales	Beijerinckiaceae	Bosea	Unclassified	Eukaryota	Ascomycota	Lichinomycetes	Lichinales	Lichinaceae	Watsoniomyces	Watsoniomyces obsoletus
SRR11456914_c21888_SRR1145...region001	SRR11456914_NODE_27768_length_3033_cov_2.043653	Bacterial_SRR11456914_c21888_SRR1145...region001	Others_4919	Singleton	0	3033	3033	YES	['hserlactone']	SRR11456914	hserlactone	Bacterial	Bacteria	Pseudomonadota	Alphaproteobacteria	Hyphomicrobiales	Unclassified	Unclassified	Unclassified	Pseudomonadota	Alphaproteobacteria	Rhizobiales	Unclassified	Unclassified	Unclassified	Eukaryota	Ascomycota	Lecanoromycetes	Peltigerales	Peltigeraceae	Peltigera	Peltigera extenuata
SRR18162809_c02566_SRR1816...region001	SRR18162809_NODE_4763_length_3159_cov_2.347616	Bacterial_SRR18162809_c02566_SRR1816...region001	Others_22174	Not singleton	0	3159	3159	YES	['hserlactone']	SRR18162809	hserlactone	Bacterial	Bacteria	Pseudomonadota	Alphaproteobacteria	Caulobacterales	Caulobacteraceae	Unclassified	Unclassified	Unclassified	Unclassified	Unclassified	Unclassified	Unclassified	Unclassified	Eukaryota	Ascomycota	Lecanoromycetes	Peltigerales	Lobariaceae	Lobaria	Lobaria immixta
SRR23143851_c12405_SRR2314...region001	SRR23143851_NODE_21787_length_5544_cov_2.687763	Bacterial_SRR23143851_c12405_SRR2314...region001	Others_31231	Singleton	0	5544	5544	YES	['hserlactone']	SRR23143851	hserlactone	Bacterial	Bacteria	Pseudomonadota	Alphaproteobacteria	Rhodobacterales	Roseobacteraceae	Rubellimicrobium	Unclassified	Pseudomonadota	Alphaproteobacteria	Rhodobacterales	Rhodobacteraceae	Rubellimicrobium	Unclassified	Eukaryota	Ascomycota	Lecanoromycetes	Teloschistales	Teloschistaceae	Teloschistes	Teloschistes peruvian
SRR16304114_c01433_SRR1630...region001	SRR16304114_NODE_1873_length_11190_cov_39.424008	Bacterial_SRR16304114_c01433_SRR1630...region001	Others_18747	Not singleton	0	11190	11190	YES	['hserlactone']	SRR16304114	hserlactone	Bacterial	Bacteria	Unclassified	Unclassified	Unclassified	Unclassified	Unclassified	Unclassified	Unclassified	Unclassified	Unclassified	Unclassified	Unclassified	Unclassified	Eukaryota	Ascomycota	Lecanoromycetes	Lecanorales	Cladoniaceae	Cladonia	Cladonia rangiferina
SRR14722267_c01046_SRR1472...region001	SRR14722267_NODE_1060_length_3613_cov_2.690328	Bacterial_SRR14722267_c01046_SRR1472...region001	PKSother_12251	Singleton	0	3613	3613	YES	['T3PKS']	SRR14722267	T3PKS	Bacterial	Bacteria	Actinomycetota	Actinomycetes	Unclassified	Unclassified	Unclassified	Unclassified	Actinomycetota	Actinomycetia	Mycobacteriales	Unclassified	Unclassified	Unclassified	Eukaryota	Ascomycota	Lecanoromycetes	Peltigerales	Lobariaceae	Sticta	Sticta deyana
SRR19097890_c11405_SRR1909...region001	SRR19097890_NODE_12587_length_3831_cov_2.276239	Bacterial_SRR19097890_c11405_SRR1909...region001	PKSother_27337	Singleton	0	3831	3831	YES	['T3PKS']	SRR19097890	T3PKS	Bacterial	Bacteria	Pseudomonadota	Alphaproteobacteria	Rhodospirillales	Acetobacteraceae	Unclassified	Unclassified	Pseudomonadota	Alphaproteobacteria	Acetobacterales	Acetobacteraceae	JAFAYA01	JAFAYA01 sp019240395	Eukaryota	Ascomycota	Lichinomycetes	Lichinales	Lichinaceae	Lichina	Lichina confinis
SRR14573780_c04492_SRR1457...region001	SRR14573780_NODE_8589_length_4063_cov_1.412193	Bacterial_SRR14573780_c04492_SRR1457...region001	PKSother_28190	Not singleton	0	4063	4063	YES	['T3PKS']	SRR14573780	T3PKS	Bacterial	Bacteria	Bacteroidota	Sphingobacteriia	Sphingobacteriales	Sphingobacteriaceae	Unclassified	Unclassified	Bacteroidota	Bacteroidia	Sphingobacteriales	Sphingobacteriaceae	Mucilaginibacter A	Mucilaginibacter A sp903642215	Eukaryota	Ascomycota	Lecanoromycetes	Umbilicariales	Umbilicariaceae	Lasallia	Lasallia pustulata
SRR16304109_c12800_SRR1630...region001	SRR16304109_NODE_20154_length_3891_cov_4.076560	Bacterial_SRR16304109_c12800_SRR1630...region001	PKSother_21823	Not singleton	0	3891	3891	YES	['T3PKS']	SRR16304109	T3PKS	Bacterial	Bacteria	Pseudomonadota	Alphaproteobacteria	Sphingomonadales	Sphingomonadaceae	Sphingomonas	Unclassified	Pseudomonadota	Alphaproteobacteria	Sphingomonadales	Sphingomonadaceae	Sphingomonas	Unclassified	Eukaryota	Ascomycota	Lecanoromycetes	Lecanorales	Cladoniaceae	Cladonia	Cladonia submitis
SRR18162820_c01939_SRR1816...region001	SRR18162820_NODE_10417_length_6852_cov_3.613432	Bacterial_SRR18162820_c01939_SRR1816...region001	PKSother_22756	Singleton	0	6852	6852	YES	['T3PKS']	SRR18162820	T3PKS	Bacterial	Bacteria	Pseudomonadota	Alphaproteobacteria	Unclassified	Unclassified	Unclassified	Unclassified	Pseudomonadota	Alphaproteobacteria	Unclassified	Unclassified	Unclassified	Unclassified	Eukaryota	Ascomycota	Lecanoromycetes	Trapeliales	Trapeliaceae	Xylographa	Xylographa carneopallida
SRR14722176_c02958_SRR1472...region001	SRR14722176_NODE_4091_length_9783_cov_3.643313	Bacterial_SRR14722176_c02958_SRR1472...region001	PKSother_11049	Singleton	0	9783	9783	YES	['T3PKS']	SRR14722176	T3PKS	Bacterial	Bacteria	Bacteroidota	Cytophagia	Cytophagales	Cytophagaceae	Spirosoma	Unclassified	Bacteroidota	Bacteroidia	Cytophagales	Spirosomaceae	Spirosoma	Unclassified	Eukaryota	Ascomycota	Lecanoromycetes	Teloschistales	Teloschistaceae	Xanthocarpia	Xanthocarpia feracissima
SRR16304100_c09449_SRR1630...region001	SRR16304100_NODE_10070_length_4300_cov_2.336254	Bacterial_SRR16304100_c09449_SRR1630...region001	PKSother_19808	Singleton	0	4300	4300	YES	['T3PKS']	SRR16304100	T3PKS	Bacterial	Bacteria	Acidobacteriota	Terriglobia	Terriglobales	Unclassified	Unclassified	Unclassified	Unclassified	Unclassified	Unclassified	Unclassified	Unclassified	Unclassified	Eukaryota	Ascomycota	Lecanoromycetes	Lecanorales	Cladoniaceae	Cladonia	Cladonia rangiferina
SRR14722298_c01158_SRR1472...region001	SRR14722298_NODE_2440_length_6878_cov_10.996177	Bacterial_SRR14722298_c01158_SRR1472...region001	PKSother_12752	Singleton	0	6878	6878	YES	['T3PKS']	SRR14722298	T3PKS	Bacterial	Bacteria	Pseudomonadota	Alphaproteobacteria	Unclassified	Unclassified	Unclassified	Unclassified	Pseudomonadota	Alphaproteobacteria	Caulobacterales	Unclassified	Unclassified	Unclassified	Eukaryota	Ascomycota	Lecanoromycetes	Lecanorales	Cladoniaceae	Cladonia	Cladonia subtenuis
SRR14722088_c03047_SRR1472...region001	SRR14722088_NODE_4236_length_6566_cov_1.615811	Bacterial_SRR14722088_c03047_SRR1472...region001	PKSother_12750	Not singleton	0	6566	6566	YES	['T3PKS']	SRR14722088	T3PKS	Bacterial	Bacteria	Acidobacteriota	Unclassified	Unclassified	Unclassified	Unclassified	Unclassified	Acidobacteriota	Terriglobia	Terriglobales	Acidobacteriaceae	Unclassified	Unclassified	Eukaryota	Ascomycota	Lecanoromycetes	Lecanorales	Cladoniaceae	Cladonia	Cladonia uncialis
SRR5947236_c10201_SRR5947...region001	SRR5947236_NODE_15217_length_3041_cov_2.651484	Bacterial_SRR5947236_c10201_SRR5947...region001	PKSother_31589	Singleton	0	3041	3041	YES	['T3PKS']	SRR5947236	T3PKS	Bacterial	Bacteria	Pseudomonadota	Alphaproteobacteria	Rhodospirillales	Acetobacteraceae	Unclassified	Acetobacteraceae bacterium	Pseudomonadota	Alphaproteobacteria	Acetobacterales	Acetobacteraceae	Unclassified	Unclassified	Eukaryota	Ascomycota	Lecanoromycetes	Peltigerales	Lobariaceae	Lobaria	Lobaria pulmonaria
SRR14722232_c01492_SRR1472...region001	SRR14722232_NODE_3455_length_4957_cov_1.996721	Bacterial_SRR14722232_c01492_SRR1472...region001	PKSother_11785	Singleton	0	4957	4957	YES	['T3PKS']	SRR14722232	T3PKS	Bacterial	Bacteria	Pseudomonadota	Alphaproteobacteria	Hyphomicrobiales	Unclassified	Unclassified	Unclassified	Pseudomonadota	Alphaproteobacteria	Unclassified	Unclassified	Unclassified	Unclassified	Eukaryota	Ascomycota	Lecanoromycetes	Lecanorales	Lecanoraceae	Lecanora	Lecanora rugosella
SRR16304103_c07038_SRR1630...region001	SRR16304103_NODE_7814_length_4634_cov_4.111696	Bacterial_SRR16304103_c07038_SRR1630...region001	PKSother_20305	Singleton	0	4634	4634	YES	['T3PKS']	SRR16304103	T3PKS	Bacterial	Bacteria	Pseudomonadota	Unclassified	Unclassified	Unclassified	Unclassified	Unclassified	Pseudomonadota	Unclassified	Unclassified	Unclassified	Unclassified	Unclassified	Eukaryota	Ascomycota	Lecanoromycetes	Lecanorales	Cladoniaceae	Cladonia	Cladonia rangiferina
SRR23143839_c03346_SRR2314...region001	SRR23143839_NODE_5855_length_5444_cov_2.449040	Bacterial_SRR23143839_c03346_SRR2314...region001	PKSother_29339	Singleton	0	5444	5444	YES	['T3PKS']	SRR23143839	T3PKS	Bacterial	Bacteria	Unclassified	Unclassified	Unclassified	Unclassified	Unclassified	Unclassified	Unclassified	Unclassified	Unclassified	Unclassified	Unclassified	Unclassified	Eukaryota	Ascomycota	Lecanoromycetes	Teloschistales	Teloschistaceae	Caloplaca	Caloplaca aegea lichen thallus LIQ143CAAG
SRR16304080_c18184_SRR1630...region001	SRR16304080_NODE_20494_length_3410_cov_2.903690	Bacterial_SRR16304080_c18184_SRR1630...region001	PKSother_16195	Singleton	0	3410	3410	YES	['T3PKS']	SRR16304080	T3PKS	Bacterial	Bacteria	Acidobacteriota	Terriglobia	Terriglobales	Acidobacteriaceae	Unclassified	Unclassified	Unclassified	Unclassified	Unclassified	Unclassified	Unclassified	Unclassified	Eukaryota	Ascomycota	Lecanoromycetes	Lecanorales	Cladoniaceae	Cladonia	Cladonia rangiferina
SRR14722231_c06468_SRR1472...region001	SRR14722231_NODE_8474_length_3073_cov_1.434246	Bacterial_SRR14722231_c06468_SRR1472...region001	PKSother_11770	Singleton	0	3073	3073	YES	['T3PKS']	SRR14722231	T3PKS	Bacterial	Bacteria	Unclassified	Unclassified	Unclassified	Unclassified	Unclassified	Unclassified	Unclassified	Unclassified	Unclassified	Unclassified	Unclassified	Unclassified	Eukaryota	Ascomycota	Lecanoromycetes	Lecanorales	Lecanoraceae	Lecanora	Lecanora masana
SRR19097890_c14070_SRR1909...region001	SRR19097890_NODE_15370_length_3172_cov_3.378029	Bacterial_SRR19097890_c14070_SRR1909...region001	PKSother_27345	Singleton	0	3172	3172	YES	['T3PKS']	SRR19097890	T3PKS	Bacterial	Bacteria	Unclassified	Unclassified	Unclassified	Unclassified	Unclassified	Unclassified	Bacteroidota	Rhodothermia	Rhodothermales	Rubricoccaceae	Unclassified	Unclassified	Eukaryota	Ascomycota	Lichinomycetes	Lichinales	Lichinaceae	Lichina	Lichina confinis
SRR23143844_c03702_SRR2314...region001	SRR23143844_NODE_15520_length_3480_cov_1.810461	Bacterial_SRR23143844_c03702_SRR2314...region001	PKSother_28190	Not singleton	0	3480	3480	YES	['T3PKS']	SRR23143844	T3PKS	Bacterial	Bacteria	Bacteroidota	Sphingobacteriia	Sphingobacteriales	Sphingobacteriaceae	Unclassified	Unclassified	Bacteroidota	Bacteroidia	Sphingobacteriales	Sphingobacteriaceae	Mucilaginibacter A	Mucilaginibacter A sp903642215	Eukaryota	Ascomycota	Lecanoromycetes	Teloschistales	Teloschistaceae	Teloschistes	Teloschistes chrysophthalmus
SRR23143848_c14858_SRR2314...region001	SRR23143848_NODE_20711_length_3817_cov_44.023797	Bacterial_SRR23143848_c14858_SRR2314...region001	PKSother_30872	Singleton	0	3817	3817	YES	['T3PKS']	SRR23143848	T3PKS	Bacterial	Bacteria	Pseudomonadota	Alphaproteobacteria	Rhodospirillales	Acetobacteraceae	Unclassified	Unclassified	Pseudomonadota	Alphaproteobacteria	Acetobacterales	Acetobacteraceae	Unclassified	Unclassified	Eukaryota	Ascomycota	Lecanoromycetes	Teloschistales	Letrouitiaceae	Letrouitia	Letrouitia leprolyta
SRR23143836_c04300_SRR2314...region001	SRR23143836_NODE_7247_length_5566_cov_6.844780	Bacterial_SRR23143836_c04300_SRR2314...region001	PKSother_29126	Singleton	0	5566	5566	YES	['T3PKS']	SRR23143836	T3PKS	Bacterial	Bacteria	Unclassified	Unclassified	Unclassified	Unclassified	Unclassified	Unclassified	Actinomycetota	Actinomycetia	Mycobacteriales	SCTD01	SCTD01	Unclassified	Eukaryota	Ascomycota	Lecanoromycetes	Teloschistales	Teloschistaceae	Flavoplaca	Flavoplaca oasis
SRR14722139_c00449_SRR1472...region001	SRR14722139_NODE_3048_length_3799_cov_1.008866	Bacterial_SRR14722139_c00449_SRR1472...region001	PKSother_9892	Singleton	0	3799	3799	YES	['T3PKS']	SRR14722139	T3PKS	Bacterial	Bacteria	Actinomycetota	Actinomycetes	Unclassified	Unclassified	Unclassified	Unclassified	Actinomycetota	Unclassified	Unclassified	Unclassified	Unclassified	Unclassified	Eukaryota	Ascomycota	Lecanoromycetes	Lecanorales	Parmeliaceae	Parmotrema	Parmotrema cetratum
SRR14722048_c03893_SRR1472...region001	SRR14722048_NODE_4291_length_3037_cov_1.598311	Bacterial_SRR14722048_c03893_SRR1472...region001	PKSother_8393	Singleton	0	3037	3037	YES	['T3PKS']	SRR14722048	T3PKS	Bacterial	Bacteria	Actinomycetota	Actinomycetes	Unclassified	Unclassified	Unclassified	Unclassified	Actinomycetota	Actinomycetia	Unclassified	Unclassified	Unclassified	Unclassified	Eukaryota	Ascomycota	Eurotiomycetes	Pyrenulales	Pyrenulaceae	Pyrenula	Pyrenula subelliptica
SRR23143844_c01529_SRR2314...region001	SRR23143844_NODE_8672_length_5583_cov_2.337087	Bacterial_SRR23143844_c01529_SRR2314...region001	PKSother_30419	Singleton	0	5583	5583	YES	['T3PKS']	SRR23143844	T3PKS	Bacterial	Bacteria	Unclassified	Unclassified	Unclassified	Unclassified	Unclassified	Unclassified	Unclassified	Unclassified	Unclassified	Unclassified	Unclassified	Unclassified	Eukaryota	Ascomycota	Lecanoromycetes	Teloschistales	Teloschistaceae	Teloschistes	Teloschistes chrysophthalmus
SRR23143841_c14780_SRR2314...region001	SRR23143841_NODE_19245_length_4484_cov_1.955298	Bacterial_SRR23143841_c14780_SRR2314...region001	PKSother_29789	Singleton	0	4484	4484	YES	['T3PKS']	SRR23143841	T3PKS	Bacterial	Bacteria	Unclassified	Unclassified	Unclassified	Unclassified	Unclassified	Unclassified	Unclassified	Unclassified	Unclassified	Unclassified	Unclassified	Unclassified	Eukaryota	Ascomycota	Lecanoromycetes	Teloschistales	Letrouitiaceae	Letrouitia	Letrouitia transgressa
SRR19763055_c05073_SRR1976...region001	SRR19763055_NODE_6790_length_4045_cov_2.251880	Bacterial_SRR19763055_c05073_SRR1976...region001	PKSother_27911	Singleton	0	4045	4045	YES	['T3PKS']	SRR19763055	T3PKS	Bacterial	Bacteria	Verrucomicrobiota	Unclassified	Unclassified	Unclassified	Unclassified	Unclassified	Verrucomicrobiota	Verrucomicrobiae	Unclassified	Unclassified	Unclassified	Unclassified	Eukaryota	Ascomycota	Lecanoromycetes	Lecanorales	Parmeliaceae	Xanthoparmelia	Xanthoparmelia coloradoensis
SRR14722139_c00156_SRR1472...region001	SRR14722139_NODE_2410_length_5043_cov_1.257954	Bacterial_SRR14722139_c00156_SRR1472...region001	PKSother_9887	Singleton	0	5043	5043	YES	['T3PKS']	SRR14722139	T3PKS	Bacterial	Bacteria	Pseudomonadota	Unclassified	Unclassified	Unclassified	Unclassified	Unclassified	Pseudomonadota	Gammaproteobacteria	Burkholderiales	Unclassified	Unclassified	Unclassified	Eukaryota	Ascomycota	Lecanoromycetes	Lecanorales	Parmeliaceae	Parmotrema	Parmotrema cetratum
SRR14722229_c03512_SRR1472...region001	SRR14722229_NODE_6264_length_3530_cov_1.134955	Bacterial_SRR14722229_c03512_SRR1472...region001	PKSother_11619	Singleton	0	3530	3530	YES	['T3PKS']	SRR14722229	T3PKS	Bacterial	Bacteria	Acidobacteriota	Unclassified	Unclassified	Unclassified	Unclassified	Unclassified	Acidobacteriota	Terriglobia	Terriglobales	Acidobacteriaceae	CAHJWL01	CAHJWL01 sp903642235	Eukaryota	Ascomycota	Lecanoromycetes	Lecideales	Lecideaceae	Lecidea	Lecidea roseotincta
SRR18162809_c02035_SRR1816...region001	SRR18162809_NODE_4186_length_3518_cov_1.662720	Bacterial_SRR18162809_c02035_SRR1816...region001	PKSother_22171	Singleton	0	3518	3518	YES	['T3PKS']	SRR18162809	T3PKS	Bacterial	Bacteria	Unclassified	Unclassified	Unclassified	Unclassified	Unclassified	Unclassified	Unclassified	Unclassified	Unclassified	Unclassified	Unclassified	Unclassified	Eukaryota	Ascomycota	Lecanoromycetes	Peltigerales	Lobariaceae	Lobaria	Lobaria immixta
SRR5947237_c28120_SRR5947...region001	SRR5947237_NODE_32406_length_3011_cov_2.654056	Bacterial_SRR5947237_c28120_SRR5947...region001	PKSother_31992	Singleton	0	3011	3011	YES	['T3PKS']	SRR5947237	T3PKS	Bacterial	Bacteria	Pseudomonadota	Alphaproteobacteria	Sphingomonadales	Sphingomonadaceae	Sphingomonas	Unclassified	Pseudomonadota	Alphaproteobacteria	Sphingomonadales	Sphingomonadaceae	Unclassified	Unclassified	Eukaryota	Ascomycota	Lecanoromycetes	Peltigerales	Lobariaceae	Lobaria	Lobaria pulmonaria
SRR18162809_c02822_SRR1816...region001	SRR18162809_NODE_5040_length_3036_cov_2.016437	Bacterial_SRR18162809_c02822_SRR1816...region001	PKSother_22175	Singleton	0	3036	3036	YES	['T3PKS']	SRR18162809	T3PKS	Bacterial	Bacteria	Verrucomicrobiota	Unclassified	Unclassified	Unclassified	Unclassified	Unclassified	Verrucomicrobiota	Verrucomicrobiae	Chthoniobacterales	SZAS-18	CAHJWO01	CAHJWO01 sp903642295	Eukaryota	Ascomycota	Lecanoromycetes	Peltigerales	Lobariaceae	Lobaria	Lobaria immixta
SRR14722188_c00638_SRR1472...region001	SRR14722188_NODE_2662_length_17893_cov_2.808206	Bacterial_SRR14722188_c00638_SRR1472...region001	PKSother_11224	Singleton	0	17893	17893	YES	['T3PKS']	SRR14722188	T3PKS	Bacterial	Bacteria	Unclassified	Unclassified	Unclassified	Unclassified	Unclassified	Unclassified	Actinomycetota	Actinomycetia	Unclassified	Unclassified	Unclassified	Unclassified	Eukaryota	Ascomycota	Lecanoromycetes	Trapeliales	Trapeliaceae	Xylographa	Xylographa vitiligo
SRR11456923_c01994_SRR1145...region001	SRR11456923_NODE_3509_length_6153_cov_2.604674	Bacterial_SRR11456923_c01994_SRR1145...region001	PKSother_5678	Singleton	0	6153	6153	YES	['T3PKS']	SRR11456923	T3PKS	Bacterial	Bacteria	Pseudomonadota	Alphaproteobacteria	Hyphomicrobiales	Unclassified	Unclassified	Unclassified	Pseudomonadota	Alphaproteobacteria	Rhizobiales	Hyphomicrobiaceae	Unclassified	Unclassified	Eukaryota	Ascomycota	Lecanoromycetes	Peltigerales	Peltigeraceae	Peltigera	Peltigera hydrothyria
SRR11456915_c06551_SRR1145...region001	SRR11456915_NODE_13625_length_3282_cov_2.102572	Bacterial_SRR11456915_c06551_SRR1145...region001	PKSother_38559	Not singleton	0	3282	3282	YES	['T3PKS']	SRR11456915	T3PKS	Bacterial	Bacteria	Pseudomonadota	Unclassified	Unclassified	Unclassified	Unclassified	Unclassified	Pseudomonadota	Alphaproteobacteria	Sphingomonadales	Sphingomonadaceae	Sphingomonas	Unclassified	Eukaryota	Ascomycota	Lecanoromycetes	Peltigerales	Peltigeraceae	Peltigera	Peltigera aphthosa
SRR18162816_c04462_SRR1816...region001	SRR18162816_NODE_12114_length_3192_cov_2.933226	Bacterial_SRR18162816_c04462_SRR1816...region001	PKSother_22686	Singleton	0	3192	3192	YES	['T3PKS']	SRR18162816	T3PKS	Bacterial	Bacteria	Pseudomonadota	Alphaproteobacteria	Hyphomicrobiales	Methylobacteriaceae	Methylobacterium	Unclassified	Acidobacteriota	Terriglobia	Bryobacterales	Bryobacteraceae	Palsa-187	Palsa-187 sp903892565	Eukaryota	Ascomycota	Lecanoromycetes	Pertusariales	Icmadophilaceae	Icmadophila	Icmadophila ericetorum
SRR14722161_c01547_SRR1472...region001	SRR14722161_NODE_3693_length_5025_cov_2.627526	Bacterial_SRR14722161_c01547_SRR1472...region001	PKSother_10552	Singleton	0	5025	5025	YES	['T3PKS']	SRR14722161	T3PKS	Bacterial	Bacteria	Actinomycetota	Actinomycetes	Pseudonocardiales	Unclassified	Unclassified	Pseudonocardiales bacterium	Actinomycetota	Actinomycetia	Mycobacteriales	Pseudonocardiaceae	GCA-003244245	Unclassified	Eukaryota	Ascomycota	Lecanoromycetes	Peltigerales	Collemataceae	Leptogium	Leptogium austroamericanum
SRR10277354_c01845_SRR1027...region001	SRR10277354_NODE_3104_length_4227_cov_2.033078	Bacterial_SRR10277354_c01845_SRR1027...region001	PKSother_4264	Singleton	0	4227	4227	YES	['T3PKS']	SRR10277354	T3PKS	Bacterial	Bacteria	Gemmatimonadota	Gemmatimonadetes	Gemmatimonadales	Gemmatimonadaceae	Unclassified	Gemmatimonadaceae bacterium	Pseudomonadota	Alphaproteobacteria	Acetobacterales	Acetobacteraceae	Unclassified	Unclassified	Eukaryota	Ascomycota	Lecanoromycetes	Lecanorales	Lecanoraceae	Rhizoplaca	Rhizoplaca melanophthalma
SRR14561385_c00999_SRR1456...region001	SRR14561385_NODE_5780_length_4453_cov_2.572212	Bacterial_SRR14561385_c00999_SRR1456...region001	PKSother_7087	Singleton	0	4453	4453	YES	['T3PKS']	SRR14561385	T3PKS	Bacterial	Bacteria	Pseudomonadota	Alphaproteobacteria	Hyphomicrobiales	Methylobacteriaceae	Methylobacterium	Unclassified	Pseudomonadota	Alphaproteobacteria	Rhizobiales	Beijerinckiaceae	Methylobacterium	Unclassified	Eukaryota	Ascomycota	Lecanoromycetes	Peltigerales	Peltigeraceae	Peltigera	Peltigera rufescens
SRR13685166_c01450_SRR1368...region001	SRR13685166_NODE_3921_length_3749_cov_0.937364	Bacterial_SRR13685166_c01450_SRR1368...region001	PKSother_6953	Singleton	0	3749	3749	YES	['T3PKS']	SRR13685166	T3PKS	Bacterial	Bacteria	Pseudomonadota	Alphaproteobacteria	Unclassified	Unclassified	Unclassified	Unclassified	Pseudomonadota	Alphaproteobacteria	Rhizobiales	Unclassified	Unclassified	Unclassified	Eukaryota	Ascomycota	Lecanoromycetes	Lecanorales	Parmeliaceae	Parmotrema	Parmotrema stuppeum
SRR11456922_c01163_SRR1145...region001	SRR11456922_NODE_2709_length_13405_cov_14.872674	Bacterial_SRR11456922_c01163_SRR1145...region001	RiPPs_5545	Singleton	0	9402	9402	YES	['RiPP-like']	SRR11456922	RiPP-like	Bacterial	Bacteria	Pseudomonadota	Unclassified	Unclassified	Unclassified	Unclassified	Unclassified	Pseudomonadota	Gammaproteobacteria	Burkholderiales	Burkholderiaceae B	Unclassified	Unclassified	Eukaryota	Ascomycota	Lecanoromycetes	Peltigerales	Peltigeraceae	Peltigera	Peltigera hydrothyria
ERR4179389_c12253_ERR4179...region001	ERR4179389_NODE_16325_length_3351_cov_1.382101	Bacterial_ERR4179389_c12253_ERR4179...region001	RiPPs_23947	Not singleton	0	3351	3351	YES	['RiPP-like']	ERR4179389	RiPP-like	Bacterial	Bacteria	Pseudomonadota	Gammaproteobacteria	Pseudomonadales	Pseudomonadaceae	Pseudomonas	Unclassified	Pseudomonadota	Gammaproteobacteria	Pseudomonadales	Pseudomonadaceae	Pseudomonas E	Unclassified	Eukaryota	Ascomycota	Lecanoromycetes	Lecanorales	Cladoniaceae	Cladonia	Cladonia furcata
SRR23143851_c16572_SRR2314...region001	SRR23143851_NODE_28027_length_4381_cov_1.991403	Bacterial_SRR23143851_c16572_SRR2314...region001	RiPPs_31262	Singleton	0	4381	4381	YES	['RiPP-like']	SRR23143851	RiPP-like	Bacterial	Bacteria	Pseudomonadota	Alphaproteobacteria	Hyphomicrobiales	Devosiaceae	Devosia	Unclassified	Pseudomonadota	Alphaproteobacteria	Rhizobiales	Unclassified	Unclassified	Unclassified	Eukaryota	Ascomycota	Lecanoromycetes	Teloschistales	Teloschistaceae	Teloschistes	Teloschistes peruvian
SRR23143851_c02306_SRR2314...region001	SRR23143851_NODE_4966_length_18492_cov_3.575889	Bacterial_SRR23143851_c02306_SRR2314...region001	RiPPs_31106	Singleton	9485	18492	9007	YES	['RiPP-like']	SRR23143851	RiPP-like	Bacterial	Bacteria	Unclassified	Unclassified	Unclassified	Unclassified	Unclassified	Unclassified	Pseudomonadota	Alphaproteobacteria	Unclassified	Unclassified	Unclassified	Unclassified	Eukaryota	Ascomycota	Lecanoromycetes	Teloschistales	Teloschistaceae	Teloschistes	Teloschistes peruvian
SRR16304092_c07468_SRR1630...region001	SRR16304092_NODE_10689_length_3532_cov_3.336903	Bacterial_SRR16304092_c07468_SRR1630...region001	RiPPs_22531	Not singleton	0	3532	3532	YES	['RiPP-like']	SRR16304092	RiPP-like	Bacterial	Bacteria	Pseudomonadota	Unclassified	Unclassified	Unclassified	Unclassified	Unclassified	Pseudomonadota	Unclassified	Unclassified	Unclassified	Unclassified	Unclassified	Eukaryota	Ascomycota	Lecanoromycetes	Lecanorales	Cladoniaceae	Cladonia	Cladonia rangiferina
SRR19097869_c06767_SRR1909...region001	SRR19097869_NODE_11721_length_4839_cov_3.403402	Bacterial_SRR19097869_c06767_SRR1909...region001	RiPPs_24509	Singleton	0	4839	4839	YES	['RiPP-like']	SRR19097869	RiPP-like	Bacterial	Bacteria	Cyanobacteriota	Cyanophyceae	Nostocales	Unclassified	Unclassified	Unclassified	Cyanobacteriota	Cyanobacteriia	Cyanobacteriales	Unclassified	Unclassified	Unclassified	Eukaryota	Ascomycota	Candelariomycetes	Candelariales	Candelariaceae	Candelina	Candelina mexicana
SRR19097866_c08030_SRR1909...region001	SRR19097866_NODE_19063_length_4051_cov_3.179668	Bacterial_SRR19097866_c08030_SRR1909...region001	RiPPs_23938	Singleton	0	4051	4051	YES	['RiPP-like']	SRR19097866	RiPP-like	Bacterial	Bacteria	Bacteroidota	Unclassified	Unclassified	Unclassified	Unclassified	Unclassified	Bacteroidota	Bacteroidia	AKYH767	B-17BO	UBA2475	Unclassified	Eukaryota	Ascomycota	Geoglossomycetes	Geoglossales	Geoglossaceae	Geoglossum	Geoglossum umbratile
SRR19097873_c27732_SRR1909...region001	SRR19097873_NODE_31843_length_4382_cov_3.201858	Bacterial_SRR19097873_c27732_SRR1909...region001	RiPPs_25195	Singleton	0	4382	4382	YES	['RiPP-like']	SRR19097873	RiPP-like	Bacterial	Bacteria	Cyanobacteriota	Cyanophyceae	Nostocales	Unclassified	Unclassified	Unclassified	Cyanobacteriota	Cyanobacteriia	Cyanobacteriales	Nostocaceae	Nostoc	Unclassified	Eukaryota	Ascomycota	Ascomycetes	Thelocarpales	Thelocarpaceae	Thelocarpon	Thelocarpon impressellum
SRR11456923_c00472_SRR1145...region001	SRR11456923_NODE_1649_length_19685_cov_17.454049	Bacterial_SRR11456923_c00472_SRR1145...region001	RiPPs_5647	Not singleton	11047	19685	8638	YES	['RiPP-like']	SRR11456923	RiPP-like	Bacterial	Bacteria	Pseudomonadota	Alphaproteobacteria	Sphingomonadales	Sphingomonadaceae	Unclassified	Unclassified	Pseudomonadota	Alphaproteobacteria	Sphingomonadales	Sphingomonadaceae	Unclassified	Unclassified	Eukaryota	Ascomycota	Lecanoromycetes	Peltigerales	Peltigeraceae	Peltigera	Peltigera hydrothyria
SRR19097882_c18037_SRR1909...region001	SRR19097882_NODE_18891_length_3226_cov_2.611623	Bacterial_SRR19097882_c18037_SRR1909...region001	RiPPs_26431	Singleton	0	3226	3226	YES	['RiPP-like']	SRR19097882	RiPP-like	Bacterial	Bacteria	Pseudomonadota	Unclassified	Unclassified	Unclassified	Unclassified	Unclassified	Pseudomonadota	Alphaproteobacteria	Sphingomonadales	Sphingomonadaceae	Sphingomonas B	Unclassified	Eukaryota	Ascomycota	Lichinomycetes	Lichinales	Lichinaceae	Watsoniomyces	Watsoniomyces obsoletus
SAMN25961859_c01543_SAMN259...region001	SAMN25961859_NODE_9423_length_3095_cov_1.762466	Bacterial_SAMN25961859_c01543_SAMN259...region001	RiPPs_3519	Singleton	0	3095	3095	YES	['RiPP-like']	SAMN25961859	RiPP-like	Bacterial	Bacteria	Unclassified	Unclassified	Unclassified	Unclassified	Unclassified	bacterium	Cyanobacteriota	Vampirovibrionia	Obscuribacterales	Obscuribacteraceae	Ga0077546	Unclassified	Eukaryota	Ascomycota	Lecanoromycetes	Peltigerales	Peltigeraceae	Peltigera	Peltigera leucophlebia
SRR9610073_c00697_SRR9610...region001	SRR9610073_NODE_711_length_7933_cov_9.792587	Bacterial_SRR9610073_c00697_SRR9610...region001	RiPPs_32542	Singleton	0	5626	5626	YES	['RiPP-like']	SRR9610073	RiPP-like	Bacterial	Bacteria	Pseudomonadota	Gammaproteobacteria	Pseudomonadales	Pseudomonadaceae	Pseudomonas	Unclassified	Pseudomonadota	Gammaproteobacteria	Pseudomonadales	Pseudomonadaceae	Pseudomonas E	Pseudomonas E putida U	Eukaryota	Ascomycota	Lecanoromycetes	Lecanorales	Lecanoraceae	Lecanora	Lecanora perplexa
SRR23143851_c08560_SRR2314...region001	SRR23143851_NODE_15762_length_7336_cov_2.580383	Bacterial_SRR23143851_c08560_SRR2314...region001	RiPPs_31205	Not singleton	1274	7336	6062	YES	['RiPP-like']	SRR23143851	RiPP-like	Bacterial	Bacteria	Pseudomonadota	Alphaproteobacteria	Unclassified	Unclassified	Unclassified	Unclassified	Pseudomonadota	Alphaproteobacteria	Rhizobiales	Rhizobiaceae	Pseudorhizobium	Unclassified	Eukaryota	Ascomycota	Lecanoromycetes	Teloschistales	Teloschistaceae	Teloschistes	Teloschistes peruvian
SRR14722230_c01898_SRR1472...region001	SRR14722230_NODE_3285_length_6836_cov_6.298417	Bacterial_SRR14722230_c01898_SRR1472...region001	RiPPs_6869	Not singleton	915	6836	5921	YES	['RiPP-like']	SRR14722230	RiPP-like	Bacterial	Bacteria	Verrucomicrobiota	Unclassified	Unclassified	Unclassified	Unclassified	Verrucomicrobiota bacterium	Unclassified	Unclassified	Unclassified	Unclassified	Unclassified	Unclassified	Eukaryota	Ascomycota	Lecanoromycetes	Peltigerales	Coccocarpiaceae	Coccocarpia	Coccocarpia palmicola
SRR14722188_c00779_SRR1472...region001	SRR14722188_NODE_3057_length_15865_cov_4.807955	Bacterial_SRR14722188_c00779_SRR1472...region001	RiPPs_11230	Not singleton	0	6441	6441	YES	['RiPP-like']	SRR14722188	RiPP-like	Bacterial	Bacteria	Acidobacteriota	Terriglobia	Terriglobales	Acidobacteriaceae	Unclassified	Unclassified	Acidobacteriota	Terriglobia	Terriglobales	Acidobacteriaceae	Unclassified	Unclassified	Eukaryota	Ascomycota	Lecanoromycetes	Trapeliales	Trapeliaceae	Xylographa	Xylographa vitiligo
SRR19097873_c38720_SRR1909...region001	SRR19097873_NODE_44316_length_3361_cov_2.659257	Bacterial_SRR19097873_c38720_SRR1909...region001	RiPPs_25285	Singleton	0	3361	3361	YES	['RiPP-like']	SRR19097873	RiPP-like	Bacterial	Bacteria	Unclassified	Unclassified	Unclassified	Unclassified	Unclassified	Unclassified	Unclassified	Unclassified	Unclassified	Unclassified	Unclassified	Unclassified	Eukaryota	Ascomycota	Ascomycetes	Thelocarpales	Thelocarpaceae	Thelocarpon	Thelocarpon impressellum
ERR4179389_c01425_ERR4179...region001	ERR4179389_NODE_2132_length_13396_cov_3.351002	Bacterial_ERR4179389_c01425_ERR4179...region001	RiPPs_2561	Singleton	0	6564	6564	YES	['RiPP-like']	ERR4179389	RiPP-like	Bacterial	Bacteria	Pseudomonadota	Betaproteobacteria	Burkholderiales	Burkholderiaceae	Unclassified	Unclassified	Pseudomonadota	Gammaproteobacteria	Burkholderiales	Burkholderiaceae	Caballeronia	Caballeronia sp001557535	Eukaryota	Ascomycota	Lecanoromycetes	Lecanorales	Cladoniaceae	Cladonia	Cladonia furcata
SRR14722149_c01370_SRR1472...region001	SRR14722149_NODE_1387_length_9780_cov_2.284860	Bacterial_SRR14722149_c01370_SRR1472...region001	RiPPs_10157	Singleton	0	5789	5789	YES	['RiPP-like']	SRR14722149	RiPP-like	Bacterial	Bacteria	Pseudomonadota	Unclassified	Unclassified	Unclassified	Unclassified	Unclassified	Pseudomonadota	Gammaproteobacteria	Xanthomonadales	Rhodanobacteraceae	Rudaea	Unclassified	Eukaryota	Ascomycota	Lecanoromycetes	Peltigerales	Peltigeraceae	Peltigera	Peltigera sp. Lendemer_46965_NY-2794668
SRR13685156_c01937_SRR1368...region001	SRR13685156_NODE_3371_length_6699_cov_6.466324	Bacterial_SRR13685156_c01937_SRR1368...region001	RiPPs_6869	Not singleton	0	5784	5784	YES	['RiPP-like']	SRR13685156	RiPP-like	Bacterial	Bacteria	Verrucomicrobiota	Unclassified	Unclassified	Unclassified	Unclassified	Verrucomicrobiota bacterium	Unclassified	Unclassified	Unclassified	Unclassified	Unclassified	Unclassified	Eukaryota	Ascomycota	Lecanoromycetes	Peltigerales	Coccocarpiaceae	Coccocarpia	Coccocarpia palmicola
SRR19097865_c06277_SRR1909...region001	SRR19097865_NODE_6780_length_4414_cov_2.190685	Bacterial_SRR19097865_c06277_SRR1909...region001	RiPPs_23829	Singleton	0	4414	4414	YES	['RiPP-like']	SRR19097865	RiPP-like	Bacterial	Bacteria	Pseudomonadota	Alphaproteobacteria	Hyphomicrobiales	Unclassified	Unclassified	Unclassified	Pseudomonadota	Alphaproteobacteria	Rhizobiales	Xanthobacteraceae	Bradyrhizobium	Unclassified	Eukaryota	Ascomycota	Geoglossomycetes	Geoglossales	Geoglossaceae	Geoglossum	Geoglossum simile
SRR19097882_c00753_SRR1909...region001	SRR19097882_NODE_937_length_40916_cov_84.221186	Bacterial_SRR19097882_c00753_SRR1909...region001	RiPPs_26176	Singleton	32392	40916	8524	YES	['RiPP-like']	SRR19097882	RiPP-like	Bacterial	Bacteria	Pseudomonadota	Betaproteobacteria	Burkholderiales	Unclassified	Unclassified	Unclassified	Pseudomonadota	Gammaproteobacteria	Burkholderiales	Burkholderiaceae B	Unclassified	Unclassified	Eukaryota	Ascomycota	Lichinomycetes	Lichinales	Lichinaceae	Watsoniomyces	Watsoniomyces obsoletus
SRR19097873_c33621_SRR1909...region001	SRR19097873_NODE_38495_length_3759_cov_2.774579	Bacterial_SRR19097873_c33621_SRR1909...region001	RiPPs_25247	Singleton	0	3759	3759	YES	['RiPP-like']	SRR19097873	RiPP-like	Bacterial	Bacteria	Unclassified	Unclassified	Unclassified	Unclassified	Unclassified	Unclassified	Acidobacteriota	Blastocatellia	Pyrinomonadales	Pyrinomonadaceae	Unclassified	Unclassified	Eukaryota	Ascomycota	Ascomycetes	Thelocarpales	Thelocarpaceae	Thelocarpon	Thelocarpon impressellum
SRR16304098_c08487_SRR1630...region001	SRR16304098_NODE_9271_length_4312_cov_2.208264	Bacterial_SRR16304098_c08487_SRR1630...region001	RiPPs_19512	Singleton	0	4312	4312	YES	['RiPP-like']	SRR16304098	RiPP-like	Bacterial	Bacteria	Unclassified	Unclassified	Unclassified	Unclassified	Unclassified	Unclassified	Unclassified	Unclassified	Unclassified	Unclassified	Unclassified	Unclassified	Eukaryota	Ascomycota	Lecanoromycetes	Lecanorales	Cladoniaceae	Cladonia	Cladonia rangiferina
SRR23143851_c12882_SRR2314...region001	SRR23143851_NODE_22538_length_5382_cov_5.468992	Bacterial_SRR23143851_c12882_SRR2314...region001	RiPPs_31232	Singleton	0	5382	5382	YES	['RiPP-like']	SRR23143851	RiPP-like	Bacterial	Bacteria	Pseudomonadota	Alphaproteobacteria	Rhodobacterales	Roseobacteraceae	Rubellimicrobium	Rubellimicrobium roseum	Pseudomonadota	Alphaproteobacteria	Rhodobacterales	Rhodobacteraceae	Rubellimicrobium	Rubellimicrobium roseum	Eukaryota	Ascomycota	Lecanoromycetes	Teloschistales	Teloschistaceae	Teloschistes	Teloschistes peruvian
SRR14722137_c02330_SRR1472...region001	SRR14722137_NODE_3909_length_3419_cov_2.860563	Bacterial_SRR14722137_c02330_SRR1472...region001	RiPPs_9852	Not singleton	0	3419	3419	YES	['RiPP-like']	SRR14722137	RiPP-like	Bacterial	Bacteria	Unclassified	Unclassified	Unclassified	Unclassified	Unclassified	Unclassified	Unclassified	Unclassified	Unclassified	Unclassified	Unclassified	Unclassified	Eukaryota	Ascomycota	Lecanoromycetes	Peltigerales	Collemataceae	Leptogium	Leptogium hirsutum
ERR9935909_c06610_ERR9935...region001	ERR9935909_NODE_6624_length_3252_cov_4.835906	Bacterial_ERR9935909_c06610_ERR9935...region001	RiPPs_3260	Singleton	0	3252	3252	YES	['RiPP-like']	ERR9935909	RiPP-like	Bacterial	Bacteria	Acidobacteriota	Unclassified	Unclassified	Unclassified	Unclassified	Unclassified	Acidobacteriota	Terriglobia	Terriglobales	Acidobacteriaceae	Unclassified	Unclassified	Eukaryota	Ascomycota	Lecanoromycetes	Caliciales	Physciaceae	Rinodina	Rinodina moziana var. moziana
SRR19097867_c03407_SRR1909...region001	SRR19097867_NODE_9596_length_11667_cov_34.574116	Bacterial_SRR19097867_c03407_SRR1909...region001	RiPPs_24137	Singleton	0	9495	9495	YES	['RiPP-like']	SRR19097867	RiPP-like	Bacterial	Bacteria	Myxococcota	Unclassified	Unclassified	Unclassified	Unclassified	Unclassified	Myxococcota	Polyangia	Polyangiales	Unclassified	Unclassified	Unclassified	Eukaryota	Ascomycota	Ascomycetes	Thelocarpales	Thelocarpaceae	Thelocarpon	Thelocarpon superellum
SRR16304111_c05723_SRR1630...region001	SRR16304111_NODE_7083_length_9898_cov_3.143061	Bacterial_SRR16304111_c05723_SRR1630...region001	RiPPs_21183	Singleton	0	8072	8072	YES	['RiPP-like']	SRR16304111	RiPP-like	Bacterial	Bacteria	Acidobacteriota	Terriglobia	Terriglobales	Acidobacteriaceae	Unclassified	Unclassified	Acidobacteriota	Terriglobia	Terriglobales	Acidobacteriaceae	Unclassified	Unclassified	Eukaryota	Ascomycota	Lecanoromycetes	Lecanorales	Cladoniaceae	Cladonia	Cladonia submitis
ERR5055691_c03846_ERR5055...region001	ERR5055691_NODE_4613_length_4469_cov_2.726776	Bacterial_ERR5055691_c03846_ERR5055...region001	RiPPs_2884	Singleton	0	4469	4469	YES	['RiPP-like']	ERR5055691	RiPP-like	Bacterial	Bacteria	Unclassified	Unclassified	Unclassified	Unclassified	Unclassified	Unclassified	Acidobacteriota	Blastocatellia	Pyrinomonadales	Pyrinomonadaceae	Unclassified	Unclassified	Eukaryota	Ascomycota	Lecanoromycetes	Ostropales	Graphidaceae	Gomphillus	Gomphillus americanus
SRR19763067_c00468_SRR1976...region001	SRR19763067_NODE_1220_length_14924_cov_4.680476	Bacterial_SRR19763067_c00468_SRR1976...region001	RiPPs_28090	Singleton	6019	14924	8905	YES	['RiPP-like']	SRR19763067	RiPP-like	Bacterial	Bacteria	Unclassified	Unclassified	Unclassified	Unclassified	Unclassified	Unclassified	Unclassified	Unclassified	Unclassified	Unclassified	Unclassified	Unclassified	Eukaryota	Ascomycota	Lecanoromycetes	Lecanorales	Parmeliaceae	Xanthoparmelia	Xanthoparmelia mexicana
SRR16304067_c10552_SRR1630...region001	SRR16304067_NODE_11267_length_3082_cov_2.139101	Bacterial_SRR16304067_c10552_SRR1630...region001	RiPPs_13869	Singleton	0	3082	3082	YES	['RiPP-like']	SRR16304067	RiPP-like	Bacterial	Bacteria	Pseudomonadota	Gammaproteobacteria	Unclassified	Unclassified	Unclassified	Unclassified	Pseudomonadota	Gammaproteobacteria	Steroidobacterales	Steroidobacteraceae	Bog-1198	Unclassified	Eukaryota	Ascomycota	Lecanoromycetes	Lecanorales	Cladoniaceae	Cladonia	Cladonia stygia
SRR16304099_c01023_SRR1630...region001	SRR16304099_NODE_1306_length_14251_cov_3.810851	Bacterial_SRR16304099_c01023_SRR1630...region001	RiPPs_19589	Singleton	8533	14251	5718	YES	['RiPP-like']	SRR16304099	RiPP-like	Bacterial	Bacteria	Pseudomonadota	Alphaproteobacteria	Unclassified	Unclassified	Unclassified	Unclassified	Pseudomonadota	Alphaproteobacteria	Acetobacterales	Acetobacteraceae	Unclassified	Unclassified	Eukaryota	Ascomycota	Lecanoromycetes	Lecanorales	Cladoniaceae	Cladonia	Cladonia rangiferina
SRR16304114_c00440_SRR1630...region001	SRR16304114_NODE_774_length_25881_cov_4.764184	Bacterial_SRR16304114_c00440_SRR1630...region001	RiPPs_11230	Not singleton	0	9087	9087	YES	['RiPP-like']	SRR16304114	RiPP-like	Bacterial	Bacteria	Acidobacteriota	Terriglobia	Terriglobales	Acidobacteriaceae	Unclassified	Unclassified	Acidobacteriota	Terriglobia	Terriglobales	Acidobacteriaceae	Unclassified	Unclassified	Eukaryota	Ascomycota	Lecanoromycetes	Lecanorales	Cladoniaceae	Cladonia	Cladonia rangiferina
ERR5059413_c00020_ERR5059...region001	ERR5059413_NODE_158_length_123784_cov_5.919633	Bacterial_ERR5059413_c00020_ERR5059...region001	RiPPs_2920	Singleton	22257	33100	10843	NO	['RiPP-like']	ERR5059413	RiPP-like	Bacterial	Bacteria	Pseudomonadota	Alphaproteobacteria	Sphingomonadales	Unclassified	Unclassified	Unclassified	Pseudomonadota	Alphaproteobacteria	Sphingomonadales	Sphingomonadaceae	Unclassified	Unclassified	Eukaryota	Ascomycota	Lecanoromycetes	Caliciales	Physciaceae	Heterodermia	Heterodermia speciosa
SRR14721937_c00442_SRR1472...region001	SRR14721937_NODE_2089_length_6003_cov_2.697773	Bacterial_SRR14721937_c00442_SRR1472...region001	RiPPs_7399	Singleton	0	6003	6003	YES	['RiPP-like']	SRR14721937	RiPP-like	Bacterial	Bacteria	Chloroflexota	Unclassified	Unclassified	Unclassified	Unclassified	Unclassified	Chloroflexota	Ktedonobacteria	Ktedonobacterales	Ktedonobacteraceae	Unclassified	Unclassified	Eukaryota	Ascomycota	Eurotiomycetes	Verrucariales	Verrucariaceae	Dermatocarpon	Dermatocarpon luridum
ERR5059413_c09442_ERR5059...region001	ERR5059413_NODE_17796_length_4336_cov_3.216718	Bacterial_ERR5059413_c09442_ERR5059...region001	RiPPs_3048	Singleton	0	4336	4336	YES	['RiPP-like']	ERR5059413	RiPP-like	Bacterial	Bacteria	Actinomycetota	Actinomycetes	Unclassified	Unclassified	Unclassified	Unclassified	Actinomycetota	Actinomycetia	Unclassified	Unclassified	Unclassified	Unclassified	Eukaryota	Ascomycota	Lecanoromycetes	Caliciales	Physciaceae	Heterodermia	Heterodermia speciosa
SRR11456922_c03287_SRR1145...region001	SRR11456922_NODE_5147_length_5001_cov_3.886068	Bacterial_SRR11456922_c03287_SRR1145...region001	RiPPs_5586	Singleton	0	5001	5001	YES	['RiPP-like']	SRR11456922	RiPP-like	Bacterial	Bacteria	Pseudomonadota	Alphaproteobacteria	Unclassified	Unclassified	Unclassified	Unclassified	Pseudomonadota	Alphaproteobacteria	Unclassified	Unclassified	Unclassified	Unclassified	Eukaryota	Ascomycota	Lecanoromycetes	Peltigerales	Peltigeraceae	Peltigera	Peltigera hydrothyria
SRR11456921_c18802_SRR1145...region001	SRR11456921_NODE_21682_length_3202_cov_1.789005	Bacterial_SRR11456921_c18802_SRR1145...region001	RiPPs_5449	Singleton	0	3202	3202	YES	['RiPP-like']	SRR11456921	RiPP-like	Bacterial	Bacteria	Bacteroidota	Cytophagia	Cytophagales	Unclassified	Unclassified	Unclassified	Bacteroidota	Bacteroidia	Cytophagales	Cyclobacteriaceae	Unclassified	Unclassified	Eukaryota	Ascomycota	Lecanoromycetes	Peltigerales	Peltigeraceae	Peltigera	Peltigera evansiana
SRR14722315_c00890_SRR1472...region001	SRR14722315_NODE_933_length_3420_cov_5.469638	Bacterial_SRR14722315_c00890_SRR1472...region001	RiPPs_12951	Singleton	0	3420	3420	YES	['RiPP-like']	SRR14722315	RiPP-like	Bacterial	Bacteria	Acidobacteriota	Unclassified	Unclassified	Unclassified	Unclassified	Acidobacteriota bacterium	Acidobacteriota	Thermoanaerobaculia	UBA5704	UBA5704	UBA5704	UBA5704 sp021154885	Eukaryota	Ascomycota	Lecanoromycetes	Peltigerales	Collemataceae	Scytinium	Scytinium lichenoides
SRR19097866_c10621_SRR1909...region001	SRR19097866_NODE_22839_length_3405_cov_4.212740	Bacterial_SRR19097866_c10621_SRR1909...region001	RiPPs_23953	Singleton	0	3405	3405	YES	['RiPP-like']	SRR19097866	RiPP-like	Bacterial	Bacteria	Pseudomonadota	Alphaproteobacteria	Sphingomonadales	Sphingomonadaceae	Novosphingobium	Unclassified	Pseudomonadota	Alphaproteobacteria	Sphingomonadales	Sphingomonadaceae	Novosphingobium	Unclassified	Eukaryota	Ascomycota	Geoglossomycetes	Geoglossales	Geoglossaceae	Geoglossum	Geoglossum umbratile
SRR23143843_c18339_SRR2314...region001	SRR23143843_NODE_29286_length_3212_cov_2.185646	Bacterial_SRR23143843_c18339_SRR2314...region001	RiPPs_30376	Singleton	0	3212	3212	YES	['RiPP-like']	SRR23143843	RiPP-like	Bacterial	Bacteria	Acidobacteriota	Unclassified	Unclassified	Unclassified	Unclassified	Unclassified	Acidobacteriota	Blastocatellia	Pyrinomonadales	Pyrinomonadaceae	Unclassified	Unclassified	Eukaryota	Ascomycota	Lecanoromycetes	Teloschistales	Teloschistaceae	Xanthoria	Xanthoria sp.
SRR19097892_c00219_SRR1909...region001	SRR19097892_NODE_332_length_95830_cov_4.415684	Bacterial_SRR19097892_c00219_SRR1909...region001	RiPPs_27404	Singleton	33263	44118	10855	NO	['RiPP-like']	SRR19097892	RiPP-like	Bacterial	Bacteria	Verrucomicrobiota	Verrucomicrobiae	Verrucomicrobiales	Akkermansiaceae	Unclassified	Akkermansiaceae bacterium	Verrucomicrobiota	Verrucomicrobiae	Verrucomicrobiales	Akkermansiaceae	Unclassified	Unclassified	Eukaryota	Ascomycota	Geoglossomycetes	Geoglossales	Geoglossaceae	Trichoglossum	Trichoglossum hirsutum
ERR4179389_c15010_ERR4179...region001	ERR4179389_NODE_19929_length_3000_cov_2.579884	Bacterial_ERR4179389_c15010_ERR4179...region001	RiPPs_2673	Singleton	0	3000	3000	YES	['RiPP-like']	ERR4179389	RiPP-like	Bacterial	Bacteria	Verrucomicrobiota	Unclassified	Unclassified	Unclassified	Unclassified	Unclassified	Verrucomicrobiota	Verrucomicrobiae	Chthoniobacterales	Terrimicrobiaceae	Terrimicrobium	Unclassified	Eukaryota	Ascomycota	Lecanoromycetes	Lecanorales	Cladoniaceae	Cladonia	Cladonia furcata
SRR18162816_c03668_SRR1816...region001	SRR18162816_NODE_10368_length_3700_cov_1.946453	Bacterial_SRR18162816_c03668_SRR1816...region001	RiPPs_22675	Singleton	0	3700	3700	YES	['RiPP-like']	SRR18162816	RiPP-like	Bacterial	Bacteria	Pseudomonadota	Alphaproteobacteria	Hyphomicrobiales	Beijerinckiaceae	Methyloferula	Methyloferula stellata	Pseudomonadota	Alphaproteobacteria	Rhizobiales	Beijerinckiaceae	Methyloferula	Unclassified	Eukaryota	Ascomycota	Lecanoromycetes	Pertusariales	Icmadophilaceae	Icmadophila	Icmadophila ericetorum
SRR16304092_c02611_SRR1630...region001	SRR16304092_NODE_4006_length_8784_cov_4.159986	Bacterial_SRR16304092_c02611_SRR1630...region001	RiPPs_17945	Not singleton	350	8784	8434	YES	['RiPP-like']	SRR16304092	RiPP-like	Bacterial	Bacteria	Pseudomonadota	Alphaproteobacteria	Unclassified	Unclassified	Unclassified	Unclassified	Pseudomonadota	Alphaproteobacteria	Rhizobiales	Unclassified	Unclassified	Unclassified	Eukaryota	Ascomycota	Lecanoromycetes	Lecanorales	Cladoniaceae	Cladonia	Cladonia rangiferina
SRR13685128_c00479_SRR1368...region001	SRR13685128_NODE_3204_length_4527_cov_2.849213	Bacterial_SRR13685128_c00479_SRR1368...region001	RiPPs_7647	Not singleton	0	4527	4527	YES	['RiPP-like']	SRR13685128	RiPP-like	Bacterial	Bacteria	Unclassified	Unclassified	Unclassified	Unclassified	Unclassified	Unclassified	Unclassified	Unclassified	Unclassified	Unclassified	Unclassified	Unclassified	Eukaryota	Ascomycota	Lecanoromycetes	Lecanorales	Parmeliaceae	Parmotrema	Parmotrema ultralucens
SRR19097873_c39476_SRR1909...region001	SRR19097873_NODE_45181_length_3312_cov_2.097372	Bacterial_SRR19097873_c39476_SRR1909...region001	RiPPs_25289	Not singleton	0	3312	3312	YES	['RiPP-like']	SRR19097873	RiPP-like	Bacterial	Bacteria	Pseudomonadota	Betaproteobacteria	Burkholderiales	Unclassified	Unclassified	Unclassified	Pseudomonadota	Gammaproteobacteria	Burkholderiales	Burkholderiaceae B	Unclassified	Unclassified	Eukaryota	Ascomycota	Ascomycetes	Thelocarpales	Thelocarpaceae	Thelocarpon	Thelocarpon impressellum
SRR14721930_c01051_SRR1472...region001	SRR14721930_NODE_1069_length_3080_cov_5.860140	Bacterial_SRR14721930_c01051_SRR1472...region001	RiPPs_7373	Singleton	0	3080	3080	YES	['RiPP-like']	SRR14721930	RiPP-like	Bacterial	Bacteria	Verrucomicrobiota	Unclassified	Unclassified	Unclassified	Unclassified	Verrucomicrobiota bacterium	Verrucomicrobiota	Verrucomicrobiae	Chthoniobacterales	SZAS-18	JAFAXH01	JAFAXH01 sp019241085	Eukaryota	Ascomycota	Lecanoromycetes	Peltigerales	Collemataceae	Leptogium	Leptogium corticola
SRR11456915_c07403_SRR1145...region001	SRR11456915_NODE_14724_length_3042_cov_2.253766	Bacterial_SRR11456915_c07403_SRR1145...region001	RiPPs_5025	Singleton	0	3042	3042	YES	['RiPP-like']	SRR11456915	RiPP-like	Bacterial	Bacteria	Actinomycetota	Actinomycetes	Unclassified	Unclassified	Unclassified	Unclassified	Actinomycetota	Actinomycetia	Unclassified	Unclassified	Unclassified	Unclassified	Eukaryota	Ascomycota	Lecanoromycetes	Peltigerales	Peltigeraceae	Peltigera	Peltigera aphthosa
SRR5947236_c04264_SRR5947...region001	SRR5947236_NODE_8288_length_5982_cov_1.942760	Bacterial_SRR5947236_c04264_SRR5947...region001	RiPPs_31541	Singleton	0	5982	5982	YES	['RiPP-like']	SRR5947236	RiPP-like	Bacterial	Bacteria	Unclassified	Unclassified	Unclassified	Unclassified	Unclassified	Unclassified	Pseudomonadota	Alphaproteobacteria	Rhizobiales	Unclassified	Unclassified	Unclassified	Eukaryota	Ascomycota	Lecanoromycetes	Peltigerales	Lobariaceae	Lobaria	Lobaria pulmonaria
SRR18162813_c00030_SRR1816...region001	SRR18162813_NODE_94_length_163095_cov_9.025574	Bacterial_SRR18162813_c00030_SRR1816...region001	RiPPs_11230	Not singleton	0	8897	8897	YES	['RiPP-like']	SRR18162813	RiPP-like	Bacterial	Bacteria	Acidobacteriota	Unclassified	Unclassified	Unclassified	Unclassified	Unclassified	Acidobacteriota	Terriglobia	Terriglobales	Acidobacteriaceae	Unclassified	Unclassified	Eukaryota	Ascomycota	Lecanoromycetes	Trapeliales	Trapeliaceae	Xylographa	Xylographa vitiligo
SRR16304098_c08932_SRR1630...region001	SRR16304098_NODE_9752_length_4194_cov_3.988098	Bacterial_SRR16304098_c08932_SRR1630...region001	RiPPs_22462	Not singleton	0	4194	4194	YES	['RiPP-like']	SRR16304098	RiPP-like	Bacterial	Bacteria	Unclassified	Unclassified	Unclassified	Unclassified	Unclassified	Unclassified	Pseudomonadota	Alphaproteobacteria	Rhizobiales	Unclassified	Unclassified	Unclassified	Eukaryota	Ascomycota	Lecanoromycetes	Lecanorales	Cladoniaceae	Cladonia	Cladonia rangiferina
SRR14722143_c01879_SRR1472...region001	SRR14722143_NODE_3056_length_3587_cov_2.256980	Bacterial_SRR14722143_c01879_SRR1472...region001	RiPPs_9975	Singleton	0	3587	3587	YES	['RiPP-like']	SRR14722143	RiPP-like	Bacterial	Bacteria	Pseudomonadota	Alphaproteobacteria	Unclassified	Unclassified	Unclassified	Unclassified	Pseudomonadota	Alphaproteobacteria	Unclassified	Unclassified	Unclassified	Unclassified	Eukaryota	Ascomycota	Arthoniomycetes	Arthoniales	Lecanographaceae	Zwackhia	Zwackhia viridis
SRR11456921_c00285_SRR1145...region001	SRR11456921_NODE_882_length_51051_cov_4.928288	Bacterial_SRR11456921_c00285_SRR1145...region001	RiPPs_5218	Singleton	0	9701	9701	YES	['RiPP-like']	SRR11456921	RiPP-like	Bacterial	Bacteria	Pseudomonadota	Gammaproteobacteria	Nevskiales	Nevskiaceae	Hydrocarboniphaga	Unclassified	Pseudomonadota	Gammaproteobacteria	Nevskiales	Nevskiaceae	Unclassified	Unclassified	Eukaryota	Ascomycota	Lecanoromycetes	Peltigerales	Peltigeraceae	Peltigera	Peltigera evansiana
SRR11456921_c05307_SRR1145...region001	SRR11456921_NODE_7241_length_7576_cov_7.627044	Bacterial_SRR11456921_c05307_SRR1145...region001	RiPPs_5356	Singleton	0	7576	7576	YES	['RiPP-like']	SRR11456921	RiPP-like	Bacterial	Bacteria	Pseudomonadota	Betaproteobacteria	Burkholderiales	Unclassified	Unclassified	Unclassified	Pseudomonadota	Gammaproteobacteria	Burkholderiales	Burkholderiaceae B	Rubrivivax	Unclassified	Eukaryota	Ascomycota	Lecanoromycetes	Peltigerales	Peltigeraceae	Peltigera	Peltigera evansiana
SRR14721960_c02679_SRR1472...region001	SRR14721960_NODE_4784_length_3122_cov_2.471593	Bacterial_SRR14721960_c02679_SRR1472...region001	RiPPs_7768	Singleton	0	3122	3122	YES	['RiPP-like']	SRR14721960	RiPP-like	Bacterial	Bacteria	Unclassified	Unclassified	Unclassified	Unclassified	Unclassified	Unclassified	Unclassified	Unclassified	Unclassified	Unclassified	Unclassified	Unclassified	Eukaryota	Ascomycota	Lecanoromycetes	Lecanorales	Ramalinaceae	Phyllopsora	Phyllopsora corallina
SRR19097881_c00159_SRR1909...region001	SRR19097881_NODE_419_length_74355_cov_7.362974	Bacterial_SRR19097881_c00159_SRR1909...region001	RiPPs_16571	Not singleton	15162	26047	10885	NO	['RiPP-like']	SRR19097881	RiPP-like	Bacterial	Bacteria	Acidobacteriota	Terriglobia	Terriglobales	Acidobacteriaceae	Unclassified	Unclassified	Acidobacteriota	Terriglobia	Terriglobales	Acidobacteriaceae	Unclassified	Unclassified	Eukaryota	Ascomycota	Pezizomycotina	Vezdaeales	Vezdaeaceae	Vezdaea	Vezdaea acicularis
SRR11456921_c14882_SRR1145...region001	SRR11456921_NODE_17559_length_3734_cov_3.217994	Bacterial_SRR11456921_c14882_SRR1145...region001	RiPPs_5435	Singleton	0	3734	3734	YES	['RiPP-like']	SRR11456921	RiPP-like	Bacterial	Bacteria	Pseudomonadota	Alphaproteobacteria	Hyphomicrobiales	Unclassified	Unclassified	Hyphomicrobiales bacterium	Pseudomonadota	Gammaproteobacteria	Burkholderiales	Burkholderiaceae B	LMDS01	LMDS01 sp001425865	Eukaryota	Ascomycota	Lecanoromycetes	Peltigerales	Peltigeraceae	Peltigera	Peltigera evansiana
SRR19097892_c06610_SRR1909...region001	SRR19097892_NODE_7129_length_3854_cov_2.614509	Bacterial_SRR19097892_c06610_SRR1909...region001	RiPPs_26167	Not singleton	0	3854	3854	YES	['RiPP-like']	SRR19097892	RiPP-like	Bacterial	Bacteria	Pseudomonadota	Betaproteobacteria	Unclassified	Unclassified	Unclassified	Unclassified	Pseudomonadota	Gammaproteobacteria	Burkholderiales	Burkholderiaceae B	Polaromonas	Unclassified	Eukaryota	Ascomycota	Geoglossomycetes	Geoglossales	Geoglossaceae	Trichoglossum	Trichoglossum hirsutum
SRR19097882_c02037_SRR1909...region001	SRR19097882_NODE_2382_length_22212_cov_7.299345	Bacterial_SRR19097882_c02037_SRR1909...region001	RiPPs_26234	Singleton	13370	22212	8842	YES	['RiPP-like']	SRR19097882	RiPP-like	Bacterial	Bacteria	Pseudomonadota	Betaproteobacteria	Burkholderiales	Unclassified	Unclassified	Unclassified	Pseudomonadota	Gammaproteobacteria	Burkholderiales	Burkholderiaceae B	Unclassified	Unclassified	Eukaryota	Ascomycota	Lichinomycetes	Lichinales	Lichinaceae	Watsoniomyces	Watsoniomyces obsoletus
SRR19097881_c00313_SRR1909...region001	SRR19097881_NODE_932_length_47326_cov_8.971364	Bacterial_SRR19097881_c00313_SRR1909...region001	RiPPs_11230	Not singleton	2313	13189	10876	NO	['RiPP-like']	SRR19097881	RiPP-like	Bacterial	Bacteria	Acidobacteriota	Terriglobia	Terriglobales	Acidobacteriaceae	Granulicella	Unclassified	Acidobacteriota	Terriglobia	Terriglobales	Acidobacteriaceae	Unclassified	Unclassified	Eukaryota	Ascomycota	Pezizomycotina	Vezdaeales	Vezdaeaceae	Vezdaea	Vezdaea acicularis
SRR14722235_c00945_SRR1472...region001	SRR14722235_NODE_2427_length_3504_cov_2.046980	Bacterial_SRR14722235_c00945_SRR1472...region001	RiPPs_11901	Singleton	0	3504	3504	YES	['RiPP-like']	SRR14722235	RiPP-like	Bacterial	Bacteria	Unclassified	Unclassified	Unclassified	Unclassified	Unclassified	Unclassified	Acidobacteriota	Thermoanaerobaculia	UBA5704	UBA5704	UBA5704	UBA5704 sp002420005	Eukaryota	Ascomycota	Lecanoromycetes	Peltigerales	Collemataceae	Leptogium	Leptogium cyanescens
SRR17413117_c00487_SRR1741...region001	SRR17413117_NODE_1553_length_9846_cov_6.751663	Bacterial_SRR17413117_c00487_SRR1741...region001	RiPPs_22068	Singleton	3482	9846	6364	YES	['RiPP-like']	SRR17413117	RiPP-like	Bacterial	Bacteria	Pseudomonadota	Betaproteobacteria	Burkholderiales	Unclassified	Unclassified	Unclassified	Pseudomonadota	Gammaproteobacteria	Burkholderiales	Burkholderiaceae B	Pelomonas	Unclassified	Eukaryota	Ascomycota	Lecanoromycetes	Lecanorales	Lecanoraceae	Lecanora	Lecanora subintricata
SRR17413104_c02463_SRR1741...region001	SRR17413104_NODE_7184_length_6038_cov_2.554269	Bacterial_SRR17413104_c02463_SRR1741...region001	RiPPs_21958	Singleton	0	5780	5780	YES	['RiPP-like']	SRR17413104	RiPP-like	Bacterial	Bacteria	Pseudomonadota	Alphaproteobacteria	Unclassified	Unclassified	Unclassified	Unclassified	Pseudomonadota	Alphaproteobacteria	Reyranellales	Reyranellaceae	Reyranella	Unclassified	Eukaryota	Ascomycota	Lecanoromycetes	Lecanorales	Lecanoraceae	Lecanora	Lecanora intumescens
SRR13685160_c03424_SRR1368...region001	SRR13685160_NODE_5002_length_3274_cov_1.391617	Bacterial_SRR13685160_c03424_SRR1368...region001	RiPPs_11823	Not singleton	0	3274	3274	YES	['RiPP-like']	SRR13685160	RiPP-like	Bacterial	Bacteria	Pseudomonadota	Alphaproteobacteria	Hyphomicrobiales	Unclassified	Unclassified	Unclassified	Pseudomonadota	Alphaproteobacteria	Rhizobiales	Unclassified	Unclassified	Unclassified	Eukaryota	Ascomycota	Arthoniomycetes	Arthoniales	Arthoniaceae	Arthothelium	Arthothelium ruanum
SRR16304100_c18436_SRR1630...region001	SRR16304100_NODE_19265_length_3243_cov_2.568541	Bacterial_SRR16304100_c18436_SRR1630...region001	RiPPs_19863	Not singleton	0	3243	3243	YES	['RiPP-like']	SRR16304100	RiPP-like	Bacterial	Bacteria	Pseudomonadota	Unclassified	Unclassified	Unclassified	Unclassified	Unclassified	Pseudomonadota	Gammaproteobacteria	Xanthomonadales	Rhodanobacteraceae	Rudaea	Unclassified	Eukaryota	Ascomycota	Lecanoromycetes	Lecanorales	Cladoniaceae	Cladonia	Cladonia rangiferina
SRR23143848_c12067_SRR2314...region001	SRR23143848_NODE_17162_length_4588_cov_1.892042	Bacterial_SRR23143848_c12067_SRR2314...region001	RiPPs_30851	Singleton	0	4588	4588	YES	['RiPP-like']	SRR23143848	RiPP-like	Bacterial	Bacteria	Unclassified	Unclassified	Unclassified	Unclassified	Unclassified	Unclassified	Unclassified	Unclassified	Unclassified	Unclassified	Unclassified	Unclassified	Eukaryota	Ascomycota	Lecanoromycetes	Teloschistales	Letrouitiaceae	Letrouitia	Letrouitia leprolyta
SRR14722061_c01521_SRR1472...region001	SRR14722061_NODE_3680_length_3996_cov_1.378413	Bacterial_SRR14722061_c01521_SRR1472...region001	RiPPs_8615	Singleton	0	3996	3996	YES	['RiPP-like']	SRR14722061	RiPP-like	Bacterial	Bacteria	Actinomycetota	Actinomycetes	Unclassified	Unclassified	Unclassified	Unclassified	Actinomycetota	Actinomycetia	Mycobacteriales	Micromonosporaceae	Unclassified	Unclassified	Eukaryota	Ascomycota	Eurotiomycetes	Pyrenulales	Pyrenulaceae	Pyrenula	Pyrenula pseudobufonia
SRR5947237_c27520_SRR5947...region001	SRR5947237_NODE_31774_length_3054_cov_2.306685	Bacterial_SRR5947237_c27520_SRR5947...region001	RiPPs_22462	Not singleton	0	3054	3054	YES	['RiPP-like']	SRR5947237	RiPP-like	Bacterial	Bacteria	Unclassified	Unclassified	Unclassified	Unclassified	Unclassified	Unclassified	Pseudomonadota	Alphaproteobacteria	Rhizobiales	Unclassified	Unclassified	Unclassified	Eukaryota	Ascomycota	Lecanoromycetes	Peltigerales	Lobariaceae	Lobaria	Lobaria pulmonaria
SRR19097882_c16691_SRR1909...region001	SRR19097882_NODE_17522_length_3476_cov_5.505443	Bacterial_SRR19097882_c16691_SRR1909...region001	RiPPs_26421	Singleton	0	3476	3476	YES	['RiPP-like']	SRR19097882	RiPP-like	Bacterial	Bacteria	Pseudomonadota	Betaproteobacteria	Burkholderiales	Sphaerotilaceae	Methylibium	Methylibium sp.	Pseudomonadota	Gammaproteobacteria	Burkholderiales	Burkholderiaceae B	Methylibium	Unclassified	Eukaryota	Ascomycota	Lichinomycetes	Lichinales	Lichinaceae	Watsoniomyces	Watsoniomyces obsoletus
SRR14722160_c02482_SRR1472...region001	SRR14722160_NODE_3704_length_3606_cov_2.912723	Bacterial_SRR14722160_c02482_SRR1472...region001	RiPPs_10491	Singleton	0	3606	3606	YES	['RiPP-like']	SRR14722160	RiPP-like	Bacterial	Bacteria	Acidobacteriota	Terriglobia	Terriglobales	Acidobacteriaceae	Unclassified	Acidobacteriaceae bacterium	Acidobacteriota	Terriglobia	Terriglobales	Acidobacteriaceae	Unclassified	Unclassified	Eukaryota	Ascomycota	Lecanoromycetes	Lecanorales	Squamarinaceae	Herteliana	Herteliana schuyleriana
SRR11456922_c00615_SRR1145...region001	SRR11456922_NODE_1887_length_25866_cov_17.021172	Bacterial_SRR11456922_c00615_SRR1145...region001	RiPPs_5647	Not singleton	3856	14576	10720	NO	['RiPP-like']	SRR11456922	RiPP-like	Bacterial	Bacteria	Pseudomonadota	Alphaproteobacteria	Sphingomonadales	Sphingomonadaceae	Unclassified	Unclassified	Pseudomonadota	Alphaproteobacteria	Sphingomonadales	Sphingomonadaceae	Unclassified	Unclassified	Eukaryota	Ascomycota	Lecanoromycetes	Peltigerales	Peltigeraceae	Peltigera	Peltigera hydrothyria
SRR16304074_c02399_SRR1630...region001	SRR16304074_NODE_2821_length_14405_cov_4.180835	Bacterial_SRR16304074_c02399_SRR1630...region001	RiPPs_17725	Not singleton	0	8151	8151	YES	['RiPP-like']	SRR16304074	RiPP-like	Bacterial	Bacteria	Vulcanimicrobiota	Unclassified	Unclassified	Unclassified	Unclassified	Candidatus Eremiobacteraeota bacterium	Eremiobacterota	Eremiobacteria	Baltobacterales	Baltobacteraceae	Unclassified	Unclassified	Eukaryota	Ascomycota	Lecanoromycetes	Lecanorales	Cladoniaceae	Cladonia	Cladonia rangiferina
SRR16304089_c10731_SRR1630...region001	SRR16304089_NODE_11152_length_4175_cov_5.067838	Bacterial_SRR16304089_c10731_SRR1630...region001	RiPPs_17725	Not singleton	0	4175	4175	YES	['RiPP-like']	SRR16304089	RiPP-like	Bacterial	Bacteria	Pseudomonadota	Unclassified	Unclassified	Unclassified	Unclassified	Unclassified	Pseudomonadota	Alphaproteobacteria	Unclassified	Unclassified	Unclassified	Unclassified	Eukaryota	Ascomycota	Lecanoromycetes	Lecanorales	Cladoniaceae	Cladonia	Cladonia rangiferina
SRR19097866_c09078_SRR1909...region001	SRR19097866_NODE_20626_length_3760_cov_2.566386	Bacterial_SRR19097866_c09078_SRR1909...region001	RiPPs_23947	Not singleton	0	3760	3760	YES	['RiPP-like']	SRR19097866	RiPP-like	Bacterial	Bacteria	Pseudomonadota	Gammaproteobacteria	Pseudomonadales	Pseudomonadaceae	Pseudomonas	Unclassified	Pseudomonadota	Gammaproteobacteria	Pseudomonadales	Pseudomonadaceae	Pseudomonas E	Unclassified	Eukaryota	Ascomycota	Geoglossomycetes	Geoglossales	Geoglossaceae	Geoglossum	Geoglossum umbratile
SRR19097882_c05615_SRR1909...region001	SRR19097882_NODE_6176_length_9996_cov_26.759956	Bacterial_SRR19097882_c05615_SRR1909...region001	RiPPs_26316	Singleton	0	8724	8724	YES	['RiPP-like']	SRR19097882	RiPP-like	Bacterial	Bacteria	Pseudomonadota	Betaproteobacteria	Burkholderiales	Oxalobacteraceae	Unclassified	Unclassified	Pseudomonadota	Gammaproteobacteria	Burkholderiales	Burkholderiaceae	Pseudoduganella	Unclassified	Eukaryota	Ascomycota	Lichinomycetes	Lichinales	Lichinaceae	Watsoniomyces	Watsoniomyces obsoletus
SRR17413104_c02005_SRR1741...region001	SRR17413104_NODE_5784_length_7468_cov_4.319307	Bacterial_SRR17413104_c02005_SRR1741...region001	RiPPs_21956	Singleton	494	7468	6974	YES	['RiPP-like']	SRR17413104	RiPP-like	Bacterial	Bacteria	Acidobacteriota	Unclassified	Unclassified	Unclassified	Unclassified	Acidobacteriota bacterium	Acidobacteriota	Blastocatellia	RBC074	RBC074	JACPYM01	JACPYM01 sp016196035	Eukaryota	Ascomycota	Lecanoromycetes	Lecanorales	Lecanoraceae	Lecanora	Lecanora intumescens
SRR17413104_c02845_SRR1741...region001	SRR17413104_NODE_8310_length_5190_cov_3.949932	Bacterial_SRR17413104_c02845_SRR1741...region001	RiPPs_21963	Singleton	0	5190	5190	YES	['RiPP-like']	SRR17413104	RiPP-like	Bacterial	Bacteria	Unclassified	Unclassified	Unclassified	Unclassified	Unclassified	Unclassified	Chlamydiota	Chlamydiia	Chlamydiales	Unclassified	Unclassified	Unclassified	Eukaryota	Ascomycota	Lecanoromycetes	Lecanorales	Lecanoraceae	Lecanora	Lecanora intumescens
SRR16304096_c00184_SRR1630...region001	SRR16304096_NODE_346_length_60615_cov_7.739106	Bacterial_SRR16304096_c00184_SRR1630...region001	RiPPs_17725	Not singleton	0	10168	10168	YES	['RiPP-like']	SRR16304096	RiPP-like	Bacterial	Bacteria	Vulcanimicrobiota	Unclassified	Unclassified	Unclassified	Unclassified	Candidatus Eremiobacteraeota bacterium	Eremiobacterota	Eremiobacteria	Baltobacterales	Baltobacteraceae	Unclassified	Unclassified	Eukaryota	Ascomycota	Lecanoromycetes	Lecanorales	Cladoniaceae	Cladonia	Cladonia rangiferina
SRR23143843_c18063_SRR2314...region001	SRR23143843_NODE_28887_length_3257_cov_1.837736	Bacterial_SRR23143843_c18063_SRR2314...region001	RiPPs_30373	Singleton	0	3257	3257	YES	['RiPP-like']	SRR23143843	RiPP-like	Bacterial	Bacteria	Actinomycetota	Actinomycetes	Nakamurellales	Nakamurellaceae	Nakamurella	Unclassified	Actinomycetota	Actinomycetia	Mycobacteriales	Nakamurellaceae	Nakamurella	Unclassified	Eukaryota	Ascomycota	Lecanoromycetes	Teloschistales	Teloschistaceae	Xanthoria	Xanthoria sp.
SRR16304100_c13911_SRR1630...region001	SRR16304100_NODE_14638_length_3655_cov_2.775852	Bacterial_SRR16304100_c13911_SRR1630...region001	RiPPs_22462	Not singleton	0	3655	3655	YES	['RiPP-like']	SRR16304100	RiPP-like	Bacterial	Bacteria	Pseudomonadota	Unclassified	Unclassified	Unclassified	Unclassified	Unclassified	Pseudomonadota	Alphaproteobacteria	Rhizobiales	Unclassified	Unclassified	Unclassified	Eukaryota	Ascomycota	Lecanoromycetes	Lecanorales	Cladoniaceae	Cladonia	Cladonia rangiferina
SRR16304101_c11912_SRR1630...region001	SRR16304101_NODE_14784_length_3791_cov_2.544696	Bacterial_SRR16304101_c11912_SRR1630...region001	RiPPs_20053	Singleton	0	3791	3791	YES	['RiPP-like']	SRR16304101	RiPP-like	Bacterial	Bacteria	Verrucomicrobiota	Spartobacteria	Chthoniobacterales	Unclassified	Unclassified	Chthoniobacterales bacterium	Verrucomicrobiota	Verrucomicrobiae	Methylacidiphilales	UBA1321	JABDGH01	JABDGH01 sp903970275	Eukaryota	Ascomycota	Lecanoromycetes	Lecanorales	Cladoniaceae	Cladonia	Cladonia submitis
SRR19097882_c14499_SRR1909...region001	SRR19097882_NODE_15290_length_4007_cov_4.015267	Bacterial_SRR19097882_c14499_SRR1909...region001	RiPPs_25289	Not singleton	0	4007	4007	YES	['RiPP-like']	SRR19097882	RiPP-like	Bacterial	Bacteria	Pseudomonadota	Betaproteobacteria	Burkholderiales	Unclassified	Unclassified	Unclassified	Pseudomonadota	Gammaproteobacteria	Burkholderiales	Burkholderiaceae B	Methylibium	Unclassified	Eukaryota	Ascomycota	Lichinomycetes	Lichinales	Lichinaceae	Watsoniomyces	Watsoniomyces obsoletus
SRR14721936_c00181_SRR1472...region001	SRR14721936_NODE_2277_length_4774_cov_2.179050	Bacterial_SRR14721936_c00181_SRR1472...region001	RiPPs_7392	Singleton	0	4774	4774	YES	['RiPP-like']	SRR14721936	RiPP-like	Bacterial	Bacteria	Acidobacteriota	Terriglobia	Terriglobales	Acidobacteriaceae	Unclassified	Unclassified	Acidobacteriota	Terriglobia	Terriglobales	Acidobacteriaceae	Unclassified	Unclassified	Eukaryota	Ascomycota	Lecanoromycetes	Lecanorales	Cladoniaceae	Cladonia	Cladonia peziziformis
SRR16304099_c10529_SRR1630...region001	SRR16304099_NODE_11495_length_3462_cov_2.025702	Bacterial_SRR16304099_c10529_SRR1630...region001	RiPPs_19863	Not singleton	0	3462	3462	YES	['RiPP-like']	SRR16304099	RiPP-like	Bacterial	Bacteria	Pseudomonadota	Unclassified	Unclassified	Unclassified	Unclassified	Unclassified	Pseudomonadota	Gammaproteobacteria	Xanthomonadales	Rhodanobacteraceae	Rudaea	Unclassified	Eukaryota	Ascomycota	Lecanoromycetes	Lecanorales	Cladoniaceae	Cladonia	Cladonia rangiferina
SRR19097881_c09397_SRR1909...region001	SRR19097881_NODE_26066_length_3574_cov_3.277095	Bacterial_SRR19097881_c09397_SRR1909...region001	RiPPs_26078	Singleton	0	3574	3574	YES	['RiPP-like']	SRR19097881	RiPP-like	Bacterial	Bacteria	Unclassified	Unclassified	Unclassified	Unclassified	Unclassified	Unclassified	Planctomycetota	Planctomycetia	Isosphaerales	Isosphaeraceae	JAJYCH01	JAJYCH01 sp021778575	Eukaryota	Ascomycota	Pezizomycotina	Vezdaeales	Vezdaeaceae	Vezdaea	Vezdaea acicularis
SRR16304083_c09751_SRR1630...region001	SRR16304083_NODE_17383_length_3236_cov_3.820513	Bacterial_SRR16304083_c09751_SRR1630...region001	RiPPs_16641	Not singleton	0	3236	3236	YES	['RiPP-like']	SRR16304083	RiPP-like	Bacterial	Bacteria	Acidobacteriota	Terriglobia	Terriglobales	Acidobacteriaceae	Terracidiphilus	Terracidiphilus gabretensis	Acidobacteriota	Terriglobia	Terriglobales	Acidobacteriaceae	Terracidiphilus	Terracidiphilus gabretensis	Eukaryota	Ascomycota	Lecanoromycetes	Lecanorales	Cladoniaceae	Cladonia	Cladonia rangiferina
SRR16304101_c03323_SRR1630...region001	SRR16304101_NODE_4369_length_9883_cov_2.725882	Bacterial_SRR16304101_c03323_SRR1630...region001	RiPPs_19995	Singleton	4356	9883	5527	YES	['RiPP-like']	SRR16304101	RiPP-like	Bacterial	Bacteria	Cyanobacteriota	Unclassified	Unclassified	Unclassified	Unclassified	Unclassified	Cyanobacteriota	Vampirovibrionia	Obscuribacterales	Obscuribacteraceae	Unclassified	Unclassified	Eukaryota	Ascomycota	Lecanoromycetes	Lecanorales	Cladoniaceae	Cladonia	Cladonia submitis
SRR19097873_c36708_SRR1909...region001	SRR19097873_NODE_42023_length_3501_cov_3.783002	Bacterial_SRR19097873_c36708_SRR1909...region001	RiPPs_25268	Singleton	0	3501	3501	YES	['RiPP-like']	SRR19097873	RiPP-like	Bacterial	Bacteria	Pseudomonadota	Unclassified	Unclassified	Unclassified	Unclassified	Unclassified	Pseudomonadota	Gammaproteobacteria	Burkholderiales	Unclassified	Unclassified	Unclassified	Eukaryota	Ascomycota	Ascomycetes	Thelocarpales	Thelocarpaceae	Thelocarpon	Thelocarpon impressellum
SRR9610073_c00204_SRR9610...region001	SRR9610073_NODE_205_length_19280_cov_7.715371	Bacterial_SRR9610073_c00204_SRR9610...region001	RiPPs_32538	Singleton	14067	19280	5213	YES	['RiPP-like']	SRR9610073	RiPP-like	Bacterial	Bacteria	Pseudomonadota	Gammaproteobacteria	Pseudomonadales	Pseudomonadaceae	Pseudomonas	Unclassified	Pseudomonadota	Gammaproteobacteria	Pseudomonadales	Pseudomonadaceae	Pseudomonas E	Pseudomonas E putida U	Eukaryota	Ascomycota	Lecanoromycetes	Lecanorales	Lecanoraceae	Lecanora	Lecanora perplexa
SRR17413117_c00710_SRR1741...region001	SRR17413117_NODE_2648_length_5453_cov_3.723214	Bacterial_SRR17413117_c00710_SRR1741...region001	RiPPs_22070	Singleton	0	5453	5453	YES	['RiPP-like']	SRR17413117	RiPP-like	Bacterial	Bacteria	Pseudomonadota	Gammaproteobacteria	Unclassified	Unclassified	Unclassified	Unclassified	Pseudomonadota	Gammaproteobacteria	DSM-16500	DSM-16500	Aquicella A	Aquicella A sp021324305	Eukaryota	Ascomycota	Lecanoromycetes	Lecanorales	Lecanoraceae	Lecanora	Lecanora subintricata
SRR16304083_c02720_SRR1630...region001	SRR16304083_NODE_3701_length_7028_cov_2.357646	Bacterial_SRR16304083_c02720_SRR1630...region001	RiPPs_11230	Not singleton	1127	7028	5901	YES	['RiPP-like']	SRR16304083	RiPP-like	Bacterial	Bacteria	Acidobacteriota	Terriglobia	Terriglobales	Acidobacteriaceae	Unclassified	Unclassified	Acidobacteriota	Terriglobia	Terriglobales	Acidobacteriaceae	Unclassified	Unclassified	Eukaryota	Ascomycota	Lecanoromycetes	Lecanorales	Cladoniaceae	Cladonia	Cladonia rangiferina
SRR16304100_c03301_SRR1630...region001	SRR16304100_NODE_3707_length_6853_cov_3.726978	Bacterial_SRR16304100_c03301_SRR1630...region001	RiPPs_19758	Singleton	898	6853	5955	YES	['RiPP-like']	SRR16304100	RiPP-like	Bacterial	Bacteria	Verrucomicrobiota	Unclassified	Unclassified	Unclassified	Unclassified	Unclassified	Verrucomicrobiota	Verrucomicrobiae	Unclassified	Unclassified	Unclassified	Unclassified	Eukaryota	Ascomycota	Lecanoromycetes	Lecanorales	Cladoniaceae	Cladonia	Cladonia rangiferina
SRR17413116_c00147_SRR1741...region001	SRR17413116_NODE_302_length_35228_cov_4.913715	Bacterial_SRR17413116_c00147_SRR1741...region001	RiPPs_22050	Not singleton	0	6488	6488	YES	['RiPP-like']	SRR17413116	RiPP-like	Bacterial	Bacteria	Pseudomonadota	Alphaproteobacteria	Hyphomicrobiales	Nitrobacteraceae	Bradyrhizobium	Bradyrhizobium sp.	Pseudomonadota	Alphaproteobacteria	Rhizobiales	Xanthobacteraceae	Unclassified	Unclassified	Eukaryota	Ascomycota	Lecanoromycetes	Lecanorales	Lecanoraceae	Lecanora	Lecanora subintricata
SRR16304083_c01891_SRR1630...region001	SRR16304083_NODE_2451_length_8833_cov_4.089653	Bacterial_SRR16304083_c01891_SRR1630...region001	RiPPs_16571	Not singleton	0	8833	8833	YES	['RiPP-like']	SRR16304083	RiPP-like	Bacterial	Bacteria	Acidobacteriota	Terriglobia	Terriglobales	Acidobacteriaceae	Unclassified	Unclassified	Acidobacteriota	Terriglobia	Terriglobales	Acidobacteriaceae	Unclassified	Unclassified	Eukaryota	Ascomycota	Lecanoromycetes	Lecanorales	Cladoniaceae	Cladonia	Cladonia rangiferina
SRR14721964_c00005_SRR1472...region001	SRR14721964_NODE_5_length_183410_cov_12.807443	Bacterial_SRR14721964_c00005_SRR1472...region001	RiPPs_7830	Singleton	112637	123519	10882	NO	['RiPP-like']	SRR14721964	RiPP-like	Bacterial	Bacteria	Pseudomonadota	Unclassified	Unclassified	Unclassified	Unclassified	Unclassified	Pseudomonadota	Gammaproteobacteria	Steroidobacterales	Steroidobacteraceae	Unclassified	Unclassified	Eukaryota	Ascomycota	Lecanoromycetes	Lecanorales	Ramalinaceae	Phyllopsora	Phyllopsora parvifolia
SRR16304096_c17152_SRR1630...region001	SRR16304096_NODE_20591_length_3951_cov_1.872483	Bacterial_SRR16304096_c17152_SRR1630...region001	RiPPs_19044	Singleton	0	3951	3951	YES	['RiPP-like']	SRR16304096	RiPP-like	Bacterial	Bacteria	Planctomycetota	Unclassified	Unclassified	Unclassified	Unclassified	Unclassified	Planctomycetota	Planctomycetia	Isosphaerales	Isosphaeraceae	JAJYCH01	JAJYCH01 sp021778575	Eukaryota	Ascomycota	Lecanoromycetes	Lecanorales	Cladoniaceae	Cladonia	Cladonia rangiferina
SRR5947237_c23668_SRR5947...region001	SRR5947237_NODE_27734_length_3377_cov_2.071515	Bacterial_SRR5947237_c23668_SRR5947...region001	RiPPs_31972	Singleton	0	3377	3377	YES	['RiPP-like']	SRR5947237	RiPP-like	Bacterial	Bacteria	Unclassified	Unclassified	Unclassified	Unclassified	Unclassified	Unclassified	Acidobacteriota	Terriglobia	Unclassified	Unclassified	Unclassified	Unclassified	Eukaryota	Ascomycota	Lecanoromycetes	Peltigerales	Lobariaceae	Lobaria	Lobaria pulmonaria
SRR16304111_c15933_SRR1630...region001	SRR16304111_NODE_20409_length_4602_cov_1.926409	Bacterial_SRR16304111_c15933_SRR1630...region001	RiPPs_21266	Singleton	0	4602	4602	YES	['RiPP-like']	SRR16304111	RiPP-like	Bacterial	Bacteria	Unclassified	Unclassified	Unclassified	Unclassified	Unclassified	Unclassified	Unclassified	Unclassified	Unclassified	Unclassified	Unclassified	Unclassified	Eukaryota	Ascomycota	Lecanoromycetes	Lecanorales	Cladoniaceae	Cladonia	Cladonia submitis
SRR19097867_c00545_SRR1909...region001	SRR19097867_NODE_1322_length_55561_cov_9.748991	Bacterial_SRR19097867_c00545_SRR1909...region001	RiPPs_17945	Not singleton	45250	55561	10311	YES	['RiPP-like']	SRR19097867	RiPP-like	Bacterial	Bacteria	Pseudomonadota	Alphaproteobacteria	Hyphomicrobiales	Unclassified	Unclassified	Unclassified	Pseudomonadota	Alphaproteobacteria	Rhizobiales	Unclassified	Unclassified	Unclassified	Eukaryota	Ascomycota	Ascomycetes	Thelocarpales	Thelocarpaceae	Thelocarpon	Thelocarpon superellum
SRR13685151_c02203_SRR1368...region001	SRR13685151_NODE_3755_length_3419_cov_2.860563	Bacterial_SRR13685151_c02203_SRR1368...region001	RiPPs_9852	Not singleton	0	3419	3419	YES	['RiPP-like']	SRR13685151	RiPP-like	Bacterial	Bacteria	Unclassified	Unclassified	Unclassified	Unclassified	Unclassified	Unclassified	Unclassified	Unclassified	Unclassified	Unclassified	Unclassified	Unclassified	Eukaryota	Ascomycota	Lecanoromycetes	Peltigerales	Collemataceae	Leptogium	Leptogium hirsutum
SRR11456913_c00591_SRR1145...region001	SRR11456913_NODE_1339_length_30508_cov_4.166486	Bacterial_SRR11456913_c00591_SRR1145...region001	RiPPs_4535	Singleton	24510	30508	5998	YES	['RiPP-like']	SRR11456913	RiPP-like	Bacterial	Bacteria	Bacteroidota	Unclassified	Unclassified	Unclassified	Unclassified	Unclassified	Bacteroidota	Bacteroidia	Unclassified	Unclassified	Unclassified	Unclassified	Eukaryota	Ascomycota	Lecanoromycetes	Peltigerales	Peltigeraceae	Peltigera	Peltigera malacea
SRR13514080_c02501_SRR1351...region001	SRR13514080_NODE_3963_length_5989_cov_2.640054	Bacterial_SRR13514080_c02501_SRR1351...region001	RiPPs_6288	Singleton	0	5989	5989	YES	['RiPP-like']	SRR13514080	RiPP-like	Bacterial	Bacteria	Actinomycetota	Actinomycetes	Nakamurellales	Nakamurellaceae	Nakamurella	Unclassified	Actinomycetota	Actinomycetia	Mycobacteriales	Nakamurellaceae	Nakamurella	Unclassified	Eukaryota	Ascomycota	Lecanoromycetes	Umbilicariales	Umbilicariaceae	Umbilicaria	Umbilicaria phaea
SRR16304098_c07490_SRR1630...region001	SRR16304098_NODE_8181_length_4601_cov_2.662467	Bacterial_SRR16304098_c07490_SRR1630...region001	RiPPs_19863	Not singleton	0	4601	4601	YES	['RiPP-like']	SRR16304098	RiPP-like	Bacterial	Bacteria	Pseudomonadota	Unclassified	Unclassified	Unclassified	Unclassified	Unclassified	Pseudomonadota	Gammaproteobacteria	Xanthomonadales	Rhodanobacteraceae	Rudaea	Unclassified	Eukaryota	Ascomycota	Lecanoromycetes	Lecanorales	Cladoniaceae	Cladonia	Cladonia rangiferina
SRR14722235_c00295_SRR1472...region001	SRR14722235_NODE_310_length_9767_cov_2.759030	Bacterial_SRR14722235_c00295_SRR1472...region001	RiPPs_11871	Singleton	0	8803	8803	YES	['RiPP-like']	SRR14722235	RiPP-like	Bacterial	Bacteria	Acidobacteriota	Unclassified	Unclassified	Unclassified	Unclassified	Acidobacteriota bacterium	Acidobacteriota	Thermoanaerobaculia	UBA5704	UBA5704	UBA5704	Unclassified	Eukaryota	Ascomycota	Lecanoromycetes	Peltigerales	Collemataceae	Leptogium	Leptogium cyanescens
SRR16304110_c03134_SRR1630...region001	SRR16304110_NODE_3801_length_5971_cov_3.796573	Bacterial_SRR16304110_c03134_SRR1630...region001	RiPPs_21004	Singleton	0	5971	5971	YES	['RiPP-like']	SRR16304110	RiPP-like	Bacterial	Bacteria	Pseudomonadota	Alphaproteobacteria	Unclassified	Unclassified	Unclassified	Alphaproteobacteria bacterium	Pseudomonadota	Alphaproteobacteria	Paracaedibacterales	VGCI01	VGCI01	Unclassified	Eukaryota	Ascomycota	Lecanoromycetes	Lecanorales	Cladoniaceae	Cladonia	Cladonia submitis
ERR5055691_c07339_ERR5055...region001	ERR5055691_NODE_9152_length_3064_cov_3.568463	Bacterial_ERR5055691_c07339_ERR5055...region001	RiPPs_2913	Singleton	0	3064	3064	YES	['RiPP-like']	ERR5055691	RiPP-like	Bacterial	Bacteria	Acidobacteriota	Blastocatellia	Blastocatellales	Pyrinomonadaceae	Unclassified	Unclassified	Acidobacteriota	Blastocatellia	Pyrinomonadales	Pyrinomonadaceae	Unclassified	Unclassified	Eukaryota	Ascomycota	Lecanoromycetes	Ostropales	Graphidaceae	Gomphillus	Gomphillus americanus
SRR17413104_c00007_SRR1741...region002	SRR17413104_NODE_15_length_132653_cov_12.339911	Bacterial_SRR17413104_c00007_SRR1741...region002	RiPPs_5647	Not singleton	127411	132653	5242	YES	['RiPP-like']	SRR17413104	RiPP-like	Bacterial	Bacteria	Pseudomonadota	Alphaproteobacteria	Unclassified	Unclassified	Unclassified	Unclassified	Pseudomonadota	Alphaproteobacteria	Sphingomonadales	Sphingomonadaceae	Sphingobium	Sphingobium xenophagum	Eukaryota	Ascomycota	Lecanoromycetes	Lecanorales	Lecanoraceae	Lecanora	Lecanora intumescens
SRR13514075_c03990_SRR1351...region001	SRR13514075_NODE_6424_length_3935_cov_1.579057	Bacterial_SRR13514075_c03990_SRR1351...region001	RiPPs_6040	Singleton	0	3935	3935	YES	['RiPP-like']	SRR13514075	RiPP-like	Bacterial	Bacteria	Pseudomonadota	Unclassified	Unclassified	Unclassified	Unclassified	Unclassified	Pseudomonadota	Gammaproteobacteria	Unclassified	Unclassified	Unclassified	Unclassified	Eukaryota	Ascomycota	Lecanoromycetes	Umbilicariales	Umbilicariaceae	Umbilicaria	Umbilicaria phaea
SRR7346457_c00209_SRR7346...region001	SRR7346457_NODE_2484_length_10416_cov_4.647645	Bacterial_SRR7346457_c00209_SRR7346...region001	RiPPs_32482	Singleton	4624	10416	5792	YES	['RiPP-like']	SRR7346457	RiPP-like	Bacterial	Bacteria	Unclassified	Unclassified	Unclassified	Unclassified	Unclassified	Unclassified	Eremiobacterota	Eremiobacteria	Baltobacterales	Baltobacteraceae	Unclassified	Unclassified	Eukaryota	Ascomycota	Lecanoromycetes	Lecanorales	Cetradoniaceae	Cetradonia	Cetradonia linearis
SRR19097892_c01046_SRR1909...region001	SRR19097892_NODE_1338_length_22510_cov_11.984844	Bacterial_SRR19097892_c01046_SRR1909...region001	RiPPs_27435	Singleton	6709	17585	10876	NO	['RiPP-like']	SRR19097892	RiPP-like	Bacterial	Bacteria	Pseudomonadota	Alphaproteobacteria	Hyphomicrobiales	Unclassified	Unclassified	Unclassified	Pseudomonadota	Alphaproteobacteria	Rhizobiales	Xanthobacteraceae	Bradyrhizobium	Unclassified	Eukaryota	Ascomycota	Geoglossomycetes	Geoglossales	Geoglossaceae	Trichoglossum	Trichoglossum hirsutum
ERR9935909_c00709_ERR9935...region001	ERR9935909_NODE_710_length_16978_cov_7.389859	Bacterial_ERR9935909_c00709_ERR9935...region001	RiPPs_3214	Singleton	11374	16978	5604	YES	['RiPP-like']	ERR9935909	RiPP-like	Bacterial	Bacteria	Unclassified	Unclassified	Unclassified	Unclassified	Unclassified	Unclassified	Pseudomonadota	Alphaproteobacteria	Unclassified	Unclassified	Unclassified	Unclassified	Eukaryota	Ascomycota	Lecanoromycetes	Caliciales	Physciaceae	Rinodina	Rinodina moziana var. moziana
SRR23143848_c06144_SRR2314...region001	SRR23143848_NODE_9133_length_7878_cov_11.435457	Bacterial_SRR23143848_c06144_SRR2314...region001	RiPPs_30795	Singleton	0	6451	6451	YES	['RiPP-like']	SRR23143848	RiPP-like	Bacterial	Bacteria	Pseudomonadota	Alphaproteobacteria	Unclassified	Unclassified	Unclassified	Unclassified	Pseudomonadota	Alphaproteobacteria	Acetobacterales	Acetobacteraceae	Unclassified	Unclassified	Eukaryota	Ascomycota	Lecanoromycetes	Teloschistales	Letrouitiaceae	Letrouitia	Letrouitia leprolyta
ERR4179391_c00712_ERR4179...region001	ERR4179391_NODE_4463_length_16793_cov_4.695262	Bacterial_ERR4179391_c00712_ERR4179...region001	RiPPs_2720	Singleton	0	9844	9844	YES	['RiPP-like']	ERR4179391	RiPP-like	Bacterial	Bacteria	Pseudomonadota	Betaproteobacteria	Burkholderiales	Unclassified	Unclassified	Unclassified	Pseudomonadota	Gammaproteobacteria	Burkholderiales	Burkholderiaceae B	Unclassified	Unclassified	Eukaryota	Ascomycota	Lecanoromycetes	Peltigerales	Peltigeraceae	Peltigera	Peltigera polydactylon
SRR16304083_c07693_SRR1630...region001	SRR16304083_NODE_13214_length_3736_cov_2.260454	Bacterial_SRR16304083_c07693_SRR1630...region001	RiPPs_16625	Not singleton	0	3736	3736	YES	['RiPP-like']	SRR16304083	RiPP-like	Bacterial	Bacteria	Unclassified	Unclassified	Unclassified	Unclassified	Unclassified	Unclassified	Cyanobacteriota	Vampirovibrionia	Obscuribacterales	Obscuribacteraceae	Unclassified	Unclassified	Eukaryota	Ascomycota	Lecanoromycetes	Lecanorales	Cladoniaceae	Cladonia	Cladonia rangiferina
SRR23143841_c23473_SRR2314...region001	SRR23143841_NODE_29874_length_3394_cov_1.383178	Bacterial_SRR23143841_c23473_SRR2314...region001	RiPPs_29863	Singleton	0	3394	3394	YES	['RiPP-like']	SRR23143841	RiPP-like	Bacterial	Bacteria	Unclassified	Unclassified	Unclassified	Unclassified	Unclassified	Unclassified	Pseudomonadota	Alphaproteobacteria	Unclassified	Unclassified	Unclassified	Unclassified	Eukaryota	Ascomycota	Lecanoromycetes	Teloschistales	Letrouitiaceae	Letrouitia	Letrouitia transgressa
SRR16304067_c07728_SRR1630...region001	SRR16304067_NODE_8376_length_3794_cov_1.648372	Bacterial_SRR16304067_c07728_SRR1630...region001	RiPPs_11230	Not singleton	0	3794	3794	YES	['RiPP-like']	SRR16304067	RiPP-like	Bacterial	Bacteria	Acidobacteriota	Terriglobia	Terriglobales	Acidobacteriaceae	Unclassified	Unclassified	Acidobacteriota	Terriglobia	Terriglobales	Acidobacteriaceae	Unclassified	Unclassified	Eukaryota	Ascomycota	Lecanoromycetes	Lecanorales	Cladoniaceae	Cladonia	Cladonia stygia
SRR19097890_c03932_SRR1909...region001	SRR19097890_NODE_4663_length_10757_cov_3.352903	Bacterial_SRR19097890_c03932_SRR1909...region001	RiPPs_27280	Singleton	0	7748	7748	YES	['RiPP-like']	SRR19097890	RiPP-like	Bacterial	Bacteria	Actinomycetota	Unclassified	Unclassified	Unclassified	Unclassified	Unclassified	Actinomycetota	Unclassified	Unclassified	Unclassified	Unclassified	Unclassified	Eukaryota	Ascomycota	Lichinomycetes	Lichinales	Lichinaceae	Lichina	Lichina confinis
SRR19097874_c09005_SRR1909...region001	SRR19097874_NODE_9512_length_6486_cov_2.330161	Bacterial_SRR19097874_c09005_SRR1909...region001	RiPPs_25530	Singleton	0	6486	6486	YES	['RiPP-like']	SRR19097874	RiPP-like	Bacterial	Bacteria	Actinomycetota	Actinomycetes	Pseudonocardiales	Pseudonocardiaceae	Actinomycetospora	Unclassified	Actinomycetota	Actinomycetia	Mycobacteriales	Pseudonocardiaceae	Actinomycetospora	Actinomycetospora succinea	Eukaryota	Ascomycota	Arthoniomycetes	Arthoniales	Lecanographaceae	Alyxoria	Alyxoria varia
SRR14721953_c00258_SRR1472...region001	SRR14721953_NODE_504_length_7960_cov_2.220474	Bacterial_SRR14721953_c00258_SRR1472...region001	RiPPs_7568	Singleton	0	7960	7960	YES	['RiPP-like']	SRR14721953	RiPP-like	Bacterial	Bacteria	Unclassified	Unclassified	Unclassified	Unclassified	Unclassified	Unclassified	Unclassified	Unclassified	Unclassified	Unclassified	Unclassified	Unclassified	Eukaryota	Ascomycota	Lecanoromycetes	Peltigerales	Pannariaceae	Pannaria	Pannaria tavaresii
SRR19097888_c07080_SRR1909...region001	SRR19097888_NODE_11195_length_7936_cov_3.666115	Bacterial_SRR19097888_c07080_SRR1909...region001	RiPPs_26947	Singleton	1612	7936	6324	YES	['RiPP-like']	SRR19097888	RiPP-like	Bacterial	Bacteria	Deinococcota	Deinococci	Unclassified	Unclassified	Unclassified	Unclassified	Unclassified	Unclassified	Unclassified	Unclassified	Unclassified	Unclassified	Eukaryota	Ascomycota	Lecanoromycetes	Acarosporales	Acarosporaceae	Caeruleum	Caeruleum heppii
SRR1531545_c02904_SRR1531...region001	SRR1531545_NODE_4615_length_3378_cov_2.216070	Bacterial_SRR1531545_c02904_SRR1531...region001	RiPPs_13250	Singleton	0	3378	3378	YES	['RiPP-like']	SRR1531545	RiPP-like	Bacterial	Bacteria	Unclassified	Unclassified	Unclassified	Unclassified	Unclassified	Unclassified	Unclassified	Unclassified	Unclassified	Unclassified	Unclassified	Unclassified	Eukaryota	Ascomycota	Lecanoromycetes	Peltigerales	Collemataceae	Leptogium	Leptogium austroamericanum
SRR19097882_c00707_SRR1909...region001	SRR19097882_NODE_881_length_42305_cov_10.240528	Bacterial_SRR19097882_c00707_SRR1909...region001	RiPPs_26169	Singleton	3576	14455	10879	NO	['RiPP-like']	SRR19097882	RiPP-like	Bacterial	Bacteria	Pseudomonadota	Betaproteobacteria	Burkholderiales	Oxalobacteraceae	Massilia	Unclassified	Pseudomonadota	Gammaproteobacteria	Burkholderiales	Burkholderiaceae	Telluria	Unclassified	Eukaryota	Ascomycota	Lichinomycetes	Lichinales	Lichinaceae	Watsoniomyces	Watsoniomyces obsoletus
SRR14722233_c03378_SRR1472...region001	SRR14722233_NODE_5163_length_3274_cov_1.391617	Bacterial_SRR14722233_c03378_SRR1472...region001	RiPPs_11823	Not singleton	0	3274	3274	YES	['RiPP-like']	SRR14722233	RiPP-like	Bacterial	Bacteria	Pseudomonadota	Alphaproteobacteria	Hyphomicrobiales	Unclassified	Unclassified	Unclassified	Pseudomonadota	Alphaproteobacteria	Rhizobiales	Unclassified	Unclassified	Unclassified	Eukaryota	Ascomycota	Arthoniomycetes	Arthoniales	Arthoniaceae	Arthonia	Arthonia ruana
SRR16304096_c18018_SRR1630...region001	SRR16304096_NODE_21665_length_3824_cov_3.174273	Bacterial_SRR16304096_c18018_SRR1630...region001	RiPPs_19046	Singleton	0	3824	3824	YES	['RiPP-like']	SRR16304096	RiPP-like	Bacterial	Bacteria	Chlamydiota	Chlamydiia	Parachlamydiales	Parachlamydiaceae	Candidatus Protochlamydia	Unclassified	Chlamydiota	Chlamydiia	Chlamydiales	Parachlamydiaceae	Unclassified	Unclassified	Eukaryota	Ascomycota	Lecanoromycetes	Lecanorales	Cladoniaceae	Cladonia	Cladonia rangiferina
SRR23143851_c11896_SRR2314...region001	SRR23143851_NODE_21001_length_5736_cov_1.960770	Bacterial_SRR23143851_c11896_SRR2314...region001	RiPPs_31229	Singleton	0	5736	5736	YES	['RiPP-like']	SRR23143851	RiPP-like	Bacterial	Bacteria	Pseudomonadota	Alphaproteobacteria	Rhodobacterales	Roseobacteraceae	Rubellimicrobium	Rubellimicrobium roseum	Pseudomonadota	Alphaproteobacteria	Rhodobacterales	Rhodobacteraceae	Rubellimicrobium	Rubellimicrobium roseum	Eukaryota	Ascomycota	Lecanoromycetes	Teloschistales	Teloschistaceae	Teloschistes	Teloschistes peruvian
SRR14722112_c01908_SRR1472...region001	SRR14722112_NODE_4549_length_4295_cov_2.322428	Bacterial_SRR14722112_c01908_SRR1472...region001	RiPPs_9353	Singleton	0	4295	4295	YES	['RiPP-like']	SRR14722112	RiPP-like	Bacterial	Bacteria	Unclassified	Unclassified	Unclassified	Unclassified	Unclassified	Unclassified	Acidobacteriota	Terriglobia	Terriglobales	Acidobacteriaceae	Unclassified	Unclassified	Eukaryota	Ascomycota	Lecanoromycetes	Peltigerales	Lobariaceae	Sticta	Sticta sp
SRR16304100_c03699_SRR1630...region001	SRR16304100_NODE_4121_length_6486_cov_3.365268	Bacterial_SRR16304100_c03699_SRR1630...region001	RiPPs_19762	Singleton	1342	6486	5144	YES	['RiPP-like']	SRR16304100	RiPP-like	Bacterial	Bacteria	Actinomycetota	Actinomycetes	Unclassified	Unclassified	Unclassified	Unclassified	Actinomycetota	Actinomycetia	Mycobacteriales	Unclassified	Unclassified	Unclassified	Eukaryota	Ascomycota	Lecanoromycetes	Lecanorales	Cladoniaceae	Cladonia	Cladonia rangiferina
SRR14721930_c00476_SRR1472...region001	SRR14721930_NODE_488_length_4943_cov_5.381011	Bacterial_SRR14721930_c00476_SRR1472...region001	RiPPs_7647	Not singleton	0	4943	4943	YES	['RiPP-like']	SRR14721930	RiPP-like	Bacterial	Bacteria	Unclassified	Unclassified	Unclassified	Unclassified	Unclassified	Unclassified	Unclassified	Unclassified	Unclassified	Unclassified	Unclassified	Unclassified	Eukaryota	Ascomycota	Lecanoromycetes	Peltigerales	Collemataceae	Leptogium	Leptogium corticola
SRR16304099_c00555_SRR1630...region001	SRR16304099_NODE_797_length_19921_cov_3.896190	Bacterial_SRR16304099_c00555_SRR1630...region001	RiPPs_11230	Not singleton	5419	16301	10882	NO	['RiPP-like']	SRR16304099	RiPP-like	Bacterial	Bacteria	Acidobacteriota	Terriglobia	Terriglobales	Acidobacteriaceae	Unclassified	Unclassified	Acidobacteriota	Terriglobia	Terriglobales	Acidobacteriaceae	Unclassified	Unclassified	Eukaryota	Ascomycota	Lecanoromycetes	Lecanorales	Cladoniaceae	Cladonia	Cladonia rangiferina
SRR19097866_c04022_SRR1909...region001	SRR19097866_NODE_12432_length_6101_cov_3.004150	Bacterial_SRR19097866_c04022_SRR1909...region001	RiPPs_23913	Singleton	0	6101	6101	YES	['RiPP-like']	SRR19097866	RiPP-like	Bacterial	Bacteria	Pseudomonadota	Alphaproteobacteria	Unclassified	Unclassified	Unclassified	Unclassified	Pseudomonadota	Alphaproteobacteria	Unclassified	Unclassified	Unclassified	Unclassified	Eukaryota	Ascomycota	Geoglossomycetes	Geoglossales	Geoglossaceae	Geoglossum	Geoglossum umbratile
SRR19097865_c00357_SRR1909...region001	SRR19097865_NODE_533_length_53233_cov_62.782978	Bacterial_SRR19097865_c00357_SRR1909...region001	RiPPs_23729	Singleton	34651	45509	10858	NO	['RiPP-like']	SRR19097865	RiPP-like	Bacterial	Bacteria	Pseudomonadota	Betaproteobacteria	Burkholderiales	Unclassified	Unclassified	Unclassified	Pseudomonadota	Gammaproteobacteria	Burkholderiales	Unclassified	Unclassified	Unclassified	Eukaryota	Ascomycota	Geoglossomycetes	Geoglossales	Geoglossaceae	Geoglossum	Geoglossum simile
SRR19097874_c02684_SRR1909...region001	SRR19097874_NODE_2983_length_17089_cov_3.348754	Bacterial_SRR19097874_c02684_SRR1909...region001	RiPPs_25441	Singleton	10138	17089	6951	YES	['RiPP-like']	SRR19097874	RiPP-like	Bacterial	Bacteria	Pseudomonadota	Alphaproteobacteria	Hyphomicrobiales	Methylobacteriaceae	Enterovirga	Enterovirga sp.	Pseudomonadota	Alphaproteobacteria	Rhizobiales	Beijerinckiaceae	Unclassified	Unclassified	Eukaryota	Ascomycota	Arthoniomycetes	Arthoniales	Lecanographaceae	Alyxoria	Alyxoria varia
SRR10277353_c01428_SRR1027...region001	SRR10277353_NODE_3183_length_5313_cov_2.982122	Bacterial_SRR10277353_c01428_SRR1027...region001	RiPPs_4231	Singleton	0	5313	5313	YES	['RiPP-like']	SRR10277353	RiPP-like	Bacterial	Bacteria	Armatimonadota	Unclassified	Unclassified	Unclassified	Unclassified	Armatimonadota bacterium	Armatimonadota	Armatimonadia	Armatimonadales	Capsulimonadaceae	JAFAZD01	JAFAZD01 sp019239955	Eukaryota	Ascomycota	Lecanoromycetes	Lecanorales	Lecanoraceae	Rhizoplaca	Rhizoplaca melanophthalma
SRR16304090_c13164_SRR1630...region001	SRR16304090_NODE_20560_length_3458_cov_1.884945	Bacterial_SRR16304090_c13164_SRR1630...region001	RiPPs_17699	Singleton	0	3458	3458	YES	['RiPP-like']	SRR16304090	RiPP-like	Bacterial	Bacteria	Unclassified	Unclassified	Unclassified	Unclassified	Unclassified	Unclassified	Planctomycetota	Planctomycetia	Isosphaerales	Isosphaeraceae	JAJYCH01	JAJYCH01 sp021778575	Eukaryota	Ascomycota	Lecanoromycetes	Lecanorales	Cladoniaceae	Cladonia	Cladonia rangiferina
SRR14721930_c00647_SRR1472...region001	SRR14721930_NODE_663_length_3923_cov_3.429017	Bacterial_SRR14721930_c00647_SRR1472...region001	RiPPs_9378	Not singleton	0	3923	3923	YES	['RiPP-like']	SRR14721930	RiPP-like	Bacterial	Bacteria	Pseudomonadota	Unclassified	Unclassified	Unclassified	Unclassified	Unclassified	Pseudomonadota	Alphaproteobacteria	Unclassified	Unclassified	Unclassified	Unclassified	Eukaryota	Ascomycota	Lecanoromycetes	Peltigerales	Collemataceae	Leptogium	Leptogium corticola
SRR14721956_c00465_SRR1472...region001	SRR14721956_NODE_3189_length_4527_cov_2.847865	Bacterial_SRR14721956_c00465_SRR1472...region001	RiPPs_7647	Not singleton	0	4527	4527	YES	['RiPP-like']	SRR14721956	RiPP-like	Bacterial	Bacteria	Unclassified	Unclassified	Unclassified	Unclassified	Unclassified	Unclassified	Unclassified	Unclassified	Unclassified	Unclassified	Unclassified	Unclassified	Eukaryota	Ascomycota	Lecanoromycetes	Lecanorales	Parmeliaceae	Parmotrema	Parmotrema ultralucens
SRR11456921_c17567_SRR1145...region001	SRR11456921_NODE_20397_length_3343_cov_2.961679	Bacterial_SRR11456921_c17567_SRR1145...region001	RiPPs_5442	Singleton	0	3343	3343	YES	['RiPP-like']	SRR11456921	RiPP-like	Bacterial	Bacteria	Pseudomonadota	Unclassified	Unclassified	Unclassified	Unclassified	Unclassified	Pseudomonadota	Gammaproteobacteria	Burkholderiales	Burkholderiaceae B	Unclassified	Unclassified	Eukaryota	Ascomycota	Lecanoromycetes	Peltigerales	Peltigeraceae	Peltigera	Peltigera evansiana
SRR23143851_c03703_SRR2314...region001	SRR23143851_NODE_7566_length_13344_cov_3.203211	Bacterial_SRR23143851_c03703_SRR2314...region001	RiPPs_31205	Not singleton	5155	13344	8189	YES	['RiPP-like']	SRR23143851	RiPP-like	Bacterial	Bacteria	Pseudomonadota	Alphaproteobacteria	Unclassified	Unclassified	Unclassified	Unclassified	Pseudomonadota	Alphaproteobacteria	Rhizobiales	Rhizobiaceae	Pseudorhizobium	Unclassified	Eukaryota	Ascomycota	Lecanoromycetes	Teloschistales	Teloschistaceae	Teloschistes	Teloschistes peruvian
SRR16304096_c12643_SRR1630...region001	SRR16304096_NODE_14860_length_4856_cov_2.679012	Bacterial_SRR16304096_c12643_SRR1630...region001	RiPPs_19014	Singleton	0	4856	4856	YES	['RiPP-like']	SRR16304096	RiPP-like	Bacterial	Bacteria	Unclassified	Unclassified	Unclassified	Unclassified	Unclassified	Unclassified	Planctomycetota	Planctomycetia	Isosphaerales	Isosphaeraceae	Unclassified	Unclassified	Eukaryota	Ascomycota	Lecanoromycetes	Lecanorales	Cladoniaceae	Cladonia	Cladonia rangiferina
SRR17413116_c01360_SRR1741...region001	SRR17413116_NODE_11238_length_4710_cov_2.593136	Bacterial_SRR17413116_c01360_SRR1741...region001	RiPPs_22036	Singleton	0	4710	4710	YES	['RiPP-like']	SRR17413116	RiPP-like	Bacterial	Bacteria	Pseudomonadota	Alphaproteobacteria	Hyphomicrobiales	Nitrobacteraceae	Bradyrhizobium	Bradyrhizobium sp.	Pseudomonadota	Alphaproteobacteria	Rhizobiales	Unclassified	Unclassified	Unclassified	Eukaryota	Ascomycota	Lecanoromycetes	Lecanorales	Lecanoraceae	Lecanora	Lecanora subintricata
SRR16304074_c01706_SRR1630...region001	SRR16304074_NODE_2100_length_18235_cov_12.036788	Bacterial_SRR16304074_c01706_SRR1630...region001	Others_14687	Singleton	0	18235	18235	YES	['other']	SRR16304074	other	Bacterial	Bacteria	Verrucomicrobiota	Unclassified	Unclassified	Unclassified	Unclassified	Unclassified	Unclassified	Unclassified	Unclassified	Unclassified	Unclassified	Unclassified	Eukaryota	Ascomycota	Lecanoromycetes	Lecanorales	Cladoniaceae	Cladonia	Cladonia rangiferina
SRR23143848_c00015_SRR2314...region001	SRR23143848_NODE_71_length_183078_cov_48.914301	Bacterial_SRR23143848_c00015_SRR2314...region001	Others_30633	Singleton	93844	134399	40555	NO	['other']	SRR23143848	other	Bacterial	Bacteria	Pseudomonadota	Alphaproteobacteria	Sphingomonadales	Unclassified	Unclassified	Unclassified	Pseudomonadota	Alphaproteobacteria	Sphingomonadales	Sphingomonadaceae	Unclassified	Unclassified	Eukaryota	Ascomycota	Lecanoromycetes	Teloschistales	Letrouitiaceae	Letrouitia	Letrouitia leprolyta
SRR14573779_c01920_SRR1457...region001	SRR14573779_NODE_6334_length_5005_cov_3.828283	Bacterial_SRR14573779_c01920_SRR1457...region001	Others_7180	Singleton	0	5005	5005	YES	['other']	SRR14573779	other	Bacterial	Bacteria	Pseudomonadota	Alphaproteobacteria	Unclassified	Unclassified	Unclassified	Unclassified	Pseudomonadota	Alphaproteobacteria	Unclassified	Unclassified	Unclassified	Unclassified	Eukaryota	Ascomycota	Lecanoromycetes	Umbilicariales	Umbilicariaceae	Lasallia	Lasallia pustulata
SRR14722140_c00760_SRR1472...region001	SRR14722140_NODE_2307_length_6624_cov_3.024286	Bacterial_SRR14722140_c00760_SRR1472...region001	Others_9911	Singleton	0	6624	6624	YES	['other']	SRR14722140	other	Bacterial	Bacteria	Unclassified	Unclassified	Unclassified	Unclassified	Unclassified	Unclassified	Unclassified	Unclassified	Unclassified	Unclassified	Unclassified	Unclassified	Eukaryota	Ascomycota	Lecanoromycetes	Lecanorales	Parmeliaceae	Platismatia	Platismatia tuckermanii
SRR11456921_c06166_SRR1145...region001	SRR11456921_NODE_8198_length_6859_cov_3.220165	Bacterial_SRR11456921_c06166_SRR1145...region001	Others_5366	Singleton	0	6859	6859	YES	['other']	SRR11456921	other	Bacterial	Bacteria	Pseudomonadota	Alphaproteobacteria	Hyphomicrobiales	Unclassified	Unclassified	Unclassified	Pseudomonadota	Alphaproteobacteria	Rhizobiales	Xanthobacteraceae	Unclassified	Unclassified	Eukaryota	Ascomycota	Lecanoromycetes	Peltigerales	Peltigeraceae	Peltigera	Peltigera evansiana
SRR23143835_c00257_SRR2314...region001	SRR23143835_NODE_450_length_60487_cov_9.123175	Bacterial_SRR23143835_c00257_SRR2314...region001	Others_28852	Singleton	409	41150	40741	NO	['other']	SRR23143835	other	Bacterial	Bacteria	Unclassified	Unclassified	Unclassified	Unclassified	Unclassified	Unclassified	Unclassified	Unclassified	Unclassified	Unclassified	Unclassified	Unclassified	Eukaryota	Ascomycota	Lecanoromycetes	Teloschistales	Teloschistaceae	Seirophora	Seirophora villosa
SRR16304080_c15710_SRR1630...region001	SRR16304080_NODE_17900_length_3936_cov_4.699663	Bacterial_SRR16304080_c15710_SRR1630...region001	Others_20247	Not singleton	0	3936	3936	YES	['other']	SRR16304080	other	Bacterial	Bacteria	Verrucomicrobiota	Verrucomicrobiae	Verrucomicrobiales	Verrucomicrobiaceae	Unclassified	Verrucomicrobiaceae bacterium	Verrucomicrobiota	Verrucomicrobiae	Chthoniobacterales	Chthoniobacteraceae	UBA695	UBA695 sp002298145	Eukaryota	Ascomycota	Lecanoromycetes	Lecanorales	Cladoniaceae	Cladonia	Cladonia rangiferina
SRR18162811_c07311_SRR1816...region001	SRR18162811_NODE_20453_length_4777_cov_2.037021	Bacterial_SRR18162811_c07311_SRR1816...region001	Others_22461	Singleton	0	4777	4777	YES	['other']	SRR18162811	other	Bacterial	Bacteria	Unclassified	Unclassified	Unclassified	Unclassified	Unclassified	Unclassified	Unclassified	Unclassified	Unclassified	Unclassified	Unclassified	Unclassified	Eukaryota	Ascomycota	Lecanoromycetes	Pezizomycotina incertae sedis	Pezizomycotina incertae sedis	Bachmanniomyces	Bachmanniomyces sp. S44760
SRR23143845_c03082_SRR2314...region001	SRR23143845_NODE_7191_length_8145_cov_2.944472	Bacterial_SRR23143845_c03082_SRR2314...region001	Others_30501	Singleton	0	8145	8145	YES	['other']	SRR23143845	other	Bacterial	Bacteria	Actinomycetota	Unclassified	Unclassified	Unclassified	Unclassified	Unclassified	Actinomycetota	Unclassified	Unclassified	Unclassified	Unclassified	Unclassified	Eukaryota	Ascomycota	Lecanoromycetes	Teloschistales	Teloschistaceae	Xanthoria	Xanthoria steineri
SRR23143849_c01316_SRR2314...region001	SRR23143849_NODE_1697_length_6087_cov_3.323627	Bacterial_SRR23143849_c01316_SRR2314...region001	Others_30937	Singleton	0	6087	6087	YES	['other']	SRR23143849	other	Bacterial	Bacteria	Unclassified	Unclassified	Unclassified	Unclassified	Unclassified	Unclassified	Actinomycetota	Unclassified	Unclassified	Unclassified	Unclassified	Unclassified	Eukaryota	Ascomycota	Lecanoromycetes	Teloschistales	Letrouitiaceae	Letrouitia	Letrouitia transgressa
SRR14722159_c00933_SRR1472...region001	SRR14722159_NODE_5404_length_3395_cov_2.068716	Bacterial_SRR14722159_c00933_SRR1472...region001	Others_10470	Singleton	0	3395	3395	YES	['other']	SRR14722159	other	Bacterial	Bacteria	Unclassified	Unclassified	Unclassified	Unclassified	Unclassified	Unclassified	Unclassified	Unclassified	Unclassified	Unclassified	Unclassified	Unclassified	Eukaryota	Ascomycota	Lecanoromycetes	Pertusariales	Ochrolechiaceae	Ochrolechia	Ochrolechia arborea
SRR14722176_c05226_SRR1472...region001	SRR14722176_NODE_6963_length_7006_cov_4.460240	Bacterial_SRR14722176_c05226_SRR1472...region001	Others_11082	Singleton	0	7006	7006	YES	['other']	SRR14722176	other	Bacterial	Bacteria	Bacillota	Unclassified	Unclassified	Unclassified	Unclassified	Unclassified	Unclassified	Unclassified	Unclassified	Unclassified	Unclassified	Unclassified	Eukaryota	Ascomycota	Lecanoromycetes	Teloschistales	Teloschistaceae	Xanthocarpia	Xanthocarpia feracissima
SRR19763067_c00758_SRR1976...region001	SRR19763067_NODE_1681_length_10702_cov_4.959895	Bacterial_SRR19763067_c00758_SRR1976...region001	Others_28096	Singleton	0	10702	10702	YES	['other']	SRR19763067	other	Bacterial	Bacteria	Unclassified	Unclassified	Unclassified	Unclassified	Unclassified	Unclassified	Unclassified	Unclassified	Unclassified	Unclassified	Unclassified	Unclassified	Eukaryota	Ascomycota	Lecanoromycetes	Lecanorales	Parmeliaceae	Xanthoparmelia	Xanthoparmelia mexicana
SRR5947236_c00495_SRR5947...region001	SRR5947236_NODE_2303_length_26959_cov_4.190425	Bacterial_SRR5947236_c00495_SRR5947...region001	Others_31469	Singleton	0	26959	26959	YES	['other']	SRR5947236	other	Bacterial	Bacteria	Unclassified	Unclassified	Unclassified	Unclassified	Unclassified	Unclassified	Unclassified	Unclassified	Unclassified	Unclassified	Unclassified	Unclassified	Eukaryota	Ascomycota	Lecanoromycetes	Peltigerales	Lobariaceae	Lobaria	Lobaria pulmonaria
SRR16304074_c00690_SRR1630...region001	SRR16304074_NODE_994_length_31172_cov_11.313201	Bacterial_SRR16304074_c00690_SRR1630...region001	Others_14643	Not singleton	552	31172	30620	YES	['other']	SRR16304074	other	Bacterial	Bacteria	Unclassified	Unclassified	Unclassified	Unclassified	Unclassified	Unclassified	Unclassified	Unclassified	Unclassified	Unclassified	Unclassified	Unclassified	Eukaryota	Ascomycota	Lecanoromycetes	Lecanorales	Cladoniaceae	Cladonia	Cladonia rangiferina
SRR16304066_c00462_SRR1630...region001	SRR16304066_NODE_881_length_27884_cov_4.799403	Bacterial_SRR16304066_c00462_SRR1630...region001	Others_13580	Singleton	4859	27884	23025	YES	['other']	SRR16304066	other	Bacterial	Bacteria	Unclassified	Unclassified	Unclassified	Unclassified	Unclassified	Unclassified	Verrucomicrobiota	Unclassified	Unclassified	Unclassified	Unclassified	Unclassified	Eukaryota	Ascomycota	Lecanoromycetes	Lecanorales	Cladoniaceae	Cladonia	Cladonia stygia
SRR14722242_c04679_SRR1472...region001	SRR14722242_NODE_6908_length_4051_cov_2.209612	Bacterial_SRR14722242_c04679_SRR1472...region001	Others_12040	Singleton	0	4051	4051	YES	['other']	SRR14722242	other	Bacterial	Bacteria	Actinomycetota	Actinomycetes	Unclassified	Unclassified	Unclassified	Unclassified	Actinomycetota	Actinomycetia	Unclassified	Unclassified	Unclassified	Unclassified	Eukaryota	Ascomycota	Lecanoromycetes	Pertusariales	Pertusariaceae	Pseudosagedia	Pseudosagedia sp
SRR23143845_c07325_SRR2314...region001	SRR23143845_NODE_17196_length_4478_cov_2.848216	Bacterial_SRR23143845_c07325_SRR2314...region001	Others_30536	Singleton	0	4478	4478	YES	['other']	SRR23143845	other	Bacterial	Bacteria	Unclassified	Unclassified	Unclassified	Unclassified	Unclassified	Unclassified	Actinomycetota	Actinomycetia	Unclassified	Unclassified	Unclassified	Unclassified	Eukaryota	Ascomycota	Lecanoromycetes	Teloschistales	Teloschistaceae	Xanthoria	Xanthoria steineri
SRR19097867_c13697_SRR1909...region001	SRR19097867_NODE_33628_length_3301_cov_3.394231	Bacterial_SRR19097867_c13697_SRR1909...region001	Others_24220	Singleton	0	3301	3301	YES	['other']	SRR19097867	other	Bacterial	Bacteria	Unclassified	Unclassified	Unclassified	Unclassified	Unclassified	Unclassified	Unclassified	Unclassified	Unclassified	Unclassified	Unclassified	Unclassified	Eukaryota	Ascomycota	Ascomycetes	Thelocarpales	Thelocarpaceae	Thelocarpon	Thelocarpon superellum
SRR16304070_c03469_SRR1630...region001	SRR16304070_NODE_3902_length_8876_cov_4.097625	Bacterial_SRR16304070_c03469_SRR1630...region001	Others_14208	Singleton	0	8876	8876	YES	['other']	SRR16304070	other	Bacterial	Bacteria	Unclassified	Unclassified	Unclassified	Unclassified	Unclassified	Unclassified	Unclassified	Unclassified	Unclassified	Unclassified	Unclassified	Unclassified	Eukaryota	Ascomycota	Lecanoromycetes	Lecanorales	Cladoniaceae	Cladonia	Cladonia rangiferina
SRR16304113_c01003_SRR1630...region001	SRR16304113_NODE_1023_length_21769_cov_33.784944	Bacterial_SRR16304113_c01003_SRR1630...region001	Others_21544	Singleton	0	21769	21769	YES	['other']	SRR16304113	other	Bacterial	Bacteria	Unclassified	Unclassified	Unclassified	Unclassified	Unclassified	Unclassified	Unclassified	Unclassified	Unclassified	Unclassified	Unclassified	Unclassified	Eukaryota	Ascomycota	Lecanoromycetes	Lecanorales	Cladoniaceae	Cladonia	Cladonia rangiferina
SRR16304076_c07672_SRR1630...region001	SRR16304076_NODE_10040_length_4213_cov_3.130803	Bacterial_SRR16304076_c07672_SRR1630...region001	#N/A	#N/A	0	4213	4213	YES	['other']	SRR16304076	other	Bacterial	Bacteria	Unclassified	Unclassified	Unclassified	Unclassified	Unclassified	Unclassified	Unclassified	Unclassified	Unclassified	Unclassified	Unclassified	Unclassified	Eukaryota	Ascomycota	Lecanoromycetes	Lecanorales	Cladoniaceae	Cladonia	Cladonia arbuscula
SRR14722233_c00722_SRR1472...region001	SRR14722233_NODE_1763_length_7207_cov_2.613043	Bacterial_SRR14722233_c00722_SRR1472...region001	Others_11811	Not singleton	0	7207	7207	YES	['other']	SRR14722233	other	Bacterial	Bacteria	Unclassified	Unclassified	Unclassified	Unclassified	Unclassified	Unclassified	Unclassified	Unclassified	Unclassified	Unclassified	Unclassified	Unclassified	Eukaryota	Ascomycota	Arthoniomycetes	Arthoniales	Arthoniaceae	Arthonia	Arthonia ruana
SRR19763067_c00044_SRR1976...region001	SRR19763067_NODE_212_length_51615_cov_7.575465	Bacterial_SRR19763067_c00044_SRR1976...region001	Others_28082	Singleton	0	40005	40005	YES	['other']	SRR19763067	other	Bacterial	Bacteria	Pseudomonadota	Alphaproteobacteria	Sphingomonadales	Sphingomonadaceae	Unclassified	Unclassified	Pseudomonadota	Alphaproteobacteria	Sphingomonadales	Sphingomonadaceae	Unclassified	Unclassified	Eukaryota	Ascomycota	Lecanoromycetes	Lecanorales	Parmeliaceae	Xanthoparmelia	Xanthoparmelia mexicana
SRR19097878_c02227_SRR1909...region001	SRR19097878_NODE_4282_length_9955_cov_17.291962	Bacterial_SRR19097878_c02227_SRR1909...region001	Others_25693	Singleton	0	9955	9955	YES	['other']	SRR19097878	other	Bacterial	Bacteria	Pseudomonadota	Unclassified	Unclassified	Unclassified	Unclassified	Unclassified	Pseudomonadota	Alphaproteobacteria	Acetobacterales	Acetobacteraceae	Unclassified	Unclassified	Eukaryota	Ascomycota	Candelariomycetes	Candelariales	Pycnoraceae	Pycnora	Pycnora praestabilis
SRR14722081_c00458_SRR1472...region001	SRR14722081_NODE_1574_length_10544_cov_2.384733	Bacterial_SRR14722081_c00458_SRR1472...region001	Others_6664	Not singleton	0	10544	10544	YES	['other']	SRR14722081	other	Bacterial	Bacteria	Unclassified	Unclassified	Unclassified	Unclassified	Unclassified	Unclassified	Unclassified	Unclassified	Unclassified	Unclassified	Unclassified	Unclassified	Eukaryota	Ascomycota	Lecanoromycetes	Caliciales	Physciaceae	Heterodermia	Heterodermia appalachiensis
SRR14722042_c00910_SRR1472...region001	SRR14722042_NODE_2394_length_8625_cov_4.791764	Bacterial_SRR14722042_c00910_SRR1472...region001	Others_8303	Singleton	0	8625	8625	YES	['other']	SRR14722042	other	Bacterial	Bacteria	Pseudomonadota	Alphaproteobacteria	Sphingomonadales	Sphingomonadaceae	Sphingomonas	Unclassified	Pseudomonadota	Alphaproteobacteria	Unclassified	Unclassified	Unclassified	Unclassified	Eukaryota	Ascomycota	Lecanoromycetes	Lecanorales	Lecanoraceae	Scoliciosporum	Scoliciosporum umbrinum
SRR16304069_c00420_SRR1630...region001	SRR16304069_NODE_725_length_36101_cov_10.352071	Bacterial_SRR16304069_c00420_SRR1630...region001	Others_14037	Singleton	13055	36101	23046	YES	['other']	SRR16304069	other	Bacterial	Bacteria	Unclassified	Unclassified	Unclassified	Unclassified	Unclassified	Unclassified	Unclassified	Unclassified	Unclassified	Unclassified	Unclassified	Unclassified	Eukaryota	Ascomycota	Lecanoromycetes	Lecanorales	Cladoniaceae	Cladonia	Cladonia submitis
SRR13685145_c01424_SRR1368...region001	SRR13685145_NODE_3366_length_5880_cov_2.440806	Bacterial_SRR13685145_c01424_SRR1368...region001	Others_6664	Not singleton	0	5880	5880	YES	['other']	SRR13685145	other	Bacterial	Bacteria	Unclassified	Unclassified	Unclassified	Unclassified	Unclassified	Unclassified	Unclassified	Unclassified	Unclassified	Unclassified	Unclassified	Unclassified	Eukaryota	Ascomycota	Lecanoromycetes	Caliciales	Physciaceae	Heterodermia	Heterodermia appalachiensis
SRR13685160_c00948_SRR1368...region001	SRR13685160_NODE_1917_length_6404_cov_2.523945	Bacterial_SRR13685160_c00948_SRR1368...region001	Others_6909	Not singleton	0	6404	6404	YES	['other']	SRR13685160	other	Bacterial	Bacteria	Verrucomicrobiota	Unclassified	Unclassified	Unclassified	Unclassified	Unclassified	Verrucomicrobiota	Verrucomicrobiae	Chthoniobacterales	SZAS-18	CAHJWO01	CAHJWO01 sp903642295	Eukaryota	Ascomycota	Arthoniomycetes	Arthoniales	Arthoniaceae	Arthothelium	Arthothelium ruanum
SRR16304075_c09277_SRR1630...region001	SRR16304075_NODE_11256_length_5276_cov_4.114445	Bacterial_SRR16304075_c09277_SRR1630...region001	Others_20247	Not singleton	0	5276	5276	YES	['other']	SRR16304075	other	Bacterial	Bacteria	Verrucomicrobiota	Verrucomicrobiae	Verrucomicrobiales	Verrucomicrobiaceae	Unclassified	Verrucomicrobiaceae bacterium	Verrucomicrobiota	Verrucomicrobiae	Chthoniobacterales	Chthoniobacteraceae	UBA695	UBA695 sp002298145	Eukaryota	Ascomycota	Lecanoromycetes	Lecanorales	Cladoniaceae	Cladonia	Cladonia rangiferina
SRR16304076_c02566_SRR1630...region001	SRR16304076_NODE_3726_length_8502_cov_2.290445	Bacterial_SRR16304076_c02566_SRR1630...region001	Others_20247	Not singleton	0	8502	8502	YES	['other']	SRR16304076	other	Bacterial	Bacteria	Verrucomicrobiota	Verrucomicrobiae	Verrucomicrobiales	Verrucomicrobiaceae	Unclassified	Verrucomicrobiaceae bacterium	Verrucomicrobiota	Verrucomicrobiae	Chthoniobacterales	Chthoniobacteraceae	UBA695	UBA695 sp002298145	Eukaryota	Ascomycota	Lecanoromycetes	Lecanorales	Cladoniaceae	Cladonia	Cladonia arbuscula
SRR13685160_c00730_SRR1368...region001	SRR13685160_NODE_1632_length_7207_cov_2.613043	Bacterial_SRR13685160_c00730_SRR1368...region001	Others_11811	Not singleton	0	7207	7207	YES	['other']	SRR13685160	other	Bacterial	Bacteria	Unclassified	Unclassified	Unclassified	Unclassified	Unclassified	Unclassified	Unclassified	Unclassified	Unclassified	Unclassified	Unclassified	Unclassified	Eukaryota	Ascomycota	Arthoniomycetes	Arthoniales	Arthoniaceae	Arthothelium	Arthothelium ruanum
SRR14722230_c00127_SRR1472...region001	SRR14722230_NODE_161_length_31775_cov_5.115307	Bacterial_SRR14722230_c00127_SRR1472...region001	Others_6833	Not singleton	0	31775	31775	YES	['other']	SRR14722230	other	Bacterial	Bacteria	Pseudomonadota	Alphaproteobacteria	Sphingomonadales	Sphingomonadaceae	Unclassified	Unclassified	Pseudomonadota	Alphaproteobacteria	Sphingomonadales	Sphingomonadaceae	Unclassified	Unclassified	Eukaryota	Ascomycota	Lecanoromycetes	Peltigerales	Coccocarpiaceae	Coccocarpia	Coccocarpia palmicola
SRR23143835_c05002_SRR2314...region001	SRR23143835_NODE_8310_length_11016_cov_2.934363	Bacterial_SRR23143835_c05002_SRR2314...region001	Others_28957	Singleton	0	11016	11016	YES	['other']	SRR23143835	other	Bacterial	Bacteria	Unclassified	Unclassified	Unclassified	Unclassified	Unclassified	Unclassified	Actinomycetota	Rubrobacteria	Rubrobacterales	Rubrobacteraceae	Rubrobacter D	Rubrobacter D sp902812425	Eukaryota	Ascomycota	Lecanoromycetes	Teloschistales	Teloschistaceae	Seirophora	Seirophora villosa
SRR16304079_c00649_SRR1630...region001	SRR16304079_NODE_811_length_52047_cov_8.496941	Bacterial_SRR16304079_c00649_SRR1630...region001	Others_14643	Not singleton	17578	52047	34469	YES	['other']	SRR16304079	other	Bacterial	Bacteria	Unclassified	Unclassified	Unclassified	Unclassified	Unclassified	Unclassified	Unclassified	Unclassified	Unclassified	Unclassified	Unclassified	Unclassified	Eukaryota	Ascomycota	Lecanoromycetes	Lecanorales	Cladoniaceae	Cladonia	Cladonia rangiferina
SRR16304087_c09370_SRR1630...region001	SRR16304087_NODE_9975_length_4281_cov_2.731446	Bacterial_SRR16304087_c09370_SRR1630...region001	Others_17155	Singleton	0	4281	4281	YES	['other']	SRR16304087	other	Bacterial	Unclassified	Unclassified	Unclassified	Unclassified	Unclassified	Unclassified	Unclassified	Unclassified	Unclassified	Unclassified	Unclassified	Unclassified	Unclassified	Eukaryota	Ascomycota	Lecanoromycetes	Lecanorales	Cladoniaceae	Cladonia	Cladonia rangiferina
SRR16304079_c08555_SRR1630...region001	SRR16304079_NODE_8864_length_7928_cov_3.654439	Bacterial_SRR16304079_c08555_SRR1630...region001	Others_21610	Not singleton	0	7928	7928	YES	['other']	SRR16304079	other	Bacterial	Bacteria	Kiritimatiellota	Kiritimatiellia	Unclassified	Unclassified	Unclassified	Kiritimatiellia bacterium	Actinomycetota	Unclassified	Unclassified	Unclassified	Unclassified	Unclassified	Eukaryota	Ascomycota	Lecanoromycetes	Lecanorales	Cladoniaceae	Cladonia	Cladonia rangiferina
SRR14722233_c00935_SRR1472...region001	SRR14722233_NODE_2060_length_6404_cov_2.636795	Bacterial_SRR14722233_c00935_SRR1472...region001	Others_6909	Not singleton	0	6404	6404	YES	['other']	SRR14722233	other	Bacterial	Bacteria	Verrucomicrobiota	Unclassified	Unclassified	Unclassified	Unclassified	Unclassified	Verrucomicrobiota	Verrucomicrobiae	Chthoniobacterales	SZAS-18	CAHJWO01	CAHJWO01 sp903642295	Eukaryota	Ascomycota	Arthoniomycetes	Arthoniales	Arthoniaceae	Arthonia	Arthonia ruana
SRR14722191_c00026_SRR1472...region001	SRR14722191_NODE_191_length_21211_cov_3.613277	Bacterial_SRR14722191_c00026_SRR1472...region001	Others_11359	Singleton	0	21211	21211	YES	['other']	SRR14722191	other	Bacterial	Bacteria	Verrucomicrobiota	Unclassified	Unclassified	Unclassified	Unclassified	Unclassified	Verrucomicrobiota	Verrucomicrobiae	Chthoniobacterales	Chthoniobacteraceae	UBA695	UBA695 sp002298145	Eukaryota	Ascomycota	Lecanoromycetes	Pertusariales	Pertusariaceae	Pertusaria	Pertusaria macounii
SRR11456913_c10311_SRR1145...region001	SRR11456913_NODE_17926_length_4120_cov_1.879951	Bacterial_SRR11456913_c10311_SRR1145...region001	Others_20247	Not singleton	0	4120	4120	YES	['other']	SRR11456913	other	Bacterial	Bacteria	Actinomycetota	Actinomycetes	Unclassified	Unclassified	Unclassified	Unclassified	Verrucomicrobiota	Verrucomicrobiae	Chthoniobacterales	Chthoniobacteraceae	UBA695	UBA695 sp002298145	Eukaryota	Ascomycota	Lecanoromycetes	Peltigerales	Peltigeraceae	Peltigera	Peltigera malacea
SRR16304087_c01961_SRR1630...region001	SRR16304087_NODE_2210_length_16530_cov_4.592901	Bacterial_SRR16304087_c01961_SRR1630...region001	Others_17067	Singleton	0	16530	16530	YES	['other']	SRR16304087	other	Bacterial	Bacteria	Unclassified	Unclassified	Unclassified	Unclassified	Unclassified	Unclassified	Verrucomicrobiota	Verrucomicrobiae	Chthoniobacterales	Chthoniobacteraceae	UBA695	Unclassified	Eukaryota	Ascomycota	Lecanoromycetes	Lecanorales	Cladoniaceae	Cladonia	Cladonia rangiferina
SRR19097873_c19173_SRR1909...region001	SRR19097873_NODE_22277_length_5881_cov_5.191420	Bacterial_SRR19097873_c19173_SRR1909...region001	Others_25127	Singleton	0	5881	5881	YES	['other']	SRR19097873	other	Bacterial	Bacteria	Unclassified	Unclassified	Unclassified	Unclassified	Unclassified	Unclassified	Unclassified	Unclassified	Unclassified	Unclassified	Unclassified	Unclassified	Eukaryota	Ascomycota	Ascomycetes	Thelocarpales	Thelocarpaceae	Thelocarpon	Thelocarpon impressellum
SRR14722068_c00355_SRR1472...region001	SRR14722068_NODE_2672_length_4850_cov_1.733920	Bacterial_SRR14722068_c00355_SRR1472...region001	Others_8714	Singleton	0	4850	4850	YES	['other']	SRR14722068	other	Bacterial	Bacteria	Actinomycetota	Unclassified	Unclassified	Unclassified	Unclassified	Unclassified	Actinomycetota	Actinomycetia	Unclassified	Unclassified	Unclassified	Unclassified	Eukaryota	Ascomycota	Lecanoromycetes	Lecanorales	Parmeliaceae	Parmotrema	Parmotrema neotropicum
SRR16304096_c01461_SRR1630...region001	SRR16304096_NODE_1743_length_20561_cov_5.284661	Bacterial_SRR16304096_c01461_SRR1630...region001	Others_18898	Singleton	0	20561	20561	YES	['other']	SRR16304096	other	Bacterial	Bacteria	Unclassified	Unclassified	Unclassified	Unclassified	Unclassified	Unclassified	Unclassified	Unclassified	Unclassified	Unclassified	Unclassified	Unclassified	Eukaryota	Ascomycota	Lecanoromycetes	Lecanorales	Cladoniaceae	Cladonia	Cladonia rangiferina
SRR16304113_c04393_SRR1630...region001	SRR16304113_NODE_5289_length_8228_cov_4.926635	Bacterial_SRR16304113_c04393_SRR1630...region001	Others_21610	Not singleton	0	8228	8228	YES	['other']	SRR16304113	other	Bacterial	Bacteria	Verrucomicrobiota	Verrucomicrobiae	Unclassified	Unclassified	Unclassified	Verrucomicrobiae bacterium	Actinomycetota	Unclassified	Unclassified	Unclassified	Unclassified	Unclassified	Eukaryota	Ascomycota	Lecanoromycetes	Lecanorales	Cladoniaceae	Cladonia	Cladonia rangiferina
SRR14722098_c00113_SRR1472...region001	SRR14722098_NODE_257_length_27480_cov_3.699741	Bacterial_SRR14722098_c00113_SRR1472...region001	Others_9174	Singleton	0	27480	27480	YES	['other']	SRR14722098	other	Bacterial	Bacteria	Unclassified	Unclassified	Unclassified	Unclassified	Unclassified	Unclassified	Unclassified	Unclassified	Unclassified	Unclassified	Unclassified	Unclassified	Eukaryota	Ascomycota	Lecanoromycetes	Acarosporales	Acarosporaceae	Acarospora	Acarospora sinopica
SRR16304079_c00515_SRR1630...region001	SRR16304079_NODE_666_length_58255_cov_46.968510	Bacterial_SRR16304079_c00515_SRR1630...region001	Others_14643	Not singleton	0	40173	40173	YES	['other']	SRR16304079	other	Bacterial	Bacteria	Unclassified	Unclassified	Unclassified	Unclassified	Unclassified	Unclassified	Verrucomicrobiota	Verrucomicrobiae	Chthoniobacterales	Unclassified	Unclassified	Unclassified	Eukaryota	Ascomycota	Lecanoromycetes	Lecanorales	Cladoniaceae	Cladonia	Cladonia rangiferina
SRR16304082_c06981_SRR1630...region001	SRR16304082_NODE_7339_length_6635_cov_4.023330	Bacterial_SRR16304082_c06981_SRR1630...region001	Others_16446	Singleton	0	6635	6635	YES	['other']	SRR16304082	other	Bacterial	Bacteria	Pseudomonadota	Gammaproteobacteria	Xanthomonadales	Rhodanobacteraceae	Dyella	Dyella mobilis	Actinomycetota	Unclassified	Unclassified	Unclassified	Unclassified	Unclassified	Eukaryota	Ascomycota	Lecanoromycetes	Lecanorales	Cladoniaceae	Cladonia	Cladonia rangiferina
SRR5947237_c01303_SRR5947...region001	SRR5947237_NODE_2624_length_27937_cov_8.883776	Bacterial_SRR5947237_c01303_SRR5947...region001	Others_31705	Singleton	0	27937	27937	YES	['other']	SRR5947237	other	Bacterial	Bacteria	Unclassified	Unclassified	Unclassified	Unclassified	Unclassified	Unclassified	Verrucomicrobiota	Verrucomicrobiae	Unclassified	Unclassified	Unclassified	Unclassified	Eukaryota	Ascomycota	Lecanoromycetes	Peltigerales	Lobariaceae	Lobaria	Lobaria pulmonaria
SAMEA3646771_c00311_SAMEA36...region001	SAMEA3646771_NODE_956_length_35348_cov_8.810104	Bacterial_SAMEA3646771_c00311_SAMEA36...region001	Others_3286	Singleton	7366	35348	27982	YES	['other']	SAMEA3646771	other	Bacterial	Bacteria	Pseudomonadota	Alphaproteobacteria	Unclassified	Unclassified	Unclassified	Unclassified	Pseudomonadota	Alphaproteobacteria	Unclassified	Unclassified	Unclassified	Unclassified	Eukaryota	Ascomycota	Lecanoromycetes	Umbilicariales	Umbilicariaceae	Lasallia	Lasallia pustulata
SRR14722212_c00209_SRR1472...region001	SRR14722212_NODE_1679_length_7604_cov_3.901687	Bacterial_SRR14722212_c00209_SRR1472...region001	Others_11442	Singleton	0	7604	7604	YES	['other']	SRR14722212	other	Bacterial	Bacteria	Unclassified	Unclassified	Unclassified	Unclassified	Unclassified	Unclassified	Verrucomicrobiota	Verrucomicrobiae	Chthoniobacterales	Chthoniobacteraceae	UBA695	UBA695 sp002298145	Eukaryota	Ascomycota	Lecanoromycetes	Pertusariales	Pertusariaceae	Pertusaria	Pertusaria paratuberculifera
SRR16304074_c09181_SRR1630...region001	SRR16304074_NODE_9729_length_5101_cov_3.879976	Bacterial_SRR16304074_c09181_SRR1630...region001	Others_14857	Not singleton	0	5101	5101	YES	['other']	SRR16304074	other	Bacterial	Bacteria	Verrucomicrobiota	Opitutae	Opitutales	Opitutaceae	Unclassified	Opitutaceae bacterium EW11	Verrucomicrobiota	Verrucomicrobiae	Opitutales	Opitutaceae	EW11	EW11 sp003054665	Eukaryota	Ascomycota	Lecanoromycetes	Lecanorales	Cladoniaceae	Cladonia	Cladonia rangiferina
SRR16304103_c02128_SRR1630...region001	SRR16304103_NODE_2710_length_13055_cov_17.336184	Bacterial_SRR16304103_c02128_SRR1630...region001	Others_20247	Not singleton	0	13055	13055	YES	['other']	SRR16304103	other	Bacterial	Bacteria	Verrucomicrobiota	Verrucomicrobiae	Verrucomicrobiales	Verrucomicrobiaceae	Unclassified	Unclassified	Verrucomicrobiota	Verrucomicrobiae	Chthoniobacterales	Chthoniobacteraceae	UBA695	UBA695 sp002298145	Eukaryota	Ascomycota	Lecanoromycetes	Lecanorales	Cladoniaceae	Cladonia	Cladonia rangiferina
SRR16304075_c00177_SRR1630...region001	SRR16304075_NODE_213_length_49729_cov_6.921191	Bacterial_SRR16304075_c00177_SRR1630...region001	Others_14857	Not singleton	17958	49729	31771	YES	['other']	SRR16304075	other	Bacterial	Bacteria	Unclassified	Unclassified	Unclassified	Unclassified	Unclassified	Unclassified	Verrucomicrobiota	Verrucomicrobiae	Unclassified	Unclassified	Unclassified	Unclassified	Eukaryota	Ascomycota	Lecanoromycetes	Lecanorales	Cladoniaceae	Cladonia	Cladonia rangiferina
SRR14722176_c14317_SRR1472...region001	SRR14722176_NODE_18316_length_3375_cov_2.171316	Bacterial_SRR14722176_c14317_SRR1472...region001	Others_11158	Singleton	0	3375	3375	YES	['other']	SRR14722176	other	Bacterial	Bacteria	Unclassified	Unclassified	Unclassified	Unclassified	Unclassified	Unclassified	Unclassified	Unclassified	Unclassified	Unclassified	Unclassified	Unclassified	Eukaryota	Ascomycota	Lecanoromycetes	Teloschistales	Teloschistaceae	Xanthocarpia	Xanthocarpia feracissima
SRR13685156_c00124_SRR1368...region001	SRR13685156_NODE_149_length_31775_cov_5.110922	Bacterial_SRR13685156_c00124_SRR1368...region001	Others_6833	Not singleton	0	31775	31775	YES	['other']	SRR13685156	other	Bacterial	Bacteria	Pseudomonadota	Alphaproteobacteria	Sphingomonadales	Sphingomonadaceae	Unclassified	Unclassified	Pseudomonadota	Alphaproteobacteria	Sphingomonadales	Sphingomonadaceae	Unclassified	Unclassified	Eukaryota	Ascomycota	Lecanoromycetes	Peltigerales	Coccocarpiaceae	Coccocarpia	Coccocarpia palmicola
SRR23143829_c05494_SRR2314...region001	SRR23143829_NODE_9777_length_3029_cov_11.350271	Bacterial_SRR23143829_c05494_SRR2314...region001	Terpene_28573	Singleton	0	3029	3029	YES	['terpene']	SRR23143829	terpene	Bacterial	Bacteria	Actinomycetota	Rubrobacteria	Rubrobacterales	Rubrobacteraceae	Unclassified	Unclassified	Actinomycetota	Rubrobacteria	Rubrobacterales	Rubrobacteraceae	Unclassified	Unclassified	Eukaryota	Ascomycota	Lecanoromycetes	Teloschistales	Teloschistaceae	Caloplaca	Caloplaca ligustica lichen thallus LIQ85CALI
SRR19097869_c00917_SRR1909...region001	SRR19097869_NODE_2664_length_15900_cov_5.451431	Bacterial_SRR19097869_c00917_SRR1909...region001	Terpene_24417	Singleton	0	15900	15900	YES	['terpene']	SRR19097869	terpene	Bacterial	Bacteria	Cyanobacteriota	Cyanophyceae	Unclassified	Unclassified	Unclassified	Unclassified	Cyanobacteriota	Cyanobacteriia	Cyanobacteriales	Unclassified	Unclassified	Unclassified	Eukaryota	Ascomycota	Candelariomycetes	Candelariales	Candelariaceae	Candelina	Candelina mexicana
SRR14766325_c06506_SRR1476...region001	SRR14766325_NODE_11673_length_3553_cov_3.777618	Bacterial_SRR14766325_c06506_SRR1476...region001	Terpene_623	Not singleton	0	3553	3553	YES	['terpene']	SRR14766325	terpene	Bacterial	Bacteria	Unclassified	Unclassified	Unclassified	Unclassified	Unclassified	Unclassified	Unclassified	Unclassified	Unclassified	Unclassified	Unclassified	Unclassified	Eukaryota	Ascomycota	Lecanoromycetes	Peltigerales	Peltigeraceae	Peltigera	Peltigera leucophlebia
SRR19097890_c03167_SRR1909...region001	SRR19097890_NODE_3819_length_13198_cov_42.701776	Bacterial_SRR19097890_c03167_SRR1909...region001	Terpene_27272	Singleton	0	10980	10980	YES	['terpene']	SRR19097890	terpene	Bacterial	Bacteria	Chloroflexota	Unclassified	Unclassified	Unclassified	Unclassified	Unclassified	Chloroflexota	Chloroflexia	Chloroflexales	Unclassified	Unclassified	Unclassified	Eukaryota	Ascomycota	Lichinomycetes	Lichinales	Lichinaceae	Lichina	Lichina confinis
SRR14722143_c01385_SRR1472...region001	SRR14722143_NODE_2495_length_4161_cov_6.103575	Bacterial_SRR14722143_c01385_SRR1472...region001	Terpene_9968	Singleton	0	4161	4161	YES	['terpene']	SRR14722143	terpene	Bacterial	Bacteria	Verrucomicrobiota	Unclassified	Unclassified	Unclassified	Unclassified	Verrucomicrobiota bacterium	Verrucomicrobiota	Verrucomicrobiae	Chthoniobacterales	SZAS-18	CAHJWO01	CAHJWO01 sp903642295	Eukaryota	Ascomycota	Arthoniomycetes	Arthoniales	Lecanographaceae	Zwackhia	Zwackhia viridis
SRR5947236_c06124_SRR5947...region001	SRR5947236_NODE_10541_length_4516_cov_17.648795	Bacterial_SRR5947236_c06124_SRR5947...region001	Terpene_9202	Not singleton	0	4516	4516	YES	['terpene']	SRR5947236	terpene	Bacterial	Bacteria	Cyanobacteriota	Cyanophyceae	Unclassified	Unclassified	Unclassified	Unclassified	Cyanobacteriota	Cyanobacteriia	Cyanobacteriales	Unclassified	Unclassified	Unclassified	Eukaryota	Ascomycota	Lecanoromycetes	Peltigerales	Lobariaceae	Lobaria	Lobaria pulmonaria
SRR11470009_c01400_SRR1147...region001	SRR11470009_NODE_5291_length_3816_cov_2.337791	Bacterial_SRR11470009_c01400_SRR1147...region001	Terpene_5718	Singleton	0	3816	3816	YES	['terpene']	SRR11470009	terpene	Bacterial	Bacteria	Unclassified	Unclassified	Unclassified	Unclassified	Unclassified	Unclassified	Unclassified	Unclassified	Unclassified	Unclassified	Unclassified	Unclassified	Eukaryota	Ascomycota	Lecanoromycetes	Peltigerales	Peltigeraceae	Peltigera	Peltigera hymenina
SRR11456913_c11692_SRR1145...region001	SRR11456913_NODE_19773_length_3747_cov_1.383532	Bacterial_SRR11456913_c11692_SRR1145...region001	Terpene_4661	Singleton	0	3747	3747	YES	['terpene']	SRR11456913	terpene	Bacterial	Bacteria	Cyanobacteriota	Cyanophyceae	Nostocales	Nostocaceae	Unclassified	Unclassified	Cyanobacteriota	Cyanobacteriia	Cyanobacteriales	Nostocaceae	Unclassified	Unclassified	Eukaryota	Ascomycota	Lecanoromycetes	Peltigerales	Peltigeraceae	Peltigera	Peltigera malacea
SRR14722098_c01745_SRR1472...region001	SRR14722098_NODE_4651_length_5470_cov_2.809939	Bacterial_SRR14722098_c01745_SRR1472...region001	Terpene_9202	Not singleton	0	5470	5470	YES	['terpene']	SRR14722098	terpene	Bacterial	Bacteria	Cyanobacteriota	Cyanophyceae	Unclassified	Unclassified	Unclassified	Unclassified	Cyanobacteriota	Cyanobacteriia	Cyanobacteriales	Unclassified	Unclassified	Unclassified	Eukaryota	Ascomycota	Lecanoromycetes	Acarosporales	Acarosporaceae	Acarospora	Acarospora sinopica
SRR14721924_c00715_SRR1472...region001	SRR14721924_NODE_906_length_4209_cov_2.289448	Bacterial_SRR14721924_c00715_SRR1472...region001	Terpene_7326	Singleton	0	4209	4209	YES	['terpene']	SRR14721924	terpene	Bacterial	Bacteria	Actinomycetota	Actinomycetes	Pseudonocardiales	Unclassified	Unclassified	Pseudonocardiales bacterium	Actinomycetota	Actinomycetia	Mycobacteriales	Pseudonocardiaceae	GCA-003244245	Unclassified	Eukaryota	Ascomycota	Eurotiomycetes	Verrucariales	Verrucariaceae	Placidium	Placidium arboreum
SRR5947236_c01880_SRR5947...region001	SRR5947236_NODE_5042_length_11009_cov_17.283022	Bacterial_SRR5947236_c01880_SRR5947...region001	Terpene_9202	Not singleton	0	11009	11009	YES	['terpene']	SRR5947236	terpene	Bacterial	Bacteria	Cyanobacteriota	Cyanophyceae	Nostocales	Nostocaceae	Nostoc	Unclassified	Cyanobacteriota	Cyanobacteriia	Cyanobacteriales	Nostocaceae	Nostoc	Unclassified	Eukaryota	Ascomycota	Lecanoromycetes	Peltigerales	Lobariaceae	Lobaria	Lobaria pulmonaria
SRR23143833_c15651_SRR2314...region001	SRR23143833_NODE_34329_length_3138_cov_3.934989	Bacterial_SRR23143833_c15651_SRR2314...region001	Terpene_28824	Singleton	0	3138	3138	YES	['terpene']	SRR23143833	terpene	Bacterial	Bacteria	Actinomycetota	Rubrobacteria	Rubrobacterales	Rubrobacteraceae	Unclassified	Unclassified	Actinomycetota	Rubrobacteria	Rubrobacterales	Rubrobacteraceae	Unclassified	Unclassified	Eukaryota	Ascomycota	Lecanoromycetes	Teloschistales	Teloschistaceae	Xanthoria	Xanthoria mediterranea
SRR14721954_c01480_SRR1472...region001	SRR14721954_NODE_4044_length_3947_cov_2.554780	Bacterial_SRR14721954_c01480_SRR1472...region001	Terpene_7614	Singleton	0	3947	3947	YES	['terpene']	SRR14721954	terpene	Bacterial	Bacteria	Unclassified	Unclassified	Unclassified	Unclassified	Unclassified	Unclassified	Unclassified	Unclassified	Unclassified	Unclassified	Unclassified	Unclassified	Eukaryota	Ascomycota	Lecanoromycetes	Peltigerales	Collemataceae	Collema	Collema furfuraceum
SRR14722177_c00861_SRR1472...region001	SRR14722177_NODE_8835_length_3734_cov_1.502871	Bacterial_SRR14722177_c00861_SRR1472...region001	Terpene_11177	Singleton	0	3734	3734	YES	['terpene']	SRR14722177	terpene	Bacterial	Bacteria	Unclassified	Unclassified	Unclassified	Unclassified	Unclassified	Unclassified	Actinomycetota	Actinomycetia	Unclassified	Unclassified	Unclassified	Unclassified	Eukaryota	Ascomycota	Lecanoromycetes	Lecanorales	Ramalinaceae	Biatora	Biatora appalachensis
ERR5059413_c09886_ERR5059...region001	ERR5059413_NODE_18668_length_4210_cov_3.157997	Bacterial_ERR5059413_c09886_ERR5059...region001	Terpene_3053	Singleton	0	4210	4210	YES	['terpene']	ERR5059413	terpene	Bacterial	Unclassified	Unclassified	Unclassified	Unclassified	Unclassified	Unclassified	Unclassified	Unclassified	Unclassified	Unclassified	Unclassified	Unclassified	Unclassified	Eukaryota	Ascomycota	Lecanoromycetes	Caliciales	Physciaceae	Heterodermia	Heterodermia speciosa
SRR14722287_c00908_SRR1472...region001	SRR14722287_NODE_1063_length_3853_cov_2.942532	Bacterial_SRR14722287_c00908_SRR1472...region001	Terpene_12616	Singleton	0	3853	3853	YES	['terpene']	SRR14722287	terpene	Bacterial	Bacteria	Actinomycetota	Actinomycetes	Pseudonocardiales	Unclassified	Unclassified	Pseudonocardiales bacterium	Actinomycetota	Actinomycetia	Mycobacteriales	Unclassified	Unclassified	Unclassified	Eukaryota	Ascomycota	Eurotiomycetes	Verrucariales	Verrucariaceae	Flakea	Flakea papillata
SRR14722176_c04694_SRR1472...region001	SRR14722176_NODE_6284_length_7498_cov_3.342272	Bacterial_SRR14722176_c04694_SRR1472...region001	Terpene_11071	Singleton	0	7498	7498	YES	['terpene']	SRR14722176	terpene	Bacterial	Bacteria	Cyanobacteriota	Cyanophyceae	Unclassified	Unclassified	Unclassified	Unclassified	Cyanobacteriota	Cyanobacteriia	Cyanobacteriales	Nostocaceae	Unclassified	Unclassified	Eukaryota	Ascomycota	Lecanoromycetes	Teloschistales	Teloschistaceae	Xanthocarpia	Xanthocarpia feracissima
SRR23143839_c03710_SRR2314...region001	SRR23143839_NODE_6482_length_5091_cov_3.548863	Bacterial_SRR23143839_c03710_SRR2314...region001	Terpene_29342	Singleton	0	5091	5091	YES	['terpene']	SRR23143839	terpene	Bacterial	Bacteria	Deinococcota	Deinococci	Deinococcales	Deinococcaceae	Deinococcus	Unclassified	Deinococcota	Deinococci	Deinococcales	Deinococcaceae	Deinococcus	Unclassified	Eukaryota	Ascomycota	Lecanoromycetes	Teloschistales	Teloschistaceae	Caloplaca	Caloplaca aegea lichen thallus LIQ143CAAG
SRR14722285_c00894_SRR1472...region001	SRR14722285_NODE_917_length_5704_cov_10.792429	Bacterial_SRR14722285_c00894_SRR1472...region001	Terpene_9202	Not singleton	0	5704	5704	YES	['terpene']	SRR14722285	terpene	Bacterial	Bacteria	Cyanobacteriota	Cyanophyceae	Nostocales	Nostocaceae	Nostoc	Unclassified	Unclassified	Unclassified	Unclassified	Unclassified	Unclassified	Unclassified	Eukaryota	Ascomycota	Lecanoromycetes	Peltigerales	Collemataceae	Scytinium	Scytinium dactylinum
SRR14722015_c00519_SRR1472...region001	SRR14722015_NODE_1173_length_5633_cov_15.599352	Bacterial_SRR14722015_c00519_SRR1472...region001	Terpene_9202	Not singleton	0	5633	5633	YES	['terpene']	SRR14722015	terpene	Bacterial	Bacteria	Cyanobacteriota	Cyanophyceae	Unclassified	Unclassified	Unclassified	Unclassified	Unclassified	Unclassified	Unclassified	Unclassified	Unclassified	Unclassified	Eukaryota	Ascomycota	Lecanoromycetes	Peltigerales	Collemataceae	Leptogium	Leptogium corticola
SRR14722054_c00719_SRR1472...region001	SRR14722054_NODE_2837_length_5692_cov_2.406411	Bacterial_SRR14722054_c00719_SRR1472...region001	Terpene_8466	Singleton	0	5692	5692	YES	['terpene']	SRR14722054	terpene	Bacterial	Bacteria	Cyanobacteriota	Cyanophyceae	Nostocales	Nostocaceae	Nostoc	Unclassified	Cyanobacteriota	Cyanobacteriia	Cyanobacteriales	Nostocaceae	Nostoc	Unclassified	Eukaryota	Ascomycota	Lecanoromycetes	Caliciales	Physciaceae	Phaeophyscia	Phaeophyscia rubropulchra
ERR5059413_c09385_ERR5059...region001	ERR5059413_NODE_17693_length_4353_cov_3.189897	Bacterial_ERR5059413_c09385_ERR5059...region001	Terpene_3047	Singleton	0	4353	4353	YES	['terpene']	ERR5059413	terpene	Bacterial								Unclassified	Unclassified	Unclassified	Unclassified	Unclassified	Unclassified	Eukaryota	Ascomycota	Lecanoromycetes	Caliciales	Physciaceae	Heterodermia	Heterodermia speciosa
SRR19097890_c10656_SRR1909...region001	SRR19097890_NODE_11820_length_4075_cov_2.646073	Bacterial_SRR19097890_c10656_SRR1909...region001	Terpene_27331	Singleton	0	4075	4075	YES	['terpene']	SRR19097890	terpene	Bacterial	Bacteria	Chloroflexota	Chloroflexia	Chloroflexales	Unclassified	Unclassified	Unclassified	Chloroflexota	Chloroflexia	Chloroflexales	Unclassified	Unclassified	Unclassified	Eukaryota	Ascomycota	Lichinomycetes	Lichinales	Lichinaceae	Lichina	Lichina confinis
ERR5059413_c13745_ERR5059...region001	ERR5059413_NODE_26138_length_3411_cov_1.882424	Bacterial_ERR5059413_c13745_ERR5059...region001	Terpene_3079	Singleton	0	3411	3411	YES	['terpene']	ERR5059413	terpene	Bacterial								Unclassified	Unclassified	Unclassified	Unclassified	Unclassified	Unclassified	Eukaryota	Ascomycota	Lecanoromycetes	Caliciales	Physciaceae	Heterodermia	Heterodermia speciosa
SRR23143851_c01464_SRR2314...region001	SRR23143851_NODE_3311_length_25285_cov_6.621152	Bacterial_SRR23143851_c01464_SRR2314...region001	Terpene_31084	Singleton	13102	25285	12183	YES	['terpene']	SRR23143851	terpene	Bacterial	Bacteria	Actinomycetota	Actinomycetes	Pseudonocardiales	Pseudonocardiaceae	Lentzea	Unclassified	Actinomycetota	Actinomycetia	Mycobacteriales	Pseudonocardiaceae	Lentzea	Unclassified	Eukaryota	Ascomycota	Lecanoromycetes	Teloschistales	Teloschistaceae	Teloschistes	Teloschistes peruvian
SRR19097867_c08649_SRR1909...region001	SRR19097867_NODE_22893_length_4876_cov_2.258179	Bacterial_SRR19097867_c08649_SRR1909...region001	Terpene_24194	Singleton	0	4876	4876	YES	['terpene']	SRR19097867	terpene	Bacterial	Bacteria	Bacteroidota	Unclassified	Unclassified	Unclassified	Unclassified	Unclassified	Bacteroidota	Bacteroidia	Chitinophagales	Chitinophagaceae	Unclassified	Unclassified	Eukaryota	Ascomycota	Ascomycetes	Thelocarpales	Thelocarpaceae	Thelocarpon	Thelocarpon superellum
SRR19097873_c03155_SRR1909...region001	SRR19097873_NODE_4042_length_20779_cov_11.242585	Bacterial_SRR19097873_c03155_SRR1909...region001	Terpene_24861	Singleton	10137	20779	10642	YES	['terpene']	SRR19097873	terpene	Bacterial	Bacteria	Cyanobacteriota	Cyanophyceae	Nostocales	Scytonemataceae	Unclassified	Unclassified	Cyanobacteriota	Cyanobacteriia	Cyanobacteriales	Nostocaceae	Tolypothrix B	Unclassified	Eukaryota	Ascomycota	Ascomycetes	Thelocarpales	Thelocarpaceae	Thelocarpon	Thelocarpon impressellum
SRR5947238_c13055_SRR5947...region001	SRR5947238_NODE_16464_length_3322_cov_2.884746	Bacterial_SRR5947238_c13055_SRR5947...region001	Terpene_32186	Singleton	0	3322	3322	YES	['terpene']	SRR5947238	terpene	Bacterial	Bacteria	Cyanobacteriota	Cyanophyceae	Nostocales	Nostocaceae	Nostoc	Unclassified	Cyanobacteriota	Cyanobacteriia	Cyanobacteriales	Nostocaceae	Unclassified	Unclassified	Eukaryota	Ascomycota	Lecanoromycetes	Peltigerales	Lobariaceae	Lobaria	Lobaria pulmonaria
SRR16304098_c13113_SRR1630...region001	SRR16304098_NODE_14417_length_3430_cov_2.516552	Bacterial_SRR16304098_c13113_SRR1630...region001	Terpene_19537	Singleton	0	3430	3430	YES	['terpene']	SRR16304098	terpene	Bacterial	Bacteria	Unclassified	Unclassified	Unclassified	Unclassified	Unclassified	Unclassified	Actinomycetota	Actinomycetia	Unclassified	Unclassified	Unclassified	Unclassified	Eukaryota	Ascomycota	Lecanoromycetes	Lecanorales	Cladoniaceae	Cladonia	Cladonia rangiferina
ERR4179391_c00133_ERR4179...region001	ERR4179391_NODE_899_length_37794_cov_5.869210	Bacterial_ERR4179391_c00133_ERR4179...region001	Others_2694	Singleton	8529	29555	21026	NO	['nucleoside']	ERR4179391	nucleoside	Bacterial	Bacteria	Pseudomonadota	Alphaproteobacteria	Unclassified	Unclassified	Unclassified	Unclassified	Pseudomonadota	Alphaproteobacteria	Acetobacterales	Acetobacteraceae	Unclassified	Unclassified	Eukaryota	Ascomycota	Lecanoromycetes	Peltigerales	Peltigeraceae	Peltigera	Peltigera polydactylon
SRR14722315_c00746_SRR1472...region001	SRR14722315_NODE_786_length_3702_cov_3.462345	Bacterial_SRR14722315_c00746_SRR1472...region001	Others_12946	Singleton	0	3702	3702	YES	['nucleoside']	SRR14722315	nucleoside	Bacterial	Bacteria	Acidobacteriota	Unclassified	Unclassified	Unclassified	Unclassified	Acidobacteriota bacterium	Acidobacteriota	Blastocatellia	Pyrinomonadales	Pyrinomonadaceae	Unclassified	Unclassified	Eukaryota	Ascomycota	Lecanoromycetes	Peltigerales	Collemataceae	Scytinium	Scytinium lichenoides
SRR13685145_c02790_SRR1368...region001	SRR13685145_NODE_5197_length_3874_cov_1.913879	Bacterial_SRR13685145_c02790_SRR1368...region001	Others_6674	Singleton	0	3874	3874	YES	['betalactone']	SRR13685145	betalactone	Bacterial	Bacteria	Unclassified	Unclassified	Unclassified	Unclassified	Unclassified	Unclassified	Pseudomonadota	Unclassified	Unclassified	Unclassified	Unclassified	Unclassified	Eukaryota	Ascomycota	Lecanoromycetes	Caliciales	Physciaceae	Heterodermia	Heterodermia appalachiensis
SRR16304100_c06047_SRR1630...region001	SRR16304100_NODE_6569_length_5184_cov_2.269042	Bacterial_SRR16304100_c06047_SRR1630...region001	Others_19790	Singleton	0	5184	5184	YES	['betalactone']	SRR16304100	betalactone	Bacterial	Bacteria	Unclassified	Unclassified	Unclassified	Unclassified	Unclassified	Unclassified	Unclassified	Unclassified	Unclassified	Unclassified	Unclassified	Unclassified	Eukaryota	Ascomycota	Lecanoromycetes	Lecanorales	Cladoniaceae	Cladonia	Cladonia rangiferina
SRR16304096_c05660_SRR1630...region001	SRR16304096_NODE_6310_length_8402_cov_3.814414	Bacterial_SRR16304096_c05660_SRR1630...region001	Others_16293	Not singleton	0	8402	8402	YES	['betalactone']	SRR16304096	betalactone	Bacterial	Bacteria	Acidobacteriota	Terriglobia	Terriglobales	Acidobacteriaceae	Terriglobus	Unclassified	Acidobacteriota	Terriglobia	Terriglobales	Acidobacteriaceae	Terriglobus	Unclassified	Eukaryota	Ascomycota	Lecanoromycetes	Lecanorales	Cladoniaceae	Cladonia	Cladonia rangiferina
SRR16304100_c10834_SRR1630...region001	SRR16304100_NODE_11483_length_4065_cov_2.570461	Bacterial_SRR16304100_c10834_SRR1630...region001	RiPPs_19816	Singleton	0	4065	4065	YES	['RRE-containing']	SRR16304100	RRE-containing	Bacterial	Bacteria	Pseudomonadota	Unclassified	Unclassified	Unclassified	Unclassified	Unclassified	Pseudomonadota	Alphaproteobacteria	Unclassified	Unclassified	Unclassified	Unclassified	Eukaryota	Ascomycota	Lecanoromycetes	Lecanorales	Cladoniaceae	Cladonia	Cladonia rangiferina
SRR16304080_c07404_SRR1630...region001	SRR16304080_NODE_9179_length_7769_cov_3.153666	Bacterial_SRR16304080_c07404_SRR1630...region001	Others_16106	Singleton	0	7769	7769	YES	['betalactone']	SRR16304080	betalactone	Bacterial	Bacteria	Acidobacteriota	Terriglobia	Terriglobales	Acidobacteriaceae	Unclassified	Unclassified	Acidobacteriota	Terriglobia	Terriglobales	Acidobacteriaceae	Unclassified	Unclassified	Eukaryota	Ascomycota	Lecanoromycetes	Lecanorales	Cladoniaceae	Cladonia	Cladonia rangiferina
SRR16304071_c17398_SRR1630...region001	SRR16304071_NODE_21776_length_3494_cov_4.112965	Bacterial_SRR16304071_c17398_SRR1630...region001	Terpene_20776	Not singleton	0	3494	3494	YES	['terpene']	SRR16304071	terpene	Bacterial	Bacteria	Unclassified	Unclassified	Unclassified	Unclassified	Unclassified	Unclassified	Pseudomonadota	Unclassified	Unclassified	Unclassified	Unclassified	Unclassified	Eukaryota	Ascomycota	Lecanoromycetes	Lecanorales	Cladoniaceae	Cladonia	Cladonia submitis
SRR16304068_c07733_SRR1630...region001	SRR16304068_NODE_8332_length_3284_cov_3.024010	Bacterial_SRR16304068_c07733_SRR1630...region001	Terpene_20889	Not singleton	0	3284	3284	YES	['terpene']	SRR16304068	terpene	Bacterial	Bacteria	Pseudomonadota	Alphaproteobacteria	Caulobacterales	Caulobacteraceae	Caulobacter	Caulobacter sp. S45	Pseudomonadota	Alphaproteobacteria	Caulobacterales	Caulobacteraceae	Palsa-881	Palsa-881 sp003136615	Eukaryota	Ascomycota	Lecanoromycetes	Lecanorales	Cladoniaceae	Cladonia	Cladonia rangiferina
SRR12518694_c00320_SRR1251...region001	SRR12518694_NODE_3909_length_5684_cov_3.585340	Bacterial_SRR12518694_c00320_SRR1251...region001	Terpene_5782	Singleton	0	5684	5684	YES	['terpene']	SRR12518694	terpene	Bacterial	Bacteria	Bacteroidota	Unclassified	Unclassified	Unclassified	Unclassified	Unclassified	Bacteroidota	Bacteroidia	Chitinophagales	Chitinophagaceae	Parafilimonas	Unclassified	Eukaryota	Ascomycota	Lecanoromycetes	Caliciales	Physciaceae	Phaeophyscia	Phaeophyscia orbicularis
SRR16304100_c00714_SRR1630...region001	SRR16304100_NODE_918_length_17781_cov_3.259150	Bacterial_SRR16304100_c00714_SRR1630...region001	Terpene_31889	Not singleton	4902	17781	12879	YES	['terpene']	SRR16304100	terpene	Bacterial	Bacteria	Bacteroidota	Chitinophagia	Chitinophagales	Chitinophagaceae	Unclassified	Unclassified	Bacteroidota	Bacteroidia	Chitinophagales	Chitinophagaceae	Parafilimonas	Unclassified	Eukaryota	Ascomycota	Lecanoromycetes	Lecanorales	Cladoniaceae	Cladonia	Cladonia rangiferina
SRR14721963_c01426_SRR1472...region001	SRR14721963_NODE_5145_length_3559_cov_2.563182	Bacterial_SRR14721963_c01426_SRR1472...region001	Terpene_7829	Singleton	0	3559	3559	YES	['terpene']	SRR14721963	terpene	Bacterial	Bacteria	Pseudomonadota	Alphaproteobacteria	Unclassified	Unclassified	Unclassified	Unclassified	Pseudomonadota	Alphaproteobacteria	Caulobacterales	Caulobacteraceae	Unclassified	Unclassified	Eukaryota	Ascomycota	Lecanoromycetes	Peltigerales	Lobariaceae	Pseudocyphellaria	Pseudocyphellaria holartica
SRR23143851_c05486_SRR2314...region001	SRR23143851_NODE_10692_length_10199_cov_2.318613	Bacterial_SRR23143851_c05486_SRR2314...region001	Terpene_31166	Singleton	0	10199	10199	YES	['terpene']	SRR23143851	terpene	Bacterial	Bacteria	Planctomycetota	Planctomycetia	Isosphaerales	Isosphaeraceae	Tautonia	Tautonia plasticadhaerens	Planctomycetota	Planctomycetia	Isosphaerales	Isosphaeraceae	Tautonia	Tautonia plasticadhaerens	Eukaryota	Ascomycota	Lecanoromycetes	Teloschistales	Teloschistaceae	Teloschistes	Teloschistes peruvian
SRR16304103_c03960_SRR1630...region001	SRR16304103_NODE_4645_length_7583_cov_5.278844	Bacterial_SRR16304103_c03960_SRR1630...region001	Terpene_20276	Singleton	0	7583	7583	YES	['terpene']	SRR16304103	terpene	Bacterial	Bacteria	Planctomycetota	Unclassified	Unclassified	Unclassified	Unclassified	Unclassified	Planctomycetota	Planctomycetia	Isosphaerales	Isosphaeraceae	Unclassified	Unclassified	Eukaryota	Ascomycota	Lecanoromycetes	Lecanorales	Cladoniaceae	Cladonia	Cladonia rangiferina
SRR19097873_c43674_SRR1909...region001	SRR19097873_NODE_49984_length_3054_cov_9.633188	Bacterial_SRR19097873_c43674_SRR1909...region001	Terpene_25319	Singleton	0	3054	3054	YES	['terpene']	SRR19097873	terpene	Bacterial	Bacteria	Actinomycetota	Thermoleophilia	Solirubrobacterales	Unclassified	Unclassified	Unclassified	Actinomycetota	Thermoleophilia	Solirubrobacterales	Solirubrobacteraceae	Paraconexibacter	Unclassified	Eukaryota	Ascomycota	Ascomycetes	Thelocarpales	Thelocarpaceae	Thelocarpon	Thelocarpon impressellum
SRR14722139_c01251_SRR1472...region001	SRR14722139_NODE_4076_length_3039_cov_1.419649	Bacterial_SRR14722139_c01251_SRR1472...region001	Terpene_9896	Singleton	0	3039	3039	YES	['terpene']	SRR14722139	terpene	Bacterial	Bacteria	Actinomycetota	Actinomycetes	Kineosporiales	Kineosporiaceae	Unclassified	Unclassified	Actinomycetota	Actinomycetia	Actinomycetales	Kineosporiaceae	Unclassified	Unclassified	Eukaryota	Ascomycota	Lecanoromycetes	Lecanorales	Parmeliaceae	Parmotrema	Parmotrema cetratum
SRR23143833_c08351_SRR2314...region001	SRR23143833_NODE_18199_length_5077_cov_2.085000	Bacterial_SRR23143833_c08351_SRR2314...region001	Terpene_28779	Singleton	0	5077	5077	YES	['terpene']	SRR23143833	terpene	Bacterial	Bacteria	Actinomycetota	Actinomycetes	Propionibacteriales	Unclassified	Unclassified	Unclassified	Actinomycetota	Actinomycetia	Propionibacteriales	Propionibacteriaceae	Friedmanniella	Unclassified	Eukaryota	Ascomycota	Lecanoromycetes	Teloschistales	Teloschistaceae	Xanthoria	Xanthoria mediterranea
SRR23143829_c04197_SRR2314...region001	SRR23143829_NODE_7843_length_3466_cov_3.061375	Bacterial_SRR23143829_c04197_SRR2314...region001	Terpene_28559	Singleton	0	3466	3466	YES	['terpene']	SRR23143829	terpene	Bacterial	Bacteria	Pseudomonadota	Alphaproteobacteria	Sphingomonadales	Sphingosinicellaceae	Sphingosinicella	uncultured Sphingosinicella sp.	Pseudomonadota	Alphaproteobacteria	Sphingomonadales	Sphingomonadaceae	Allosphingosinicella	Allosphingosinicella sp902806315	Eukaryota	Ascomycota	Lecanoromycetes	Teloschistales	Teloschistaceae	Caloplaca	Caloplaca ligustica lichen thallus LIQ85CALI
SRR19097873_c15029_SRR1909...region001	SRR19097873_NODE_17694_length_7094_cov_3.773550	Bacterial_SRR19097873_c15029_SRR1909...region001	Terpene_25076	Singleton	0	7094	7094	YES	['terpene']	SRR19097873	terpene	Bacterial	Bacteria	Bacteroidota	Cytophagia	Cytophagales	Hymenobacteraceae	Hymenobacter	Unclassified	Bacteroidota	Bacteroidia	Cytophagales	Hymenobacteraceae	Hymenobacter	Unclassified	Eukaryota	Ascomycota	Ascomycetes	Thelocarpales	Thelocarpaceae	Thelocarpon	Thelocarpon impressellum
SRR23143833_c03345_SRR2314...region001	SRR23143833_NODE_6819_length_9508_cov_2.350334	Bacterial_SRR23143833_c03345_SRR2314...region001	Terpene_28730	Singleton	0	9508	9508	YES	['terpene']	SRR23143833	terpene	Bacterial	Bacteria	Actinomycetota	Actinomycetes	Micromonosporales	Micromonosporaceae	Actinoplanes	Actinoplanes toevensis	Actinomycetota	Actinomycetia	Mycobacteriales	Micromonosporaceae	Actinoplanes	Actinoplanes toevensis	Eukaryota	Ascomycota	Lecanoromycetes	Teloschistales	Teloschistaceae	Xanthoria	Xanthoria mediterranea
SRR14722042_c02282_SRR1472...region001	SRR14722042_NODE_5991_length_4771_cov_2.519173	Bacterial_SRR14722042_c02282_SRR1472...region001	Terpene_8313	Singleton	0	4771	4771	YES	['terpene']	SRR14722042	terpene	Bacterial	Bacteria	Pseudomonadota	Unclassified	Unclassified	Unclassified	Unclassified	Unclassified	Pseudomonadota	Alphaproteobacteria	Sphingomonadales	Sphingomonadaceae	Unclassified	Unclassified	Eukaryota	Ascomycota	Lecanoromycetes	Lecanorales	Lecanoraceae	Scoliciosporum	Scoliciosporum umbrinum
SRR16304078_c10862_SRR1630...region001	SRR16304078_NODE_11651_length_3184_cov_2.715159	Bacterial_SRR16304078_c10862_SRR1630...region001	Terpene_15501	Singleton	0	3184	3184	YES	['terpene']	SRR16304078	terpene	Bacterial	Bacteria	Vulcanimicrobiota	Unclassified	Unclassified	Unclassified	Unclassified	Unclassified	Eremiobacterota	Eremiobacteria	Baltobacterales	Baltobacteraceae	Palsa-1515	Palsa-1515 sp903970385	Eukaryota	Ascomycota	Lecanoromycetes	Lecanorales	Cladoniaceae	Cladonia	Cladonia subtenuis
SRR23143841_c12679_SRR2314...region001	SRR23143841_NODE_16705_length_4899_cov_3.715886	Bacterial_SRR23143841_c12679_SRR2314...region001	Terpene_29767	Singleton	0	4899	4899	YES	['terpene']	SRR23143841	terpene	Bacterial	Bacteria	Pseudomonadota	Alphaproteobacteria	Rhodospirillales	Unclassified	Unclassified	Unclassified	Pseudomonadota	Alphaproteobacteria	Unclassified	Unclassified	Unclassified	Unclassified	Eukaryota	Ascomycota	Lecanoromycetes	Teloschistales	Letrouitiaceae	Letrouitia	Letrouitia transgressa
SRR16304065_c07404_SRR1630...region001	SRR16304065_NODE_7901_length_4022_cov_3.635234	Bacterial_SRR16304065_c07404_SRR1630...region001	Terpene_19272	Not singleton	0	4022	4022	YES	['terpene']	SRR16304065	terpene	Bacterial	Bacteria	Pseudomonadota	Alphaproteobacteria	Caulobacterales	Caulobacteraceae	Caulobacter	Caulobacter sp. S45	Pseudomonadota	Alphaproteobacteria	Caulobacterales	Caulobacteraceae	CAHJWH01	CAHJWH01 sp903642205	Eukaryota	Ascomycota	Lecanoromycetes	Lecanorales	Cladoniaceae	Cladonia	Cladonia stygia
SRR14722088_c08800_SRR1472...region001	SRR14722088_NODE_10256_length_3163_cov_2.019767	Bacterial_SRR14722088_c08800_SRR1472...region001	Terpene_14739	Not singleton	0	3163	3163	YES	['terpene']	SRR14722088	terpene	Bacterial	Bacteria	Unclassified	Unclassified	Unclassified	Unclassified	Unclassified	Unclassified	Acidobacteriota	Terriglobia	Bryobacterales	Bryobacteraceae	Bog-105	Bog-105 sp003163855	Eukaryota	Ascomycota	Lecanoromycetes	Lecanorales	Cladoniaceae	Cladonia	Cladonia uncialis
SRR14722176_c13447_SRR1472...region001	SRR14722176_NODE_17261_length_3545_cov_1.745386	Bacterial_SRR14722176_c13447_SRR1472...region001	Terpene_11150	Singleton	0	3545	3545	YES	['terpene']	SRR14722176	terpene	Bacterial	Bacteria	Chloroflexota	Chloroflexia	Unclassified	Unclassified	Unclassified	Chloroflexia bacterium	Chloroflexota	Chloroflexia	Thermomicrobiales	UBA6265	CADCWJ01	CADCWJ01 sp902806365	Eukaryota	Ascomycota	Lecanoromycetes	Teloschistales	Teloschistaceae	Xanthocarpia	Xanthocarpia feracissima
SRR16304115_c07782_SRR1630...region001	SRR16304115_NODE_8183_length_3648_cov_4.057967	Bacterial_SRR16304115_c07782_SRR1630...region001	Terpene_21904	Singleton	0	3648	3648	YES	['terpene']	SRR16304115	terpene	Bacterial	Bacteria	Unclassified	Unclassified	Unclassified	Unclassified	Unclassified	Unclassified	Unclassified	Unclassified	Unclassified	Unclassified	Unclassified	Unclassified	Eukaryota	Ascomycota	Lecanoromycetes	Lecanorales	Cladoniaceae	Cladonia	Cladonia rangiferina
SRR16304096_c02121_SRR1630...region001	SRR16304096_NODE_2444_length_16001_cov_8.164720	Bacterial_SRR16304096_c02121_SRR1630...region001	Terpene_18537	Not singleton	4689	16001	11312	YES	['terpene']	SRR16304096	terpene	Bacterial	Bacteria	Pseudomonadota	Alphaproteobacteria	Rhodospirillales	Unclassified	Unclassified	Unclassified	Pseudomonadota	Alphaproteobacteria	Acetobacterales	Acetobacteraceae	Unclassified	Unclassified	Eukaryota	Ascomycota	Lecanoromycetes	Lecanorales	Cladoniaceae	Cladonia	Cladonia rangiferina
SRR19763055_c02228_SRR1976...region001	SRR19763055_NODE_3384_length_7632_cov_4.264089	Bacterial_SRR19763055_c02228_SRR1976...region001	Terpene_4476	Not singleton	0	7632	7632	YES	['terpene']	SRR19763055	terpene	Bacterial	Bacteria	Bacteroidota	Cytophagia	Cytophagales	Hymenobacteraceae	Hymenobacter	Unclassified	Bacteroidota	Bacteroidia	Cytophagales	Hymenobacteraceae	Hymenobacter	Unclassified	Eukaryota	Ascomycota	Lecanoromycetes	Lecanorales	Parmeliaceae	Xanthoparmelia	Xanthoparmelia coloradoensis
SRR19097882_c05329_SRR1909...region001	SRR19097882_NODE_5878_length_10475_cov_69.130025	Bacterial_SRR19097882_c05329_SRR1909...region001	Terpene_28656	Not singleton	0	10475	10475	YES	['terpene']	SRR19097882	terpene	Bacterial	Bacteria	Bacteroidota	Cytophagia	Cytophagales	Hymenobacteraceae	Hymenobacter	Unclassified	Bacteroidota	Bacteroidia	Cytophagales	Hymenobacteraceae	Hymenobacter	Unclassified	Eukaryota	Ascomycota	Lichinomycetes	Lichinales	Lichinaceae	Watsoniomyces	Watsoniomyces obsoletus
SRR23143843_c13808_SRR2314...region001	SRR23143843_NODE_22615_length_4155_cov_5.005885	Bacterial_SRR23143843_c13808_SRR2314...region001	Terpene_23547	Not singleton	0	4155	4155	YES	['terpene']	SRR23143843	terpene	Bacterial	Bacteria	Pseudomonadota	Alphaproteobacteria	Rhodospirillales	Unclassified	Unclassified	Unclassified	Pseudomonadota	Alphaproteobacteria	Acetobacterales	Acetobacteraceae	Unclassified	Unclassified	Eukaryota	Ascomycota	Lecanoromycetes	Teloschistales	Teloschistaceae	Xanthoria	Xanthoria sp.
ERR5059413_c05128_ERR5059...region001	ERR5059413_NODE_9131_length_6560_cov_5.568564	Bacterial_ERR5059413_c05128_ERR5059...region001	Terpene_3035	Not singleton	0	6560	6560	YES	['terpene']	ERR5059413	terpene	Bacterial	Bacteria	Unclassified	Unclassified	Unclassified	Unclassified	Unclassified	Unclassified	Bacteroidota	Bacteroidia	Cytophagales	Hymenobacteraceae	Hymenobacter	Unclassified	Eukaryota	Ascomycota	Lecanoromycetes	Caliciales	Physciaceae	Heterodermia	Heterodermia speciosa
SRR16304110_c07965_SRR1630...region001	SRR16304110_NODE_12242_length_3116_cov_1.765054	Bacterial_SRR16304110_c07965_SRR1630...region001	Terpene_21029	Singleton	0	3116	3116	YES	['terpene']	SRR16304110	terpene	Bacterial	Bacteria	Unclassified	Unclassified	Unclassified	Unclassified	Unclassified	Unclassified	Unclassified	Unclassified	Unclassified	Unclassified	Unclassified	Unclassified	Eukaryota	Ascomycota	Lecanoromycetes	Lecanorales	Cladoniaceae	Cladonia	Cladonia submitis
SRR16304087_c06703_SRR1630...region001	SRR16304087_NODE_7136_length_5823_cov_2.484511	Bacterial_SRR16304087_c06703_SRR1630...region001	Terpene_17128	Singleton	0	5823	5823	YES	['terpene']	SRR16304087	terpene	Bacterial	Bacteria	Planctomycetota	Planctomycetia	Isosphaerales	Isosphaeraceae	Unclassified	Isosphaeraceae bacterium	Planctomycetota	Planctomycetia	Isosphaerales	Isosphaeraceae	Unclassified	Unclassified	Eukaryota	Ascomycota	Lecanoromycetes	Lecanorales	Cladoniaceae	Cladonia	Cladonia rangiferina
SRR14573778_c02230_SRR1457...region001	SRR14573778_NODE_3596_length_4592_cov_3.226361	Bacterial_SRR14573778_c02230_SRR1457...region001	Terpene_6248	Not singleton	0	4592	4592	YES	['terpene']	SRR14573778	terpene	Bacterial	Bacteria	Armatimonadota	Unclassified	Unclassified	Unclassified	Unclassified	Unclassified	Armatimonadota	Armatimonadia	Armatimonadales	Capsulimonadaceae	Unclassified	Unclassified	Eukaryota	Ascomycota	Lecanoromycetes	Umbilicariales	Umbilicariaceae	Lasallia	Lasallia pustulata
SRR13514078_c04136_SRR1351...region001	SRR13514078_NODE_6563_length_3430_cov_2.911721	Bacterial_SRR13514078_c04136_SRR1351...region001	Terpene_6248	Not singleton	0	3430	3430	YES	['terpene']	SRR13514078	terpene	Bacterial	Bacteria	Armatimonadota	Unclassified	Unclassified	Unclassified	Unclassified	Armatimonadota bacterium	Armatimonadota	Armatimonadia	Armatimonadales	Capsulimonadaceae	JAFAZD01	JAFAZD01 sp019239955	Eukaryota	Ascomycota	Lecanoromycetes	Umbilicariales	Umbilicariaceae	Umbilicaria	Umbilicaria phaea
SRR11456913_c13383_SRR1145...region001	SRR11456913_NODE_21958_length_3378_cov_1.990972	Bacterial_SRR11456913_c13383_SRR1145...region001	Terpene_4669	Singleton	0	3378	3378	YES	['terpene']	SRR11456913	terpene	Bacterial	Bacteria	Pseudomonadota	Alphaproteobacteria	Hyphomicrobiales	Methylobacteriaceae	Enterovirga	Unclassified	Pseudomonadota	Alphaproteobacteria	Rhizobiales	Beijerinckiaceae	Enterovirga	Unclassified	Eukaryota	Ascomycota	Lecanoromycetes	Peltigerales	Peltigeraceae	Peltigera	Peltigera malacea
SRR19097890_c12076_SRR1909...region001	SRR19097890_NODE_13285_length_3633_cov_3.787120	Bacterial_SRR19097890_c12076_SRR1909...region001	Terpene_27339	Singleton	0	3633	3633	YES	['terpene']	SRR19097890	terpene	Bacterial	Bacteria	Actinomycetota	Thermoleophilia	Solirubrobacterales	Unclassified	Unclassified	Solirubrobacterales bacterium	Actinomycetota	Thermoleophilia	Solirubrobacterales	Solirubrobacteraceae	Paraconexibacter	Paraconexibacter sp013695395	Eukaryota	Ascomycota	Lichinomycetes	Lichinales	Lichinaceae	Lichina	Lichina confinis
SRR16304084_c01913_SRR1630...region001	SRR16304084_NODE_2594_length_9681_cov_8.168680	Bacterial_SRR16304084_c01913_SRR1630...region001	Terpene_15966	Not singleton	0	9681	9681	YES	['terpene']	SRR16304084	terpene	Bacterial	Bacteria	Unclassified	Unclassified	Unclassified	Unclassified	Unclassified	Unclassified	Unclassified	Unclassified	Unclassified	Unclassified	Unclassified	Unclassified	Eukaryota	Ascomycota	Lecanoromycetes	Lecanorales	Cladoniaceae	Cladonia	Cladonia rangiferina
SRR14722293_c01460_SRR1472...region001	SRR14722293_NODE_2853_length_3526_cov_1.621919	Bacterial_SRR14722293_c01460_SRR1472...region001	Terpene_12692	Singleton	0	3526	3526	YES	['terpene']	SRR14722293	terpene	Bacterial	Bacteria	Unclassified	Unclassified	Unclassified	Unclassified	Unclassified	Unclassified	Pseudomonadota	Unclassified	Unclassified	Unclassified	Unclassified	Unclassified	Eukaryota	Ascomycota	Lecanoromycetes	Lecanorales	Cladoniaceae	Cladonia	Cladonia subtenuis
SRR19097868_c05317_SRR1909...region001	SRR19097868_NODE_9204_length_5469_cov_2.202337	Bacterial_SRR19097868_c05317_SRR1909...region001	Terpene_28656	Not singleton	0	5469	5469	YES	['terpene']	SRR19097868	terpene	Bacterial	Bacteria	Bacteroidota	Cytophagia	Cytophagales	Hymenobacteraceae	Hymenobacter	Unclassified	Bacteroidota	Bacteroidia	Cytophagales	Hymenobacteraceae	Hymenobacter	Unclassified	Eukaryota	Ascomycota	Coniocybomycetes	Coniocybales	Coniocybaceae	Sclerophora	Sclerophora amabilis
SRR10277348_c00788_SRR1027...region001	SRR10277348_NODE_1881_length_4372_cov_6.614084	Bacterial_SRR10277348_c00788_SRR1027...region001	Terpene_23547	Not singleton	0	4372	4372	YES	['terpene']	SRR10277348	terpene	Bacterial	Bacteria	Pseudomonadota	Alphaproteobacteria	Rhodospirillales	Unclassified	Unclassified	Unclassified	Pseudomonadota	Alphaproteobacteria	Unclassified	Unclassified	Unclassified	Unclassified	Eukaryota	Ascomycota	Lecanoromycetes	Lecanorales	Lecanoraceae	Rhizoplaca	Rhizoplaca occulta
SRR19097890_c05846_SRR1909...region001	SRR19097890_NODE_6750_length_7231_cov_9.481549	Bacterial_SRR19097890_c05846_SRR1909...region001	Terpene_27302	Singleton	0	7231	7231	YES	['terpene']	SRR19097890	terpene	Bacterial	Bacteria	Actinomycetota	Actinomycetes	Unclassified	Unclassified	Unclassified	Unclassified	Actinomycetota	Actinomycetia	Actinomycetales	Unclassified	Unclassified	Unclassified	Eukaryota	Ascomycota	Lichinomycetes	Lichinales	Lichinaceae	Lichina	Lichina confinis
SRR19763071_c02184_SRR1976...region001	SRR19763071_NODE_3837_length_3322_cov_1.524334	Bacterial_SRR19763071_c02184_SRR1976...region001	Terpene_28188	Not singleton	0	3322	3322	YES	['terpene']	SRR19763071	terpene	Bacterial	Bacteria	Unclassified	Unclassified	Unclassified	Unclassified	Unclassified	Unclassified	Actinomycetota	Unclassified	Unclassified	Unclassified	Unclassified	Unclassified	Eukaryota	Ascomycota	Lecanoromycetes	Lecanorales	Parmeliaceae	Xanthoparmelia	Xanthoparmelia chlorochroa
SRR19097890_c07266_SRR1909...region001	SRR19097890_NODE_8279_length_5883_cov_169.089563	Bacterial_SRR19097890_c07266_SRR1909...region001	Terpene_27315	Singleton	0	5883	5883	YES	['terpene']	SRR19097890	terpene	Bacterial	Bacteria	Cyanobacteriota	Cyanophyceae	Leptolyngbyales	Leptolyngbyaceae	Unclassified	Unclassified	Cyanobacteriota	Cyanobacteriia	Phormidesmiales	Phormidesmiaceae	Phormidesmis	Unclassified	Eukaryota	Ascomycota	Lichinomycetes	Lichinales	Lichinaceae	Lichina	Lichina confinis
SRR10277330_c03669_SRR1027...region001	SRR10277330_NODE_6860_length_3093_cov_6.345159	Bacterial_SRR10277330_c03669_SRR1027...region001	Terpene_23547	Not singleton	0	3093	3093	YES	['terpene']	SRR10277330	terpene	Bacterial	Bacteria	Pseudomonadota	Alphaproteobacteria	Rhodospirillales	Unclassified	Unclassified	Unclassified	Pseudomonadota	Alphaproteobacteria	Unclassified	Unclassified	Unclassified	Unclassified	Eukaryota	Ascomycota	Lecanoromycetes	Lecanorales	Lecanoraceae	Rhizoplaca	Rhizoplaca idahoensis
SRR14722176_c15479_SRR1472...region001	SRR14722176_NODE_19719_length_3150_cov_2.769281	Bacterial_SRR14722176_c15479_SRR1472...region001	Terpene_11165	Singleton	0	3150	3150	YES	['terpene']	SRR14722176	terpene	Bacterial	Bacteria	Actinomycetota	Thermoleophilia	Solirubrobacterales	Unclassified	Unclassified	Solirubrobacterales bacterium	Actinomycetota	Unclassified	Unclassified	Unclassified	Unclassified	Unclassified	Eukaryota	Ascomycota	Lecanoromycetes	Teloschistales	Teloschistaceae	Xanthocarpia	Xanthocarpia feracissima
SRR13514081_c04478_SRR1351...region001	SRR13514081_NODE_5556_length_4419_cov_5.600415	Bacterial_SRR13514081_c04478_SRR1351...region001	Terpene_6368	Singleton	0	4419	4419	YES	['terpene']	SRR13514081	terpene	Bacterial	Bacteria	Pseudomonadota	Alphaproteobacteria	Sphingomonadales	Sphingomonadaceae	Sphingomonas	Unclassified	Pseudomonadota	Alphaproteobacteria	Sphingomonadales	Sphingomonadaceae	Sphingomonas	Unclassified	Eukaryota	Ascomycota	Lecanoromycetes	Umbilicariales	Umbilicariaceae	Umbilicaria	Umbilicaria phaea
SRR5947237_c12104_SRR5947...region001	SRR5947237_NODE_15489_length_5358_cov_3.080288	Bacterial_SRR5947237_c12104_SRR5947...region001	Terpene_31889	Not singleton	0	5358	5358	YES	['terpene']	SRR5947237	terpene	Bacterial	Bacteria	Bacteroidota	Unclassified	Unclassified	Unclassified	Unclassified	Unclassified	Bacteroidota	Bacteroidia	Chitinophagales	Chitinophagaceae	Parafilimonas	Parafilimonas sp903642275	Eukaryota	Ascomycota	Lecanoromycetes	Peltigerales	Lobariaceae	Lobaria	Lobaria pulmonaria
SRR12518904_c01248_SRR1251...region001	SRR12518904_NODE_1324_length_6709_cov_4.671743	Bacterial_SRR12518904_c01248_SRR1251...region001	Terpene_31704	Not singleton	0	6709	6709	YES	['terpene']	SRR12518904	terpene	Bacterial	Bacteria	Pseudomonadota	Alphaproteobacteria	Unclassified	Unclassified	Unclassified	Unclassified	Pseudomonadota	Alphaproteobacteria	Rhizobiales	Beijerinckiaceae	Enterovirga	Enterovirga sp903644085	Eukaryota	Ascomycota	Lecanoromycetes	Peltigerales	Peltigeraceae	Peltigera	Peltigera canina
SRR13126859_c00351_SRR1312...region001	SRR13126859_NODE_1236_length_11927_cov_7.179241	Bacterial_SRR13126859_c00351_SRR1312...region001	Terpene_5958	Singleton	0	11708	11708	YES	['terpene']	SRR13126859	terpene	Bacterial	Bacteria	Pseudomonadota	Alphaproteobacteria	Unclassified	Unclassified	Unclassified	Unclassified	Pseudomonadota	Alphaproteobacteria	Unclassified	Unclassified	Unclassified	Unclassified	Eukaryota	Ascomycota	Lecanoromycetes	Lecanorales	Parmeliaceae	Xanthoparmelia	Xanthoparmelia verrucella
SRR16304095_c24247_SRR1630...region001	SRR16304095_NODE_24700_length_3723_cov_3.074602	Bacterial_SRR16304095_c24247_SRR1630...region001	Terpene_18777	Singleton	0	3723	3723	YES	['terpene']	SRR16304095	terpene	Bacterial	Bacteria	Planctomycetota	Planctomycetia	Isosphaerales	Isosphaeraceae	Unclassified	Unclassified	Planctomycetota	Planctomycetia	Isosphaerales	Isosphaeraceae	JAJYCH01	JAJYCH01 sp021778575	Eukaryota	Ascomycota	Lecanoromycetes	Lecanorales	Cladoniaceae	Cladonia	Cladonia rangiferina
ERR5059413_c14948_ERR5059...region001	ERR5059413_NODE_28448_length_3231_cov_1.776157	Bacterial_ERR5059413_c14948_ERR5059...region001	Terpene_23547	Not singleton	0	3231	3231	YES	['terpene']	ERR5059413	terpene	Bacterial	Bacteria	Pseudomonadota	Alphaproteobacteria	Rhodospirillales	Unclassified	Unclassified	Unclassified	Pseudomonadota	Alphaproteobacteria	Unclassified	Unclassified	Unclassified	Unclassified	Eukaryota	Ascomycota	Lecanoromycetes	Caliciales	Physciaceae	Heterodermia	Heterodermia speciosa
SRR16304068_c07269_SRR1630...region001	SRR16304068_NODE_7854_length_3437_cov_2.261310	Bacterial_SRR16304068_c07269_SRR1630...region001	Terpene_13983	Singleton	0	3437	3437	YES	['terpene']	SRR16304068	terpene	Bacterial	Bacteria	Pseudomonadota	Alphaproteobacteria	Rhodospirillales	Unclassified	Unclassified	Unclassified	Pseudomonadota	Alphaproteobacteria	Unclassified	Unclassified	Unclassified	Unclassified	Eukaryota	Ascomycota	Lecanoromycetes	Lecanorales	Cladoniaceae	Cladonia	Cladonia rangiferina
SRR19097867_c11496_SRR1909...region001	SRR19097867_NODE_29257_length_3821_cov_5.033921	Bacterial_SRR19097867_c11496_SRR1909...region001	Terpene_24210	Singleton	0	3821	3821	YES	['terpene']	SRR19097867	terpene	Bacterial	Bacteria	Pseudomonadota	Unclassified	Unclassified	Unclassified	Unclassified	Unclassified	Pseudomonadota	Alphaproteobacteria	Unclassified	Unclassified	Unclassified	Unclassified	Eukaryota	Ascomycota	Ascomycetes	Thelocarpales	Thelocarpaceae	Thelocarpon	Thelocarpon superellum
SRR16304080_c01187_SRR1630...region001	SRR16304080_NODE_2146_length_28663_cov_16.369587	Bacterial_SRR16304080_c01187_SRR1630...region001	Terpene_15966	Not singleton	0	15340	15340	YES	['terpene']	SRR16304080	terpene	Bacterial	Bacteria	Planctomycetota	Unclassified	Unclassified	Unclassified	Unclassified	Unclassified	Planctomycetota	Planctomycetia	Isosphaerales	Isosphaeraceae	Unclassified	Unclassified	Eukaryota	Ascomycota	Lecanoromycetes	Lecanorales	Cladoniaceae	Cladonia	Cladonia rangiferina
SRR19097885_c06124_SRR1909...region001	SRR19097885_NODE_8553_length_6597_cov_3.827607	Bacterial_SRR19097885_c06124_SRR1909...region001	Terpene_26680	Singleton	0	6597	6597	YES	['terpene']	SRR19097885	terpene	Bacterial	Bacteria	Unclassified	Unclassified	Unclassified	Unclassified	Unclassified	Unclassified	Unclassified	Unclassified	Unclassified	Unclassified	Unclassified	Unclassified	Eukaryota	Ascomycota	Dothideomycetes	Trypetheliales	Trypetheliaceae	Bogoriella	Bogoriella megaspora
SRR14722221_c03035_SRR1472...region001	SRR14722221_NODE_4797_length_3349_cov_2.911369	Bacterial_SRR14722221_c03035_SRR1472...region001	Terpene_20889	Not singleton	0	3349	3349	YES	['terpene']	SRR14722221	terpene	Bacterial	Bacteria	Pseudomonadota	Alphaproteobacteria	Unclassified	Unclassified	Unclassified	Unclassified	Pseudomonadota	Alphaproteobacteria	Caulobacterales	Caulobacteraceae	Unclassified	Unclassified	Eukaryota	Ascomycota	Lecanoromycetes	Teloschistales	Megalosporaceae	Megalospora	Megalospora porphyritis
SRR23143851_c25834_SRR2314...region001	SRR23143851_NODE_40714_length_3058_cov_3.968131	Bacterial_SRR23143851_c25834_SRR2314...region001	Terpene_31316	Singleton	0	3058	3058	YES	['terpene']	SRR23143851	terpene	Bacterial	Bacteria	Actinomycetota	Actinomycetes	Kineosporiales	Kineosporiaceae	Kineococcus	Unclassified	Actinomycetota	Actinomycetia	Actinomycetales	Kineococcaceae	Kineococcus	Kineococcus rubinsiae	Eukaryota	Ascomycota	Lecanoromycetes	Teloschistales	Teloschistaceae	Teloschistes	Teloschistes peruvian
SRR14722188_c07421_SRR1472...region001	SRR14722188_NODE_17754_length_4136_cov_1.912294	Bacterial_SRR14722188_c07421_SRR1472...region001	Terpene_11322	Singleton	0	4136	4136	YES	['terpene']	SRR14722188	terpene	Bacterial	Bacteria	Unclassified	Unclassified	Unclassified	Unclassified	Unclassified	Unclassified	Unclassified	Unclassified	Unclassified	Unclassified	Unclassified	Unclassified	Eukaryota	Ascomycota	Lecanoromycetes	Trapeliales	Trapeliaceae	Xylographa	Xylographa vitiligo
SRR13685178_c00722_SRR1368...region001	SRR13685178_NODE_3564_length_3689_cov_4.968992	Bacterial_SRR13685178_c00722_SRR1368...region001	Terpene_13067	Not singleton	0	3689	3689	YES	['terpene']	SRR13685178	terpene	Bacterial	Bacteria	Actinomycetota	Actinomycetes	Unclassified	Unclassified	Unclassified	Unclassified	Actinomycetota	Actinomycetia	Actinomycetales	Kineosporiaceae	Kineosporia	Unclassified	Eukaryota	Ascomycota	Lecanoromycetes	Lecanorales	Parmeliaceae	Parmotrema	Parmotrema internexum
SRR16304067_c07431_SRR1630...region001	SRR16304067_NODE_8076_length_3884_cov_3.309430	Bacterial_SRR16304067_c07431_SRR1630...region001	Terpene_13852	Singleton	0	3884	3884	YES	['terpene']	SRR16304067	terpene	Bacterial	Bacteria	Pseudomonadota	Unclassified	Unclassified	Unclassified	Unclassified	Unclassified	Unclassified	Unclassified	Unclassified	Unclassified	Unclassified	Unclassified	Eukaryota	Ascomycota	Lecanoromycetes	Lecanorales	Cladoniaceae	Cladonia	Cladonia stygia
SRR14722161_c01731_SRR1472...region001	SRR14722161_NODE_4006_length_4656_cov_1.999126	Bacterial_SRR14722161_c01731_SRR1472...region001	Terpene_10559	Singleton	0	4656	4656	YES	['terpene']	SRR14722161	terpene	Bacterial	Bacteria	Actinomycetota	Actinomycetes	Pseudonocardiales	Unclassified	Unclassified	Pseudonocardiales bacterium	Actinomycetota	Actinomycetia	Mycobacteriales	Pseudonocardiaceae	GCA-003244245	Unclassified	Eukaryota	Ascomycota	Lecanoromycetes	Peltigerales	Collemataceae	Leptogium	Leptogium austroamericanum
SRR16304109_c16183_SRR1630...region001	SRR16304109_NODE_24533_length_3226_cov_5.191172	Bacterial_SRR16304109_c16183_SRR1630...region001	Terpene_20949	Singleton	0	3226	3226	YES	['terpene']	SRR16304109	terpene	Bacterial	Bacteria	Pseudomonadota	Alphaproteobacteria	Hyphomicrobiales	Lichenibacteriaceae	Lichenibacterium	Unclassified	Pseudomonadota	Alphaproteobacteria	Rhizobiales	Beijerinckiaceae	Lichenihabitans	Unclassified	Eukaryota	Ascomycota	Lecanoromycetes	Lecanorales	Cladoniaceae	Cladonia	Cladonia submitis
SRR14722309_c00993_SRR1472...region001	SRR14722309_NODE_2532_length_4438_cov_6.970649	Bacterial_SRR14722309_c00993_SRR1472...region001	Terpene_12905	Singleton	0	4438	4438	YES	['terpene']	SRR14722309	terpene	Bacterial	Bacteria	Unclassified	Unclassified	Unclassified	Unclassified	Unclassified	Unclassified	Pseudomonadota	Alphaproteobacteria	Acetobacterales	Acetobacteraceae	BOG-908	Unclassified	Eukaryota	Ascomycota	Lecanoromycetes	Lecanorales	Lecanoraceae	Lecanora	Lecanora markjohnstonii
SRR14721953_c01030_SRR1472...region001	SRR14721953_NODE_3981_length_3035_cov_2.456728	Bacterial_SRR14721953_c01030_SRR1472...region001	Terpene_7574	Singleton	0	3035	3035	YES	['terpene']	SRR14721953	terpene	Bacterial	Bacteria	Unclassified	Unclassified	Unclassified	Unclassified	Unclassified	Unclassified	Unclassified	Unclassified	Unclassified	Unclassified	Unclassified	Unclassified	Eukaryota	Ascomycota	Lecanoromycetes	Peltigerales	Pannariaceae	Pannaria	Pannaria tavaresii
SRR16304078_c01074_SRR1630...region001	SRR16304078_NODE_1446_length_18703_cov_4.384302	Bacterial_SRR16304078_c01074_SRR1630...region001	Terpene_21601	Not singleton	0	10933	10933	YES	['terpene']	SRR16304078	terpene	Bacterial	Bacteria	Acidobacteriota	Terriglobia	Terriglobales	Acidobacteriaceae	Unclassified	Unclassified	Acidobacteriota	Terriglobia	Terriglobales	Acidobacteriaceae	Unclassified	Unclassified	Eukaryota	Ascomycota	Lecanoromycetes	Lecanorales	Cladoniaceae	Cladonia	Cladonia subtenuis
SRR16304070_c15369_SRR1630...region001	SRR16304070_NODE_15911_length_3124_cov_2.172301	Bacterial_SRR16304070_c15369_SRR1630...region001	Terpene_14318	Singleton	0	3124	3124	YES	['terpene']	SRR16304070	terpene	Bacterial	Bacteria	Planctomycetota	Planctomycetia	Isosphaerales	Isosphaeraceae	Unclassified	Unclassified	Planctomycetota	Planctomycetia	Isosphaerales	Isosphaeraceae	Unclassified	Unclassified	Eukaryota	Ascomycota	Lecanoromycetes	Lecanorales	Cladoniaceae	Cladonia	Cladonia rangiferina
SRR10277343_c02268_SRR1027...region001	SRR10277343_NODE_3529_length_3978_cov_1.797349	Bacterial_SRR10277343_c02268_SRR1027...region001	Terpene_23547	Not singleton	0	3978	3978	YES	['terpene']	SRR10277343	terpene	Bacterial	Bacteria	Pseudomonadota	Alphaproteobacteria	Rhodospirillales	Unclassified	Unclassified	Unclassified	Pseudomonadota	Alphaproteobacteria	Acetobacterales	Acetobacteraceae	Unclassified	Unclassified	Eukaryota	Ascomycota	Lecanoromycetes	Lecanorales	Lecanoraceae	Rhizoplaca	Rhizoplaca parilis
SRR18162810_c06142_SRR1816...region001	SRR18162810_NODE_9129_length_3755_cov_2.851550	Bacterial_SRR18162810_c06142_SRR1816...region001	Terpene_22289	Singleton	0	3755	3755	YES	['terpene']	SRR18162810	terpene	Bacterial	Bacteria	Pseudomonadota	Alphaproteobacteria	Rhodospirillales	Unclassified	Unclassified	Unclassified	Pseudomonadota	Alphaproteobacteria	Unclassified	Unclassified	Unclassified	Unclassified	Eukaryota	Ascomycota	Lecanoromycetes	Trapeliales	Trapeliaceae	Lignoscripta	Lignoscripta atroalba
SRR16304087_c05064_SRR1630...region001	SRR16304087_NODE_5419_length_7556_cov_9.147747	Bacterial_SRR16304087_c05064_SRR1630...region001	Terpene_17119	Not singleton	0	7556	7556	YES	['terpene']	SRR16304087	terpene	Bacterial	Bacteria	Planctomycetota	Planctomycetia	Isosphaerales	Isosphaeraceae	Unclassified	Unclassified	Planctomycetota	Planctomycetia	Isosphaerales	Isosphaeraceae	Unclassified	Unclassified	Eukaryota	Ascomycota	Lecanoromycetes	Lecanorales	Cladoniaceae	Cladonia	Cladonia rangiferina
SRR16304066_c12353_SRR1630...region001	SRR16304066_NODE_13328_length_3491_cov_3.642941	Bacterial_SRR16304066_c12353_SRR1630...region001	Terpene_15966	Not singleton	0	3491	3491	YES	['terpene']	SRR16304066	terpene	Bacterial	Bacteria	Planctomycetota	Planctomycetia	Isosphaerales	Isosphaeraceae	Unclassified	Unclassified	Planctomycetota	Planctomycetia	Isosphaerales	Isosphaeraceae	Unclassified	Unclassified	Eukaryota	Ascomycota	Lecanoromycetes	Lecanorales	Cladoniaceae	Cladonia	Cladonia stygia
SRR19763037_c01077_SRR1976...region001	SRR19763037_NODE_2065_length_6879_cov_5.848623	Bacterial_SRR19763037_c01077_SRR1976...region001	Terpene_23547	Not singleton	0	6879	6879	YES	['terpene']	SRR19763037	terpene	Bacterial	Bacteria	Pseudomonadota	Alphaproteobacteria	Rhodospirillales	Unclassified	Unclassified	Unclassified	Pseudomonadota	Alphaproteobacteria	Acetobacterales	Acetobacteraceae	Unclassified	Unclassified	Eukaryota	Ascomycota	Lecanoromycetes	Lecanorales	Parmeliaceae	Xanthoparmelia	Xanthoparmelia chlorochroa
SRR23143843_c19399_SRR2314...region001	SRR23143843_NODE_30788_length_3047_cov_1.636364	Bacterial_SRR23143843_c19399_SRR2314...region001	Terpene_30379	Singleton	0	3047	3047	YES	['terpene']	SRR23143843	terpene	Bacterial	Bacteria	Pseudomonadota	Alphaproteobacteria	Sphingomonadales	Unclassified	Unclassified	Unclassified	Pseudomonadota	Alphaproteobacteria	Sphingomonadales	Sphingomonadaceae	Sphingomonas	Sphingomonas sp005773165	Eukaryota	Ascomycota	Lecanoromycetes	Teloschistales	Teloschistaceae	Xanthoria	Xanthoria sp.
SRR19097882_c07512_SRR1909...region001	SRR19097882_NODE_8130_length_7637_cov_2.765476	Bacterial_SRR19097882_c07512_SRR1909...region001	Terpene_26344	Singleton	0	7637	7637	YES	['terpene']	SRR19097882	terpene	Bacterial	Bacteria	Unclassified	Unclassified	Unclassified	Unclassified	Unclassified	Unclassified	Bacteroidota	Bacteroidia	Flavobacteriales	Flavobacteriaceae	Flavobacterium	Unclassified	Eukaryota	Ascomycota	Lichinomycetes	Lichinales	Lichinaceae	Watsoniomyces	Watsoniomyces obsoletus
SRR11456917_c01393_SRR1145...region001	SRR11456917_NODE_3900_length_7689_cov_4.227798	Bacterial_SRR11456917_c01393_SRR1145...region001	Terpene_5074	Singleton	0	7689	7689	YES	['terpene']	SRR11456917	terpene	Bacterial	Bacteria	Pseudomonadota	Alphaproteobacteria	Hyphomicrobiales	Methylobacteriaceae	Unclassified	Unclassified	Pseudomonadota	Alphaproteobacteria	Rhizobiales	Beijerinckiaceae	Enterovirga	Unclassified	Eukaryota	Ascomycota	Lecanoromycetes	Peltigerales	Peltigeraceae	Peltigera	Peltigera phyllidiosa
SRR19097885_c09300_SRR1909...region001	SRR19097885_NODE_12423_length_4819_cov_1.996204	Bacterial_SRR19097885_c09300_SRR1909...region001	Terpene_26717	Singleton	0	4819	4819	YES	['terpene']	SRR19097885	terpene	Bacterial	Bacteria	Actinomycetota	Actinomycetes	Pseudonocardiales	Pseudonocardiaceae	Actinomycetospora	Unclassified	Actinomycetota	Actinomycetia	Mycobacteriales	Pseudonocardiaceae	Actinomycetospora	Unclassified	Eukaryota	Ascomycota	Dothideomycetes	Trypetheliales	Trypetheliaceae	Bogoriella	Bogoriella megaspora
SRR16304091_c02917_SRR1630...region001	SRR16304091_NODE_3439_length_6341_cov_4.106003	Bacterial_SRR16304091_c02917_SRR1630...region001	Terpene_17806	Singleton	0	6341	6341	YES	['terpene']	SRR16304091	terpene	Bacterial	Bacteria	Unclassified	Unclassified	Unclassified	Unclassified	Unclassified	Unclassified	Acidobacteriota	Blastocatellia	Pyrinomonadales	Pyrinomonadaceae	OLB17	OLB17 sp016716435	Eukaryota	Ascomycota	Lecanoromycetes	Lecanorales	Cladoniaceae	Cladonia	Cladonia rangiferina
SRR14561385_c02320_SRR1456...region001	SRR14561385_NODE_7779_length_3190_cov_1.937359	Bacterial_SRR14561385_c02320_SRR1456...region001	Terpene_7097	Singleton	0	3190	3190	YES	['terpene']	SRR14561385	terpene	Bacterial	Bacteria	Pseudomonadota	Alphaproteobacteria	Hyphomicrobiales	Methylobacteriaceae	Enterovirga	Enterovirga sp.	Pseudomonadota	Alphaproteobacteria	Sphingomonadales	Sphingomonadaceae	Sphingomonas	Unclassified	Eukaryota	Ascomycota	Lecanoromycetes	Peltigerales	Peltigeraceae	Peltigera	Peltigera rufescens
SRR16304066_c07025_SRR1630...region001	SRR16304066_NODE_7876_length_5138_cov_2.635052	Bacterial_SRR16304066_c07025_SRR1630...region001	Terpene_13679	Not singleton	0	5138	5138	YES	['terpene']	SRR16304066	terpene	Bacterial	Bacteria	Planctomycetota	Unclassified	Unclassified	Unclassified	Unclassified	Unclassified	Planctomycetota	Planctomycetia	Isosphaerales	Isosphaeraceae	JAJYCH01	Unclassified	Eukaryota	Ascomycota	Lecanoromycetes	Lecanorales	Cladoniaceae	Cladonia	Cladonia stygia
SRR5947238_c14442_SRR5947...region001	SRR5947238_NODE_17933_length_3116_cov_2.232642	Bacterial_SRR5947238_c14442_SRR5947...region001	Terpene_32202	Singleton	0	3116	3116	YES	['terpene']	SRR5947238	terpene	Bacterial	Bacteria	Pseudomonadota	Alphaproteobacteria	Unclassified	Unclassified	Unclassified	Unclassified	Pseudomonadota	Alphaproteobacteria	Sphingomonadales	Sphingomonadaceae	Novosphingobium	Unclassified	Eukaryota	Ascomycota	Lecanoromycetes	Peltigerales	Lobariaceae	Lobaria	Lobaria pulmonaria
SRR19097890_c11859_SRR1909...region001	SRR19097890_NODE_13060_length_3696_cov_3.756563	Bacterial_SRR19097890_c11859_SRR1909...region001	Terpene_28656	Not singleton	0	3696	3696	YES	['terpene']	SRR19097890	terpene	Bacterial	Bacteria	Bacteroidota	Cytophagia	Cytophagales	Hymenobacteraceae	Hymenobacter	Unclassified	Bacteroidota	Bacteroidia	Cytophagales	Hymenobacteraceae	Hymenobacter	Unclassified	Eukaryota	Ascomycota	Lichinomycetes	Lichinales	Lichinaceae	Lichina	Lichina confinis
SRR14722242_c03987_SRR1472...region001	SRR14722242_NODE_5979_length_4476_cov_6.278472	Bacterial_SRR14722242_c03987_SRR1472...region001	Terpene_12035	Singleton	0	4476	4476	YES	['terpene']	SRR14722242	terpene	Bacterial	Bacteria	Actinomycetota	Actinomycetes	Pseudonocardiales	Unclassified	Unclassified	Pseudonocardiales bacterium	Actinomycetota	Actinomycetia	Mycobacteriales	Pseudonocardiaceae	GCA-003244245	Unclassified	Eukaryota	Ascomycota	Lecanoromycetes	Pertusariales	Pertusariaceae	Pseudosagedia	Pseudosagedia sp
SRR16304113_c10916_SRR1630...region001	SRR16304113_NODE_14275_length_3848_cov_3.806417	Bacterial_SRR16304113_c10916_SRR1630...region001	Terpene_21660	Singleton	0	3848	3848	YES	['terpene']	SRR16304113	terpene	Bacterial	Bacteria	Pseudomonadota	Alphaproteobacteria	Caulobacterales	Caulobacteraceae	Unclassified	Unclassified	Pseudomonadota	Unclassified	Unclassified	Unclassified	Unclassified	Unclassified	Eukaryota	Ascomycota	Lecanoromycetes	Lecanorales	Cladoniaceae	Cladonia	Cladonia rangiferina
SRR18162825_c03903_SRR1816...region001	SRR18162825_NODE_4327_length_8571_cov_10.562279	Bacterial_SRR18162825_c03903_SRR1816...region001	Terpene_21792	Not singleton	0	8571	8571	YES	['terpene']	SRR18162825	terpene	Bacterial	Bacteria	Unclassified	Unclassified	Unclassified	Unclassified	Unclassified	Unclassified	Unclassified	Unclassified	Unclassified	Unclassified	Unclassified	Unclassified	Eukaryota	Ascomycota	Lecanoromycetes	Ostropales	Graphidaceae	Thelotrema	Thelotrema lepadinum
SRR19763078_c00582_SRR1976...region001	SRR19763078_NODE_1872_length_5472_cov_2.530552	Bacterial_SRR19763078_c00582_SRR1976...region001	Terpene_28277	Singleton	0	5472	5472	YES	['terpene']	SRR19763078	terpene	Bacterial	Bacteria	Pseudomonadota	Alphaproteobacteria	Rhodospirillales	Unclassified	Unclassified	Unclassified	Actinomycetota	Actinomycetia	Propionibacteriales	Propionibacteriaceae	Friedmanniella	Unclassified	Eukaryota	Ascomycota	Lecanoromycetes	Lecanorales	Parmeliaceae	Xanthoparmelia	Xanthoparmelia chlorochroa
SRR19097869_c08462_SRR1909...region001	SRR19097869_NODE_14556_length_4181_cov_12.811891	Bacterial_SRR19097869_c08462_SRR1909...region001	Terpene_6173	Not singleton	0	4181	4181	YES	['terpene']	SRR19097869	terpene	Bacterial	Bacteria	Gemmatimonadota	Unclassified	Unclassified	Unclassified	Unclassified	Gemmatimonadetes bacterium T265	Gemmatimonadota	Gemmatimonadetes	Gemmatimonadales	Gemmatimonadaceae	Gemmatirosa	Gemmatirosa sp019973575	Eukaryota	Ascomycota	Candelariomycetes	Candelariales	Candelariaceae	Candelina	Candelina mexicana
SRR16304104_c03307_SRR1630...region001	SRR16304104_NODE_5390_length_3571_cov_3.257584	Bacterial_SRR16304104_c03307_SRR1630...region001	Terpene_20380	Singleton	0	3571	3571	YES	['terpene']	SRR16304104	terpene	Bacterial	Bacteria	Planctomycetota	Planctomycetia	Isosphaerales	Isosphaeraceae	Unclassified	Isosphaeraceae bacterium	Planctomycetota	Planctomycetia	Isosphaerales	Isosphaeraceae	JAJYCH01	JAJYCH01 sp021778575	Eukaryota	Ascomycota	Lecanoromycetes	Lecanorales	Cladoniaceae	Cladonia	Cladonia submitis
SRR23143839_c01314_SRR2314...region001	SRR23143839_NODE_2259_length_10455_cov_5.437078	Bacterial_SRR23143839_c01314_SRR2314...region001	Terpene_22195	Not singleton	0	10455	10455	YES	['terpene']	SRR23143839	terpene	Bacterial	Bacteria	Bacteroidota	Cytophagia	Cytophagales	Hymenobacteraceae	Hymenobacter	Unclassified	Bacteroidota	Bacteroidia	Cytophagales	Hymenobacteraceae	Hymenobacter	Unclassified	Eukaryota	Ascomycota	Lecanoromycetes	Teloschistales	Teloschistaceae	Caloplaca	Caloplaca aegea lichen thallus LIQ143CAAG
SRR17413119_c00029_SRR1741...region001	SRR17413119_NODE_417_length_3957_cov_4.499742	Bacterial_SRR17413119_c00029_SRR1741...region001	Terpene_22077	Singleton	0	3957	3957	YES	['terpene']	SRR17413119	terpene	Bacterial	Bacteria	Bacteroidota	Chitinophagia	Chitinophagales	Chitinophagaceae	Unclassified	Unclassified	Bacteroidota	Bacteroidia	Chitinophagales	Chitinophagaceae	Sediminibacterium	Unclassified	Eukaryota	Ascomycota	Lecanoromycetes	Lecanorales	Lecanoraceae	Lecanora	Lecanora bermudensis
SRR23143835_c00599_SRR2314...region001	SRR23143835_NODE_1104_length_40441_cov_10.451789	Bacterial_SRR23143835_c00599_SRR2314...region001	Terpene_28656	Not singleton	0	12289	12289	YES	['terpene']	SRR23143835	terpene	Bacterial	Bacteria	Bacteroidota	Cytophagia	Cytophagales	Hymenobacteraceae	Hymenobacter	Unclassified	Bacteroidota	Bacteroidia	Cytophagales	Hymenobacteraceae	Hymenobacter	Unclassified	Eukaryota	Ascomycota	Lecanoromycetes	Teloschistales	Teloschistaceae	Seirophora	Seirophora villosa
SRR23143833_c11036_SRR2314...region001	SRR23143833_NODE_24136_length_4149_cov_2.164538	Bacterial_SRR23143833_c11036_SRR2314...region001	Terpene_28798	Singleton	0	4149	4149	YES	['terpene']	SRR23143833	terpene	Bacterial	Bacteria	Actinomycetota	Actinomycetes	Unclassified	Unclassified	Unclassified	Unclassified	Actinomycetota	Actinomycetia	Unclassified	Unclassified	Unclassified	Unclassified	Eukaryota	Ascomycota	Lecanoromycetes	Teloschistales	Teloschistaceae	Xanthoria	Xanthoria mediterranea
ERR5055691_c06330_ERR5055...region001	ERR5055691_NODE_7818_length_3312_cov_3.321484	Bacterial_ERR5055691_c06330_ERR5055...region001	Terpene_2906	Singleton	0	3312	3312	YES	['terpene']	ERR5055691	terpene	Bacterial	Bacteria	Acidobacteriota	Blastocatellia	Blastocatellales	Pyrinomonadaceae	Unclassified	Pyrinomonadaceae bacterium	Acidobacteriota	Blastocatellia	Pyrinomonadales	Pyrinomonadaceae	Unclassified	Unclassified	Eukaryota	Ascomycota	Lecanoromycetes	Ostropales	Graphidaceae	Gomphillus	Gomphillus americanus
SRR23143837_c01594_SRR2314...region001	SRR23143837_NODE_2618_length_10512_cov_4.582271	Bacterial_SRR23143837_c01594_SRR2314...region001	Terpene_30196	Not singleton	0	10512	10512	YES	['terpene']	SRR23143837	terpene	Bacterial	Bacteria	Bacteroidota	Cytophagia	Cytophagales	Hymenobacteraceae	Hymenobacter	Unclassified	Bacteroidota	Bacteroidia	Cytophagales	Hymenobacteraceae	Hymenobacter	Unclassified	Eukaryota	Ascomycota	Lecanoromycetes	Teloschistales	Teloschistaceae	Xanthoria	Xanthoria sp.
SRR23143851_c21835_SRR2314...region001	SRR23143851_NODE_35334_length_3509_cov_2.185897	Bacterial_SRR23143851_c21835_SRR2314...region001	Terpene_31292	Singleton	0	3509	3509	YES	['terpene']	SRR23143851	terpene	Bacterial	Bacteria	Pseudomonadota	Alphaproteobacteria	Unclassified	Unclassified	Unclassified	Unclassified	Pseudomonadota	Alphaproteobacteria	Sphingomonadales	Sphingomonadaceae	Allosphingosinicella	Unclassified	Eukaryota	Ascomycota	Lecanoromycetes	Teloschistales	Teloschistaceae	Teloschistes	Teloschistes peruvian
SRR14722237_c00647_SRR1472...region001	SRR14722237_NODE_5713_length_3676_cov_5.079467	Bacterial_SRR14722237_c00647_SRR1472...region001	Terpene_11916	Singleton	0	3676	3676	YES	['terpene']	SRR14722237	terpene	Bacterial	Bacteria	Pseudomonadota	Alphaproteobacteria	Sphingomonadales	Sphingomonadaceae	Sphingomonas	Unclassified	Pseudomonadota	Alphaproteobacteria	Sphingomonadales	Sphingomonadaceae	Unclassified	Unclassified	Eukaryota	Ascomycota	Lecanoromycetes	Peltigerales	Lobariaceae	Lobaria	Lobaria pulmonaria
SRR10277362_c02450_SRR1027...region001	SRR10277362_NODE_8957_length_4735_cov_2.786752	Bacterial_SRR10277362_c02450_SRR1027...region001	Terpene_4354	Singleton	0	4735	4735	YES	['terpene']	SRR10277362	terpene	Bacterial	Bacteria	Unclassified	Unclassified	Unclassified	Unclassified	Unclassified	Unclassified	Acidobacteriota	Terriglobia	Terriglobales	Acidobacteriaceae	Unclassified	Unclassified	Eukaryota	Ascomycota	Lecanoromycetes	Lecanorales	Lecanoraceae	Rhizoplaca	Rhizoplaca cf. idahoensis
SRR10277318_c11779_SRR1027...region001	SRR10277318_NODE_15909_length_3796_cov_0.962115	Bacterial_SRR10277318_c11779_SRR1027...region001	Terpene_23547	Not singleton	0	3796	3796	YES	['terpene']	SRR10277318	terpene	Bacterial	Bacteria	Pseudomonadota	Alphaproteobacteria	Rhodospirillales	Unclassified	Unclassified	Unclassified	Pseudomonadota	Alphaproteobacteria	Unclassified	Unclassified	Unclassified	Unclassified	Eukaryota	Ascomycota	Lecanoromycetes	Lecanorales	Lecanoraceae	Rhizoplaca	Rhizoplaca subdiscrepans
SRR16304092_c03533_SRR1630...region001	SRR16304092_NODE_5449_length_6700_cov_2.793296	Bacterial_SRR16304092_c03533_SRR1630...region001	Terpene_17959	Singleton	0	6700	6700	YES	['terpene']	SRR16304092	terpene	Bacterial	Bacteria	Unclassified	Unclassified	Unclassified	Unclassified	Unclassified	Unclassified	Unclassified	Unclassified	Unclassified	Unclassified	Unclassified	Unclassified	Eukaryota	Ascomycota	Lecanoromycetes	Lecanorales	Cladoniaceae	Cladonia	Cladonia rangiferina
SRR14722176_c10017_SRR1472...region001	SRR14722176_NODE_13030_length_4479_cov_3.887324	Bacterial_SRR14722176_c10017_SRR1472...region001	Terpene_11125	Singleton	0	4479	4479	YES	['terpene']	SRR14722176	terpene	Bacterial	Bacteria	Unclassified	Unclassified	Unclassified	Unclassified	Unclassified	Unclassified	Bacteroidota	Bacteroidia	Cytophagales	Hymenobacteraceae	Hymenobacter	Unclassified	Eukaryota	Ascomycota	Lecanoromycetes	Teloschistales	Teloschistaceae	Xanthocarpia	Xanthocarpia feracissima
SRR23143841_c26501_SRR2314...region001	SRR23143841_NODE_33585_length_3156_cov_1.700552	Bacterial_SRR23143841_c26501_SRR2314...region001	Terpene_29887	Singleton	0	3156	3156	YES	['terpene']	SRR23143841	terpene	Bacterial	Bacteria	Pseudomonadota	Alphaproteobacteria	Sphingomonadales	Sphingomonadaceae	Sphingomonas	Unclassified	Pseudomonadota	Alphaproteobacteria	Sphingomonadales	Sphingomonadaceae	Sphingomonas	Unclassified	Eukaryota	Ascomycota	Lecanoromycetes	Teloschistales	Letrouitiaceae	Letrouitia	Letrouitia transgressa
SRR23143835_c06245_SRR2314...region001	SRR23143835_NODE_10549_length_9182_cov_27.112356	Bacterial_SRR23143835_c06245_SRR2314...region001	Terpene_28970	Singleton	0	9182	9182	YES	['terpene']	SRR23143835	terpene	Bacterial	Bacteria	Actinomycetota	Actinomycetes	Unclassified	Unclassified	Unclassified	Unclassified	Actinomycetota	Actinomycetia	Unclassified	Unclassified	Unclassified	Unclassified	Eukaryota	Ascomycota	Lecanoromycetes	Teloschistales	Teloschistaceae	Seirophora	Seirophora villosa
SRR19763088_c01807_SRR1976...region001	SRR19763088_NODE_3386_length_3119_cov_2.502937	Bacterial_SRR19763088_c01807_SRR1976...region001	Terpene_23547	Not singleton	0	3119	3119	YES	['terpene']	SRR19763088	terpene	Bacterial	Bacteria	Pseudomonadota	Alphaproteobacteria	Rhodospirillales	Unclassified	Unclassified	Unclassified	Pseudomonadota	Alphaproteobacteria	Acetobacterales	Acetobacteraceae	Unclassified	Unclassified	Eukaryota	Ascomycota	Lecanoromycetes	Lecanorales	Parmeliaceae	Xanthoparmelia	Xanthoparmelia camtschadalis
SRR14722081_c02107_SRR1472...region001	SRR14722081_NODE_4324_length_4667_cov_2.610458	Bacterial_SRR14722081_c02107_SRR1472...region001	Terpene_8869	Singleton	0	4667	4667	YES	['terpene']	SRR14722081	terpene	Bacterial	Bacteria	Pseudomonadota	Alphaproteobacteria	Rhodospirillales	Unclassified	Unclassified	Rhodospirillales bacterium	Unclassified	Unclassified	Unclassified	Unclassified	Unclassified	Unclassified	Eukaryota	Ascomycota	Lecanoromycetes	Caliciales	Physciaceae	Heterodermia	Heterodermia appalachiensis
SRR23143835_c18109_SRR2314...region001	SRR23143835_NODE_32057_length_3508_cov_29.346255	Bacterial_SRR23143835_c18109_SRR2314...region001	Terpene_29046	Singleton	0	3508	3508	YES	['terpene']	SRR23143835	terpene	Bacterial	Bacteria	Actinomycetota	Actinomycetes	Kineosporiales	Kineosporiaceae	Pseudokineococcus	uncultured Pseudokineococcus sp.	Actinomycetota	Actinomycetia	Actinomycetales	Quadrisphaeraceae	Pseudokineococcus	Pseudokineococcus marinus	Eukaryota	Ascomycota	Lecanoromycetes	Teloschistales	Teloschistaceae	Seirophora	Seirophora villosa
SRR14722085_c02121_SRR1472...region001	SRR14722085_NODE_3819_length_3378_cov_2.917601	Bacterial_SRR14722085_c02121_SRR1472...region001	Terpene_20889	Not singleton	0	3378	3378	YES	['terpene']	SRR14722085	terpene	Bacterial	Bacteria	Pseudomonadota	Alphaproteobacteria	Unclassified	Unclassified	Unclassified	Unclassified	Pseudomonadota	Alphaproteobacteria	Caulobacterales	Caulobacteraceae	Unclassified	Unclassified	Eukaryota	Ascomycota	Lecanoromycetes	Pertusariales	Pertusariaceae	Pseudosagedia	Pseudosagedia rhaphidosperma
SRR16304095_c05950_SRR1630...region001	SRR16304095_NODE_6163_length_10105_cov_5.381233	Bacterial_SRR16304095_c05950_SRR1630...region001	Terpene_18618	Singleton	0	10105	10105	YES	['terpene']	SRR16304095	terpene	Bacterial	Bacteria	Planctomycetota	Planctomycetia	Isosphaerales	Isosphaeraceae	Unclassified	Isosphaeraceae bacterium	Planctomycetota	Planctomycetia	Isosphaerales	Isosphaeraceae	Unclassified	Unclassified	Eukaryota	Ascomycota	Lecanoromycetes	Lecanorales	Cladoniaceae	Cladonia	Cladonia rangiferina
SRR23143845_c08506_SRR2314...region001	SRR23143845_NODE_19798_length_4006_cov_5.253245	Bacterial_SRR23143845_c08506_SRR2314...region001	Terpene_3035	Not singleton	0	4006	4006	YES	['terpene']	SRR23143845	terpene	Bacterial	Bacteria	Bacteroidota	Cytophagia	Cytophagales	Hymenobacteraceae	Hymenobacter	Unclassified	Bacteroidota	Bacteroidia	Cytophagales	Hymenobacteraceae	Hymenobacter	Unclassified	Eukaryota	Ascomycota	Lecanoromycetes	Teloschistales	Teloschistaceae	Xanthoria	Xanthoria steineri
SRR23143845_c05089_SRR2314...region001	SRR23143845_NODE_11989_length_5873_cov_2.506556	Bacterial_SRR23143845_c05089_SRR2314...region001	Terpene_30517	Not singleton	0	5873	5873	YES	['terpene']	SRR23143845	terpene	Bacterial	Bacteria	Actinomycetota	Actinomycetes	Propionibacteriales	Unclassified	Unclassified	Unclassified	Actinomycetota	Actinomycetia	Propionibacteriales	Propionibacteriaceae	Friedmanniella	Friedmanniella capsulata	Eukaryota	Ascomycota	Lecanoromycetes	Teloschistales	Teloschistaceae	Xanthoria	Xanthoria steineri
SRR10277337_c01094_SRR1027...region001	SRR10277337_NODE_3076_length_3500_cov_3.495210	Bacterial_SRR10277337_c01094_SRR1027...region001	Terpene_23547	Not singleton	0	3500	3500	YES	['terpene']	SRR10277337	terpene	Bacterial	Bacteria	Pseudomonadota	Alphaproteobacteria	Rhodospirillales	Unclassified	Unclassified	Unclassified	Pseudomonadota	Alphaproteobacteria	Unclassified	Unclassified	Unclassified	Unclassified	Eukaryota	Ascomycota	Lecanoromycetes	Lecanorales	Lecanoraceae	Rhizoplaca	Rhizoplaca polymorpha
SRR14722325_c00718_SRR1472...region001	SRR14722325_NODE_3557_length_3674_cov_5.025021	Bacterial_SRR14722325_c00718_SRR1472...region001	Terpene_13067	Not singleton	0	3674	3674	YES	['terpene']	SRR14722325	terpene	Bacterial	Bacteria	Actinomycetota	Actinomycetes	Unclassified	Unclassified	Unclassified	Unclassified	Actinomycetota	Unclassified	Unclassified	Unclassified	Unclassified	Unclassified	Eukaryota	Ascomycota	Lecanoromycetes	Lecanorales	Parmeliaceae	Parmotrema	Parmotrema internexum
SRR12518904_c02074_SRR1251...region001	SRR12518904_NODE_2464_length_4907_cov_4.180124	Bacterial_SRR12518904_c02074_SRR1251...region001	Terpene_5836	Singleton	0	4907	4907	YES	['terpene']	SRR12518904	terpene	Bacterial	Bacteria	Pseudomonadota	Unclassified	Unclassified	Unclassified	Unclassified	Unclassified	Unclassified	Unclassified	Unclassified	Unclassified	Unclassified	Unclassified	Eukaryota	Ascomycota	Lecanoromycetes	Peltigerales	Peltigeraceae	Peltigera	Peltigera canina
SRR19097873_c36886_SRR1909...region001	SRR19097873_NODE_42237_length_3487_cov_6.183871	Bacterial_SRR19097873_c36886_SRR1909...region001	Terpene_25270	Singleton	0	3487	3487	YES	['terpene']	SRR19097873	terpene	Bacterial	Bacteria	Bacteroidota	Cytophagia	Cytophagales	Spirosomataceae	Fibrella	Fibrella rubiginis	Bacteroidota	Bacteroidia	Cytophagales	Spirosomaceae	Unclassified	Unclassified	Eukaryota	Ascomycota	Ascomycetes	Thelocarpales	Thelocarpaceae	Thelocarpon	Thelocarpon impressellum
SRR11456914_c13123_SRR1145...region001	SRR11456914_NODE_17789_length_4237_cov_4.283357	Bacterial_SRR11456914_c13123_SRR1145...region001	Terpene_30196	Not singleton	0	4237	4237	YES	['terpene']	SRR11456914	terpene	Bacterial	Bacteria	Bacteroidota	Cytophagia	Cytophagales	Hymenobacteraceae	Hymenobacter	Unclassified	Bacteroidota	Bacteroidia	Cytophagales	Hymenobacteraceae	Hymenobacter	Unclassified	Eukaryota	Ascomycota	Lecanoromycetes	Peltigerales	Peltigeraceae	Peltigera	Peltigera extenuata
ERR5059413_c07931_ERR5059...region001	ERR5059413_NODE_14758_length_4868_cov_17.044876	Bacterial_ERR5059413_c07931_ERR5059...region001	Terpene_3035	Not singleton	0	4868	4868	YES	['terpene']	ERR5059413	terpene	Bacterial	Bacteria	Bacteroidota	Cytophagia	Cytophagales	Hymenobacteraceae	Hymenobacter	Unclassified	Bacteroidota	Bacteroidia	Cytophagales	Hymenobacteraceae	Hymenobacter	Unclassified	Eukaryota	Ascomycota	Lecanoromycetes	Caliciales	Physciaceae	Heterodermia	Heterodermia speciosa
SRR16304113_c08387_SRR1630...region001	SRR16304113_NODE_10881_length_4868_cov_4.550824	Bacterial_SRR16304113_c08387_SRR1630...region001	Terpene_21647	Singleton	0	4868	4868	YES	['terpene']	SRR16304113	terpene	Bacterial	Bacteria	Unclassified	Unclassified	Unclassified	Unclassified	Unclassified	Unclassified	Acidobacteriota	Blastocatellia	Pyrinomonadales	Pyrinomonadaceae	OLB17	OLB17 sp016716435	Eukaryota	Ascomycota	Lecanoromycetes	Lecanorales	Cladoniaceae	Cladonia	Cladonia rangiferina
SRR16304110_c01336_SRR1630...region001	SRR16304110_NODE_1610_length_10364_cov_6.250024	Bacterial_SRR16304110_c01336_SRR1630...region001	Terpene_20986	Singleton	0	10364	10364	YES	['terpene']	SRR16304110	terpene	Bacterial	Bacteria	Pseudomonadota	Alphaproteobacteria	Caulobacterales	Caulobacteraceae	Caulobacter	Caulobacter sp. S45	Pseudomonadota	Alphaproteobacteria	Caulobacterales	Caulobacteraceae	CAHJWH01	CAHJWH01 sp903642205	Eukaryota	Ascomycota	Lecanoromycetes	Lecanorales	Cladoniaceae	Cladonia	Cladonia submitis
SRR19097870_c04887_SRR1909...region001	SRR19097870_NODE_6337_length_3927_cov_3.109870	Bacterial_SRR19097870_c04887_SRR1909...region001	Terpene_30196	Not singleton	0	3927	3927	YES	['terpene']	SRR19097870	terpene	Bacterial	Bacteria	Bacteroidota	Cytophagia	Cytophagales	Hymenobacteraceae	Hymenobacter	Hymenobacter polaris	Bacteroidota	Bacteroidia	Cytophagales	Hymenobacteraceae	Hymenobacter	Hymenobacter polaris	Eukaryota	Ascomycota	Candelariomycetes	Candelariales	Candelariaceae	Candelina	Candelina submexicana
SRR23143829_c00258_SRR2314...region001	SRR23143829_NODE_858_length_14456_cov_8.886223	Bacterial_SRR23143829_c00258_SRR2314...region001	Terpene_28512	Singleton	0	12038	12038	YES	['terpene']	SRR23143829	terpene	Bacterial	Bacteria	Actinomycetota	Rubrobacteria	Rubrobacterales	Rubrobacteraceae	Unclassified	Unclassified	Actinomycetota	Rubrobacteria	Rubrobacterales	Rubrobacteraceae	SCSIO-52915	Unclassified	Eukaryota	Ascomycota	Lecanoromycetes	Teloschistales	Teloschistaceae	Caloplaca	Caloplaca ligustica lichen thallus LIQ85CALI
SRR16304082_c11490_SRR1630...region001	SRR16304082_NODE_12089_length_4356_cov_4.614162	Bacterial_SRR16304082_c11490_SRR1630...region001	Terpene_13679	Not singleton	0	4356	4356	YES	['terpene']	SRR16304082	terpene	Bacterial	Bacteria	Planctomycetota	Planctomycetia	Isosphaerales	Isosphaeraceae	Unclassified	Isosphaeraceae bacterium	Planctomycetota	Planctomycetia	Isosphaerales	Isosphaeraceae	JAJYCH01	JAJYCH01 sp021778575	Eukaryota	Ascomycota	Lecanoromycetes	Lecanorales	Cladoniaceae	Cladonia	Cladonia rangiferina
SRR23143843_c01042_SRR2314...region001	SRR23143843_NODE_1725_length_26271_cov_4.289952	Bacterial_SRR23143843_c01042_SRR2314...region001	Terpene_30196	Not singleton	0	18497	18497	YES	['terpene']	SRR23143843	terpene	Bacterial	Bacteria	Bacteroidota	Cytophagia	Cytophagales	Hymenobacteraceae	Hymenobacter	Unclassified	Bacteroidota	Bacteroidia	Cytophagales	Hymenobacteraceae	Hymenobacter	Unclassified	Eukaryota	Ascomycota	Lecanoromycetes	Teloschistales	Teloschistaceae	Xanthoria	Xanthoria sp.
SRR23143845_c06783_SRR2314...region001	SRR23143845_NODE_15995_length_4732_cov_8.166917	Bacterial_SRR23143845_c06783_SRR2314...region001	Terpene_28656	Not singleton	0	4732	4732	YES	['terpene']	SRR23143845	terpene	Bacterial	Bacteria	Bacteroidota	Cytophagia	Cytophagales	Hymenobacteraceae	Hymenobacter	Unclassified	Bacteroidota	Bacteroidia	Cytophagales	Hymenobacteraceae	Hymenobacter	Unclassified	Eukaryota	Ascomycota	Lecanoromycetes	Teloschistales	Teloschistaceae	Xanthoria	Xanthoria steineri
ERR5059413_c16152_ERR5059...region001	ERR5059413_NODE_30664_length_3081_cov_2.163116	Bacterial_ERR5059413_c16152_ERR5059...region001	Terpene_3098	Singleton	0	3081	3081	YES	['terpene']	ERR5059413	terpene	Bacterial	Bacteria	Actinomycetota	Actinomycetes	Propionibacteriales	Propionibacteriaceae	Microlunatus	Unclassified	Actinomycetota	Actinomycetia	Propionibacteriales	Propionibacteriaceae	Friedmanniella	Friedmanniella antarctica	Eukaryota	Ascomycota	Lecanoromycetes	Caliciales	Physciaceae	Heterodermia	Heterodermia speciosa
SRR16304080_c07043_SRR1630...region001	SRR16304080_NODE_8789_length_8113_cov_3.460179	Bacterial_SRR16304080_c07043_SRR1630...region001	Terpene_15675	Not singleton	0	8113	8113	YES	['terpene']	SRR16304080	terpene	Bacterial	Bacteria	Vulcanimicrobiota	Unclassified	Unclassified	Unclassified	Unclassified	Candidatus Eremiobacteraeota bacterium	Unclassified	Unclassified	Unclassified	Unclassified	Unclassified	Unclassified	Eukaryota	Ascomycota	Lecanoromycetes	Lecanorales	Cladoniaceae	Cladonia	Cladonia rangiferina
SRR23143836_c08655_SRR2314...region001	SRR23143836_NODE_15959_length_3016_cov_2.985709	Bacterial_SRR23143836_c08655_SRR2314...region001	Terpene_29159	Singleton	0	3016	3016	YES	['terpene']	SRR23143836	terpene	Bacterial	Bacteria	Actinomycetota	Actinomycetes	Kineosporiales	Kineosporiaceae	Pseudokineococcus	uncultured Pseudokineococcus sp.	Actinomycetota	Actinomycetia	Actinomycetales	Quadrisphaeraceae	Pseudokineococcus	Pseudokineococcus marinus	Eukaryota	Ascomycota	Lecanoromycetes	Teloschistales	Teloschistaceae	Flavoplaca	Flavoplaca oasis
SRR10277340_c03849_SRR1027...region001	SRR10277340_NODE_5019_length_3464_cov_3.183632	Bacterial_SRR10277340_c03849_SRR1027...region001	Terpene_23547	Not singleton	0	3464	3464	YES	['terpene']	SRR10277340	terpene	Bacterial	Bacteria	Pseudomonadota	Unclassified	Unclassified	Unclassified	Unclassified	Unclassified	Pseudomonadota	Alphaproteobacteria	Unclassified	Unclassified	Unclassified	Unclassified	Eukaryota	Ascomycota	Lecanoromycetes	Lecanorales	Lecanoraceae	Rhizoplaca	Rhizoplaca polymorpha
SRR19763055_c02980_SRR1976...region001	SRR19763055_NODE_4321_length_6081_cov_4.453037	Bacterial_SRR19763055_c02980_SRR1976...region001	Terpene_30968	Not singleton	0	6081	6081	YES	['terpene']	SRR19763055	terpene	Bacterial	Bacteria	Bacteroidota	Cytophagia	Cytophagales	Hymenobacteraceae	Hymenobacter	Unclassified	Bacteroidota	Bacteroidia	Cytophagales	Hymenobacteraceae	Hymenobacter	Unclassified	Eukaryota	Ascomycota	Lecanoromycetes	Lecanorales	Parmeliaceae	Xanthoparmelia	Xanthoparmelia coloradoensis
SRR23143844_c00473_SRR2314...region001	SRR23143844_NODE_2113_length_13845_cov_3.357423	Bacterial_SRR23143844_c00473_SRR2314...region001	Terpene_30407	Singleton	0	11224	11224	YES	['terpene']	SRR23143844	terpene	Bacterial	Bacteria	Pseudomonadota	Alphaproteobacteria	Unclassified	Unclassified	Unclassified	Unclassified	Pseudomonadota	Alphaproteobacteria	Unclassified	Unclassified	Unclassified	Unclassified	Eukaryota	Ascomycota	Lecanoromycetes	Teloschistales	Teloschistaceae	Teloschistes	Teloschistes chrysophthalmus
SRR18162833_c02633_SRR1816...region001	SRR18162833_NODE_2923_length_5762_cov_3.979244	Bacterial_SRR18162833_c02633_SRR1816...region001	Terpene_23547	Not singleton	0	5762	5762	YES	['terpene']	SRR18162833	terpene	Bacterial	Bacteria	Pseudomonadota	Unclassified	Unclassified	Unclassified	Unclassified	Unclassified	Pseudomonadota	Alphaproteobacteria	Unclassified	Unclassified	Unclassified	Unclassified	Eukaryota	Ascomycota	Lecanoromycetes	Trapeliales	Trapeliaceae	Ptychographa	Ptychographa xylographoides
SRR16304082_c15074_SRR1630...region001	SRR16304082_NODE_16147_length_3477_cov_3.018824	Bacterial_SRR16304082_c15074_SRR1630...region001	Terpene_16506	Singleton	0	3477	3477	YES	['terpene']	SRR16304082	terpene	Bacterial	Bacteria	Vulcanimicrobiota	Unclassified	Unclassified	Unclassified	Unclassified	Candidatus Eremiobacteraeota bacterium	Unclassified	Unclassified	Unclassified	Unclassified	Unclassified	Unclassified	Eukaryota	Ascomycota	Lecanoromycetes	Lecanorales	Cladoniaceae	Cladonia	Cladonia rangiferina
SRR16304078_c10136_SRR1630...region001	SRR16304078_NODE_10900_length_3355_cov_2.225137	Bacterial_SRR16304078_c10136_SRR1630...region001	Terpene_13679	Not singleton	0	3355	3355	YES	['terpene']	SRR16304078	terpene	Bacterial	Bacteria	Planctomycetota	Unclassified	Unclassified	Unclassified	Unclassified	Unclassified	Planctomycetota	Planctomycetia	Isosphaerales	Isosphaeraceae	JAJYCH01	Unclassified	Eukaryota	Ascomycota	Lecanoromycetes	Lecanorales	Cladoniaceae	Cladonia	Cladonia subtenuis
SRR10277347_c01318_SRR1027...region001	SRR10277347_NODE_2392_length_4744_cov_2.869055	Bacterial_SRR10277347_c01318_SRR1027...region001	Terpene_23547	Not singleton	0	4744	4744	YES	['terpene']	SRR10277347	terpene	Bacterial	Bacteria	Pseudomonadota	Alphaproteobacteria	Rhodospirillales	Unclassified	Unclassified	Unclassified	Pseudomonadota	Alphaproteobacteria	Unclassified	Unclassified	Unclassified	Unclassified	Eukaryota	Ascomycota	Lecanoromycetes	Lecanorales	Lecanoraceae	Rhizoplaca	Rhizoplaca occulta
SRR11456918_c04980_SRR1145...region001	SRR11456918_NODE_7376_length_3050_cov_2.001345	Bacterial_SRR11456918_c04980_SRR1145...region001	Terpene_5175	Singleton	0	3050	3050	YES	['terpene']	SRR11456918	terpene	Bacterial	Bacteria	Actinomycetota	Actinomycetes	Propionibacteriales	Propionibacteriaceae	Microlunatus	Unclassified	Actinomycetota	Actinomycetia	Propionibacteriales	Propionibacteriaceae	Unclassified	Unclassified	Eukaryota	Ascomycota	Lecanoromycetes	Peltigerales	Peltigeraceae	Peltigera	Peltigera dolichorhiza
SRR11456922_c05586_SRR1145...region001	SRR11456922_NODE_7575_length_3478_cov_0.944428	Bacterial_SRR11456922_c05586_SRR1145...region001	Terpene_5608	Singleton	0	3478	3478	YES	['terpene']	SRR11456922	terpene	Bacterial	Bacteria	Unclassified	Unclassified	Unclassified	Unclassified	Unclassified	Unclassified	Unclassified	Unclassified	Unclassified	Unclassified	Unclassified	Unclassified	Eukaryota	Ascomycota	Lecanoromycetes	Peltigerales	Peltigeraceae	Peltigera	Peltigera hydrothyria
SRR16304095_c00662_SRR1630...region001	SRR16304095_NODE_810_length_33927_cov_12.610812	Bacterial_SRR16304095_c00662_SRR1630...region001	Terpene_15966	Not singleton	0	15073	15073	YES	['terpene']	SRR16304095	terpene	Bacterial	Bacteria	Planctomycetota	Unclassified	Unclassified	Unclassified	Unclassified	Unclassified	Planctomycetota	Planctomycetia	Isosphaerales	Isosphaeraceae	Unclassified	Unclassified	Eukaryota	Ascomycota	Lecanoromycetes	Lecanorales	Cladoniaceae	Cladonia	Cladonia rangiferina
SRR23143835_c14701_SRR2314...region001	SRR23143835_NODE_26140_length_4256_cov_7.134003	Bacterial_SRR23143835_c14701_SRR2314...region001	Terpene_29024	Singleton	0	4256	4256	YES	['terpene']	SRR23143835	terpene	Bacterial	Bacteria	Actinomycetota	Actinomycetes	Kineosporiales	Kineosporiaceae	Pseudokineococcus	Unclassified	Actinomycetota	Actinomycetia	Actinomycetales	Quadrisphaeraceae	Pseudokineococcus	Pseudokineococcus marinus	Eukaryota	Ascomycota	Lecanoromycetes	Teloschistales	Teloschistaceae	Seirophora	Seirophora villosa
SRR16304080_c09839_SRR1630...region001	SRR16304080_NODE_11746_length_6088_cov_4.492098	Bacterial_SRR16304080_c09839_SRR1630...region001	Terpene_20207	Not singleton	0	6088	6088	YES	['terpene']	SRR16304080	terpene	Bacterial	Bacteria	Unclassified	Unclassified	Unclassified	Unclassified	Unclassified	Unclassified	Eremiobacterota	Eremiobacteria	Baltobacterales	Baltobacteraceae	Unclassified	Unclassified	Eukaryota	Ascomycota	Lecanoromycetes	Lecanorales	Cladoniaceae	Cladonia	Cladonia rangiferina
SRR19097874_c05591_SRR1909...region001	SRR19097874_NODE_5996_length_9741_cov_14.408320	Bacterial_SRR19097874_c05591_SRR1909...region001	Terpene_25484	Singleton	0	9741	9741	YES	['terpene']	SRR19097874	terpene	Bacterial	Bacteria	Actinomycetota	Thermoleophilia	Solirubrobacterales	Solirubrobacteraceae	Unclassified	uncultured Solirubrobacteraceae bacterium	Actinomycetota	Thermoleophilia	Solirubrobacterales	Solirubrobacteraceae	Unclassified	Unclassified	Eukaryota	Ascomycota	Arthoniomycetes	Arthoniales	Lecanographaceae	Alyxoria	Alyxoria varia
SRR16304070_c03732_SRR1630...region001	SRR16304070_NODE_4170_length_8486_cov_3.707337	Bacterial_SRR16304070_c03732_SRR1630...region001	NRPS_14213	Singleton	0	8486	8486	YES	['CDPS']	SRR16304070	CDPS	Bacterial	Bacteria	Unclassified	Unclassified	Unclassified	Unclassified	Unclassified	Unclassified	Unclassified	Unclassified	Unclassified	Unclassified	Unclassified	Unclassified	Eukaryota	Ascomycota	Lecanoromycetes	Lecanorales	Cladoniaceae	Cladonia	Cladonia rangiferina
SRR18162816_c03521_SRR1816...region001	SRR18162816_NODE_10023_length_3814_cov_3.504415	Bacterial_SRR18162816_c03521_SRR1816...region001	NRPS_22674	Singleton	0	3814	3814	YES	['CDPS']	SRR18162816	CDPS	Bacterial	Bacteria	Candidatus Melainabacteria	Unclassified	Candidatus Obscuribacterales	Unclassified	Unclassified	Candidatus Obscuribacterales bacterium	Cyanobacteriota	Vampirovibrionia	Obscuribacterales	Obscuribacteraceae	Unclassified	Unclassified	Eukaryota	Ascomycota	Lecanoromycetes	Pertusariales	Icmadophilaceae	Icmadophila	Icmadophila ericetorum
SRR19097873_c44132_SRR1909...region001	SRR19097873_NODE_50498_length_3029_cov_2.890244	Bacterial_SRR19097873_c44132_SRR1909...region001	Others_25321	Singleton	0	3029	3029	YES	['siderophore']	SRR19097873	siderophore	Bacterial	Bacteria	Unclassified	Unclassified	Unclassified	Unclassified	Unclassified	Unclassified	Pseudomonadota	Unclassified	Unclassified	Unclassified	Unclassified	Unclassified	Eukaryota	Ascomycota	Ascomycetes	Thelocarpales	Thelocarpaceae	Thelocarpon	Thelocarpon impressellum
SRR14722061_c00197_SRR1472...region001	SRR14722061_NODE_1135_length_11885_cov_4.665989	Bacterial_SRR14722061_c00197_SRR1472...region001	Others_8578	Singleton	6295	11885	5590	YES	['siderophore']	SRR14722061	siderophore	Bacterial	Bacteria	Actinomycetota	Actinomycetes	Kineosporiales	Kineosporiaceae	Kineosporia	Unclassified	Actinomycetota	Actinomycetia	Actinomycetales	Kineosporiaceae	Kineosporia	Kineosporia aurantiaca	Eukaryota	Ascomycota	Eurotiomycetes	Pyrenulales	Pyrenulaceae	Pyrenula	Pyrenula pseudobufonia
SRR19097865_c07768_SRR1909...region001	SRR19097865_NODE_8306_length_3647_cov_1.976751	Bacterial_SRR19097865_c07768_SRR1909...region001	Others_23843	Singleton	0	3647	3647	YES	['siderophore']	SRR19097865	siderophore	Bacterial	Bacteria	Bacteroidota	Flavobacteriia	Flavobacteriales	Flavobacteriaceae	Unclassified	Unclassified	Bacteroidota	Bacteroidia	Flavobacteriales	Flavobacteriaceae	Flavobacterium	Unclassified	Eukaryota	Ascomycota	Geoglossomycetes	Geoglossales	Geoglossaceae	Geoglossum	Geoglossum simile
SRR19097873_c39727_SRR1909...region001	SRR19097873_NODE_45464_length_3294_cov_2.137084	Bacterial_SRR19097873_c39727_SRR1909...region001	Others_25293	Singleton	0	3294	3294	YES	['siderophore']	SRR19097873	siderophore	Bacterial	Bacteria	Bacillota	Bacilli	Bacillales	Staphylococcaceae	Unclassified	Unclassified	Bacillota	Bacilli	Staphylococcales	Staphylococcaceae	Staphylococcus	Staphylococcus capitis	Eukaryota	Ascomycota	Ascomycetes	Thelocarpales	Thelocarpaceae	Thelocarpon	Thelocarpon impressellum
SRR19097869_c10226_SRR1909...region001	SRR19097869_NODE_17756_length_3678_cov_2.018606	Bacterial_SRR19097869_c10226_SRR1909...region001	Others_24555	Singleton	0	3678	3678	YES	['siderophore']	SRR19097869	siderophore	Bacterial	Bacteria	Actinomycetota	Actinomycetes	Micromonosporales	Micromonosporaceae	Actinoplanes	Unclassified	Actinomycetota	Actinomycetia	Mycobacteriales	Micromonosporaceae	Actinoplanes	Unclassified	Eukaryota	Ascomycota	Candelariomycetes	Candelariales	Candelariaceae	Candelina	Candelina mexicana
SRR19097888_c18703_SRR1909...region001	SRR19097888_NODE_27376_length_3530_cov_187.770924	Bacterial_SRR19097888_c18703_SRR1909...region001	Others_27031	Singleton	0	3530	3530	YES	['siderophore']	SRR19097888	siderophore	Bacterial	Bacteria	Pseudomonadota	Alphaproteobacteria	Rhodospirillales	Acetobacteraceae	Unclassified	Acetobacteraceae bacterium	Pseudomonadota	Alphaproteobacteria	Acetobacterales	Acetobacteraceae	Paracraurococcus	Paracraurococcus ruber A	Eukaryota	Ascomycota	Lecanoromycetes	Acarosporales	Acarosporaceae	Caeruleum	Caeruleum heppii
SRR19097865_c02686_SRR1909...region001	SRR19097865_NODE_3074_length_9593_cov_2.860971	Bacterial_SRR19097865_c02686_SRR1909...region001	Others_23789	Singleton	0	5979	5979	YES	['siderophore']	SRR19097865	siderophore	Bacterial	Bacteria	Pseudomonadota	Betaproteobacteria	Burkholderiales	Oxalobacteraceae	Duganella	Unclassified	Pseudomonadota	Gammaproteobacteria	Burkholderiales	Burkholderiaceae	Duganella	Unclassified	Eukaryota	Ascomycota	Geoglossomycetes	Geoglossales	Geoglossaceae	Geoglossum	Geoglossum simile
SRR14722176_c04957_SRR1472...region001	SRR14722176_NODE_6614_length_7249_cov_2.619353	Bacterial_SRR14722176_c04957_SRR1472...region001	Others_11079	Singleton	0	7249	7249	YES	['siderophore']	SRR14722176	siderophore	Bacterial	Bacteria	Cyanobacteriota	Cyanophyceae	Chroococcidiopsidales	Chroococcidiopsidaceae	Chroococcidiopsis	Chroococcidiopsis sp. CCMEE 29	Cyanobacteriota	Cyanobacteriia	Cyanobacteriales	Chroococcidiopsidaceae	CCMEE29	CCMEE29 sp023558375	Eukaryota	Ascomycota	Lecanoromycetes	Teloschistales	Teloschistaceae	Xanthocarpia	Xanthocarpia feracissima
SRR14722112_c02336_SRR1472...region001	SRR14722112_NODE_5109_length_3856_cov_1.388463	Bacterial_SRR14722112_c02336_SRR1472...region001	Others_9356	Singleton	0	3856	3856	YES	['siderophore']	SRR14722112	siderophore	Bacterial	Bacteria	Actinomycetota	Actinomycetes	Pseudonocardiales	Pseudonocardiaceae	Actinomycetospora	Unclassified	Actinomycetota	Actinomycetia	Mycobacteriales	Pseudonocardiaceae	Actinomycetospora	Unclassified	Eukaryota	Ascomycota	Lecanoromycetes	Peltigerales	Lobariaceae	Sticta	Sticta sp
SRR14722287_c01319_SRR1472...region001	SRR14722287_NODE_1513_length_3110_cov_2.671942	Bacterial_SRR14722287_c01319_SRR1472...region001	Others_12626	Singleton	0	3110	3110	YES	['siderophore']	SRR14722287	siderophore	Bacterial	Bacteria	Cyanobacteriota	Unclassified	Unclassified	Unclassified	Unclassified	Unclassified	Cyanobacteriota	Cyanobacteriia	Unclassified	Unclassified	Unclassified	Unclassified	Eukaryota	Ascomycota	Eurotiomycetes	Verrucariales	Verrucariaceae	Flakea	Flakea papillata
SRR14722081_c02405_SRR1472...region001	SRR14722081_NODE_4716_length_4272_cov_2.132300	Bacterial_SRR14722081_c02405_SRR1472...region001	Others_8872	Singleton	0	4272	4272	YES	['siderophore']	SRR14722081	siderophore	Bacterial	Bacteria	Unclassified	Unclassified	Unclassified	Unclassified	Unclassified	Unclassified	Pseudomonadota	Alphaproteobacteria	Rhizobiales	Beijerinckiaceae	Methylobacterium	Unclassified	Eukaryota	Ascomycota	Lecanoromycetes	Caliciales	Physciaceae	Heterodermia	Heterodermia appalachiensis
SRR19097873_c39070_SRR1909...region001	SRR19097873_NODE_44712_length_3340_cov_3.005210	Bacterial_SRR19097873_c39070_SRR1909...region001	Others_25286	Singleton	0	3340	3340	YES	['siderophore']	SRR19097873	siderophore	Bacterial	Bacteria	Myxococcota	Unclassified	Unclassified	Unclassified	Unclassified	Unclassified	Myxococcota	Polyangia	Polyangiales	Polyangiaceae	PMG-095	PMG-095 sp004193285	Eukaryota	Ascomycota	Ascomycetes	Thelocarpales	Thelocarpaceae	Thelocarpon	Thelocarpon impressellum
SRR19097874_c11789_SRR1909...region001	SRR19097874_NODE_12363_length_5123_cov_3.752874	Bacterial_SRR19097874_c11789_SRR1909...region001	Others_25555	Singleton	0	5123	5123	YES	['siderophore']	SRR19097874	siderophore	Bacterial	Bacteria	Actinomycetota	Actinomycetes	Unclassified	Unclassified	Unclassified	Unclassified	Actinomycetota	Actinomycetia	Unclassified	Unclassified	Unclassified	Unclassified	Eukaryota	Ascomycota	Arthoniomycetes	Arthoniales	Lecanographaceae	Alyxoria	Alyxoria varia
SRR23143829_c04644_SRR2314...region001	SRR23143829_NODE_8528_length_3295_cov_3.396830	Bacterial_SRR23143829_c04644_SRR2314...region001	Others_28565	Singleton	0	3295	3295	YES	['siderophore']	SRR23143829	siderophore	Bacterial	Bacteria	Cyanobacteriota	Cyanophyceae	Chroococcidiopsidales	Chroococcidiopsidaceae	Chroococcidiopsis	Chroococcidiopsis sp. CCMEE 29	Cyanobacteriota	Cyanobacteriia	Cyanobacteriales	Unclassified	Unclassified	Unclassified	Eukaryota	Ascomycota	Lecanoromycetes	Teloschistales	Teloschistaceae	Caloplaca	Caloplaca ligustica lichen thallus LIQ85CALI
SRR23143851_c03743_SRR2314...region001	SRR23143851_NODE_7646_length_13225_cov_2.826057	Bacterial_SRR23143851_c03743_SRR2314...region001	Others_31138	Singleton	0	5857	5857	YES	['siderophore']	SRR23143851	siderophore	Bacterial	Bacteria	Pseudomonadota	Alphaproteobacteria	Unclassified	Unclassified	Unclassified	Unclassified	Pseudomonadota	Alphaproteobacteria	Rhizobiales	Rhizobiaceae	Pseudorhizobium	Unclassified	Eukaryota	Ascomycota	Lecanoromycetes	Teloschistales	Teloschistaceae	Teloschistes	Teloschistes peruvian
SRR14722161_c02751_SRR1472...region001	SRR14722161_NODE_5591_length_3256_cov_1.906260	Bacterial_SRR14722161_c02751_SRR1472...region001	Others_10578	Singleton	0	3256	3256	YES	['siderophore']	SRR14722161	siderophore	Bacterial	Bacteria	Actinomycetota	Actinomycetes	Pseudonocardiales	Unclassified	Unclassified	Pseudonocardiales bacterium	Actinomycetota	Actinomycetia	Mycobacteriales	Pseudonocardiaceae	GCA-003244245	Unclassified	Eukaryota	Ascomycota	Lecanoromycetes	Peltigerales	Collemataceae	Leptogium	Leptogium austroamericanum
SRR14722061_c01590_SRR1472...region001	SRR14722061_NODE_3777_length_3890_cov_4.599528	Bacterial_SRR14722061_c01590_SRR1472...region001	Others_8618	Singleton	0	3890	3890	YES	['siderophore']	SRR14722061	siderophore	Bacterial	Bacteria	Actinomycetota	Actinomycetes	Kineosporiales	Kineosporiaceae	Kineosporia	Unclassified	Actinomycetota	Actinomycetia	Actinomycetales	Kineosporiaceae	Kineosporia	Kineosporia aurantiaca	Eukaryota	Ascomycota	Eurotiomycetes	Pyrenulales	Pyrenulaceae	Pyrenula	Pyrenula pseudobufonia
SRR23143842_c16685_SRR2314...region001	SRR23143842_NODE_24317_length_3924_cov_1.910840	Bacterial_SRR23143842_c16685_SRR2314...region001	Others_30098	Singleton	0	3924	3924	YES	['siderophore']	SRR23143842	siderophore	Bacterial	Bacteria	Actinomycetota	Actinomycetes	Pseudonocardiales	Pseudonocardiaceae	Actinomycetospora	Unclassified	Actinomycetota	Actinomycetia	Mycobacteriales	Pseudonocardiaceae	Actinomycetospora	Unclassified	Eukaryota	Ascomycota	Lecanoromycetes	Teloschistales	Teloschistaceae	Xanthomendoza	Xanthomendoza cf. fulva
SRR23143841_c21962_SRR2314...region001	SRR23143841_NODE_28024_length_3535_cov_1.729902	Bacterial_SRR23143841_c21962_SRR2314...region001	Others_29854	Singleton	0	3535	3535	YES	['siderophore']	SRR23143841	siderophore	Bacterial	Bacteria	Actinomycetota	Actinomycetes	Micromonosporales	Micromonosporaceae	Actinoplanes	Unclassified	Actinomycetota	Actinomycetia	Mycobacteriales	Micromonosporaceae	Actinoplanes	Unclassified	Eukaryota	Ascomycota	Lecanoromycetes	Teloschistales	Letrouitiaceae	Letrouitia	Letrouitia transgressa
SRR14722145_c04825_SRR1472...region001	SRR14722145_NODE_7771_length_3258_cov_1.377554	Bacterial_SRR14722145_c04825_SRR1472...region001	Others_10100	Singleton	0	3258	3258	YES	['siderophore']	SRR14722145	siderophore	Bacterial	Bacteria	Pseudomonadota	Unclassified	Unclassified	Unclassified	Unclassified	Unclassified	Pseudomonadota	Unclassified	Unclassified	Unclassified	Unclassified	Unclassified	Eukaryota	Ascomycota	Lecanoromycetes	Peltigerales	Collemataceae	Leptogium	Leptogium chloromelum
SRR14722176_c05358_SRR1472...region001	SRR14722176_NODE_7141_length_6898_cov_4.095441	Bacterial_SRR14722176_c05358_SRR1472...region001	RiPPs_11085	Singleton	0	6898	6898	YES	['RRE-containing']	SRR14722176	RRE-containing	Bacterial	Bacteria	Pseudomonadota	Alphaproteobacteria	Rhodospirillales	Acetobacteraceae	Unclassified	Unclassified	Pseudomonadota	Alphaproteobacteria	Acetobacterales	Acetobacteraceae	Unclassified	Unclassified	Eukaryota	Ascomycota	Lecanoromycetes	Teloschistales	Teloschistaceae	Xanthocarpia	Xanthocarpia feracissima
SRR23143833_c06769_SRR2314...region001	SRR23143833_NODE_14590_length_5905_cov_1.927248	Bacterial_SRR23143833_c06769_SRR2314...region001	RiPPs_28764	Singleton	0	5905	5905	YES	['RRE-containing']	SRR23143833	RRE-containing	Bacterial	Bacteria	Actinomycetota	Actinomycetes	Unclassified	Unclassified	Unclassified	Unclassified	Actinomycetota	Actinomycetia	Mycobacteriales	Geodermatophilaceae	Unclassified	Unclassified	Eukaryota	Ascomycota	Lecanoromycetes	Teloschistales	Teloschistaceae	Xanthoria	Xanthoria mediterranea
SRR18162810_c00037_SRR1816...region001	SRR18162810_NODE_37_length_167063_cov_31.521397	Bacterial_SRR18162810_c00037_SRR1816...region001	RiPPs_22184	Singleton	71440	92598	21158	NO	['RRE-containing']	SRR18162810	RRE-containing	Bacterial	Bacteria	Pseudomonadota	Alphaproteobacteria	Unclassified	Unclassified	Unclassified	Unclassified	Pseudomonadota	Alphaproteobacteria	Acetobacterales	Acetobacteraceae	Unclassified	Unclassified	Eukaryota	Ascomycota	Lecanoromycetes	Trapeliales	Trapeliaceae	Lignoscripta	Lignoscripta atroalba
SRR14766325_c00276_SRR1476...region001	SRR14766325_NODE_1795_length_18913_cov_3.581546	Bacterial_SRR14766325_c00276_SRR1476...region001	RiPPs_13127	Singleton	12980	18913	5933	YES	['RiPP-like']	SRR14766325	RiPP-like	Bacterial	Bacteria	Unclassified	Unclassified	Unclassified	Unclassified	Unclassified	Unclassified	Unclassified	Unclassified	Unclassified	Unclassified	Unclassified	Unclassified	Eukaryota	Ascomycota	Lecanoromycetes	Peltigerales	Peltigeraceae	Peltigera	Peltigera leucophlebia
SAMN03339881_c00362_SAMN033...region001	SAMN03339881_NODE_1593_length_15503_cov_8.131764	Bacterial_SAMN03339881_c00362_SAMN033...region001	RiPPs_32507	Not singleton	234	11242	11008	NO	['RiPP-like']	SAMN03339881	RiPP-like	Bacterial	Unclassified	Unclassified	Unclassified	Unclassified	Unclassified	Unclassified	Unclassified	Pseudomonadota	Gammaproteobacteria	Unclassified	Unclassified	Unclassified	Unclassified	Eukaryota	Ascomycota	Lecanoromycetes	Umbilicariales	Umbilicariaceae	Lasallia	Lasallia pustulata
SRR23143851_c00467_SRR2314...region002	SRR23143851_NODE_1259_length_50741_cov_14.519462	Bacterial_SRR23143851_c00467_SRR2314...region002	RiPPs_31024	Singleton	38858	49830	10972	NO	['RiPP-like']	SRR23143851	RiPP-like	Bacterial	Bacteria	Pseudomonadota	Alphaproteobacteria	Unclassified	Unclassified	Unclassified	Unclassified	Pseudomonadota	Alphaproteobacteria	Sphingomonadales	Sphingomonadaceae	Unclassified	Unclassified	Eukaryota	Ascomycota	Lecanoromycetes	Teloschistales	Teloschistaceae	Teloschistes	Teloschistes peruvian
SRR14722312_c00301_SRR1472...region001	SRR14722312_NODE_1816_length_4573_cov_2.899244	Bacterial_SRR14722312_c00301_SRR1472...region001	RiPPs_12915	Singleton	0	4573	4573	YES	['RiPP-like']	SRR14722312	RiPP-like	Bacterial	Bacteria	Unclassified	Unclassified	Unclassified	Unclassified	Unclassified	Unclassified	Pseudomonadota	Unclassified	Unclassified	Unclassified	Unclassified	Unclassified	Eukaryota	Ascomycota	Lecanoromycetes	Lecanorales	Psoraceae	Protoblastenia	Protoblastenia rupestris
SRR8446868_c00344_SRR8446...region001	SRR8446868_NODE_2199_length_15503_cov_4.070239	Bacterial_SRR8446868_c00344_SRR8446...region001	RiPPs_32507	Not singleton	234	11242	11008	NO	['RiPP-like']	SRR8446868	RiPP-like	Bacterial	Unclassified	Unclassified	Unclassified	Unclassified	Unclassified	Unclassified	Unclassified	Pseudomonadota	Gammaproteobacteria	Unclassified	Unclassified	Unclassified	Unclassified	Eukaryota	Ascomycota	Lecanoromycetes	Umbilicariales	Umbilicariaceae	Lasallia	Lasallia pustulata
SRR16304077_c03041_SRR1630...region001	SRR16304077_NODE_3495_length_5686_cov_2.817793	Bacterial_SRR16304077_c03041_SRR1630...region001	Others_17909	Not singleton	0	5686	5686	YES	['arylpolyene']	SRR16304077	arylpolyene	Bacterial	Bacteria	Verrucomicrobiota	Unclassified	Unclassified	Unclassified	Unclassified	Verrucomicrobiota bacterium	Verrucomicrobiota	Verrucomicrobiae	Chthoniobacterales	SZAS-18	CAHJWO01	CAHJWO01 sp903642295	Eukaryota	Ascomycota	Lecanoromycetes	Lecanorales	Cladoniaceae	Cladonia	Cladonia submitis
SRR16304082_c10106_SRR1630...region001	SRR16304082_NODE_10592_length_4838_cov_5.439193	Bacterial_SRR16304082_c10106_SRR1630...region001	Others_18886	Not singleton	0	4838	4838	YES	['arylpolyene']	SRR16304082	arylpolyene	Bacterial	Bacteria	Verrucomicrobiota	Unclassified	Unclassified	Unclassified	Unclassified	Verrucomicrobiota bacterium	Verrucomicrobiota	Verrucomicrobiae	Chthoniobacterales	SZAS-18	CAHJWO01	CAHJWO01 sp903642295	Eukaryota	Ascomycota	Lecanoromycetes	Lecanorales	Cladoniaceae	Cladonia	Cladonia rangiferina
SRR16304087_c02432_SRR1630...region001	SRR16304087_NODE_2698_length_14085_cov_6.638064	Bacterial_SRR16304087_c02432_SRR1630...region001	Others_21373	Not singleton	0	14085	14085	YES	['arylpolyene']	SRR16304087	arylpolyene	Bacterial	Bacteria	Verrucomicrobiota	Unclassified	Unclassified	Unclassified	Unclassified	Unclassified	Verrucomicrobiota	Verrucomicrobiae	Chthoniobacterales	SZAS-18	CAHJWO01	CAHJWO01 sp903642295	Eukaryota	Ascomycota	Lecanoromycetes	Lecanorales	Cladoniaceae	Cladonia	Cladonia rangiferina
SRR18162811_c09326_SRR1816...region001	SRR18162811_NODE_27158_length_3902_cov_1.798954	Bacterial_SRR18162811_c09326_SRR1816...region001	Others_22472	Not singleton	0	3902	3902	YES	['arylpolyene']	SRR18162811	arylpolyene	Bacterial	Bacteria	Verrucomicrobiota	Unclassified	Unclassified	Unclassified	Unclassified	Verrucomicrobiota bacterium	Verrucomicrobiota	Verrucomicrobiae	Chthoniobacterales	SZAS-18	CAHJWO01	CAHJWO01 sp903642295	Eukaryota	Ascomycota	Lecanoromycetes	Pezizomycotina incertae sedis	Pezizomycotina incertae sedis	Bachmanniomyces	Bachmanniomyces sp. S44760
SRR16304115_c03609_SRR1630...region001	SRR16304115_NODE_3944_length_6884_cov_13.848538	Bacterial_SRR16304115_c03609_SRR1630...region001	Others_18398	Not singleton	0	6884	6884	YES	['arylpolyene']	SRR16304115	arylpolyene	Bacterial	Bacteria	Unclassified	Unclassified	Unclassified	Unclassified	Unclassified	Unclassified	Verrucomicrobiota	Verrucomicrobiae	Chthoniobacterales	Unclassified	Unclassified	Unclassified	Eukaryota	Ascomycota	Lecanoromycetes	Lecanorales	Cladoniaceae	Cladonia	Cladonia rangiferina
SRR19763055_c03009_SRR1976...region001	SRR19763055_NODE_4358_length_6032_cov_3.112096	Bacterial_SRR19763055_c03009_SRR1976...region001	Others_30162	Not singleton	0	6032	6032	YES	['arylpolyene']	SRR19763055	arylpolyene	Bacterial	Bacteria	Verrucomicrobiota	Unclassified	Unclassified	Unclassified	Unclassified	Verrucomicrobiota bacterium	Verrucomicrobiota	Verrucomicrobiae	Chthoniobacterales	SZAS-18	JAFAXH01	JAFAXH01 sp019241085	Eukaryota	Ascomycota	Lecanoromycetes	Lecanorales	Parmeliaceae	Xanthoparmelia	Xanthoparmelia coloradoensis
SRR23143841_c15746_SRR2314...region001	SRR23143841_NODE_20425_length_4323_cov_1.550165	Bacterial_SRR23143841_c15746_SRR2314...region001	Others_18398	Not singleton	0	4323	4323	YES	['arylpolyene']	SRR23143841	arylpolyene	Bacterial	Bacteria	Unclassified	Unclassified	Unclassified	Unclassified	Unclassified	Unclassified	Verrucomicrobiota	Verrucomicrobiae	Chthoniobacterales	SZAS-18	CAHJWO01	CAHJWO01 sp903642295	Eukaryota	Ascomycota	Lecanoromycetes	Teloschistales	Letrouitiaceae	Letrouitia	Letrouitia transgressa
SRR16304094_c14713_SRR1630...region001	SRR16304094_NODE_15476_length_4273_cov_5.072212	Bacterial_SRR16304094_c14713_SRR1630...region001	Others_18398	Not singleton	0	4273	4273	YES	['arylpolyene']	SRR16304094	arylpolyene	Bacterial	Bacteria	Verrucomicrobiota	Unclassified	Unclassified	Unclassified	Unclassified	Verrucomicrobiota bacterium	Verrucomicrobiota	Verrucomicrobiae	Chthoniobacterales	SZAS-18	CAHJWO01	CAHJWO01 sp903642295	Eukaryota	Ascomycota	Lecanoromycetes	Lecanorales	Cladoniaceae	Cladonia	Cladonia rangiferina
SRR16304074_c04363_SRR1630...region001	SRR16304074_NODE_4840_length_9305_cov_7.364434	Bacterial_SRR16304074_c04363_SRR1630...region001	Others_18886	Not singleton	0	9305	9305	YES	['arylpolyene']	SRR16304074	arylpolyene	Bacterial	Bacteria	Verrucomicrobiota	Unclassified	Unclassified	Unclassified	Unclassified	Unclassified	Verrucomicrobiota	Verrucomicrobiae	Chthoniobacterales	SZAS-18	CAHJWO01	CAHJWO01 sp903642295	Eukaryota	Ascomycota	Lecanoromycetes	Lecanorales	Cladoniaceae	Cladonia	Cladonia rangiferina
SRR23143842_c05730_SRR2314...region001	SRR23143842_NODE_9836_length_8619_cov_2.205807	Bacterial_SRR23143842_c05730_SRR2314...region001	Others_18398	Not singleton	0	8619	8619	YES	['arylpolyene']	SRR23143842	arylpolyene	Bacterial	Bacteria	Verrucomicrobiota	Unclassified	Unclassified	Unclassified	Unclassified	Verrucomicrobiota bacterium	Verrucomicrobiota	Verrucomicrobiae	Unclassified	Unclassified	Unclassified	Unclassified	Eukaryota	Ascomycota	Lecanoromycetes	Teloschistales	Teloschistaceae	Xanthomendoza	Xanthomendoza cf. fulva
SRR16304094_c17367_SRR1630...region001	SRR16304094_NODE_18344_length_3769_cov_7.458017	Bacterial_SRR16304094_c17367_SRR1630...region001	Others_18398	Not singleton	0	3769	3769	YES	['arylpolyene']	SRR16304094	arylpolyene	Bacterial	Bacteria	Verrucomicrobiota	Unclassified	Unclassified	Unclassified	Unclassified	Verrucomicrobiota bacterium	Verrucomicrobiota	Verrucomicrobiae	Chthoniobacterales	SZAS-18	CAHJWO01	CAHJWO01 sp903642295	Eukaryota	Ascomycota	Lecanoromycetes	Lecanorales	Cladoniaceae	Cladonia	Cladonia rangiferina
SRR16304080_c06354_SRR1630...region001	SRR16304080_NODE_8043_length_8842_cov_4.303480	Bacterial_SRR16304080_c06354_SRR1630...region001	Others_17909	Not singleton	0	8842	8842	YES	['arylpolyene']	SRR16304080	arylpolyene	Bacterial	Bacteria	Unclassified	Unclassified	Unclassified	Unclassified	Unclassified	Unclassified	Verrucomicrobiota	Verrucomicrobiae	Chthoniobacterales	SZAS-18	CAHJWO01	CAHJWO01 sp903642295	Eukaryota	Ascomycota	Lecanoromycetes	Lecanorales	Cladoniaceae	Cladonia	Cladonia rangiferina
SRR16304089_c08317_SRR1630...region001	SRR16304089_NODE_8702_length_5000_cov_3.250051	Bacterial_SRR16304089_c08317_SRR1630...region001	Others_17909	Not singleton	0	5000	5000	YES	['arylpolyene']	SRR16304089	arylpolyene	Bacterial	Bacteria	Verrucomicrobiota	Unclassified	Unclassified	Unclassified	Unclassified	Verrucomicrobiota bacterium	Verrucomicrobiota	Verrucomicrobiae	Chthoniobacterales	SZAS-18	CAHJWO01	CAHJWO01 sp903642295	Eukaryota	Ascomycota	Lecanoromycetes	Lecanorales	Cladoniaceae	Cladonia	Cladonia rangiferina
SRR18162825_c03896_SRR1816...region001	SRR18162825_NODE_4320_length_8592_cov_2.783089	Bacterial_SRR18162825_c03896_SRR1816...region001	Others_18418	Not singleton	0	8592	8592	YES	['arylpolyene']	SRR18162825	arylpolyene	Bacterial	Bacteria	Verrucomicrobiota	Unclassified	Unclassified	Unclassified	Unclassified	Unclassified	Verrucomicrobiota	Verrucomicrobiae	Chthoniobacterales	SZAS-18	CAHJWO01	CAHJWO01 sp903642295	Eukaryota	Ascomycota	Lecanoromycetes	Ostropales	Graphidaceae	Thelotrema	Thelotrema lepadinum
SRR14722088_c01795_SRR1472...region001	SRR14722088_NODE_2818_length_8909_cov_3.229280	Bacterial_SRR14722088_c01795_SRR1472...region001	Others_2894	Not singleton	0	8909	8909	YES	['arylpolyene']	SRR14722088	arylpolyene	Bacterial	Bacteria	Unclassified	Unclassified	Unclassified	Unclassified	Unclassified	Unclassified	Verrucomicrobiota	Verrucomicrobiae	Chthoniobacterales	Unclassified	Unclassified	Unclassified	Eukaryota	Ascomycota	Lecanoromycetes	Lecanorales	Cladoniaceae	Cladonia	Cladonia uncialis
SRR5947237_c11226_SRR5947...region001	SRR5947237_NODE_14540_length_5648_cov_8.898223	Bacterial_SRR5947237_c11226_SRR5947...region001	Others_18398	Not singleton	0	5648	5648	YES	['arylpolyene']	SRR5947237	arylpolyene	Bacterial	Bacteria	Verrucomicrobiota	Unclassified	Unclassified	Unclassified	Unclassified	Verrucomicrobiota bacterium	Verrucomicrobiota	Verrucomicrobiae	Chthoniobacterales	SZAS-18	CAHJWO01	CAHJWO01 sp903642295	Eukaryota	Ascomycota	Lecanoromycetes	Peltigerales	Lobariaceae	Lobaria	Lobaria pulmonaria
SRR23143843_c08590_SRR2314...region001	SRR23143843_NODE_14615_length_6192_cov_2.431071	Bacterial_SRR23143843_c08590_SRR2314...region001	Others_30296	Singleton	0	6192	6192	YES	['arylpolyene']	SRR23143843	arylpolyene	Bacterial	Bacteria	Unclassified	Unclassified	Unclassified	Unclassified	Unclassified	Unclassified	Planctomycetota	Phycisphaerae	Tepidisphaerales	Tepidisphaeraceae	Unclassified	Unclassified	Eukaryota	Ascomycota	Lecanoromycetes	Teloschistales	Teloschistaceae	Xanthoria	Xanthoria sp.
SRR19763091_c00816_SRR1976...region001	SRR19763091_NODE_2075_length_5792_cov_2.539655	Bacterial_SRR19763091_c00816_SRR1976...region001	Others_22472	Not singleton	0	5792	5792	YES	['arylpolyene']	SRR19763091	arylpolyene	Bacterial	Bacteria	Unclassified	Unclassified	Unclassified	Unclassified	Unclassified	Unclassified	Verrucomicrobiota	Verrucomicrobiae	Chthoniobacterales	SZAS-18	CAHJWO01	CAHJWO01 sp903642295	Eukaryota	Ascomycota	Lecanoromycetes	Lecanorales	Parmeliaceae	Xanthoparmelia	Xanthoparmelia camtschadalis
ERR5055691_c03368_ERR5055...region001	ERR5055691_NODE_4010_length_4880_cov_2.804914	Bacterial_ERR5055691_c03368_ERR5055...region001	Others_6645	Not singleton	0	4880	4880	YES	['arylpolyene']	ERR5055691	arylpolyene	Bacterial	Bacteria	Unclassified	Unclassified	Unclassified	Unclassified	Unclassified	Unclassified	Verrucomicrobiota	Verrucomicrobiae	Chthoniobacterales	SZAS-18	CAHJWO01	CAHJWO01 sp903642295	Eukaryota	Ascomycota	Lecanoromycetes	Ostropales	Graphidaceae	Gomphillus	Gomphillus americanus
SRR18162825_c07995_SRR1816...region001	SRR18162825_NODE_8580_length_5001_cov_1.944557	Bacterial_SRR18162825_c07995_SRR1816...region001	Others_22472	Not singleton	0	5001	5001	YES	['arylpolyene']	SRR18162825	arylpolyene	Bacterial	Bacteria	Verrucomicrobiota	Unclassified	Unclassified	Unclassified	Unclassified	Verrucomicrobiota bacterium	Verrucomicrobiota	Verrucomicrobiae	Chthoniobacterales	SZAS-18	CAHJWO01	CAHJWO01 sp903642295	Eukaryota	Ascomycota	Lecanoromycetes	Ostropales	Graphidaceae	Thelotrema	Thelotrema lepadinum
SRR16304091_c09295_SRR1630...region001	SRR16304091_NODE_10879_length_3193_cov_2.241656	Bacterial_SRR16304091_c09295_SRR1630...region001	Others_18398	Not singleton	0	3193	3193	YES	['arylpolyene']	SRR16304091	arylpolyene	Bacterial	Bacteria	Verrucomicrobiota	Unclassified	Unclassified	Unclassified	Unclassified	Verrucomicrobiota bacterium	Verrucomicrobiota	Verrucomicrobiae	Chthoniobacterales	SZAS-18	CAHJWO01	CAHJWO01 sp903642295	Eukaryota	Ascomycota	Lecanoromycetes	Lecanorales	Cladoniaceae	Cladonia	Cladonia rangiferina
SRR16304070_c12513_SRR1630...region001	SRR16304070_NODE_13033_length_3641_cov_4.291807	Bacterial_SRR16304070_c12513_SRR1630...region001	Others_18398	Not singleton	0	3641	3641	YES	['arylpolyene']	SRR16304070	arylpolyene	Bacterial	Bacteria	Verrucomicrobiota	Unclassified	Unclassified	Unclassified	Unclassified	Verrucomicrobiota bacterium	Verrucomicrobiota	Verrucomicrobiae	Chthoniobacterales	SZAS-18	CAHJWO01	CAHJWO01 sp903642295	Eukaryota	Ascomycota	Lecanoromycetes	Lecanorales	Cladoniaceae	Cladonia	Cladonia rangiferina
SRR16304095_c26530_SRR1630...region001	SRR16304095_NODE_27033_length_3453_cov_4.468898	Bacterial_SRR16304095_c26530_SRR1630...region001	Others_21373	Not singleton	0	3453	3453	YES	['arylpolyene']	SRR16304095	arylpolyene	Bacterial	Bacteria	Verrucomicrobiota	Unclassified	Unclassified	Unclassified	Unclassified	Verrucomicrobiota bacterium	Verrucomicrobiota	Verrucomicrobiae	Chthoniobacterales	SZAS-18	Unclassified	Unclassified	Eukaryota	Ascomycota	Lecanoromycetes	Lecanorales	Cladoniaceae	Cladonia	Cladonia rangiferina
SRR16304094_c18469_SRR1630...region001	SRR16304094_NODE_19527_length_3595_cov_5.273735	Bacterial_SRR16304094_c18469_SRR1630...region001	Others_18418	Not singleton	0	3595	3595	YES	['arylpolyene']	SRR16304094	arylpolyene	Bacterial	Bacteria	Verrucomicrobiota	Unclassified	Unclassified	Unclassified	Unclassified	Verrucomicrobiota bacterium	Verrucomicrobiota	Verrucomicrobiae	Chthoniobacterales	SZAS-18	CAHJWO01	CAHJWO01 sp903642295	Eukaryota	Ascomycota	Lecanoromycetes	Lecanorales	Cladoniaceae	Cladonia	Cladonia rangiferina
SRR14722088_c03434_SRR1472...region001	SRR14722088_NODE_4659_length_6100_cov_2.593060	Bacterial_SRR14722088_c03434_SRR1472...region001	Others_9019	Singleton	0	6100	6100	YES	['arylpolyene']	SRR14722088	arylpolyene	Bacterial	Bacteria	Verrucomicrobiota	Unclassified	Unclassified	Unclassified	Unclassified	Verrucomicrobiota bacterium	Verrucomicrobiota	Verrucomicrobiae	Chthoniobacterales	SZAS-18	Unclassified	Unclassified	Eukaryota	Ascomycota	Lecanoromycetes	Lecanorales	Cladoniaceae	Cladonia	Cladonia uncialis
SRR16304082_c15750_SRR1630...region001	SRR16304082_NODE_16925_length_3349_cov_16.796455	Bacterial_SRR16304082_c15750_SRR1630...region001	Others_21373	Not singleton	0	3349	3349	YES	['arylpolyene']	SRR16304082	arylpolyene	Bacterial	Bacteria	Verrucomicrobiota	Unclassified	Unclassified	Unclassified	Unclassified	Verrucomicrobiota bacterium	Verrucomicrobiota	Verrucomicrobiae	Chthoniobacterales	SZAS-18	CAHJWO01	CAHJWO01 sp903642295	Eukaryota	Ascomycota	Lecanoromycetes	Lecanorales	Cladoniaceae	Cladonia	Cladonia rangiferina
SRR16304102_c01167_SRR1630...region001	SRR16304102_NODE_3508_length_9098_cov_2.440306	Bacterial_SRR16304102_c01167_SRR1630...region001	Others_2894	Not singleton	0	9098	9098	YES	['arylpolyene']	SRR16304102	arylpolyene	Bacterial	Bacteria	Verrucomicrobiota	Unclassified	Unclassified	Unclassified	Unclassified	Verrucomicrobiota bacterium	Verrucomicrobiota	Verrucomicrobiae	Chthoniobacterales	SZAS-18	CAHJWO01	CAHJWO01 sp903642295	Eukaryota	Ascomycota	Lecanoromycetes	Lecanorales	Cladoniaceae	Cladonia	Cladonia submitis
SRR16304106_c08727_SRR1630...region001	SRR16304106_NODE_16252_length_3569_cov_2.952749	Bacterial_SRR16304106_c08727_SRR1630...region001	Others_21373	Not singleton	0	3569	3569	YES	['arylpolyene']	SRR16304106	arylpolyene	Bacterial	Bacteria	Verrucomicrobiota	Unclassified	Unclassified	Unclassified	Unclassified	Verrucomicrobiota bacterium	Verrucomicrobiota	Verrucomicrobiae	Chthoniobacterales	SZAS-18	CAHJWO01	CAHJWO01 sp903642295	Eukaryota	Ascomycota	Lecanoromycetes	Lecanorales	Cladoniaceae	Cladonia	Cladonia submitis
SRR5947240_c07419_SRR5947...region001	SRR5947240_NODE_13745_length_4871_cov_2.223404	Bacterial_SRR5947240_c07419_SRR5947...region001	Others_22472	Not singleton	0	4871	4871	YES	['arylpolyene']	SRR5947240	arylpolyene	Bacterial	Bacteria	Verrucomicrobiota	Unclassified	Unclassified	Unclassified	Unclassified	Verrucomicrobiota bacterium	Verrucomicrobiota	Verrucomicrobiae	Chthoniobacterales	SZAS-18	CAHJWO01	CAHJWO01 sp903642295	Eukaryota	Ascomycota	Lecanoromycetes	Peltigerales	Lobariaceae	Lobaria	Lobaria pulmonaria
SRR11456915_c05775_SRR1145...region001	SRR11456915_NODE_12548_length_3547_cov_3.913230	Bacterial_SRR11456915_c05775_SRR1145...region001	Others_6645	Not singleton	0	3547	3547	YES	['arylpolyene']	SRR11456915	arylpolyene	Bacterial	Bacteria	Unclassified	Unclassified	Unclassified	Unclassified	Unclassified	Unclassified	Verrucomicrobiota	Verrucomicrobiae	Chthoniobacterales	SZAS-18	Unclassified	Unclassified	Eukaryota	Ascomycota	Lecanoromycetes	Peltigerales	Peltigeraceae	Peltigera	Peltigera aphthosa
SRR16304068_c06466_SRR1630...region001	SRR16304068_NODE_7037_length_3750_cov_1.846719	Bacterial_SRR16304068_c06466_SRR1630...region001	Others_17909	Not singleton	0	3750	3750	YES	['arylpolyene']	SRR16304068	arylpolyene	Bacterial	Bacteria	Verrucomicrobiota	Unclassified	Unclassified	Unclassified	Unclassified	Verrucomicrobiota bacterium	Verrucomicrobiota	Verrucomicrobiae	Chthoniobacterales	SZAS-18	CAHJWO01	CAHJWO01 sp903642295	Eukaryota	Ascomycota	Lecanoromycetes	Lecanorales	Cladoniaceae	Cladonia	Cladonia rangiferina
SRR16304075_c09153_SRR1630...region001	SRR16304075_NODE_11109_length_5342_cov_1.719848	Bacterial_SRR16304075_c09153_SRR1630...region001	Others_2894	Not singleton	0	5342	5342	YES	['arylpolyene']	SRR16304075	arylpolyene	Bacterial	Bacteria	Unclassified	Unclassified	Unclassified	Unclassified	Unclassified	Unclassified	Verrucomicrobiota	Verrucomicrobiae	Chthoniobacterales	SZAS-18	Unclassified	Unclassified	Eukaryota	Ascomycota	Lecanoromycetes	Lecanorales	Cladoniaceae	Cladonia	Cladonia rangiferina
SRR16304079_c14297_SRR1630...region001	SRR16304079_NODE_14650_length_5134_cov_5.928021	Bacterial_SRR16304079_c14297_SRR1630...region001	Others_18398	Not singleton	0	5134	5134	YES	['arylpolyene']	SRR16304079	arylpolyene	Bacterial	Bacteria	Verrucomicrobiota	Unclassified	Unclassified	Unclassified	Unclassified	Verrucomicrobiota bacterium	Verrucomicrobiota	Verrucomicrobiae	Chthoniobacterales	SZAS-18	CAHJWO01	CAHJWO01 sp903642295	Eukaryota	Ascomycota	Lecanoromycetes	Lecanorales	Cladoniaceae	Cladonia	Cladonia rangiferina
SRR16304076_c03958_SRR1630...region001	SRR16304076_NODE_5535_length_6409_cov_4.779848	Bacterial_SRR16304076_c03958_SRR1630...region001	Others_17909	Not singleton	0	6409	6409	YES	['arylpolyene']	SRR16304076	arylpolyene	Bacterial	Bacteria	Verrucomicrobiota	Unclassified	Unclassified	Unclassified	Unclassified	Verrucomicrobiota bacterium	Verrucomicrobiota	Verrucomicrobiae	Chthoniobacterales	SZAS-18	CAHJWO01	CAHJWO01 sp903642295	Eukaryota	Ascomycota	Lecanoromycetes	Lecanorales	Cladoniaceae	Cladonia	Cladonia arbuscula
SRR16304082_c03729_SRR1630...region001	SRR16304082_NODE_4035_length_10929_cov_8.895780	Bacterial_SRR16304082_c03729_SRR1630...region001	Others_17909	Not singleton	0	10929	10929	YES	['arylpolyene']	SRR16304082	arylpolyene	Bacterial	Bacteria	Verrucomicrobiota	Unclassified	Unclassified	Unclassified	Unclassified	Verrucomicrobiota bacterium	Verrucomicrobiota	Verrucomicrobiae	Chthoniobacterales	SZAS-18	CAHJWO01	CAHJWO01 sp903642295	Eukaryota	Ascomycota	Lecanoromycetes	Lecanorales	Cladoniaceae	Cladonia	Cladonia rangiferina
SRR11456914_c07364_SRR1145...region001	SRR11456914_NODE_10825_length_6179_cov_3.371653	Bacterial_SRR11456914_c07364_SRR1145...region001	Others_6645	Not singleton	0	6179	6179	YES	['arylpolyene']	SRR11456914	arylpolyene	Bacterial	Bacteria	Unclassified	Unclassified	Unclassified	Unclassified	Unclassified	Unclassified	Verrucomicrobiota	Verrucomicrobiae	Chthoniobacterales	SZAS-18	CAHJWO01	CAHJWO01 sp903642295	Eukaryota	Ascomycota	Lecanoromycetes	Peltigerales	Peltigeraceae	Peltigera	Peltigera extenuata
SRR16304081_c02355_SRR1630...region001	SRR16304081_NODE_5443_length_4849_cov_3.272003	Bacterial_SRR16304081_c02355_SRR1630...region001	Others_17909	Not singleton	0	4849	4849	YES	['arylpolyene']	SRR16304081	arylpolyene	Bacterial	Bacteria	Verrucomicrobiota	Unclassified	Unclassified	Unclassified	Unclassified	Verrucomicrobiota bacterium	Verrucomicrobiota	Verrucomicrobiae	Chthoniobacterales	SZAS-18	CAHJWO01	CAHJWO01 sp903642295	Eukaryota	Ascomycota	Lecanoromycetes	Lecanorales	Cladoniaceae	Cladonia	Cladonia rangiferina
SRR16304107_c02542_SRR1630...region001	SRR16304107_NODE_2911_length_8750_cov_4.969791	Bacterial_SRR16304107_c02542_SRR1630...region001	Others_21373	Not singleton	0	8750	8750	YES	['arylpolyene']	SRR16304107	arylpolyene	Bacterial	Bacteria	Verrucomicrobiota	Unclassified	Unclassified	Unclassified	Unclassified	Unclassified	Verrucomicrobiota	Verrucomicrobiae	Chthoniobacterales	SZAS-18	CAHJWO01	CAHJWO01 sp903642295	Eukaryota	Ascomycota	Lecanoromycetes	Lecanorales	Cladoniaceae	Cladonia	Cladonia submitis
SRR16304095_c15366_SRR1630...region001	SRR16304095_NODE_15673_length_5285_cov_5.334869	Bacterial_SRR16304095_c15366_SRR1630...region001	Others_18418	Not singleton	0	5285	5285	YES	['arylpolyene']	SRR16304095	arylpolyene	Bacterial	Bacteria	Verrucomicrobiota	Unclassified	Unclassified	Unclassified	Unclassified	Verrucomicrobiota bacterium	Verrucomicrobiota	Verrucomicrobiae	Chthoniobacterales	SZAS-18	CAHJWO01	CAHJWO01 sp903642295	Eukaryota	Ascomycota	Lecanoromycetes	Lecanorales	Cladoniaceae	Cladonia	Cladonia rangiferina
SRR16304078_c10005_SRR1630...region001	SRR16304078_NODE_10767_length_3386_cov_4.470535	Bacterial_SRR16304078_c10005_SRR1630...region001	Others_21373	Not singleton	0	3386	3386	YES	['arylpolyene']	SRR16304078	arylpolyene	Bacterial	Bacteria	Verrucomicrobiota	Unclassified	Unclassified	Unclassified	Unclassified	Verrucomicrobiota bacterium	Verrucomicrobiota	Verrucomicrobiae	Chthoniobacterales	SZAS-18	CAHJWO01	CAHJWO01 sp903642295	Eukaryota	Ascomycota	Lecanoromycetes	Lecanorales	Cladoniaceae	Cladonia	Cladonia subtenuis
SRR19763067_c01951_SRR1976...region001	SRR19763067_NODE_3290_length_6017_cov_2.594935	Bacterial_SRR19763067_c01951_SRR1976...region001	Others_18398	Not singleton	0	6017	6017	YES	['arylpolyene']	SRR19763067	arylpolyene	Bacterial	Bacteria	Verrucomicrobiota	Unclassified	Unclassified	Unclassified	Unclassified	Verrucomicrobiota bacterium	Verrucomicrobiota	Verrucomicrobiae	Chthoniobacterales	SZAS-18	CAHJWO01	CAHJWO01 sp903642295	Eukaryota	Ascomycota	Lecanoromycetes	Lecanorales	Parmeliaceae	Xanthoparmelia	Xanthoparmelia mexicana
SRR14722213_c01266_SRR1472...region001	SRR14722213_NODE_5732_length_3463_cov_2.773774	Bacterial_SRR14722213_c01266_SRR1472...region001	Others_18398	Not singleton	0	3463	3463	YES	['arylpolyene']	SRR14722213	arylpolyene	Bacterial	Bacteria	Verrucomicrobiota	Unclassified	Unclassified	Unclassified	Unclassified	Verrucomicrobiota bacterium	Verrucomicrobiota	Verrucomicrobiae	Chthoniobacterales	SZAS-18	Unclassified	Unclassified	Eukaryota	Ascomycota	Lecanoromycetes	Pertusariales	Pertusariaceae	Pseudosagedia	Pseudosagedia isidiata
ERR5059413_c02978_ERR5059...region001	ERR5059413_NODE_5245_length_9528_cov_4.705322	Bacterial_ERR5059413_c02978_ERR5059...region001	Others_2994	Singleton	0	9528	9528	YES	['arylpolyene']	ERR5059413	arylpolyene	Bacterial	Bacteria	Verrucomicrobiota	Unclassified	Unclassified	Unclassified	Unclassified	Verrucomicrobiota bacterium	Verrucomicrobiota	Verrucomicrobiae	Chthoniobacterales	SZAS-18	JAFAXH01	JAFAXH01 sp019241085	Eukaryota	Ascomycota	Lecanoromycetes	Caliciales	Physciaceae	Heterodermia	Heterodermia speciosa
SRR19097873_c25865_SRR1909...region001	SRR19097873_NODE_29746_length_4629_cov_4.652680	Bacterial_SRR19097873_c25865_SRR1909...region001	Others_18398	Not singleton	0	4629	4629	YES	['arylpolyene']	SRR19097873	arylpolyene	Bacterial	Bacteria	Verrucomicrobiota	Unclassified	Unclassified	Unclassified	Unclassified	Verrucomicrobiota bacterium	Verrucomicrobiota	Verrucomicrobiae	Chthoniobacterales	SZAS-18	JAFAXH01	JAFAXH01 sp019241085	Eukaryota	Ascomycota	Ascomycetes	Thelocarpales	Thelocarpaceae	Thelocarpon	Thelocarpon impressellum
SRR16304111_c18362_SRR1630...region001	SRR16304111_NODE_23609_length_4138_cov_7.382418	Bacterial_SRR16304111_c18362_SRR1630...region001	Others_18418	Not singleton	0	4138	4138	YES	['arylpolyene']	SRR16304111	arylpolyene	Bacterial	Bacteria	Verrucomicrobiota	Unclassified	Unclassified	Unclassified	Unclassified	Verrucomicrobiota bacterium	Verrucomicrobiota	Verrucomicrobiae	Chthoniobacterales	SZAS-18	CAHJWO01	CAHJWO01 sp903642295	Eukaryota	Ascomycota	Lecanoromycetes	Lecanorales	Cladoniaceae	Cladonia	Cladonia submitis
SRR16304094_c21028_SRR1630...region001	SRR16304094_NODE_22361_length_3262_cov_4.900785	Bacterial_SRR16304094_c21028_SRR1630...region001	Others_18418	Not singleton	0	3262	3262	YES	['arylpolyene']	SRR16304094	arylpolyene	Bacterial	Bacteria	Verrucomicrobiota	Unclassified	Unclassified	Unclassified	Unclassified	Verrucomicrobiota bacterium	Verrucomicrobiota	Verrucomicrobiae	Chthoniobacterales	SZAS-18	CAHJWO01	CAHJWO01 sp903642295	Eukaryota	Ascomycota	Lecanoromycetes	Lecanorales	Cladoniaceae	Cladonia	Cladonia rangiferina
SRR14722088_c08207_SRR1472...region001	SRR14722088_NODE_9640_length_3339_cov_2.162170	Bacterial_SRR14722088_c08207_SRR1472...region001	Others_9054	Singleton	0	3339	3339	YES	['arylpolyene']	SRR14722088	arylpolyene	Bacterial	Bacteria	Verrucomicrobiota	Unclassified	Unclassified	Unclassified	Unclassified	Verrucomicrobiota bacterium	Verrucomicrobiota	Verrucomicrobiae	Chthoniobacterales	SZAS-18	CAHJWO01	CAHJWO01 sp903642295	Eukaryota	Ascomycota	Lecanoromycetes	Lecanorales	Cladoniaceae	Cladonia	Cladonia uncialis
SRR11456913_c06906_SRR1145...region001	SRR11456913_NODE_13082_length_5590_cov_2.533695	Bacterial_SRR11456913_c06906_SRR1145...region001	Others_18398	Not singleton	0	5590	5590	YES	['arylpolyene']	SRR11456913	arylpolyene	Bacterial	Bacteria	Unclassified	Unclassified	Unclassified	Unclassified	Unclassified	Unclassified	Verrucomicrobiota	Verrucomicrobiae	Chthoniobacterales	SZAS-18	CAHJWO01	CAHJWO01 sp903642295	Eukaryota	Ascomycota	Lecanoromycetes	Peltigerales	Peltigeraceae	Peltigera	Peltigera malacea
SRR5947237_c15068_SRR5947...region001	SRR5947237_NODE_18657_length_4588_cov_2.836178	Bacterial_SRR5947237_c15068_SRR5947...region001	Others_18398	Not singleton	0	4588	4588	YES	['arylpolyene']	SRR5947237	arylpolyene	Bacterial	Bacteria	Verrucomicrobiota	Unclassified	Unclassified	Unclassified	Unclassified	Verrucomicrobiota bacterium	Verrucomicrobiota	Verrucomicrobiae	Chthoniobacterales	SZAS-18	CAHJWO01	CAHJWO01 sp903642295	Eukaryota	Ascomycota	Lecanoromycetes	Peltigerales	Lobariaceae	Lobaria	Lobaria pulmonaria
SRR14722253_c01576_SRR1472...region001	SRR14722253_NODE_3052_length_3665_cov_3.634894	Bacterial_SRR14722253_c01576_SRR1472...region001	Others_12162	Singleton	0	3665	3665	YES	['arylpolyene']	SRR14722253	arylpolyene	Bacterial	Bacteria	Vulcanimicrobiota	Unclassified	Unclassified	Unclassified	Unclassified	Candidatus Eremiobacteraeota bacterium	Eremiobacterota	Eremiobacteria	Baltobacterales	Baltobacteraceae	Elarobacter	Unclassified	Eukaryota	Ascomycota	Lecanoromycetes	Umbilicariales	Umbilicariaceae	Xylopsora_friesii	Xylopsora_friesii
SRR16304095_c20016_SRR1630...region001	SRR16304095_NODE_20387_length_4313_cov_2.583097	Bacterial_SRR16304095_c20016_SRR1630...region001	Others_18398	Not singleton	0	4313	4313	YES	['arylpolyene']	SRR16304095	arylpolyene	Bacterial	Bacteria	Verrucomicrobiota	Unclassified	Unclassified	Unclassified	Unclassified	Verrucomicrobiota bacterium	Verrucomicrobiota	Verrucomicrobiae	Chthoniobacterales	SZAS-18	CAHJWO01	CAHJWO01 sp903642295	Eukaryota	Ascomycota	Lecanoromycetes	Lecanorales	Cladoniaceae	Cladonia	Cladonia rangiferina
SRR16304090_c04478_SRR1630...region001	SRR16304090_NODE_6872_length_7748_cov_2.925694	Bacterial_SRR16304090_c04478_SRR1630...region001	Others_2894	Not singleton	0	7748	7748	YES	['arylpolyene']	SRR16304090	arylpolyene	Bacterial	Bacteria	Verrucomicrobiota	Unclassified	Unclassified	Unclassified	Unclassified	Verrucomicrobiota bacterium	Verrucomicrobiota	Verrucomicrobiae	Chthoniobacterales	Unclassified	Unclassified	Unclassified	Eukaryota	Ascomycota	Lecanoromycetes	Lecanorales	Cladoniaceae	Cladonia	Cladonia rangiferina
SRR5947240_c12555_SRR5947...region001	SRR5947240_NODE_20134_length_3483_cov_3.418673	Bacterial_SRR5947240_c12555_SRR5947...region001	RiPPs_32436	Singleton	0	3483	3483	YES	['linaridin']	SRR5947240	linaridin	Bacterial	Bacteria	Pseudomonadota	Alphaproteobacteria	Sphingomonadales	Sphingomonadaceae	Sphingomonas	Sphingomonas sp. Leaf33	Pseudomonadota	Alphaproteobacteria	Sphingomonadales	Sphingomonadaceae	Sphingomonas	Sphingomonas sp001421785	Eukaryota	Ascomycota	Lecanoromycetes	Peltigerales	Lobariaceae	Lobaria	Lobaria pulmonaria
SAMEA3646771_c13094_SAMEA36...region001	SAMEA3646771_NODE_17547_length_4282_cov_3.185711	Bacterial_SAMEA3646771_c13094_SAMEA36...region001	RiPPs_3418	Singleton	0	4282	4282	YES	['linaridin']	SAMEA3646771	linaridin	Bacterial	Bacteria	Unclassified	Unclassified	Unclassified	Unclassified	Unclassified	Unclassified	Unclassified	Unclassified	Unclassified	Unclassified	Unclassified	Unclassified	Eukaryota	Ascomycota	Lecanoromycetes	Umbilicariales	Umbilicariaceae	Lasallia	Lasallia pustulata
SRR16304088_c03700_SRR1630...region001	SRR16304088_NODE_4224_length_6576_cov_3.065856	Bacterial_SRR16304088_c03700_SRR1630...region001	RiPPs_17249	Singleton	0	6576	6576	YES	['linaridin']	SRR16304088	linaridin	Bacterial	Bacteria	Acidobacteriota	Unclassified	Unclassified	Unclassified	Unclassified	Unclassified	Acidobacteriota	Terriglobia	Terriglobales	Unclassified	Unclassified	Unclassified	Eukaryota	Ascomycota	Lecanoromycetes	Lecanorales	Cladoniaceae	Cladonia	Cladonia rangiferina
SAMN25961859_c01052_SAMN259...region001	SAMN25961859_NODE_8308_length_3548_cov_3.391114	Bacterial_SAMN25961859_c01052_SAMN259...region001	RiPPs_3514	Not singleton	0	3548	3548	YES	['linaridin']	SAMN25961859	linaridin	Bacterial	Bacteria	Pseudomonadota	Alphaproteobacteria	Sphingomonadales	Sphingomonadaceae	Sphingomonas	Sphingomonas sp. Leaf33	Pseudomonadota	Alphaproteobacteria	Sphingomonadales	Sphingomonadaceae	Sphingomonas	Sphingomonas sp001421785	Eukaryota	Ascomycota	Lecanoromycetes	Peltigerales	Peltigeraceae	Peltigera	Peltigera leucophlebia
SRR14722145_c01630_SRR1472...region001	SRR14722145_NODE_3189_length_6359_cov_2.851958	Bacterial_SRR14722145_c01630_SRR1472...region001	RiPPs_10068	Singleton	0	6359	6359	YES	['linaridin']	SRR14722145	linaridin	Bacterial	Bacteria	Pseudomonadota	Alphaproteobacteria	Sphingomonadales	Sphingomonadaceae	Sphingomonas	Unclassified	Pseudomonadota	Alphaproteobacteria	Sphingomonadales	Sphingomonadaceae	Sphingomonas	Sphingomonas sp004799495	Eukaryota	Ascomycota	Lecanoromycetes	Peltigerales	Collemataceae	Leptogium	Leptogium chloromelum
SRR16304088_c05295_SRR1630...region001	SRR16304088_NODE_5891_length_5174_cov_4.154208	Bacterial_SRR16304088_c05295_SRR1630...region001	RiPPs_17260	Singleton	0	5174	5174	YES	['linaridin']	SRR16304088	linaridin	Bacterial	Bacteria	Unclassified	Unclassified	Unclassified	Unclassified	Unclassified	Unclassified	Unclassified	Unclassified	Unclassified	Unclassified	Unclassified	Unclassified	Eukaryota	Ascomycota	Lecanoromycetes	Lecanorales	Cladoniaceae	Cladonia	Cladonia rangiferina
SRR1531545_c01233_SRR1531...region001	SRR1531545_NODE_2614_length_5155_cov_5.002941	Bacterial_SRR1531545_c01233_SRR1531...region001	RiPPs_13242	Singleton	0	5155	5155	YES	['linaridin']	SRR1531545	linaridin	Bacterial	Bacteria	Unclassified	Unclassified	Unclassified	Unclassified	Unclassified	Unclassified	Actinomycetota	Actinomycetia	Mycobacteriales	Unclassified	Unclassified	Unclassified	Eukaryota	Ascomycota	Lecanoromycetes	Peltigerales	Collemataceae	Leptogium	Leptogium austroamericanum
ERR4179389_c09426_ERR4179...region001	ERR4179389_NODE_12586_length_3901_cov_1.786611	Bacterial_ERR4179389_c09426_ERR4179...region001	RiPPs_17809	Not singleton	0	3901	3901	YES	['linaridin']	ERR4179389	linaridin	Bacterial	Bacteria	Unclassified	Unclassified	Unclassified	Unclassified	Unclassified	Unclassified	Acidobacteriota	Terriglobia	Bryobacterales	Bryobacteraceae	CAJCIT01	CAJCIT01 sp903970405	Eukaryota	Ascomycota	Lecanoromycetes	Lecanorales	Cladoniaceae	Cladonia	Cladonia furcata
SRR16304085_c05194_SRR1630...region001	SRR16304085_NODE_5659_length_5143_cov_2.506909	Bacterial_SRR16304085_c05194_SRR1630...region001	RiPPs_16849	Singleton	0	5143	5143	YES	['linaridin']	SRR16304085	linaridin	Bacterial	Bacteria	Pseudomonadota	Alphaproteobacteria	Unclassified	Unclassified	Unclassified	Unclassified	Pseudomonadota	Alphaproteobacteria	Unclassified	Unclassified	Unclassified	Unclassified	Eukaryota	Ascomycota	Lecanoromycetes	Lecanorales	Cladoniaceae	Cladonia	Cladonia rangiferina
SRR19763055_c02172_SRR1976...region001	SRR19763055_NODE_3309_length_7786_cov_3.224421	Bacterial_SRR19763055_c02172_SRR1976...region001	RiPPs_27883	Singleton	0	7786	7786	YES	['linaridin']	SRR19763055	linaridin	Bacterial	Bacteria	Actinomycetota	Actinomycetes	Unclassified	Unclassified	Unclassified	Unclassified	Actinomycetota	Actinomycetia	Mycobacteriales	Unclassified	Unclassified	Unclassified	Eukaryota	Ascomycota	Lecanoromycetes	Lecanorales	Parmeliaceae	Xanthoparmelia	Xanthoparmelia coloradoensis
SRR14722207_c00091_SRR1472...region001	SRR14722207_NODE_616_length_4607_cov_2.023179	Bacterial_SRR14722207_c00091_SRR1472...region001	RiPPs_11419	Singleton	0	4607	4607	YES	['linaridin']	SRR14722207	linaridin	Bacterial	Bacteria	Pseudomonadota	Alphaproteobacteria	Sphingomonadales	Sphingomonadaceae	Sphingomonas	Unclassified	Pseudomonadota	Alphaproteobacteria	Sphingomonadales	Sphingomonadaceae	Sphingomonas	Unclassified	Eukaryota	Ascomycota	Lecanoromycetes	Ostropales	Graphidaceae	Gomphillus	Gomphillus americanus
SRR16304079_c01163_SRR1630...region001	SRR16304079_NODE_1346_length_36101_cov_19.281285	Bacterial_SRR16304079_c01163_SRR1630...region001	RiPPs_15612	Singleton	0	15605	15605	YES	['linaridin']	SRR16304079	linaridin	Bacterial	Bacteria	Pseudomonadota	Alphaproteobacteria	Unclassified	Unclassified	Unclassified	Unclassified	Pseudomonadota	Alphaproteobacteria	Unclassified	Unclassified	Unclassified	Unclassified	Eukaryota	Ascomycota	Lecanoromycetes	Lecanorales	Cladoniaceae	Cladonia	Cladonia rangiferina
SRR10277389_c00008_SRR1027...region001	SRR10277389_NODE_946_length_7262_cov_3.001249	Bacterial_SRR10277389_c00008_SRR1027...region001	RiPPs_4489	Singleton	0	7262	7262	YES	['linaridin']	SRR10277389	linaridin	Bacterial	Bacteria	Unclassified	Unclassified	Unclassified	Unclassified	Unclassified	Unclassified	Unclassified	Unclassified	Unclassified	Unclassified	Unclassified	Unclassified	Eukaryota	Ascomycota	Lecanoromycetes	Lecanorales	Lecanoraceae	Rhizoplaca	Rhizoplaca haydenii
SRR14721941_c00237_SRR1472...region001	SRR14721941_NODE_1312_length_10643_cov_5.510695	Bacterial_SRR14721941_c00237_SRR1472...region001	RiPPs_7484	Singleton	0	10643	10643	YES	['linaridin']	SRR14721941	linaridin	Bacterial	Bacteria	Acidobacteriota	Terriglobia	Terriglobales	Acidobacteriaceae	Acidipila	Acidipila sp. EB88	Acidobacteriota	Terriglobia	Terriglobales	Acidobacteriaceae	Unclassified	Unclassified	Eukaryota	Ascomycota	Lecanoromycetes	Lecideales	Lecideaceae	Porpidia	Porpidia subsimplex
SRR23143842_c22564_SRR2314...region001	SRR23143842_NODE_31575_length_3116_cov_3.520566	Bacterial_SRR23143842_c22564_SRR2314...region001	#N/A	#N/A	0	3116	3116	YES	['linaridin']	SRR23143842	linaridin	Bacterial	Bacteria	Actinomycetota	Unclassified	Unclassified	Unclassified	Unclassified	Unclassified	Actinomycetota	Unclassified	Unclassified	Unclassified	Unclassified	Unclassified	Eukaryota	Ascomycota	Lecanoromycetes	Teloschistales	Teloschistaceae	Xanthomendoza	Xanthomendoza cf. fulva
SRR10277353_c01095_SRR1027...region001	SRR10277353_NODE_2656_length_6396_cov_3.637281	Bacterial_SRR10277353_c01095_SRR1027...region001	RiPPs_4228	Singleton	0	6396	6396	YES	['linaridin']	SRR10277353	linaridin	Bacterial	Bacteria	Unclassified	Unclassified	Unclassified	Unclassified	Unclassified	Unclassified	Unclassified	Unclassified	Unclassified	Unclassified	Unclassified	Unclassified	Eukaryota	Ascomycota	Lecanoromycetes	Lecanorales	Lecanoraceae	Rhizoplaca	Rhizoplaca melanophthalma
SRR19097873_c34318_SRR1909...region001	SRR19097873_NODE_39287_length_3696_cov_2.077093	Bacterial_SRR19097873_c34318_SRR1909...region001	RiPPs_25255	Singleton	0	3696	3696	YES	['linaridin']	SRR19097873	linaridin	Bacterial	Bacteria	Unclassified	Unclassified	Unclassified	Unclassified	Unclassified	Unclassified	Actinomycetota	Unclassified	Unclassified	Unclassified	Unclassified	Unclassified	Eukaryota	Ascomycota	Ascomycetes	Thelocarpales	Thelocarpaceae	Thelocarpon	Thelocarpon impressellum
[truncated: 51,988 more rows]

## Sheet: BGC counts per kingdom
Dataset 7, Table 2: Counts of complete and fragmented bacterial and fungal BGCS per lichen sample. Holobiont taxonomy is provided for each sample
LICHEN SAMPLE TAXONOMY										BGC COUNTS				BGC COUNTS PER MBP OF TOTAL SEQUENCE DATA				BGC COUNTS PER MBP OF ADJUSTED SEQUENCE DATA
[truncated: 795 more rows]

## Sheet: Bacterial BGCs Type per sample
Dataset 7, Table 3: The number of bacterial BGCs per type per lichen sample
[truncated: 590 more rows]
[truncated: 186 more columns]

## Sheet: Fungal BGCs Type per sample
Dataset 7, Table 4: The number of fungal BGCs per type per lichen sample
[truncated: 778 more rows]

## Sheet: Complete vs fragmented
Dataset 7, Table 5: The number of complete and fragmented bacterial and fungal BGCS per sample with sample taxonomy provided
[truncated: 797 more rows]

[truncated: 3 more sheets: Complete BGC count per type, Fragmented BGC count per type, Bacterial BGCs per lichen genus]
