# Supplementary material for: A Biosynthetic and Taxonomic Atlas of the Global Lichen Holobiont
Source: Environ Microbiol. 2025 Jun 4;27(6):e70112. doi: 10.1111/1462-2920.70112 (PMC12136951; doi:10.1111/1462-2920.70112)
Supplement: Supplementary file 17 — DATASET 8. Summarized metrics of all BGCs from all lichen datasets when adjusted for sequencing depths. [file EMI-27-e70112-s009.xlsx]

## Sheet: Summ. of BGC Mbp adj. seq depth
Dataset 8, Table 1: All lichen genera (N = 41) with at least one fungal or one bacterial BGC per Mbp of adjusted sequencing depth. The average number of BGCs per Mbp of total sequence depth is provided for complete, fragmented and total BGC counts from fungal and bacterial symbionts per lichen genus.
Lichen holobiont taxonomy				Bacterial			Fungal
Class	Order	Family	Genus	Fragmented	Complete	Total	Fragmented	Complete	Total
Arthoniomycetes	Arthoniales	Lecanographaceae	Alyxoria	1.01856	0.158895	1.17745	0.0244454	0.0325938	0.0570392
Dothideomycetes	Mycosphaerellales	Cystocoleaceae	Cystocoleus	1.11616	0.429292	1.54545	0	0	0
Dothideomycetes	Trypetheliales	Trypetheliaceae	Bogoriella	1.02279	0.074969	1.09776	0.166003	0.0160648	0.182068
Dothideomycetes	Trypetheliales	Trypetheliaceae	Viridothelium	0.168763	0.0129818	0.181745	1.03277	0.161712	1.19449
Eurotiomycetes	Verrucariales	Verrucariaceae	Flakea	3.01347	0.172198	3.18567	0	0	0
Eurotiomycetes	Verrucariales	Verrucariaceae	Placidium	1.85617	0.0928083	1.94897	0.0928083	0	0.0928083
Lecanoromycetes	Caliciales	Caliciaceae	Dirinaria	0.0278821	0	0.0278821	1.00782	0.0309518	1.03877
Lecanoromycetes	Caliciales	Caliciaceae	Pyxine	0.538805	0.0297368	0.568542	0.958808	0.0835475	1.04235
Lecanoromycetes	Caliciales	Physciaceae	Anaptychia	1.83997	0	1.83997	0.523662	0	0.523662
Lecanoromycetes	Caliciales	Physciaceae	Polyblastidium	0.0304479	0	0.0304479	0.913437	0.0913437	1.00478
Lecanoromycetes	Gyalectales	Trichotheliaceae	Porina	0.0789619	0	0.0789619	1.06599	0	1.06599
Lecanoromycetes	Lecanorales	Lecanorales incertae sedis	Puttea	0.999188	0.117917	1.1171	0.0403399	0.0589583	0.0992982
Lecanoromycetes	Lecanorales	Parmeliaceae	Bryoria	0.159083	0.0386758	0.197759	1.03494	0.0101582	1.04509
Lecanoromycetes	Lecanorales	Parmeliaceae	Bulbothrix	0	0	0	1.374	0.17175	1.54575
Lecanoromycetes	Lecanorales	Parmeliaceae	Cetrelia	0	0	0	1.30563	0	1.30563
Lecanoromycetes	Lecanorales	Parmeliaceae	Crespoa	0	0	0	1.29659	0.112747	1.40934
Lecanoromycetes	Lecanorales	Parmeliaceae	Evernia	0.204111	0.0151193	0.21923	0.728454	0.335847	1.0643
Lecanoromycetes	Lecanorales	Parmeliaceae	Flavoparmelia	0.272355	0	0.272355	1.27768	0.0173373	1.29502
Lecanoromycetes	Lecanorales	Parmeliaceae	Flavopunctelia	0.0809928	0	0.0809928	1.48487	0.134988	1.61986
Lecanoromycetes	Lecanorales	Parmeliaceae	Hypotrachyna	0.104484	0	0.104484	1.1078	0.0316917	1.13949
Lecanoromycetes	Lecanorales	Parmeliaceae	Menegazzia	0	0	0	1.16352	0	1.16352
Lecanoromycetes	Lecanorales	Parmeliaceae	Parmelia	0.0282065	0	0.0282065	1.60777	0.0282065	1.63598
Lecanoromycetes	Lecanorales	Parmeliaceae	Parmotrema	0.155517	0.00508527	0.160603	1.32231	0.0193798	1.34169
Lecanoromycetes	Lecanorales	Parmeliaceae	Punctelia	0.225826	0.0112285	0.237055	1.1158	0.081113	1.19692
Lecanoromycetes	Lecanorales	Parmeliaceae	Usnocetraria	0.192178	0	0.192178	1.45506	0	1.45506
Lecanoromycetes	Lecanorales	Ramalinaceae	Ramalina	0.192237	0	0.192237	1.19857	0.0316671	1.23024
Lecanoromycetes	Ostropales	Graphidaceae	Acanthothecis	0	0	0	1.09302	0.0303616	1.12338
Lecanoromycetes	Ostropales	Graphidaceae	Diploschistes	0.0522952	0	0.0522952	1.02244	0.0378734	1.06032
Lecanoromycetes	Peltigerales	Coccocarpiaceae	Coccocarpia	1.19013	0.155933	1.34606	0.170024	0.0141686	0.184192
Lecanoromycetes	Peltigerales	Collemataceae	Collema	0.955426	0.238857	1.19428	0.334399	0.0238857	0.358285
Lecanoromycetes	Peltigerales	Collemataceae	Leptogium	1.48044	0.1127	1.59314	0.338686	0.0217672	0.360454
Lecanoromycetes	Peltigerales	Collemataceae	Scytinium	4.93413	0.0553657	4.9895	0	0	0
Lecanoromycetes	Peltigerales	Lobariaceae	Ricasolia	0.17817	0	0.17817	1.29809	0.0763585	1.37445
Lecanoromycetes	Peltigerales	Lobariaceae	Sticta	1.7482	0.0935645	1.84177	0.122402	0.0118199	0.134222
Lecanoromycetes	Peltigerales	Pannariaceae	Fuscopannaria	1.56707	0.143744	1.71081	0.0771628	0.0330698	0.110233
Lecanoromycetes	Teloschistales	Teloschistaceae	Variospora	0.131748	0	0.131748	1.25161	0	1.25161
Lecanoromycetes	Teloschistales	Teloschistaceae	Xanthocarpia	1.33877	0.0491291	1.3879	0.300916	0.00614113	0.307057
Lichinomycetes	Lichinales	Lichinaceae	Ephebe	1.35967	0.0251791	1.38485	0.176254	0	0.176254
Lichinomycetes	Lichinales	Lichinaceae	Phylliscum	1.0639	0.147593	1.21149	0.0122994	0.0184491	0.0307485
Lichinomycetes	Lichinales	Lichinaceae	Watsoniomyces	1.18674	0.252497	1.43923	0.0252497	0	0.0252497
Lichinomycetes	Lichinales	Peltulaceae	Peltula	1.05352	0.162343	1.21587	0.233199	0.0739062	0.307106

## Sheet: Raw counts
Dataset 8, Table 2:Raw BGC count per lichen sample, categorized by superkingdom and BGC fragmentation
Sample taxonomic information								Sequence depths		BGC count per superkingdom and fragmentation
Sample_name	Superkingdom	Phylum	Class	Order	Family	Genus	Species	Total sequence	Over 3000bp total sequence	Bacterial_Fragmented	Bacterial_Complete	Fungal_Fragmented	Fungal_Complete
SRR1532720	Eukaryota	Ascomycota	Arthoniomycetes	Arthoniales	Arthoniaceae	Arthonia	Arthonia rubrocincta	27.6477	26.8385	0	0	4	18
SRR13685140	Eukaryota	Ascomycota	Arthoniomycetes	Arthoniales	Arthoniaceae	Arthonia	Arthonia susa	56.4078	26.1055	0	0	22	3
SRR14722233	Eukaryota	Ascomycota	Arthoniomycetes	Arthoniales	Arthoniaceae	Arthonia	Arthonia ruana	310.93	53.6587	20	1	21	6
SRR14722222	Eukaryota	Ascomycota	Arthoniomycetes	Arthoniales	Arthoniaceae	Arthonia	Arthonia quintaria	252.467	96.8426	11	0	40	2
SRR14722214	Eukaryota	Ascomycota	Arthoniomycetes	Arthoniales	Arthoniaceae	Arthonia	Arthonia anglica	141.666	37.7167	17	1	17	4
SRR14722193	Eukaryota	Ascomycota	Arthoniomycetes	Arthoniales	Arthoniaceae	Arthonia	Arthonia susa	111.339	66.818	0	0	15	0
SRR14722071	Eukaryota	Ascomycota	Arthoniomycetes	Arthoniales	Arthoniaceae	Arthonia	Arthonia cupressina	248.759	44.9163	59	3	2	0
SRR14721978	Eukaryota	Ascomycota	Arthoniomycetes	Arthoniales	Arthoniaceae	Arthonia	Arthonia rubella	83.9292	14.9003	0	0	8	0
SRR14722260	Eukaryota	Ascomycota	Arthoniomycetes	Arthoniales	Arthoniaceae	Arthonia	Arthonia sp	56.4146	26.1038	0	0	22	3
SRR13685160	Eukaryota	Ascomycota	Arthoniomycetes	Arthoniales	Arthoniaceae	Arthothelium	Arthothelium ruanum	298.628	54.7573	19	1	18	8
SRR14722172	Eukaryota	Ascomycota	Arthoniomycetes	Arthoniales	Chrysotrichaceae	Chrysothrix	Chrysothrix xanthina	457.152	69.0334	25	1	13	0
SRR14722092	Eukaryota	Ascomycota	Arthoniomycetes	Arthoniales	Chrysotrichaceae	Chrysothrix	Chrysothrix susquehannensis	173.992	30.2221	9	0	14	0
SRR14721969	Eukaryota	Ascomycota	Arthoniomycetes	Arthoniales	Chrysotrichaceae	Chrysothrix	Chrysothrix onokoensis	99.553	7.45848	1	0	3	0
SRR14722270	Eukaryota	Ascomycota	Arthoniomycetes	Arthoniales	Chrysotrichaceae	Chrysothrix	Chrysothrix xanthina	85.3161	19.6734	0	0	13	0
SRR19097877	Eukaryota	Ascomycota	Arthoniomycetes	Arthoniales	Chrysotrichaceae	Chrysothrix	Chrysothrix sp. TS-e1954	649.038	273.158	0	0	80	24
SRR19097874	Eukaryota	Ascomycota	Arthoniomycetes	Arthoniales	Lecanographaceae	Alyxoria	Alyxoria varia	650.711	245.445	250	39	6	8
SRR14722143	Eukaryota	Ascomycota	Arthoniomycetes	Arthoniales	Lecanographaceae	Zwackhia	Zwackhia viridis	322.667	44.4196	33	1	10	2
SRR13685142	Eukaryota	Ascomycota	Arthoniomycetes	Arthoniales	Opegraphaceae	Opegrapha	Opegrapha vulgata	57.9547	12.6903	4	0	6	0
SRR14722194	Eukaryota	Ascomycota	Arthoniomycetes	Arthoniales	Opegraphaceae	Opegrapha	Opegrapha vulgata	58.9926	13.7301	2	0	8	0
SRR14721966	Eukaryota	Ascomycota	Arthoniomycetes	Arthoniales	Opegraphaceae	Opegrapha	Opegrapha moroziana	89.1863	40.8513	15	3	17	3
SRR19097867	Eukaryota	Ascomycota	Ascomycetes	Thelocarpales	Thelocarpaceae	Thelocarpon	Thelocarpon superellum	1122.51	489.871	199	68	41	8
SRR19097873	Eukaryota	Ascomycota	Ascomycetes	Thelocarpales	Thelocarpaceae	Thelocarpon	Thelocarpon impressellum	1818.58	484.64	606	70	23	12
SRR19097893	Eukaryota	Ascomycota	Candelariomycetes	Candelariales	Candelariaceae	Candelaria	Candelaria pacifica	869.948	260.294	90	12	43	2
SRR19097870	Eukaryota	Ascomycota	Candelariomycetes	Candelariales	Candelariaceae	Candelina	Candelina submexicana	380.993	173.072	62	10	2	9
SRR19097869	Eukaryota	Ascomycota	Candelariomycetes	Candelariales	Candelariaceae	Candelina	Candelina mexicana	620.843	225.437	223	12	10	0
SRR19097878	Eukaryota	Ascomycota	Candelariomycetes	Candelariales	Pycnoraceae	Pycnora	Pycnora praestabilis	420.187	181.718	76	27	9	6
SRR19097894	Eukaryota	Ascomycota	Coniocybomycetes	Coniocybales	Coniocybaceae	Chaenotheca	Chaenotheca gracillima	119.535	41.4795	41	0	5	12
SRR19097868	Eukaryota	Ascomycota	Coniocybomycetes	Coniocybales	Coniocybaceae	Sclerophora	Sclerophora amabilis	727.142	183.183	108	10	74	4
SRR14722276	Eukaryota	Ascomycota	Dothideomycetes	Mycosphaerellales	Cystocoleaceae	Cystocoleus	Cystocoleus ebeneus	115.826	23.2941	26	10	0	0
SRR14721933	Eukaryota	Ascomycota	Dothideomycetes	Trypetheliales	Trypetheliaceae	Bathelium	Bathelium carolinianum	76.0532	32.3572	5	0	22	4
SRR19097884	Eukaryota	Ascomycota	Dothideomycetes	Trypetheliales	Trypetheliaceae	Bathelium	Bathelium mastoideum MAG TS-e1945	223.01	82.2195	67	4	9	41
SRR19097883	Eukaryota	Ascomycota	Dothideomycetes	Trypetheliales	Trypetheliaceae	Bathelium	Bathelium mastoideum MAG TS-e1945	131.987	67.3435	49	5	7	44
SRR19097885	Eukaryota	Ascomycota	Dothideomycetes	Trypetheliales	Trypetheliaceae	Bogoriella	Bogoriella megaspora	823.057	186.744	191	14	31	3
SRR14722280	Eukaryota	Ascomycota	Dothideomycetes	Trypetheliales	Trypetheliaceae	Dictyomeridium	Dictyomeridium proponens	115.077	31.4811	0	0	17	9
SRR14722218	Eukaryota	Ascomycota	Dothideomycetes	Trypetheliales	Trypetheliaceae	Viridothelium	Viridothelium virens	104.206	38.5155	13	1	37	3
SRR14722281	Eukaryota	Ascomycota	Dothideomycetes	Trypetheliales	Trypetheliaceae	Viridothelium	Viridothelium virens	172.691	32.5822	0	0	36	8
SRR14722135	Eukaryota	Ascomycota	Eurotiomycetes	Mycocaliciales	Mycocaliciaceae	Mycocalicium	Mycocalicium subtile	357.158	104.395	5	1	40	8
SRR14722249	Eukaryota	Ascomycota	Eurotiomycetes	Pyrenulales	Pyrenulaceae	Anthracothecium	Anthracothecium nanum	74.4363	35.7753	4	0	23	2
SRR14722196	Eukaryota	Ascomycota	Eurotiomycetes	Pyrenulales	Pyrenulaceae	Pyrenula	Pyrenula pseudobufonia	57.2921	30.3237	0	0	30	1
SRR14722189	Eukaryota	Ascomycota	Eurotiomycetes	Pyrenulales	Pyrenulaceae	Pyrenula	Pyrenula leucostoma	70.4632	33.3217	0	0	27	0
SRR14722061	Eukaryota	Ascomycota	Eurotiomycetes	Pyrenulales	Pyrenulaceae	Pyrenula	Pyrenula pseudobufonia	113.581	44.9895	56	1	36	2
SRR14722048	Eukaryota	Ascomycota	Eurotiomycetes	Pyrenulales	Pyrenulaceae	Pyrenula	Pyrenula subelliptica	230.871	23.2407	30	0	0	0
SRR14722246	Eukaryota	Ascomycota	Eurotiomycetes	Pyrenulales	Pyrenulaceae	Pyrenula	Pyrenula santensis	97.9352	39.2035	4	0	39	6
SRR14721961	Eukaryota	Ascomycota	Eurotiomycetes	Verrucariales	Verrucariaceae	Dermatocarpon	Dermatocarpon muhlenbergii	232.775	19.5324	9	0	6	0
SRR14721937	Eukaryota	Ascomycota	Eurotiomycetes	Verrucariales	Verrucariaceae	Dermatocarpon	Dermatocarpon luridum	174.366	43.3756	12	0	16	2
SRR1532957	Eukaryota	Ascomycota	Eurotiomycetes	Verrucariales	Verrucariaceae	Endocarpon	Endocarpon pallidulum	27.6477	26.8385	0	0	4	18
SAMN13290186	Eukaryota	Ascomycota	Eurotiomycetes	Verrucariales	Verrucariaceae	Endocarpon	Endocarpon pusillum	37.9725	32.0309	0	0	8	18
SRR14722287	Eukaryota	Ascomycota	Eurotiomycetes	Verrucariales	Verrucariaceae	Flakea	Flakea papillata	104.226	11.6145	35	2	0	0
SRR14721924	Eukaryota	Ascomycota	Eurotiomycetes	Verrucariales	Verrucariaceae	Placidium	Placidium arboreum	151.027	10.7749	20	1	1	0
SRR14722308	Eukaryota	Ascomycota	Eurotiomycetes	Verrucariales	Verrucariaceae	Willeya	Willeya diffractella	266.319	52.6476	10	0	42	4
SRR19097866	Eukaryota	Ascomycota	Geoglossomycetes	Geoglossales	Geoglossaceae	Geoglossum	Geoglossum umbratile	692.172	299.238	105	7	4	4
SRR19097865	Eukaryota	Ascomycota	Geoglossomycetes	Geoglossales	Geoglossaceae	Geoglossum	Geoglossum simile	362.827	160.277	131	57	6	0
SRR19097892	Eukaryota	Ascomycota	Geoglossomycetes	Geoglossales	Geoglossaceae	Trichoglossum	Trichoglossum hirsutum	463.383	174.073	82	58	1	8
SRR1531163	Eukaryota	Ascomycota	Lecanoromycetes	Acarosporales	Acarosporaceae	Acarospora	Acarospora strigata	27.4676	27.1875	0	0	9	25
SRR12518884	Eukaryota	Ascomycota	Lecanoromycetes	Acarosporales	Acarosporaceae	Acarospora	Acarospora fuscata	117.161	14.0686	15	1	1	0
SRR14722098	Eukaryota	Ascomycota	Lecanoromycetes	Acarosporales	Acarosporaceae	Acarospora	Acarospora sinopica	307.899	80.5405	64	2	32	0
SRR14722090	Eukaryota	Ascomycota	Lecanoromycetes	Acarosporales	Acarosporaceae	Acarospora	Acarospora sp. Tripp_6053_NY-2858381	179.835	61.1231	39	1	15	4
SRR18162839	Eukaryota	Ascomycota	Lecanoromycetes	Acarosporales	Acarosporaceae	Acarospora	Acarospora aff. strigata	228.682	129.118	0	0	5	12
SRR19097888	Eukaryota	Ascomycota	Lecanoromycetes	Acarosporales	Acarosporaceae	Caeruleum	Caeruleum heppii	993.391	353.84	234	44	21	12
SRR19097875	Eukaryota	Ascomycota	Lecanoromycetes	Acarosporales	Acarosporaceae	Pleopsidium	Pleopsidium flavum	150.095	85.2378	0	0	17	1
SRR14722065	Eukaryota	Ascomycota	Lecanoromycetes	Acarosporales	Acarosporaceae	Polysporina	Polysporina simplex	82.3227	41.2565	8	0	22	1
SRR14721929	Eukaryota	Ascomycota	Lecanoromycetes	Caliciales	Caliciaceae	Buellia	Buellia stillingiana	295.208	85.233	16	0	30	4
SRR14722105	Eukaryota	Ascomycota	Lecanoromycetes	Caliciales	Caliciaceae	Buellia	Buellia spuria	145.295	32.6814	0	0	43	1
SRR14722083	Eukaryota	Ascomycota	Lecanoromycetes	Caliciales	Caliciaceae	Buellia	Buellia spuria	209.535	70.071	8	0	48	0
SRR14721949	Eukaryota	Ascomycota	Lecanoromycetes	Caliciales	Caliciaceae	Buellia	Buellia spuria	72.4772	52.5514	1	0	28	5
SRR14721926	Eukaryota	Ascomycota	Lecanoromycetes	Caliciales	Caliciaceae	Buellia	Buellia mamillana	73.6106	38.7111	2	0	23	1
SRR14722278	Eukaryota	Ascomycota	Lecanoromycetes	Caliciales	Caliciaceae	Buellia	Buellia spuria	137.447	57.3087	19	1	21	3
SRR14722024	Eukaryota	Ascomycota	Lecanoromycetes	Caliciales	Caliciaceae	Dermiscellum	Dermiscellum oulocheilum	97.8167	48.3722	2	0	22	2
SRR14722167	Eukaryota	Ascomycota	Lecanoromycetes	Caliciales	Caliciaceae	Dimelaena	Dimelaena oreina	220.455	57.2796	33	0	28	2
SRR9610078	Eukaryota	Ascomycota	Lecanoromycetes	Caliciales	Caliciaceae	Dirinaria	Dirinaria aegialita	25.9395	3.96618	0	0	4	0
SRR9610076	Eukaryota	Ascomycota	Lecanoromycetes	Caliciales	Caliciaceae	Dirinaria	Dirinaria applanata	51.3423	26.9605	0	0	22	1
SRR14721986	Eukaryota	Ascomycota	Lecanoromycetes	Caliciales	Caliciaceae	Dirinaria	Dirinaria frostii	65.13	35.8653	3	0	43	2
SRR14722234	Eukaryota	Ascomycota	Lecanoromycetes	Caliciales	Caliciaceae	Pyxine	Pyxine sorediata	88.2213	33.6284	27	2	34	1
SRR14721990	Eukaryota	Ascomycota	Lecanoromycetes	Caliciales	Caliciaceae	Pyxine	Pyxine sorediata	146.079	36.4012	10	0	33	5
SRR14722273	Eukaryota	Ascomycota	Lecanoromycetes	Caliciales	Physciaceae	Anaptychia	Anaptychia palmulata	77.4813	35.9076	0	0	31	0
SRR14721938	Eukaryota	Ascomycota	Lecanoromycetes	Caliciales	Physciaceae	Anaptychia	Anaptychia palmulata	128.067	16.3046	60	0	3	0
ERR5059413	Eukaryota	Ascomycota	Lecanoromycetes	Caliciales	Physciaceae	Heterodermia	Heterodermia speciosa	1247.83	292.013	160	24	15	26
SRR13685124	Eukaryota	Ascomycota	Lecanoromycetes	Caliciales	Physciaceae	Heterodermia	Heterodermia albicans	144.919	41.1239	8	0	28	3
SRR13685145	Eukaryota	Ascomycota	Lecanoromycetes	Caliciales	Physciaceae	Heterodermia	Heterodermia appalachiensis	184.255	58.1308	34	0	37	2
SRR13685161	Eukaryota	Ascomycota	Lecanoromycetes	Caliciales	Physciaceae	Heterodermia	Heterodermia casarettiana	71.4869	31.2888	0	0	41	0
SRR13685176	Eukaryota	Ascomycota	Lecanoromycetes	Caliciales	Physciaceae	Heterodermia	Heterodermia echinata	107.401	39.7297	3	0	32	0
SRR14722262	Eukaryota	Ascomycota	Lecanoromycetes	Caliciales	Physciaceae	Heterodermia	Heterodermia langdoniana	72.0435	31.3661	0	0	31	1
SRR14722144	Eukaryota	Ascomycota	Lecanoromycetes	Caliciales	Physciaceae	Heterodermia	Heterodermia appalachiensis	262.66	52.5657	32	2	43	3
SRR14722138	Eukaryota	Ascomycota	Lecanoromycetes	Caliciales	Physciaceae	Heterodermia	Heterodermia speciosa	127.952	55.3516	22	0	40	10
SRR14722133	Eukaryota	Ascomycota	Lecanoromycetes	Caliciales	Physciaceae	Heterodermia	Heterodermia hypoleuca	429.341	47.4183	24	12	33	0
SRR14722081	Eukaryota	Ascomycota	Lecanoromycetes	Caliciales	Physciaceae	Heterodermia	Heterodermia appalachiensis	183.06	58.1826	39	0	38	2
SRR14722047	Eukaryota	Ascomycota	Lecanoromycetes	Caliciales	Physciaceae	Heterodermia	Heterodermia leucomelaena	121.769	34.9701	5	0	47	0
SRR14722005	Eukaryota	Ascomycota	Lecanoromycetes	Caliciales	Physciaceae	Heterodermia	Heterodermia neglecta	92.3283	31.6247	0	0	37	0
SRR14721925	Eukaryota	Ascomycota	Lecanoromycetes	Caliciales	Physciaceae	Heterodermia	Heterodermia speciosa	92.9417	36.4579	1	0	43	4
SRR14722316	Eukaryota	Ascomycota	Lecanoromycetes	Caliciales	Physciaceae	Heterodermia	Heterodermia echinata	107.397	39.7268	3	0	32	0
SRR14722305	Eukaryota	Ascomycota	Lecanoromycetes	Caliciales	Physciaceae	Heterodermia	Heterodermia langdoniana	179.476	44.7448	9	1	36	2
SRR14722266	Eukaryota	Ascomycota	Lecanoromycetes	Caliciales	Physciaceae	Heterodermia	Heterodermia obscurata	131.104	34.5486	9	0	46	0
SRR14722256	Eukaryota	Ascomycota	Lecanoromycetes	Caliciales	Physciaceae	Heterodermia	Heterodermia crocea	160.914	32.4637	0	0	37	1
SRR18162827	Eukaryota	Ascomycota	Lecanoromycetes	Caliciales	Physciaceae	Heterodermia	Heterodermia speciosa	155.628	84.773	0	0	15	0
SRR12518694	Eukaryota	Ascomycota	Lecanoromycetes	Caliciales	Physciaceae	Phaeophyscia	Phaeophyscia orbicularis	247.054	56.6053	12	0	57	0
SRR14722141	Eukaryota	Ascomycota	Lecanoromycetes	Caliciales	Physciaceae	Phaeophyscia	Phaeophyscia squarrosa	338.588	38.2678	9	0	24	5
SRR14722054	Eukaryota	Ascomycota	Lecanoromycetes	Caliciales	Physciaceae	Phaeophyscia	Phaeophyscia rubropulchra	237.496	44.7113	83	0	34	0
SRR14722036	Eukaryota	Ascomycota	Lecanoromycetes	Caliciales	Physciaceae	Phaeophyscia	Phaeophyscia hispidula	90.0442	33.8921	2	0	34	3
SRR14721967	Eukaryota	Ascomycota	Lecanoromycetes	Caliciales	Physciaceae	Phaeophyscia	Phaeophyscia adiastola	151.424	13.1616	4	0	13	0
SRR14721931	Eukaryota	Ascomycota	Lecanoromycetes	Caliciales	Physciaceae	Phaeophyscia	Phaeophyscia rubropulchra	139.107	33.1151	6	0	30	0
SRR1532736	Eukaryota	Ascomycota	Lecanoromycetes	Caliciales	Physciaceae	Physcia	Physcia stellaris	338.171	78.0925	8	0	17	0
SRR12240183	Eukaryota	Ascomycota	Lecanoromycetes	Caliciales	Physciaceae	Physcia	Physcia biziana	176.876	69.6617	50	1	24	13
SRR17413110	Eukaryota	Ascomycota	Lecanoromycetes	Caliciales	Physciaceae	Physcia	Physcia caesia	200.078	55.9341	17	3	35	2
SRR14722017	Eukaryota	Ascomycota	Lecanoromycetes	Caliciales	Physciaceae	Polyblastidium	Polyblastidium squamulosum	91.439	32.843	1	0	30	3
ERR9935909	Eukaryota	Ascomycota	Lecanoromycetes	Caliciales	Physciaceae	Rinodina	Rinodina moziana var. moziana	443.192	63.2484	65	12	0	0
SRR14722206	Eukaryota	Ascomycota	Lecanoromycetes	Caliciales	Physciaceae	Rinodina	Rinodina adirondackii	131.046	35.016	0	0	24	0
SRR14722045	Eukaryota	Ascomycota	Lecanoromycetes	Caliciales	Physciaceae	Rinodina	Rinodina ascociscana	189.913	7.98368	1	0	2	0
SRR14722043	Eukaryota	Ascomycota	Lecanoromycetes	Caliciales	Physciaceae	Rinodina	Rinodina tephraspis	271.474	42.7042	28	0	7	0
SRR14721991	Eukaryota	Ascomycota	Lecanoromycetes	Caliciales	Physciaceae	Rinodina	Rinodina dolichospora	104.046	30.7912	0	0	19	0
SRR14722303	Eukaryota	Ascomycota	Lecanoromycetes	Caliciales	Physciaceae	Rinodina	Rinodina brauniana	148.979	32.5212	8	0	31	1
SRR1531493	Eukaryota	Ascomycota	Lecanoromycetes	Graphidales	Graphidaceae	Graphis	Graphis scripta	36.9737	35.9895	0	0	16	12
SRR13685158	Eukaryota	Ascomycota	Lecanoromycetes	Gyalectales	Phlyctidaceae	Phlyctis	Phlyctis boliviensis	78.0479	31.2964	0	0	26	1
SRR14722217	Eukaryota	Ascomycota	Lecanoromycetes	Gyalectales	Phlyctidaceae	Phlyctis	Phlyctis boliviensis	79.0801	31.53	0	0	26	1
SRR14722037	Eukaryota	Ascomycota	Lecanoromycetes	Gyalectales	Phlyctidaceae	Phlyctis	Phlyctis speirea	81.742	32.3763	0	0	14	3
SRR14722313	Eukaryota	Ascomycota	Lecanoromycetes	Gyalectales	Phlyctidaceae	Phlyctis	Phlyctis petraea	68.9357	35.1631	2	0	27	0
SRR14722311	Eukaryota	Ascomycota	Lecanoromycetes	Gyalectales	Phlyctidaceae	Phlyctis	Phlyctis boliviensis	39.6561	30.7191	0	0	23	0
SRR14721971	Eukaryota	Ascomycota	Lecanoromycetes	Gyalectales	Trichotheliaceae	Porina	Porina heterospora	66.3051	25.3287	2	0	27	0
SRR14722125	Eukaryota	Ascomycota	Lecanoromycetes	Hymeneliales	Hymeneliaceae	Ionaspis	Ionaspis alba	226.885	59.0631	22	3	5	0
SRR14721959	Eukaryota	Ascomycota	Lecanoromycetes	Hymeneliales	Hymeneliaceae	Ionaspis	Ionaspis lacustris	70.313	23.3536	0	0	15	5
SRR14722327	Eukaryota	Ascomycota	Lecanoromycetes	Lecanorales	Catillariaceae	Catillaria	Catillaria lenticularis	121.82	33.7982	6	1	11	3
SRR7346457	Eukaryota	Ascomycota	Lecanoromycetes	Lecanorales	Cetradoniaceae	Cetradonia	Cetradonia linearis	391.332	77.9473	12	0	16	2
SRR7346458	Eukaryota	Ascomycota	Lecanoromycetes	Lecanorales	Cetradoniaceae	Cetradonia	Cetradonia linearis	81.5845	23.0268	1	0	6	0
SRR7346455	Eukaryota	Ascomycota	Lecanoromycetes	Lecanorales	Cetradoniaceae	Cetradonia	Cetradonia linearis	123.47	26.0283	0	0	13	0
SRR7346456	Eukaryota	Ascomycota	Lecanoromycetes	Lecanorales	Cetradoniaceae	Cetradonia	Cetradonia linearis	95.0232	22.3565	0	0	11	0
SRR7346459	Eukaryota	Ascomycota	Lecanoromycetes	Lecanorales	Cetradoniaceae	Cetradonia	Cetradonia linearis	104.215	30.4405	0	0	22	0
SRR7346460	Eukaryota	Ascomycota	Lecanoromycetes	Lecanorales	Cetradoniaceae	Cetradonia	Cetradonia linearis	110.144	11.4434	0	0	5	0
SRR7346467	Eukaryota	Ascomycota	Lecanoromycetes	Lecanorales	Cetradoniaceae	Cetradonia	Cetradonia linearis	88.1842	29.3527	0	0	10	0
SRR7346468	Eukaryota	Ascomycota	Lecanoromycetes	Lecanorales	Cetradoniaceae	Cetradonia	Cetradonia linearis	144.609	21.6609	0	0	9	0
SRR7346465	Eukaryota	Ascomycota	Lecanoromycetes	Lecanorales	Cetradoniaceae	Cetradonia	Cetradonia linearis	92.9685	17.6132	0	0	3	0
SRR7346466	Eukaryota	Ascomycota	Lecanoromycetes	Lecanorales	Cetradoniaceae	Cetradonia	Cetradonia linearis	88.6634	15.204	0	0	0	0
SRR7346472	Eukaryota	Ascomycota	Lecanoromycetes	Lecanorales	Cetradoniaceae	Cetradonia	Cetradonia linearis	74.3333	9.37627	0	0	1	0
SRR7346479	Eukaryota	Ascomycota	Lecanoromycetes	Lecanorales	Cetradoniaceae	Cetradonia	Cetradonia linearis	74.8763	8.00599	0	0	0	0
ERR3588817	Eukaryota	Ascomycota	Lecanoromycetes	Lecanorales	Cladoniaceae	Cladonia	Cladonia stellaris	103.748	59.7851	1	0	21	6
ERR3588818	Eukaryota	Ascomycota	Lecanoromycetes	Lecanorales	Cladoniaceae	Cladonia	Cladonia uncialis subsp. biuncialis	102.41	38.9752	2	0	17	7
ERR3588819	Eukaryota	Ascomycota	Lecanoromycetes	Lecanorales	Cladoniaceae	Cladonia	Cladonia rangiferina subsp. rangiferina	115.961	61.2837	2	0	19	13
ERR3588820	Eukaryota	Ascomycota	Lecanoromycetes	Lecanorales	Cladoniaceae	Cladonia	Cladonia mitis	92.3041	35.1883	0	0	30	7
ERR3588821	Eukaryota	Ascomycota	Lecanoromycetes	Lecanorales	Cladoniaceae	Cladonia	Cladonia arbuscula	130.556	66.8591	0	0	34	2
ERR3588822	Eukaryota	Ascomycota	Lecanoromycetes	Lecanorales	Cladoniaceae	Cladonia	Cladonia rangiferina subsp. rangiferina	133.825	67.1811	1	0	20	10
ERR4179389	Eukaryota	Ascomycota	Lecanoromycetes	Lecanorales	Cladoniaceae	Cladonia	Cladonia furcata	1514.53	154.646	157	12	31	3
SRR9278453	Eukaryota	Ascomycota	Lecanoromycetes	Lecanorales	Cladoniaceae	Cladonia	Cladonia uncialis	37.6951	31.6637	0	0	15	8
SRR13685172	Eukaryota	Ascomycota	Lecanoromycetes	Lecanorales	Cladoniaceae	Cladonia	Cladonia caroliniana	92.6707	42.4469	15	0	25	3
SRR13685169	Eukaryota	Ascomycota	Lecanoromycetes	Lecanorales	Cladoniaceae	Cladonia	Cladonia furcata	143.427	35.6348	8	0	33	3
SRR14721952	Eukaryota	Ascomycota	Lecanoromycetes	Lecanorales	Cladoniaceae	Cladonia	Cladonia ochrochlora	209.897	34.777	9	0	26	3
SRR14722250	Eukaryota	Ascomycota	Lecanoromycetes	Lecanorales	Cladoniaceae	Cladonia	Cladonia coniocraea	90.0014	27.4806	0	0	28	0
SRR14722171	Eukaryota	Ascomycota	Lecanoromycetes	Lecanorales	Cladoniaceae	Cladonia	Cladonia uncialis	141.951	75.4295	2	0	16	7
SRR14722170	Eukaryota	Ascomycota	Lecanoromycetes	Lecanorales	Cladoniaceae	Cladonia	Cladonia rangiferina	227.794	77.9433	64	2	24	5
SRR14722150	Eukaryota	Ascomycota	Lecanoromycetes	Lecanorales	Cladoniaceae	Cladonia	Cladonia arbuscula	294.549	71.4356	48	4	27	4
SRR14722121	Eukaryota	Ascomycota	Lecanoromycetes	Lecanorales	Cladoniaceae	Cladonia	Cladonia macilenta	156.852	44.0394	3	0	27	5
SRR14722119	Eukaryota	Ascomycota	Lecanoromycetes	Lecanorales	Cladoniaceae	Cladonia	Cladonia grayi	221.408	37.4355	5	0	22	2
SRR14722117	Eukaryota	Ascomycota	Lecanoromycetes	Lecanorales	Cladoniaceae	Cladonia	Cladonia mateocyatha	242.967	44.6447	10	1	16	7
SRR14722103	Eukaryota	Ascomycota	Lecanoromycetes	Lecanorales	Cladoniaceae	Cladonia	Cladonia coccifera	118.356	33.8972	3	0	30	2
SRR14722101	Eukaryota	Ascomycota	Lecanoromycetes	Lecanorales	Cladoniaceae	Cladonia	Cladonia strepsilis	145.688	46.2506	23	2	17	0
SRR14722099	Eukaryota	Ascomycota	Lecanoromycetes	Lecanorales	Cladoniaceae	Cladonia	Cladonia pyxidata	65.7552	27.8198	0	0	24	1
SRR14722088	Eukaryota	Ascomycota	Lecanoromycetes	Lecanorales	Cladoniaceae	Cladonia	Cladonia uncialis	247.343	99.8972	107	4	17	7
SRR14722087	Eukaryota	Ascomycota	Lecanoromycetes	Lecanorales	Cladoniaceae	Cladonia	Cladonia stipitata	200.083	44.6681	15	0	24	1
SRR14722084	Eukaryota	Ascomycota	Lecanoromycetes	Lecanorales	Cladoniaceae	Cladonia	Cladonia squamosa	178.228	34.4199	7	0	23	3
SRR14722082	Eukaryota	Ascomycota	Lecanoromycetes	Lecanorales	Cladoniaceae	Cladonia	Cladonia mateocyatha	155.347	41.327	10	0	22	1
SRR14722080	Eukaryota	Ascomycota	Lecanoromycetes	Lecanorales	Cladoniaceae	Cladonia	Cladonia didyma	235.263	51.5252	3	0	43	1
SRR14722057	Eukaryota	Ascomycota	Lecanoromycetes	Lecanorales	Cladoniaceae	Cladonia	Cladonia squamosa	184.906	55.135	3	0	50	1
SRR14722009	Eukaryota	Ascomycota	Lecanoromycetes	Lecanorales	Cladoniaceae	Cladonia	Cladonia apodocarpa	64.6711	30.1443	0	0	25	1
SRR14721965	Eukaryota	Ascomycota	Lecanoromycetes	Lecanorales	Cladoniaceae	Cladonia	Cladonia perforata	116.507	29.8326	0	0	27	3
SRR14721939	Eukaryota	Ascomycota	Lecanoromycetes	Lecanorales	Cladoniaceae	Cladonia	Cladonia polycarpoides	101.709	30.1113	10	0	18	0
SRR14721936	Eukaryota	Ascomycota	Lecanoromycetes	Lecanorales	Cladoniaceae	Cladonia	Cladonia peziziformis	90.2165	25.6709	6	0	23	0
SRR14722319	Eukaryota	Ascomycota	Lecanoromycetes	Lecanorales	Cladoniaceae	Cladonia	Cladonia furcata	124.653	32.1371	1	0	35	2
SRR14722301	Eukaryota	Ascomycota	Lecanoromycetes	Lecanorales	Cladoniaceae	Cladonia	Cladonia leporina	149.783	53.284	25	1	26	3
SRR14722299	Eukaryota	Ascomycota	Lecanoromycetes	Lecanorales	Cladoniaceae	Cladonia	Cladonia squamosa	166.348	45.979	22	0	22	2
SRR14722298	Eukaryota	Ascomycota	Lecanoromycetes	Lecanorales	Cladoniaceae	Cladonia	Cladonia subtenuis	159.858	61.359	49	1	21	2
SRR14722296	Eukaryota	Ascomycota	Lecanoromycetes	Lecanorales	Cladoniaceae	Cladonia	Cladonia ravenelii	172.137	35.4718	8	0	13	1
SRR14722294	Eukaryota	Ascomycota	Lecanoromycetes	Lecanorales	Cladoniaceae	Cladonia	Cladonia caroliniana	92.6958	42.4223	14	0	25	3
SRR14722293	Eukaryota	Ascomycota	Lecanoromycetes	Lecanorales	Cladoniaceae	Cladonia	Cladonia subtenuis	119.319	39.3074	21	0	16	3
SRR14722292	Eukaryota	Ascomycota	Lecanoromycetes	Lecanorales	Cladoniaceae	Cladonia	Cladonia rangiferina	95.7286	36.1611	7	0	22	6
SRR14722290	Eukaryota	Ascomycota	Lecanoromycetes	Lecanorales	Cladoniaceae	Cladonia	Cladonia robbinsii	129.006	41.2198	21	0	24	2
SRR14722277	Eukaryota	Ascomycota	Lecanoromycetes	Lecanorales	Cladoniaceae	Cladonia	Cladonia furcata	143.424	35.6367	8	0	33	3
SRR14722269	Eukaryota	Ascomycota	Lecanoromycetes	Lecanorales	Cladoniaceae	Cladonia	Cladonia didyma	175.575	52.9498	34	2	28	0
SRR15568763	Eukaryota	Ascomycota	Lecanoromycetes	Lecanorales	Cladoniaceae	Cladonia	Cladonia arbuscula	114.706	32.4468	1	0	21	10
SRR15568738	Eukaryota	Ascomycota	Lecanoromycetes	Lecanorales	Cladoniaceae	Cladonia	Cladonia stellaris	152.433	84.0732	15	1	19	11
SRR16304115	Eukaryota	Ascomycota	Lecanoromycetes	Lecanorales	Cladoniaceae	Cladonia	Cladonia rangiferina	474.422	138.005	112	29	10	25
SRR16304114	Eukaryota	Ascomycota	Lecanoromycetes	Lecanorales	Cladoniaceae	Cladonia	Cladonia rangiferina	453.52	103.636	75	18	9	25
SRR16304103	Eukaryota	Ascomycota	Lecanoromycetes	Lecanorales	Cladoniaceae	Cladonia	Cladonia rangiferina	439.083	156.41	160	33	16	14
SRR16304092	Eukaryota	Ascomycota	Lecanoromycetes	Lecanorales	Cladoniaceae	Cladonia	Cladonia rangiferina	886.327	132.751	117	32	26	0
SRR16304081	Eukaryota	Ascomycota	Lecanoromycetes	Lecanorales	Cladoniaceae	Cladonia	Cladonia rangiferina	302.071	85.4862	56	8	31	0
SRR16304070	Eukaryota	Ascomycota	Lecanoromycetes	Lecanorales	Cladoniaceae	Cladonia	Cladonia rangiferina	529.229	162.522	197	18	15	18
SRR16304068	Eukaryota	Ascomycota	Lecanoromycetes	Lecanorales	Cladoniaceae	Cladonia	Cladonia rangiferina	429.019	112.881	106	13	17	20
SRR16304067	Eukaryota	Ascomycota	Lecanoromycetes	Lecanorales	Cladoniaceae	Cladonia	Cladonia stygia	573.681	133.211	132	14	16	21
SRR16304066	Eukaryota	Ascomycota	Lecanoromycetes	Lecanorales	Cladoniaceae	Cladonia	Cladonia stygia	626.819	155.488	166	17	26	15
SRR16304065	Eukaryota	Ascomycota	Lecanoromycetes	Lecanorales	Cladoniaceae	Cladonia	Cladonia stygia	461.284	137.925	133	19	14	20
SRR16304113	Eukaryota	Ascomycota	Lecanoromycetes	Lecanorales	Cladoniaceae	Cladonia	Cladonia rangiferina	454.12	160.224	171	23	14	0
SRR16304112	Eukaryota	Ascomycota	Lecanoromycetes	Lecanorales	Cladoniaceae	Cladonia	Cladonia submitis	359.167	139.735	104	36	15	16
SRR16304111	Eukaryota	Ascomycota	Lecanoromycetes	Lecanorales	Cladoniaceae	Cladonia	Cladonia submitis	1198.29	336.509	281	33	24	21
SRR16304110	Eukaryota	Ascomycota	Lecanoromycetes	Lecanorales	Cladoniaceae	Cladonia	Cladonia submitis	550.684	117.995	70	6	9	20
SRR16304109	Eukaryota	Ascomycota	Lecanoromycetes	Lecanorales	Cladoniaceae	Cladonia	Cladonia submitis	926.759	310.754	185	25	22	31
SRR16304108	Eukaryota	Ascomycota	Lecanoromycetes	Lecanorales	Cladoniaceae	Cladonia	Cladonia arbuscula	375.21	166.763	34	5	10	22
SRR16304107	Eukaryota	Ascomycota	Lecanoromycetes	Lecanorales	Cladoniaceae	Cladonia	Cladonia submitis	439.644	148.504	95	56	11	27
SRR16304106	Eukaryota	Ascomycota	Lecanoromycetes	Lecanorales	Cladoniaceae	Cladonia	Cladonia submitis	474.116	176.722	100	7	17	22
SRR16304105	Eukaryota	Ascomycota	Lecanoromycetes	Lecanorales	Cladoniaceae	Cladonia	Cladonia submitis	518.126	154.018	62	2	31	20
SRR16304104	Eukaryota	Ascomycota	Lecanoromycetes	Lecanorales	Cladoniaceae	Cladonia	Cladonia submitis	264.404	130.405	45	8	11	32
SRR16304102	Eukaryota	Ascomycota	Lecanoromycetes	Lecanorales	Cladoniaceae	Cladonia	Cladonia submitis	225.964	128.115	48	7	9	29
SRR16304101	Eukaryota	Ascomycota	Lecanoromycetes	Lecanorales	Cladoniaceae	Cladonia	Cladonia submitis	907.797	235.573	174	20	10	28
SRR16304100	Eukaryota	Ascomycota	Lecanoromycetes	Lecanorales	Cladoniaceae	Cladonia	Cladonia rangiferina	1976.81	173.088	181	24	10	20
SRR16304099	Eukaryota	Ascomycota	Lecanoromycetes	Lecanorales	Cladoniaceae	Cladonia	Cladonia rangiferina	1145.48	134.642	123	9	9	21
SRR16304098	Eukaryota	Ascomycota	Lecanoromycetes	Lecanorales	Cladoniaceae	Cladonia	Cladonia rangiferina	1308.1	156.754	142	9	9	22
SRR16304097	Eukaryota	Ascomycota	Lecanoromycetes	Lecanorales	Cladoniaceae	Cladonia	Cladonia rangiferina	808.966	293.246	223	86	7	32
SRR16304096	Eukaryota	Ascomycota	Lecanoromycetes	Lecanorales	Cladoniaceae	Cladonia	Cladonia rangiferina	1237.09	267.809	242	36	13	24
SRR16304095	Eukaryota	Ascomycota	Lecanoromycetes	Lecanorales	Cladoniaceae	Cladonia	Cladonia rangiferina	800.154	296.062	355	29	6	25
SRR16304094	Eukaryota	Ascomycota	Lecanoromycetes	Lecanorales	Cladoniaceae	Cladonia	Cladonia rangiferina	959.497	238.781	278	31	14	21
SRR16304093	Eukaryota	Ascomycota	Lecanoromycetes	Lecanorales	Cladoniaceae	Cladonia	Cladonia rangiferina	677.851	129.833	99	25	6	31
SRR16304091	Eukaryota	Ascomycota	Lecanoromycetes	Lecanorales	Cladoniaceae	Cladonia	Cladonia rangiferina	518.32	125.931	106	24	15	22
SRR16304090	Eukaryota	Ascomycota	Lecanoromycetes	Lecanorales	Cladoniaceae	Cladonia	Cladonia rangiferina	1007.29	260.059	177	37	17	22
SRR16304089	Eukaryota	Ascomycota	Lecanoromycetes	Lecanorales	Cladoniaceae	Cladonia	Cladonia rangiferina	665.396	174.234	199	15	7	23
SRR16304088	Eukaryota	Ascomycota	Lecanoromycetes	Lecanorales	Cladoniaceae	Cladonia	Cladonia rangiferina	615.953	166.022	103	11	14	62
SRR16304087	Eukaryota	Ascomycota	Lecanoromycetes	Lecanorales	Cladoniaceae	Cladonia	Cladonia rangiferina	536.837	175.888	180	19	7	27
SRR16304086	Eukaryota	Ascomycota	Lecanoromycetes	Lecanorales	Cladoniaceae	Cladonia	Cladonia submitis	391.013	139.027	67	4	13	27
SRR16304085	Eukaryota	Ascomycota	Lecanoromycetes	Lecanorales	Cladoniaceae	Cladonia	Cladonia rangiferina	841.669	130.64	139	6	9	27
SRR16304084	Eukaryota	Ascomycota	Lecanoromycetes	Lecanorales	Cladoniaceae	Cladonia	Cladonia rangiferina	470.447	138.274	107	9	12	33
SRR16304083	Eukaryota	Ascomycota	Lecanoromycetes	Lecanorales	Cladoniaceae	Cladonia	Cladonia rangiferina	825.473	154.189	116	4	18	20
SRR16304082	Eukaryota	Ascomycota	Lecanoromycetes	Lecanorales	Cladoniaceae	Cladonia	Cladonia rangiferina	642.122	220.375	216	38	5	29
SRR16304080	Eukaryota	Ascomycota	Lecanoromycetes	Lecanorales	Cladoniaceae	Cladonia	Cladonia rangiferina	702.84	318.287	280	37	18	26
SRR16304079	Eukaryota	Ascomycota	Lecanoromycetes	Lecanorales	Cladoniaceae	Cladonia	Cladonia rangiferina	692.843	313.603	323	62	12	21
SRR16304078	Eukaryota	Ascomycota	Lecanoromycetes	Lecanorales	Cladoniaceae	Cladonia	Cladonia subtenuis	464.974	139.378	144	14	11	16
SRR16304077	Eukaryota	Ascomycota	Lecanoromycetes	Lecanorales	Cladoniaceae	Cladonia	Cladonia submitis	482.981	93.4041	80	6	16	18
SRR16304076	Eukaryota	Ascomycota	Lecanoromycetes	Lecanorales	Cladoniaceae	Cladonia	Cladonia arbuscula	747.584	140.257	162	29	28	3
SRR16304075	Eukaryota	Ascomycota	Lecanoromycetes	Lecanorales	Cladoniaceae	Cladonia	Cladonia rangiferina	872.98	188.377	220	18	28	1
SRR16304074	Eukaryota	Ascomycota	Lecanoromycetes	Lecanorales	Cladoniaceae	Cladonia	Cladonia rangiferina	555.402	194.633	211	29	13	15
SRR16304073	Eukaryota	Ascomycota	Lecanoromycetes	Lecanorales	Cladoniaceae	Cladonia	Cladonia oricola	302.049	59.0608	26	0	12	19
SRR16304072	Eukaryota	Ascomycota	Lecanoromycetes	Lecanorales	Cladoniaceae	Cladonia	Cladonia oricola	150.533	51.0669	19	0	7	22
SRR16304071	Eukaryota	Ascomycota	Lecanoromycetes	Lecanorales	Cladoniaceae	Cladonia	Cladonia submitis	947.848	233.627	206	22	22	13
SRR16304069	Eukaryota	Ascomycota	Lecanoromycetes	Lecanorales	Cladoniaceae	Cladonia	Cladonia submitis	695.423	185.759	85	30	12	23
SRR24412705	Eukaryota	Ascomycota	Lecanoromycetes	Lecanorales	Cladoniaceae	Cladonia	Cladonia perforata	65.0773	31.699	0	0	12	4
SRR24412693	Eukaryota	Ascomycota	Lecanoromycetes	Lecanorales	Cladoniaceae	Cladonia	Cladonia perforata	91.1339	33.9571	1	0	10	9
SRR24412692	Eukaryota	Ascomycota	Lecanoromycetes	Lecanorales	Cladoniaceae	Cladonia	Cladonia perforata	99.4405	34.5641	0	0	11	8
SRR24412691	Eukaryota	Ascomycota	Lecanoromycetes	Lecanorales	Cladoniaceae	Cladonia	Cladonia perforata	60.8346	5.68063	0	0	3	0
SRR24412690	Eukaryota	Ascomycota	Lecanoromycetes	Lecanorales	Cladoniaceae	Cladonia	Cladonia perforata	86.5971	31.9854	0	0	17	0
SRR24412689	Eukaryota	Ascomycota	Lecanoromycetes	Lecanorales	Cladoniaceae	Cladonia	Cladonia perforata	78.4963	31.6068	0	0	13	4
SRR24412688	Eukaryota	Ascomycota	Lecanoromycetes	Lecanorales	Cladoniaceae	Cladonia	Cladonia perforata	91.7797	34.2316	3	0	14	5
SRR24412687	Eukaryota	Ascomycota	Lecanoromycetes	Lecanorales	Cladoniaceae	Cladonia	Cladonia perforata	103.036	33.9964	1	0	11	6
SRR24412686	Eukaryota	Ascomycota	Lecanoromycetes	Lecanorales	Cladoniaceae	Cladonia	Cladonia perforata	113.604	39.3876	12	0	13	8
SRR24412703	Eukaryota	Ascomycota	Lecanoromycetes	Lecanorales	Cladoniaceae	Cladonia	Cladonia perforata	91.3023	33.9284	0	0	11	7
SRR24412702	Eukaryota	Ascomycota	Lecanoromycetes	Lecanorales	Cladoniaceae	Cladonia	Cladonia perforata	93.4005	32.9137	0	0	15	2
SRR24412701	Eukaryota	Ascomycota	Lecanoromycetes	Lecanorales	Cladoniaceae	Cladonia	Cladonia perforata	91.4253	33.5571	0	0	13	6
SRR24412700	Eukaryota	Ascomycota	Lecanoromycetes	Lecanorales	Cladoniaceae	Cladonia	Cladonia perforata	60.6476	15.7958	0	0	9	0
SRR24412699	Eukaryota	Ascomycota	Lecanoromycetes	Lecanorales	Cladoniaceae	Cladonia	Cladonia perforata	94.333	32.3731	0	0	18	3
SRR24412698	Eukaryota	Ascomycota	Lecanoromycetes	Lecanorales	Cladoniaceae	Cladonia	Cladonia leporina	101.701	32.9119	4	0	12	15
SRR24412697	Eukaryota	Ascomycota	Lecanoromycetes	Lecanorales	Cladoniaceae	Cladonia	Cladonia perforata	76.8066	31.1639	0	0	16	1
SRR24412696	Eukaryota	Ascomycota	Lecanoromycetes	Lecanorales	Cladoniaceae	Cladonia	Cladonia perforata	111.72	33.6136	0	0	14	5
SRR24412695	Eukaryota	Ascomycota	Lecanoromycetes	Lecanorales	Cladoniaceae	Cladonia	Cladonia perforata	104.877	33.266	1	0	15	5
SRR24412694	Eukaryota	Ascomycota	Lecanoromycetes	Lecanorales	Cladoniaceae	Cladonia	Cladonia perforata	70.8656	31.7375	0	0	16	0
SRR9610073	Eukaryota	Ascomycota	Lecanoromycetes	Lecanorales	Lecanoraceae	Lecanora	Lecanora perplexa	84.5618	24.1104	16	7	2	0
SRR13685153	Eukaryota	Ascomycota	Lecanoromycetes	Lecanorales	Lecanoraceae	Lecanora	Lecanora cinereofusca	77.6507	30.325	0	0	19	0
SRR14722232	Eukaryota	Ascomycota	Lecanoromycetes	Lecanorales	Lecanoraceae	Lecanora	Lecanora rugosella	247.691	54.3343	30	0	19	0
SRR14722231	Eukaryota	Ascomycota	Lecanoromycetes	Lecanorales	Lecanoraceae	Lecanora	Lecanora masana	324.597	71.6781	53	5	24	3
SRR14722198	Eukaryota	Ascomycota	Lecanoromycetes	Lecanorales	Lecanoraceae	Lecanora	Lecanora cinereofusca	79.6467	30.2168	1	0	15	0
SRR14722184	Eukaryota	Ascomycota	Lecanoromycetes	Lecanorales	Lecanoraceae	Lecanora	Lecanora hybocarpa	181.746	46.0401	2	0	18	4
SRR14722158	Eukaryota	Ascomycota	Lecanoromycetes	Lecanorales	Lecanoraceae	Lecanora	Lecanora albella	310.975	70.8638	34	0	20	1
SRR14722154	Eukaryota	Ascomycota	Lecanoromycetes	Lecanorales	Lecanoraceae	Lecanora	Lecanora strobilina	220.334	68.369	17	4	35	1
SRR14722078	Eukaryota	Ascomycota	Lecanoromycetes	Lecanorales	Lecanoraceae	Lecanora	Lecanora oreinoides	226.468	74.8756	45	7	21	4
SRR14722033	Eukaryota	Ascomycota	Lecanoromycetes	Lecanorales	Lecanoraceae	Lecanora	Lecanora pseudistera	63.1512	37.0095	1	0	42	1
SRR14721987	Eukaryota	Ascomycota	Lecanoromycetes	Lecanorales	Lecanoraceae	Lecanora	Lecanora subimmergens	81.7575	34.7812	8	0	23	1
SRR14722309	Eukaryota	Ascomycota	Lecanoromycetes	Lecanorales	Lecanoraceae	Lecanora	Lecanora markjohnstonii	146.457	41.5107	16	0	27	1
SRR17413119	Eukaryota	Ascomycota	Lecanoromycetes	Lecanorales	Lecanoraceae	Lecanora	Lecanora bermudensis	39.9447	30.0398	1	0	8	15
SRR17413118	Eukaryota	Ascomycota	Lecanoromycetes	Lecanorales	Lecanoraceae	Lecanora	Lecanora cadubriae	49.6335	27.921	0	0	2	11
SRR17413107	Eukaryota	Ascomycota	Lecanoromycetes	Lecanorales	Lecanoraceae	Lecanora	Lecanora carpinea	75.7271	39.3418	2	2	9	3
SRR17413104	Eukaryota	Ascomycota	Lecanoromycetes	Lecanorales	Lecanoraceae	Lecanora	Lecanora intumescens	272.443	153.35	41	17	25	7
SRR17413103	Eukaryota	Ascomycota	Lecanoromycetes	Lecanorales	Lecanoraceae	Lecanora	Lecanora polytropa	55.2984	37.6048	2	0	8	17
SRR17413102	Eukaryota	Ascomycota	Lecanoromycetes	Lecanorales	Lecanoraceae	Lecanora	Lecanora pseudargentata	32.9741	32.3526	0	0	0	18
SRR17413101	Eukaryota	Ascomycota	Lecanoromycetes	Lecanorales	Lecanoraceae	Lecanora	Lecanora rupicola	46.9857	12.9323	0	0	2	0
SRR17413099	Eukaryota	Ascomycota	Lecanoromycetes	Lecanorales	Lecanoraceae	Lecanora	Lecanora subintricata	31.4643	31.3668	0	0	4	18
SRR17413098	Eukaryota	Ascomycota	Lecanoromycetes	Lecanorales	Lecanoraceae	Lecanora	Lecanora subintricata	32.7225	28.6632	0	0	4	15
SRR17413117	Eukaryota	Ascomycota	Lecanoromycetes	Lecanorales	Lecanoraceae	Lecanora	Lecanora subintricata	96.4893	60.4898	19	21	21	1
SRR17413116	Eukaryota	Ascomycota	Lecanoromycetes	Lecanorales	Lecanoraceae	Lecanora	Lecanora subintricata	251.335	153.043	17	16	9	0
SRR17413115	Eukaryota	Ascomycota	Lecanoromycetes	Lecanorales	Lecanoraceae	Lecanora	Lecanora subintricata	34.8805	28.685	0	0	11	10
SRR17413114	Eukaryota	Ascomycota	Lecanoromycetes	Lecanorales	Lecanoraceae	Lecanora	Lecanora subsaligna	1434.11	141.064	0	0	13	1
SRR17413113	Eukaryota	Ascomycota	Lecanoromycetes	Lecanorales	Lecanoraceae	Lecanora	Lecanora varia	76.715	41.6507	2	0	18	1
SRR18643619	Eukaryota	Ascomycota	Lecanoromycetes	Lecanorales	Lecanoraceae	Lecanora	Lecanora polytropa	83.5794	37.4273	5	0	25	2
SRR18643620	Eukaryota	Ascomycota	Lecanoromycetes	Lecanorales	Lecanoraceae	Lecanora	Lecanora polytropa	106.132	42.0312	2	0	24	2
SRR18643610	Eukaryota	Ascomycota	Lecanoromycetes	Lecanorales	Lecanoraceae	Lecanora	Lecanora polytropa	83.2134	34.0324	0	0	22	5
SRR18643608	Eukaryota	Ascomycota	Lecanoromycetes	Lecanorales	Lecanoraceae	Lecanora	Lecanora polytropa	97.5508	39.5748	6	0	17	9
SRR18643638	Eukaryota	Ascomycota	Lecanoromycetes	Lecanorales	Lecanoraceae	Lecanora	Lecanora polytropa	101.775	36.0224	0	0	16	9
SRR18643637	Eukaryota	Ascomycota	Lecanoromycetes	Lecanorales	Lecanoraceae	Lecanora	Lecanora polytropa	40.2619	5.56501	0	0	2	0
SRR18643636	Eukaryota	Ascomycota	Lecanoromycetes	Lecanorales	Lecanoraceae	Lecanora	Lecanora polytropa	78.645	35.7218	0	0	21	8
SRR18643634	Eukaryota	Ascomycota	Lecanoromycetes	Lecanorales	Lecanoraceae	Lecanora	Lecanora polytropa	92.8951	35.4886	0	0	17	8
SRR18643612	Eukaryota	Ascomycota	Lecanoromycetes	Lecanorales	Lecanoraceae	Lecanora	Lecanora polytropa	81.0676	36.3099	0	0	24	1
SRR18643611	Eukaryota	Ascomycota	Lecanoromycetes	Lecanorales	Lecanoraceae	Lecanora	Lecanora polytropa	77.2773	37.0432	1	0	16	7
SRR18643609	Eukaryota	Ascomycota	Lecanoromycetes	Lecanorales	Lecanoraceae	Lecanora	Lecanora polytropa	81.1659	39.4027	0	0	26	4
SRR18643635	Eukaryota	Ascomycota	Lecanoromycetes	Lecanorales	Lecanoraceae	Lecanora	Lecanora polytropa	74.0376	36.1899	0	0	26	3
SRR18643613	Eukaryota	Ascomycota	Lecanoromycetes	Lecanorales	Lecanoraceae	Lecanora	Lecanora polytropa	79.4225	42.4117	3	0	16	13
SRR18643628	Eukaryota	Ascomycota	Lecanoromycetes	Lecanorales	Lecanoraceae	Lecanora	Lecanora polytropa	76.6864	38.584	0	0	13	17
SRR18643625	Eukaryota	Ascomycota	Lecanoromycetes	Lecanorales	Lecanoraceae	Lecanora	Lecanora polytropa	88.4479	39.3522	0	0	23	8
SRR18643621	Eukaryota	Ascomycota	Lecanoromycetes	Lecanorales	Lecanoraceae	Lecanora	Lecanora polytropa	63.8159	37.8632	1	0	19	15
SRR18643632	Eukaryota	Ascomycota	Lecanoromycetes	Lecanorales	Lecanoraceae	Lecanora	Lecanora polytropa	86.2924	39.8886	2	0	14	11
SRR18643629	Eukaryota	Ascomycota	Lecanoromycetes	Lecanorales	Lecanoraceae	Lecanora	Lecanora polytropa	79.3482	34.2116	0	0	18	4
SRR18643627	Eukaryota	Ascomycota	Lecanoromycetes	Lecanorales	Lecanoraceae	Lecanora	Lecanora polytropa	95.1534	39.003	2	0	30	1
SRR18643623	Eukaryota	Ascomycota	Lecanoromycetes	Lecanorales	Lecanoraceae	Lecanora	Lecanora polytropa	90.8662	42.4034	8	0	30	2
SRR18643622	Eukaryota	Ascomycota	Lecanoromycetes	Lecanorales	Lecanoraceae	Lecanora	Lecanora polytropa	89.8129	37.3971	0	0	31	6
SRR18643630	Eukaryota	Ascomycota	Lecanoromycetes	Lecanorales	Lecanoraceae	Lecanora	Lecanora polytropa	36.9596	12.9174	0	0	7	0
SRR18643639	Eukaryota	Ascomycota	Lecanoromycetes	Lecanorales	Lecanoraceae	Lecanora	Lecanora polytropa	84.6072	37.4399	0	0	30	9
SRR18643640	Eukaryota	Ascomycota	Lecanoromycetes	Lecanorales	Lecanoraceae	Lecanora	Lecanora polytropa	95.9951	37.4686	0	0	28	9
SRR18643624	Eukaryota	Ascomycota	Lecanoromycetes	Lecanorales	Lecanoraceae	Lecanora	Lecanora polytropa	112.655	33.3747	0	0	25	9
SRR18643626	Eukaryota	Ascomycota	Lecanoromycetes	Lecanorales	Lecanoraceae	Lecanora	Lecanora polytropa	86.8292	34.9419	4	0	18	9
SRR18643633	Eukaryota	Ascomycota	Lecanoromycetes	Lecanorales	Lecanoraceae	Lecanora	Lecanora polytropa	57.4476	34.7343	0	0	11	15
SRR18643617	Eukaryota	Ascomycota	Lecanoromycetes	Lecanorales	Lecanoraceae	Lecanora	Lecanora polytropa	73.8464	36.4992	0	0	30	0
SRR18643618	Eukaryota	Ascomycota	Lecanoromycetes	Lecanorales	Lecanoraceae	Lecanora	Lecanora polytropa	55.8851	25.5884	4	0	18	0
SRR18643616	Eukaryota	Ascomycota	Lecanoromycetes	Lecanorales	Lecanoraceae	Lecanora	Lecanora polytropa	81.5035	45.8995	12	2	23	2
SRR18643615	Eukaryota	Ascomycota	Lecanoromycetes	Lecanorales	Lecanoraceae	Lecanora	Lecanora polytropa	68.7694	32.4766	0	0	18	9
SRR18643614	Eukaryota	Ascomycota	Lecanoromycetes	Lecanorales	Lecanoraceae	Lecanora	Lecanora polytropa	77.0873	35.9524	3	0	19	6
SRR14722128	Eukaryota	Ascomycota	Lecanoromycetes	Lecanorales	Lecanoraceae	Lecidella	Lecidella sp. Lendemer_46226_NY-2606722	387.571	73.1497	50	0	18	1
SRR17413112	Eukaryota	Ascomycota	Lecanoromycetes	Lecanorales	Lecanoraceae	Lecidella	Lecidella elaeochroma	56.4617	33.4063	0	0	13	6
SRR17413111	Eukaryota	Ascomycota	Lecanoromycetes	Lecanorales	Lecanoraceae	Myriolecis	Myriolecis dispersa	104.165	49.4908	4	1	18	9
SRR10277319	Eukaryota	Ascomycota	Lecanoromycetes	Lecanorales	Lecanoraceae	Protoparmeliopsis	Protoparmeliopsis peltata	170.086	75.276	24	4	4	24
SRR17413109	Eukaryota	Ascomycota	Lecanoromycetes	Lecanorales	Lecanoraceae	Protoparmeliopsis	Protoparmeliopsis muralis	42.457	35.3277	0	0	15	17
SRR10277389	Eukaryota	Ascomycota	Lecanoromycetes	Lecanorales	Lecanoraceae	Rhizoplaca	Rhizoplaca haydenii	102.172	33.6906	1	0	25	5
SRR10277388	Eukaryota	Ascomycota	Lecanoromycetes	Lecanorales	Lecanoraceae	Rhizoplaca	Rhizoplaca arbuscula	111.233	32.771	0	0	25	1
SRR10277377	Eukaryota	Ascomycota	Lecanoromycetes	Lecanorales	Lecanoraceae	Rhizoplaca	Rhizoplaca arbuscula	113.819	33.0871	0	0	25	2
SRR10277366	Eukaryota	Ascomycota	Lecanoromycetes	Lecanorales	Lecanoraceae	Rhizoplaca	Rhizoplaca haydenii	103.135	33.3342	0	0	29	5
SRR10277355	Eukaryota	Ascomycota	Lecanoromycetes	Lecanorales	Lecanoraceae	Rhizoplaca	Rhizoplaca haydenii	99.7962	33.4952	0	0	26	5
SRR10277344	Eukaryota	Ascomycota	Lecanoromycetes	Lecanorales	Lecanoraceae	Rhizoplaca	Rhizoplaca arbuscula	107.499	32.3052	0	0	27	0
SRR10277333	Eukaryota	Ascomycota	Lecanoromycetes	Lecanorales	Lecanoraceae	Rhizoplaca	Rhizoplaca arbuscula	61.7934	33.8995	0	0	29	0
SRR10277322	Eukaryota	Ascomycota	Lecanoromycetes	Lecanorales	Lecanoraceae	Rhizoplaca	Rhizoplaca haydenii	118.42	37.2974	3	0	28	7
SRR10277317	Eukaryota	Ascomycota	Lecanoromycetes	Lecanorales	Lecanoraceae	Rhizoplaca	Rhizoplaca haydenii	110.038	34.4453	1	0	30	7
SRR10277316	Eukaryota	Ascomycota	Lecanoromycetes	Lecanorales	Lecanoraceae	Rhizoplaca	Rhizoplaca haydenii	106.773	33.8944	0	0	30	6
SRR10277387	Eukaryota	Ascomycota	Lecanoromycetes	Lecanorales	Lecanoraceae	Rhizoplaca	Rhizoplaca haydenii	109.025	34.2665	0	0	31	6
SRR10277386	Eukaryota	Ascomycota	Lecanoromycetes	Lecanorales	Lecanoraceae	Rhizoplaca	Rhizoplaca arbuscula	114.708	33.1127	0	0	25	3
SRR10277385	Eukaryota	Ascomycota	Lecanoromycetes	Lecanorales	Lecanoraceae	Rhizoplaca	Rhizoplaca haydenii	98.3269	32.8211	0	0	25	5
SRR10277384	Eukaryota	Ascomycota	Lecanoromycetes	Lecanorales	Lecanoraceae	Rhizoplaca	Rhizoplaca idahoensis	184.148	74.3848	22	7	22	9
SRR10277383	Eukaryota	Ascomycota	Lecanoromycetes	Lecanorales	Lecanoraceae	Rhizoplaca	Rhizoplaca arbuscula	54.2873	39.4708	4	3	23	3
SRR10277382	Eukaryota	Ascomycota	Lecanoromycetes	Lecanorales	Lecanoraceae	Rhizoplaca	Rhizoplaca arbuscula	57.041	39.7439	4	3	32	2
SRR10277381	Eukaryota	Ascomycota	Lecanoromycetes	Lecanorales	Lecanoraceae	Rhizoplaca	Rhizoplaca arbuscula	108.48	32.0673	0	0	29	0
SRR10277380	Eukaryota	Ascomycota	Lecanoromycetes	Lecanorales	Lecanoraceae	Rhizoplaca	Rhizoplaca arbuscula	218.88	48.2238	0	0	26	2
SRR10277379	Eukaryota	Ascomycota	Lecanoromycetes	Lecanorales	Lecanoraceae	Rhizoplaca	Rhizoplaca arbuscula	114.171	32.4764	0	0	27	2
SRR10277378	Eukaryota	Ascomycota	Lecanoromycetes	Lecanorales	Lecanoraceae	Rhizoplaca	Rhizoplaca arbuscula	110.548	32.4313	0	0	29	3
SRR10277376	Eukaryota	Ascomycota	Lecanoromycetes	Lecanorales	Lecanoraceae	Rhizoplaca	Rhizoplaca arbuscula	112.167	32.0635	0	0	28	3
SRR10277375	Eukaryota	Ascomycota	Lecanoromycetes	Lecanorales	Lecanoraceae	Rhizoplaca	Rhizoplaca polymorpha	49.1752	36.5202	4	0	26	3
SRR10277374	Eukaryota	Ascomycota	Lecanoromycetes	Lecanorales	Lecanoraceae	Rhizoplaca	Rhizoplaca sp. 715f	93.7115	46.4959	17	7	28	3
SRR10277373	Eukaryota	Ascomycota	Lecanoromycetes	Lecanorales	Lecanoraceae	Rhizoplaca	Rhizoplaca haydenii	86.6036	47.6343	13	6	26	0
SRR10277372	Eukaryota	Ascomycota	Lecanoromycetes	Lecanorales	Lecanoraceae	Rhizoplaca	Rhizoplaca haydenii	149.128	42.7315	13	7	18	0
SRR10277371	Eukaryota	Ascomycota	Lecanoromycetes	Lecanorales	Lecanoraceae	Rhizoplaca	Rhizoplaca haydenii	120.232	35.4958	2	0	28	7
SRR10277370	Eukaryota	Ascomycota	Lecanoromycetes	Lecanorales	Lecanoraceae	Rhizoplaca	Rhizoplaca haydenii	127.725	36.4423	4	0	26	7
SRR10277369	Eukaryota	Ascomycota	Lecanoromycetes	Lecanorales	Lecanoraceae	Rhizoplaca	Rhizoplaca arbuscula	111.741	31.8735	0	0	26	2
SRR10277368	Eukaryota	Ascomycota	Lecanoromycetes	Lecanorales	Lecanoraceae	Rhizoplaca	Rhizoplaca cf. idahoensis	100.472	32.0285	0	0	24	3
SRR10277367	Eukaryota	Ascomycota	Lecanoromycetes	Lecanorales	Lecanoraceae	Rhizoplaca	Rhizoplaca haydenii	121.183	34.2975	2	0	28	5
SRR10277365	Eukaryota	Ascomycota	Lecanoromycetes	Lecanorales	Lecanoraceae	Rhizoplaca	Rhizoplaca haydenii	108.564	33.838	0	0	28	4
SRR10277364	Eukaryota	Ascomycota	Lecanoromycetes	Lecanorales	Lecanoraceae	Rhizoplaca	Rhizoplaca arbuscula	82.6135	52.0314	0	0	34	2
SRR10277363	Eukaryota	Ascomycota	Lecanoromycetes	Lecanorales	Lecanoraceae	Rhizoplaca	Rhizoplaca haydenii	105.117	32.7616	0	0	23	5
SRR10277362	Eukaryota	Ascomycota	Lecanoromycetes	Lecanorales	Lecanoraceae	Rhizoplaca	Rhizoplaca cf. idahoensis	407.494	116.053	39	1	77	3
SRR10277361	Eukaryota	Ascomycota	Lecanoromycetes	Lecanorales	Lecanoraceae	Rhizoplaca	Rhizoplaca cf. idahoensis	105.185	42.0879	17	0	22	1
SRR10277360	Eukaryota	Ascomycota	Lecanoromycetes	Lecanorales	Lecanoraceae	Rhizoplaca	Rhizoplaca melanophthalma subsp. crispa	106.626	33.6365	2	0	18	8
SRR10277359	Eukaryota	Ascomycota	Lecanoromycetes	Lecanorales	Lecanoraceae	Rhizoplaca	Rhizoplaca melanophthalma subsp. crispa	106.844	35.6669	1	0	19	9
SRR10277358	Eukaryota	Ascomycota	Lecanoromycetes	Lecanorales	Lecanoraceae	Rhizoplaca	Rhizoplaca melanophthalma	91.3698	45.8201	12	5	28	3
SRR10277357	Eukaryota	Ascomycota	Lecanoromycetes	Lecanorales	Lecanoraceae	Rhizoplaca	Rhizoplaca melanophthalma	62.7181	35.1449	3	0	30	4
SRR10277356	Eukaryota	Ascomycota	Lecanoromycetes	Lecanorales	Lecanoraceae	Rhizoplaca	Rhizoplaca melanophthalma	107.268	56.4722	21	0	31	6
SRR10277354	Eukaryota	Ascomycota	Lecanoromycetes	Lecanorales	Lecanoraceae	Rhizoplaca	Rhizoplaca melanophthalma	106.204	60.0171	25	5	27	7
SRR10277353	Eukaryota	Ascomycota	Lecanoromycetes	Lecanorales	Lecanoraceae	Rhizoplaca	Rhizoplaca melanophthalma	112.925	58.1498	36	3	25	0
SRR10277352	Eukaryota	Ascomycota	Lecanoromycetes	Lecanorales	Lecanoraceae	Rhizoplaca	Rhizoplaca melanophthalma	61.4157	57.8992	0	0	17	19
SRR10277351	Eukaryota	Ascomycota	Lecanoromycetes	Lecanorales	Lecanoraceae	Rhizoplaca	Rhizoplaca cf. porteri	85.7436	33.783	0	0	22	10
SRR10277350	Eukaryota	Ascomycota	Lecanoromycetes	Lecanorales	Lecanoraceae	Rhizoplaca	Rhizoplaca cf. porteri	123.574	37.1362	8	0	23	9
SRR10277349	Eukaryota	Ascomycota	Lecanoromycetes	Lecanorales	Lecanoraceae	Rhizoplaca	Rhizoplaca novomexicana	191.455	87.8402	28	0	19	17
SRR10277348	Eukaryota	Ascomycota	Lecanoromycetes	Lecanorales	Lecanoraceae	Rhizoplaca	Rhizoplaca occulta	69.0191	45.7246	15	1	24	5
SRR10277347	Eukaryota	Ascomycota	Lecanoromycetes	Lecanorales	Lecanoraceae	Rhizoplaca	Rhizoplaca occulta	79.8119	52.5769	22	5	22	6
SRR10277346	Eukaryota	Ascomycota	Lecanoromycetes	Lecanorales	Lecanoraceae	Rhizoplaca	Rhizoplaca parilis	62.0583	38.5734	12	0	29	5
SRR10277345	Eukaryota	Ascomycota	Lecanoromycetes	Lecanorales	Lecanoraceae	Rhizoplaca	Rhizoplaca parilis	107.9	52.2234	16	5	28	4
SRR10277343	Eukaryota	Ascomycota	Lecanoromycetes	Lecanorales	Lecanoraceae	Rhizoplaca	Rhizoplaca parilis	95.4014	60.3747	40	4	20	8
SRR10277342	Eukaryota	Ascomycota	Lecanoromycetes	Lecanorales	Lecanoraceae	Rhizoplaca	Rhizoplaca parilis	66.2246	41.9312	9	3	23	6
SRR10277340	Eukaryota	Ascomycota	Lecanoromycetes	Lecanorales	Lecanoraceae	Rhizoplaca	Rhizoplaca polymorpha	114.533	70.2968	42	2	17	7
SRR10277339	Eukaryota	Ascomycota	Lecanoromycetes	Lecanorales	Lecanoraceae	Rhizoplaca	Rhizoplaca polymorpha	103.081	45.1035	11	2	18	8
SRR10277338	Eukaryota	Ascomycota	Lecanoromycetes	Lecanorales	Lecanoraceae	Rhizoplaca	Rhizoplaca polymorpha	102.318	38.9913	3	1	17	12
SRR10277337	Eukaryota	Ascomycota	Lecanoromycetes	Lecanorales	Lecanoraceae	Rhizoplaca	Rhizoplaca polymorpha	63.0553	42.8106	18	2	22	0
SRR10277336	Eukaryota	Ascomycota	Lecanoromycetes	Lecanorales	Lecanoraceae	Rhizoplaca	Rhizoplaca porteri	99.3912	41.056	4	3	18	11
SRR10277335	Eukaryota	Ascomycota	Lecanoromycetes	Lecanorales	Lecanoraceae	Rhizoplaca	Rhizoplaca porteri	100.479	39.9363	7	0	19	7
SRR10277334	Eukaryota	Ascomycota	Lecanoromycetes	Lecanorales	Lecanoraceae	Rhizoplaca	Rhizoplaca porteri	59.4339	36.8564	6	0	19	9
SRR10277332	Eukaryota	Ascomycota	Lecanoromycetes	Lecanorales	Lecanoraceae	Rhizoplaca	Rhizoplaca porteri	88.4354	36.2961	4	0	23	8
SRR10277331	Eukaryota	Ascomycota	Lecanoromycetes	Lecanorales	Lecanoraceae	Rhizoplaca	Rhizoplaca porteri	89.5578	39.0713	7	0	22	8
SRR10277330	Eukaryota	Ascomycota	Lecanoromycetes	Lecanorales	Lecanoraceae	Rhizoplaca	Rhizoplaca idahoensis	216.359	88.8854	47	5	25	9
SRR10277329	Eukaryota	Ascomycota	Lecanoromycetes	Lecanorales	Lecanoraceae	Rhizoplaca	Rhizoplaca arbuscula	137.555	69.2721	11	3	24	6
SRR10277328	Eukaryota	Ascomycota	Lecanoromycetes	Lecanorales	Lecanoraceae	Rhizoplaca	Rhizoplaca melanophthalma subsp. cerebriformis	164.663	71.5103	13	5	21	11
SRR10277327	Eukaryota	Ascomycota	Lecanoromycetes	Lecanorales	Lecanoraceae	Rhizoplaca	Rhizoplaca shushanii	56.4612	42.5555	12	0	37	2
SRR10277326	Eukaryota	Ascomycota	Lecanoromycetes	Lecanorales	Lecanoraceae	Rhizoplaca	Rhizoplaca shushanii	109.75	33.8329	2	0	30	5
SRR10277325	Eukaryota	Ascomycota	Lecanoromycetes	Lecanorales	Lecanoraceae	Rhizoplaca	Rhizoplaca shushanii	117.731	35.4674	3	0	28	4
SRR10277324	Eukaryota	Ascomycota	Lecanoromycetes	Lecanorales	Lecanoraceae	Rhizoplaca	Rhizoplaca shushanii	42.3752	33.6264	1	0	33	6
SRR10277323	Eukaryota	Ascomycota	Lecanoromycetes	Lecanorales	Lecanoraceae	Rhizoplaca	Rhizoplaca shushanii	121.062	37.901	13	0	24	6
SRR10277321	Eukaryota	Ascomycota	Lecanoromycetes	Lecanorales	Lecanoraceae	Rhizoplaca	Rhizoplaca cf. porteri	92.009	44.0378	18	0	29	2
SRR10277320	Eukaryota	Ascomycota	Lecanoromycetes	Lecanorales	Lecanoraceae	Rhizoplaca	Rhizoplaca cf. porteri	123.293	41.7437	15	0	25	7
SRR10277318	Eukaryota	Ascomycota	Lecanoromycetes	Lecanorales	Lecanoraceae	Rhizoplaca	Rhizoplaca subdiscrepans	472.662	209.472	135	16	20	16
SRR19308508	Eukaryota	Ascomycota	Lecanoromycetes	Lecanorales	Lecanoraceae	Rhizoplaca	Rhizoplaca sp. SL-2022a	54.9291	34.3085	0	0	27	2
SRR14722042	Eukaryota	Ascomycota	Lecanoromycetes	Lecanorales	Lecanoraceae	Scoliciosporum	Scoliciosporum umbrinum	246.411	80.3543	38	4	26	0
SRR14722079	Eukaryota	Ascomycota	Lecanoromycetes	Lecanorales	Lecanoraceae	Xanthosyne	Xanthosyne varians	53.2632	10.1152	0	0	0	0
SRR14721944	Eukaryota	Ascomycota	Lecanoromycetes	Lecanorales	Lecanoraceae	Xanthosyne	Xanthosyne varians	142.204	33.5102	10	0	19	0
SRR18162832	Eukaryota	Ascomycota	Lecanoromycetes	Lecanorales	Lecanorales incertae sedis	Puttea	Puttea exsequens	860.564	322.262	322	38	13	19
SRR14722225	Eukaryota	Ascomycota	Lecanoromycetes	Lecanorales	Lopadiaceae	Lopadium	Lopadium disciforme	96.0764	51.4387	3	0	21	0
SRR14722152	Eukaryota	Ascomycota	Lecanoromycetes	Lecanorales	Micareaceae	Micarea	Micarea neostipitata	312.78	94.0444	13	0	25	1
SRR14722226	Eukaryota	Ascomycota	Lecanoromycetes	Lecanorales	Mycoblastaceae	Mycoblastus	Mycoblastus sanguinarioides	130.738	36.8344	6	0	21	0
SRR18162807	Eukaryota	Ascomycota	Lecanoromycetes	Lecanorales	Mycoblastaceae	Mycoblastus	Mycoblastus sanguinarius	306.532	177.651	40	7	32	23
ERR5055676	Eukaryota	Ascomycota	Lecanoromycetes	Lecanorales	Parmeliaceae	Alectoria	Alectoria fallacina	252.755	158.117	10	1	13	18
SRR13685131	Eukaryota	Ascomycota	Lecanoromycetes	Lecanorales	Parmeliaceae	Alectoria	Alectoria fallacina	126.464	58.4925	7	3	23	1
SRR14722132	Eukaryota	Ascomycota	Lecanoromycetes	Lecanorales	Parmeliaceae	Anzia	Anzia colpodes	251.88	50.2043	14	2	31	1
SRR14722259	Eukaryota	Ascomycota	Lecanoromycetes	Lecanorales	Parmeliaceae	Anzia	Anzia ornata	124.897	41.2399	12	2	45	0
SRR14722118	Eukaryota	Ascomycota	Lecanoromycetes	Lecanorales	Parmeliaceae	Bryoria	Bryoria tenuis	81.4756	43.0933	14	5	37	0
SRR14722295	Eukaryota	Ascomycota	Lecanoromycetes	Lecanorales	Parmeliaceae	Bryoria	Bryoria bicolor	79.4095	32.8141	5	0	30	1
SRR14722205	Eukaryota	Ascomycota	Lecanoromycetes	Lecanorales	Parmeliaceae	Bryoria	Bryoria nadvornikiana	77.3596	33.7847	0	0	45	0
SRR14721942	Eukaryota	Ascomycota	Lecanoromycetes	Lecanorales	Parmeliaceae	Bulbothrix	Bulbothrix scortella	83.9807	34.9346	0	0	48	6
SRR14722027	Eukaryota	Ascomycota	Lecanoromycetes	Lecanorales	Parmeliaceae	Cetraria	Cetraria aurescens	114.254	32.5905	1	0	26	1
SRR14722006	Eukaryota	Ascomycota	Lecanoromycetes	Lecanorales	Parmeliaceae	Cetrelia	Cetrelia olivetorum	96.151	37.1796	0	0	53	0
SRR14722004	Eukaryota	Ascomycota	Lecanoromycetes	Lecanorales	Parmeliaceae	Cetrelia	Cetrelia chicitae	56.6017	35.421	0	0	42	0
SRR14721927	Eukaryota	Ascomycota	Lecanoromycetes	Lecanorales	Parmeliaceae	Crespoa	Crespoa crozalsiana	101.491	35.4777	0	0	46	4
SAMN07318404	Eukaryota	Ascomycota	Lecanoromycetes	Lecanorales	Parmeliaceae	Evernia	Evernia prunastri	40.6871	38.4245	0	0	31	20
SRR5808930	Eukaryota	Ascomycota	Lecanoromycetes	Lecanorales	Parmeliaceae	Evernia	Evernia prunastri	155.061	66.1406	27	2	43	10
SRR13125477	Eukaryota	Ascomycota	Lecanoromycetes	Lecanorales	Parmeliaceae	Everniopsis	Everniopsis trulla	205.882	128.404	31	7	12	40
SRR14722106	Eukaryota	Ascomycota	Lecanoromycetes	Lecanorales	Parmeliaceae	Flavoparmelia	Flavoparmelia baltimorensis	217.323	57.6793	29	0	70	2
SRR14721992	Eukaryota	Ascomycota	Lecanoromycetes	Lecanorales	Parmeliaceae	Flavoparmelia	Flavoparmelia baltimorensis	64.7191	23.8493	1	0	32	0
SRR14722038	Eukaryota	Ascomycota	Lecanoromycetes	Lecanorales	Parmeliaceae	Flavopunctelia	Flavopunctelia flaventior	137.668	37.0403	3	0	55	5
SRR13685168	Eukaryota	Ascomycota	Lecanoromycetes	Lecanorales	Parmeliaceae	Hypogymnia	Hypogymnia vittata	185.661	49.9178	31	0	39	4
SRR14722162	Eukaryota	Ascomycota	Lecanoromycetes	Lecanorales	Parmeliaceae	Hypogymnia	Hypogymnia incurvoides	210.186	40.2304	13	0	37	0
SRR14721996	Eukaryota	Ascomycota	Lecanoromycetes	Lecanorales	Parmeliaceae	Hypogymnia	Hypogymnia vittata	185.659	49.9241	31	0	39	4
SRR14722284	Eukaryota	Ascomycota	Lecanoromycetes	Lecanorales	Parmeliaceae	Hypogymnia	Hypogymnia krogiae	109.987	39.284	6	0	41	0
SRR14722219	Eukaryota	Ascomycota	Lecanoromycetes	Lecanorales	Parmeliaceae	Hypotrachyna	Hypotrachyna appalachensis	267.494	34.9777	9	0	32	0
SRR14721974	Eukaryota	Ascomycota	Lecanoromycetes	Lecanorales	Parmeliaceae	Hypotrachyna	Hypotrachyna catawbiensis	242.28	33.9475	9	0	20	2
SRR14722014	Eukaryota	Ascomycota	Lecanoromycetes	Lecanorales	Parmeliaceae	Hypotrachyna	Hypotrachyna minarum	104.941	28.8998	0	0	35	1
SRR14722002	Eukaryota	Ascomycota	Lecanoromycetes	Lecanorales	Parmeliaceae	Hypotrachyna	Hypotrachyna lividescens	72.1629	30.4613	0	0	42	1
SRR14722302	Eukaryota	Ascomycota	Lecanoromycetes	Lecanorales	Parmeliaceae	Hypotrachyna	Hypotrachyna osseoalba	83.2014	31.1399	0	0	45	1
ERR5059418	Eukaryota	Ascomycota	Lecanoromycetes	Lecanorales	Parmeliaceae	Imshaugia	Imshaugia aleurites	297.521	165.77	59	28	13	10
SRR13685167	Eukaryota	Ascomycota	Lecanoromycetes	Lecanorales	Parmeliaceae	Imshaugia	Imshaugia aleurites	156.856	40.0055	8	2	25	0
SRR14721985	Eukaryota	Ascomycota	Lecanoromycetes	Lecanorales	Parmeliaceae	Imshaugia	Imshaugia aleurites	156.857	40.0043	8	2	25	0
SRR7232212	Eukaryota	Ascomycota	Lecanoromycetes	Lecanorales	Parmeliaceae	Letharia	Letharia cf. rugosa	165.536	133.035	0	0	25	10
SRR7232211	Eukaryota	Ascomycota	Lecanoromycetes	Lecanorales	Parmeliaceae	Letharia	Letharia vulpina	127.02	107.971	6	0	18	9
SRR7232214	Eukaryota	Ascomycota	Lecanoromycetes	Lecanorales	Parmeliaceae	Letharia	Letharia lupina	137.251	113.757	0	0	29	5
SRR14722156	Eukaryota	Ascomycota	Lecanoromycetes	Lecanorales	Parmeliaceae	Melanelia	Melanelia stygia	363.632	124.173	97	2	80	3
SRR14722124	Eukaryota	Ascomycota	Lecanoromycetes	Lecanorales	Parmeliaceae	Melanelia	Melanelia culbersonii	151.454	45.2525	11	1	29	2
SRR14722173	Eukaryota	Ascomycota	Lecanoromycetes	Lecanorales	Parmeliaceae	Melanohalea	Melanohalea halei	329.328	43.6314	21	1	40	0
SRR13685163	Eukaryota	Ascomycota	Lecanoromycetes	Lecanorales	Parmeliaceae	Menegazzia	Menegazzia subsimilis	67.0639	10.5517	0	0	9	0
SRR14722328	Eukaryota	Ascomycota	Lecanoromycetes	Lecanorales	Parmeliaceae	Menegazzia	Menegazzia subsimilis	66.6277	12.211	0	0	18	0
SRR14721950	Eukaryota	Ascomycota	Lecanoromycetes	Lecanorales	Parmeliaceae	Myelochroa	Myelochroa obsessa	142.941	41.8669	21	0	14	2
SRR14722063	Eukaryota	Ascomycota	Lecanoromycetes	Lecanorales	Parmeliaceae	Parmelia	Parmelia squarrosa	260.597	35.4529	1	0	57	1
SRR13685179	Eukaryota	Ascomycota	Lecanoromycetes	Lecanorales	Parmeliaceae	Parmotrema	Parmotrema cetratum	160.36	33.7944	5	0	43	0
SRR13685178	Eukaryota	Ascomycota	Lecanoromycetes	Lecanorales	Parmeliaceae	Parmotrema	Parmotrema internexum	136.117	39.1974	5	0	51	0
SRR13685166	Eukaryota	Ascomycota	Lecanoromycetes	Lecanorales	Parmeliaceae	Parmotrema	Parmotrema stuppeum	334.251	47.7644	18	0	56	1
SRR13685128	Eukaryota	Ascomycota	Lecanoromycetes	Lecanorales	Parmeliaceae	Parmotrema	Parmotrema ultralucens	219.53	38.6441	7	0	65	0
SRR14722174	Eukaryota	Ascomycota	Lecanoromycetes	Lecanorales	Parmeliaceae	Parmotrema	Parmotrema diffractaicum	150.146	38.0173	6	0	59	0
SRR14722204	Eukaryota	Ascomycota	Lecanoromycetes	Lecanorales	Parmeliaceae	Parmotrema	Parmotrema crinitum	113.962	34.3871	9	0	48	0
SRR14722168	Eukaryota	Ascomycota	Lecanoromycetes	Lecanorales	Parmeliaceae	Parmotrema	Parmotrema stuppeum	217.927	44.6303	11	0	59	1
SRR14722166	Eukaryota	Ascomycota	Lecanoromycetes	Lecanorales	Parmeliaceae	Parmotrema	Parmotrema xanthinum	257.926	50.5254	23	0	61	4
SRR14722139	Eukaryota	Ascomycota	Lecanoromycetes	Lecanorales	Parmeliaceae	Parmotrema	Parmotrema cetratum	338.815	42.8471	12	5	48	2
SRR14722131	Eukaryota	Ascomycota	Lecanoromycetes	Lecanorales	Parmeliaceae	Parmotrema	Parmotrema gardneri	101.283	32.9595	1	0	29	0
SRR14722130	Eukaryota	Ascomycota	Lecanoromycetes	Lecanorales	Parmeliaceae	Parmotrema	Parmotrema hypotropum	579.818	116.761	74	3	48	3
SRR14722108	Eukaryota	Ascomycota	Lecanoromycetes	Lecanorales	Parmeliaceae	Parmotrema	Parmotrema subsumptum	127.044	41.9013	10	0	52	1
SRR14722104	Eukaryota	Ascomycota	Lecanoromycetes	Lecanorales	Parmeliaceae	Parmotrema	Parmotrema hypotropum	196.471	63.8543	3	0	76	1
SRR14722077	Eukaryota	Ascomycota	Lecanoromycetes	Lecanorales	Parmeliaceae	Parmotrema	Parmotrema reticulatum	239.403	34.0853	5	0	41	0
SRR14722068	Eukaryota	Ascomycota	Lecanoromycetes	Lecanorales	Parmeliaceae	Parmotrema	Parmotrema neotropicum	177.082	38.8514	8	0	45	2
SRR14722028	Eukaryota	Ascomycota	Lecanoromycetes	Lecanorales	Parmeliaceae	Parmotrema	Parmotrema reticulatum	56.4012	30.6871	0	0	51	1
SRR14722021	Eukaryota	Ascomycota	Lecanoromycetes	Lecanorales	Parmeliaceae	Parmotrema	Parmotrema perlatum	94.7833	31.0876	1	0	42	0
SRR14722020	Eukaryota	Ascomycota	Lecanoromycetes	Lecanorales	Parmeliaceae	Parmotrema	Parmotrema crinitum	92.4721	24.1212	0	0	36	0
SRR14722000	Eukaryota	Ascomycota	Lecanoromycetes	Lecanorales	Parmeliaceae	Parmotrema	Parmotrema mellissii	71.3824	30.5085	0	0	48	0
SRR14721997	Eukaryota	Ascomycota	Lecanoromycetes	Lecanorales	Parmeliaceae	Parmotrema	Parmotrema simulans	65.1831	32.9107	0	0	55	0
SRR14721979	Eukaryota	Ascomycota	Lecanoromycetes	Lecanorales	Parmeliaceae	Parmotrema	Parmotrema tinctorum	103.41	35.9612	0	0	59	2
SRR14721956	Eukaryota	Ascomycota	Lecanoromycetes	Lecanorales	Parmeliaceae	Parmotrema	Parmotrema ultralucens	219.943	38.6552	8	0	65	0
SRR14721943	Eukaryota	Ascomycota	Lecanoromycetes	Lecanorales	Parmeliaceae	Parmotrema	Parmotrema neotropicum	78.7309	33.5901	1	0	42	2
SRR14721935	Eukaryota	Ascomycota	Lecanoromycetes	Lecanorales	Parmeliaceae	Parmotrema	Parmotrema submarginale	88.0891	35.6308	3	0	57	1
SRR14722329	Eukaryota	Ascomycota	Lecanoromycetes	Lecanorales	Parmeliaceae	Parmotrema	Parmotrema cetratum	169.008	33.6992	5	0	42	0
SRR14722326	Eukaryota	Ascomycota	Lecanoromycetes	Lecanorales	Parmeliaceae	Parmotrema	Parmotrema arnoldii	102.859	37.065	4	0	44	3
SRR14722325	Eukaryota	Ascomycota	Lecanoromycetes	Lecanorales	Parmeliaceae	Parmotrema	Parmotrema internexum	136.089	39.1863	5	0	51	0
SRR14722310	Eukaryota	Ascomycota	Lecanoromycetes	Lecanorales	Parmeliaceae	Parmotrema	Parmotrema austrosinense	128.617	37.3354	3	0	47	0
SRR14722140	Eukaryota	Ascomycota	Lecanoromycetes	Lecanorales	Parmeliaceae	Platismatia	Platismatia tuckermanii	188.327	49.9394	40	0	23	1
SRR14722007	Eukaryota	Ascomycota	Lecanoromycetes	Lecanorales	Parmeliaceae	Platismatia	Platismatia glauca	203.378	53.9117	40	0	27	0
SRR14722032	Eukaryota	Ascomycota	Lecanoromycetes	Lecanorales	Parmeliaceae	Platismatia	Platismatia tuckermanii	83.9297	33.3094	0	0	8	3
SRR17413108	Eukaryota	Ascomycota	Lecanoromycetes	Lecanorales	Parmeliaceae	Pseudephebe	Pseudephebe pubescens	95.6237	42.9023	0	0	22	5
SRR5808932	Eukaryota	Ascomycota	Lecanoromycetes	Lecanorales	Parmeliaceae	Pseudevernia	Pseudevernia furfuracea	249.206	98.2272	3	0	24	0
SRR14722129	Eukaryota	Ascomycota	Lecanoromycetes	Lecanorales	Parmeliaceae	Pseudevernia	Pseudevernia cladonia	107.428	50.1058	28	3	38	1
SRR13125498	Eukaryota	Ascomycota	Lecanoromycetes	Lecanorales	Parmeliaceae	Psiloparmelia	Psiloparmelia denotata	415.666	157.381	63	2	33	11
SRR14722169	Eukaryota	Ascomycota	Lecanoromycetes	Lecanorales	Parmeliaceae	Punctelia	Punctelia appalachensis	374.916	44.5296	19	1	46	5
SRR14722300	Eukaryota	Ascomycota	Lecanoromycetes	Lecanorales	Parmeliaceae	Punctelia	Punctelia caseana	120.448	40.0471	1	0	48	2
SRR14722059	Eukaryota	Ascomycota	Lecanoromycetes	Lecanorales	Parmeliaceae	Tuckermanopsis	Tuckermanopsis ciliaris	243.203	14.7965	21	0	0	0
SRR14722026	Eukaryota	Ascomycota	Lecanoromycetes	Lecanorales	Parmeliaceae	Tuckermanopsis	Tuckermanopsis ciliaris	108.064	45.209	13	0	37	2
SRR14722291	Eukaryota	Ascomycota	Lecanoromycetes	Lecanorales	Parmeliaceae	Tuckermanopsis	Tuckermanopsis ciliaris	155.398	41.269	3	0	34	2
DRR077248	Eukaryota	Ascomycota	Lecanoromycetes	Lecanorales	Parmeliaceae	Usnea	Usnea hakonensis	74.5533	71.6791	0	2	0	0
DRR200332	Eukaryota	Ascomycota	Lecanoromycetes	Lecanorales	Parmeliaceae	Usnea	Usnea hakonensis	41.7399	36.733	0	0	27	12
SRR13125762	Eukaryota	Ascomycota	Lecanoromycetes	Lecanorales	Parmeliaceae	Usnea	Usnea aurantiacoatra	117.895	78.1842	0	0	40	1
SRR13685164	Eukaryota	Ascomycota	Lecanoromycetes	Lecanorales	Parmeliaceae	Usnea	Usnea ceratina	82.9384	35.4571	5	0	40	2
SRR13685165	Eukaryota	Ascomycota	Lecanoromycetes	Lecanorales	Parmeliaceae	Usnea	Usnea cornuta	86.6252	39.6306	10	2	35	0
SRR13685147	Eukaryota	Ascomycota	Lecanoromycetes	Lecanorales	Parmeliaceae	Usnea	Usnea halei	133.988	55.3067	24	0	38	3
SRR13685122	Eukaryota	Ascomycota	Lecanoromycetes	Lecanorales	Parmeliaceae	Usnea	Usnea pennsylvanica	180.997	63.315	47	1	37	0
SRR13685162	Eukaryota	Ascomycota	Lecanoromycetes	Lecanorales	Parmeliaceae	Usnea	Usnea subfusca	74.283	34.3966	0	0	36	1
SRR13685148	Eukaryota	Ascomycota	Lecanoromycetes	Lecanorales	Parmeliaceae	Usnea	Usnea subscabrosa	284.839	123.328	42	2	37	3
SRR14721951	Eukaryota	Ascomycota	Lecanoromycetes	Lecanorales	Parmeliaceae	Usnea	Usnea cornuta	88.8117	39.7885	7	2	35	1
SRR14721940	Eukaryota	Ascomycota	Lecanoromycetes	Lecanorales	Parmeliaceae	Usnea	Usnea ceratina	84.7544	35.5914	3	0	40	2
SRR14722306	Eukaryota	Ascomycota	Lecanoromycetes	Lecanorales	Parmeliaceae	Usnea	Usnea subfusca	74.5964	34.4568	1	0	36	1
SRR14722120	Eukaryota	Ascomycota	Lecanoromycetes	Lecanorales	Parmeliaceae	Usnea	Usnea merrillii	124.895	79.1039	1	0	35	2
SRR14722116	Eukaryota	Ascomycota	Lecanoromycetes	Lecanorales	Parmeliaceae	Usnea	Usnea subscabrosa	284.831	123.337	46	1	37	3
SRR14722115	Eukaryota	Ascomycota	Lecanoromycetes	Lecanorales	Parmeliaceae	Usnea	Usnea halei	133.987	55.3607	24	0	38	3
SRR14722094	Eukaryota	Ascomycota	Lecanoromycetes	Lecanorales	Parmeliaceae	Usnea	Usnea strigosa	168.09	56.2872	30	0	56	0
SRR14722023	Eukaryota	Ascomycota	Lecanoromycetes	Lecanorales	Parmeliaceae	Usnea	Usnea ceratina	71.9336	37.2826	1	0	41	1
SRR14722022	Eukaryota	Ascomycota	Lecanoromycetes	Lecanorales	Parmeliaceae	Usnea	Usnea subgracilis	65.1301	37.8478	7	0	34	1
SRR14721947	Eukaryota	Ascomycota	Lecanoromycetes	Lecanorales	Parmeliaceae	Usnea	Usnea mutabilis	91.0929	40.902	5	0	39	6
SRR14722248	Eukaryota	Ascomycota	Lecanoromycetes	Lecanorales	Parmeliaceae	Usnea	Usnea trichodea	50.3922	37.6495	0	0	40	1
SRR14722244	Eukaryota	Ascomycota	Lecanoromycetes	Lecanorales	Parmeliaceae	Usnea	Usnea subscabrosa	47.2813	35.2882	0	0	37	0
SRR14722243	Eukaryota	Ascomycota	Lecanoromycetes	Lecanorales	Parmeliaceae	Usnea	Usnea angulata	101.028	46.9019	10	0	38	2
SRR17413106	Eukaryota	Ascomycota	Lecanoromycetes	Lecanorales	Parmeliaceae	Usnea	Usnea antartica	55.7909	36.4534	0	0	27	0
SRR17413105	Eukaryota	Ascomycota	Lecanoromycetes	Lecanorales	Parmeliaceae	Usnea	Usnea aurantiacoatra	62.9489	30.1541	0	0	20	0
SRR14722151	Eukaryota	Ascomycota	Lecanoromycetes	Lecanorales	Parmeliaceae	Usnocetraria	Usnocetraria oakesiana	176.362	36.4246	7	0	53	0
SRR13167197	Eukaryota	Ascomycota	Lecanoromycetes	Lecanorales	Parmeliaceae	Xanthoparmelia	Xanthoparmelia chlorochroa	73.2493	30.5971	0	0	36	0
SRR13125985	Eukaryota	Ascomycota	Lecanoromycetes	Lecanorales	Parmeliaceae	Xanthoparmelia	Xanthoparmelia arapilensis	64.9298	30.5821	0	0	44	0
SRR13126647	Eukaryota	Ascomycota	Lecanoromycetes	Lecanorales	Parmeliaceae	Xanthoparmelia	Xanthoparmelia barbatica	65.0597	26.6274	0	0	32	0
SRR13126796	Eukaryota	Ascomycota	Lecanoromycetes	Lecanorales	Parmeliaceae	Xanthoparmelia	Xanthoparmelia stenophylla	88.9495	39.8404	5	2	40	2
SRR13126828	Eukaryota	Ascomycota	Lecanoromycetes	Lecanorales	Parmeliaceae	Xanthoparmelia	Xanthoparmelia tasmanica	58.0701	31.8145	0	0	49	0
SRR13126859	Eukaryota	Ascomycota	Lecanoromycetes	Lecanorales	Parmeliaceae	Xanthoparmelia	Xanthoparmelia verrucella	224.836	62.4225	31	1	20	4
SRR14722127	Eukaryota	Ascomycota	Lecanoromycetes	Lecanorales	Parmeliaceae	Xanthoparmelia	Xanthoparmelia mexicana	92.5351	49.0736	1	0	40	2
SRR19763072	Eukaryota	Ascomycota	Lecanoromycetes	Lecanorales	Parmeliaceae	Xanthoparmelia	Xanthoparmelia dierythra	172.241	33.8085	0	0	34	1
SRR19763061	Eukaryota	Ascomycota	Lecanoromycetes	Lecanorales	Parmeliaceae	Xanthoparmelia	Xanthoparmelia dierythra	105.41	33.388	4	0	31	1
SRR19763050	Eukaryota	Ascomycota	Lecanoromycetes	Lecanorales	Parmeliaceae	Xanthoparmelia	Xanthoparmelia plittii	131.698	36.8306	7	0	33	1
SRR19763039	Eukaryota	Ascomycota	Lecanoromycetes	Lecanorales	Parmeliaceae	Xanthoparmelia	Xanthoparmelia plittii	172.015	52.1623	14	2	34	0
SRR19763006	Eukaryota	Ascomycota	Lecanoromycetes	Lecanorales	Parmeliaceae	Xanthoparmelia	Xanthoparmelia camtschadalis	104.113	38.884	5	0	47	0
SRR19763092	Eukaryota	Ascomycota	Lecanoromycetes	Lecanorales	Parmeliaceae	Xanthoparmelia	Xanthoparmelia stenophylla	146.05	54.8516	15	4	40	2
SRR19763091	Eukaryota	Ascomycota	Lecanoromycetes	Lecanorales	Parmeliaceae	Xanthoparmelia	Xanthoparmelia camtschadalis	128.047	58.9068	23	0	22	16
SRR19763090	Eukaryota	Ascomycota	Lecanoromycetes	Lecanorales	Parmeliaceae	Xanthoparmelia	Xanthoparmelia camtschadalis	133.4	56.8215	26	0	33	0
SRR19763089	Eukaryota	Ascomycota	Lecanoromycetes	Lecanorales	Parmeliaceae	Xanthoparmelia	Xanthoparmelia camtschadalis	446.964	136.405	30	0	69	15
SRR19763088	Eukaryota	Ascomycota	Lecanoromycetes	Lecanorales	Parmeliaceae	Xanthoparmelia	Xanthoparmelia camtschadalis	131.649	51.6181	16	0	27	15
SRR19763087	Eukaryota	Ascomycota	Lecanoromycetes	Lecanorales	Parmeliaceae	Xanthoparmelia	Xanthoparmelia protomatrae	102.198	43.6009	2	0	39	9
SRR19763086	Eukaryota	Ascomycota	Lecanoromycetes	Lecanorales	Parmeliaceae	Xanthoparmelia	Xanthoparmelia stenophylla	119.985	50.5793	5	5	34	5
SRR19763085	Eukaryota	Ascomycota	Lecanoromycetes	Lecanorales	Parmeliaceae	Xanthoparmelia	Xanthoparmelia stenophylla	97.8615	35.8086	0	0	34	0
SRR19763082	Eukaryota	Ascomycota	Lecanoromycetes	Lecanorales	Parmeliaceae	Xanthoparmelia	Xanthoparmelia camtschadalis	106.172	46.9569	4	0	27	15
SRR19763081	Eukaryota	Ascomycota	Lecanoromycetes	Lecanorales	Parmeliaceae	Xanthoparmelia	Xanthoparmelia camtschadalis	176.868	69.2214	47	4	30	6
SRR19763080	Eukaryota	Ascomycota	Lecanoromycetes	Lecanorales	Parmeliaceae	Xanthoparmelia	Xanthoparmelia chlorochroa	198.577	96.0768	25	1	20	24
SRR19763079	Eukaryota	Ascomycota	Lecanoromycetes	Lecanorales	Parmeliaceae	Xanthoparmelia	Xanthoparmelia chlorochroa	140.466	50.9837	7	0	25	16
SRR19763078	Eukaryota	Ascomycota	Lecanoromycetes	Lecanorales	Parmeliaceae	Xanthoparmelia	Xanthoparmelia chlorochroa	159.352	66.7087	20	2	24	20
SRR19763077	Eukaryota	Ascomycota	Lecanoromycetes	Lecanorales	Parmeliaceae	Xanthoparmelia	Xanthoparmelia chlorochroa	95.3048	50.899	8	0	21	21
SRR19763076	Eukaryota	Ascomycota	Lecanoromycetes	Lecanorales	Parmeliaceae	Xanthoparmelia	Xanthoparmelia chlorochroa	126.148	51.0965	9	0	21	18
SRR19763075	Eukaryota	Ascomycota	Lecanoromycetes	Lecanorales	Parmeliaceae	Xanthoparmelia	Xanthoparmelia coloradoensis	155.789	53.3153	22	0	30	9
SRR19763074	Eukaryota	Ascomycota	Lecanoromycetes	Lecanorales	Parmeliaceae	Xanthoparmelia	Xanthoparmelia sp. 9913f	91.3436	42.2781	0	0	35	5
SRR19763073	Eukaryota	Ascomycota	Lecanoromycetes	Lecanorales	Parmeliaceae	Xanthoparmelia	Xanthoparmelia sp. 9904f	251.009	76.4367	32	4	25	15
SRR19763071	Eukaryota	Ascomycota	Lecanoromycetes	Lecanorales	Parmeliaceae	Xanthoparmelia	Xanthoparmelia chlorochroa	176.392	56.244	16	0	27	13
SRR19763070	Eukaryota	Ascomycota	Lecanoromycetes	Lecanorales	Parmeliaceae	Xanthoparmelia	Xanthoparmelia dierythra	118.856	39.6361	4	0	30	3
SRR19763069	Eukaryota	Ascomycota	Lecanoromycetes	Lecanorales	Parmeliaceae	Xanthoparmelia	Xanthoparmelia mexicana	82.2385	38.5949	0	0	37	5
SRR19763068	Eukaryota	Ascomycota	Lecanoromycetes	Lecanorales	Parmeliaceae	Xanthoparmelia	Xanthoparmelia mexicana	168.206	64.4696	22	1	25	17
SRR19763067	Eukaryota	Ascomycota	Lecanoromycetes	Lecanorales	Parmeliaceae	Xanthoparmelia	Xanthoparmelia mexicana	276.958	84.4418	66	6	34	4
SRR19763065	Eukaryota	Ascomycota	Lecanoromycetes	Lecanorales	Parmeliaceae	Xanthoparmelia	Xanthoparmelia neocumberlandia	101.107	39.7113	3	0	39	8
SRR19763064	Eukaryota	Ascomycota	Lecanoromycetes	Lecanorales	Parmeliaceae	Xanthoparmelia	Xanthoparmelia neocumberlandia	147.159	58.1734	25	2	31	0
SRR19763063	Eukaryota	Ascomycota	Lecanoromycetes	Lecanorales	Parmeliaceae	Xanthoparmelia	Xanthoparmelia neocumberlandia	110.947	48.119	17	0	42	5
SRR19763062	Eukaryota	Ascomycota	Lecanoromycetes	Lecanorales	Parmeliaceae	Xanthoparmelia	Xanthoparmelia neocumberlandia	149.271	71.4329	30	5	23	22
SRR19763060	Eukaryota	Ascomycota	Lecanoromycetes	Lecanorales	Parmeliaceae	Xanthoparmelia	Xanthoparmelia neocumberlandia	147.482	39.5846	7	0	42	1
SRR19763059	Eukaryota	Ascomycota	Lecanoromycetes	Lecanorales	Parmeliaceae	Xanthoparmelia	Xanthoparmelia coloradoensis	121.431	54.1665	14	4	40	1
SRR19763057	Eukaryota	Ascomycota	Lecanoromycetes	Lecanorales	Parmeliaceae	Xanthoparmelia	Xanthoparmelia lipochlorochroa	117.155	56.881	11	2	31	13
SRR19763056	Eukaryota	Ascomycota	Lecanoromycetes	Lecanorales	Parmeliaceae	Xanthoparmelia	Xanthoparmelia coloradoensis	124.032	67.8796	30	0	22	18
SRR19763055	Eukaryota	Ascomycota	Lecanoromycetes	Lecanorales	Parmeliaceae	Xanthoparmelia	Xanthoparmelia coloradoensis	202.491	107.79	79	12	30	7
SRR19763054	Eukaryota	Ascomycota	Lecanoromycetes	Lecanorales	Parmeliaceae	Xanthoparmelia	Xanthoparmelia coloradoensis	127.919	33.7898	2	0	37	0
SRR19763049	Eukaryota	Ascomycota	Lecanoromycetes	Lecanorales	Parmeliaceae	Xanthoparmelia	Xanthoparmelia cumberlandia	123.539	54.5201	16	4	27	8
SRR19763048	Eukaryota	Ascomycota	Lecanoromycetes	Lecanorales	Parmeliaceae	Xanthoparmelia	Xanthoparmelia mexicana	142.521	54.5764	24	1	22	13
SRR19763047	Eukaryota	Ascomycota	Lecanoromycetes	Lecanorales	Parmeliaceae	Xanthoparmelia	Xanthoparmelia plittii	108.906	42.6523	12	0	22	13
SRR19763046	Eukaryota	Ascomycota	Lecanoromycetes	Lecanorales	Parmeliaceae	Xanthoparmelia	Xanthoparmelia psoromifera	93.4493	45.6019	7	0	23	16
SRR19763045	Eukaryota	Ascomycota	Lecanoromycetes	Lecanorales	Parmeliaceae	Xanthoparmelia	Xanthoparmelia maricopensis	181.457	58.7401	31	0	32	1
SRR19763038	Eukaryota	Ascomycota	Lecanoromycetes	Lecanorales	Parmeliaceae	Xanthoparmelia	Xanthoparmelia chlorochroa	123.227	35.9442	4	0	35	1
SRR19763037	Eukaryota	Ascomycota	Lecanoromycetes	Lecanorales	Parmeliaceae	Xanthoparmelia	Xanthoparmelia chlorochroa	190.286	74.4781	29	3	20	16
SRR19763036	Eukaryota	Ascomycota	Lecanoromycetes	Lecanorales	Parmeliaceae	Xanthoparmelia	Xanthoparmelia angustiphylla	100.207	32.9077	0	0	32	9
SRR19763035	Eukaryota	Ascomycota	Lecanoromycetes	Lecanorales	Parmeliaceae	Xanthoparmelia	Xanthoparmelia cumberlandia	74.3585	36.0701	0	0	19	16
SRR19763034	Eukaryota	Ascomycota	Lecanoromycetes	Lecanorales	Parmeliaceae	Xanthoparmelia	Xanthoparmelia cumberlandia	105.388	40.705	8	0	26	6
SRR19763033	Eukaryota	Ascomycota	Lecanoromycetes	Lecanorales	Parmeliaceae	Xanthoparmelia	Xanthoparmelia cumberlandia	109.396	38.182	0	0	32	16
SRR19763032	Eukaryota	Ascomycota	Lecanoromycetes	Lecanorales	Parmeliaceae	Xanthoparmelia	Xanthoparmelia hypofusca	151.811	51.6664	14	1	38	0
SRR19763031	Eukaryota	Ascomycota	Lecanoromycetes	Lecanorales	Parmeliaceae	Xanthoparmelia	Xanthoparmelia sublaevis	115.317	41.4407	0	0	40	1
SRR19763029	Eukaryota	Ascomycota	Lecanoromycetes	Lecanorales	Parmeliaceae	Xanthoparmelia	Xanthoparmelia sublaevis	145.66	45.2791	1	0	26	10
SRR19763027	Eukaryota	Ascomycota	Lecanoromycetes	Lecanorales	Parmeliaceae	Xanthoparmelia	Xanthoparmelia sp. 17003	117.456	44.5116	4	0	28	14
SRR19763026	Eukaryota	Ascomycota	Lecanoromycetes	Lecanorales	Parmeliaceae	Xanthoparmelia	Xanthoparmelia sp. SL17358	102.383	48.5806	6	4	37	11
SRR14722147	Eukaryota	Ascomycota	Lecanoromycetes	Lecanorales	Pilocarpaceae	Byssoloma	Byssoloma subdiscordans	213.512	48.1585	0	0	36	0
SRR14722279	Eukaryota	Ascomycota	Lecanoromycetes	Lecanorales	Pilocarpaceae	Byssoloma	Byssoloma meadii	150.583	34.2752	11	0	24	3
SRR14722123	Eukaryota	Ascomycota	Lecanoromycetes	Lecanorales	Psoraceae	Brianaria	Brianaria bauschiana	168.96	49.0233	37	2	10	0
SRR14722312	Eukaryota	Ascomycota	Lecanoromycetes	Lecanorales	Psoraceae	Protoblastenia	Protoblastenia rupestris	77.0025	28.31	3	0	23	0
SRR14721994	Eukaryota	Ascomycota	Lecanoromycetes	Lecanorales	Ramalinaceae	Bacidia	Bacidia sp. Lendemer_48883_NY-3033306	39.1512	4.8793	0	0	2	0
SRR14722177	Eukaryota	Ascomycota	Lecanoromycetes	Lecanorales	Ramalinaceae	Biatora	Biatora appalachensis	292.618	90.1482	12	0	24	7
SRR14722013	Eukaryota	Ascomycota	Lecanoromycetes	Lecanorales	Ramalinaceae	Biatora	Biatora pontica	114.347	30.9728	7	0	19	1
SRR14722304	Eukaryota	Ascomycota	Lecanoromycetes	Lecanorales	Ramalinaceae	Micareopsis	Micareopsis irriguata	137.772	44.1459	12	1	13	0
SRR14722275	Eukaryota	Ascomycota	Lecanoromycetes	Lecanorales	Ramalinaceae	Micareopsis	Micareopsis irriguata	153.327	61.3847	44	2	12	0
SAMN18190989	Eukaryota	Ascomycota	Lecanoromycetes	Lecanorales	Ramalinaceae	Niebla	Niebla homalea	56.6411	52.4234	0	0	15	27
SRR13685157	Eukaryota	Ascomycota	Lecanoromycetes	Lecanorales	Ramalinaceae	Phyllopsora	Phyllopsora corallina	71.2429	18.064	1	0	7	0
SRR14722216	Eukaryota	Ascomycota	Lecanoromycetes	Lecanorales	Ramalinaceae	Phyllopsora	Phyllopsora corallina	73.0944	18.8269	2	0	8	0
SRR14721964	Eukaryota	Ascomycota	Lecanoromycetes	Lecanorales	Ramalinaceae	Phyllopsora	Phyllopsora parvifolia	146.137	36.6131	28	3	19	1
SRR14721960	Eukaryota	Ascomycota	Lecanoromycetes	Lecanorales	Ramalinaceae	Phyllopsora	Phyllopsora corallina	223.429	44.8521	64	2	15	0
SRR14722031	Eukaryota	Ascomycota	Lecanoromycetes	Lecanorales	Ramalinaceae	Ramalina	Ramalina americana	67.6302	28.2225	2	0	33	0
SRR14722003	Eukaryota	Ascomycota	Lecanoromycetes	Lecanorales	Ramalinaceae	Ramalina	Ramalina culbersoniorum	80.7377	29.12	4	0	40	2
SRR14721962	Eukaryota	Ascomycota	Lecanoromycetes	Lecanorales	Ramalinaceae	Ramalina	Ramalina petrina	110.627	37.9936	14	0	40	1
SRR14722254	Eukaryota	Ascomycota	Lecanoromycetes	Lecanorales	Ramboldiaceae	Ramboldia	Ramboldia blochiana	139.657	46.912	20	4	21	1
SRR14722160	Eukaryota	Ascomycota	Lecanoromycetes	Lecanorales	Squamarinaceae	Herteliana	Herteliana schuyleriana	213.076	51.569	21	0	20	7
SRR14722018	Eukaryota	Ascomycota	Lecanoromycetes	Lecanorales	Stereocaulaceae	Lepraria	Lepraria oxybapha	89.0004	16.4379	0	0	11	0
SRR14722034	Eukaryota	Ascomycota	Lecanoromycetes	Lecanorales	Stereocaulaceae	Lepraria	Lepraria caesiella	51.852	34.5169	0	0	40	0
SRR14721998	Eukaryota	Ascomycota	Lecanoromycetes	Lecanorales	Stereocaulaceae	Lepraria	Lepraria normandinoides	113.972	12.963	8	0	6	0
SRR14722324	Eukaryota	Ascomycota	Lecanoromycetes	Lecanorales	Stereocaulaceae	Lepraria	Lepraria disjuncta	95.6859	32.9016	1	0	23	2
SRR14722272	Eukaryota	Ascomycota	Lecanoromycetes	Lecanorales	Stereocaulaceae	Lepraria	Lepraria leprolomopsis	256.947	42.8201	43	0	29	0
SRR14722245	Eukaryota	Ascomycota	Lecanoromycetes	Lecanorales	Stereocaulaceae	Lepraria	Lepraria friabilis	205.19	45.3177	16	0	27	1
SRR14722066	Eukaryota	Ascomycota	Lecanoromycetes	Lecanorales	Stereocaulaceae	Pilophorus	Pilophorus fibula	172.385	42.8379	26	0	29	0
SRR14722041	Eukaryota	Ascomycota	Lecanoromycetes	Lecanorales	Stereocaulaceae	Stereocaulon	Stereocaulon dactylophyllum	223.452	64.6164	38	4	22	2
SRR14722163	Eukaryota	Ascomycota	Lecanoromycetes	Lecanorales	Tephromelataceae	Tephromela	Tephromela atra	245.811	96.8212	43	3	19	1
SRR14721968	Eukaryota	Ascomycota	Lecanoromycetes	Lecanorales	Verrucariales_family_incertae_sedis	Botryolepraria	Botryolepraria lesdainii	138.382	29.0899	24	0	20	0
SRR14722318	Eukaryota	Ascomycota	Lecanoromycetes	Lecideales	Lecideaceae	Kephartia	Kephartia crystalligera	67.4649	25.0469	0	0	17	1
SRR14722229	Eukaryota	Ascomycota	Lecanoromycetes	Lecideales	Lecideaceae	Lecidea	Lecidea roseotincta	323.517	80.706	47	7	11	3
SRR14722164	Eukaryota	Ascomycota	Lecanoromycetes	Lecideales	Lecideaceae	Lecidea	Lecidea tessellata	203.898	41.0198	17	0	28	0
SRR14722157	Eukaryota	Ascomycota	Lecanoromycetes	Lecideales	Lecideaceae	Lecidea	Lecidea sp. Lendemer_46382_NY-2795264	242.263	46.1536	5	0	30	0
SRR14722185	Eukaryota	Ascomycota	Lecanoromycetes	Lecideales	Lecideaceae	Mycobilimbia	Mycobilimbia sp	162.754	34.3908	8	0	15	2
SRR14722064	Eukaryota	Ascomycota	Lecanoromycetes	Lecideales	Lecideaceae	Porpidia	Porpidia contraponenda	160.127	42.078	13	0	24	2
SRR14722050	Eukaryota	Ascomycota	Lecanoromycetes	Lecideales	Lecideaceae	Porpidia	Porpidia crustulata	146.941	43.524	16	7	25	0
SRR14722049	Eukaryota	Ascomycota	Lecanoromycetes	Lecideales	Lecideaceae	Porpidia	Porpidia macrocarpa	137.598	51.0188	23	3	27	0
SRR14721948	Eukaryota	Ascomycota	Lecanoromycetes	Lecideales	Lecideaceae	Porpidia	Porpidia albocaerulescens	66.7046	32.1863	0	0	27	2
SRR14721941	Eukaryota	Ascomycota	Lecanoromycetes	Lecideales	Lecideaceae	Porpidia	Porpidia subsimplex	91.0582	42.1232	12	0	30	0
SRR14721955	Eukaryota	Ascomycota	Lecanoromycetes	Leprocaulales	Leprocaulaceae	Halecania	Halecania pepegospora	163.968	57.0823	19	0	38	0
SRR14722274	Eukaryota	Ascomycota	Lecanoromycetes	Leprocaulales	Leprocaulaceae	Leprocaulon	Leprocaulon nicholsiae	285.262	44.1329	17	0	25	3
SRR14721923	Eukaryota	Ascomycota	Lecanoromycetes	Ostropales	Graphidaceae	Acanthothecis	Acanthothecis fontana	97.3722	32.9363	0	0	36	1
SRR14722289	Eukaryota	Ascomycota	Lecanoromycetes	Ostropales	Graphidaceae	Diploschistes	Diploschistes rampoddensis	95.3807	39.0324	2	0	45	1
SRR14722268	Eukaryota	Ascomycota	Lecanoromycetes	Ostropales	Graphidaceae	Diploschistes	Diploschistes rampoddensis	160.958	37.8623	4	0	48	1
SRR23143832	Eukaryota	Ascomycota	Lecanoromycetes	Ostropales	Graphidaceae	Diploschistes	Diploschistes diacapsis	114.852	32.4733	0	0	21	2
SRR14721973	Eukaryota	Ascomycota	Lecanoromycetes	Ostropales	Graphidaceae	Fissurina	Fissurina insidiosa	62.3457	35.4215	0	0	21	0
ERR5055691	Eukaryota	Ascomycota	Lecanoromycetes	Ostropales	Graphidaceae	Gomphillus	Gomphillus americanus	1073.4	93.4074	77	10	8	3
SRR13685154	Eukaryota	Ascomycota	Lecanoromycetes	Ostropales	Graphidaceae	Gomphillus	Gomphillus americanus	41.6732	25.716	1	0	6	6
SRR14722207	Eukaryota	Ascomycota	Lecanoromycetes	Ostropales	Graphidaceae	Gomphillus	Gomphillus americanus	41.8117	25.6977	2	0	7	6
SRR14722181	Eukaryota	Ascomycota	Lecanoromycetes	Ostropales	Graphidaceae	Gomphillus	Gomphillus calycioides	232.173	56.2916	3	0	25	8
SRR13685177	Eukaryota	Ascomycota	Lecanoromycetes	Ostropales	Graphidaceae	Graphis	Graphis lineola	208.122	56.8964	27	0	22	3
SRR14721970	Eukaryota	Ascomycota	Lecanoromycetes	Ostropales	Graphidaceae	Leucodecton	Leucodecton sp	85.2552	33.3917	0	0	18	4
SRR14722323	Eukaryota	Ascomycota	Lecanoromycetes	Ostropales	Graphidaceae	Nadvornikia	Nadvornikia sorediata	159.447	35.9477	0	0	33	1
SRR14721946	Eukaryota	Ascomycota	Lecanoromycetes	Ostropales	Graphidaceae	Thelotrema	Thelotrema defectum	78.3206	25.6476	0	0	24	2
SRR14721932	Eukaryota	Ascomycota	Lecanoromycetes	Ostropales	Graphidaceae	Thelotrema	Thelotrema subtile	73.8042	35.1688	0	0	29	3
SRR14722265	Eukaryota	Ascomycota	Lecanoromycetes	Ostropales	Graphidaceae	Thelotrema	Thelotrema subtile	90.5771	34.5863	0	0	29	2
SRR18162825	Eukaryota	Ascomycota	Lecanoromycetes	Ostropales	Graphidaceae	Thelotrema	Thelotrema lepadinum	792.887	192.635	207	37	8	28
SRR14721983	Eukaryota	Ascomycota	Lecanoromycetes	Ostropales	Gyalectaceae	Gyalecta	Gyalecta farlowii	70.8679	27.302	0	0	21	2
SRR14722012	Eukaryota	Ascomycota	Lecanoromycetes	Ostropales	Stictidaceae	Stictis	Stictis urceolata	76.5718	31.7324	0	0	25	4
SRR18162826	Eukaryota	Ascomycota	Lecanoromycetes	Ostropales	Stictidaceae	Stictis	Stictis urceolata	54.8203	35.5028	0	0	6	23
SRR14722263	Eukaryota	Ascomycota	Lecanoromycetes	Ostropomycetidae incertae sedis	Ostropomycetidae incertae sedis	Dictyocatenulata	Dictyocatenulata alba	197.382	18.8837	3	0	6	1
SRR13685156	Eukaryota	Ascomycota	Lecanoromycetes	Peltigerales	Coccocarpiaceae	Coccocarpia	Coccocarpia palmicola	260.528	70.3848	83	13	12	1
SRR14722230	Eukaryota	Ascomycota	Lecanoromycetes	Peltigerales	Coccocarpiaceae	Coccocarpia	Coccocarpia palmicola	254.091	70.7732	85	9	12	1
SRR14721954	Eukaryota	Ascomycota	Lecanoromycetes	Peltigerales	Collemataceae	Collema	Collema furfuraceum	162.518	41.8661	40	10	14	1
SRR1531545	Eukaryota	Ascomycota	Lecanoromycetes	Peltigerales	Collemataceae	Leptogium	Leptogium austroamericanum	204.507	67.6152	27	11	12	12
SRR13685151	Eukaryota	Ascomycota	Lecanoromycetes	Peltigerales	Collemataceae	Leptogium	Leptogium hirsutum	203.611	29.894	41	4	12	0
SRR14722197	Eukaryota	Ascomycota	Lecanoromycetes	Peltigerales	Collemataceae	Leptogium	Leptogium corticola	240.193	39.0539	32	0	22	0
SRR14722235	Eukaryota	Ascomycota	Lecanoromycetes	Peltigerales	Collemataceae	Leptogium	Leptogium cyanescens	89.1025	19.7132	50	4	7	0
SRR14722161	Eukaryota	Ascomycota	Lecanoromycetes	Peltigerales	Collemataceae	Leptogium	Leptogium austroamericanum	295.421	54.2589	82	6	25	1
SRR14722145	Eukaryota	Ascomycota	Lecanoromycetes	Peltigerales	Collemataceae	Leptogium	Leptogium chloromelum	307.539	68.0671	82	9	16	0
SRR14722137	Eukaryota	Ascomycota	Lecanoromycetes	Peltigerales	Collemataceae	Leptogium	Leptogium hirsutum	209.619	30.3761	39	4	10	0
SRR14722015	Eukaryota	Ascomycota	Lecanoromycetes	Peltigerales	Collemataceae	Leptogium	Leptogium corticola	106.92	20.9186	32	0	11	0
SRR14721930	Eukaryota	Ascomycota	Lecanoromycetes	Peltigerales	Collemataceae	Leptogium	Leptogium corticola	106.128	7.12196	19	1	0	0
SRR14722315	Eukaryota	Ascomycota	Lecanoromycetes	Peltigerales	Collemataceae	Scytinium	Scytinium lichenoides	159.886	6.00895	41	0	0	0
SRR14722285	Eukaryota	Ascomycota	Lecanoromycetes	Peltigerales	Collemataceae	Scytinium	Scytinium dactylinum	212.125	18.0617	55	2	0	0
SRR14722236	Eukaryota	Ascomycota	Lecanoromycetes	Peltigerales	Lobariaceae	Crocodia	Crocodia aurata	115.811	34.9292	0	0	14	0
SRR14722019	Eukaryota	Ascomycota	Lecanoromycetes	Peltigerales	Lobariaceae	Dendriscocaulon	Dendriscocaulon intricatulum	74.1759	39.1314	15	7	18	0
SRR14722258	Eukaryota	Ascomycota	Lecanoromycetes	Peltigerales	Lobariaceae	Emmanuelia	Emmanuelia ravenelii	206.846	56.2688	6	0	25	1
SRR5621726	Eukaryota	Ascomycota	Lecanoromycetes	Peltigerales	Lobariaceae	Lobaria	Lobaria pulmonaria	58.0269	56.3119	0	0	19	24
SRR5947236	Eukaryota	Ascomycota	Lecanoromycetes	Peltigerales	Lobariaceae	Lobaria	Lobaria pulmonaria	687.328	250.165	150	29	20	21
SRR5947238	Eukaryota	Ascomycota	Lecanoromycetes	Peltigerales	Lobariaceae	Lobaria	Lobaria pulmonaria	863.01	220.967	204	9	29	15
SRR5947237	Eukaryota	Ascomycota	Lecanoromycetes	Peltigerales	Lobariaceae	Lobaria	Lobaria pulmonaria	1306.34	372.101	336	68	23	25
SRR5947240	Eukaryota	Ascomycota	Lecanoromycetes	Peltigerales	Lobariaceae	Lobaria	Lobaria pulmonaria	1131.92	285.197	233	32	24	16
SRR14722237	Eukaryota	Ascomycota	Lecanoromycetes	Peltigerales	Lobariaceae	Lobaria	Lobaria pulmonaria	130.639	48.6769	10	1	40	0
SRR18162809	Eukaryota	Ascomycota	Lecanoromycetes	Peltigerales	Lobariaceae	Lobaria	Lobaria immixta	350.9	75.7707	49	2	37	6
SRR14721963	Eukaryota	Ascomycota	Lecanoromycetes	Peltigerales	Lobariaceae	Pseudocyphellaria	Pseudocyphellaria holartica	96.8188	36.8971	34	0	17	0
SRR18162834	Eukaryota	Ascomycota	Lecanoromycetes	Peltigerales	Lobariaceae	Pseudocyphellaria	Pseudocyphellaria aurata	280.371	118.615	36	2	12	4
SRR14722208	Eukaryota	Ascomycota	Lecanoromycetes	Peltigerales	Lobariaceae	Ricasolia	Ricasolia quercizans	193.145	39.2884	7	0	51	3
SRR14722112	Eukaryota	Ascomycota	Lecanoromycetes	Peltigerales	Lobariaceae	Sticta	Sticta sp	259.163	68.3222	47	10	19	3
SRR14722008	Eukaryota	Ascomycota	Lecanoromycetes	Peltigerales	Lobariaceae	Sticta	Sticta fragilinata	101.062	19.9637	29	0	2	0
SRR14721972	Eukaryota	Ascomycota	Lecanoromycetes	Peltigerales	Lobariaceae	Sticta	Sticta carolinensis	86.0467	9.55832	23	3	1	0
SRR14722267	Eukaryota	Ascomycota	Lecanoromycetes	Peltigerales	Lobariaceae	Sticta	Sticta deyana	132.965	7.62915	28	0	0	0
SAMN25961864	Eukaryota	Ascomycota	Lecanoromycetes	Peltigerales	Lobariaceae	Sticta	Sticta canariensis	282.423	131.669	69	1	17	2
SRR14722175	Eukaryota	Ascomycota	Lecanoromycetes	Peltigerales	Nephromataceae	Nephroma	Nephroma helveticum	179.562	36.2023	24	7	20	0
SRR14722113	Eukaryota	Ascomycota	Lecanoromycetes	Peltigerales	Nephromataceae	Nephroma	Nephroma helveticum	182.541	51.3082	33	5	25	0
SRR14722062	Eukaryota	Ascomycota	Lecanoromycetes	Peltigerales	Pannariaceae	Fuscopannaria	Fuscopannaria leucosticta	264.237	45.3587	26	6	7	3
SRR14722247	Eukaryota	Ascomycota	Lecanoromycetes	Peltigerales	Pannariaceae	Fuscopannaria	Fuscopannaria leucosticta	179.691	12.8859	33	2	0	0
SRR14721953	Eukaryota	Ascomycota	Lecanoromycetes	Peltigerales	Pannariaceae	Pannaria	Pannaria tavaresii	134.31	26.6335	22	4	6	0
ERR4179391	Eukaryota	Ascomycota	Lecanoromycetes	Peltigerales	Peltigeraceae	Peltigera	Peltigera polydactylon	1351.05	276.108	135	10	17	1
SRR3400372	Eukaryota	Ascomycota	Lecanoromycetes	Peltigerales	Peltigeraceae	Peltigera	Peltigera sp.	192.77	136.694	25	10	13	1
SRR11470009	Eukaryota	Ascomycota	Lecanoromycetes	Peltigerales	Peltigeraceae	Peltigera	Peltigera hymenina	221.453	41.6042	19	1	5	0
SRR11456923	Eukaryota	Ascomycota	Lecanoromycetes	Peltigerales	Peltigeraceae	Peltigera	Peltigera hydrothyria	795.791	192.327	73	17	1	6
SRR11456922	Eukaryota	Ascomycota	Lecanoromycetes	Peltigerales	Peltigeraceae	Peltigera	Peltigera hydrothyria	806.837	218.224	124	32	2	5
SRR11456918	Eukaryota	Ascomycota	Lecanoromycetes	Peltigerales	Peltigeraceae	Peltigera	Peltigera dolichorhiza	470.689	130.223	65	11	9	3
SRR11456917	Eukaryota	Ascomycota	Lecanoromycetes	Peltigerales	Peltigeraceae	Peltigera	Peltigera phyllidiosa	442.712	165.137	58	15	4	2
SRR11456915	Eukaryota	Ascomycota	Lecanoromycetes	Peltigerales	Peltigeraceae	Peltigera	Peltigera aphthosa	456.181	212.038	88	19	18	0
SRR11456914	Eukaryota	Ascomycota	Lecanoromycetes	Peltigerales	Peltigeraceae	Peltigera	Peltigera extenuata	698.456	262.749	208	26	4	1
SRR11456913	Eukaryota	Ascomycota	Lecanoromycetes	Peltigerales	Peltigeraceae	Peltigera	Peltigera malacea	606.265	253.548	167	29	13	0
SRR11456921	Eukaryota	Ascomycota	Lecanoromycetes	Peltigerales	Peltigeraceae	Peltigera	Peltigera evansiana	785.863	275.199	251	33	7	3
SRR12518904	Eukaryota	Ascomycota	Lecanoromycetes	Peltigerales	Peltigeraceae	Peltigera	Peltigera canina	318.412	40.3536	37	3	0	0
SRR12326202	Eukaryota	Ascomycota	Lecanoromycetes	Peltigerales	Peltigeraceae	Peltigera	Peltigera ponojensis	1823.37	557.837	0	0	4	3
SRR14561385	Eukaryota	Ascomycota	Lecanoromycetes	Peltigerales	Peltigeraceae	Peltigera	Peltigera rufescens	301.908	128.793	28	11	4	1
SRR14722317	Eukaryota	Ascomycota	Lecanoromycetes	Peltigerales	Peltigeraceae	Peltigera	Peltigera praetextata	90.6083	34.055	42	0	7	0
SRR14722149	Eukaryota	Ascomycota	Lecanoromycetes	Peltigerales	Peltigeraceae	Peltigera	Peltigera sp. Lendemer_46965_NY-2794668	514.642	68.882	120	6	0	0
SRR14722320	Eukaryota	Ascomycota	Lecanoromycetes	Peltigerales	Peltigeraceae	Peltigera	Peltigera praetextata	183.435	45.4391	51	7	5	0
SRR14722282	Eukaryota	Ascomycota	Lecanoromycetes	Peltigerales	Peltigeraceae	Peltigera	Peltigera neckeri	195.942	14.9393	47	1	0	0
SRR14766324	Eukaryota	Ascomycota	Lecanoromycetes	Peltigerales	Peltigeraceae	Peltigera	Peltigera venosa	921.307	141.817	19	9	5	2
SRR14766325	Eukaryota	Ascomycota	Lecanoromycetes	Peltigerales	Peltigeraceae	Peltigera	Peltigera leucophlebia	737.283	185.705	100	4	15	2
SRR15568737	Eukaryota	Ascomycota	Lecanoromycetes	Peltigerales	Peltigeraceae	Peltigera	Peltigera canina	182.251	89.9173	11	8	9	1
SAMN25961859	Eukaryota	Ascomycota	Lecanoromycetes	Peltigerales	Peltigeraceae	Peltigera	Peltigera leucophlebia	208.307	84.4508	18	0	12	1
SRR14722307	Eukaryota	Ascomycota	Lecanoromycetes	Peltigerales	Placynthiaceae	Placynthium	Placynthium petersii	136.401	33.4875	22	7	11	0
SRR1531517	Eukaryota	Ascomycota	Lecanoromycetes	Pertusariales	Icmadophilaceae	Dibaeis	Dibaeis baeomyces	49.6641	35.249	0	0	10	9
SRR14722288	Eukaryota	Ascomycota	Lecanoromycetes	Pertusariales	Icmadophilaceae	Dibaeis	Dibaeis sorediata	99.2891	39.1477	11	5	16	5
SRR13685159	Eukaryota	Ascomycota	Lecanoromycetes	Pertusariales	Icmadophilaceae	Icmadophila	Icmadophila ericetorum	82.0309	59.0866	0	0	3	0
SRR14722228	Eukaryota	Ascomycota	Lecanoromycetes	Pertusariales	Icmadophilaceae	Icmadophila	Icmadophila ericetorum	81.9947	60.6187	0	0	4	0
SRR18162816	Eukaryota	Ascomycota	Lecanoromycetes	Pertusariales	Icmadophilaceae	Icmadophila	Icmadophila ericetorum	488.995	263.39	71	47	13	6
SRR14721980	Eukaryota	Ascomycota	Lecanoromycetes	Pertusariales	Megasporaceae	Aspicilia	Aspicilia laevata	77.6871	32.3911	10	0	17	0
SRR14722159	Eukaryota	Ascomycota	Lecanoromycetes	Pertusariales	Ochrolechiaceae	Ochrolechia	Ochrolechia arborea	292.586	59.6135	10	0	26	1
SRR14721999	Eukaryota	Ascomycota	Lecanoromycetes	Pertusariales	Ochrolechiaceae	Ochrolechia	Ochrolechia trochophora	67.4365	31.0616	6	0	7	0
SRR18162838	Eukaryota	Ascomycota	Lecanoromycetes	Pertusariales	Pertusariaceae	Agyrium	Agyrium rufum	34.8413	32.5234	1	7	7	12
SRR14722186	Eukaryota	Ascomycota	Lecanoromycetes	Pertusariales	Pertusariaceae	Lepra	Lepra pustulata	48.7127	32.4814	0	0	14	0
SRR14722227	Eukaryota	Ascomycota	Lecanoromycetes	Pertusariales	Pertusariaceae	Lepra	Lepra trachythallina	48.2859	33.0393	3	0	16	1
SRR14722190	Eukaryota	Ascomycota	Lecanoromycetes	Pertusariales	Pertusariaceae	Lepra	Lepra amara	95.6199	32.1883	3	0	12	0
SRR14722109	Eukaryota	Ascomycota	Lecanoromycetes	Pertusariales	Pertusariaceae	Lepra	Lepra andersoniae	56.5452	33.4174	0	0	12	1
SRR14721995	Eukaryota	Ascomycota	Lecanoromycetes	Pertusariales	Pertusariaceae	Lepra	Lepra amara	80.5486	33.8869	0	0	12	0
SRR13685180	Eukaryota	Ascomycota	Lecanoromycetes	Pertusariales	Pertusariaceae	Pertusaria	Pertusaria obruta	107.686	38.6503	0	0	33	2
SRR13685150	Eukaryota	Ascomycota	Lecanoromycetes	Pertusariales	Pertusariaceae	Pertusaria	Pertusaria ostiolata	111.636	40.39	10	1	23	1
SRR14722212	Eukaryota	Ascomycota	Lecanoromycetes	Pertusariales	Pertusariaceae	Pertusaria	Pertusaria paratuberculifera	102.903	36.4093	12	0	30	0
SRR14722211	Eukaryota	Ascomycota	Lecanoromycetes	Pertusariales	Pertusariaceae	Pertusaria	Pertusaria subpertusa	74.2111	34.0125	0	0	26	0
SRR14722191	Eukaryota	Ascomycota	Lecanoromycetes	Pertusariales	Pertusariaceae	Pertusaria	Pertusaria macounii	91.8871	37.8895	10	0	29	0
SRR14722136	Eukaryota	Ascomycota	Lecanoromycetes	Pertusariales	Pertusariaceae	Pertusaria	Pertusaria ostiolata	112.112	40.3321	9	1	23	1
SRR14722067	Eukaryota	Ascomycota	Lecanoromycetes	Pertusariales	Pertusariaceae	Pertusaria	Pertusaria epixantha	168.24	73.1203	7	0	20	2
SRR14722056	Eukaryota	Ascomycota	Lecanoromycetes	Pertusariales	Pertusariaceae	Pertusaria	Pertusaria plittiana	82.7658	49.2232	0	0	31	1
SRR14722010	Eukaryota	Ascomycota	Lecanoromycetes	Pertusariales	Pertusariaceae	Pertusaria	Pertusaria propinqua	69.0467	32.3555	0	0	35	1
SRR14721984	Eukaryota	Ascomycota	Lecanoromycetes	Pertusariales	Pertusariaceae	Pertusaria	Pertusaria plittiana	74.4846	36.4807	1	0	31	1
SRR14722330	Eukaryota	Ascomycota	Lecanoromycetes	Pertusariales	Pertusariaceae	Pertusaria	Pertusaria obruta	107.688	38.6489	0	0	33	2
SRR14722255	Eukaryota	Ascomycota	Lecanoromycetes	Pertusariales	Pertusariaceae	Pertusaria	Pertusaria epixantha	102.734	41.3717	7	0	25	2
SRR14722085	Eukaryota	Ascomycota	Lecanoromycetes	Pertusariales	Pertusariaceae	Pseudosagedia	Pseudosagedia rhaphidosperma	214.638	46.7191	25	0	18	5
SRR14722213	Eukaryota	Ascomycota	Lecanoromycetes	Pertusariales	Pertusariaceae	Pseudosagedia	Pseudosagedia isidiata	277.434	60.6936	9	0	21	4
SRR14721977	Eukaryota	Ascomycota	Lecanoromycetes	Pertusariales	Pertusariaceae	Pseudosagedia	Pseudosagedia cestrensis	56.1106	16.6134	0	0	14	0
SRR14722242	Eukaryota	Ascomycota	Lecanoromycetes	Pertusariales	Pertusariaceae	Pseudosagedia	Pseudosagedia sp	298.786	67.6417	153	2	14	0
SRR18162822	Eukaryota	Ascomycota	Lecanoromycetes	Pertusariales	Pertusariaceae	Varicellaria	Varicellaria rhodocarpa	147.537	133.691	0	0	15	1
SRR18162811	Eukaryota	Ascomycota	Lecanoromycetes	Pezizomycotina incertae sedis	Pezizomycotina incertae sedis	Bachmanniomyces	Bachmanniomyces sp. S44760	1347.02	381.062	139	54	39	1
SRR14722165	Eukaryota	Ascomycota	Lecanoromycetes	Rhizocarpales	Rhizocarpaceae	Rhizocarpon	Rhizocarpon subgeminatum	270.607	118.237	46	2	39	4
SRR14722046	Eukaryota	Ascomycota	Lecanoromycetes	Rhizocarpales	Rhizocarpaceae	Rhizocarpon	Rhizocarpon geographicum	96.8592	44.6549	4	2	22	4
SRR18162824	Eukaryota	Ascomycota	Lecanoromycetes	Rhizocarpales	Sporastatiaceae	Toensbergia	Toensbergia leucococca	394.329	183.039	81	17	25	2
SRR14722224	Eukaryota	Ascomycota	Lecanoromycetes	Sarrameanales	Sarrameanaceae	Loxospora	Loxospora ochrophaea	76.3742	7.95107	0	0	4	0
SRR14722203	Eukaryota	Ascomycota	Lecanoromycetes	Sarrameanales	Sarrameanaceae	Loxospora	Loxospora elatina	74.7764	24.7098	2	0	11	2
SRR18162808	Eukaryota	Ascomycota	Lecanoromycetes	Sarrameanales	Sarrameanaceae	Loxospora	Loxospora ochrophaea	28.5658	24.6122	0	0	3	13
SRR18162831	Eukaryota	Ascomycota	Lecanoromycetes	Sarrameanales	Schaereriaceae	Schaereria	Schaereria dolodes	115.948	37.217	13	7	4	1
SRR14722072	Eukaryota	Ascomycota	Lecanoromycetes	Teloschistales	Brigantiaeaceae	Brigantiaea	Brigantiaea leucoxantha	83.6481	24.3517	3	0	17	0
SRR23143849	Eukaryota	Ascomycota	Lecanoromycetes	Teloschistales	Letrouitiaceae	Letrouitia	Letrouitia transgressa	410.776	70.5958	43	11	7	15
SRR23143848	Eukaryota	Ascomycota	Lecanoromycetes	Teloschistales	Letrouitiaceae	Letrouitia	Letrouitia leprolyta	634.987	275.492	247	33	6	19
SRR23143841	Eukaryota	Ascomycota	Lecanoromycetes	Teloschistales	Letrouitiaceae	Letrouitia	Letrouitia transgressa	1113.15	287.784	337	6	18	14
SRR14722221	Eukaryota	Ascomycota	Lecanoromycetes	Teloschistales	Megalosporaceae	Megalospora	Megalospora porphyritis	273.832	54.9115	43	0	21	5
SRR9610074	Eukaryota	Ascomycota	Lecanoromycetes	Teloschistales	Teloschistaceae	Caloplaca	Caloplaca cupilifera SN02	62.0311	25.1595	0	0	35	0
SRR9610072	Eukaryota	Ascomycota	Lecanoromycetes	Teloschistales	Teloschistaceae	Caloplaca	Caloplaca cinnabarina SN04	72.6497	28.2043	0	0	26	0
SRR23143831	Eukaryota	Ascomycota	Lecanoromycetes	Teloschistales	Teloschistaceae	Caloplaca	Caloplaca aetnensis lichen thallus LIQ82CAATT	183.538	68.07	4	0	47	4
SRR23143829	Eukaryota	Ascomycota	Lecanoromycetes	Teloschistales	Teloschistaceae	Caloplaca	Caloplaca ligustica lichen thallus LIQ85CALI	441.542	70.2466	71	3	44	6
SRR23143839	Eukaryota	Ascomycota	Lecanoromycetes	Teloschistales	Teloschistaceae	Caloplaca	Caloplaca aegea lichen thallus LIQ143CAAG	392.186	102.059	48	7	30	0
SRR23143836	Eukaryota	Ascomycota	Lecanoromycetes	Teloschistales	Teloschistaceae	Flavoplaca	Flavoplaca oasis	329.99	128.21	89	8	27	5
SRR14722210	Eukaryota	Ascomycota	Lecanoromycetes	Teloschistales	Teloschistaceae	Phaeoplaca	Phaeoplaca camptidia	286.015	52.1039	9	0	29	0
SRR23143840	Eukaryota	Ascomycota	Lecanoromycetes	Teloschistales	Teloschistaceae	Seirophora	Seirophora lacunosa	1063.15	286.248	183	18	14	19
SRR23143835	Eukaryota	Ascomycota	Lecanoromycetes	Teloschistales	Teloschistaceae	Seirophora	Seirophora villosa	777.888	368.788	197	38	47	12
SRR23143850	Eukaryota	Ascomycota	Lecanoromycetes	Teloschistales	Teloschistaceae	Seirophora	Seirophora lacunosa	169.99	107.635	19	0	31	2
SRR23143851	Eukaryota	Ascomycota	Lecanoromycetes	Teloschistales	Teloschistaceae	Teloschistes	Teloschistes peruvian	976.296	467.732	303	40	39	14
SRR23143844	Eukaryota	Ascomycota	Lecanoromycetes	Teloschistales	Teloschistaceae	Teloschistes	Teloschistes chrysophthalmus	393.556	143.193	55	8	28	0
SRR23143838	Eukaryota	Ascomycota	Lecanoromycetes	Teloschistales	Teloschistaceae	Teloschistes	Teloschistes flavicans	237.263	116.384	27	2	38	2
SRR23143852	Eukaryota	Ascomycota	Lecanoromycetes	Teloschistales	Teloschistaceae	Usnochroma	Usnochroma carphinea	142.795	109.997	2	0	27	4
SRR23143834	Eukaryota	Ascomycota	Lecanoromycetes	Teloschistales	Teloschistaceae	Variospora	Variospora aurantia	132.101	15.1805	2	0	19	0
SRR14722176	Eukaryota	Ascomycota	Lecanoromycetes	Teloschistales	Teloschistaceae	Xanthocarpia	Xanthocarpia feracissima	416.705	162.836	218	8	49	1
SRR23143842	Eukaryota	Ascomycota	Lecanoromycetes	Teloschistales	Teloschistaceae	Xanthomendoza	Xanthomendoza cf. fulva	915.794	316.199	220	19	27	10
SRR350469	Eukaryota	Ascomycota	Lecanoromycetes	Teloschistales	Teloschistaceae	Xanthoria	Xanthoria parietina	32.4136	30.3391	0	0	23	14
SRR23143833	Eukaryota	Ascomycota	Lecanoromycetes	Teloschistales	Teloschistaceae	Xanthoria	Xanthoria mediterranea	566.816	300.267	177	22	30	21
SRR23143847	Eukaryota	Ascomycota	Lecanoromycetes	Teloschistales	Teloschistaceae	Xanthoria	Xanthoria aureola	311.084	165.528	62	2	37	0
SRR23143845	Eukaryota	Ascomycota	Lecanoromycetes	Teloschistales	Teloschistaceae	Xanthoria	Xanthoria steineri	544.269	210.516	110	5	46	2
SRR23143843	Eukaryota	Ascomycota	Lecanoromycetes	Teloschistales	Teloschistaceae	Xanthoria	Xanthoria sp.	684.552	303.322	207	37	28	4
SRR23143837	Eukaryota	Ascomycota	Lecanoromycetes	Teloschistales	Teloschistaceae	Xanthoria	Xanthoria sp.	353.831	128.435	107	5	34	6
SRR18162812	Eukaryota	Ascomycota	Lecanoromycetes	Trapeliales	Trapeliaceae	Lambiella	Lambiella insularis	38.8523	31.798	0	0	7	3
SRR18162810	Eukaryota	Ascomycota	Lecanoromycetes	Trapeliales	Trapeliaceae	Lignoscripta	Lignoscripta atroalba	347.902	139.366	83	37	15	0
SRR18162833	Eukaryota	Ascomycota	Lecanoromycetes	Trapeliales	Trapeliaceae	Ptychographa	Ptychographa xylographoides	322.032	82.8113	59	10	1	11
SRR14722251	Eukaryota	Ascomycota	Lecanoromycetes	Trapeliales	Trapeliaceae	Trapelia	Trapelia coarctata	107.336	38.3811	4	2	23	1
SRR14721945	Eukaryota	Ascomycota	Lecanoromycetes	Trapeliales	Trapeliaceae	Trapelia	Trapelia placodioides	54.9758	29.8011	1	0	20	1
SRR18162823	Eukaryota	Ascomycota	Lecanoromycetes	Trapeliales	Trapeliaceae	Trapelia	Trapelia coarctata	35.8854	31.9953	0	0	13	19
SRR14722199	Eukaryota	Ascomycota	Lecanoromycetes	Trapeliales	Trapeliaceae	Trapeliopsis	Trapeliopsis viridescens	81.1511	27.2512	5	0	19	0
SRR14722039	Eukaryota	Ascomycota	Lecanoromycetes	Trapeliales	Trapeliaceae	Trapeliopsis	Trapeliopsis flexuosa	357.413	56.4847	38	1	13	4
SRR14722051	Eukaryota	Ascomycota	Lecanoromycetes	Trapeliales	Trapeliaceae	Xylographa	Xylographa trunciseda	66.945	35.821	4	0	21	3
SRR14722188	Eukaryota	Ascomycota	Lecanoromycetes	Trapeliales	Trapeliaceae	Xylographa	Xylographa vitiligo	768.409	249.703	152	6	51	5
SRR18162821	Eukaryota	Ascomycota	Lecanoromycetes	Trapeliales	Trapeliaceae	Xylographa	Xylographa bjoerki	38.7125	31.1912	0	0	11	13
SRR18162820	Eukaryota	Ascomycota	Lecanoromycetes	Trapeliales	Trapeliaceae	Xylographa	Xylographa carneopallida	498.244	270.785	50	20	10	8
SRR18162819	Eukaryota	Ascomycota	Lecanoromycetes	Trapeliales	Trapeliaceae	Xylographa	Xylographa opegraphella	44.0186	25.3378	0	0	3	14
SRR18162818	Eukaryota	Ascomycota	Lecanoromycetes	Trapeliales	Trapeliaceae	Xylographa	Xylographa pallens	32.1734	28.9137	0	0	7	15
SRR18162817	Eukaryota	Ascomycota	Lecanoromycetes	Trapeliales	Trapeliaceae	Xylographa	Xylographa parallela	33.7713	32.39	0	8	7	12
SRR18162815	Eukaryota	Ascomycota	Lecanoromycetes	Trapeliales	Trapeliaceae	Xylographa	Xylographa soralifera	67.4175	53.8149	0	0	18	14
SRR18162814	Eukaryota	Ascomycota	Lecanoromycetes	Trapeliales	Trapeliaceae	Xylographa	Xylographa soralifera	40.9797	27.7528	0	0	11	7
SRR18162813	Eukaryota	Ascomycota	Lecanoromycetes	Trapeliales	Trapeliaceae	Xylographa	Xylographa vitiligo	300.535	107.366	58	28	6	15
SRR14722202	Eukaryota	Ascomycota	Lecanoromycetes	Umbilicariales	Ophioparmaceae	Hypocenomyce	Hypocenomyce scalaris	37.6227	26.3188	0	0	14	1
SRR14722223	Eukaryota	Ascomycota	Lecanoromycetes	Umbilicariales	Ropalosporaceae	Ropalospora	Ropalospora chlorantha	78.2063	22.6406	2	0	11	1
SAMEA3646771	Eukaryota	Ascomycota	Lecanoromycetes	Umbilicariales	Umbilicariaceae	Lasallia	Lasallia pustulata	813.238	252.966	193	9	19	3
SAMN03339881	Eukaryota	Ascomycota	Lecanoromycetes	Umbilicariales	Umbilicariaceae	Lasallia	Lasallia pustulata	284.774	114.214	32	3	11	0
SAMN08225147	Eukaryota	Ascomycota	Lecanoromycetes	Umbilicariales	Umbilicariaceae	Lasallia	Lasallia hispanica	41.7032	27.8839	0	0	20	4
SRR8446868	Eukaryota	Ascomycota	Lecanoromycetes	Umbilicariales	Umbilicariaceae	Lasallia	Lasallia pustulata	259.717	122.474	28	6	18	3
SRR14573781	Eukaryota	Ascomycota	Lecanoromycetes	Umbilicariales	Umbilicariaceae	Lasallia	Lasallia pustulata	391.57	113.751	54	8	22	0
SRR14573780	Eukaryota	Ascomycota	Lecanoromycetes	Umbilicariales	Umbilicariaceae	Lasallia	Lasallia pustulata	366.597	97.7984	59	4	24	1
SRR14573779	Eukaryota	Ascomycota	Lecanoromycetes	Umbilicariales	Umbilicariaceae	Lasallia	Lasallia pustulata	200	99.6622	37	7	17	4
SRR14573778	Eukaryota	Ascomycota	Lecanoromycetes	Umbilicariales	Umbilicariaceae	Lasallia	Lasallia pustulata	186.287	65.539	44	3	20	4
SRR14722095	Eukaryota	Ascomycota	Lecanoromycetes	Umbilicariales	Umbilicariaceae	Lasallia	Lasallia papulosa	171.727	51.0402	26	4	21	0
SRR13514081	Eukaryota	Ascomycota	Lecanoromycetes	Umbilicariales	Umbilicariaceae	Umbilicaria	Umbilicaria phaea	394.29	69.882	66	2	13	0
SRR13514080	Eukaryota	Ascomycota	Lecanoromycetes	Umbilicariales	Umbilicariaceae	Umbilicaria	Umbilicaria phaea	395.324	81.7779	58	5	27	0
SRR13514078	Eukaryota	Ascomycota	Lecanoromycetes	Umbilicariales	Umbilicariaceae	Umbilicaria	Umbilicaria phaea	289.87	75.5589	42	10	15	3
SRR13514077	Eukaryota	Ascomycota	Lecanoromycetes	Umbilicariales	Umbilicariaceae	Umbilicaria	Umbilicaria phaea	292.061	84.9681	69	5	24	0
SRR13514076	Eukaryota	Ascomycota	Lecanoromycetes	Umbilicariales	Umbilicariaceae	Umbilicaria	Umbilicaria phaea	305.841	83.763	61	12	20	0
SRR13514075	Eukaryota	Ascomycota	Lecanoromycetes	Umbilicariales	Umbilicariaceae	Umbilicaria	Umbilicaria phaea	350.278	66.8504	57	8	12	0
SRR13514085	Eukaryota	Ascomycota	Lecanoromycetes	Umbilicariales	Umbilicariaceae	Umbilicaria	Umbilicaria phaea	377.326	99.3623	91	6	12	5
SRR13514084	Eukaryota	Ascomycota	Lecanoromycetes	Umbilicariales	Umbilicariaceae	Umbilicaria	Umbilicaria phaea	250.975	64.1253	39	11	14	1
SRR13514083	Eukaryota	Ascomycota	Lecanoromycetes	Umbilicariales	Umbilicariaceae	Umbilicaria	Umbilicaria phaea	287.072	43.0589	37	2	9	0
SRR14722058	Eukaryota	Ascomycota	Lecanoromycetes	Umbilicariales	Umbilicariaceae	Umbilicaria	Umbilicaria mammulata	152.614	37.0672	14	1	25	0
SRR14722016	Eukaryota	Ascomycota	Lecanoromycetes	Umbilicariales	Umbilicariaceae	Umbilicaria	Umbilicaria mammulata	50.1067	22.2288	0	0	26	0
SRR23143830	Eukaryota	Ascomycota	Lecanoromycetes	Umbilicariales	Umbilicariaceae	Umbilicaria	Umbilicaria vellea	273.043	67.6863	44	4	16	0
SRR14722253	Eukaryota	Ascomycota	Lecanoromycetes	Umbilicariales	Umbilicariaceae	Xylopsora_friesii	Xylopsora_friesii	218.737	39.2606	19	0	5	1
SRR14721957	Eukaryota	Ascomycota	Lichinomycetes	Lichinales	Lichinaceae	Ephebe	Ephebe solida	154.5	39.7155	54	1	7	0
SRR19097890	Eukaryota	Ascomycota	Lichinomycetes	Lichinales	Lichinaceae	Lichina	Lichina confinis	466.736	214.224	145	57	10	2
SRR19097879	Eukaryota	Ascomycota	Lichinomycetes	Lichinales	Lichinaceae	Phylliscum	Phylliscum demangeonii	446.717	162.61	173	24	2	3
SRR19097882	Eukaryota	Ascomycota	Lichinomycetes	Lichinales	Lichinaceae	Watsoniomyces	Watsoniomyces obsoletus	630.393	237.626	282	60	6	0
SRR1531569	Eukaryota	Ascomycota	Lichinomycetes	Lichinales	Peltulaceae	Peltula	Peltula cylindrica	138.391	75.3328	74	20	28	4
SRR19097889	Eukaryota	Ascomycota	Lichinomycetes	Lichinales	Peltulaceae	Peltula	Peltula sp. TS41687	376.656	84.4641	95	5	8	8
SRR19097891	Eukaryota	Ascomycota	Pezizomycotina	Vezdaeales	Vezdaeaceae	Vezdaea	Vezdaea aestivalis	1292.2	531.007	0	0	0	18
SRR19097881	Eukaryota	Ascomycota	Pezizomycotina	Vezdaeales	Vezdaeaceae	Vezdaea	Vezdaea acicularis	1063.92	349.129	146	32	29	13

## Sheet: BGC count per Mbp of total seq
Dataset 8, Table 3:BGC count per megabase pair of total sequence depth
Sample taxonomic information								BGC count per per Mbp of total sequence depth per superkingdom per fragmentation level
Sample_name	Superkingdom	Phylum	Class	Order	Family	Genus	Species	Bacterial_Fragmented	Bacterial_Complete	Fungal_Fragmented	Fungal_Complete
SRR1532720	Eukaryota	Ascomycota	Arthoniomycetes	Arthoniales	Arthoniaceae	Arthonia	Arthonia rubrocincta	0	0	0.144678	0.651049
SRR13685140	Eukaryota	Ascomycota	Arthoniomycetes	Arthoniales	Arthoniaceae	Arthonia	Arthonia susa	0	0	0.390017	0.0531842
SRR14722233	Eukaryota	Ascomycota	Arthoniomycetes	Arthoniales	Arthoniaceae	Arthonia	Arthonia ruana	0.0643232	0.00321616	0.0675394	0.019297
SRR14722222	Eukaryota	Ascomycota	Arthoniomycetes	Arthoniales	Arthoniaceae	Arthonia	Arthonia quintaria	0.04357	0	0.158437	0.00792183
SRR14722214	Eukaryota	Ascomycota	Arthoniomycetes	Arthoniales	Arthoniaceae	Arthonia	Arthonia anglica	0.12	0.00705883	0.12	0.0282353
SRR14722193	Eukaryota	Ascomycota	Arthoniomycetes	Arthoniales	Arthoniaceae	Arthonia	Arthonia susa	0	0	0.134723	0
SRR14722071	Eukaryota	Ascomycota	Arthoniomycetes	Arthoniales	Arthoniaceae	Arthonia	Arthonia cupressina	0.237177	0.0120598	0.0080399	0
SRR14721978	Eukaryota	Ascomycota	Arthoniomycetes	Arthoniales	Arthoniaceae	Arthonia	Arthonia rubella	0	0	0.0953185	0
SRR14722260	Eukaryota	Ascomycota	Arthoniomycetes	Arthoniales	Arthoniaceae	Arthonia	Arthonia sp	0	0	0.38997	0.0531777
SRR13685160	Eukaryota	Ascomycota	Arthoniomycetes	Arthoniales	Arthoniaceae	Arthothelium	Arthothelium ruanum	0.0636243	0.00334865	0.0602757	0.0267892
SRR14722172	Eukaryota	Ascomycota	Arthoniomycetes	Arthoniales	Chrysotrichaceae	Chrysothrix	Chrysothrix xanthina	0.0546864	0.00218746	0.028437	0
SRR14722092	Eukaryota	Ascomycota	Arthoniomycetes	Arthoniales	Chrysotrichaceae	Chrysothrix	Chrysothrix susquehannensis	0.0517266	0	0.0804636	0
SRR14721969	Eukaryota	Ascomycota	Arthoniomycetes	Arthoniales	Chrysotrichaceae	Chrysothrix	Chrysothrix onokoensis	0.0100449	0	0.0301347	0
SRR14722270	Eukaryota	Ascomycota	Arthoniomycetes	Arthoniales	Chrysotrichaceae	Chrysothrix	Chrysothrix xanthina	0	0	0.152375	0
SRR19097877	Eukaryota	Ascomycota	Arthoniomycetes	Arthoniales	Chrysotrichaceae	Chrysothrix	Chrysothrix sp. TS-e1954	0	0	0.123259	0.0369778
SRR19097874	Eukaryota	Ascomycota	Arthoniomycetes	Arthoniales	Lecanographaceae	Alyxoria	Alyxoria varia	0.384195	0.0599344	0.00922068	0.0122942
SRR14722143	Eukaryota	Ascomycota	Arthoniomycetes	Arthoniales	Lecanographaceae	Zwackhia	Zwackhia viridis	0.102273	0.00309917	0.0309917	0.00619834
SRR13685142	Eukaryota	Ascomycota	Arthoniomycetes	Arthoniales	Opegraphaceae	Opegrapha	Opegrapha vulgata	0.0690194	0	0.103529	0
SRR14722194	Eukaryota	Ascomycota	Arthoniomycetes	Arthoniales	Opegraphaceae	Opegrapha	Opegrapha vulgata	0.0339026	0	0.13561	0
SRR14721966	Eukaryota	Ascomycota	Arthoniomycetes	Arthoniales	Opegraphaceae	Opegrapha	Opegrapha moroziana	0.168187	0.0336374	0.190612	0.0336374
SRR19097867	Eukaryota	Ascomycota	Ascomycetes	Thelocarpales	Thelocarpaceae	Thelocarpon	Thelocarpon superellum	0.177282	0.0605787	0.0365254	0.00712691
SRR19097873	Eukaryota	Ascomycota	Ascomycetes	Thelocarpales	Thelocarpaceae	Thelocarpon	Thelocarpon impressellum	0.333227	0.0384916	0.0126472	0.00659856
SRR19097893	Eukaryota	Ascomycota	Candelariomycetes	Candelariales	Candelariaceae	Candelaria	Candelaria pacifica	0.103454	0.0137939	0.0494282	0.00229899
SRR19097870	Eukaryota	Ascomycota	Candelariomycetes	Candelariales	Candelariaceae	Candelina	Candelina submexicana	0.162733	0.0262472	0.00524944	0.0236225
SRR19097869	Eukaryota	Ascomycota	Candelariomycetes	Candelariales	Candelariaceae	Candelina	Candelina mexicana	0.359189	0.0193285	0.0161071	0
SRR19097878	Eukaryota	Ascomycota	Candelariomycetes	Candelariales	Pycnoraceae	Pycnora	Pycnora praestabilis	0.180872	0.0642571	0.021419	0.0142794
SRR19097894	Eukaryota	Ascomycota	Coniocybomycetes	Coniocybales	Coniocybaceae	Chaenotheca	Chaenotheca gracillima	0.342996	0	0.0418288	0.100389
SRR19097868	Eukaryota	Ascomycota	Coniocybomycetes	Coniocybales	Coniocybaceae	Sclerophora	Sclerophora amabilis	0.148527	0.0137525	0.101768	0.00550099
SRR14722276	Eukaryota	Ascomycota	Dothideomycetes	Mycosphaerellales	Cystocoleaceae	Cystocoleus	Cystocoleus ebeneus	0.224475	0.0863367	0	0
SRR14721933	Eukaryota	Ascomycota	Dothideomycetes	Trypetheliales	Trypetheliaceae	Bathelium	Bathelium carolinianum	0.0657434	0	0.289271	0.0525947
SRR19097884	Eukaryota	Ascomycota	Dothideomycetes	Trypetheliales	Trypetheliaceae	Bathelium	Bathelium mastoideum MAG TS-e1945	0.300434	0.0179364	0.0403569	0.183848
SRR19097883	Eukaryota	Ascomycota	Dothideomycetes	Trypetheliales	Trypetheliaceae	Bathelium	Bathelium mastoideum MAG TS-e1945	0.371249	0.0378825	0.0530355	0.333366
SRR19097885	Eukaryota	Ascomycota	Dothideomycetes	Trypetheliales	Trypetheliaceae	Bogoriella	Bogoriella megaspora	0.232062	0.0170098	0.0376645	0.00364495
SRR14722280	Eukaryota	Ascomycota	Dothideomycetes	Trypetheliales	Trypetheliaceae	Dictyomeridium	Dictyomeridium proponens	0	0	0.147727	0.0782084
SRR14722218	Eukaryota	Ascomycota	Dothideomycetes	Trypetheliales	Trypetheliaceae	Viridothelium	Viridothelium virens	0.124753	0.0095964	0.355067	0.0287892
SRR14722281	Eukaryota	Ascomycota	Dothideomycetes	Trypetheliales	Trypetheliaceae	Viridothelium	Viridothelium virens	0	0	0.208465	0.0463255
SRR14722135	Eukaryota	Ascomycota	Eurotiomycetes	Mycocaliciales	Mycocaliciaceae	Mycocalicium	Mycocalicium subtile	0.0139994	0.00279988	0.111995	0.0223991
SRR14722249	Eukaryota	Ascomycota	Eurotiomycetes	Pyrenulales	Pyrenulaceae	Anthracothecium	Anthracothecium nanum	0.0537373	0	0.308989	0.0268686
SRR14722196	Eukaryota	Ascomycota	Eurotiomycetes	Pyrenulales	Pyrenulaceae	Pyrenula	Pyrenula pseudobufonia	0	0	0.523632	0.0174544
SRR14722189	Eukaryota	Ascomycota	Eurotiomycetes	Pyrenulales	Pyrenulaceae	Pyrenula	Pyrenula leucostoma	0	0	0.383179	0
SRR14722061	Eukaryota	Ascomycota	Eurotiomycetes	Pyrenulales	Pyrenulaceae	Pyrenula	Pyrenula pseudobufonia	0.493042	0.00880433	0.316956	0.0176087
SRR14722048	Eukaryota	Ascomycota	Eurotiomycetes	Pyrenulales	Pyrenulaceae	Pyrenula	Pyrenula subelliptica	0.129943	0	0	0
SRR14722246	Eukaryota	Ascomycota	Eurotiomycetes	Pyrenulales	Pyrenulaceae	Pyrenula	Pyrenula santensis	0.0408433	0	0.398222	0.061265
SRR14721961	Eukaryota	Ascomycota	Eurotiomycetes	Verrucariales	Verrucariaceae	Dermatocarpon	Dermatocarpon muhlenbergii	0.0386639	0	0.025776	0
SRR14721937	Eukaryota	Ascomycota	Eurotiomycetes	Verrucariales	Verrucariaceae	Dermatocarpon	Dermatocarpon luridum	0.0688209	0	0.0917613	0.0114702
SRR1532957	Eukaryota	Ascomycota	Eurotiomycetes	Verrucariales	Verrucariaceae	Endocarpon	Endocarpon pallidulum	0	0	0.144678	0.651049
SAMN13290186	Eukaryota	Ascomycota	Eurotiomycetes	Verrucariales	Verrucariaceae	Endocarpon	Endocarpon pusillum	0	0	0.210679	0.474027
SRR14722287	Eukaryota	Ascomycota	Eurotiomycetes	Verrucariales	Verrucariaceae	Flakea	Flakea papillata	0.335808	0.019189	0	0
SRR14721924	Eukaryota	Ascomycota	Eurotiomycetes	Verrucariales	Verrucariaceae	Placidium	Placidium arboreum	0.132427	0.00662133	0.00662133	0
SRR14722308	Eukaryota	Ascomycota	Eurotiomycetes	Verrucariales	Verrucariaceae	Willeya	Willeya diffractella	0.037549	0	0.157706	0.0150196
SRR19097866	Eukaryota	Ascomycota	Geoglossomycetes	Geoglossales	Geoglossaceae	Geoglossum	Geoglossum umbratile	0.151696	0.0101131	0.00577891	0.00577891
SRR19097865	Eukaryota	Ascomycota	Geoglossomycetes	Geoglossales	Geoglossaceae	Geoglossum	Geoglossum simile	0.361053	0.1571	0.0165368	0
SRR19097892	Eukaryota	Ascomycota	Geoglossomycetes	Geoglossales	Geoglossaceae	Trichoglossum	Trichoglossum hirsutum	0.17696	0.125167	0.00215804	0.0172644
SRR1531163	Eukaryota	Ascomycota	Lecanoromycetes	Acarosporales	Acarosporaceae	Acarospora	Acarospora strigata	0	0	0.327659	0.910164
SRR12518884	Eukaryota	Ascomycota	Lecanoromycetes	Acarosporales	Acarosporaceae	Acarospora	Acarospora fuscata	0.128029	0.00853526	0.00853526	0
SRR14722098	Eukaryota	Ascomycota	Lecanoromycetes	Acarosporales	Acarosporaceae	Acarospora	Acarospora sinopica	0.20786	0.00649563	0.10393	0
SRR14722090	Eukaryota	Ascomycota	Lecanoromycetes	Acarosporales	Acarosporaceae	Acarospora	Acarospora sp. Tripp_6053_NY-2858381	0.216865	0.00556065	0.0834097	0.0222426
SRR18162839	Eukaryota	Ascomycota	Lecanoromycetes	Acarosporales	Acarosporaceae	Acarospora	Acarospora aff. strigata	0	0	0.0218644	0.0524745
SRR19097888	Eukaryota	Ascomycota	Lecanoromycetes	Acarosporales	Acarosporaceae	Caeruleum	Caeruleum heppii	0.235557	0.0442927	0.0211397	0.0120798
SRR19097875	Eukaryota	Ascomycota	Lecanoromycetes	Acarosporales	Acarosporaceae	Pleopsidium	Pleopsidium flavum	0	0	0.113262	0.00666246
SRR14722065	Eukaryota	Ascomycota	Lecanoromycetes	Acarosporales	Acarosporaceae	Polysporina	Polysporina simplex	0.0971786	0	0.267241	0.0121473
SRR14721929	Eukaryota	Ascomycota	Lecanoromycetes	Caliciales	Caliciaceae	Buellia	Buellia stillingiana	0.0541991	0	0.101623	0.0135498
SRR14722105	Eukaryota	Ascomycota	Lecanoromycetes	Caliciales	Caliciaceae	Buellia	Buellia spuria	0	0	0.295949	0.00688253
SRR14722083	Eukaryota	Ascomycota	Lecanoromycetes	Caliciales	Caliciaceae	Buellia	Buellia spuria	0.0381798	0	0.229079	0
SRR14721949	Eukaryota	Ascomycota	Lecanoromycetes	Caliciales	Caliciaceae	Buellia	Buellia spuria	0.0137974	0	0.386328	0.0689872
SRR14721926	Eukaryota	Ascomycota	Lecanoromycetes	Caliciales	Caliciaceae	Buellia	Buellia mamillana	0.02717	0	0.312455	0.013585
SRR14722278	Eukaryota	Ascomycota	Lecanoromycetes	Caliciales	Caliciaceae	Buellia	Buellia spuria	0.138235	0.00727553	0.152786	0.0218266
SRR14722024	Eukaryota	Ascomycota	Lecanoromycetes	Caliciales	Caliciaceae	Dermiscellum	Dermiscellum oulocheilum	0.0204464	0	0.224911	0.0204464
SRR14722167	Eukaryota	Ascomycota	Lecanoromycetes	Caliciales	Caliciaceae	Dimelaena	Dimelaena oreina	0.14969	0	0.12701	0.00907213
SRR9610078	Eukaryota	Ascomycota	Lecanoromycetes	Caliciales	Caliciaceae	Dirinaria	Dirinaria aegialita	0	0	0.154205	0
SRR9610076	Eukaryota	Ascomycota	Lecanoromycetes	Caliciales	Caliciaceae	Dirinaria	Dirinaria applanata	0	0	0.428496	0.0194771
SRR14721986	Eukaryota	Ascomycota	Lecanoromycetes	Caliciales	Caliciaceae	Dirinaria	Dirinaria frostii	0.0460617	0	0.660218	0.0307078
SRR14722234	Eukaryota	Ascomycota	Lecanoromycetes	Caliciales	Caliciaceae	Pyxine	Pyxine sorediata	0.306048	0.0226703	0.385394	0.0113351
SRR14721990	Eukaryota	Ascomycota	Lecanoromycetes	Caliciales	Caliciaceae	Pyxine	Pyxine sorediata	0.068456	0	0.225905	0.034228
SRR14722273	Eukaryota	Ascomycota	Lecanoromycetes	Caliciales	Physciaceae	Anaptychia	Anaptychia palmulata	0	0	0.400096	0
SRR14721938	Eukaryota	Ascomycota	Lecanoromycetes	Caliciales	Physciaceae	Anaptychia	Anaptychia palmulata	0.468504	0	0.0234252	0
ERR5059413	Eukaryota	Ascomycota	Lecanoromycetes	Caliciales	Physciaceae	Heterodermia	Heterodermia speciosa	0.128223	0.0192334	0.0120209	0.0208362
SRR13685124	Eukaryota	Ascomycota	Lecanoromycetes	Caliciales	Physciaceae	Heterodermia	Heterodermia albicans	0.0552033	0	0.193212	0.0207012
SRR13685145	Eukaryota	Ascomycota	Lecanoromycetes	Caliciales	Physciaceae	Heterodermia	Heterodermia appalachiensis	0.184527	0	0.200809	0.0108545
SRR13685161	Eukaryota	Ascomycota	Lecanoromycetes	Caliciales	Physciaceae	Heterodermia	Heterodermia casarettiana	0	0	0.573532	0
SRR13685176	Eukaryota	Ascomycota	Lecanoromycetes	Caliciales	Physciaceae	Heterodermia	Heterodermia echinata	0.0279326	0	0.297948	0
SRR14722262	Eukaryota	Ascomycota	Lecanoromycetes	Caliciales	Physciaceae	Heterodermia	Heterodermia langdoniana	0	0	0.430296	0.0138805
SRR14722144	Eukaryota	Ascomycota	Lecanoromycetes	Caliciales	Physciaceae	Heterodermia	Heterodermia appalachiensis	0.12183	0.00761439	0.163709	0.0114216
SRR14722138	Eukaryota	Ascomycota	Lecanoromycetes	Caliciales	Physciaceae	Heterodermia	Heterodermia speciosa	0.171939	0	0.312617	0.0781541
SRR14722133	Eukaryota	Ascomycota	Lecanoromycetes	Caliciales	Physciaceae	Heterodermia	Heterodermia hypoleuca	0.0558997	0.0279498	0.076862	0
SRR14722081	Eukaryota	Ascomycota	Lecanoromycetes	Caliciales	Physciaceae	Heterodermia	Heterodermia appalachiensis	0.213045	0	0.207583	0.0109254
SRR14722047	Eukaryota	Ascomycota	Lecanoromycetes	Caliciales	Physciaceae	Heterodermia	Heterodermia leucomelaena	0.0410613	0	0.385976	0
SRR14722005	Eukaryota	Ascomycota	Lecanoromycetes	Caliciales	Physciaceae	Heterodermia	Heterodermia neglecta	0	0	0.400744	0
SRR14721925	Eukaryota	Ascomycota	Lecanoromycetes	Caliciales	Physciaceae	Heterodermia	Heterodermia speciosa	0.0107594	0	0.462655	0.0430377
SRR14722316	Eukaryota	Ascomycota	Lecanoromycetes	Caliciales	Physciaceae	Heterodermia	Heterodermia echinata	0.0279338	0	0.297961	0
SRR14722305	Eukaryota	Ascomycota	Lecanoromycetes	Caliciales	Physciaceae	Heterodermia	Heterodermia langdoniana	0.050146	0.00557178	0.200584	0.0111436
SRR14722266	Eukaryota	Ascomycota	Lecanoromycetes	Caliciales	Physciaceae	Heterodermia	Heterodermia obscurata	0.0686477	0	0.350866	0
SRR14722256	Eukaryota	Ascomycota	Lecanoromycetes	Caliciales	Physciaceae	Heterodermia	Heterodermia crocea	0	0	0.229936	0.0062145
SRR18162827	Eukaryota	Ascomycota	Lecanoromycetes	Caliciales	Physciaceae	Heterodermia	Heterodermia speciosa	0	0	0.096384	0
SRR12518694	Eukaryota	Ascomycota	Lecanoromycetes	Caliciales	Physciaceae	Phaeophyscia	Phaeophyscia orbicularis	0.0485724	0	0.230719	0
SRR14722141	Eukaryota	Ascomycota	Lecanoromycetes	Caliciales	Physciaceae	Phaeophyscia	Phaeophyscia squarrosa	0.026581	0	0.0708827	0.0147672
SRR14722054	Eukaryota	Ascomycota	Lecanoromycetes	Caliciales	Physciaceae	Phaeophyscia	Phaeophyscia rubropulchra	0.349479	0	0.14316	0
SRR14722036	Eukaryota	Ascomycota	Lecanoromycetes	Caliciales	Physciaceae	Phaeophyscia	Phaeophyscia hispidula	0.0222113	0	0.377592	0.033317
SRR14721967	Eukaryota	Ascomycota	Lecanoromycetes	Caliciales	Physciaceae	Phaeophyscia	Phaeophyscia adiastola	0.0264159	0	0.0858515	0
SRR14721931	Eukaryota	Ascomycota	Lecanoromycetes	Caliciales	Physciaceae	Phaeophyscia	Phaeophyscia rubropulchra	0.0431324	0	0.215662	0
SRR1532736	Eukaryota	Ascomycota	Lecanoromycetes	Caliciales	Physciaceae	Physcia	Physcia stellaris	0.0236567	0	0.0502704	0
SRR12240183	Eukaryota	Ascomycota	Lecanoromycetes	Caliciales	Physciaceae	Physcia	Physcia biziana	0.282685	0.00565369	0.135689	0.073498
SRR17413110	Eukaryota	Ascomycota	Lecanoromycetes	Caliciales	Physciaceae	Physcia	Physcia caesia	0.0849667	0.0149941	0.174931	0.00999608
SRR14722017	Eukaryota	Ascomycota	Lecanoromycetes	Caliciales	Physciaceae	Polyblastidium	Polyblastidium squamulosum	0.0109363	0	0.328088	0.0328088
ERR9935909	Eukaryota	Ascomycota	Lecanoromycetes	Caliciales	Physciaceae	Rinodina	Rinodina moziana var. moziana	0.146663	0.0270763	0	0
SRR14722206	Eukaryota	Ascomycota	Lecanoromycetes	Caliciales	Physciaceae	Rinodina	Rinodina adirondackii	0	0	0.183141	0
SRR14722045	Eukaryota	Ascomycota	Lecanoromycetes	Caliciales	Physciaceae	Rinodina	Rinodina ascociscana	0.00526557	0	0.0105311	0
SRR14722043	Eukaryota	Ascomycota	Lecanoromycetes	Caliciales	Physciaceae	Rinodina	Rinodina tephraspis	0.103141	0	0.0257852	0
SRR14721991	Eukaryota	Ascomycota	Lecanoromycetes	Caliciales	Physciaceae	Rinodina	Rinodina dolichospora	0	0	0.182612	0
SRR14722303	Eukaryota	Ascomycota	Lecanoromycetes	Caliciales	Physciaceae	Rinodina	Rinodina brauniana	0.0536989	0	0.208083	0.00671237
SRR1531493	Eukaryota	Ascomycota	Lecanoromycetes	Graphidales	Graphidaceae	Graphis	Graphis scripta	0	0	0.43274	0.324555
SRR13685158	Eukaryota	Ascomycota	Lecanoromycetes	Gyalectales	Phlyctidaceae	Phlyctis	Phlyctis boliviensis	0	0	0.333129	0.0128127
SRR14722217	Eukaryota	Ascomycota	Lecanoromycetes	Gyalectales	Phlyctidaceae	Phlyctis	Phlyctis boliviensis	0	0	0.32878	0.0126454
SRR14722037	Eukaryota	Ascomycota	Lecanoromycetes	Gyalectales	Phlyctidaceae	Phlyctis	Phlyctis speirea	0	0	0.171271	0.0367008
SRR14722313	Eukaryota	Ascomycota	Lecanoromycetes	Gyalectales	Phlyctidaceae	Phlyctis	Phlyctis petraea	0.0290125	0	0.391669	0
SRR14722311	Eukaryota	Ascomycota	Lecanoromycetes	Gyalectales	Phlyctidaceae	Phlyctis	Phlyctis boliviensis	0	0	0.579987	0
SRR14721971	Eukaryota	Ascomycota	Lecanoromycetes	Gyalectales	Trichotheliaceae	Porina	Porina heterospora	0.0301636	0	0.407209	0
SRR14722125	Eukaryota	Ascomycota	Lecanoromycetes	Hymeneliales	Hymeneliaceae	Ionaspis	Ionaspis alba	0.0969656	0.0132226	0.0220376	0
SRR14721959	Eukaryota	Ascomycota	Lecanoromycetes	Hymeneliales	Hymeneliaceae	Ionaspis	Ionaspis lacustris	0	0	0.213332	0.0711106
SRR14722327	Eukaryota	Ascomycota	Lecanoromycetes	Lecanorales	Catillariaceae	Catillaria	Catillaria lenticularis	0.0492532	0.00820886	0.0902975	0.0246266
SRR7346457	Eukaryota	Ascomycota	Lecanoromycetes	Lecanorales	Cetradoniaceae	Cetradonia	Cetradonia linearis	0.0306645	0	0.040886	0.00511075
SRR7346458	Eukaryota	Ascomycota	Lecanoromycetes	Lecanorales	Cetradoniaceae	Cetradonia	Cetradonia linearis	0.0122572	0	0.0735433	0
SRR7346455	Eukaryota	Ascomycota	Lecanoromycetes	Lecanorales	Cetradoniaceae	Cetradonia	Cetradonia linearis	0	0	0.105288	0
SRR7346456	Eukaryota	Ascomycota	Lecanoromycetes	Lecanorales	Cetradoniaceae	Cetradonia	Cetradonia linearis	0	0	0.115761	0
SRR7346459	Eukaryota	Ascomycota	Lecanoromycetes	Lecanorales	Cetradoniaceae	Cetradonia	Cetradonia linearis	0	0	0.211101	0
SRR7346460	Eukaryota	Ascomycota	Lecanoromycetes	Lecanorales	Cetradoniaceae	Cetradonia	Cetradonia linearis	0	0	0.0453952	0
SRR7346467	Eukaryota	Ascomycota	Lecanoromycetes	Lecanorales	Cetradoniaceae	Cetradonia	Cetradonia linearis	0	0	0.113399	0
SRR7346468	Eukaryota	Ascomycota	Lecanoromycetes	Lecanorales	Cetradoniaceae	Cetradonia	Cetradonia linearis	0	0	0.0622368	0
SRR7346465	Eukaryota	Ascomycota	Lecanoromycetes	Lecanorales	Cetradoniaceae	Cetradonia	Cetradonia linearis	0	0	0.032269	0
SRR7346466	Eukaryota	Ascomycota	Lecanoromycetes	Lecanorales	Cetradoniaceae	Cetradonia	Cetradonia linearis	0	0	0	0
SRR7346472	Eukaryota	Ascomycota	Lecanoromycetes	Lecanorales	Cetradoniaceae	Cetradonia	Cetradonia linearis	0	0	0.0134529	0
SRR7346479	Eukaryota	Ascomycota	Lecanoromycetes	Lecanorales	Cetradoniaceae	Cetradonia	Cetradonia linearis	0	0	0	0
ERR3588817	Eukaryota	Ascomycota	Lecanoromycetes	Lecanorales	Cladoniaceae	Cladonia	Cladonia stellaris	0.00963875	0	0.202414	0.0578325
ERR3588818	Eukaryota	Ascomycota	Lecanoromycetes	Lecanorales	Cladoniaceae	Cladonia	Cladonia uncialis subsp. biuncialis	0.0195293	0	0.165999	0.0683526
ERR3588819	Eukaryota	Ascomycota	Lecanoromycetes	Lecanorales	Cladoniaceae	Cladonia	Cladonia rangiferina subsp. rangiferina	0.0172472	0	0.163848	0.112107
ERR3588820	Eukaryota	Ascomycota	Lecanoromycetes	Lecanorales	Cladoniaceae	Cladonia	Cladonia mitis	0	0	0.325013	0.0758363
ERR3588821	Eukaryota	Ascomycota	Lecanoromycetes	Lecanorales	Cladoniaceae	Cladonia	Cladonia arbuscula	0	0	0.260425	0.0153191
ERR3588822	Eukaryota	Ascomycota	Lecanoromycetes	Lecanorales	Cladoniaceae	Cladonia	Cladonia rangiferina subsp. rangiferina	0.00747242	0	0.149448	0.0747242
ERR4179389	Eukaryota	Ascomycota	Lecanoromycetes	Lecanorales	Cladoniaceae	Cladonia	Cladonia furcata	0.103663	0.00792326	0.0204684	0.00198082
SRR9278453	Eukaryota	Ascomycota	Lecanoromycetes	Lecanorales	Cladoniaceae	Cladonia	Cladonia uncialis	0	0	0.39793	0.212229
SRR13685172	Eukaryota	Ascomycota	Lecanoromycetes	Lecanorales	Cladoniaceae	Cladonia	Cladonia caroliniana	0.161863	0	0.269772	0.0323727
SRR13685169	Eukaryota	Ascomycota	Lecanoromycetes	Lecanorales	Cladoniaceae	Cladonia	Cladonia furcata	0.0557777	0	0.230083	0.0209166
SRR14721952	Eukaryota	Ascomycota	Lecanoromycetes	Lecanorales	Cladoniaceae	Cladonia	Cladonia ochrochlora	0.0428782	0	0.12387	0.0142927
SRR14722250	Eukaryota	Ascomycota	Lecanoromycetes	Lecanorales	Cladoniaceae	Cladonia	Cladonia coniocraea	0	0	0.311106	0
SRR14722171	Eukaryota	Ascomycota	Lecanoromycetes	Lecanorales	Cladoniaceae	Cladonia	Cladonia uncialis	0.0140894	0	0.112715	0.0493129
SRR14722170	Eukaryota	Ascomycota	Lecanoromycetes	Lecanorales	Cladoniaceae	Cladonia	Cladonia rangiferina	0.280956	0.00877988	0.105359	0.0219497
SRR14722150	Eukaryota	Ascomycota	Lecanoromycetes	Lecanorales	Cladoniaceae	Cladonia	Cladonia arbuscula	0.162961	0.0135801	0.0916656	0.0135801
SRR14722121	Eukaryota	Ascomycota	Lecanoromycetes	Lecanorales	Cladoniaceae	Cladonia	Cladonia macilenta	0.0191263	0	0.172137	0.0318772
SRR14722119	Eukaryota	Ascomycota	Lecanoromycetes	Lecanorales	Cladoniaceae	Cladonia	Cladonia grayi	0.0225827	0	0.0993639	0.00903308
SRR14722117	Eukaryota	Ascomycota	Lecanoromycetes	Lecanorales	Cladoniaceae	Cladonia	Cladonia mateocyatha	0.0411579	0.00411579	0.0658526	0.0288105
SRR14722103	Eukaryota	Ascomycota	Lecanoromycetes	Lecanorales	Cladoniaceae	Cladonia	Cladonia coccifera	0.0253472	0	0.253472	0.0168982
SRR14722101	Eukaryota	Ascomycota	Lecanoromycetes	Lecanorales	Cladoniaceae	Cladonia	Cladonia strepsilis	0.157872	0.013728	0.116688	0
SRR14722099	Eukaryota	Ascomycota	Lecanoromycetes	Lecanorales	Cladoniaceae	Cladonia	Cladonia pyxidata	0	0	0.36499	0.0152079
SRR14722088	Eukaryota	Ascomycota	Lecanoromycetes	Lecanorales	Cladoniaceae	Cladonia	Cladonia uncialis	0.432598	0.0161719	0.0687305	0.0283008
SRR14722087	Eukaryota	Ascomycota	Lecanoromycetes	Lecanorales	Cladoniaceae	Cladonia	Cladonia stipitata	0.0749689	0	0.11995	0.00499793
SRR14722084	Eukaryota	Ascomycota	Lecanoromycetes	Lecanorales	Cladoniaceae	Cladonia	Cladonia squamosa	0.0392756	0	0.129048	0.0168324
SRR14722082	Eukaryota	Ascomycota	Lecanoromycetes	Lecanorales	Cladoniaceae	Cladonia	Cladonia mateocyatha	0.0643722	0	0.141619	0.00643722
SRR14722080	Eukaryota	Ascomycota	Lecanoromycetes	Lecanorales	Cladoniaceae	Cladonia	Cladonia didyma	0.0127517	0	0.182774	0.00425057
SRR14722057	Eukaryota	Ascomycota	Lecanoromycetes	Lecanorales	Cladoniaceae	Cladonia	Cladonia squamosa	0.0162245	0	0.270408	0.00540815
SRR14722009	Eukaryota	Ascomycota	Lecanoromycetes	Lecanorales	Cladoniaceae	Cladonia	Cladonia apodocarpa	0	0	0.386571	0.0154629
SRR14721965	Eukaryota	Ascomycota	Lecanoromycetes	Lecanorales	Cladoniaceae	Cladonia	Cladonia perforata	0	0	0.231745	0.0257495
SRR14721939	Eukaryota	Ascomycota	Lecanoromycetes	Lecanorales	Cladoniaceae	Cladonia	Cladonia polycarpoides	0.0983198	0	0.176976	0
SRR14721936	Eukaryota	Ascomycota	Lecanoromycetes	Lecanorales	Cladoniaceae	Cladonia	Cladonia peziziformis	0.0665067	0	0.254942	0
SRR14722319	Eukaryota	Ascomycota	Lecanoromycetes	Lecanorales	Cladoniaceae	Cladonia	Cladonia furcata	0.0080223	0	0.280781	0.0160446
SRR14722301	Eukaryota	Ascomycota	Lecanoromycetes	Lecanorales	Cladoniaceae	Cladonia	Cladonia leporina	0.166908	0.00667632	0.173584	0.020029
SRR14722299	Eukaryota	Ascomycota	Lecanoromycetes	Lecanorales	Cladoniaceae	Cladonia	Cladonia squamosa	0.132253	0	0.132253	0.012023
SRR14722298	Eukaryota	Ascomycota	Lecanoromycetes	Lecanorales	Cladoniaceae	Cladonia	Cladonia subtenuis	0.306523	0.00625557	0.131367	0.0125111
SRR14722296	Eukaryota	Ascomycota	Lecanoromycetes	Lecanorales	Cladoniaceae	Cladonia	Cladonia ravenelii	0.0464745	0	0.0755211	0.00580932
SRR14722294	Eukaryota	Ascomycota	Lecanoromycetes	Lecanorales	Cladoniaceae	Cladonia	Cladonia caroliniana	0.151032	0	0.269699	0.0323639
SRR14722293	Eukaryota	Ascomycota	Lecanoromycetes	Lecanorales	Cladoniaceae	Cladonia	Cladonia subtenuis	0.175999	0	0.134094	0.0251427
SRR14722292	Eukaryota	Ascomycota	Lecanoromycetes	Lecanorales	Cladoniaceae	Cladonia	Cladonia rangiferina	0.0731234	0	0.229816	0.0626772
SRR14722290	Eukaryota	Ascomycota	Lecanoromycetes	Lecanorales	Cladoniaceae	Cladonia	Cladonia robbinsii	0.162783	0	0.186038	0.0155032
SRR14722277	Eukaryota	Ascomycota	Lecanoromycetes	Lecanorales	Cladoniaceae	Cladonia	Cladonia furcata	0.0557788	0	0.230088	0.0209171
SRR14722269	Eukaryota	Ascomycota	Lecanoromycetes	Lecanorales	Cladoniaceae	Cladonia	Cladonia didyma	0.19365	0.0113912	0.159476	0
SRR15568763	Eukaryota	Ascomycota	Lecanoromycetes	Lecanorales	Cladoniaceae	Cladonia	Cladonia arbuscula	0.00871793	0	0.183077	0.0871793
SRR15568738	Eukaryota	Ascomycota	Lecanoromycetes	Lecanorales	Cladoniaceae	Cladonia	Cladonia stellaris	0.0984036	0.00656024	0.124645	0.0721626
SRR16304115	Eukaryota	Ascomycota	Lecanoromycetes	Lecanorales	Cladoniaceae	Cladonia	Cladonia rangiferina	0.236077	0.061127	0.0210783	0.0526957
SRR16304114	Eukaryota	Ascomycota	Lecanoromycetes	Lecanorales	Cladoniaceae	Cladonia	Cladonia rangiferina	0.165373	0.0396896	0.0198448	0.0551244
SRR16304103	Eukaryota	Ascomycota	Lecanoromycetes	Lecanorales	Cladoniaceae	Cladonia	Cladonia rangiferina	0.364396	0.0751567	0.0364396	0.0318847
SRR16304092	Eukaryota	Ascomycota	Lecanoromycetes	Lecanorales	Cladoniaceae	Cladonia	Cladonia rangiferina	0.132005	0.036104	0.0293345	0
SRR16304081	Eukaryota	Ascomycota	Lecanoromycetes	Lecanorales	Cladoniaceae	Cladonia	Cladonia rangiferina	0.185387	0.0264839	0.102625	0
SRR16304070	Eukaryota	Ascomycota	Lecanoromycetes	Lecanorales	Cladoniaceae	Cladonia	Cladonia rangiferina	0.37224	0.0340118	0.0283431	0.0340118
SRR16304068	Eukaryota	Ascomycota	Lecanoromycetes	Lecanorales	Cladoniaceae	Cladonia	Cladonia rangiferina	0.247075	0.0303017	0.0396253	0.046618
SRR16304067	Eukaryota	Ascomycota	Lecanoromycetes	Lecanorales	Cladoniaceae	Cladonia	Cladonia stygia	0.230093	0.0244038	0.0278901	0.0366057
SRR16304066	Eukaryota	Ascomycota	Lecanoromycetes	Lecanorales	Cladoniaceae	Cladonia	Cladonia stygia	0.264829	0.0271211	0.0414793	0.0239304
SRR16304065	Eukaryota	Ascomycota	Lecanoromycetes	Lecanorales	Cladoniaceae	Cladonia	Cladonia stygia	0.288325	0.0411893	0.03035	0.0433572
SRR16304113	Eukaryota	Ascomycota	Lecanoromycetes	Lecanorales	Cladoniaceae	Cladonia	Cladonia rangiferina	0.376552	0.0506474	0.0308288	0
SRR16304112	Eukaryota	Ascomycota	Lecanoromycetes	Lecanorales	Cladoniaceae	Cladonia	Cladonia submitis	0.289559	0.100232	0.0417633	0.0445475
SRR16304111	Eukaryota	Ascomycota	Lecanoromycetes	Lecanorales	Cladoniaceae	Cladonia	Cladonia submitis	0.234501	0.0275393	0.0200286	0.017525
SRR16304110	Eukaryota	Ascomycota	Lecanoromycetes	Lecanorales	Cladoniaceae	Cladonia	Cladonia submitis	0.127115	0.0108955	0.0163433	0.0363184
SRR16304109	Eukaryota	Ascomycota	Lecanoromycetes	Lecanorales	Cladoniaceae	Cladonia	Cladonia submitis	0.19962	0.0269757	0.0237386	0.0334499
SRR16304108	Eukaryota	Ascomycota	Lecanoromycetes	Lecanorales	Cladoniaceae	Cladonia	Cladonia arbuscula	0.0906159	0.0133259	0.0266517	0.0586338
SRR16304107	Eukaryota	Ascomycota	Lecanoromycetes	Lecanorales	Cladoniaceae	Cladonia	Cladonia submitis	0.216084	0.127376	0.0250203	0.0614133
SRR16304106	Eukaryota	Ascomycota	Lecanoromycetes	Lecanorales	Cladoniaceae	Cladonia	Cladonia submitis	0.210919	0.0147643	0.0358562	0.0464022
SRR16304105	Eukaryota	Ascomycota	Lecanoromycetes	Lecanorales	Cladoniaceae	Cladonia	Cladonia submitis	0.119662	0.00386007	0.059831	0.0386007
SRR16304104	Eukaryota	Ascomycota	Lecanoromycetes	Lecanorales	Cladoniaceae	Cladonia	Cladonia submitis	0.170194	0.0302568	0.041603	0.121027
SRR16304102	Eukaryota	Ascomycota	Lecanoromycetes	Lecanorales	Cladoniaceae	Cladonia	Cladonia submitis	0.212423	0.0309784	0.0398294	0.128339
SRR16304101	Eukaryota	Ascomycota	Lecanoromycetes	Lecanorales	Cladoniaceae	Cladonia	Cladonia submitis	0.191673	0.0220314	0.0110157	0.0308439
SRR16304100	Eukaryota	Ascomycota	Lecanoromycetes	Lecanorales	Cladoniaceae	Cladonia	Cladonia rangiferina	0.0915617	0.0121408	0.00505866	0.0101173
SRR16304099	Eukaryota	Ascomycota	Lecanoromycetes	Lecanorales	Cladoniaceae	Cladonia	Cladonia rangiferina	0.107379	0.00785699	0.00785699	0.018333
SRR16304098	Eukaryota	Ascomycota	Lecanoromycetes	Lecanorales	Cladoniaceae	Cladonia	Cladonia rangiferina	0.108554	0.00688021	0.00688021	0.0168183
SRR16304097	Eukaryota	Ascomycota	Lecanoromycetes	Lecanorales	Cladoniaceae	Cladonia	Cladonia rangiferina	0.27566	0.106309	0.00865302	0.0395567
SRR16304096	Eukaryota	Ascomycota	Lecanoromycetes	Lecanorales	Cladoniaceae	Cladonia	Cladonia rangiferina	0.19562	0.0291004	0.0105085	0.0194003
SRR16304095	Eukaryota	Ascomycota	Lecanoromycetes	Lecanorales	Cladoniaceae	Cladonia	Cladonia rangiferina	0.443665	0.036243	0.00749856	0.031244
SRR16304094	Eukaryota	Ascomycota	Lecanoromycetes	Lecanorales	Cladoniaceae	Cladonia	Cladonia rangiferina	0.289735	0.0323086	0.014591	0.0218865
SRR16304093	Eukaryota	Ascomycota	Lecanoromycetes	Lecanorales	Cladoniaceae	Cladonia	Cladonia rangiferina	0.14605	0.0368813	0.0088515	0.0457328
SRR16304091	Eukaryota	Ascomycota	Lecanoromycetes	Lecanorales	Cladoniaceae	Cladonia	Cladonia rangiferina	0.204507	0.0463034	0.0289396	0.0424448
SRR16304090	Eukaryota	Ascomycota	Lecanoromycetes	Lecanorales	Cladoniaceae	Cladonia	Cladonia rangiferina	0.175719	0.0367322	0.0168769	0.0218408
SRR16304089	Eukaryota	Ascomycota	Lecanoromycetes	Lecanorales	Cladoniaceae	Cladonia	Cladonia rangiferina	0.29907	0.022543	0.0105201	0.0345659
SRR16304088	Eukaryota	Ascomycota	Lecanoromycetes	Lecanorales	Cladoniaceae	Cladonia	Cladonia rangiferina	0.167221	0.0178585	0.022729	0.100657
SRR16304087	Eukaryota	Ascomycota	Lecanoromycetes	Lecanorales	Cladoniaceae	Cladonia	Cladonia rangiferina	0.335297	0.0353925	0.0130393	0.0502946
SRR16304086	Eukaryota	Ascomycota	Lecanoromycetes	Lecanorales	Cladoniaceae	Cladonia	Cladonia submitis	0.17135	0.0102298	0.033247	0.0690514
SRR16304085	Eukaryota	Ascomycota	Lecanoromycetes	Lecanorales	Cladoniaceae	Cladonia	Cladonia rangiferina	0.165148	0.00712869	0.010693	0.0320791
SRR16304084	Eukaryota	Ascomycota	Lecanoromycetes	Lecanorales	Cladoniaceae	Cladonia	Cladonia rangiferina	0.227443	0.0191307	0.0255076	0.070146
SRR16304083	Eukaryota	Ascomycota	Lecanoromycetes	Lecanorales	Cladoniaceae	Cladonia	Cladonia rangiferina	0.140526	0.00484571	0.0218057	0.0242285
SRR16304082	Eukaryota	Ascomycota	Lecanoromycetes	Lecanorales	Cladoniaceae	Cladonia	Cladonia rangiferina	0.336385	0.0591788	0.00778668	0.0451628
SRR16304080	Eukaryota	Ascomycota	Lecanoromycetes	Lecanorales	Cladoniaceae	Cladonia	Cladonia rangiferina	0.398383	0.0526435	0.0256104	0.0369927
SRR16304079	Eukaryota	Ascomycota	Lecanoromycetes	Lecanorales	Cladoniaceae	Cladonia	Cladonia rangiferina	0.466195	0.0894863	0.0173199	0.0303099
SRR16304078	Eukaryota	Ascomycota	Lecanoromycetes	Lecanorales	Cladoniaceae	Cladonia	Cladonia subtenuis	0.309695	0.0301092	0.0236573	0.0344106
SRR16304077	Eukaryota	Ascomycota	Lecanoromycetes	Lecanorales	Cladoniaceae	Cladonia	Cladonia submitis	0.165638	0.0124229	0.0331276	0.0372686
SRR16304076	Eukaryota	Ascomycota	Lecanoromycetes	Lecanorales	Cladoniaceae	Cladonia	Cladonia arbuscula	0.216698	0.0387916	0.037454	0.00401293
SRR16304075	Eukaryota	Ascomycota	Lecanoromycetes	Lecanorales	Cladoniaceae	Cladonia	Cladonia rangiferina	0.25201	0.020619	0.032074	0.0011455
SRR16304074	Eukaryota	Ascomycota	Lecanoromycetes	Lecanorales	Cladoniaceae	Cladonia	Cladonia rangiferina	0.379905	0.0522144	0.0234065	0.0270075
SRR16304073	Eukaryota	Ascomycota	Lecanoromycetes	Lecanorales	Cladoniaceae	Cladonia	Cladonia oricola	0.0860788	0	0.0397287	0.0629038
SRR16304072	Eukaryota	Ascomycota	Lecanoromycetes	Lecanorales	Cladoniaceae	Cladonia	Cladonia oricola	0.126218	0	0.0465015	0.146148
SRR16304071	Eukaryota	Ascomycota	Lecanoromycetes	Lecanorales	Cladoniaceae	Cladonia	Cladonia submitis	0.217334	0.0232105	0.0232105	0.0137153
SRR16304069	Eukaryota	Ascomycota	Lecanoromycetes	Lecanorales	Cladoniaceae	Cladonia	Cladonia submitis	0.122228	0.0431392	0.0172557	0.0330734
SRR24412705	Eukaryota	Ascomycota	Lecanoromycetes	Lecanorales	Cladoniaceae	Cladonia	Cladonia perforata	0	0	0.184396	0.0614653
SRR24412693	Eukaryota	Ascomycota	Lecanoromycetes	Lecanorales	Cladoniaceae	Cladonia	Cladonia perforata	0.0109729	0	0.109729	0.0987558
SRR24412692	Eukaryota	Ascomycota	Lecanoromycetes	Lecanorales	Cladoniaceae	Cladonia	Cladonia perforata	0	0	0.110619	0.0804501
SRR24412691	Eukaryota	Ascomycota	Lecanoromycetes	Lecanorales	Cladoniaceae	Cladonia	Cladonia perforata	0	0	0.0493141	0
SRR24412690	Eukaryota	Ascomycota	Lecanoromycetes	Lecanorales	Cladoniaceae	Cladonia	Cladonia perforata	0	0	0.196311	0
SRR24412689	Eukaryota	Ascomycota	Lecanoromycetes	Lecanorales	Cladoniaceae	Cladonia	Cladonia perforata	0	0	0.165613	0.0509578
SRR24412688	Eukaryota	Ascomycota	Lecanoromycetes	Lecanorales	Cladoniaceae	Cladonia	Cladonia perforata	0.032687	0	0.152539	0.0544783
SRR24412687	Eukaryota	Ascomycota	Lecanoromycetes	Lecanorales	Cladoniaceae	Cladonia	Cladonia perforata	0.00970539	0	0.106759	0.0582323
SRR24412686	Eukaryota	Ascomycota	Lecanoromycetes	Lecanorales	Cladoniaceae	Cladonia	Cladonia perforata	0.10563	0	0.114433	0.0704201
SRR24412703	Eukaryota	Ascomycota	Lecanoromycetes	Lecanorales	Cladoniaceae	Cladonia	Cladonia perforata	0	0	0.120479	0.0766684
SRR24412702	Eukaryota	Ascomycota	Lecanoromycetes	Lecanorales	Cladoniaceae	Cladonia	Cladonia perforata	0	0	0.160599	0.0214132
SRR24412701	Eukaryota	Ascomycota	Lecanoromycetes	Lecanorales	Cladoniaceae	Cladonia	Cladonia perforata	0	0	0.142193	0.0656273
SRR24412700	Eukaryota	Ascomycota	Lecanoromycetes	Lecanorales	Cladoniaceae	Cladonia	Cladonia perforata	0	0	0.148398	0
SRR24412699	Eukaryota	Ascomycota	Lecanoromycetes	Lecanorales	Cladoniaceae	Cladonia	Cladonia perforata	0	0	0.190813	0.0318022
SRR24412698	Eukaryota	Ascomycota	Lecanoromycetes	Lecanorales	Cladoniaceae	Cladonia	Cladonia leporina	0.039331	0	0.117993	0.147491
SRR24412697	Eukaryota	Ascomycota	Lecanoromycetes	Lecanorales	Cladoniaceae	Cladonia	Cladonia perforata	0	0	0.208315	0.0130197
SRR24412696	Eukaryota	Ascomycota	Lecanoromycetes	Lecanorales	Cladoniaceae	Cladonia	Cladonia perforata	0	0	0.125313	0.0447547
SRR24412695	Eukaryota	Ascomycota	Lecanoromycetes	Lecanorales	Cladoniaceae	Cladonia	Cladonia perforata	0.00953497	0	0.143025	0.0476749
SRR24412694	Eukaryota	Ascomycota	Lecanoromycetes	Lecanorales	Cladoniaceae	Cladonia	Cladonia perforata	0	0	0.225779	0
SRR9610073	Eukaryota	Ascomycota	Lecanoromycetes	Lecanorales	Lecanoraceae	Lecanora	Lecanora perplexa	0.189211	0.0827797	0.0236513	0
SRR13685153	Eukaryota	Ascomycota	Lecanoromycetes	Lecanorales	Lecanoraceae	Lecanora	Lecanora cinereofusca	0	0	0.244686	0
SRR14722232	Eukaryota	Ascomycota	Lecanoromycetes	Lecanorales	Lecanoraceae	Lecanora	Lecanora rugosella	0.121119	0	0.0767084	0
SRR14722231	Eukaryota	Ascomycota	Lecanoromycetes	Lecanorales	Lecanoraceae	Lecanora	Lecanora masana	0.16328	0.0154037	0.0739379	0.00924224
SRR14722198	Eukaryota	Ascomycota	Lecanoromycetes	Lecanorales	Lecanoraceae	Lecanora	Lecanora cinereofusca	0.0125554	0	0.188332	0
SRR14722184	Eukaryota	Ascomycota	Lecanoromycetes	Lecanorales	Lecanoraceae	Lecanora	Lecanora hybocarpa	0.0110044	0	0.0990392	0.0220087
SRR14722158	Eukaryota	Ascomycota	Lecanoromycetes	Lecanorales	Lecanoraceae	Lecanora	Lecanora albella	0.109334	0	0.0643139	0.0032157
SRR14722154	Eukaryota	Ascomycota	Lecanoromycetes	Lecanorales	Lecanoraceae	Lecanora	Lecanora strobilina	0.0771557	0.0181543	0.15885	0.00453857
SRR14722078	Eukaryota	Ascomycota	Lecanoromycetes	Lecanorales	Lecanoraceae	Lecanora	Lecanora oreinoides	0.198704	0.0309095	0.0927285	0.0176626
SRR14722033	Eukaryota	Ascomycota	Lecanoromycetes	Lecanorales	Lecanoraceae	Lecanora	Lecanora pseudistera	0.015835	0	0.66507	0.015835
SRR14721987	Eukaryota	Ascomycota	Lecanoromycetes	Lecanorales	Lecanoraceae	Lecanora	Lecanora subimmergens	0.0978504	0	0.28132	0.0122313
SRR14722309	Eukaryota	Ascomycota	Lecanoromycetes	Lecanorales	Lecanoraceae	Lecanora	Lecanora markjohnstonii	0.109247	0	0.184355	0.00682796
SRR17413119	Eukaryota	Ascomycota	Lecanoromycetes	Lecanorales	Lecanoraceae	Lecanora	Lecanora bermudensis	0.0250346	0	0.200277	0.37552
SRR17413118	Eukaryota	Ascomycota	Lecanoromycetes	Lecanorales	Lecanoraceae	Lecanora	Lecanora cadubriae	0	0	0.0402953	0.221624
SRR17413107	Eukaryota	Ascomycota	Lecanoromycetes	Lecanorales	Lecanoraceae	Lecanora	Lecanora carpinea	0.0264106	0.0264106	0.118848	0.0396159
SRR17413104	Eukaryota	Ascomycota	Lecanoromycetes	Lecanorales	Lecanoraceae	Lecanora	Lecanora intumescens	0.15049	0.0623983	0.0917622	0.0256934
SRR17413103	Eukaryota	Ascomycota	Lecanoromycetes	Lecanorales	Lecanoraceae	Lecanora	Lecanora polytropa	0.0361674	0	0.14467	0.307423
SRR17413102	Eukaryota	Ascomycota	Lecanoromycetes	Lecanorales	Lecanoraceae	Lecanora	Lecanora pseudargentata	0	0	0	0.545883
SRR17413101	Eukaryota	Ascomycota	Lecanoromycetes	Lecanorales	Lecanoraceae	Lecanora	Lecanora rupicola	0	0	0.0425662	0
SRR17413099	Eukaryota	Ascomycota	Lecanoromycetes	Lecanorales	Lecanoraceae	Lecanora	Lecanora subintricata	0	0	0.127128	0.572077
SRR17413098	Eukaryota	Ascomycota	Lecanoromycetes	Lecanorales	Lecanoraceae	Lecanora	Lecanora subintricata	0	0	0.12224	0.458401
SRR17413117	Eukaryota	Ascomycota	Lecanoromycetes	Lecanorales	Lecanoraceae	Lecanora	Lecanora subintricata	0.196913	0.217641	0.217641	0.0103638
SRR17413116	Eukaryota	Ascomycota	Lecanoromycetes	Lecanorales	Lecanoraceae	Lecanora	Lecanora subintricata	0.0676389	0.0636602	0.0358088	0
SRR17413115	Eukaryota	Ascomycota	Lecanoromycetes	Lecanorales	Lecanoraceae	Lecanora	Lecanora subintricata	0	0	0.315362	0.286693
SRR17413114	Eukaryota	Ascomycota	Lecanoromycetes	Lecanorales	Lecanoraceae	Lecanora	Lecanora subsaligna	0	0	0.00906483	0.000697295
SRR17413113	Eukaryota	Ascomycota	Lecanoromycetes	Lecanorales	Lecanoraceae	Lecanora	Lecanora varia	0.0260705	0	0.234635	0.0130353
SRR18643619	Eukaryota	Ascomycota	Lecanoromycetes	Lecanorales	Lecanoraceae	Lecanora	Lecanora polytropa	0.0598233	0	0.299117	0.0239293
SRR18643620	Eukaryota	Ascomycota	Lecanoromycetes	Lecanorales	Lecanoraceae	Lecanora	Lecanora polytropa	0.0188445	0	0.226134	0.0188445
SRR18643610	Eukaryota	Ascomycota	Lecanoromycetes	Lecanorales	Lecanoraceae	Lecanora	Lecanora polytropa	0	0	0.264381	0.0600865
SRR18643608	Eukaryota	Ascomycota	Lecanoromycetes	Lecanorales	Lecanoraceae	Lecanora	Lecanora polytropa	0.0615064	0	0.174268	0.0922596
SRR18643638	Eukaryota	Ascomycota	Lecanoromycetes	Lecanorales	Lecanoraceae	Lecanora	Lecanora polytropa	0	0	0.157209	0.0884301
SRR18643637	Eukaryota	Ascomycota	Lecanoromycetes	Lecanorales	Lecanoraceae	Lecanora	Lecanora polytropa	0	0	0.0496748	0
SRR18643636	Eukaryota	Ascomycota	Lecanoromycetes	Lecanorales	Lecanoraceae	Lecanora	Lecanora polytropa	0	0	0.267023	0.101723
SRR18643634	Eukaryota	Ascomycota	Lecanoromycetes	Lecanorales	Lecanoraceae	Lecanora	Lecanora polytropa	0	0	0.183002	0.0861186
SRR18643612	Eukaryota	Ascomycota	Lecanoromycetes	Lecanorales	Lecanoraceae	Lecanora	Lecanora polytropa	0	0	0.296049	0.0123354
SRR18643611	Eukaryota	Ascomycota	Lecanoromycetes	Lecanorales	Lecanoraceae	Lecanora	Lecanora polytropa	0.0129404	0	0.207047	0.0905828
SRR18643609	Eukaryota	Ascomycota	Lecanoromycetes	Lecanorales	Lecanoraceae	Lecanora	Lecanora polytropa	0	0	0.320332	0.0492818
SRR18643635	Eukaryota	Ascomycota	Lecanoromycetes	Lecanorales	Lecanoraceae	Lecanora	Lecanora polytropa	0	0	0.351173	0.04052
SRR18643613	Eukaryota	Ascomycota	Lecanoromycetes	Lecanorales	Lecanoraceae	Lecanora	Lecanora polytropa	0.0377727	0	0.201454	0.163682
SRR18643628	Eukaryota	Ascomycota	Lecanoromycetes	Lecanorales	Lecanoraceae	Lecanora	Lecanora polytropa	0	0	0.169522	0.221682
SRR18643625	Eukaryota	Ascomycota	Lecanoromycetes	Lecanorales	Lecanoraceae	Lecanora	Lecanora polytropa	0	0	0.26004	0.0904487
SRR18643621	Eukaryota	Ascomycota	Lecanoromycetes	Lecanorales	Lecanoraceae	Lecanora	Lecanora polytropa	0.0156701	0	0.297731	0.235051
SRR18643632	Eukaryota	Ascomycota	Lecanoromycetes	Lecanorales	Lecanoraceae	Lecanora	Lecanora polytropa	0.023177	0	0.162239	0.127474
SRR18643629	Eukaryota	Ascomycota	Lecanoromycetes	Lecanorales	Lecanoraceae	Lecanora	Lecanora polytropa	0	0	0.226848	0.0504107
SRR18643627	Eukaryota	Ascomycota	Lecanoromycetes	Lecanorales	Lecanoraceae	Lecanora	Lecanora polytropa	0.0210187	0	0.31528	0.0105093
SRR18643623	Eukaryota	Ascomycota	Lecanoromycetes	Lecanorales	Lecanoraceae	Lecanora	Lecanora polytropa	0.0880416	0	0.330156	0.0220104
SRR18643622	Eukaryota	Ascomycota	Lecanoromycetes	Lecanorales	Lecanoraceae	Lecanora	Lecanora polytropa	0	0	0.345162	0.0668056
SRR18643630	Eukaryota	Ascomycota	Lecanoromycetes	Lecanorales	Lecanoraceae	Lecanora	Lecanora polytropa	0	0	0.189396	0
SRR18643639	Eukaryota	Ascomycota	Lecanoromycetes	Lecanorales	Lecanoraceae	Lecanora	Lecanora polytropa	0	0	0.35458	0.106374
SRR18643640	Eukaryota	Ascomycota	Lecanoromycetes	Lecanorales	Lecanoraceae	Lecanora	Lecanora polytropa	0	0	0.291682	0.0937548
SRR18643624	Eukaryota	Ascomycota	Lecanoromycetes	Lecanorales	Lecanoraceae	Lecanora	Lecanora polytropa	0	0	0.221917	0.0798903
SRR18643626	Eukaryota	Ascomycota	Lecanoromycetes	Lecanorales	Lecanoraceae	Lecanora	Lecanora polytropa	0.0460674	0	0.207303	0.103652
SRR18643633	Eukaryota	Ascomycota	Lecanoromycetes	Lecanorales	Lecanoraceae	Lecanora	Lecanora polytropa	0	0	0.191479	0.261108
SRR18643617	Eukaryota	Ascomycota	Lecanoromycetes	Lecanorales	Lecanoraceae	Lecanora	Lecanora polytropa	0	0	0.406249	0
SRR18643618	Eukaryota	Ascomycota	Lecanoromycetes	Lecanorales	Lecanoraceae	Lecanora	Lecanora polytropa	0.0715755	0	0.32209	0
SRR18643616	Eukaryota	Ascomycota	Lecanoromycetes	Lecanorales	Lecanoraceae	Lecanora	Lecanora polytropa	0.147233	0.0245388	0.282197	0.0245388
SRR18643615	Eukaryota	Ascomycota	Lecanoromycetes	Lecanorales	Lecanoraceae	Lecanora	Lecanora polytropa	0	0	0.261744	0.130872
SRR18643614	Eukaryota	Ascomycota	Lecanoromycetes	Lecanorales	Lecanoraceae	Lecanora	Lecanora polytropa	0.0389169	0	0.246474	0.0778338
SRR14722128	Eukaryota	Ascomycota	Lecanoromycetes	Lecanorales	Lecanoraceae	Lecidella	Lecidella sp. Lendemer_46226_NY-2606722	0.129009	0	0.0464431	0.00258017
SRR17413112	Eukaryota	Ascomycota	Lecanoromycetes	Lecanorales	Lecanoraceae	Lecidella	Lecidella elaeochroma	0	0	0.230245	0.106267
SRR17413111	Eukaryota	Ascomycota	Lecanoromycetes	Lecanorales	Lecanoraceae	Myriolecis	Myriolecis dispersa	0.0384007	0.00960017	0.172803	0.0864015
SRR10277319	Eukaryota	Ascomycota	Lecanoromycetes	Lecanorales	Lecanoraceae	Protoparmeliopsis	Protoparmeliopsis peltata	0.141105	0.0235175	0.0235175	0.141105
SRR17413109	Eukaryota	Ascomycota	Lecanoromycetes	Lecanorales	Lecanoraceae	Protoparmeliopsis	Protoparmeliopsis muralis	0	0	0.353298	0.400405
SRR10277389	Eukaryota	Ascomycota	Lecanoromycetes	Lecanorales	Lecanoraceae	Rhizoplaca	Rhizoplaca haydenii	0.00978745	0	0.244686	0.0489372
SRR10277388	Eukaryota	Ascomycota	Lecanoromycetes	Lecanorales	Lecanoraceae	Rhizoplaca	Rhizoplaca arbuscula	0	0	0.224753	0.00899011
SRR10277377	Eukaryota	Ascomycota	Lecanoromycetes	Lecanorales	Lecanoraceae	Rhizoplaca	Rhizoplaca arbuscula	0	0	0.219646	0.0175717
SRR10277366	Eukaryota	Ascomycota	Lecanoromycetes	Lecanorales	Lecanoraceae	Rhizoplaca	Rhizoplaca haydenii	0	0	0.281186	0.0484803
SRR10277355	Eukaryota	Ascomycota	Lecanoromycetes	Lecanorales	Lecanoraceae	Rhizoplaca	Rhizoplaca haydenii	0	0	0.260531	0.0501021
SRR10277344	Eukaryota	Ascomycota	Lecanoromycetes	Lecanorales	Lecanoraceae	Rhizoplaca	Rhizoplaca arbuscula	0	0	0.251166	0
SRR10277333	Eukaryota	Ascomycota	Lecanoromycetes	Lecanorales	Lecanoraceae	Rhizoplaca	Rhizoplaca arbuscula	0	0	0.469306	0
SRR10277322	Eukaryota	Ascomycota	Lecanoromycetes	Lecanorales	Lecanoraceae	Rhizoplaca	Rhizoplaca haydenii	0.0253336	0	0.236447	0.0591117
SRR10277317	Eukaryota	Ascomycota	Lecanoromycetes	Lecanorales	Lecanoraceae	Rhizoplaca	Rhizoplaca haydenii	0.0090878	0	0.272634	0.0636146
SRR10277316	Eukaryota	Ascomycota	Lecanoromycetes	Lecanorales	Lecanoraceae	Rhizoplaca	Rhizoplaca haydenii	0	0	0.280971	0.0561942
SRR10277387	Eukaryota	Ascomycota	Lecanoromycetes	Lecanorales	Lecanoraceae	Rhizoplaca	Rhizoplaca haydenii	0	0	0.28434	0.0550335
SRR10277386	Eukaryota	Ascomycota	Lecanoromycetes	Lecanorales	Lecanoraceae	Rhizoplaca	Rhizoplaca arbuscula	0	0	0.217944	0.0261533
SRR10277385	Eukaryota	Ascomycota	Lecanoromycetes	Lecanorales	Lecanoraceae	Rhizoplaca	Rhizoplaca haydenii	0	0	0.254254	0.0508508
SRR10277384	Eukaryota	Ascomycota	Lecanoromycetes	Lecanorales	Lecanoraceae	Rhizoplaca	Rhizoplaca idahoensis	0.119469	0.0380128	0.119469	0.0488737
SRR10277383	Eukaryota	Ascomycota	Lecanoromycetes	Lecanorales	Lecanoraceae	Rhizoplaca	Rhizoplaca arbuscula	0.073682	0.0552615	0.423671	0.0552615
SRR10277382	Eukaryota	Ascomycota	Lecanoromycetes	Lecanorales	Lecanoraceae	Rhizoplaca	Rhizoplaca arbuscula	0.070125	0.0525938	0.561	0.0350625
SRR10277381	Eukaryota	Ascomycota	Lecanoromycetes	Lecanorales	Lecanoraceae	Rhizoplaca	Rhizoplaca arbuscula	0	0	0.267331	0
SRR10277380	Eukaryota	Ascomycota	Lecanoromycetes	Lecanorales	Lecanoraceae	Rhizoplaca	Rhizoplaca arbuscula	0	0	0.118786	0.00913742
SRR10277379	Eukaryota	Ascomycota	Lecanoromycetes	Lecanorales	Lecanoraceae	Rhizoplaca	Rhizoplaca arbuscula	0	0	0.236487	0.0175176
SRR10277378	Eukaryota	Ascomycota	Lecanoromycetes	Lecanorales	Lecanoraceae	Rhizoplaca	Rhizoplaca arbuscula	0	0	0.26233	0.0271375
SRR10277376	Eukaryota	Ascomycota	Lecanoromycetes	Lecanorales	Lecanoraceae	Rhizoplaca	Rhizoplaca arbuscula	0	0	0.249628	0.0267459
SRR10277375	Eukaryota	Ascomycota	Lecanoromycetes	Lecanorales	Lecanoraceae	Rhizoplaca	Rhizoplaca polymorpha	0.0813418	0	0.528722	0.0610063
SRR10277374	Eukaryota	Ascomycota	Lecanoromycetes	Lecanorales	Lecanoraceae	Rhizoplaca	Rhizoplaca sp. 715f	0.181408	0.0746973	0.298789	0.0320131
SRR10277373	Eukaryota	Ascomycota	Lecanoromycetes	Lecanorales	Lecanoraceae	Rhizoplaca	Rhizoplaca haydenii	0.150109	0.0692811	0.300218	0
SRR10277372	Eukaryota	Ascomycota	Lecanoromycetes	Lecanorales	Lecanoraceae	Rhizoplaca	Rhizoplaca haydenii	0.0871734	0.0469395	0.120702	0
SRR10277371	Eukaryota	Ascomycota	Lecanoromycetes	Lecanorales	Lecanoraceae	Rhizoplaca	Rhizoplaca haydenii	0.0166345	0	0.232883	0.0582206
SRR10277370	Eukaryota	Ascomycota	Lecanoromycetes	Lecanorales	Lecanoraceae	Rhizoplaca	Rhizoplaca haydenii	0.0313172	0	0.203562	0.0548051
SRR10277369	Eukaryota	Ascomycota	Lecanoromycetes	Lecanorales	Lecanoraceae	Rhizoplaca	Rhizoplaca arbuscula	0	0	0.23268	0.0178985
SRR10277368	Eukaryota	Ascomycota	Lecanoromycetes	Lecanorales	Lecanoraceae	Rhizoplaca	Rhizoplaca cf. idahoensis	0	0	0.238873	0.0298591
SRR10277367	Eukaryota	Ascomycota	Lecanoromycetes	Lecanorales	Lecanoraceae	Rhizoplaca	Rhizoplaca haydenii	0.016504	0	0.231056	0.04126
SRR10277365	Eukaryota	Ascomycota	Lecanoromycetes	Lecanorales	Lecanoraceae	Rhizoplaca	Rhizoplaca haydenii	0	0	0.257912	0.0368446
SRR10277364	Eukaryota	Ascomycota	Lecanoromycetes	Lecanorales	Lecanoraceae	Rhizoplaca	Rhizoplaca arbuscula	0	0	0.411555	0.0242091
SRR10277363	Eukaryota	Ascomycota	Lecanoromycetes	Lecanorales	Lecanoraceae	Rhizoplaca	Rhizoplaca haydenii	0	0	0.218804	0.0475662
SRR10277362	Eukaryota	Ascomycota	Lecanoromycetes	Lecanorales	Lecanoraceae	Rhizoplaca	Rhizoplaca cf. idahoensis	0.095707	0.00245402	0.18896	0.00736207
SRR10277361	Eukaryota	Ascomycota	Lecanoromycetes	Lecanorales	Lecanoraceae	Rhizoplaca	Rhizoplaca cf. idahoensis	0.161621	0	0.209156	0.0095071
SRR10277360	Eukaryota	Ascomycota	Lecanoromycetes	Lecanorales	Lecanoraceae	Rhizoplaca	Rhizoplaca melanophthalma subsp. crispa	0.0187572	0	0.168815	0.0750289
SRR10277359	Eukaryota	Ascomycota	Lecanoromycetes	Lecanorales	Lecanoraceae	Rhizoplaca	Rhizoplaca melanophthalma subsp. crispa	0.00935942	0	0.177829	0.0842348
SRR10277358	Eukaryota	Ascomycota	Lecanoromycetes	Lecanorales	Lecanoraceae	Rhizoplaca	Rhizoplaca melanophthalma	0.131334	0.0547227	0.306447	0.0328336
SRR10277357	Eukaryota	Ascomycota	Lecanoromycetes	Lecanorales	Lecanoraceae	Rhizoplaca	Rhizoplaca melanophthalma	0.0478331	0	0.478331	0.0637774
SRR10277356	Eukaryota	Ascomycota	Lecanoromycetes	Lecanorales	Lecanoraceae	Rhizoplaca	Rhizoplaca melanophthalma	0.195772	0	0.288996	0.0559347
SRR10277354	Eukaryota	Ascomycota	Lecanoromycetes	Lecanorales	Lecanoraceae	Rhizoplaca	Rhizoplaca melanophthalma	0.235396	0.0470793	0.254228	0.065911
SRR10277353	Eukaryota	Ascomycota	Lecanoromycetes	Lecanorales	Lecanoraceae	Rhizoplaca	Rhizoplaca melanophthalma	0.318795	0.0265663	0.221385	0
SRR10277352	Eukaryota	Ascomycota	Lecanoromycetes	Lecanorales	Lecanoraceae	Rhizoplaca	Rhizoplaca melanophthalma	0	0	0.276802	0.309367
SRR10277351	Eukaryota	Ascomycota	Lecanoromycetes	Lecanorales	Lecanoraceae	Rhizoplaca	Rhizoplaca cf. porteri	0	0	0.256579	0.116627
SRR10277350	Eukaryota	Ascomycota	Lecanoromycetes	Lecanorales	Lecanoraceae	Rhizoplaca	Rhizoplaca cf. porteri	0.0647383	0	0.186123	0.0728306
SRR10277349	Eukaryota	Ascomycota	Lecanoromycetes	Lecanorales	Lecanoraceae	Rhizoplaca	Rhizoplaca novomexicana	0.146248	0	0.09924	0.0887937
SRR10277348	Eukaryota	Ascomycota	Lecanoromycetes	Lecanorales	Lecanoraceae	Rhizoplaca	Rhizoplaca occulta	0.217331	0.0144887	0.34773	0.0724437
SRR10277347	Eukaryota	Ascomycota	Lecanoromycetes	Lecanorales	Lecanoraceae	Rhizoplaca	Rhizoplaca occulta	0.275648	0.0626473	0.275648	0.0751767
SRR10277346	Eukaryota	Ascomycota	Lecanoromycetes	Lecanorales	Lecanoraceae	Rhizoplaca	Rhizoplaca parilis	0.193367	0	0.467303	0.0805694
SRR10277345	Eukaryota	Ascomycota	Lecanoromycetes	Lecanorales	Lecanoraceae	Rhizoplaca	Rhizoplaca parilis	0.148285	0.0463391	0.259499	0.0370713
SRR10277343	Eukaryota	Ascomycota	Lecanoromycetes	Lecanorales	Lecanoraceae	Rhizoplaca	Rhizoplaca parilis	0.419281	0.0419281	0.20964	0.0838562
SRR10277342	Eukaryota	Ascomycota	Lecanoromycetes	Lecanorales	Lecanoraceae	Rhizoplaca	Rhizoplaca parilis	0.135901	0.0453004	0.347303	0.0906008
SRR10277340	Eukaryota	Ascomycota	Lecanoromycetes	Lecanorales	Lecanoraceae	Rhizoplaca	Rhizoplaca polymorpha	0.366707	0.0174622	0.148429	0.0611178
SRR10277339	Eukaryota	Ascomycota	Lecanoromycetes	Lecanorales	Lecanoraceae	Rhizoplaca	Rhizoplaca polymorpha	0.106712	0.0194022	0.17462	0.0776087
SRR10277338	Eukaryota	Ascomycota	Lecanoromycetes	Lecanorales	Lecanoraceae	Rhizoplaca	Rhizoplaca polymorpha	0.0293203	0.00977343	0.166148	0.117281
SRR10277337	Eukaryota	Ascomycota	Lecanoromycetes	Lecanorales	Lecanoraceae	Rhizoplaca	Rhizoplaca polymorpha	0.285464	0.0317182	0.3489	0
SRR10277336	Eukaryota	Ascomycota	Lecanoromycetes	Lecanorales	Lecanoraceae	Rhizoplaca	Rhizoplaca porteri	0.040245	0.0301838	0.181103	0.110674
SRR10277335	Eukaryota	Ascomycota	Lecanoromycetes	Lecanorales	Lecanoraceae	Rhizoplaca	Rhizoplaca porteri	0.069666	0	0.189093	0.069666
SRR10277334	Eukaryota	Ascomycota	Lecanoromycetes	Lecanorales	Lecanoraceae	Rhizoplaca	Rhizoplaca porteri	0.100952	0	0.319683	0.151429
SRR10277332	Eukaryota	Ascomycota	Lecanoromycetes	Lecanorales	Lecanoraceae	Rhizoplaca	Rhizoplaca porteri	0.0452308	0	0.260077	0.0904615
SRR10277331	Eukaryota	Ascomycota	Lecanoromycetes	Lecanorales	Lecanoraceae	Rhizoplaca	Rhizoplaca porteri	0.0781618	0	0.245651	0.0893277
SRR10277330	Eukaryota	Ascomycota	Lecanoromycetes	Lecanorales	Lecanoraceae	Rhizoplaca	Rhizoplaca idahoensis	0.217232	0.0231098	0.115549	0.0415976
SRR10277329	Eukaryota	Ascomycota	Lecanoromycetes	Lecanorales	Lecanoraceae	Rhizoplaca	Rhizoplaca arbuscula	0.0799678	0.0218094	0.174475	0.0436188
SRR10277328	Eukaryota	Ascomycota	Lecanoromycetes	Lecanorales	Lecanoraceae	Rhizoplaca	Rhizoplaca melanophthalma subsp. cerebriformis	0.0789493	0.0303651	0.127534	0.0668033
SRR10277327	Eukaryota	Ascomycota	Lecanoromycetes	Lecanorales	Lecanoraceae	Rhizoplaca	Rhizoplaca shushanii	0.212535	0	0.655317	0.0354226
SRR10277326	Eukaryota	Ascomycota	Lecanoromycetes	Lecanorales	Lecanoraceae	Rhizoplaca	Rhizoplaca shushanii	0.0182232	0	0.273348	0.045558
SRR10277325	Eukaryota	Ascomycota	Lecanoromycetes	Lecanorales	Lecanoraceae	Rhizoplaca	Rhizoplaca shushanii	0.0254818	0	0.23783	0.0339758
SRR10277324	Eukaryota	Ascomycota	Lecanoromycetes	Lecanorales	Lecanoraceae	Rhizoplaca	Rhizoplaca shushanii	0.0235987	0	0.778758	0.141592
SRR10277323	Eukaryota	Ascomycota	Lecanoromycetes	Lecanorales	Lecanoraceae	Rhizoplaca	Rhizoplaca shushanii	0.107383	0	0.198246	0.0495615
SRR10277321	Eukaryota	Ascomycota	Lecanoromycetes	Lecanorales	Lecanoraceae	Rhizoplaca	Rhizoplaca cf. porteri	0.195633	0	0.315187	0.021737
SRR10277320	Eukaryota	Ascomycota	Lecanoromycetes	Lecanorales	Lecanoraceae	Rhizoplaca	Rhizoplaca cf. porteri	0.121661	0	0.202768	0.0567751
SRR10277318	Eukaryota	Ascomycota	Lecanoromycetes	Lecanorales	Lecanoraceae	Rhizoplaca	Rhizoplaca subdiscrepans	0.285616	0.0338508	0.0423136	0.0338508
SRR19308508	Eukaryota	Ascomycota	Lecanoromycetes	Lecanorales	Lecanoraceae	Rhizoplaca	Rhizoplaca sp. SL-2022a	0	0	0.491543	0.0364106
SRR14722042	Eukaryota	Ascomycota	Lecanoromycetes	Lecanorales	Lecanoraceae	Scoliciosporum	Scoliciosporum umbrinum	0.154214	0.0162331	0.105515	0
SRR14722079	Eukaryota	Ascomycota	Lecanoromycetes	Lecanorales	Lecanoraceae	Xanthosyne	Xanthosyne varians	0	0	0	0
SRR14721944	Eukaryota	Ascomycota	Lecanoromycetes	Lecanorales	Lecanoraceae	Xanthosyne	Xanthosyne varians	0.0703216	0	0.133611	0
SRR18162832	Eukaryota	Ascomycota	Lecanoromycetes	Lecanorales	Lecanorales incertae sedis	Puttea	Puttea exsequens	0.374173	0.0441571	0.0151064	0.0220785
SRR14722225	Eukaryota	Ascomycota	Lecanoromycetes	Lecanorales	Lopadiaceae	Lopadium	Lopadium disciforme	0.0312251	0	0.218576	0
SRR14722152	Eukaryota	Ascomycota	Lecanoromycetes	Lecanorales	Micareaceae	Micarea	Micarea neostipitata	0.0415627	0	0.0799283	0.00319713
SRR14722226	Eukaryota	Ascomycota	Lecanoromycetes	Lecanorales	Mycoblastaceae	Mycoblastus	Mycoblastus sanguinarioides	0.0458934	0	0.160627	0
SRR18162807	Eukaryota	Ascomycota	Lecanoromycetes	Lecanorales	Mycoblastaceae	Mycoblastus	Mycoblastus sanguinarius	0.130492	0.0228361	0.104394	0.0750331
ERR5055676	Eukaryota	Ascomycota	Lecanoromycetes	Lecanorales	Parmeliaceae	Alectoria	Alectoria fallacina	0.039564	0.0039564	0.0514332	0.0712153
SRR13685131	Eukaryota	Ascomycota	Lecanoromycetes	Lecanorales	Parmeliaceae	Alectoria	Alectoria fallacina	0.0553516	0.0237221	0.18187	0.00790737
SRR14722132	Eukaryota	Ascomycota	Lecanoromycetes	Lecanorales	Parmeliaceae	Anzia	Anzia colpodes	0.0555819	0.00794027	0.123074	0.00397014
SRR14722259	Eukaryota	Ascomycota	Lecanoromycetes	Lecanorales	Parmeliaceae	Anzia	Anzia ornata	0.0960792	0.0160132	0.360297	0
SRR14722118	Eukaryota	Ascomycota	Lecanoromycetes	Lecanorales	Parmeliaceae	Bryoria	Bryoria tenuis	0.17183	0.061368	0.454123	0
SRR14722295	Eukaryota	Ascomycota	Lecanoromycetes	Lecanorales	Parmeliaceae	Bryoria	Bryoria bicolor	0.0629648	0	0.377789	0.012593
SRR14722205	Eukaryota	Ascomycota	Lecanoromycetes	Lecanorales	Parmeliaceae	Bryoria	Bryoria nadvornikiana	0	0	0.581699	0
SRR14721942	Eukaryota	Ascomycota	Lecanoromycetes	Lecanorales	Parmeliaceae	Bulbothrix	Bulbothrix scortella	0	0	0.57156	0.071445
SRR14722027	Eukaryota	Ascomycota	Lecanoromycetes	Lecanorales	Parmeliaceae	Cetraria	Cetraria aurescens	0.00875245	0	0.227564	0.00875245
SRR14722006	Eukaryota	Ascomycota	Lecanoromycetes	Lecanorales	Parmeliaceae	Cetrelia	Cetrelia olivetorum	0	0	0.551216	0
SRR14722004	Eukaryota	Ascomycota	Lecanoromycetes	Lecanorales	Parmeliaceae	Cetrelia	Cetrelia chicitae	0	0	0.742027	0
SRR14721927	Eukaryota	Ascomycota	Lecanoromycetes	Lecanorales	Parmeliaceae	Crespoa	Crespoa crozalsiana	0	0	0.453243	0.0394125
SAMN07318404	Eukaryota	Ascomycota	Lecanoromycetes	Lecanorales	Parmeliaceae	Evernia	Evernia prunastri	0	0	0.761911	0.491556
SRR5808930	Eukaryota	Ascomycota	Lecanoromycetes	Lecanorales	Parmeliaceae	Evernia	Evernia prunastri	0.174125	0.0128981	0.27731	0.0644906
SRR13125477	Eukaryota	Ascomycota	Lecanoromycetes	Lecanorales	Parmeliaceae	Everniopsis	Everniopsis trulla	0.150572	0.0340001	0.0582859	0.194286
SRR14722106	Eukaryota	Ascomycota	Lecanoromycetes	Lecanorales	Parmeliaceae	Flavoparmelia	Flavoparmelia baltimorensis	0.133442	0	0.322101	0.00920289
SRR14721992	Eukaryota	Ascomycota	Lecanoromycetes	Lecanorales	Parmeliaceae	Flavoparmelia	Flavoparmelia baltimorensis	0.0154514	0	0.494444	0
SRR14722038	Eukaryota	Ascomycota	Lecanoromycetes	Lecanorales	Parmeliaceae	Flavopunctelia	Flavopunctelia flaventior	0.0217916	0	0.399512	0.0363193
SRR13685168	Eukaryota	Ascomycota	Lecanoromycetes	Lecanorales	Parmeliaceae	Hypogymnia	Hypogymnia vittata	0.166971	0	0.210061	0.0215447
SRR14722162	Eukaryota	Ascomycota	Lecanoromycetes	Lecanorales	Parmeliaceae	Hypogymnia	Hypogymnia incurvoides	0.0618501	0	0.176035	0
SRR14721996	Eukaryota	Ascomycota	Lecanoromycetes	Lecanorales	Parmeliaceae	Hypogymnia	Hypogymnia vittata	0.166973	0	0.210063	0.0215449
SRR14722284	Eukaryota	Ascomycota	Lecanoromycetes	Lecanorales	Parmeliaceae	Hypogymnia	Hypogymnia krogiae	0.0545517	0	0.37277	0
SRR14722219	Eukaryota	Ascomycota	Lecanoromycetes	Lecanorales	Parmeliaceae	Hypotrachyna	Hypotrachyna appalachensis	0.0336456	0	0.119629	0
SRR14721974	Eukaryota	Ascomycota	Lecanoromycetes	Lecanorales	Parmeliaceae	Hypotrachyna	Hypotrachyna catawbiensis	0.0371471	0	0.082549	0.0082549
SRR14722014	Eukaryota	Ascomycota	Lecanoromycetes	Lecanorales	Parmeliaceae	Hypotrachyna	Hypotrachyna minarum	0	0	0.33352	0.00952914
SRR14722002	Eukaryota	Ascomycota	Lecanoromycetes	Lecanorales	Parmeliaceae	Hypotrachyna	Hypotrachyna lividescens	0	0	0.582017	0.0138575
SRR14722302	Eukaryota	Ascomycota	Lecanoromycetes	Lecanorales	Parmeliaceae	Hypotrachyna	Hypotrachyna osseoalba	0	0	0.540856	0.012019
ERR5059418	Eukaryota	Ascomycota	Lecanoromycetes	Lecanorales	Parmeliaceae	Imshaugia	Imshaugia aleurites	0.198305	0.0941109	0.0436943	0.033611
SRR13685167	Eukaryota	Ascomycota	Lecanoromycetes	Lecanorales	Parmeliaceae	Imshaugia	Imshaugia aleurites	0.0510021	0.0127505	0.159381	0
SRR14721985	Eukaryota	Ascomycota	Lecanoromycetes	Lecanorales	Parmeliaceae	Imshaugia	Imshaugia aleurites	0.0510018	0.0127505	0.159381	0
SRR7232212	Eukaryota	Ascomycota	Lecanoromycetes	Lecanorales	Parmeliaceae	Letharia	Letharia cf. rugosa	0	0	0.151024	0.0604097
SRR7232211	Eukaryota	Ascomycota	Lecanoromycetes	Lecanorales	Parmeliaceae	Letharia	Letharia vulpina	0.0472366	0	0.14171	0.0708549
SRR7232214	Eukaryota	Ascomycota	Lecanoromycetes	Lecanorales	Parmeliaceae	Letharia	Letharia lupina	0	0	0.211292	0.0364296
SRR14722156	Eukaryota	Ascomycota	Lecanoromycetes	Lecanorales	Parmeliaceae	Melanelia	Melanelia stygia	0.266753	0.00550007	0.220003	0.0082501
SRR14722124	Eukaryota	Ascomycota	Lecanoromycetes	Lecanorales	Parmeliaceae	Melanelia	Melanelia culbersonii	0.0726293	0.00660266	0.191477	0.0132053
SRR14722173	Eukaryota	Ascomycota	Lecanoromycetes	Lecanorales	Parmeliaceae	Melanohalea	Melanohalea halei	0.0637663	0.00303649	0.12146	0
SRR13685163	Eukaryota	Ascomycota	Lecanoromycetes	Lecanorales	Parmeliaceae	Menegazzia	Menegazzia subsimilis	0	0	0.1342	0
SRR14722328	Eukaryota	Ascomycota	Lecanoromycetes	Lecanorales	Parmeliaceae	Menegazzia	Menegazzia subsimilis	0	0	0.270158	0
SRR14721950	Eukaryota	Ascomycota	Lecanoromycetes	Lecanorales	Parmeliaceae	Myelochroa	Myelochroa obsessa	0.146914	0	0.0979426	0.0139918
SRR14722063	Eukaryota	Ascomycota	Lecanoromycetes	Lecanorales	Parmeliaceae	Parmelia	Parmelia squarrosa	0.00383735	0	0.218729	0.00383735
SRR13685179	Eukaryota	Ascomycota	Lecanoromycetes	Lecanorales	Parmeliaceae	Parmotrema	Parmotrema cetratum	0.0311798	0	0.268146	0
SRR13685178	Eukaryota	Ascomycota	Lecanoromycetes	Lecanorales	Parmeliaceae	Parmotrema	Parmotrema internexum	0.0367331	0	0.374678	0
SRR13685166	Eukaryota	Ascomycota	Lecanoromycetes	Lecanorales	Parmeliaceae	Parmotrema	Parmotrema stuppeum	0.0538518	0	0.167539	0.00299177
SRR13685128	Eukaryota	Ascomycota	Lecanoromycetes	Lecanorales	Parmeliaceae	Parmotrema	Parmotrema ultralucens	0.0318863	0	0.296087	0
SRR14722174	Eukaryota	Ascomycota	Lecanoromycetes	Lecanorales	Parmeliaceae	Parmotrema	Parmotrema diffractaicum	0.0399612	0	0.392952	0
SRR14722204	Eukaryota	Ascomycota	Lecanoromycetes	Lecanorales	Parmeliaceae	Parmotrema	Parmotrema crinitum	0.0789737	0	0.421193	0
SRR14722168	Eukaryota	Ascomycota	Lecanoromycetes	Lecanorales	Parmeliaceae	Parmotrema	Parmotrema stuppeum	0.0504757	0	0.270733	0.0045887
SRR14722166	Eukaryota	Ascomycota	Lecanoromycetes	Lecanorales	Parmeliaceae	Parmotrema	Parmotrema xanthinum	0.0891729	0	0.236502	0.0155083
SRR14722139	Eukaryota	Ascomycota	Lecanoromycetes	Lecanorales	Parmeliaceae	Parmotrema	Parmotrema cetratum	0.0354176	0.0147573	0.14167	0.00590293
SRR14722131	Eukaryota	Ascomycota	Lecanoromycetes	Lecanorales	Parmeliaceae	Parmotrema	Parmotrema gardneri	0.00987334	0	0.286327	0
SRR14722130	Eukaryota	Ascomycota	Lecanoromycetes	Lecanorales	Parmeliaceae	Parmotrema	Parmotrema hypotropum	0.127626	0.00517404	0.0827847	0.00517404
SRR14722108	Eukaryota	Ascomycota	Lecanoromycetes	Lecanorales	Parmeliaceae	Parmotrema	Parmotrema subsumptum	0.0787129	0	0.409307	0.00787129
SRR14722104	Eukaryota	Ascomycota	Lecanoromycetes	Lecanorales	Parmeliaceae	Parmotrema	Parmotrema hypotropum	0.0152695	0	0.386826	0.00508982
SRR14722077	Eukaryota	Ascomycota	Lecanoromycetes	Lecanorales	Parmeliaceae	Parmotrema	Parmotrema reticulatum	0.0208853	0	0.17126	0
SRR14722068	Eukaryota	Ascomycota	Lecanoromycetes	Lecanorales	Parmeliaceae	Parmotrema	Parmotrema neotropicum	0.0451768	0	0.254119	0.0112942
SRR14722028	Eukaryota	Ascomycota	Lecanoromycetes	Lecanorales	Parmeliaceae	Parmotrema	Parmotrema reticulatum	0	0	0.904237	0.0177301
SRR14722021	Eukaryota	Ascomycota	Lecanoromycetes	Lecanorales	Parmeliaceae	Parmotrema	Parmotrema perlatum	0.0105504	0	0.443116	0
SRR14722020	Eukaryota	Ascomycota	Lecanoromycetes	Lecanorales	Parmeliaceae	Parmotrema	Parmotrema crinitum	0	0	0.389307	0
SRR14722000	Eukaryota	Ascomycota	Lecanoromycetes	Lecanorales	Parmeliaceae	Parmotrema	Parmotrema mellissii	0	0	0.672435	0
SRR14721997	Eukaryota	Ascomycota	Lecanoromycetes	Lecanorales	Parmeliaceae	Parmotrema	Parmotrema simulans	0	0	0.843777	0
SRR14721979	Eukaryota	Ascomycota	Lecanoromycetes	Lecanorales	Parmeliaceae	Parmotrema	Parmotrema tinctorum	0	0	0.570546	0.0193405
SRR14721956	Eukaryota	Ascomycota	Lecanoromycetes	Lecanorales	Parmeliaceae	Parmotrema	Parmotrema ultralucens	0.0363731	0	0.295531	0
SRR14721943	Eukaryota	Ascomycota	Lecanoromycetes	Lecanorales	Parmeliaceae	Parmotrema	Parmotrema neotropicum	0.0127015	0	0.533463	0.025403
SRR14721935	Eukaryota	Ascomycota	Lecanoromycetes	Lecanorales	Parmeliaceae	Parmotrema	Parmotrema submarginale	0.0340564	0	0.647072	0.0113521
SRR14722329	Eukaryota	Ascomycota	Lecanoromycetes	Lecanorales	Parmeliaceae	Parmotrema	Parmotrema cetratum	0.0295844	0	0.248509	0
SRR14722326	Eukaryota	Ascomycota	Lecanoromycetes	Lecanorales	Parmeliaceae	Parmotrema	Parmotrema arnoldii	0.0388883	0	0.427771	0.0291662
SRR14722325	Eukaryota	Ascomycota	Lecanoromycetes	Lecanorales	Parmeliaceae	Parmotrema	Parmotrema internexum	0.0367407	0	0.374755	0
SRR14722310	Eukaryota	Ascomycota	Lecanoromycetes	Lecanorales	Parmeliaceae	Parmotrema	Parmotrema austrosinense	0.0233251	0	0.365427	0
SRR14722140	Eukaryota	Ascomycota	Lecanoromycetes	Lecanorales	Parmeliaceae	Platismatia	Platismatia tuckermanii	0.212396	0	0.122128	0.0053099
SRR14722007	Eukaryota	Ascomycota	Lecanoromycetes	Lecanorales	Parmeliaceae	Platismatia	Platismatia glauca	0.196678	0	0.132758	0
SRR14722032	Eukaryota	Ascomycota	Lecanoromycetes	Lecanorales	Parmeliaceae	Platismatia	Platismatia tuckermanii	0	0	0.0953178	0.0357442
SRR17413108	Eukaryota	Ascomycota	Lecanoromycetes	Lecanorales	Parmeliaceae	Pseudephebe	Pseudephebe pubescens	0	0	0.230068	0.0522883
SRR5808932	Eukaryota	Ascomycota	Lecanoromycetes	Lecanorales	Parmeliaceae	Pseudevernia	Pseudevernia furfuracea	0.0120383	0	0.096306	0
SRR14722129	Eukaryota	Ascomycota	Lecanoromycetes	Lecanorales	Parmeliaceae	Pseudevernia	Pseudevernia cladonia	0.26064	0.0279258	0.353726	0.00930859
SRR13125498	Eukaryota	Ascomycota	Lecanoromycetes	Lecanorales	Parmeliaceae	Psiloparmelia	Psiloparmelia denotata	0.151564	0.00481156	0.0793907	0.0264636
SRR14722169	Eukaryota	Ascomycota	Lecanoromycetes	Lecanorales	Parmeliaceae	Punctelia	Punctelia appalachensis	0.050678	0.00266726	0.122694	0.0133363
SRR14722300	Eukaryota	Ascomycota	Lecanoromycetes	Lecanorales	Parmeliaceae	Punctelia	Punctelia caseana	0.00830233	0	0.398512	0.0166047
SRR14722059	Eukaryota	Ascomycota	Lecanoromycetes	Lecanorales	Parmeliaceae	Tuckermanopsis	Tuckermanopsis ciliaris	0.0863476	0	0	0
SRR14722026	Eukaryota	Ascomycota	Lecanoromycetes	Lecanorales	Parmeliaceae	Tuckermanopsis	Tuckermanopsis ciliaris	0.120299	0	0.342391	0.0185076
SRR14722291	Eukaryota	Ascomycota	Lecanoromycetes	Lecanorales	Parmeliaceae	Tuckermanopsis	Tuckermanopsis ciliaris	0.0193053	0	0.218793	0.0128702
DRR077248	Eukaryota	Ascomycota	Lecanoromycetes	Lecanorales	Parmeliaceae	Usnea	Usnea hakonensis	0	0.0268265	0	0
DRR200332	Eukaryota	Ascomycota	Lecanoromycetes	Lecanorales	Parmeliaceae	Usnea	Usnea hakonensis	0	0	0.646862	0.287494
SRR13125762	Eukaryota	Ascomycota	Lecanoromycetes	Lecanorales	Parmeliaceae	Usnea	Usnea aurantiacoatra	0	0	0.339286	0.00848214
SRR13685164	Eukaryota	Ascomycota	Lecanoromycetes	Lecanorales	Parmeliaceae	Usnea	Usnea ceratina	0.0602857	0	0.482286	0.0241143
SRR13685165	Eukaryota	Ascomycota	Lecanoromycetes	Lecanorales	Parmeliaceae	Usnea	Usnea cornuta	0.11544	0.023088	0.40404	0
SRR13685147	Eukaryota	Ascomycota	Lecanoromycetes	Lecanorales	Parmeliaceae	Usnea	Usnea halei	0.179121	0	0.283608	0.0223901
SRR13685122	Eukaryota	Ascomycota	Lecanoromycetes	Lecanorales	Parmeliaceae	Usnea	Usnea pennsylvanica	0.259673	0.00552496	0.204423	0
SRR13685162	Eukaryota	Ascomycota	Lecanoromycetes	Lecanorales	Parmeliaceae	Usnea	Usnea subfusca	0	0	0.484633	0.013462
SRR13685148	Eukaryota	Ascomycota	Lecanoromycetes	Lecanorales	Parmeliaceae	Usnea	Usnea subscabrosa	0.147451	0.0070215	0.129898	0.0105322
SRR14721951	Eukaryota	Ascomycota	Lecanoromycetes	Lecanorales	Parmeliaceae	Usnea	Usnea cornuta	0.0788184	0.0225195	0.394092	0.0112598
SRR14721940	Eukaryota	Ascomycota	Lecanoromycetes	Lecanorales	Parmeliaceae	Usnea	Usnea ceratina	0.0353964	0	0.471952	0.0235976
SRR14722306	Eukaryota	Ascomycota	Lecanoromycetes	Lecanorales	Parmeliaceae	Usnea	Usnea subfusca	0.0134055	0	0.482597	0.0134055
SRR14722120	Eukaryota	Ascomycota	Lecanoromycetes	Lecanorales	Parmeliaceae	Usnea	Usnea merrillii	0.00800672	0	0.280235	0.0160134
SRR14722116	Eukaryota	Ascomycota	Lecanoromycetes	Lecanorales	Parmeliaceae	Usnea	Usnea subscabrosa	0.161499	0.00351085	0.129902	0.0105326
SRR14722115	Eukaryota	Ascomycota	Lecanoromycetes	Lecanorales	Parmeliaceae	Usnea	Usnea halei	0.179122	0	0.28361	0.0223902
SRR14722094	Eukaryota	Ascomycota	Lecanoromycetes	Lecanorales	Parmeliaceae	Usnea	Usnea strigosa	0.178476	0	0.333155	0
SRR14722023	Eukaryota	Ascomycota	Lecanoromycetes	Lecanorales	Parmeliaceae	Usnea	Usnea ceratina	0.0139017	0	0.56997	0.0139017
SRR14722022	Eukaryota	Ascomycota	Lecanoromycetes	Lecanorales	Parmeliaceae	Usnea	Usnea subgracilis	0.107477	0	0.522032	0.0153539
SRR14721947	Eukaryota	Ascomycota	Lecanoromycetes	Lecanorales	Parmeliaceae	Usnea	Usnea mutabilis	0.054889	0	0.428134	0.0658668
SRR14722248	Eukaryota	Ascomycota	Lecanoromycetes	Lecanorales	Parmeliaceae	Usnea	Usnea trichodea	0	0	0.793774	0.0198444
SRR14722244	Eukaryota	Ascomycota	Lecanoromycetes	Lecanorales	Parmeliaceae	Usnea	Usnea subscabrosa	0	0	0.78255	0
SRR14722243	Eukaryota	Ascomycota	Lecanoromycetes	Lecanorales	Parmeliaceae	Usnea	Usnea angulata	0.0989821	0	0.376132	0.0197964
SRR17413106	Eukaryota	Ascomycota	Lecanoromycetes	Lecanorales	Parmeliaceae	Usnea	Usnea antartica	0	0	0.48395	0
SRR17413105	Eukaryota	Ascomycota	Lecanoromycetes	Lecanorales	Parmeliaceae	Usnea	Usnea aurantiacoatra	0	0	0.317718	0
SRR14722151	Eukaryota	Ascomycota	Lecanoromycetes	Lecanorales	Parmeliaceae	Usnocetraria	Usnocetraria oakesiana	0.039691	0	0.300518	0
SRR13167197	Eukaryota	Ascomycota	Lecanoromycetes	Lecanorales	Parmeliaceae	Xanthoparmelia	Xanthoparmelia chlorochroa	0	0	0.491472	0
SRR13125985	Eukaryota	Ascomycota	Lecanoromycetes	Lecanorales	Parmeliaceae	Xanthoparmelia	Xanthoparmelia arapilensis	0	0	0.677655	0
SRR13126647	Eukaryota	Ascomycota	Lecanoromycetes	Lecanorales	Parmeliaceae	Xanthoparmelia	Xanthoparmelia barbatica	0	0	0.491856	0
SRR13126796	Eukaryota	Ascomycota	Lecanoromycetes	Lecanorales	Parmeliaceae	Xanthoparmelia	Xanthoparmelia stenophylla	0.0562117	0.0224847	0.449694	0.0224847
SRR13126828	Eukaryota	Ascomycota	Lecanoromycetes	Lecanorales	Parmeliaceae	Xanthoparmelia	Xanthoparmelia tasmanica	0	0	0.843807	0
SRR13126859	Eukaryota	Ascomycota	Lecanoromycetes	Lecanorales	Parmeliaceae	Xanthoparmelia	Xanthoparmelia verrucella	0.137878	0.00444768	0.0889535	0.0177907
SRR14722127	Eukaryota	Ascomycota	Lecanoromycetes	Lecanorales	Parmeliaceae	Xanthoparmelia	Xanthoparmelia mexicana	0.0108067	0	0.432268	0.0216134
SRR19763072	Eukaryota	Ascomycota	Lecanoromycetes	Lecanorales	Parmeliaceae	Xanthoparmelia	Xanthoparmelia dierythra	0	0	0.197398	0.00580581
SRR19763061	Eukaryota	Ascomycota	Lecanoromycetes	Lecanorales	Parmeliaceae	Xanthoparmelia	Xanthoparmelia dierythra	0.0379469	0	0.294089	0.00948673
SRR19763050	Eukaryota	Ascomycota	Lecanoromycetes	Lecanorales	Parmeliaceae	Xanthoparmelia	Xanthoparmelia plittii	0.0531519	0	0.250573	0.00759313
SRR19763039	Eukaryota	Ascomycota	Lecanoromycetes	Lecanorales	Parmeliaceae	Xanthoparmelia	Xanthoparmelia plittii	0.0813882	0.0116269	0.197657	0
SRR19763006	Eukaryota	Ascomycota	Lecanoromycetes	Lecanorales	Parmeliaceae	Xanthoparmelia	Xanthoparmelia camtschadalis	0.0480248	0	0.451433	0
SRR19763092	Eukaryota	Ascomycota	Lecanoromycetes	Lecanorales	Parmeliaceae	Xanthoparmelia	Xanthoparmelia stenophylla	0.102704	0.0273879	0.273879	0.0136939
SRR19763091	Eukaryota	Ascomycota	Lecanoromycetes	Lecanorales	Parmeliaceae	Xanthoparmelia	Xanthoparmelia camtschadalis	0.179621	0	0.171812	0.124954
SRR19763090	Eukaryota	Ascomycota	Lecanoromycetes	Lecanorales	Parmeliaceae	Xanthoparmelia	Xanthoparmelia camtschadalis	0.194902	0	0.247376	0
SRR19763089	Eukaryota	Ascomycota	Lecanoromycetes	Lecanorales	Parmeliaceae	Xanthoparmelia	Xanthoparmelia camtschadalis	0.0671195	0	0.154375	0.0335597
SRR19763088	Eukaryota	Ascomycota	Lecanoromycetes	Lecanorales	Parmeliaceae	Xanthoparmelia	Xanthoparmelia camtschadalis	0.121535	0	0.205091	0.113939
SRR19763087	Eukaryota	Ascomycota	Lecanoromycetes	Lecanorales	Parmeliaceae	Xanthoparmelia	Xanthoparmelia protomatrae	0.0195699	0	0.381612	0.0880643
SRR19763086	Eukaryota	Ascomycota	Lecanoromycetes	Lecanorales	Parmeliaceae	Xanthoparmelia	Xanthoparmelia stenophylla	0.0416717	0.0416717	0.283368	0.0416717
SRR19763085	Eukaryota	Ascomycota	Lecanoromycetes	Lecanorales	Parmeliaceae	Xanthoparmelia	Xanthoparmelia stenophylla	0	0	0.34743	0
SRR19763082	Eukaryota	Ascomycota	Lecanoromycetes	Lecanorales	Parmeliaceae	Xanthoparmelia	Xanthoparmelia camtschadalis	0.0376748	0	0.254305	0.14128
SRR19763081	Eukaryota	Ascomycota	Lecanoromycetes	Lecanorales	Parmeliaceae	Xanthoparmelia	Xanthoparmelia camtschadalis	0.265735	0.0226158	0.169618	0.0339237
SRR19763080	Eukaryota	Ascomycota	Lecanoromycetes	Lecanorales	Parmeliaceae	Xanthoparmelia	Xanthoparmelia chlorochroa	0.125895	0.00503582	0.100716	0.12086
SRR19763079	Eukaryota	Ascomycota	Lecanoromycetes	Lecanorales	Parmeliaceae	Xanthoparmelia	Xanthoparmelia chlorochroa	0.0498343	0	0.17798	0.113907
SRR19763078	Eukaryota	Ascomycota	Lecanoromycetes	Lecanorales	Parmeliaceae	Xanthoparmelia	Xanthoparmelia chlorochroa	0.125508	0.0125508	0.15061	0.125508
SRR19763077	Eukaryota	Ascomycota	Lecanoromycetes	Lecanorales	Parmeliaceae	Xanthoparmelia	Xanthoparmelia chlorochroa	0.0839412	0	0.220346	0.220346
SRR19763076	Eukaryota	Ascomycota	Lecanoromycetes	Lecanorales	Parmeliaceae	Xanthoparmelia	Xanthoparmelia chlorochroa	0.0713447	0	0.166471	0.142689
SRR19763075	Eukaryota	Ascomycota	Lecanoromycetes	Lecanorales	Parmeliaceae	Xanthoparmelia	Xanthoparmelia coloradoensis	0.141217	0	0.192568	0.0577705
SRR19763074	Eukaryota	Ascomycota	Lecanoromycetes	Lecanorales	Parmeliaceae	Xanthoparmelia	Xanthoparmelia sp. 9913f	0	0	0.383169	0.0547384
SRR19763073	Eukaryota	Ascomycota	Lecanoromycetes	Lecanorales	Parmeliaceae	Xanthoparmelia	Xanthoparmelia sp. 9904f	0.127485	0.0159357	0.099598	0.0597588
SRR19763071	Eukaryota	Ascomycota	Lecanoromycetes	Lecanorales	Parmeliaceae	Xanthoparmelia	Xanthoparmelia chlorochroa	0.090707	0	0.153068	0.0736994
SRR19763070	Eukaryota	Ascomycota	Lecanoromycetes	Lecanorales	Parmeliaceae	Xanthoparmelia	Xanthoparmelia dierythra	0.0336541	0	0.252406	0.0252406
SRR19763069	Eukaryota	Ascomycota	Lecanoromycetes	Lecanorales	Parmeliaceae	Xanthoparmelia	Xanthoparmelia mexicana	0	0	0.449911	0.0607988
SRR19763068	Eukaryota	Ascomycota	Lecanoromycetes	Lecanorales	Parmeliaceae	Xanthoparmelia	Xanthoparmelia mexicana	0.130792	0.00594508	0.148627	0.101066
SRR19763067	Eukaryota	Ascomycota	Lecanoromycetes	Lecanorales	Parmeliaceae	Xanthoparmelia	Xanthoparmelia mexicana	0.238303	0.021664	0.122762	0.0144426
SRR19763065	Eukaryota	Ascomycota	Lecanoromycetes	Lecanorales	Parmeliaceae	Xanthoparmelia	Xanthoparmelia neocumberlandia	0.0296715	0	0.385729	0.0791239
SRR19763064	Eukaryota	Ascomycota	Lecanoromycetes	Lecanorales	Parmeliaceae	Xanthoparmelia	Xanthoparmelia neocumberlandia	0.169885	0.0135908	0.210657	0
SRR19763063	Eukaryota	Ascomycota	Lecanoromycetes	Lecanorales	Parmeliaceae	Xanthoparmelia	Xanthoparmelia neocumberlandia	0.153226	0	0.378559	0.0450665
SRR19763062	Eukaryota	Ascomycota	Lecanoromycetes	Lecanorales	Parmeliaceae	Xanthoparmelia	Xanthoparmelia neocumberlandia	0.200976	0.033496	0.154082	0.147383
SRR19763060	Eukaryota	Ascomycota	Lecanoromycetes	Lecanorales	Parmeliaceae	Xanthoparmelia	Xanthoparmelia neocumberlandia	0.0474633	0	0.28478	0.00678048
SRR19763059	Eukaryota	Ascomycota	Lecanoromycetes	Lecanorales	Parmeliaceae	Xanthoparmelia	Xanthoparmelia coloradoensis	0.115292	0.0329406	0.329406	0.00823514
SRR19763057	Eukaryota	Ascomycota	Lecanoromycetes	Lecanorales	Parmeliaceae	Xanthoparmelia	Xanthoparmelia lipochlorochroa	0.0938929	0.0170714	0.264607	0.110964
SRR19763056	Eukaryota	Ascomycota	Lecanoromycetes	Lecanorales	Parmeliaceae	Xanthoparmelia	Xanthoparmelia coloradoensis	0.241874	0	0.177374	0.145124
SRR19763055	Eukaryota	Ascomycota	Lecanoromycetes	Lecanorales	Parmeliaceae	Xanthoparmelia	Xanthoparmelia coloradoensis	0.390141	0.0592619	0.148155	0.0345695
SRR19763054	Eukaryota	Ascomycota	Lecanoromycetes	Lecanorales	Parmeliaceae	Xanthoparmelia	Xanthoparmelia coloradoensis	0.0156349	0	0.289246	0
SRR19763049	Eukaryota	Ascomycota	Lecanoromycetes	Lecanorales	Parmeliaceae	Xanthoparmelia	Xanthoparmelia cumberlandia	0.129514	0.0323786	0.218555	0.0647571
SRR19763048	Eukaryota	Ascomycota	Lecanoromycetes	Lecanorales	Parmeliaceae	Xanthoparmelia	Xanthoparmelia mexicana	0.168396	0.00701651	0.154363	0.0912146
SRR19763047	Eukaryota	Ascomycota	Lecanoromycetes	Lecanorales	Parmeliaceae	Xanthoparmelia	Xanthoparmelia plittii	0.110186	0	0.202008	0.119369
SRR19763046	Eukaryota	Ascomycota	Lecanoromycetes	Lecanorales	Parmeliaceae	Xanthoparmelia	Xanthoparmelia psoromifera	0.0749069	0	0.246123	0.171216
SRR19763045	Eukaryota	Ascomycota	Lecanoromycetes	Lecanorales	Parmeliaceae	Xanthoparmelia	Xanthoparmelia maricopensis	0.17084	0	0.176351	0.00551096
SRR19763038	Eukaryota	Ascomycota	Lecanoromycetes	Lecanorales	Parmeliaceae	Xanthoparmelia	Xanthoparmelia chlorochroa	0.0324604	0	0.284029	0.00811511
SRR19763037	Eukaryota	Ascomycota	Lecanoromycetes	Lecanorales	Parmeliaceae	Xanthoparmelia	Xanthoparmelia chlorochroa	0.152402	0.0157658	0.105105	0.0840841
SRR19763036	Eukaryota	Ascomycota	Lecanoromycetes	Lecanorales	Parmeliaceae	Xanthoparmelia	Xanthoparmelia angustiphylla	0	0	0.319339	0.0898141
SRR19763035	Eukaryota	Ascomycota	Lecanoromycetes	Lecanorales	Parmeliaceae	Xanthoparmelia	Xanthoparmelia cumberlandia	0	0	0.255519	0.215174
SRR19763034	Eukaryota	Ascomycota	Lecanoromycetes	Lecanorales	Parmeliaceae	Xanthoparmelia	Xanthoparmelia cumberlandia	0.0759102	0	0.246708	0.0569327
SRR19763033	Eukaryota	Ascomycota	Lecanoromycetes	Lecanorales	Parmeliaceae	Xanthoparmelia	Xanthoparmelia cumberlandia	0	0	0.292515	0.146257
SRR19763032	Eukaryota	Ascomycota	Lecanoromycetes	Lecanorales	Parmeliaceae	Xanthoparmelia	Xanthoparmelia hypofusca	0.0922202	0.00658716	0.250312	0
SRR19763031	Eukaryota	Ascomycota	Lecanoromycetes	Lecanorales	Parmeliaceae	Xanthoparmelia	Xanthoparmelia sublaevis	0	0	0.346871	0.00867176
SRR19763029	Eukaryota	Ascomycota	Lecanoromycetes	Lecanorales	Parmeliaceae	Xanthoparmelia	Xanthoparmelia sublaevis	0.00686531	0	0.178498	0.0686531
SRR19763027	Eukaryota	Ascomycota	Lecanoromycetes	Lecanorales	Parmeliaceae	Xanthoparmelia	Xanthoparmelia sp. 17003	0.0340554	0	0.238388	0.119194
SRR19763026	Eukaryota	Ascomycota	Lecanoromycetes	Lecanorales	Parmeliaceae	Xanthoparmelia	Xanthoparmelia sp. SL17358	0.0586036	0.0390691	0.361389	0.10744
SRR14722147	Eukaryota	Ascomycota	Lecanoromycetes	Lecanorales	Pilocarpaceae	Byssoloma	Byssoloma subdiscordans	0	0	0.168608	0
SRR14722279	Eukaryota	Ascomycota	Lecanoromycetes	Lecanorales	Pilocarpaceae	Byssoloma	Byssoloma meadii	0.0730494	0	0.15938	0.0199226
SRR14722123	Eukaryota	Ascomycota	Lecanoromycetes	Lecanorales	Psoraceae	Brianaria	Brianaria bauschiana	0.218987	0.0118371	0.0591857	0
SRR14722312	Eukaryota	Ascomycota	Lecanoromycetes	Lecanorales	Psoraceae	Protoblastenia	Protoblastenia rupestris	0.0389598	0	0.298692	0
SRR14721994	Eukaryota	Ascomycota	Lecanoromycetes	Lecanorales	Ramalinaceae	Bacidia	Bacidia sp. Lendemer_48883_NY-3033306	0	0	0.051084	0
SRR14722177	Eukaryota	Ascomycota	Lecanoromycetes	Lecanorales	Ramalinaceae	Biatora	Biatora appalachensis	0.0410091	0	0.0820182	0.023922
SRR14722013	Eukaryota	Ascomycota	Lecanoromycetes	Lecanorales	Ramalinaceae	Biatora	Biatora pontica	0.061217	0	0.166161	0.00874529
SRR14722304	Eukaryota	Ascomycota	Lecanoromycetes	Lecanorales	Ramalinaceae	Micareopsis	Micareopsis irriguata	0.0871007	0.00725839	0.0943591	0
SRR14722275	Eukaryota	Ascomycota	Lecanoromycetes	Lecanorales	Ramalinaceae	Micareopsis	Micareopsis irriguata	0.286968	0.013044	0.078264	0
SAMN18190989	Eukaryota	Ascomycota	Lecanoromycetes	Lecanorales	Ramalinaceae	Niebla	Niebla homalea	0	0	0.264826	0.476686
SRR13685157	Eukaryota	Ascomycota	Lecanoromycetes	Lecanorales	Ramalinaceae	Phyllopsora	Phyllopsora corallina	0.0140365	0	0.0982554	0
SRR14722216	Eukaryota	Ascomycota	Lecanoromycetes	Lecanorales	Ramalinaceae	Phyllopsora	Phyllopsora corallina	0.0273619	0	0.109448	0
SRR14721964	Eukaryota	Ascomycota	Lecanoromycetes	Lecanorales	Ramalinaceae	Phyllopsora	Phyllopsora parvifolia	0.191601	0.0205287	0.130015	0.0068429
SRR14721960	Eukaryota	Ascomycota	Lecanoromycetes	Lecanorales	Ramalinaceae	Phyllopsora	Phyllopsora corallina	0.286445	0.00895139	0.0671355	0
SRR14722031	Eukaryota	Ascomycota	Lecanoromycetes	Lecanorales	Ramalinaceae	Ramalina	Ramalina americana	0.0295726	0	0.487947	0
SRR14722003	Eukaryota	Ascomycota	Lecanoromycetes	Lecanorales	Ramalinaceae	Ramalina	Ramalina culbersoniorum	0.0495431	0	0.495431	0.0247716
SRR14721962	Eukaryota	Ascomycota	Lecanoromycetes	Lecanorales	Ramalinaceae	Ramalina	Ramalina petrina	0.126552	0	0.361577	0.00903942
SRR14722254	Eukaryota	Ascomycota	Lecanoromycetes	Lecanorales	Ramboldiaceae	Ramboldia	Ramboldia blochiana	0.143208	0.0286416	0.150368	0.0071604
SRR14722160	Eukaryota	Ascomycota	Lecanoromycetes	Lecanorales	Squamarinaceae	Herteliana	Herteliana schuyleriana	0.0985563	0	0.0938631	0.0328521
SRR14722018	Eukaryota	Ascomycota	Lecanoromycetes	Lecanorales	Stereocaulaceae	Lepraria	Lepraria oxybapha	0	0	0.123595	0
SRR14722034	Eukaryota	Ascomycota	Lecanoromycetes	Lecanorales	Stereocaulaceae	Lepraria	Lepraria caesiella	0	0	0.771426	0
SRR14721998	Eukaryota	Ascomycota	Lecanoromycetes	Lecanorales	Stereocaulaceae	Lepraria	Lepraria normandinoides	0.0701925	0	0.0526444	0
SRR14722324	Eukaryota	Ascomycota	Lecanoromycetes	Lecanorales	Stereocaulaceae	Lepraria	Lepraria disjuncta	0.0104509	0	0.24037	0.0209017
SRR14722272	Eukaryota	Ascomycota	Lecanoromycetes	Lecanorales	Stereocaulaceae	Lepraria	Lepraria leprolomopsis	0.16735	0	0.112864	0
SRR14722245	Eukaryota	Ascomycota	Lecanoromycetes	Lecanorales	Stereocaulaceae	Lepraria	Lepraria friabilis	0.0779764	0	0.131585	0.00487353
SRR14722066	Eukaryota	Ascomycota	Lecanoromycetes	Lecanorales	Stereocaulaceae	Pilophorus	Pilophorus fibula	0.150825	0	0.168228	0
SRR14722041	Eukaryota	Ascomycota	Lecanoromycetes	Lecanorales	Stereocaulaceae	Stereocaulon	Stereocaulon dactylophyllum	0.170059	0.017901	0.0984553	0.00895048
SRR14722163	Eukaryota	Ascomycota	Lecanoromycetes	Lecanorales	Tephromelataceae	Tephromela	Tephromela atra	0.174931	0.0122045	0.0772953	0.00406817
SRR14721968	Eukaryota	Ascomycota	Lecanoromycetes	Lecanorales	Verrucariales_family_incertae_sedis	Botryolepraria	Botryolepraria lesdainii	0.173433	0	0.144528	0
SRR14722318	Eukaryota	Ascomycota	Lecanoromycetes	Lecideales	Lecideaceae	Kephartia	Kephartia crystalligera	0	0	0.251983	0.0148225
SRR14722229	Eukaryota	Ascomycota	Lecanoromycetes	Lecideales	Lecideaceae	Lecidea	Lecidea roseotincta	0.145278	0.0216372	0.0340013	0.00927309
SRR14722164	Eukaryota	Ascomycota	Lecanoromycetes	Lecideales	Lecideaceae	Lecidea	Lecidea tessellata	0.083375	0	0.137324	0
SRR14722157	Eukaryota	Ascomycota	Lecanoromycetes	Lecideales	Lecideaceae	Lecidea	Lecidea sp. Lendemer_46382_NY-2795264	0.0206387	0	0.123832	0
SRR14722185	Eukaryota	Ascomycota	Lecanoromycetes	Lecideales	Lecideaceae	Mycobilimbia	Mycobilimbia sp	0.049154	0	0.0921637	0.0122885
SRR14722064	Eukaryota	Ascomycota	Lecanoromycetes	Lecideales	Lecideaceae	Porpidia	Porpidia contraponenda	0.0811858	0	0.149881	0.0124901
SRR14722050	Eukaryota	Ascomycota	Lecanoromycetes	Lecideales	Lecideaceae	Porpidia	Porpidia crustulata	0.108887	0.0476382	0.170136	0
SRR14722049	Eukaryota	Ascomycota	Lecanoromycetes	Lecideales	Lecideaceae	Porpidia	Porpidia macrocarpa	0.167154	0.0218027	0.196224	0
SRR14721948	Eukaryota	Ascomycota	Lecanoromycetes	Lecideales	Lecideaceae	Porpidia	Porpidia albocaerulescens	0	0	0.40477	0.029983
SRR14721941	Eukaryota	Ascomycota	Lecanoromycetes	Lecideales	Lecideaceae	Porpidia	Porpidia subsimplex	0.131784	0	0.32946	0
SRR14721955	Eukaryota	Ascomycota	Lecanoromycetes	Leprocaulales	Leprocaulaceae	Halecania	Halecania pepegospora	0.115876	0	0.231753	0
SRR14722274	Eukaryota	Ascomycota	Lecanoromycetes	Leprocaulales	Leprocaulaceae	Leprocaulon	Leprocaulon nicholsiae	0.0595944	0	0.0876389	0.0105167
SRR14721923	Eukaryota	Ascomycota	Lecanoromycetes	Ostropales	Graphidaceae	Acanthothecis	Acanthothecis fontana	0	0	0.369715	0.0102699
SRR14722289	Eukaryota	Ascomycota	Lecanoromycetes	Ostropales	Graphidaceae	Diploschistes	Diploschistes rampoddensis	0.0209686	0	0.471794	0.0104843
SRR14722268	Eukaryota	Ascomycota	Lecanoromycetes	Ostropales	Graphidaceae	Diploschistes	Diploschistes rampoddensis	0.0248511	0	0.298214	0.00621279
SRR23143832	Eukaryota	Ascomycota	Lecanoromycetes	Ostropales	Graphidaceae	Diploschistes	Diploschistes diacapsis	0	0	0.182845	0.0174138
SRR14721973	Eukaryota	Ascomycota	Lecanoromycetes	Ostropales	Graphidaceae	Fissurina	Fissurina insidiosa	0	0	0.336831	0
ERR5055691	Eukaryota	Ascomycota	Lecanoromycetes	Ostropales	Graphidaceae	Gomphillus	Gomphillus americanus	0.0717347	0.0093162	0.00745296	0.00279486
SRR13685154	Eukaryota	Ascomycota	Lecanoromycetes	Ostropales	Graphidaceae	Gomphillus	Gomphillus americanus	0.0239962	0	0.143977	0.143977
SRR14722207	Eukaryota	Ascomycota	Lecanoromycetes	Ostropales	Graphidaceae	Gomphillus	Gomphillus americanus	0.0478336	0	0.167417	0.143501
SRR14722181	Eukaryota	Ascomycota	Lecanoromycetes	Ostropales	Graphidaceae	Gomphillus	Gomphillus calycioides	0.0129214	0	0.107678	0.034457
SRR13685177	Eukaryota	Ascomycota	Lecanoromycetes	Ostropales	Graphidaceae	Graphis	Graphis lineola	0.129732	0	0.105707	0.0144146
SRR14721970	Eukaryota	Ascomycota	Lecanoromycetes	Ostropales	Graphidaceae	Leucodecton	Leucodecton sp	0	0	0.211131	0.046918
SRR14722323	Eukaryota	Ascomycota	Lecanoromycetes	Ostropales	Graphidaceae	Nadvornikia	Nadvornikia sorediata	0	0	0.206966	0.00627168
SRR14721946	Eukaryota	Ascomycota	Lecanoromycetes	Ostropales	Graphidaceae	Thelotrema	Thelotrema defectum	0	0	0.306433	0.0255361
SRR14721932	Eukaryota	Ascomycota	Lecanoromycetes	Ostropales	Graphidaceae	Thelotrema	Thelotrema subtile	0	0	0.392931	0.0406481
SRR14722265	Eukaryota	Ascomycota	Lecanoromycetes	Ostropales	Graphidaceae	Thelotrema	Thelotrema subtile	0	0	0.320169	0.0220806
SRR18162825	Eukaryota	Ascomycota	Lecanoromycetes	Ostropales	Graphidaceae	Thelotrema	Thelotrema lepadinum	0.261071	0.0466649	0.0100897	0.035314
SRR14721983	Eukaryota	Ascomycota	Lecanoromycetes	Ostropales	Gyalectaceae	Gyalecta	Gyalecta farlowii	0	0	0.296326	0.0282215
SRR14722012	Eukaryota	Ascomycota	Lecanoromycetes	Ostropales	Stictidaceae	Stictis	Stictis urceolata	0	0	0.326491	0.0522386
SRR18162826	Eukaryota	Ascomycota	Lecanoromycetes	Ostropales	Stictidaceae	Stictis	Stictis urceolata	0	0	0.109449	0.419553
SRR14722263	Eukaryota	Ascomycota	Lecanoromycetes	Ostropomycetidae incertae sedis	Ostropomycetidae incertae sedis	Dictyocatenulata	Dictyocatenulata alba	0.015199	0	0.0303979	0.00506632
SRR13685156	Eukaryota	Ascomycota	Lecanoromycetes	Peltigerales	Coccocarpiaceae	Coccocarpia	Coccocarpia palmicola	0.318584	0.0498987	0.0460603	0.00383836
SRR14722230	Eukaryota	Ascomycota	Lecanoromycetes	Peltigerales	Coccocarpiaceae	Coccocarpia	Coccocarpia palmicola	0.334526	0.0354204	0.0472272	0.0039356
SRR14721954	Eukaryota	Ascomycota	Lecanoromycetes	Peltigerales	Collemataceae	Collema	Collema furfuraceum	0.246126	0.0615315	0.0861442	0.00615315
SRR1531545	Eukaryota	Ascomycota	Lecanoromycetes	Peltigerales	Collemataceae	Leptogium	Leptogium austroamericanum	0.132025	0.053788	0.0586778	0.0586778
SRR13685151	Eukaryota	Ascomycota	Lecanoromycetes	Peltigerales	Collemataceae	Leptogium	Leptogium hirsutum	0.201364	0.0196453	0.0589359	0
SRR14722197	Eukaryota	Ascomycota	Lecanoromycetes	Peltigerales	Collemataceae	Leptogium	Leptogium corticola	0.133226	0	0.091593	0
SRR14722235	Eukaryota	Ascomycota	Lecanoromycetes	Peltigerales	Collemataceae	Leptogium	Leptogium cyanescens	0.561152	0.0448921	0.0785612	0
SRR14722161	Eukaryota	Ascomycota	Lecanoromycetes	Peltigerales	Collemataceae	Leptogium	Leptogium austroamericanum	0.27757	0.02031	0.084625	0.003385
SRR14722145	Eukaryota	Ascomycota	Lecanoromycetes	Peltigerales	Collemataceae	Leptogium	Leptogium chloromelum	0.266633	0.0292645	0.0520259	0
SRR14722137	Eukaryota	Ascomycota	Lecanoromycetes	Peltigerales	Collemataceae	Leptogium	Leptogium hirsutum	0.186052	0.0190822	0.0477056	0
SRR14722015	Eukaryota	Ascomycota	Lecanoromycetes	Peltigerales	Collemataceae	Leptogium	Leptogium corticola	0.299288	0	0.10288	0
SRR14721930	Eukaryota	Ascomycota	Lecanoromycetes	Peltigerales	Collemataceae	Leptogium	Leptogium corticola	0.17903	0.00942262	0	0
SRR14722315	Eukaryota	Ascomycota	Lecanoromycetes	Peltigerales	Collemataceae	Scytinium	Scytinium lichenoides	0.256432	0	0	0
SRR14722285	Eukaryota	Ascomycota	Lecanoromycetes	Peltigerales	Collemataceae	Scytinium	Scytinium dactylinum	0.259282	0.00942842	0	0
SRR14722236	Eukaryota	Ascomycota	Lecanoromycetes	Peltigerales	Lobariaceae	Crocodia	Crocodia aurata	0	0	0.120886	0
SRR14722019	Eukaryota	Ascomycota	Lecanoromycetes	Peltigerales	Lobariaceae	Dendriscocaulon	Dendriscocaulon intricatulum	0.202222	0.0943703	0.242666	0
SRR14722258	Eukaryota	Ascomycota	Lecanoromycetes	Peltigerales	Lobariaceae	Emmanuelia	Emmanuelia ravenelii	0.029007	0	0.120863	0.0048345
SRR5621726	Eukaryota	Ascomycota	Lecanoromycetes	Peltigerales	Lobariaceae	Lobaria	Lobaria pulmonaria	0	0	0.327435	0.413602
SRR5947236	Eukaryota	Ascomycota	Lecanoromycetes	Peltigerales	Lobariaceae	Lobaria	Lobaria pulmonaria	0.218236	0.0421924	0.0290982	0.0305531
SRR5947238	Eukaryota	Ascomycota	Lecanoromycetes	Peltigerales	Lobariaceae	Lobaria	Lobaria pulmonaria	0.236382	0.0104286	0.0336033	0.017381
SRR5947237	Eukaryota	Ascomycota	Lecanoromycetes	Peltigerales	Lobariaceae	Lobaria	Lobaria pulmonaria	0.257208	0.0520539	0.0176065	0.0191375
SRR5947240	Eukaryota	Ascomycota	Lecanoromycetes	Peltigerales	Lobariaceae	Lobaria	Lobaria pulmonaria	0.205845	0.0282706	0.021203	0.0141353
SRR14722237	Eukaryota	Ascomycota	Lecanoromycetes	Peltigerales	Lobariaceae	Lobaria	Lobaria pulmonaria	0.0765469	0.00765469	0.306188	0
SRR18162809	Eukaryota	Ascomycota	Lecanoromycetes	Peltigerales	Lobariaceae	Lobaria	Lobaria immixta	0.139641	0.00569963	0.105443	0.0170989
SRR14721963	Eukaryota	Ascomycota	Lecanoromycetes	Peltigerales	Lobariaceae	Pseudocyphellaria	Pseudocyphellaria holartica	0.351171	0	0.175586	0
SRR18162834	Eukaryota	Ascomycota	Lecanoromycetes	Peltigerales	Lobariaceae	Pseudocyphellaria	Pseudocyphellaria aurata	0.128401	0.00713341	0.0428004	0.0142668
SRR14722208	Eukaryota	Ascomycota	Lecanoromycetes	Peltigerales	Lobariaceae	Ricasolia	Ricasolia quercizans	0.0362421	0	0.26405	0.0155323
SRR14722112	Eukaryota	Ascomycota	Lecanoromycetes	Peltigerales	Lobariaceae	Sticta	Sticta sp	0.181353	0.0385858	0.0733129	0.0115757
SRR14722008	Eukaryota	Ascomycota	Lecanoromycetes	Peltigerales	Lobariaceae	Sticta	Sticta fragilinata	0.286952	0	0.0197898	0
SRR14721972	Eukaryota	Ascomycota	Lecanoromycetes	Peltigerales	Lobariaceae	Sticta	Sticta carolinensis	0.267297	0.0348648	0.0116216	0
SRR14722267	Eukaryota	Ascomycota	Lecanoromycetes	Peltigerales	Lobariaceae	Sticta	Sticta deyana	0.210583	0	0	0
SAMN25961864	Eukaryota	Ascomycota	Lecanoromycetes	Peltigerales	Lobariaceae	Sticta	Sticta canariensis	0.244314	0.00354078	0.0601933	0.00708157
SRR14722175	Eukaryota	Ascomycota	Lecanoromycetes	Peltigerales	Nephromataceae	Nephroma	Nephroma helveticum	0.133659	0.0389838	0.111382	0
SRR14722113	Eukaryota	Ascomycota	Lecanoromycetes	Peltigerales	Nephromataceae	Nephroma	Nephroma helveticum	0.180782	0.0273912	0.136956	0
SRR14722062	Eukaryota	Ascomycota	Lecanoromycetes	Peltigerales	Pannariaceae	Fuscopannaria	Fuscopannaria leucosticta	0.0983964	0.0227069	0.0264913	0.0113534
SRR14722247	Eukaryota	Ascomycota	Lecanoromycetes	Peltigerales	Pannariaceae	Fuscopannaria	Fuscopannaria leucosticta	0.183649	0.0111302	0	0
SRR14721953	Eukaryota	Ascomycota	Lecanoromycetes	Peltigerales	Pannariaceae	Pannaria	Pannaria tavaresii	0.1638	0.0297819	0.0446729	0
ERR4179391	Eukaryota	Ascomycota	Lecanoromycetes	Peltigerales	Peltigeraceae	Peltigera	Peltigera polydactylon	0.0999225	0.00740167	0.0125828	0.000740167
SRR3400372	Eukaryota	Ascomycota	Lecanoromycetes	Peltigerales	Peltigeraceae	Peltigera	Peltigera sp.	0.129688	0.0518754	0.067438	0.00518754
SRR11470009	Eukaryota	Ascomycota	Lecanoromycetes	Peltigerales	Peltigeraceae	Peltigera	Peltigera hymenina	0.085797	0.00451563	0.0225782	0
SRR11456923	Eukaryota	Ascomycota	Lecanoromycetes	Peltigerales	Peltigeraceae	Peltigera	Peltigera hydrothyria	0.0917326	0.0213624	0.00125661	0.00753967
SRR11456922	Eukaryota	Ascomycota	Lecanoromycetes	Peltigerales	Peltigeraceae	Peltigera	Peltigera hydrothyria	0.153687	0.039661	0.00247881	0.00619704
SRR11456918	Eukaryota	Ascomycota	Lecanoromycetes	Peltigerales	Peltigeraceae	Peltigera	Peltigera dolichorhiza	0.138096	0.02337	0.0191209	0.00637364
SRR11456917	Eukaryota	Ascomycota	Lecanoromycetes	Peltigerales	Peltigeraceae	Peltigera	Peltigera phyllidiosa	0.131011	0.033882	0.00903521	0.00451761
SRR11456915	Eukaryota	Ascomycota	Lecanoromycetes	Peltigerales	Peltigeraceae	Peltigera	Peltigera aphthosa	0.192906	0.0416502	0.0394581	0
SRR11456914	Eukaryota	Ascomycota	Lecanoromycetes	Peltigerales	Peltigeraceae	Peltigera	Peltigera extenuata	0.2978	0.037225	0.00572692	0.00143173
SRR11456913	Eukaryota	Ascomycota	Lecanoromycetes	Peltigerales	Peltigeraceae	Peltigera	Peltigera malacea	0.275457	0.0478339	0.0214428	0
SRR11456921	Eukaryota	Ascomycota	Lecanoromycetes	Peltigerales	Peltigeraceae	Peltigera	Peltigera evansiana	0.319394	0.041992	0.0089074	0.00381746
SRR12518904	Eukaryota	Ascomycota	Lecanoromycetes	Peltigerales	Peltigeraceae	Peltigera	Peltigera canina	0.116202	0.00942176	0	0
SRR12326202	Eukaryota	Ascomycota	Lecanoromycetes	Peltigerales	Peltigeraceae	Peltigera	Peltigera ponojensis	0	0	0.00219373	0.0016453
SRR14561385	Eukaryota	Ascomycota	Lecanoromycetes	Peltigerales	Peltigeraceae	Peltigera	Peltigera rufescens	0.0927434	0.0364349	0.0132491	0.00331226
SRR14722317	Eukaryota	Ascomycota	Lecanoromycetes	Peltigerales	Peltigeraceae	Peltigera	Peltigera praetextata	0.463533	0	0.0772556	0
SRR14722149	Eukaryota	Ascomycota	Lecanoromycetes	Peltigerales	Peltigeraceae	Peltigera	Peltigera sp. Lendemer_46965_NY-2794668	0.233172	0.0116586	0	0
SRR14722320	Eukaryota	Ascomycota	Lecanoromycetes	Peltigerales	Peltigeraceae	Peltigera	Peltigera praetextata	0.278027	0.0381606	0.0272576	0
SRR14722282	Eukaryota	Ascomycota	Lecanoromycetes	Peltigerales	Peltigeraceae	Peltigera	Peltigera neckeri	0.239867	0.00510356	0	0
SRR14766324	Eukaryota	Ascomycota	Lecanoromycetes	Peltigerales	Peltigeraceae	Peltigera	Peltigera venosa	0.0206229	0.00976873	0.00542707	0.00217083
SRR14766325	Eukaryota	Ascomycota	Lecanoromycetes	Peltigerales	Peltigeraceae	Peltigera	Peltigera leucophlebia	0.135633	0.00542533	0.020345	0.00271266
SRR15568737	Eukaryota	Ascomycota	Lecanoromycetes	Peltigerales	Peltigeraceae	Peltigera	Peltigera canina	0.0603563	0.0438955	0.0493824	0.00548693
SAMN25961859	Eukaryota	Ascomycota	Lecanoromycetes	Peltigerales	Peltigeraceae	Peltigera	Peltigera leucophlebia	0.0864111	0	0.0576074	0.00480062
SRR14722307	Eukaryota	Ascomycota	Lecanoromycetes	Peltigerales	Placynthiaceae	Placynthium	Placynthium petersii	0.161289	0.0513192	0.0806444	0
SRR1531517	Eukaryota	Ascomycota	Lecanoromycetes	Pertusariales	Icmadophilaceae	Dibaeis	Dibaeis baeomyces	0	0	0.201353	0.181217
SRR14722288	Eukaryota	Ascomycota	Lecanoromycetes	Pertusariales	Icmadophilaceae	Dibaeis	Dibaeis sorediata	0.110788	0.050358	0.161146	0.050358
SRR13685159	Eukaryota	Ascomycota	Lecanoromycetes	Pertusariales	Icmadophilaceae	Icmadophila	Icmadophila ericetorum	0	0	0.0365716	0
SRR14722228	Eukaryota	Ascomycota	Lecanoromycetes	Pertusariales	Icmadophilaceae	Icmadophila	Icmadophila ericetorum	0	0	0.0487836	0
SRR18162816	Eukaryota	Ascomycota	Lecanoromycetes	Pertusariales	Icmadophilaceae	Icmadophila	Icmadophila ericetorum	0.145196	0.0961154	0.0265851	0.0122701
SRR14721980	Eukaryota	Ascomycota	Lecanoromycetes	Pertusariales	Megasporaceae	Aspicilia	Aspicilia laevata	0.128722	0	0.218827	0
SRR14722159	Eukaryota	Ascomycota	Lecanoromycetes	Pertusariales	Ochrolechiaceae	Ochrolechia	Ochrolechia arborea	0.034178	0	0.0888629	0.0034178
SRR14721999	Eukaryota	Ascomycota	Lecanoromycetes	Pertusariales	Ochrolechiaceae	Ochrolechia	Ochrolechia trochophora	0.0889726	0	0.103801	0
SRR18162838	Eukaryota	Ascomycota	Lecanoromycetes	Pertusariales	Pertusariaceae	Agyrium	Agyrium rufum	0.0287016	0.200911	0.200911	0.344419
SRR14722186	Eukaryota	Ascomycota	Lecanoromycetes	Pertusariales	Pertusariaceae	Lepra	Lepra pustulata	0	0	0.287399	0
SRR14722227	Eukaryota	Ascomycota	Lecanoromycetes	Pertusariales	Pertusariaceae	Lepra	Lepra trachythallina	0.06213	0	0.33136	0.02071
SRR14722190	Eukaryota	Ascomycota	Lecanoromycetes	Pertusariales	Pertusariaceae	Lepra	Lepra amara	0.0313742	0	0.125497	0
SRR14722109	Eukaryota	Ascomycota	Lecanoromycetes	Pertusariales	Pertusariaceae	Lepra	Lepra andersoniae	0	0	0.212219	0.017685
SRR14721995	Eukaryota	Ascomycota	Lecanoromycetes	Pertusariales	Pertusariaceae	Lepra	Lepra amara	0	0	0.148978	0
SRR13685180	Eukaryota	Ascomycota	Lecanoromycetes	Pertusariales	Pertusariaceae	Pertusaria	Pertusaria obruta	0	0	0.306445	0.0185725
SRR13685150	Eukaryota	Ascomycota	Lecanoromycetes	Pertusariales	Pertusariaceae	Pertusaria	Pertusaria ostiolata	0.0895767	0.00895767	0.206026	0.00895767
SRR14722212	Eukaryota	Ascomycota	Lecanoromycetes	Pertusariales	Pertusariaceae	Pertusaria	Pertusaria paratuberculifera	0.116615	0	0.291536	0
SRR14722211	Eukaryota	Ascomycota	Lecanoromycetes	Pertusariales	Pertusariaceae	Pertusaria	Pertusaria subpertusa	0	0	0.350352	0
SRR14722191	Eukaryota	Ascomycota	Lecanoromycetes	Pertusariales	Pertusariaceae	Pertusaria	Pertusaria macounii	0.108829	0	0.315605	0
SRR14722136	Eukaryota	Ascomycota	Lecanoromycetes	Pertusariales	Pertusariaceae	Pertusaria	Pertusaria ostiolata	0.0802769	0.00891966	0.205152	0.00891966
SRR14722067	Eukaryota	Ascomycota	Lecanoromycetes	Pertusariales	Pertusariaceae	Pertusaria	Pertusaria epixantha	0.0416071	0	0.118877	0.0118877
SRR14722056	Eukaryota	Ascomycota	Lecanoromycetes	Pertusariales	Pertusariaceae	Pertusaria	Pertusaria plittiana	0	0	0.374551	0.0120823
SRR14722010	Eukaryota	Ascomycota	Lecanoromycetes	Pertusariales	Pertusariaceae	Pertusaria	Pertusaria propinqua	0	0	0.506904	0.014483
SRR14721984	Eukaryota	Ascomycota	Lecanoromycetes	Pertusariales	Pertusariaceae	Pertusaria	Pertusaria plittiana	0.0134256	0	0.416193	0.0134256
SRR14722330	Eukaryota	Ascomycota	Lecanoromycetes	Pertusariales	Pertusariaceae	Pertusaria	Pertusaria obruta	0	0	0.306442	0.0185722
SRR14722255	Eukaryota	Ascomycota	Lecanoromycetes	Pertusariales	Pertusariaceae	Pertusaria	Pertusaria epixantha	0.0681373	0	0.243348	0.0194678
SRR14722085	Eukaryota	Ascomycota	Lecanoromycetes	Pertusariales	Pertusariaceae	Pseudosagedia	Pseudosagedia rhaphidosperma	0.116475	0	0.0838622	0.023295
SRR14722213	Eukaryota	Ascomycota	Lecanoromycetes	Pertusariales	Pertusariaceae	Pseudosagedia	Pseudosagedia isidiata	0.0324401	0	0.0756937	0.0144178
SRR14721977	Eukaryota	Ascomycota	Lecanoromycetes	Pertusariales	Pertusariaceae	Pseudosagedia	Pseudosagedia cestrensis	0	0	0.249507	0
SRR14722242	Eukaryota	Ascomycota	Lecanoromycetes	Pertusariales	Pertusariaceae	Pseudosagedia	Pseudosagedia sp	0.512073	0.00669376	0.0468563	0
SRR18162822	Eukaryota	Ascomycota	Lecanoromycetes	Pertusariales	Pertusariaceae	Varicellaria	Varicellaria rhodocarpa	0	0	0.101669	0.00677794
SRR18162811	Eukaryota	Ascomycota	Lecanoromycetes	Pezizomycotina incertae sedis	Pezizomycotina incertae sedis	Bachmanniomyces	Bachmanniomyces sp. S44760	0.10319	0.0400884	0.0289527	0.000742377
SRR14722165	Eukaryota	Ascomycota	Lecanoromycetes	Rhizocarpales	Rhizocarpaceae	Rhizocarpon	Rhizocarpon subgeminatum	0.169988	0.00739079	0.14412	0.0147816
SRR14722046	Eukaryota	Ascomycota	Lecanoromycetes	Rhizocarpales	Rhizocarpaceae	Rhizocarpon	Rhizocarpon geographicum	0.0412971	0.0206485	0.227134	0.0412971
SRR18162824	Eukaryota	Ascomycota	Lecanoromycetes	Rhizocarpales	Sporastatiaceae	Toensbergia	Toensbergia leucococca	0.205412	0.0431112	0.0633988	0.00507191
SRR14722224	Eukaryota	Ascomycota	Lecanoromycetes	Sarrameanales	Sarrameanaceae	Loxospora	Loxospora ochrophaea	0	0	0.0523737	0
SRR14722203	Eukaryota	Ascomycota	Lecanoromycetes	Sarrameanales	Sarrameanaceae	Loxospora	Loxospora elatina	0.0267464	0	0.147105	0.0267464
SRR18162808	Eukaryota	Ascomycota	Lecanoromycetes	Sarrameanales	Sarrameanaceae	Loxospora	Loxospora ochrophaea	0	0	0.105021	0.45509
SRR18162831	Eukaryota	Ascomycota	Lecanoromycetes	Sarrameanales	Schaereriaceae	Schaereria	Schaereria dolodes	0.112119	0.0603718	0.0344982	0.00862454
SRR14722072	Eukaryota	Ascomycota	Lecanoromycetes	Teloschistales	Brigantiaeaceae	Brigantiaea	Brigantiaea leucoxantha	0.0358645	0	0.203232	0
SRR23143849	Eukaryota	Ascomycota	Lecanoromycetes	Teloschistales	Letrouitiaceae	Letrouitia	Letrouitia transgressa	0.10468	0.0267786	0.0170409	0.0365163
SRR23143848	Eukaryota	Ascomycota	Lecanoromycetes	Teloschistales	Letrouitiaceae	Letrouitia	Letrouitia leprolyta	0.388984	0.0519696	0.00944901	0.0299219
SRR23143841	Eukaryota	Ascomycota	Lecanoromycetes	Teloschistales	Letrouitiaceae	Letrouitia	Letrouitia transgressa	0.302745	0.00539013	0.0161704	0.012577
SRR14722221	Eukaryota	Ascomycota	Lecanoromycetes	Teloschistales	Megalosporaceae	Megalospora	Megalospora porphyritis	0.157031	0	0.0766895	0.0182594
SRR9610074	Eukaryota	Ascomycota	Lecanoromycetes	Teloschistales	Teloschistaceae	Caloplaca	Caloplaca cupilifera SN02	0	0	0.564233	0
SRR9610072	Eukaryota	Ascomycota	Lecanoromycetes	Teloschistales	Teloschistaceae	Caloplaca	Caloplaca cinnabarina SN04	0	0	0.357882	0
SRR23143831	Eukaryota	Ascomycota	Lecanoromycetes	Teloschistales	Teloschistaceae	Caloplaca	Caloplaca aetnensis lichen thallus LIQ82CAATT	0.0217939	0	0.256078	0.0217939
SRR23143829	Eukaryota	Ascomycota	Lecanoromycetes	Teloschistales	Teloschistaceae	Caloplaca	Caloplaca ligustica lichen thallus LIQ85CALI	0.1608	0.00679437	0.0996508	0.0135887
SRR23143839	Eukaryota	Ascomycota	Lecanoromycetes	Teloschistales	Teloschistaceae	Caloplaca	Caloplaca aegea lichen thallus LIQ143CAAG	0.122391	0.0178487	0.0764944	0
SRR23143836	Eukaryota	Ascomycota	Lecanoromycetes	Teloschistales	Teloschistaceae	Flavoplaca	Flavoplaca oasis	0.269705	0.0242432	0.0818206	0.015152
SRR14722210	Eukaryota	Ascomycota	Lecanoromycetes	Teloschistales	Teloschistaceae	Phaeoplaca	Phaeoplaca camptidia	0.0314669	0	0.101393	0
SRR23143840	Eukaryota	Ascomycota	Lecanoromycetes	Teloschistales	Teloschistaceae	Seirophora	Seirophora lacunosa	0.17213	0.0169308	0.0131684	0.0178714
SRR23143835	Eukaryota	Ascomycota	Lecanoromycetes	Teloschistales	Teloschistaceae	Seirophora	Seirophora villosa	0.25325	0.0488502	0.06042	0.0154264
SRR23143850	Eukaryota	Ascomycota	Lecanoromycetes	Teloschistales	Teloschistaceae	Seirophora	Seirophora lacunosa	0.111771	0	0.182363	0.0117654
SRR23143851	Eukaryota	Ascomycota	Lecanoromycetes	Teloschistales	Teloschistaceae	Teloschistes	Teloschistes peruvian	0.310357	0.0409712	0.0399469	0.0143399
SRR23143844	Eukaryota	Ascomycota	Lecanoromycetes	Teloschistales	Teloschistaceae	Teloschistes	Teloschistes chrysophthalmus	0.139752	0.0203275	0.0711462	0
SRR23143838	Eukaryota	Ascomycota	Lecanoromycetes	Teloschistales	Teloschistaceae	Teloschistes	Teloschistes flavicans	0.113798	0.00842947	0.16016	0.00842947
SRR23143852	Eukaryota	Ascomycota	Lecanoromycetes	Teloschistales	Teloschistaceae	Usnochroma	Usnochroma carphinea	0.0140061	0	0.189082	0.0280122
SRR23143834	Eukaryota	Ascomycota	Lecanoromycetes	Teloschistales	Teloschistaceae	Variospora	Variospora aurantia	0.0151399	0	0.143829	0
SRR14722176	Eukaryota	Ascomycota	Lecanoromycetes	Teloschistales	Teloschistaceae	Xanthocarpia	Xanthocarpia feracissima	0.523152	0.0191982	0.117589	0.00239978
SRR23143842	Eukaryota	Ascomycota	Lecanoromycetes	Teloschistales	Teloschistaceae	Xanthomendoza	Xanthomendoza cf. fulva	0.240229	0.020747	0.0294826	0.0109195
SRR350469	Eukaryota	Ascomycota	Lecanoromycetes	Teloschistales	Teloschistaceae	Xanthoria	Xanthoria parietina	0	0	0.709579	0.431918
SRR23143833	Eukaryota	Ascomycota	Lecanoromycetes	Teloschistales	Teloschistaceae	Xanthoria	Xanthoria mediterranea	0.312271	0.0388133	0.0529273	0.0370491
SRR23143847	Eukaryota	Ascomycota	Lecanoromycetes	Teloschistales	Teloschistaceae	Xanthoria	Xanthoria aureola	0.199303	0.00642912	0.118939	0
SRR23143845	Eukaryota	Ascomycota	Lecanoromycetes	Teloschistales	Teloschistaceae	Xanthoria	Xanthoria steineri	0.202106	0.00918663	0.084517	0.00367465
SRR23143843	Eukaryota	Ascomycota	Lecanoromycetes	Teloschistales	Teloschistaceae	Xanthoria	Xanthoria sp.	0.302387	0.0540499	0.0409027	0.00584324
SRR23143837	Eukaryota	Ascomycota	Lecanoromycetes	Teloschistales	Teloschistaceae	Xanthoria	Xanthoria sp.	0.302404	0.014131	0.096091	0.0169572
SRR18162812	Eukaryota	Ascomycota	Lecanoromycetes	Trapeliales	Trapeliaceae	Lambiella	Lambiella insularis	0	0	0.18017	0.0772155
SRR18162810	Eukaryota	Ascomycota	Lecanoromycetes	Trapeliales	Trapeliaceae	Lignoscripta	Lignoscripta atroalba	0.238573	0.106352	0.0431155	0
SRR18162833	Eukaryota	Ascomycota	Lecanoromycetes	Trapeliales	Trapeliaceae	Ptychographa	Ptychographa xylographoides	0.183212	0.0310528	0.00310528	0.0341581
SRR14722251	Eukaryota	Ascomycota	Lecanoromycetes	Trapeliales	Trapeliaceae	Trapelia	Trapelia coarctata	0.0372663	0.0186331	0.214281	0.00931657
SRR14721945	Eukaryota	Ascomycota	Lecanoromycetes	Trapeliales	Trapeliaceae	Trapelia	Trapelia placodioides	0.0181898	0	0.363796	0.0181898
SRR18162823	Eukaryota	Ascomycota	Lecanoromycetes	Trapeliales	Trapeliaceae	Trapelia	Trapelia coarctata	0	0	0.362265	0.529464
SRR14722199	Eukaryota	Ascomycota	Lecanoromycetes	Trapeliales	Trapeliaceae	Trapeliopsis	Trapeliopsis viridescens	0.0616134	0	0.234131	0
SRR14722039	Eukaryota	Ascomycota	Lecanoromycetes	Trapeliales	Trapeliaceae	Trapeliopsis	Trapeliopsis flexuosa	0.106319	0.00279788	0.0363725	0.0111915
SRR14722051	Eukaryota	Ascomycota	Lecanoromycetes	Trapeliales	Trapeliaceae	Xylographa	Xylographa trunciseda	0.0597505	0	0.31369	0.0448129
SRR14722188	Eukaryota	Ascomycota	Lecanoromycetes	Trapeliales	Trapeliaceae	Xylographa	Xylographa vitiligo	0.197811	0.00780834	0.0663709	0.00650695
SRR18162821	Eukaryota	Ascomycota	Lecanoromycetes	Trapeliales	Trapeliaceae	Xylographa	Xylographa bjoerki	0	0	0.284146	0.335809
SRR18162820	Eukaryota	Ascomycota	Lecanoromycetes	Trapeliales	Trapeliaceae	Xylographa	Xylographa carneopallida	0.100352	0.040141	0.0200705	0.0160564
SRR18162819	Eukaryota	Ascomycota	Lecanoromycetes	Trapeliales	Trapeliaceae	Xylographa	Xylographa opegraphella	0	0	0.0681529	0.318047
SRR18162818	Eukaryota	Ascomycota	Lecanoromycetes	Trapeliales	Trapeliaceae	Xylographa	Xylographa pallens	0	0	0.217571	0.466224
SRR18162817	Eukaryota	Ascomycota	Lecanoromycetes	Trapeliales	Trapeliaceae	Xylographa	Xylographa parallela	0	0.236888	0.207277	0.355332
SRR18162815	Eukaryota	Ascomycota	Lecanoromycetes	Trapeliales	Trapeliaceae	Xylographa	Xylographa soralifera	0	0	0.266993	0.207661
SRR18162814	Eukaryota	Ascomycota	Lecanoromycetes	Trapeliales	Trapeliaceae	Xylographa	Xylographa soralifera	0	0	0.268425	0.170816
SRR18162813	Eukaryota	Ascomycota	Lecanoromycetes	Trapeliales	Trapeliaceae	Xylographa	Xylographa vitiligo	0.192989	0.0931672	0.0199644	0.049911
SRR14722202	Eukaryota	Ascomycota	Lecanoromycetes	Umbilicariales	Ophioparmaceae	Hypocenomyce	Hypocenomyce scalaris	0	0	0.372115	0.0265797
SRR14722223	Eukaryota	Ascomycota	Lecanoromycetes	Umbilicariales	Ropalosporaceae	Ropalospora	Ropalospora chlorantha	0.0255734	0	0.140654	0.0127867
SAMEA3646771	Eukaryota	Ascomycota	Lecanoromycetes	Umbilicariales	Umbilicariaceae	Lasallia	Lasallia pustulata	0.237323	0.0110669	0.0233634	0.00368896
SAMN03339881	Eukaryota	Ascomycota	Lecanoromycetes	Umbilicariales	Umbilicariaceae	Lasallia	Lasallia pustulata	0.11237	0.0105347	0.0386271	0
SAMN08225147	Eukaryota	Ascomycota	Lecanoromycetes	Umbilicariales	Umbilicariaceae	Lasallia	Lasallia hispanica	0	0	0.47958	0.095916
SRR8446868	Eukaryota	Ascomycota	Lecanoromycetes	Umbilicariales	Umbilicariaceae	Lasallia	Lasallia pustulata	0.10781	0.0231021	0.0693062	0.011551
SRR14573781	Eukaryota	Ascomycota	Lecanoromycetes	Umbilicariales	Umbilicariaceae	Lasallia	Lasallia pustulata	0.137906	0.0204306	0.0561841	0
SRR14573780	Eukaryota	Ascomycota	Lecanoromycetes	Umbilicariales	Umbilicariaceae	Lasallia	Lasallia pustulata	0.16094	0.0109112	0.065467	0.00272779
SRR14573779	Eukaryota	Ascomycota	Lecanoromycetes	Umbilicariales	Umbilicariaceae	Lasallia	Lasallia pustulata	0.185	0.035	0.0849999	0.02
SRR14573778	Eukaryota	Ascomycota	Lecanoromycetes	Umbilicariales	Umbilicariaceae	Lasallia	Lasallia pustulata	0.236195	0.0161042	0.107361	0.0214722
SRR14722095	Eukaryota	Ascomycota	Lecanoromycetes	Umbilicariales	Umbilicariaceae	Lasallia	Lasallia papulosa	0.151403	0.0232927	0.122287	0
SRR13514081	Eukaryota	Ascomycota	Lecanoromycetes	Umbilicariales	Umbilicariaceae	Umbilicaria	Umbilicaria phaea	0.16739	0.00507241	0.0329707	0
SRR13514080	Eukaryota	Ascomycota	Lecanoromycetes	Umbilicariales	Umbilicariaceae	Umbilicaria	Umbilicaria phaea	0.146715	0.0126479	0.0682984	0
SRR13514078	Eukaryota	Ascomycota	Lecanoromycetes	Umbilicariales	Umbilicariaceae	Umbilicaria	Umbilicaria phaea	0.144892	0.0344982	0.0517473	0.0103495
SRR13514077	Eukaryota	Ascomycota	Lecanoromycetes	Umbilicariales	Umbilicariaceae	Umbilicaria	Umbilicaria phaea	0.236252	0.0171197	0.0821746	0
SRR13514076	Eukaryota	Ascomycota	Lecanoromycetes	Umbilicariales	Umbilicariaceae	Umbilicaria	Umbilicaria phaea	0.19945	0.0392361	0.0653934	0
SRR13514075	Eukaryota	Ascomycota	Lecanoromycetes	Umbilicariales	Umbilicariaceae	Umbilicaria	Umbilicaria phaea	0.162728	0.022839	0.0342585	0
SRR13514085	Eukaryota	Ascomycota	Lecanoromycetes	Umbilicariales	Umbilicariaceae	Umbilicaria	Umbilicaria phaea	0.24117	0.0159013	0.0318027	0.0132511
SRR13514084	Eukaryota	Ascomycota	Lecanoromycetes	Umbilicariales	Umbilicariaceae	Umbilicaria	Umbilicaria phaea	0.155394	0.0438291	0.0557825	0.00398446
SRR13514083	Eukaryota	Ascomycota	Lecanoromycetes	Umbilicariales	Umbilicariaceae	Umbilicaria	Umbilicaria phaea	0.128887	0.00696689	0.031351	0
SRR14722058	Eukaryota	Ascomycota	Lecanoromycetes	Umbilicariales	Umbilicariaceae	Umbilicaria	Umbilicaria mammulata	0.0917344	0.00655246	0.163811	0
SRR14722016	Eukaryota	Ascomycota	Lecanoromycetes	Umbilicariales	Umbilicariaceae	Umbilicaria	Umbilicaria mammulata	0	0	0.518893	0
SRR23143830	Eukaryota	Ascomycota	Lecanoromycetes	Umbilicariales	Umbilicariaceae	Umbilicaria	Umbilicaria vellea	0.161147	0.0146497	0.0585989	0
SRR14722253	Eukaryota	Ascomycota	Lecanoromycetes	Umbilicariales	Umbilicariaceae	Xylopsora_friesii	Xylopsora_friesii	0.0868623	0	0.0228585	0.0045717
SRR14721957	Eukaryota	Ascomycota	Lichinomycetes	Lichinales	Lichinaceae	Ephebe	Ephebe solida	0.349514	0.00647248	0.0453073	0
SRR19097890	Eukaryota	Ascomycota	Lichinomycetes	Lichinales	Lichinaceae	Lichina	Lichina confinis	0.310668	0.122125	0.0214254	0.00428507
SRR19097879	Eukaryota	Ascomycota	Lichinomycetes	Lichinales	Lichinaceae	Phylliscum	Phylliscum demangeonii	0.38727	0.0537253	0.00447711	0.00671566
SRR19097882	Eukaryota	Ascomycota	Lichinomycetes	Lichinales	Lichinaceae	Watsoniomyces	Watsoniomyces obsoletus	0.44734	0.0951787	0.00951787	0
SRR1531569	Eukaryota	Ascomycota	Lichinomycetes	Lichinales	Peltulaceae	Peltula	Peltula cylindrica	0.534718	0.144518	0.202326	0.0289037
SRR19097889	Eukaryota	Ascomycota	Lichinomycetes	Lichinales	Peltulaceae	Peltula	Peltula sp. TS41687	0.25222	0.0132747	0.0212395	0.0212395
SRR19097891	Eukaryota	Ascomycota	Pezizomycotina	Vezdaeales	Vezdaeaceae	Vezdaea	Vezdaea aestivalis	0	0	0	0.0139297
SRR19097881	Eukaryota	Ascomycota	Pezizomycotina	Vezdaeales	Vezdaeaceae	Vezdaea	Vezdaea acicularis	0.137228	0.0300774	0.0272576	0.0122189

## Sheet: BGC count per MBp adjusted dept
Dataset 8, Table 4: BGC counts per Mbp of total sequencing depth of contigs greater than 3000 bp
Sample taxonomic information								BGC count per per Mbp of total sequence depth per superkingdom per fragmentation level
Sample_name	Superkingdom	Phylum	Class	Order	Family	Genus	Species	Bacterial_Fragmented	Bacterial_Complete	Fungal_Fragmented	Fungal_Complete
SRR1532720	Eukaryota	Ascomycota	Arthoniomycetes	Arthoniales	Arthoniaceae	Arthonia	Arthonia rubrocincta	0	0	0.14904	0.670679
SRR13685140	Eukaryota	Ascomycota	Arthoniomycetes	Arthoniales	Arthoniaceae	Arthonia	Arthonia susa	0	0	0.842736	0.114918
SRR14722233	Eukaryota	Ascomycota	Arthoniomycetes	Arthoniales	Arthoniaceae	Arthonia	Arthonia ruana	0.372726	0.0186363	0.391362	0.111818
SRR14722222	Eukaryota	Ascomycota	Arthoniomycetes	Arthoniales	Arthoniaceae	Arthonia	Arthonia quintaria	0.113586	0	0.413041	0.0206521
SRR14722214	Eukaryota	Ascomycota	Arthoniomycetes	Arthoniales	Arthoniaceae	Arthonia	Arthonia anglica	0.450728	0.0265134	0.450728	0.106054
SRR14722193	Eukaryota	Ascomycota	Arthoniomycetes	Arthoniales	Arthoniaceae	Arthonia	Arthonia susa	0	0	0.22449	0
SRR14722071	Eukaryota	Ascomycota	Arthoniomycetes	Arthoniales	Arthoniaceae	Arthonia	Arthonia cupressina	1.31355	0.0667909	0.0445273	0
SRR14721978	Eukaryota	Ascomycota	Arthoniomycetes	Arthoniales	Arthoniaceae	Arthonia	Arthonia rubella	0	0	0.536902	0
SRR14722260	Eukaryota	Ascomycota	Arthoniomycetes	Arthoniales	Arthoniaceae	Arthonia	Arthonia sp	0	0	0.842789	0.114926
SRR13685160	Eukaryota	Ascomycota	Arthoniomycetes	Arthoniales	Arthoniaceae	Arthothelium	Arthothelium ruanum	0.346985	0.0182624	0.328723	0.146099
SRR14722172	Eukaryota	Ascomycota	Arthoniomycetes	Arthoniales	Chrysotrichaceae	Chrysothrix	Chrysothrix xanthina	0.362143	0.0144857	0.188315	0
SRR14722092	Eukaryota	Ascomycota	Arthoniomycetes	Arthoniales	Chrysotrichaceae	Chrysothrix	Chrysothrix susquehannensis	0.297795	0	0.463236	0
SRR14721969	Eukaryota	Ascomycota	Arthoniomycetes	Arthoniales	Chrysotrichaceae	Chrysothrix	Chrysothrix onokoensis	0.134076	0	0.402227	0
SRR14722270	Eukaryota	Ascomycota	Arthoniomycetes	Arthoniales	Chrysotrichaceae	Chrysothrix	Chrysothrix xanthina	0	0	0.660791	0
SRR19097877	Eukaryota	Ascomycota	Arthoniomycetes	Arthoniales	Chrysotrichaceae	Chrysothrix	Chrysothrix sp. TS-e1954	0	0	0.292871	0.0878613
SRR19097874	Eukaryota	Ascomycota	Arthoniomycetes	Arthoniales	Lecanographaceae	Alyxoria	Alyxoria varia	1.01856	0.158895	0.0244454	0.0325938
SRR14722143	Eukaryota	Ascomycota	Arthoniomycetes	Arthoniales	Lecanographaceae	Zwackhia	Zwackhia viridis	0.742916	0.0225126	0.225126	0.0450252
SRR13685142	Eukaryota	Ascomycota	Arthoniomycetes	Arthoniales	Opegraphaceae	Opegrapha	Opegrapha vulgata	0.315202	0	0.472803	0
SRR14722194	Eukaryota	Ascomycota	Arthoniomycetes	Arthoniales	Opegraphaceae	Opegrapha	Opegrapha vulgata	0.145666	0	0.582662	0
SRR14721966	Eukaryota	Ascomycota	Arthoniomycetes	Arthoniales	Opegraphaceae	Opegrapha	Opegrapha moroziana	0.367185	0.073437	0.416143	0.073437
SRR19097867	Eukaryota	Ascomycota	Ascomycetes	Thelocarpales	Thelocarpaceae	Thelocarpon	Thelocarpon superellum	0.406229	0.138812	0.0836954	0.0163308
SRR19097873	Eukaryota	Ascomycota	Ascomycetes	Thelocarpales	Thelocarpaceae	Thelocarpon	Thelocarpon impressellum	1.25041	0.144437	0.047458	0.0247607
SRR19097893	Eukaryota	Ascomycota	Candelariomycetes	Candelariales	Candelariaceae	Candelaria	Candelaria pacifica	0.345763	0.0461018	0.165198	0.00768363
SRR19097870	Eukaryota	Ascomycota	Candelariomycetes	Candelariales	Candelariaceae	Candelina	Candelina submexicana	0.358232	0.0577794	0.0115559	0.0520014
SRR19097869	Eukaryota	Ascomycota	Candelariomycetes	Candelariales	Candelariaceae	Candelina	Candelina mexicana	0.98919	0.0532299	0.0443583	0
SRR19097878	Eukaryota	Ascomycota	Candelariomycetes	Candelariales	Pycnoraceae	Pycnora	Pycnora praestabilis	0.41823	0.148582	0.0495273	0.0330182
SRR19097894	Eukaryota	Ascomycota	Coniocybomycetes	Coniocybales	Coniocybaceae	Chaenotheca	Chaenotheca gracillima	0.988441	0	0.120542	0.2893
SRR19097868	Eukaryota	Ascomycota	Coniocybomycetes	Coniocybales	Coniocybaceae	Sclerophora	Sclerophora amabilis	0.589575	0.0545903	0.403968	0.0218361
SRR14722276	Eukaryota	Ascomycota	Dothideomycetes	Mycosphaerellales	Cystocoleaceae	Cystocoleus	Cystocoleus ebeneus	1.11616	0.429292	0	0
SRR14721933	Eukaryota	Ascomycota	Dothideomycetes	Trypetheliales	Trypetheliaceae	Bathelium	Bathelium carolinianum	0.154525	0	0.679911	0.12362
SRR19097884	Eukaryota	Ascomycota	Dothideomycetes	Trypetheliales	Trypetheliaceae	Bathelium	Bathelium mastoideum MAG TS-e1945	0.814892	0.0486503	0.109463	0.498665
SRR19097883	Eukaryota	Ascomycota	Dothideomycetes	Trypetheliales	Trypetheliaceae	Bathelium	Bathelium mastoideum MAG TS-e1945	0.727613	0.0742462	0.103945	0.653367
SRR19097885	Eukaryota	Ascomycota	Dothideomycetes	Trypetheliales	Trypetheliaceae	Bogoriella	Bogoriella megaspora	1.02279	0.074969	0.166003	0.0160648
SRR14722280	Eukaryota	Ascomycota	Dothideomycetes	Trypetheliales	Trypetheliaceae	Dictyomeridium	Dictyomeridium proponens	0	0	0.540006	0.285886
SRR14722218	Eukaryota	Ascomycota	Dothideomycetes	Trypetheliales	Trypetheliaceae	Viridothelium	Viridothelium virens	0.337527	0.0259636	0.960653	0.0778908
SRR14722281	Eukaryota	Ascomycota	Dothideomycetes	Trypetheliales	Trypetheliaceae	Viridothelium	Viridothelium virens	0	0	1.1049	0.245533
SRR14722135	Eukaryota	Ascomycota	Eurotiomycetes	Mycocaliciales	Mycocaliciaceae	Mycocalicium	Mycocalicium subtile	0.0478949	0.00957898	0.383159	0.0766318
SRR14722249	Eukaryota	Ascomycota	Eurotiomycetes	Pyrenulales	Pyrenulaceae	Anthracothecium	Anthracothecium nanum	0.111809	0	0.642902	0.0559045
SRR14722196	Eukaryota	Ascomycota	Eurotiomycetes	Pyrenulales	Pyrenulaceae	Pyrenula	Pyrenula pseudobufonia	0	0	0.989325	0.0329775
SRR14722189	Eukaryota	Ascomycota	Eurotiomycetes	Pyrenulales	Pyrenulaceae	Pyrenula	Pyrenula leucostoma	0	0	0.810283	0
SRR14722061	Eukaryota	Ascomycota	Eurotiomycetes	Pyrenulales	Pyrenulaceae	Pyrenula	Pyrenula pseudobufonia	1.24473	0.0222274	0.800186	0.0444548
SRR14722048	Eukaryota	Ascomycota	Eurotiomycetes	Pyrenulales	Pyrenulaceae	Pyrenula	Pyrenula subelliptica	1.29084	0	0	0
SRR14722246	Eukaryota	Ascomycota	Eurotiomycetes	Pyrenulales	Pyrenulaceae	Pyrenula	Pyrenula santensis	0.102032	0	0.99481	0.153048
SRR14721961	Eukaryota	Ascomycota	Eurotiomycetes	Verrucariales	Verrucariaceae	Dermatocarpon	Dermatocarpon muhlenbergii	0.460773	0	0.307182	0
SRR14721937	Eukaryota	Ascomycota	Eurotiomycetes	Verrucariales	Verrucariaceae	Dermatocarpon	Dermatocarpon luridum	0.276653	0	0.368871	0.0461089
SRR1532957	Eukaryota	Ascomycota	Eurotiomycetes	Verrucariales	Verrucariaceae	Endocarpon	Endocarpon pallidulum	0	0	0.14904	0.670679
SAMN13290186	Eukaryota	Ascomycota	Eurotiomycetes	Verrucariales	Verrucariaceae	Endocarpon	Endocarpon pusillum	0	0	0.249759	0.561957
SRR14722287	Eukaryota	Ascomycota	Eurotiomycetes	Verrucariales	Verrucariaceae	Flakea	Flakea papillata	3.01347	0.172198	0	0
SRR14721924	Eukaryota	Ascomycota	Eurotiomycetes	Verrucariales	Verrucariaceae	Placidium	Placidium arboreum	1.85617	0.0928083	0.0928083	0
SRR14722308	Eukaryota	Ascomycota	Eurotiomycetes	Verrucariales	Verrucariaceae	Willeya	Willeya diffractella	0.189942	0	0.797757	0.0759768
SRR19097866	Eukaryota	Ascomycota	Geoglossomycetes	Geoglossales	Geoglossaceae	Geoglossum	Geoglossum umbratile	0.350891	0.0233927	0.0133673	0.0133673
SRR19097865	Eukaryota	Ascomycota	Geoglossomycetes	Geoglossales	Geoglossaceae	Geoglossum	Geoglossum simile	0.817336	0.355635	0.0374352	0
SRR19097892	Eukaryota	Ascomycota	Geoglossomycetes	Geoglossales	Geoglossaceae	Trichoglossum	Trichoglossum hirsutum	0.471066	0.333193	0.0057447	0.0459576
SRR1531163	Eukaryota	Ascomycota	Lecanoromycetes	Acarosporales	Acarosporaceae	Acarospora	Acarospora strigata	0	0	0.331034	0.919539
SRR12518884	Eukaryota	Ascomycota	Lecanoromycetes	Acarosporales	Acarosporaceae	Acarospora	Acarospora fuscata	1.0662	0.0710802	0.0710802	0
SRR14722098	Eukaryota	Ascomycota	Lecanoromycetes	Acarosporales	Acarosporaceae	Acarospora	Acarospora sinopica	0.794631	0.0248322	0.397316	0
SRR14722090	Eukaryota	Ascomycota	Lecanoromycetes	Acarosporales	Acarosporaceae	Acarospora	Acarospora sp. Tripp_6053_NY-2858381	0.638056	0.0163604	0.245406	0.0654417
SRR18162839	Eukaryota	Ascomycota	Lecanoromycetes	Acarosporales	Acarosporaceae	Acarospora	Acarospora aff. strigata	0	0	0.0387244	0.0929385
SRR19097888	Eukaryota	Ascomycota	Lecanoromycetes	Acarosporales	Acarosporaceae	Caeruleum	Caeruleum heppii	0.661315	0.12435	0.0593488	0.0339136
SRR19097875	Eukaryota	Ascomycota	Lecanoromycetes	Acarosporales	Acarosporaceae	Pleopsidium	Pleopsidium flavum	0	0	0.199442	0.0117319
SRR14722065	Eukaryota	Ascomycota	Lecanoromycetes	Acarosporales	Acarosporaceae	Polysporina	Polysporina simplex	0.193909	0	0.533249	0.0242386
SRR14721929	Eukaryota	Ascomycota	Lecanoromycetes	Caliciales	Caliciaceae	Buellia	Buellia stillingiana	0.187721	0	0.351976	0.0469302
SRR14722105	Eukaryota	Ascomycota	Lecanoromycetes	Caliciales	Caliciaceae	Buellia	Buellia spuria	0	0	1.31573	0.0305984
SRR14722083	Eukaryota	Ascomycota	Lecanoromycetes	Caliciales	Caliciaceae	Buellia	Buellia spuria	0.11417	0	0.68502	0
SRR14721949	Eukaryota	Ascomycota	Lecanoromycetes	Caliciales	Caliciaceae	Buellia	Buellia spuria	0.019029	0	0.532812	0.095145
SRR14721926	Eukaryota	Ascomycota	Lecanoromycetes	Caliciales	Caliciaceae	Buellia	Buellia mamillana	0.0516648	0	0.594145	0.0258324
SRR14722278	Eukaryota	Ascomycota	Lecanoromycetes	Caliciales	Caliciaceae	Buellia	Buellia spuria	0.331538	0.0174494	0.366437	0.0523481
SRR14722024	Eukaryota	Ascomycota	Lecanoromycetes	Caliciales	Caliciaceae	Dermiscellum	Dermiscellum oulocheilum	0.041346	0	0.454806	0.041346
SRR14722167	Eukaryota	Ascomycota	Lecanoromycetes	Caliciales	Caliciaceae	Dimelaena	Dimelaena oreina	0.576121	0	0.48883	0.0349164
SRR9610078	Eukaryota	Ascomycota	Lecanoromycetes	Caliciales	Caliciaceae	Dirinaria	Dirinaria aegialita	0	0	1.00853	0
SRR9610076	Eukaryota	Ascomycota	Lecanoromycetes	Caliciales	Caliciaceae	Dirinaria	Dirinaria applanata	0	0	0.816008	0.0370913
SRR14721986	Eukaryota	Ascomycota	Lecanoromycetes	Caliciales	Caliciaceae	Dirinaria	Dirinaria frostii	0.0836462	0	1.19893	0.0557642
SRR14722234	Eukaryota	Ascomycota	Lecanoromycetes	Caliciales	Caliciaceae	Pyxine	Pyxine sorediata	0.802894	0.0594736	1.01105	0.0297368
SRR14721990	Eukaryota	Ascomycota	Lecanoromycetes	Caliciales	Caliciaceae	Pyxine	Pyxine sorediata	0.274716	0	0.906564	0.137358
SRR14722273	Eukaryota	Ascomycota	Lecanoromycetes	Caliciales	Physciaceae	Anaptychia	Anaptychia palmulata	0	0	0.863327	0
SRR14721938	Eukaryota	Ascomycota	Lecanoromycetes	Caliciales	Physciaceae	Anaptychia	Anaptychia palmulata	3.67994	0	0.183997	0
ERR5059413	Eukaryota	Ascomycota	Lecanoromycetes	Caliciales	Physciaceae	Heterodermia	Heterodermia speciosa	0.54792	0.0821881	0.0513675	0.0890371
SRR13685124	Eukaryota	Ascomycota	Lecanoromycetes	Caliciales	Physciaceae	Heterodermia	Heterodermia albicans	0.194534	0	0.680869	0.0729503
SRR13685145	Eukaryota	Ascomycota	Lecanoromycetes	Caliciales	Physciaceae	Heterodermia	Heterodermia appalachiensis	0.584888	0	0.636496	0.0344052
SRR13685161	Eukaryota	Ascomycota	Lecanoromycetes	Caliciales	Physciaceae	Heterodermia	Heterodermia casarettiana	0	0	1.31037	0
SRR13685176	Eukaryota	Ascomycota	Lecanoromycetes	Caliciales	Physciaceae	Heterodermia	Heterodermia echinata	0.0755103	0	0.805443	0
SRR14722262	Eukaryota	Ascomycota	Lecanoromycetes	Caliciales	Physciaceae	Heterodermia	Heterodermia langdoniana	0	0	0.988327	0.0318815
SRR14722144	Eukaryota	Ascomycota	Lecanoromycetes	Caliciales	Physciaceae	Heterodermia	Heterodermia appalachiensis	0.608762	0.0380476	0.818024	0.0570715
SRR14722138	Eukaryota	Ascomycota	Lecanoromycetes	Caliciales	Physciaceae	Heterodermia	Heterodermia speciosa	0.397459	0	0.722653	0.180663
SRR14722133	Eukaryota	Ascomycota	Lecanoromycetes	Caliciales	Physciaceae	Heterodermia	Heterodermia hypoleuca	0.506134	0.253067	0.695934	0
SRR14722081	Eukaryota	Ascomycota	Lecanoromycetes	Caliciales	Physciaceae	Heterodermia	Heterodermia appalachiensis	0.670303	0	0.653116	0.0343745
SRR14722047	Eukaryota	Ascomycota	Lecanoromycetes	Caliciales	Physciaceae	Heterodermia	Heterodermia leucomelaena	0.142979	0	1.344	0
SRR14722005	Eukaryota	Ascomycota	Lecanoromycetes	Caliciales	Physciaceae	Heterodermia	Heterodermia neglecta	0	0	1.16997	0
SRR14721925	Eukaryota	Ascomycota	Lecanoromycetes	Caliciales	Physciaceae	Heterodermia	Heterodermia speciosa	0.0274289	0	1.17944	0.109716
SRR14722316	Eukaryota	Ascomycota	Lecanoromycetes	Caliciales	Physciaceae	Heterodermia	Heterodermia echinata	0.0755158	0	0.805502	0
SRR14722305	Eukaryota	Ascomycota	Lecanoromycetes	Caliciales	Physciaceae	Heterodermia	Heterodermia langdoniana	0.20114	0.0223489	0.804562	0.0446979
SRR14722266	Eukaryota	Ascomycota	Lecanoromycetes	Caliciales	Physciaceae	Heterodermia	Heterodermia obscurata	0.260503	0	1.33146	0
SRR14722256	Eukaryota	Ascomycota	Lecanoromycetes	Caliciales	Physciaceae	Heterodermia	Heterodermia crocea	0	0	1.13973	0.0308036
SRR18162827	Eukaryota	Ascomycota	Lecanoromycetes	Caliciales	Physciaceae	Heterodermia	Heterodermia speciosa	0	0	0.176943	0
SRR12518694	Eukaryota	Ascomycota	Lecanoromycetes	Caliciales	Physciaceae	Phaeophyscia	Phaeophyscia orbicularis	0.211994	0	1.00697	0
SRR14722141	Eukaryota	Ascomycota	Lecanoromycetes	Caliciales	Physciaceae	Phaeophyscia	Phaeophyscia squarrosa	0.235185	0	0.62716	0.130658
SRR14722054	Eukaryota	Ascomycota	Lecanoromycetes	Caliciales	Physciaceae	Phaeophyscia	Phaeophyscia rubropulchra	1.85635	0	0.760433	0
SRR14722036	Eukaryota	Ascomycota	Lecanoromycetes	Caliciales	Physciaceae	Phaeophyscia	Phaeophyscia hispidula	0.0590108	0	1.00318	0.0885163
SRR14721967	Eukaryota	Ascomycota	Lecanoromycetes	Caliciales	Physciaceae	Phaeophyscia	Phaeophyscia adiastola	0.303914	0	0.98772	0
SRR14721931	Eukaryota	Ascomycota	Lecanoromycetes	Caliciales	Physciaceae	Phaeophyscia	Phaeophyscia rubropulchra	0.181186	0	0.905931	0
SRR1532736	Eukaryota	Ascomycota	Lecanoromycetes	Caliciales	Physciaceae	Physcia	Physcia stellaris	0.102443	0	0.217691	0
SRR12240183	Eukaryota	Ascomycota	Lecanoromycetes	Caliciales	Physciaceae	Physcia	Physcia biziana	0.717754	0.0143551	0.344522	0.186616
SRR17413110	Eukaryota	Ascomycota	Lecanoromycetes	Caliciales	Physciaceae	Physcia	Physcia caesia	0.303929	0.0536346	0.625736	0.0357564
SRR14722017	Eukaryota	Ascomycota	Lecanoromycetes	Caliciales	Physciaceae	Polyblastidium	Polyblastidium squamulosum	0.0304479	0	0.913437	0.0913437
ERR9935909	Eukaryota	Ascomycota	Lecanoromycetes	Caliciales	Physciaceae	Rinodina	Rinodina moziana var. moziana	1.02769	0.189728	0	0
SRR14722206	Eukaryota	Ascomycota	Lecanoromycetes	Caliciales	Physciaceae	Rinodina	Rinodina adirondackii	0	0	0.685401	0
SRR14722045	Eukaryota	Ascomycota	Lecanoromycetes	Caliciales	Physciaceae	Rinodina	Rinodina ascociscana	0.125256	0	0.250511	0
SRR14722043	Eukaryota	Ascomycota	Lecanoromycetes	Caliciales	Physciaceae	Rinodina	Rinodina tephraspis	0.655672	0	0.163918	0
SRR14721991	Eukaryota	Ascomycota	Lecanoromycetes	Caliciales	Physciaceae	Rinodina	Rinodina dolichospora	0	0	0.61706	0
SRR14722303	Eukaryota	Ascomycota	Lecanoromycetes	Caliciales	Physciaceae	Rinodina	Rinodina brauniana	0.245993	0	0.953224	0.0307492
SRR1531493	Eukaryota	Ascomycota	Lecanoromycetes	Graphidales	Graphidaceae	Graphis	Graphis scripta	0	0	0.444575	0.333431
SRR13685158	Eukaryota	Ascomycota	Lecanoromycetes	Gyalectales	Phlyctidaceae	Phlyctis	Phlyctis boliviensis	0	0	0.830768	0.0319526
SRR14722217	Eukaryota	Ascomycota	Lecanoromycetes	Gyalectales	Phlyctidaceae	Phlyctis	Phlyctis boliviensis	0	0	0.824611	0.0317158
SRR14722037	Eukaryota	Ascomycota	Lecanoromycetes	Gyalectales	Phlyctidaceae	Phlyctis	Phlyctis speirea	0	0	0.432415	0.0926604
SRR14722313	Eukaryota	Ascomycota	Lecanoromycetes	Gyalectales	Phlyctidaceae	Phlyctis	Phlyctis petraea	0.0568778	0	0.767851	0
SRR14722311	Eukaryota	Ascomycota	Lecanoromycetes	Gyalectales	Phlyctidaceae	Phlyctis	Phlyctis boliviensis	0	0	0.748719	0
SRR14721971	Eukaryota	Ascomycota	Lecanoromycetes	Gyalectales	Trichotheliaceae	Porina	Porina heterospora	0.0789619	0	1.06599	0
SRR14722125	Eukaryota	Ascomycota	Lecanoromycetes	Hymeneliales	Hymeneliaceae	Ionaspis	Ionaspis alba	0.372483	0.0507931	0.0846552	0
SRR14721959	Eukaryota	Ascomycota	Lecanoromycetes	Hymeneliales	Hymeneliaceae	Ionaspis	Ionaspis lacustris	0	0	0.642299	0.2141
SRR14722327	Eukaryota	Ascomycota	Lecanoromycetes	Lecanorales	Catillariaceae	Catillaria	Catillaria lenticularis	0.177524	0.0295874	0.325461	0.0887621
SRR7346457	Eukaryota	Ascomycota	Lecanoromycetes	Lecanorales	Cetradoniaceae	Cetradonia	Cetradonia linearis	0.15395	0	0.205267	0.0256584
SRR7346458	Eukaryota	Ascomycota	Lecanoromycetes	Lecanorales	Cetradoniaceae	Cetradonia	Cetradonia linearis	0.0434276	0	0.260566	0
SRR7346455	Eukaryota	Ascomycota	Lecanoromycetes	Lecanorales	Cetradoniaceae	Cetradonia	Cetradonia linearis	0	0	0.499456	0
SRR7346456	Eukaryota	Ascomycota	Lecanoromycetes	Lecanorales	Cetradoniaceae	Cetradonia	Cetradonia linearis	0	0	0.492027	0
SRR7346459	Eukaryota	Ascomycota	Lecanoromycetes	Lecanorales	Cetradoniaceae	Cetradonia	Cetradonia linearis	0	0	0.722721	0
SRR7346460	Eukaryota	Ascomycota	Lecanoromycetes	Lecanorales	Cetradoniaceae	Cetradonia	Cetradonia linearis	0	0	0.436935	0
SRR7346467	Eukaryota	Ascomycota	Lecanoromycetes	Lecanorales	Cetradoniaceae	Cetradonia	Cetradonia linearis	0	0	0.340684	0
SRR7346468	Eukaryota	Ascomycota	Lecanoromycetes	Lecanorales	Cetradoniaceae	Cetradonia	Cetradonia linearis	0	0	0.415495	0
SRR7346465	Eukaryota	Ascomycota	Lecanoromycetes	Lecanorales	Cetradoniaceae	Cetradonia	Cetradonia linearis	0	0	0.170327	0
SRR7346466	Eukaryota	Ascomycota	Lecanoromycetes	Lecanorales	Cetradoniaceae	Cetradonia	Cetradonia linearis	0	0	0	0
SRR7346472	Eukaryota	Ascomycota	Lecanoromycetes	Lecanorales	Cetradoniaceae	Cetradonia	Cetradonia linearis	0	0	0.106652	0
SRR7346479	Eukaryota	Ascomycota	Lecanoromycetes	Lecanorales	Cetradoniaceae	Cetradonia	Cetradonia linearis	0	0	0	0
ERR3588817	Eukaryota	Ascomycota	Lecanoromycetes	Lecanorales	Cladoniaceae	Cladonia	Cladonia stellaris	0.0167266	0	0.351258	0.100359
ERR3588818	Eukaryota	Ascomycota	Lecanoromycetes	Lecanorales	Cladoniaceae	Cladonia	Cladonia uncialis subsp. biuncialis	0.0513146	0	0.436175	0.179601
ERR3588819	Eukaryota	Ascomycota	Lecanoromycetes	Lecanorales	Cladoniaceae	Cladonia	Cladonia rangiferina subsp. rangiferina	0.0326351	0	0.310033	0.212128
ERR3588820	Eukaryota	Ascomycota	Lecanoromycetes	Lecanorales	Cladoniaceae	Cladonia	Cladonia mitis	0	0	0.852557	0.19893
ERR3588821	Eukaryota	Ascomycota	Lecanoromycetes	Lecanorales	Cladoniaceae	Cladonia	Cladonia arbuscula	0	0	0.508532	0.0299137
ERR3588822	Eukaryota	Ascomycota	Lecanoromycetes	Lecanorales	Cladoniaceae	Cladonia	Cladonia rangiferina subsp. rangiferina	0.0148851	0	0.297703	0.148851
ERR4179389	Eukaryota	Ascomycota	Lecanoromycetes	Lecanorales	Cladoniaceae	Cladonia	Cladonia furcata	1.01522	0.0775966	0.200458	0.0193992
SRR9278453	Eukaryota	Ascomycota	Lecanoromycetes	Lecanorales	Cladoniaceae	Cladonia	Cladonia uncialis	0	0	0.473729	0.252655
SRR13685172	Eukaryota	Ascomycota	Lecanoromycetes	Lecanorales	Cladoniaceae	Cladonia	Cladonia caroliniana	0.353383	0	0.588971	0.0706766
SRR13685169	Eukaryota	Ascomycota	Lecanoromycetes	Lecanorales	Cladoniaceae	Cladonia	Cladonia furcata	0.224499	0	0.92606	0.0841873
SRR14721952	Eukaryota	Ascomycota	Lecanoromycetes	Lecanorales	Cladoniaceae	Cladonia	Cladonia ochrochlora	0.258791	0	0.74762	0.0862638
SRR14722250	Eukaryota	Ascomycota	Lecanoromycetes	Lecanorales	Cladoniaceae	Cladonia	Cladonia coniocraea	0	0	1.0189	0
SRR14722171	Eukaryota	Ascomycota	Lecanoromycetes	Lecanorales	Cladoniaceae	Cladonia	Cladonia uncialis	0.0265148	0	0.212119	0.0928019
SRR14722170	Eukaryota	Ascomycota	Lecanoromycetes	Lecanorales	Cladoniaceae	Cladonia	Cladonia rangiferina	0.82111	0.0256597	0.307916	0.0641492
SRR14722150	Eukaryota	Ascomycota	Lecanoromycetes	Lecanorales	Cladoniaceae	Cladonia	Cladonia arbuscula	0.671934	0.0559945	0.377963	0.0559945
SRR14722121	Eukaryota	Ascomycota	Lecanoromycetes	Lecanorales	Cladoniaceae	Cladonia	Cladonia macilenta	0.0681209	0	0.613088	0.113535
SRR14722119	Eukaryota	Ascomycota	Lecanoromycetes	Lecanorales	Cladoniaceae	Cladonia	Cladonia grayi	0.133563	0	0.587678	0.0534253
SRR14722117	Eukaryota	Ascomycota	Lecanoromycetes	Lecanorales	Cladoniaceae	Cladonia	Cladonia mateocyatha	0.223991	0.0223991	0.358385	0.156794
SRR14722103	Eukaryota	Ascomycota	Lecanoromycetes	Lecanorales	Cladoniaceae	Cladonia	Cladonia coccifera	0.0885028	0	0.885028	0.0590019
SRR14722101	Eukaryota	Ascomycota	Lecanoromycetes	Lecanorales	Cladoniaceae	Cladonia	Cladonia strepsilis	0.497291	0.0432427	0.367563	0
SRR14722099	Eukaryota	Ascomycota	Lecanoromycetes	Lecanorales	Cladoniaceae	Cladonia	Cladonia pyxidata	0	0	0.862696	0.0359457
SRR14722088	Eukaryota	Ascomycota	Lecanoromycetes	Lecanorales	Cladoniaceae	Cladonia	Cladonia uncialis	1.0711	0.0400412	0.170175	0.0700721
SRR14722087	Eukaryota	Ascomycota	Lecanoromycetes	Lecanorales	Cladoniaceae	Cladonia	Cladonia stipitata	0.33581	0	0.537296	0.0223874
SRR14722084	Eukaryota	Ascomycota	Lecanoromycetes	Lecanorales	Cladoniaceae	Cladonia	Cladonia squamosa	0.20337	0	0.668217	0.0871588
SRR14722082	Eukaryota	Ascomycota	Lecanoromycetes	Lecanorales	Cladoniaceae	Cladonia	Cladonia mateocyatha	0.241973	0	0.53234	0.0241973
SRR14722080	Eukaryota	Ascomycota	Lecanoromycetes	Lecanorales	Cladoniaceae	Cladonia	Cladonia didyma	0.058224	0	0.834543	0.019408
SRR14722057	Eukaryota	Ascomycota	Lecanoromycetes	Lecanorales	Cladoniaceae	Cladonia	Cladonia squamosa	0.0544119	0	0.906865	0.0181373
SRR14722009	Eukaryota	Ascomycota	Lecanoromycetes	Lecanorales	Cladoniaceae	Cladonia	Cladonia apodocarpa	0	0	0.829344	0.0331738
SRR14721965	Eukaryota	Ascomycota	Lecanoromycetes	Lecanorales	Cladoniaceae	Cladonia	Cladonia perforata	0	0	0.905051	0.100561
SRR14721939	Eukaryota	Ascomycota	Lecanoromycetes	Lecanorales	Cladoniaceae	Cladonia	Cladonia polycarpoides	0.332101	0	0.597782	0
SRR14721936	Eukaryota	Ascomycota	Lecanoromycetes	Lecanorales	Cladoniaceae	Cladonia	Cladonia peziziformis	0.233728	0	0.895957	0
SRR14722319	Eukaryota	Ascomycota	Lecanoromycetes	Lecanorales	Cladoniaceae	Cladonia	Cladonia furcata	0.0311167	0	1.08908	0.0622334
SRR14722301	Eukaryota	Ascomycota	Lecanoromycetes	Lecanorales	Cladoniaceae	Cladonia	Cladonia leporina	0.469184	0.0187674	0.487952	0.0563021
SRR14722299	Eukaryota	Ascomycota	Lecanoromycetes	Lecanorales	Cladoniaceae	Cladonia	Cladonia squamosa	0.478479	0	0.478479	0.0434981
SRR14722298	Eukaryota	Ascomycota	Lecanoromycetes	Lecanorales	Cladoniaceae	Cladonia	Cladonia subtenuis	0.798579	0.0162975	0.342248	0.0325951
SRR14722296	Eukaryota	Ascomycota	Lecanoromycetes	Lecanorales	Cladoniaceae	Cladonia	Cladonia ravenelii	0.225531	0	0.366488	0.0281914
SRR14722294	Eukaryota	Ascomycota	Lecanoromycetes	Lecanorales	Cladoniaceae	Cladonia	Cladonia caroliniana	0.330015	0	0.589313	0.0707176
SRR14722293	Eukaryota	Ascomycota	Lecanoromycetes	Lecanorales	Cladoniaceae	Cladonia	Cladonia subtenuis	0.534251	0	0.407049	0.0763216
SRR14722292	Eukaryota	Ascomycota	Lecanoromycetes	Lecanorales	Cladoniaceae	Cladonia	Cladonia rangiferina	0.193578	0	0.608389	0.165924
SRR14722290	Eukaryota	Ascomycota	Lecanoromycetes	Lecanorales	Cladoniaceae	Cladonia	Cladonia robbinsii	0.509464	0	0.582244	0.0485204
SRR14722277	Eukaryota	Ascomycota	Lecanoromycetes	Lecanorales	Cladoniaceae	Cladonia	Cladonia furcata	0.224488	0	0.926012	0.0841829
SRR14722269	Eukaryota	Ascomycota	Lecanoromycetes	Lecanorales	Cladoniaceae	Cladonia	Cladonia didyma	0.642117	0.0377716	0.528802	0
SRR15568763	Eukaryota	Ascomycota	Lecanoromycetes	Lecanorales	Cladoniaceae	Cladonia	Cladonia arbuscula	0.0308197	0	0.647213	0.308197
SRR15568738	Eukaryota	Ascomycota	Lecanoromycetes	Lecanorales	Cladoniaceae	Cladonia	Cladonia stellaris	0.178416	0.0118944	0.225993	0.130838
SRR16304115	Eukaryota	Ascomycota	Lecanoromycetes	Lecanorales	Cladoniaceae	Cladonia	Cladonia rangiferina	0.811563	0.210137	0.072461	0.181152
SRR16304114	Eukaryota	Ascomycota	Lecanoromycetes	Lecanorales	Cladoniaceae	Cladonia	Cladonia rangiferina	0.723685	0.173684	0.0868421	0.241228
SRR16304103	Eukaryota	Ascomycota	Lecanoromycetes	Lecanorales	Cladoniaceae	Cladonia	Cladonia rangiferina	1.02295	0.210984	0.102295	0.0895083
SRR16304092	Eukaryota	Ascomycota	Lecanoromycetes	Lecanorales	Cladoniaceae	Cladonia	Cladonia rangiferina	0.881347	0.241052	0.195855	0
SRR16304081	Eukaryota	Ascomycota	Lecanoromycetes	Lecanorales	Cladoniaceae	Cladonia	Cladonia rangiferina	0.655077	0.0935824	0.362632	0
SRR16304070	Eukaryota	Ascomycota	Lecanoromycetes	Lecanorales	Cladoniaceae	Cladonia	Cladonia rangiferina	1.21215	0.110755	0.0922954	0.110755
SRR16304068	Eukaryota	Ascomycota	Lecanoromycetes	Lecanorales	Cladoniaceae	Cladonia	Cladonia rangiferina	0.93904	0.115165	0.150601	0.177177
SRR16304067	Eukaryota	Ascomycota	Lecanoromycetes	Lecanorales	Cladoniaceae	Cladonia	Cladonia stygia	0.990906	0.105096	0.12011	0.157644
SRR16304066	Eukaryota	Ascomycota	Lecanoromycetes	Lecanorales	Cladoniaceae	Cladonia	Cladonia stygia	1.06761	0.109333	0.167216	0.0964705
SRR16304065	Eukaryota	Ascomycota	Lecanoromycetes	Lecanorales	Cladoniaceae	Cladonia	Cladonia stygia	0.964291	0.137756	0.101504	0.145006
SRR16304113	Eukaryota	Ascomycota	Lecanoromycetes	Lecanorales	Cladoniaceae	Cladonia	Cladonia rangiferina	1.06725	0.143549	0.0873774	0
SRR16304112	Eukaryota	Ascomycota	Lecanoromycetes	Lecanorales	Cladoniaceae	Cladonia	Cladonia submitis	0.744264	0.25763	0.107346	0.114502
SRR16304111	Eukaryota	Ascomycota	Lecanoromycetes	Lecanorales	Cladoniaceae	Cladonia	Cladonia submitis	0.835045	0.0980658	0.0713206	0.0624055
SRR16304110	Eukaryota	Ascomycota	Lecanoromycetes	Lecanorales	Cladoniaceae	Cladonia	Cladonia submitis	0.593245	0.0508496	0.0762744	0.169499
SRR16304109	Eukaryota	Ascomycota	Lecanoromycetes	Lecanorales	Cladoniaceae	Cladonia	Cladonia submitis	0.595327	0.0804496	0.0707956	0.0997574
SRR16304108	Eukaryota	Ascomycota	Lecanoromycetes	Lecanorales	Cladoniaceae	Cladonia	Cladonia arbuscula	0.203883	0.0299827	0.0599654	0.131924
SRR16304107	Eukaryota	Ascomycota	Lecanoromycetes	Lecanorales	Cladoniaceae	Cladonia	Cladonia submitis	0.639714	0.377094	0.0740721	0.181813
SRR16304106	Eukaryota	Ascomycota	Lecanoromycetes	Lecanorales	Cladoniaceae	Cladonia	Cladonia submitis	0.56586	0.0396102	0.0961962	0.124489
SRR16304105	Eukaryota	Ascomycota	Lecanoromycetes	Lecanorales	Cladoniaceae	Cladonia	Cladonia submitis	0.402551	0.0129855	0.201276	0.129855
SRR16304104	Eukaryota	Ascomycota	Lecanoromycetes	Lecanorales	Cladoniaceae	Cladonia	Cladonia submitis	0.345079	0.0613473	0.0843526	0.245389
SRR16304102	Eukaryota	Ascomycota	Lecanoromycetes	Lecanorales	Cladoniaceae	Cladonia	Cladonia submitis	0.374662	0.0546383	0.0702492	0.226359
SRR16304101	Eukaryota	Ascomycota	Lecanoromycetes	Lecanorales	Cladoniaceae	Cladonia	Cladonia submitis	0.738623	0.0848992	0.0424496	0.118859
SRR16304100	Eukaryota	Ascomycota	Lecanoromycetes	Lecanorales	Cladoniaceae	Cladonia	Cladonia rangiferina	1.04571	0.138658	0.057774	0.115548
SRR16304099	Eukaryota	Ascomycota	Lecanoromycetes	Lecanorales	Cladoniaceae	Cladonia	Cladonia rangiferina	0.913532	0.0668438	0.0668438	0.155969
SRR16304098	Eukaryota	Ascomycota	Lecanoromycetes	Lecanorales	Cladoniaceae	Cladonia	Cladonia rangiferina	0.905878	0.0574148	0.0574148	0.140347
SRR16304097	Eukaryota	Ascomycota	Lecanoromycetes	Lecanorales	Cladoniaceae	Cladonia	Cladonia rangiferina	0.760455	0.293269	0.0238708	0.109124
SRR16304096	Eukaryota	Ascomycota	Lecanoromycetes	Lecanorales	Cladoniaceae	Cladonia	Cladonia rangiferina	0.90363	0.134424	0.0485421	0.0896162
SRR16304095	Eukaryota	Ascomycota	Lecanoromycetes	Lecanorales	Cladoniaceae	Cladonia	Cladonia rangiferina	1.19907	0.0979526	0.020266	0.0844419
SRR16304094	Eukaryota	Ascomycota	Lecanoromycetes	Lecanorales	Cladoniaceae	Cladonia	Cladonia rangiferina	1.16424	0.129826	0.058631	0.0879466
SRR16304093	Eukaryota	Ascomycota	Lecanoromycetes	Lecanorales	Cladoniaceae	Cladonia	Cladonia rangiferina	0.762517	0.192555	0.0462131	0.238768
SRR16304091	Eukaryota	Ascomycota	Lecanoromycetes	Lecanorales	Cladoniaceae	Cladonia	Cladonia rangiferina	0.84173	0.19058	0.119113	0.174699
SRR16304090	Eukaryota	Ascomycota	Lecanoromycetes	Lecanorales	Cladoniaceae	Cladonia	Cladonia rangiferina	0.680614	0.142275	0.0653697	0.0845961
SRR16304089	Eukaryota	Ascomycota	Lecanoromycetes	Lecanorales	Cladoniaceae	Cladonia	Cladonia rangiferina	1.14214	0.0860911	0.0401758	0.132006
SRR16304088	Eukaryota	Ascomycota	Lecanoromycetes	Lecanorales	Cladoniaceae	Cladonia	Cladonia rangiferina	0.620398	0.0662561	0.084326	0.373444
SRR16304087	Eukaryota	Ascomycota	Lecanoromycetes	Lecanorales	Cladoniaceae	Cladonia	Cladonia rangiferina	1.02338	0.108023	0.039798	0.153507
SRR16304086	Eukaryota	Ascomycota	Lecanoromycetes	Lecanorales	Cladoniaceae	Cladonia	Cladonia submitis	0.481919	0.0287713	0.0935068	0.194206
SRR16304085	Eukaryota	Ascomycota	Lecanoromycetes	Lecanorales	Cladoniaceae	Cladonia	Cladonia rangiferina	1.06399	0.0459278	0.0688916	0.206675
SRR16304084	Eukaryota	Ascomycota	Lecanoromycetes	Lecanorales	Cladoniaceae	Cladonia	Cladonia rangiferina	0.773828	0.0650884	0.0867845	0.238657
SRR16304083	Eukaryota	Ascomycota	Lecanoromycetes	Lecanorales	Cladoniaceae	Cladonia	Cladonia rangiferina	0.752326	0.0259423	0.11674	0.129711
SRR16304082	Eukaryota	Ascomycota	Lecanoromycetes	Lecanorales	Cladoniaceae	Cladonia	Cladonia rangiferina	0.980147	0.172433	0.0226886	0.131594
SRR16304080	Eukaryota	Ascomycota	Lecanoromycetes	Lecanorales	Cladoniaceae	Cladonia	Cladonia rangiferina	0.87971	0.116247	0.0565528	0.0816873
SRR16304079	Eukaryota	Ascomycota	Lecanoromycetes	Lecanorales	Cladoniaceae	Cladonia	Cladonia rangiferina	1.02997	0.197702	0.038265	0.0669637
SRR16304078	Eukaryota	Ascomycota	Lecanoromycetes	Lecanorales	Cladoniaceae	Cladonia	Cladonia subtenuis	1.03316	0.100446	0.0789221	0.114796
SRR16304077	Eukaryota	Ascomycota	Lecanoromycetes	Lecanorales	Cladoniaceae	Cladonia	Cladonia submitis	0.856494	0.064237	0.171299	0.192711
SRR16304076	Eukaryota	Ascomycota	Lecanoromycetes	Lecanorales	Cladoniaceae	Cladonia	Cladonia arbuscula	1.15502	0.206763	0.199633	0.0213892
SRR16304075	Eukaryota	Ascomycota	Lecanoromycetes	Lecanorales	Cladoniaceae	Cladonia	Cladonia rangiferina	1.16787	0.0955532	0.148638	0.00530851
SRR16304074	Eukaryota	Ascomycota	Lecanoromycetes	Lecanorales	Cladoniaceae	Cladonia	Cladonia rangiferina	1.08409	0.148999	0.0667924	0.0770682
SRR16304073	Eukaryota	Ascomycota	Lecanoromycetes	Lecanorales	Cladoniaceae	Cladonia	Cladonia oricola	0.440224	0	0.203181	0.321702
SRR16304072	Eukaryota	Ascomycota	Lecanoromycetes	Lecanorales	Cladoniaceae	Cladonia	Cladonia oricola	0.372061	0	0.137075	0.430807
SRR16304071	Eukaryota	Ascomycota	Lecanoromycetes	Lecanorales	Cladoniaceae	Cladonia	Cladonia submitis	0.881749	0.0941674	0.0941674	0.0556444
SRR16304069	Eukaryota	Ascomycota	Lecanoromycetes	Lecanorales	Cladoniaceae	Cladonia	Cladonia submitis	0.457583	0.1615	0.0645999	0.123817
SRR24412705	Eukaryota	Ascomycota	Lecanoromycetes	Lecanorales	Cladoniaceae	Cladonia	Cladonia perforata	0	0	0.378561	0.126187
SRR24412693	Eukaryota	Ascomycota	Lecanoromycetes	Lecanorales	Cladoniaceae	Cladonia	Cladonia perforata	0.0294489	0	0.294489	0.26504
SRR24412692	Eukaryota	Ascomycota	Lecanoromycetes	Lecanorales	Cladoniaceae	Cladonia	Cladonia perforata	0	0	0.318249	0.231454
SRR24412691	Eukaryota	Ascomycota	Lecanoromycetes	Lecanorales	Cladoniaceae	Cladonia	Cladonia perforata	0	0	0.52811	0
SRR24412690	Eukaryota	Ascomycota	Lecanoromycetes	Lecanorales	Cladoniaceae	Cladonia	Cladonia perforata	0	0	0.531492	0
SRR24412689	Eukaryota	Ascomycota	Lecanoromycetes	Lecanorales	Cladoniaceae	Cladonia	Cladonia perforata	0	0	0.411303	0.126555
SRR24412688	Eukaryota	Ascomycota	Lecanoromycetes	Lecanorales	Cladoniaceae	Cladonia	Cladonia perforata	0.0876382	0	0.408978	0.146064
SRR24412687	Eukaryota	Ascomycota	Lecanoromycetes	Lecanorales	Cladoniaceae	Cladonia	Cladonia perforata	0.0294149	0	0.323564	0.176489
SRR24412686	Eukaryota	Ascomycota	Lecanoromycetes	Lecanorales	Cladoniaceae	Cladonia	Cladonia perforata	0.304664	0	0.330053	0.20311
SRR24412703	Eukaryota	Ascomycota	Lecanoromycetes	Lecanorales	Cladoniaceae	Cladonia	Cladonia perforata	0	0	0.324212	0.206317
SRR24412702	Eukaryota	Ascomycota	Lecanoromycetes	Lecanorales	Cladoniaceae	Cladonia	Cladonia perforata	0	0	0.455737	0.0607649
SRR24412701	Eukaryota	Ascomycota	Lecanoromycetes	Lecanorales	Cladoniaceae	Cladonia	Cladonia perforata	0	0	0.387399	0.1788
SRR24412700	Eukaryota	Ascomycota	Lecanoromycetes	Lecanorales	Cladoniaceae	Cladonia	Cladonia perforata	0	0	0.56977	0
SRR24412699	Eukaryota	Ascomycota	Lecanoromycetes	Lecanorales	Cladoniaceae	Cladonia	Cladonia perforata	0	0	0.556017	0.0926695
SRR24412698	Eukaryota	Ascomycota	Lecanoromycetes	Lecanorales	Cladoniaceae	Cladonia	Cladonia leporina	0.121536	0	0.364609	0.455762
SRR24412697	Eukaryota	Ascomycota	Lecanoromycetes	Lecanorales	Cladoniaceae	Cladonia	Cladonia perforata	0	0	0.513415	0.0320885
SRR24412696	Eukaryota	Ascomycota	Lecanoromycetes	Lecanorales	Cladoniaceae	Cladonia	Cladonia perforata	0	0	0.416498	0.148749
SRR24412695	Eukaryota	Ascomycota	Lecanoromycetes	Lecanorales	Cladoniaceae	Cladonia	Cladonia perforata	0.0300607	0	0.45091	0.150303
SRR24412694	Eukaryota	Ascomycota	Lecanoromycetes	Lecanorales	Cladoniaceae	Cladonia	Cladonia perforata	0	0	0.504136	0
SRR9610073	Eukaryota	Ascomycota	Lecanoromycetes	Lecanorales	Lecanoraceae	Lecanora	Lecanora perplexa	0.663613	0.290331	0.0829517	0
SRR13685153	Eukaryota	Ascomycota	Lecanoromycetes	Lecanorales	Lecanoraceae	Lecanora	Lecanora cinereofusca	0	0	0.626546	0
SRR14722232	Eukaryota	Ascomycota	Lecanoromycetes	Lecanorales	Lecanoraceae	Lecanora	Lecanora rugosella	0.552137	0	0.349687	0
SRR14722231	Eukaryota	Ascomycota	Lecanoromycetes	Lecanorales	Lecanoraceae	Lecanora	Lecanora masana	0.739417	0.0697563	0.33483	0.0418538
SRR14722198	Eukaryota	Ascomycota	Lecanoromycetes	Lecanorales	Lecanoraceae	Lecanora	Lecanora cinereofusca	0.0330941	0	0.496412	0
SRR14722184	Eukaryota	Ascomycota	Lecanoromycetes	Lecanorales	Lecanoraceae	Lecanora	Lecanora hybocarpa	0.0434404	0	0.390964	0.0868809
SRR14722158	Eukaryota	Ascomycota	Lecanoromycetes	Lecanorales	Lecanoraceae	Lecanora	Lecanora albella	0.479794	0	0.282232	0.0141116
SRR14722154	Eukaryota	Ascomycota	Lecanoromycetes	Lecanorales	Lecanoraceae	Lecanora	Lecanora strobilina	0.248651	0.0585061	0.511928	0.0146265
SRR14722078	Eukaryota	Ascomycota	Lecanoromycetes	Lecanorales	Lecanoraceae	Lecanora	Lecanora oreinoides	0.600997	0.0934885	0.280465	0.053422
SRR14722033	Eukaryota	Ascomycota	Lecanoromycetes	Lecanorales	Lecanoraceae	Lecanora	Lecanora pseudistera	0.0270201	0	1.13484	0.0270201
SRR14721987	Eukaryota	Ascomycota	Lecanoromycetes	Lecanorales	Lecanoraceae	Lecanora	Lecanora subimmergens	0.230009	0	0.661277	0.0287512
SRR14722309	Eukaryota	Ascomycota	Lecanoromycetes	Lecanorales	Lecanoraceae	Lecanora	Lecanora markjohnstonii	0.385443	0	0.650434	0.0240902
SRR17413119	Eukaryota	Ascomycota	Lecanoromycetes	Lecanorales	Lecanoraceae	Lecanora	Lecanora bermudensis	0.0332892	0	0.266314	0.499338
SRR17413118	Eukaryota	Ascomycota	Lecanoromycetes	Lecanorales	Lecanoraceae	Lecanora	Lecanora cadubriae	0	0	0.0716308	0.393969
SRR17413107	Eukaryota	Ascomycota	Lecanoromycetes	Lecanorales	Lecanoraceae	Lecanora	Lecanora carpinea	0.0508365	0.0508365	0.228764	0.0762548
SRR17413104	Eukaryota	Ascomycota	Lecanoromycetes	Lecanorales	Lecanoraceae	Lecanora	Lecanora intumescens	0.267362	0.110858	0.163026	0.0456472
SRR17413103	Eukaryota	Ascomycota	Lecanoromycetes	Lecanorales	Lecanoraceae	Lecanora	Lecanora polytropa	0.0531847	0	0.212739	0.45207
SRR17413102	Eukaryota	Ascomycota	Lecanoromycetes	Lecanorales	Lecanoraceae	Lecanora	Lecanora pseudargentata	0	0	0	0.556369
SRR17413101	Eukaryota	Ascomycota	Lecanoromycetes	Lecanorales	Lecanoraceae	Lecanora	Lecanora rupicola	0	0	0.154652	0
SRR17413099	Eukaryota	Ascomycota	Lecanoromycetes	Lecanorales	Lecanoraceae	Lecanora	Lecanora subintricata	0	0	0.127523	0.573855
SRR17413098	Eukaryota	Ascomycota	Lecanoromycetes	Lecanorales	Lecanoraceae	Lecanora	Lecanora subintricata	0	0	0.139552	0.523319
SRR17413117	Eukaryota	Ascomycota	Lecanoromycetes	Lecanorales	Lecanoraceae	Lecanora	Lecanora subintricata	0.314102	0.347166	0.347166	0.0165317
SRR17413116	Eukaryota	Ascomycota	Lecanoromycetes	Lecanorales	Lecanoraceae	Lecanora	Lecanora subintricata	0.11108	0.104546	0.0588071	0
SRR17413115	Eukaryota	Ascomycota	Lecanoromycetes	Lecanorales	Lecanoraceae	Lecanora	Lecanora subintricata	0	0	0.383476	0.348614
SRR17413114	Eukaryota	Ascomycota	Lecanoromycetes	Lecanorales	Lecanoraceae	Lecanora	Lecanora subsaligna	0	0	0.0921569	0.00708899
SRR17413113	Eukaryota	Ascomycota	Lecanoromycetes	Lecanorales	Lecanoraceae	Lecanora	Lecanora varia	0.0480184	0	0.432166	0.0240092
SRR18643619	Eukaryota	Ascomycota	Lecanoromycetes	Lecanorales	Lecanoraceae	Lecanora	Lecanora polytropa	0.133592	0	0.667961	0.0534369
SRR18643620	Eukaryota	Ascomycota	Lecanoromycetes	Lecanorales	Lecanoraceae	Lecanora	Lecanora polytropa	0.0475837	0	0.571005	0.0475837
SRR18643610	Eukaryota	Ascomycota	Lecanoromycetes	Lecanorales	Lecanoraceae	Lecanora	Lecanora polytropa	0	0	0.646443	0.146919
SRR18643608	Eukaryota	Ascomycota	Lecanoromycetes	Lecanorales	Lecanoraceae	Lecanora	Lecanora polytropa	0.151612	0	0.429567	0.227418
SRR18643638	Eukaryota	Ascomycota	Lecanoromycetes	Lecanorales	Lecanoraceae	Lecanora	Lecanora polytropa	0	0	0.444168	0.249844
SRR18643637	Eukaryota	Ascomycota	Lecanoromycetes	Lecanorales	Lecanoraceae	Lecanora	Lecanora polytropa	0	0	0.359388	0
SRR18643636	Eukaryota	Ascomycota	Lecanoromycetes	Lecanorales	Lecanoraceae	Lecanora	Lecanora polytropa	0	0	0.587877	0.223953
SRR18643634	Eukaryota	Ascomycota	Lecanoromycetes	Lecanorales	Lecanoraceae	Lecanora	Lecanora polytropa	0	0	0.479026	0.225424
SRR18643612	Eukaryota	Ascomycota	Lecanoromycetes	Lecanorales	Lecanoraceae	Lecanora	Lecanora polytropa	0	0	0.660976	0.0275407
SRR18643611	Eukaryota	Ascomycota	Lecanoromycetes	Lecanorales	Lecanoraceae	Lecanora	Lecanora polytropa	0.0269955	0	0.431928	0.188968
SRR18643609	Eukaryota	Ascomycota	Lecanoromycetes	Lecanorales	Lecanoraceae	Lecanora	Lecanora polytropa	0	0	0.659853	0.101516
SRR18643635	Eukaryota	Ascomycota	Lecanoromycetes	Lecanorales	Lecanoraceae	Lecanora	Lecanora polytropa	0	0	0.718433	0.0828962
SRR18643613	Eukaryota	Ascomycota	Lecanoromycetes	Lecanorales	Lecanoraceae	Lecanora	Lecanora polytropa	0.0707353	0	0.377255	0.30652
SRR18643628	Eukaryota	Ascomycota	Lecanoromycetes	Lecanorales	Lecanoraceae	Lecanora	Lecanora polytropa	0	0	0.336927	0.440597
SRR18643625	Eukaryota	Ascomycota	Lecanoromycetes	Lecanorales	Lecanoraceae	Lecanora	Lecanora polytropa	0	0	0.584466	0.203292
SRR18643621	Eukaryota	Ascomycota	Lecanoromycetes	Lecanorales	Lecanoraceae	Lecanora	Lecanora polytropa	0.0264109	0	0.501807	0.396163
SRR18643632	Eukaryota	Ascomycota	Lecanoromycetes	Lecanorales	Lecanoraceae	Lecanora	Lecanora polytropa	0.0501396	0	0.350977	0.275768
SRR18643629	Eukaryota	Ascomycota	Lecanoromycetes	Lecanorales	Lecanoraceae	Lecanora	Lecanora polytropa	0	0	0.526137	0.116919
SRR18643627	Eukaryota	Ascomycota	Lecanoromycetes	Lecanorales	Lecanoraceae	Lecanora	Lecanora polytropa	0.051278	0	0.769171	0.025639
SRR18643623	Eukaryota	Ascomycota	Lecanoromycetes	Lecanorales	Lecanoraceae	Lecanora	Lecanora polytropa	0.188664	0	0.707491	0.047166
SRR18643622	Eukaryota	Ascomycota	Lecanoromycetes	Lecanorales	Lecanoraceae	Lecanora	Lecanora polytropa	0	0	0.828941	0.16044
SRR18643630	Eukaryota	Ascomycota	Lecanoromycetes	Lecanorales	Lecanoraceae	Lecanora	Lecanora polytropa	0	0	0.541903	0
SRR18643639	Eukaryota	Ascomycota	Lecanoromycetes	Lecanorales	Lecanoraceae	Lecanora	Lecanora polytropa	0	0	0.801284	0.240385
SRR18643640	Eukaryota	Ascomycota	Lecanoromycetes	Lecanorales	Lecanoraceae	Lecanora	Lecanora polytropa	0	0	0.747293	0.240201
SRR18643624	Eukaryota	Ascomycota	Lecanoromycetes	Lecanorales	Lecanoraceae	Lecanora	Lecanora polytropa	0	0	0.749071	0.269666
SRR18643626	Eukaryota	Ascomycota	Lecanoromycetes	Lecanorales	Lecanoraceae	Lecanora	Lecanora polytropa	0.114476	0	0.51514	0.25757
SRR18643633	Eukaryota	Ascomycota	Lecanoromycetes	Lecanorales	Lecanoraceae	Lecanora	Lecanora polytropa	0	0	0.31669	0.43185
SRR18643617	Eukaryota	Ascomycota	Lecanoromycetes	Lecanorales	Lecanoraceae	Lecanora	Lecanora polytropa	0	0	0.821936	0
SRR18643618	Eukaryota	Ascomycota	Lecanoromycetes	Lecanorales	Lecanoraceae	Lecanora	Lecanora polytropa	0.156321	0	0.703443	0
SRR18643616	Eukaryota	Ascomycota	Lecanoromycetes	Lecanorales	Lecanoraceae	Lecanora	Lecanora polytropa	0.261441	0.0435735	0.501095	0.0435735
SRR18643615	Eukaryota	Ascomycota	Lecanoromycetes	Lecanorales	Lecanoraceae	Lecanora	Lecanora polytropa	0	0	0.554245	0.277123
SRR18643614	Eukaryota	Ascomycota	Lecanoromycetes	Lecanorales	Lecanoraceae	Lecanora	Lecanora polytropa	0.0834438	0	0.528477	0.166888
SRR14722128	Eukaryota	Ascomycota	Lecanoromycetes	Lecanorales	Lecanoraceae	Lecidella	Lecidella sp. Lendemer_46226_NY-2606722	0.683529	0	0.246071	0.0136706
SRR17413112	Eukaryota	Ascomycota	Lecanoromycetes	Lecanorales	Lecanoraceae	Lecidella	Lecidella elaeochroma	0	0	0.389148	0.179607
SRR17413111	Eukaryota	Ascomycota	Lecanoromycetes	Lecanorales	Lecanoraceae	Myriolecis	Myriolecis dispersa	0.0808231	0.0202058	0.363704	0.181852
SRR10277319	Eukaryota	Ascomycota	Lecanoromycetes	Lecanorales	Lecanoraceae	Protoparmeliopsis	Protoparmeliopsis peltata	0.318827	0.0531378	0.0531378	0.318827
SRR17413109	Eukaryota	Ascomycota	Lecanoromycetes	Lecanorales	Lecanoraceae	Protoparmeliopsis	Protoparmeliopsis muralis	0	0	0.424596	0.481209
SRR10277389	Eukaryota	Ascomycota	Lecanoromycetes	Lecanorales	Lecanoraceae	Rhizoplaca	Rhizoplaca haydenii	0.0296818	0	0.742046	0.148409
SRR10277388	Eukaryota	Ascomycota	Lecanoromycetes	Lecanorales	Lecanoraceae	Rhizoplaca	Rhizoplaca arbuscula	0	0	0.762869	0.0305148
SRR10277377	Eukaryota	Ascomycota	Lecanoromycetes	Lecanorales	Lecanoraceae	Rhizoplaca	Rhizoplaca arbuscula	0	0	0.755582	0.0604465
SRR10277366	Eukaryota	Ascomycota	Lecanoromycetes	Lecanorales	Lecanoraceae	Rhizoplaca	Rhizoplaca haydenii	0	0	0.869976	0.149996
SRR10277355	Eukaryota	Ascomycota	Lecanoromycetes	Lecanorales	Lecanoraceae	Rhizoplaca	Rhizoplaca haydenii	0	0	0.776231	0.149275
SRR10277344	Eukaryota	Ascomycota	Lecanoromycetes	Lecanorales	Lecanoraceae	Rhizoplaca	Rhizoplaca arbuscula	0	0	0.83578	0
SRR10277333	Eukaryota	Ascomycota	Lecanoromycetes	Lecanorales	Lecanoraceae	Rhizoplaca	Rhizoplaca arbuscula	0	0	0.855469	0
SRR10277322	Eukaryota	Ascomycota	Lecanoromycetes	Lecanorales	Lecanoraceae	Rhizoplaca	Rhizoplaca haydenii	0.0804347	0	0.750723	0.187681
SRR10277317	Eukaryota	Ascomycota	Lecanoromycetes	Lecanorales	Lecanoraceae	Rhizoplaca	Rhizoplaca haydenii	0.0290315	0	0.870946	0.203221
SRR10277316	Eukaryota	Ascomycota	Lecanoromycetes	Lecanorales	Lecanoraceae	Rhizoplaca	Rhizoplaca haydenii	0	0	0.885103	0.177021
SRR10277387	Eukaryota	Ascomycota	Lecanoromycetes	Lecanorales	Lecanoraceae	Rhizoplaca	Rhizoplaca haydenii	0	0	0.904672	0.175098
SRR10277386	Eukaryota	Ascomycota	Lecanoromycetes	Lecanorales	Lecanoraceae	Rhizoplaca	Rhizoplaca arbuscula	0	0	0.754997	0.0905996
SRR10277385	Eukaryota	Ascomycota	Lecanoromycetes	Lecanorales	Lecanoraceae	Rhizoplaca	Rhizoplaca haydenii	0	0	0.761705	0.152341
SRR10277384	Eukaryota	Ascomycota	Lecanoromycetes	Lecanorales	Lecanoraceae	Rhizoplaca	Rhizoplaca idahoensis	0.295759	0.0941053	0.295759	0.120993
SRR10277383	Eukaryota	Ascomycota	Lecanoromycetes	Lecanorales	Lecanoraceae	Rhizoplaca	Rhizoplaca arbuscula	0.101341	0.0760056	0.58271	0.0760056
SRR10277382	Eukaryota	Ascomycota	Lecanoromycetes	Lecanorales	Lecanoraceae	Rhizoplaca	Rhizoplaca arbuscula	0.100645	0.0754834	0.805156	0.0503223
SRR10277381	Eukaryota	Ascomycota	Lecanoromycetes	Lecanorales	Lecanoraceae	Rhizoplaca	Rhizoplaca arbuscula	0	0	0.904348	0
SRR10277380	Eukaryota	Ascomycota	Lecanoromycetes	Lecanorales	Lecanoraceae	Rhizoplaca	Rhizoplaca arbuscula	0	0	0.539153	0.0414733
SRR10277379	Eukaryota	Ascomycota	Lecanoromycetes	Lecanorales	Lecanoraceae	Rhizoplaca	Rhizoplaca arbuscula	0	0	0.831374	0.0615833
SRR10277378	Eukaryota	Ascomycota	Lecanoromycetes	Lecanorales	Lecanoraceae	Rhizoplaca	Rhizoplaca arbuscula	0	0	0.894199	0.0925033
SRR10277376	Eukaryota	Ascomycota	Lecanoromycetes	Lecanorales	Lecanoraceae	Rhizoplaca	Rhizoplaca arbuscula	0	0	0.873268	0.0935644
SRR10277375	Eukaryota	Ascomycota	Lecanoromycetes	Lecanorales	Lecanoraceae	Rhizoplaca	Rhizoplaca polymorpha	0.109528	0	0.711935	0.0821463
SRR10277374	Eukaryota	Ascomycota	Lecanoromycetes	Lecanorales	Lecanoraceae	Rhizoplaca	Rhizoplaca sp. 715f	0.365624	0.150551	0.602204	0.0645218
SRR10277373	Eukaryota	Ascomycota	Lecanoromycetes	Lecanorales	Lecanoraceae	Rhizoplaca	Rhizoplaca haydenii	0.272912	0.12596	0.545825	0
SRR10277372	Eukaryota	Ascomycota	Lecanoromycetes	Lecanorales	Lecanoraceae	Rhizoplaca	Rhizoplaca haydenii	0.304225	0.163813	0.421235	0
SRR10277371	Eukaryota	Ascomycota	Lecanoromycetes	Lecanorales	Lecanoraceae	Rhizoplaca	Rhizoplaca haydenii	0.0563446	0	0.788825	0.197206
SRR10277370	Eukaryota	Ascomycota	Lecanoromycetes	Lecanorales	Lecanoraceae	Rhizoplaca	Rhizoplaca haydenii	0.109763	0	0.713457	0.192085
SRR10277369	Eukaryota	Ascomycota	Lecanoromycetes	Lecanorales	Lecanoraceae	Rhizoplaca	Rhizoplaca arbuscula	0	0	0.815725	0.0627481
SRR10277368	Eukaryota	Ascomycota	Lecanoromycetes	Lecanorales	Lecanoraceae	Rhizoplaca	Rhizoplaca cf. idahoensis	0	0	0.749333	0.0936667
SRR10277367	Eukaryota	Ascomycota	Lecanoromycetes	Lecanorales	Lecanoraceae	Rhizoplaca	Rhizoplaca haydenii	0.0583133	0	0.816386	0.145783
SRR10277365	Eukaryota	Ascomycota	Lecanoromycetes	Lecanorales	Lecanoraceae	Rhizoplaca	Rhizoplaca haydenii	0	0	0.827471	0.11821
SRR10277364	Eukaryota	Ascomycota	Lecanoromycetes	Lecanorales	Lecanoraceae	Rhizoplaca	Rhizoplaca arbuscula	0	0	0.653452	0.0384383
SRR10277363	Eukaryota	Ascomycota	Lecanoromycetes	Lecanorales	Lecanoraceae	Rhizoplaca	Rhizoplaca haydenii	0	0	0.702042	0.152618
SRR10277362	Eukaryota	Ascomycota	Lecanoromycetes	Lecanorales	Lecanoraceae	Rhizoplaca	Rhizoplaca cf. idahoensis	0.336053	0.00861674	0.663489	0.0258502
SRR10277361	Eukaryota	Ascomycota	Lecanoromycetes	Lecanorales	Lecanoraceae	Rhizoplaca	Rhizoplaca cf. idahoensis	0.403917	0	0.522716	0.0237598
SRR10277360	Eukaryota	Ascomycota	Lecanoromycetes	Lecanorales	Lecanoraceae	Rhizoplaca	Rhizoplaca melanophthalma subsp. crispa	0.0594592	0	0.535133	0.237837
SRR10277359	Eukaryota	Ascomycota	Lecanoromycetes	Lecanorales	Lecanoraceae	Rhizoplaca	Rhizoplaca melanophthalma subsp. crispa	0.0280372	0	0.532707	0.252335
SRR10277358	Eukaryota	Ascomycota	Lecanoromycetes	Lecanorales	Lecanoraceae	Rhizoplaca	Rhizoplaca melanophthalma	0.261894	0.109123	0.611086	0.0654735
SRR10277357	Eukaryota	Ascomycota	Lecanoromycetes	Lecanorales	Lecanoraceae	Rhizoplaca	Rhizoplaca melanophthalma	0.0853609	0	0.853609	0.113815
SRR10277356	Eukaryota	Ascomycota	Lecanoromycetes	Lecanorales	Lecanoraceae	Rhizoplaca	Rhizoplaca melanophthalma	0.371865	0	0.548943	0.106247
SRR10277354	Eukaryota	Ascomycota	Lecanoromycetes	Lecanorales	Lecanoraceae	Rhizoplaca	Rhizoplaca melanophthalma	0.416548	0.0833096	0.449872	0.116634
SRR10277353	Eukaryota	Ascomycota	Lecanoromycetes	Lecanorales	Lecanoraceae	Rhizoplaca	Rhizoplaca melanophthalma	0.619091	0.0515909	0.429924	0
SRR10277352	Eukaryota	Ascomycota	Lecanoromycetes	Lecanorales	Lecanoraceae	Rhizoplaca	Rhizoplaca melanophthalma	0	0	0.293614	0.328156
SRR10277351	Eukaryota	Ascomycota	Lecanoromycetes	Lecanorales	Lecanoraceae	Rhizoplaca	Rhizoplaca cf. porteri	0	0	0.651216	0.296007
SRR10277350	Eukaryota	Ascomycota	Lecanoromycetes	Lecanorales	Lecanoraceae	Rhizoplaca	Rhizoplaca cf. porteri	0.215423	0	0.619341	0.242351
SRR10277349	Eukaryota	Ascomycota	Lecanoromycetes	Lecanorales	Lecanoraceae	Rhizoplaca	Rhizoplaca novomexicana	0.318761	0	0.216302	0.193533
SRR10277348	Eukaryota	Ascomycota	Lecanoromycetes	Lecanorales	Lecanoraceae	Rhizoplaca	Rhizoplaca occulta	0.328051	0.0218701	0.524882	0.10935
SRR10277347	Eukaryota	Ascomycota	Lecanoromycetes	Lecanorales	Lecanoraceae	Rhizoplaca	Rhizoplaca occulta	0.418435	0.0950988	0.418435	0.114119
SRR10277346	Eukaryota	Ascomycota	Lecanoromycetes	Lecanorales	Lecanoraceae	Rhizoplaca	Rhizoplaca parilis	0.311095	0	0.751814	0.129623
SRR10277345	Eukaryota	Ascomycota	Lecanoromycetes	Lecanorales	Lecanoraceae	Rhizoplaca	Rhizoplaca parilis	0.306376	0.0957425	0.536158	0.076594
SRR10277343	Eukaryota	Ascomycota	Lecanoromycetes	Lecanorales	Lecanoraceae	Rhizoplaca	Rhizoplaca parilis	0.66253	0.066253	0.331265	0.132506
SRR10277342	Eukaryota	Ascomycota	Lecanoromycetes	Lecanorales	Lecanoraceae	Rhizoplaca	Rhizoplaca parilis	0.214637	0.0715457	0.548517	0.143091
SRR10277340	Eukaryota	Ascomycota	Lecanoromycetes	Lecanorales	Lecanoraceae	Rhizoplaca	Rhizoplaca polymorpha	0.597467	0.0284508	0.241832	0.0995778
SRR10277339	Eukaryota	Ascomycota	Lecanoromycetes	Lecanorales	Lecanoraceae	Rhizoplaca	Rhizoplaca polymorpha	0.243884	0.0443425	0.399082	0.17737
SRR10277338	Eukaryota	Ascomycota	Lecanoromycetes	Lecanorales	Lecanoraceae	Rhizoplaca	Rhizoplaca polymorpha	0.0769402	0.0256467	0.435994	0.307761
SRR10277337	Eukaryota	Ascomycota	Lecanoromycetes	Lecanorales	Lecanoraceae	Rhizoplaca	Rhizoplaca polymorpha	0.420457	0.0467174	0.513892	0
SRR10277336	Eukaryota	Ascomycota	Lecanoromycetes	Lecanorales	Lecanoraceae	Rhizoplaca	Rhizoplaca porteri	0.097428	0.073071	0.438426	0.267927
SRR10277335	Eukaryota	Ascomycota	Lecanoromycetes	Lecanorales	Lecanoraceae	Rhizoplaca	Rhizoplaca porteri	0.175279	0	0.475758	0.175279
SRR10277334	Eukaryota	Ascomycota	Lecanoromycetes	Lecanorales	Lecanoraceae	Rhizoplaca	Rhizoplaca porteri	0.162794	0	0.515515	0.244191
SRR10277332	Eukaryota	Ascomycota	Lecanoromycetes	Lecanorales	Lecanoraceae	Rhizoplaca	Rhizoplaca porteri	0.110205	0	0.633678	0.22041
SRR10277331	Eukaryota	Ascomycota	Lecanoromycetes	Lecanorales	Lecanoraceae	Rhizoplaca	Rhizoplaca porteri	0.17916	0	0.563074	0.204754
SRR10277330	Eukaryota	Ascomycota	Lecanoromycetes	Lecanorales	Lecanoraceae	Rhizoplaca	Rhizoplaca idahoensis	0.528771	0.0562522	0.281261	0.101254
SRR10277329	Eukaryota	Ascomycota	Lecanoromycetes	Lecanorales	Lecanoraceae	Rhizoplaca	Rhizoplaca arbuscula	0.158794	0.0433075	0.34646	0.086615
SRR10277328	Eukaryota	Ascomycota	Lecanoromycetes	Lecanorales	Lecanoraceae	Rhizoplaca	Rhizoplaca melanophthalma subsp. cerebriformis	0.181792	0.06992	0.293664	0.153824
SRR10277327	Eukaryota	Ascomycota	Lecanoromycetes	Lecanorales	Lecanoraceae	Rhizoplaca	Rhizoplaca shushanii	0.281984	0	0.869452	0.0469974
SRR10277326	Eukaryota	Ascomycota	Lecanoromycetes	Lecanorales	Lecanoraceae	Rhizoplaca	Rhizoplaca shushanii	0.0591141	0	0.886712	0.147785
SRR10277325	Eukaryota	Ascomycota	Lecanoromycetes	Lecanorales	Lecanoraceae	Rhizoplaca	Rhizoplaca shushanii	0.0845847	0	0.789458	0.11278
SRR10277324	Eukaryota	Ascomycota	Lecanoromycetes	Lecanorales	Lecanoraceae	Rhizoplaca	Rhizoplaca shushanii	0.0297385	0	0.981372	0.178431
SRR10277323	Eukaryota	Ascomycota	Lecanoromycetes	Lecanorales	Lecanoraceae	Rhizoplaca	Rhizoplaca shushanii	0.342999	0	0.633229	0.158307
SRR10277321	Eukaryota	Ascomycota	Lecanoromycetes	Lecanorales	Lecanoraceae	Rhizoplaca	Rhizoplaca cf. porteri	0.408739	0	0.658524	0.0454155
SRR10277320	Eukaryota	Ascomycota	Lecanoromycetes	Lecanorales	Lecanoraceae	Rhizoplaca	Rhizoplaca cf. porteri	0.359336	0	0.598893	0.16769
SRR10277318	Eukaryota	Ascomycota	Lecanoromycetes	Lecanorales	Lecanoraceae	Rhizoplaca	Rhizoplaca subdiscrepans	0.644477	0.0763825	0.0954781	0.0763825
SRR19308508	Eukaryota	Ascomycota	Lecanoromycetes	Lecanorales	Lecanoraceae	Rhizoplaca	Rhizoplaca sp. SL-2022a	0	0	0.786978	0.0582946
SRR14722042	Eukaryota	Ascomycota	Lecanoromycetes	Lecanorales	Lecanoraceae	Scoliciosporum	Scoliciosporum umbrinum	0.472905	0.0497795	0.323567	0
SRR14722079	Eukaryota	Ascomycota	Lecanoromycetes	Lecanorales	Lecanoraceae	Xanthosyne	Xanthosyne varians	0	0	0	0
SRR14721944	Eukaryota	Ascomycota	Lecanoromycetes	Lecanorales	Lecanoraceae	Xanthosyne	Xanthosyne varians	0.298417	0	0.566992	0
SRR18162832	Eukaryota	Ascomycota	Lecanoromycetes	Lecanorales	Lecanorales incertae sedis	Puttea	Puttea exsequens	0.999188	0.117917	0.0403399	0.0589583
SRR14722225	Eukaryota	Ascomycota	Lecanoromycetes	Lecanorales	Lopadiaceae	Lopadium	Lopadium disciforme	0.0583219	0	0.408253	0
SRR14722152	Eukaryota	Ascomycota	Lecanoromycetes	Lecanorales	Micareaceae	Micarea	Micarea neostipitata	0.138233	0	0.265832	0.0106333
SRR14722226	Eukaryota	Ascomycota	Lecanoromycetes	Lecanorales	Mycoblastaceae	Mycoblastus	Mycoblastus sanguinarioides	0.162891	0	0.570119	0
SRR18162807	Eukaryota	Ascomycota	Lecanoromycetes	Lecanorales	Mycoblastaceae	Mycoblastus	Mycoblastus sanguinarius	0.22516	0.039403	0.180128	0.129467
ERR5055676	Eukaryota	Ascomycota	Lecanoromycetes	Lecanorales	Parmeliaceae	Alectoria	Alectoria fallacina	0.0632445	0.00632445	0.0822178	0.11384
SRR13685131	Eukaryota	Ascomycota	Lecanoromycetes	Lecanorales	Parmeliaceae	Alectoria	Alectoria fallacina	0.119673	0.0512886	0.393213	0.0170962
SRR14722132	Eukaryota	Ascomycota	Lecanoromycetes	Lecanorales	Parmeliaceae	Anzia	Anzia colpodes	0.27886	0.0398372	0.617477	0.0199186
SRR14722259	Eukaryota	Ascomycota	Lecanoromycetes	Lecanorales	Parmeliaceae	Anzia	Anzia ornata	0.290981	0.0484968	1.09118	0
SRR14722118	Eukaryota	Ascomycota	Lecanoromycetes	Lecanorales	Parmeliaceae	Bryoria	Bryoria tenuis	0.324877	0.116027	0.858603	0
SRR14722295	Eukaryota	Ascomycota	Lecanoromycetes	Lecanorales	Parmeliaceae	Bryoria	Bryoria bicolor	0.152373	0	0.914241	0.0304747
SRR14722205	Eukaryota	Ascomycota	Lecanoromycetes	Lecanorales	Parmeliaceae	Bryoria	Bryoria nadvornikiana	0	0	1.33196	0
SRR14721942	Eukaryota	Ascomycota	Lecanoromycetes	Lecanorales	Parmeliaceae	Bulbothrix	Bulbothrix scortella	0	0	1.374	0.17175
SRR14722027	Eukaryota	Ascomycota	Lecanoromycetes	Lecanorales	Parmeliaceae	Cetraria	Cetraria aurescens	0.0306838	0	0.797779	0.0306838
SRR14722006	Eukaryota	Ascomycota	Lecanoromycetes	Lecanorales	Parmeliaceae	Cetrelia	Cetrelia olivetorum	0	0	1.42551	0
SRR14722004	Eukaryota	Ascomycota	Lecanoromycetes	Lecanorales	Parmeliaceae	Cetrelia	Cetrelia chicitae	0	0	1.18574	0
SRR14721927	Eukaryota	Ascomycota	Lecanoromycetes	Lecanorales	Parmeliaceae	Crespoa	Crespoa crozalsiana	0	0	1.29659	0.112747
SAMN07318404	Eukaryota	Ascomycota	Lecanoromycetes	Lecanorales	Parmeliaceae	Evernia	Evernia prunastri	0	0	0.806777	0.520501
SRR5808930	Eukaryota	Ascomycota	Lecanoromycetes	Lecanorales	Parmeliaceae	Evernia	Evernia prunastri	0.408221	0.0302386	0.65013	0.151193
SRR13125477	Eukaryota	Ascomycota	Lecanoromycetes	Lecanorales	Parmeliaceae	Everniopsis	Everniopsis trulla	0.241425	0.0545154	0.093455	0.311517
SRR14722106	Eukaryota	Ascomycota	Lecanoromycetes	Lecanorales	Parmeliaceae	Flavoparmelia	Flavoparmelia baltimorensis	0.50278	0	1.21361	0.0346745
SRR14721992	Eukaryota	Ascomycota	Lecanoromycetes	Lecanorales	Parmeliaceae	Flavoparmelia	Flavoparmelia baltimorensis	0.0419299	0	1.34176	0
SRR14722038	Eukaryota	Ascomycota	Lecanoromycetes	Lecanorales	Parmeliaceae	Flavopunctelia	Flavopunctelia flaventior	0.0809928	0	1.48487	0.134988
SRR13685168	Eukaryota	Ascomycota	Lecanoromycetes	Lecanorales	Parmeliaceae	Hypogymnia	Hypogymnia vittata	0.62102	0	0.781284	0.0801317
SRR14722162	Eukaryota	Ascomycota	Lecanoromycetes	Lecanorales	Parmeliaceae	Hypogymnia	Hypogymnia incurvoides	0.323138	0	0.919702	0
SRR14721996	Eukaryota	Ascomycota	Lecanoromycetes	Lecanorales	Parmeliaceae	Hypogymnia	Hypogymnia vittata	0.620942	0	0.781185	0.0801216
SRR14722284	Eukaryota	Ascomycota	Lecanoromycetes	Lecanorales	Parmeliaceae	Hypogymnia	Hypogymnia krogiae	0.152734	0	1.04368	0
SRR14722219	Eukaryota	Ascomycota	Lecanoromycetes	Lecanorales	Parmeliaceae	Hypotrachyna	Hypotrachyna appalachensis	0.257307	0	0.91487	0
SRR14721974	Eukaryota	Ascomycota	Lecanoromycetes	Lecanorales	Parmeliaceae	Hypotrachyna	Hypotrachyna catawbiensis	0.265115	0	0.589144	0.0589144
SRR14722014	Eukaryota	Ascomycota	Lecanoromycetes	Lecanorales	Parmeliaceae	Hypotrachyna	Hypotrachyna minarum	0	0	1.21108	0.0346024
SRR14722002	Eukaryota	Ascomycota	Lecanoromycetes	Lecanorales	Parmeliaceae	Hypotrachyna	Hypotrachyna lividescens	0	0	1.3788	0.0328285
SRR14722302	Eukaryota	Ascomycota	Lecanoromycetes	Lecanorales	Parmeliaceae	Hypotrachyna	Hypotrachyna osseoalba	0	0	1.44509	0.0321131
ERR5059418	Eukaryota	Ascomycota	Lecanoromycetes	Lecanorales	Parmeliaceae	Imshaugia	Imshaugia aleurites	0.355915	0.168909	0.078422	0.0603246
SRR13685167	Eukaryota	Ascomycota	Lecanoromycetes	Lecanorales	Parmeliaceae	Imshaugia	Imshaugia aleurites	0.199972	0.0499931	0.624914	0
SRR14721985	Eukaryota	Ascomycota	Lecanoromycetes	Lecanorales	Parmeliaceae	Imshaugia	Imshaugia aleurites	0.199979	0.0499947	0.624934	0
SRR7232212	Eukaryota	Ascomycota	Lecanoromycetes	Lecanorales	Parmeliaceae	Letharia	Letharia cf. rugosa	0	0	0.187921	0.0751683
SRR7232211	Eukaryota	Ascomycota	Lecanoromycetes	Lecanorales	Parmeliaceae	Letharia	Letharia vulpina	0.0555707	0	0.166712	0.083356
SRR7232214	Eukaryota	Ascomycota	Lecanoromycetes	Lecanorales	Parmeliaceae	Letharia	Letharia lupina	0	0	0.254929	0.0439532
SRR14722156	Eukaryota	Ascomycota	Lecanoromycetes	Lecanorales	Parmeliaceae	Melanelia	Melanelia stygia	0.781166	0.0161065	0.644261	0.0241598
SRR14722124	Eukaryota	Ascomycota	Lecanoromycetes	Lecanorales	Parmeliaceae	Melanelia	Melanelia culbersonii	0.243081	0.0220982	0.640849	0.0441965
SRR14722173	Eukaryota	Ascomycota	Lecanoromycetes	Lecanorales	Parmeliaceae	Melanohalea	Melanohalea halei	0.481304	0.0229193	0.91677	0
SRR13685163	Eukaryota	Ascomycota	Lecanoromycetes	Lecanorales	Parmeliaceae	Menegazzia	Menegazzia subsimilis	0	0	0.852944	0
SRR14722328	Eukaryota	Ascomycota	Lecanoromycetes	Lecanorales	Parmeliaceae	Menegazzia	Menegazzia subsimilis	0	0	1.47409	0
SRR14721950	Eukaryota	Ascomycota	Lecanoromycetes	Lecanorales	Parmeliaceae	Myelochroa	Myelochroa obsessa	0.501589	0	0.334393	0.0477704
SRR14722063	Eukaryota	Ascomycota	Lecanoromycetes	Lecanorales	Parmeliaceae	Parmelia	Parmelia squarrosa	0.0282065	0	1.60777	0.0282065
SRR13685179	Eukaryota	Ascomycota	Lecanoromycetes	Lecanorales	Parmeliaceae	Parmotrema	Parmotrema cetratum	0.147953	0	1.2724	0
SRR13685178	Eukaryota	Ascomycota	Lecanoromycetes	Lecanorales	Parmeliaceae	Parmotrema	Parmotrema internexum	0.127559	0	1.30111	0
SRR13685166	Eukaryota	Ascomycota	Lecanoromycetes	Lecanorales	Parmeliaceae	Parmotrema	Parmotrema stuppeum	0.376849	0	1.17242	0.0209361
SRR13685128	Eukaryota	Ascomycota	Lecanoromycetes	Lecanorales	Parmeliaceae	Parmotrema	Parmotrema ultralucens	0.18114	0	1.68201	0
SRR14722174	Eukaryota	Ascomycota	Lecanoromycetes	Lecanorales	Parmeliaceae	Parmotrema	Parmotrema diffractaicum	0.157823	0	1.55193	0
SRR14722204	Eukaryota	Ascomycota	Lecanoromycetes	Lecanorales	Parmeliaceae	Parmotrema	Parmotrema crinitum	0.261726	0	1.39587	0
SRR14722168	Eukaryota	Ascomycota	Lecanoromycetes	Lecanorales	Parmeliaceae	Parmotrema	Parmotrema stuppeum	0.246469	0	1.32197	0.0224063
SRR14722166	Eukaryota	Ascomycota	Lecanoromycetes	Lecanorales	Parmeliaceae	Parmotrema	Parmotrema xanthinum	0.455216	0	1.20731	0.0791681
SRR14722139	Eukaryota	Ascomycota	Lecanoromycetes	Lecanorales	Parmeliaceae	Parmotrema	Parmotrema cetratum	0.280066	0.116694	1.12026	0.0466777
SRR14722131	Eukaryota	Ascomycota	Lecanoromycetes	Lecanorales	Parmeliaceae	Parmotrema	Parmotrema gardneri	0.0303403	0	0.879868	0
SRR14722130	Eukaryota	Ascomycota	Lecanoromycetes	Lecanorales	Parmeliaceae	Parmotrema	Parmotrema hypotropum	0.633774	0.0256935	0.411097	0.0256935
SRR14722108	Eukaryota	Ascomycota	Lecanoromycetes	Lecanorales	Parmeliaceae	Parmotrema	Parmotrema subsumptum	0.238656	0	1.24101	0.0238656
SRR14722104	Eukaryota	Ascomycota	Lecanoromycetes	Lecanorales	Parmeliaceae	Parmotrema	Parmotrema hypotropum	0.046982	0	1.19021	0.0156607
SRR14722077	Eukaryota	Ascomycota	Lecanoromycetes	Lecanorales	Parmeliaceae	Parmotrema	Parmotrema reticulatum	0.146691	0	1.20286	0
SRR14722068	Eukaryota	Ascomycota	Lecanoromycetes	Lecanorales	Parmeliaceae	Parmotrema	Parmotrema neotropicum	0.205913	0	1.15826	0.0514782
SRR14722028	Eukaryota	Ascomycota	Lecanoromycetes	Lecanorales	Parmeliaceae	Parmotrema	Parmotrema reticulatum	0	0	1.66193	0.0325869
SRR14722021	Eukaryota	Ascomycota	Lecanoromycetes	Lecanorales	Parmeliaceae	Parmotrema	Parmotrema perlatum	0.0321671	0	1.35102	0
SRR14722020	Eukaryota	Ascomycota	Lecanoromycetes	Lecanorales	Parmeliaceae	Parmotrema	Parmotrema crinitum	0	0	1.49246	0
SRR14722000	Eukaryota	Ascomycota	Lecanoromycetes	Lecanorales	Parmeliaceae	Parmotrema	Parmotrema mellissii	0	0	1.57333	0
SRR14721997	Eukaryota	Ascomycota	Lecanoromycetes	Lecanorales	Parmeliaceae	Parmotrema	Parmotrema simulans	0	0	1.67119	0
SRR14721979	Eukaryota	Ascomycota	Lecanoromycetes	Lecanorales	Parmeliaceae	Parmotrema	Parmotrema tinctorum	0	0	1.64066	0.0556155
SRR14721956	Eukaryota	Ascomycota	Lecanoromycetes	Lecanorales	Parmeliaceae	Parmotrema	Parmotrema ultralucens	0.206958	0	1.68153	0
SRR14721943	Eukaryota	Ascomycota	Lecanoromycetes	Lecanorales	Parmeliaceae	Parmotrema	Parmotrema neotropicum	0.0297706	0	1.25037	0.0595413
SRR14721935	Eukaryota	Ascomycota	Lecanoromycetes	Lecanorales	Parmeliaceae	Parmotrema	Parmotrema submarginale	0.0841968	0	1.59974	0.0280656
SRR14722329	Eukaryota	Ascomycota	Lecanoromycetes	Lecanorales	Parmeliaceae	Parmotrema	Parmotrema cetratum	0.148372	0	1.24632	0
SRR14722326	Eukaryota	Ascomycota	Lecanoromycetes	Lecanorales	Parmeliaceae	Parmotrema	Parmotrema arnoldii	0.107919	0	1.1871	0.080939
SRR14722325	Eukaryota	Ascomycota	Lecanoromycetes	Lecanorales	Parmeliaceae	Parmotrema	Parmotrema internexum	0.127596	0	1.30148	0
SRR14722310	Eukaryota	Ascomycota	Lecanoromycetes	Lecanorales	Parmeliaceae	Parmotrema	Parmotrema austrosinense	0.0803526	0	1.25886	0
SRR14722140	Eukaryota	Ascomycota	Lecanoromycetes	Lecanorales	Parmeliaceae	Platismatia	Platismatia tuckermanii	0.80097	0	0.460558	0.0200243
SRR14722007	Eukaryota	Ascomycota	Lecanoromycetes	Lecanorales	Parmeliaceae	Platismatia	Platismatia glauca	0.741954	0	0.500819	0
SRR14722032	Eukaryota	Ascomycota	Lecanoromycetes	Lecanorales	Parmeliaceae	Platismatia	Platismatia tuckermanii	0	0	0.240173	0.0900647
SRR17413108	Eukaryota	Ascomycota	Lecanoromycetes	Lecanorales	Parmeliaceae	Pseudephebe	Pseudephebe pubescens	0	0	0.512793	0.116544
SRR5808932	Eukaryota	Ascomycota	Lecanoromycetes	Lecanorales	Parmeliaceae	Pseudevernia	Pseudevernia furfuracea	0.0305415	0	0.244332	0
SRR14722129	Eukaryota	Ascomycota	Lecanoromycetes	Lecanorales	Parmeliaceae	Pseudevernia	Pseudevernia cladonia	0.558817	0.0598733	0.758395	0.0199578
SRR13125498	Eukaryota	Ascomycota	Lecanoromycetes	Lecanorales	Parmeliaceae	Psiloparmelia	Psiloparmelia denotata	0.400301	0.012708	0.209682	0.0698939
SRR14722169	Eukaryota	Ascomycota	Lecanoromycetes	Lecanorales	Parmeliaceae	Punctelia	Punctelia appalachensis	0.426682	0.022457	1.03302	0.112285
SRR14722300	Eukaryota	Ascomycota	Lecanoromycetes	Lecanorales	Parmeliaceae	Punctelia	Punctelia caseana	0.0249706	0	1.19859	0.0499412
SRR14722059	Eukaryota	Ascomycota	Lecanoromycetes	Lecanorales	Parmeliaceae	Tuckermanopsis	Tuckermanopsis ciliaris	1.41925	0	0	0
SRR14722026	Eukaryota	Ascomycota	Lecanoromycetes	Lecanorales	Parmeliaceae	Tuckermanopsis	Tuckermanopsis ciliaris	0.287554	0	0.818422	0.044239
SRR14722291	Eukaryota	Ascomycota	Lecanoromycetes	Lecanorales	Parmeliaceae	Tuckermanopsis	Tuckermanopsis ciliaris	0.0726938	0	0.823863	0.0484626
DRR077248	Eukaryota	Ascomycota	Lecanoromycetes	Lecanorales	Parmeliaceae	Usnea	Usnea hakonensis	0	0.0279022	0	0
DRR200332	Eukaryota	Ascomycota	Lecanoromycetes	Lecanorales	Parmeliaceae	Usnea	Usnea hakonensis	0	0	0.735035	0.326682
SRR13125762	Eukaryota	Ascomycota	Lecanoromycetes	Lecanorales	Parmeliaceae	Usnea	Usnea aurantiacoatra	0	0	0.511612	0.0127903
SRR13685164	Eukaryota	Ascomycota	Lecanoromycetes	Lecanorales	Parmeliaceae	Usnea	Usnea ceratina	0.141015	0	1.12812	0.0564061
SRR13685165	Eukaryota	Ascomycota	Lecanoromycetes	Lecanorales	Parmeliaceae	Usnea	Usnea cornuta	0.25233	0.0504661	0.883156	0
SRR13685147	Eukaryota	Ascomycota	Lecanoromycetes	Lecanorales	Parmeliaceae	Usnea	Usnea halei	0.433944	0	0.687078	0.054243
SRR13685122	Eukaryota	Ascomycota	Lecanoromycetes	Lecanorales	Parmeliaceae	Usnea	Usnea pennsylvanica	0.74232	0.015794	0.58438	0
SRR13685162	Eukaryota	Ascomycota	Lecanoromycetes	Lecanorales	Parmeliaceae	Usnea	Usnea subfusca	0	0	1.04662	0.0290726
SRR13685148	Eukaryota	Ascomycota	Lecanoromycetes	Lecanorales	Parmeliaceae	Usnea	Usnea subscabrosa	0.340554	0.0162169	0.300012	0.0243253
SRR14721951	Eukaryota	Ascomycota	Lecanoromycetes	Lecanorales	Parmeliaceae	Usnea	Usnea cornuta	0.17593	0.0502658	0.879652	0.0251329
SRR14721940	Eukaryota	Ascomycota	Lecanoromycetes	Lecanorales	Parmeliaceae	Usnea	Usnea ceratina	0.0842899	0	1.12387	0.0561933
SRR14722306	Eukaryota	Ascomycota	Lecanoromycetes	Lecanorales	Parmeliaceae	Usnea	Usnea subfusca	0.0290218	0	1.04479	0.0290218
SRR14722120	Eukaryota	Ascomycota	Lecanoromycetes	Lecanorales	Parmeliaceae	Usnea	Usnea merrillii	0.0126416	0	0.442456	0.0252832
SRR14722116	Eukaryota	Ascomycota	Lecanoromycetes	Lecanorales	Parmeliaceae	Usnea	Usnea subscabrosa	0.372962	0.00810788	0.299991	0.0243236
SRR14722115	Eukaryota	Ascomycota	Lecanoromycetes	Lecanorales	Parmeliaceae	Usnea	Usnea halei	0.433521	0	0.686408	0.0541901
SRR14722094	Eukaryota	Ascomycota	Lecanoromycetes	Lecanorales	Parmeliaceae	Usnea	Usnea strigosa	0.532981	0	0.994897	0
SRR14722023	Eukaryota	Ascomycota	Lecanoromycetes	Lecanorales	Parmeliaceae	Usnea	Usnea ceratina	0.0268221	0	1.09971	0.0268221
SRR14722022	Eukaryota	Ascomycota	Lecanoromycetes	Lecanorales	Parmeliaceae	Usnea	Usnea subgracilis	0.184951	0	0.898335	0.0264216
SRR14721947	Eukaryota	Ascomycota	Lecanoromycetes	Lecanorales	Parmeliaceae	Usnea	Usnea mutabilis	0.122243	0	0.953498	0.146692
SRR14722248	Eukaryota	Ascomycota	Lecanoromycetes	Lecanorales	Parmeliaceae	Usnea	Usnea trichodea	0	0	1.06243	0.0265608
SRR14722244	Eukaryota	Ascomycota	Lecanoromycetes	Lecanorales	Parmeliaceae	Usnea	Usnea subscabrosa	0	0	1.04851	0
SRR14722243	Eukaryota	Ascomycota	Lecanoromycetes	Lecanorales	Parmeliaceae	Usnea	Usnea angulata	0.213211	0	0.810201	0.0426422
SRR17413106	Eukaryota	Ascomycota	Lecanoromycetes	Lecanorales	Parmeliaceae	Usnea	Usnea antartica	0	0	0.740673	0
SRR17413105	Eukaryota	Ascomycota	Lecanoromycetes	Lecanorales	Parmeliaceae	Usnea	Usnea aurantiacoatra	0	0	0.66326	0
SRR14722151	Eukaryota	Ascomycota	Lecanoromycetes	Lecanorales	Parmeliaceae	Usnocetraria	Usnocetraria oakesiana	0.192178	0	1.45506	0
SRR13167197	Eukaryota	Ascomycota	Lecanoromycetes	Lecanorales	Parmeliaceae	Xanthoparmelia	Xanthoparmelia chlorochroa	0	0	1.17658	0
SRR13125985	Eukaryota	Ascomycota	Lecanoromycetes	Lecanorales	Parmeliaceae	Xanthoparmelia	Xanthoparmelia arapilensis	0	0	1.43875	0
SRR13126647	Eukaryota	Ascomycota	Lecanoromycetes	Lecanorales	Parmeliaceae	Xanthoparmelia	Xanthoparmelia barbatica	0	0	1.20177	0
SRR13126796	Eukaryota	Ascomycota	Lecanoromycetes	Lecanorales	Parmeliaceae	Xanthoparmelia	Xanthoparmelia stenophylla	0.125501	0.0502003	1.00401	0.0502003
SRR13126828	Eukaryota	Ascomycota	Lecanoromycetes	Lecanorales	Parmeliaceae	Xanthoparmelia	Xanthoparmelia tasmanica	0	0	1.54018	0
SRR13126859	Eukaryota	Ascomycota	Lecanoromycetes	Lecanorales	Parmeliaceae	Xanthoparmelia	Xanthoparmelia verrucella	0.496616	0.0160199	0.320397	0.0640795
SRR14722127	Eukaryota	Ascomycota	Lecanoromycetes	Lecanorales	Parmeliaceae	Xanthoparmelia	Xanthoparmelia mexicana	0.0203776	0	0.815103	0.0407551
SRR19763072	Eukaryota	Ascomycota	Lecanoromycetes	Lecanorales	Parmeliaceae	Xanthoparmelia	Xanthoparmelia dierythra	0	0	1.00567	0.0295784
SRR19763061	Eukaryota	Ascomycota	Lecanoromycetes	Lecanorales	Parmeliaceae	Xanthoparmelia	Xanthoparmelia dierythra	0.119804	0	0.928477	0.0299509
SRR19763050	Eukaryota	Ascomycota	Lecanoromycetes	Lecanorales	Parmeliaceae	Xanthoparmelia	Xanthoparmelia plittii	0.190059	0	0.895994	0.0271513
SRR19763039	Eukaryota	Ascomycota	Lecanoromycetes	Lecanorales	Parmeliaceae	Xanthoparmelia	Xanthoparmelia plittii	0.268393	0.0383418	0.651811	0
SRR19763006	Eukaryota	Ascomycota	Lecanoromycetes	Lecanorales	Parmeliaceae	Xanthoparmelia	Xanthoparmelia camtschadalis	0.128588	0	1.20872	0
SRR19763092	Eukaryota	Ascomycota	Lecanoromycetes	Lecanorales	Parmeliaceae	Xanthoparmelia	Xanthoparmelia stenophylla	0.273465	0.072924	0.72924	0.036462
SRR19763091	Eukaryota	Ascomycota	Lecanoromycetes	Lecanorales	Parmeliaceae	Xanthoparmelia	Xanthoparmelia camtschadalis	0.390447	0	0.373471	0.271615
SRR19763090	Eukaryota	Ascomycota	Lecanoromycetes	Lecanorales	Parmeliaceae	Xanthoparmelia	Xanthoparmelia camtschadalis	0.457573	0	0.580766	0
SRR19763089	Eukaryota	Ascomycota	Lecanoromycetes	Lecanorales	Parmeliaceae	Xanthoparmelia	Xanthoparmelia camtschadalis	0.219933	0	0.505846	0.109967
SRR19763088	Eukaryota	Ascomycota	Lecanoromycetes	Lecanorales	Parmeliaceae	Xanthoparmelia	Xanthoparmelia camtschadalis	0.309969	0	0.523073	0.290596
SRR19763087	Eukaryota	Ascomycota	Lecanoromycetes	Lecanorales	Parmeliaceae	Xanthoparmelia	Xanthoparmelia protomatrae	0.0458706	0	0.894477	0.206418
SRR19763086	Eukaryota	Ascomycota	Lecanoromycetes	Lecanorales	Parmeliaceae	Xanthoparmelia	Xanthoparmelia stenophylla	0.0988546	0.0988546	0.672212	0.0988546
SRR19763085	Eukaryota	Ascomycota	Lecanoromycetes	Lecanorales	Parmeliaceae	Xanthoparmelia	Xanthoparmelia stenophylla	0	0	0.949493	0
SRR19763082	Eukaryota	Ascomycota	Lecanoromycetes	Lecanorales	Parmeliaceae	Xanthoparmelia	Xanthoparmelia camtschadalis	0.0851846	0	0.574996	0.319442
SRR19763081	Eukaryota	Ascomycota	Lecanoromycetes	Lecanorales	Parmeliaceae	Xanthoparmelia	Xanthoparmelia camtschadalis	0.678981	0.0577856	0.433392	0.0866784
SRR19763080	Eukaryota	Ascomycota	Lecanoromycetes	Lecanorales	Parmeliaceae	Xanthoparmelia	Xanthoparmelia chlorochroa	0.260208	0.0104083	0.208167	0.2498
SRR19763079	Eukaryota	Ascomycota	Lecanoromycetes	Lecanorales	Parmeliaceae	Xanthoparmelia	Xanthoparmelia chlorochroa	0.137299	0	0.490353	0.313826
SRR19763078	Eukaryota	Ascomycota	Lecanoromycetes	Lecanorales	Parmeliaceae	Xanthoparmelia	Xanthoparmelia chlorochroa	0.299811	0.0299811	0.359773	0.299811
SRR19763077	Eukaryota	Ascomycota	Lecanoromycetes	Lecanorales	Parmeliaceae	Xanthoparmelia	Xanthoparmelia chlorochroa	0.157174	0	0.412582	0.412582
SRR19763076	Eukaryota	Ascomycota	Lecanoromycetes	Lecanorales	Parmeliaceae	Xanthoparmelia	Xanthoparmelia chlorochroa	0.176137	0	0.410987	0.352274
SRR19763075	Eukaryota	Ascomycota	Lecanoromycetes	Lecanorales	Parmeliaceae	Xanthoparmelia	Xanthoparmelia coloradoensis	0.41264	0	0.562691	0.168807
SRR19763074	Eukaryota	Ascomycota	Lecanoromycetes	Lecanorales	Parmeliaceae	Xanthoparmelia	Xanthoparmelia sp. 9913f	0	0	0.827852	0.118265
SRR19763073	Eukaryota	Ascomycota	Lecanoromycetes	Lecanorales	Parmeliaceae	Xanthoparmelia	Xanthoparmelia sp. 9904f	0.418647	0.0523309	0.327068	0.196241
SRR19763071	Eukaryota	Ascomycota	Lecanoromycetes	Lecanorales	Parmeliaceae	Xanthoparmelia	Xanthoparmelia chlorochroa	0.284475	0	0.480051	0.231136
SRR19763070	Eukaryota	Ascomycota	Lecanoromycetes	Lecanorales	Parmeliaceae	Xanthoparmelia	Xanthoparmelia dierythra	0.100918	0	0.756886	0.0756886
SRR19763069	Eukaryota	Ascomycota	Lecanoromycetes	Lecanorales	Parmeliaceae	Xanthoparmelia	Xanthoparmelia mexicana	0	0	0.958676	0.129551
SRR19763068	Eukaryota	Ascomycota	Lecanoromycetes	Lecanorales	Parmeliaceae	Xanthoparmelia	Xanthoparmelia mexicana	0.341246	0.0155112	0.387779	0.26369
SRR19763067	Eukaryota	Ascomycota	Lecanoromycetes	Lecanorales	Parmeliaceae	Xanthoparmelia	Xanthoparmelia mexicana	0.781603	0.0710548	0.402644	0.0473699
SRR19763065	Eukaryota	Ascomycota	Lecanoromycetes	Lecanorales	Parmeliaceae	Xanthoparmelia	Xanthoparmelia neocumberlandia	0.0755452	0	0.982088	0.201454
SRR19763064	Eukaryota	Ascomycota	Lecanoromycetes	Lecanorales	Parmeliaceae	Xanthoparmelia	Xanthoparmelia neocumberlandia	0.429749	0.03438	0.532889	0
SRR19763063	Eukaryota	Ascomycota	Lecanoromycetes	Lecanorales	Parmeliaceae	Xanthoparmelia	Xanthoparmelia neocumberlandia	0.353291	0	0.872837	0.103909
SRR19763062	Eukaryota	Ascomycota	Lecanoromycetes	Lecanorales	Parmeliaceae	Xanthoparmelia	Xanthoparmelia neocumberlandia	0.419974	0.0699957	0.32198	0.307981
SRR19763060	Eukaryota	Ascomycota	Lecanoromycetes	Lecanorales	Parmeliaceae	Xanthoparmelia	Xanthoparmelia neocumberlandia	0.176836	0	1.06102	0.0252623
SRR19763059	Eukaryota	Ascomycota	Lecanoromycetes	Lecanorales	Parmeliaceae	Xanthoparmelia	Xanthoparmelia coloradoensis	0.258463	0.0738464	0.738464	0.0184616
SRR19763057	Eukaryota	Ascomycota	Lecanoromycetes	Lecanorales	Parmeliaceae	Xanthoparmelia	Xanthoparmelia lipochlorochroa	0.193386	0.0351611	0.544998	0.228547
SRR19763056	Eukaryota	Ascomycota	Lecanoromycetes	Lecanorales	Parmeliaceae	Xanthoparmelia	Xanthoparmelia coloradoensis	0.441959	0	0.324103	0.265175
SRR19763055	Eukaryota	Ascomycota	Lecanoromycetes	Lecanorales	Parmeliaceae	Xanthoparmelia	Xanthoparmelia coloradoensis	0.732904	0.111327	0.278318	0.0649409
SRR19763054	Eukaryota	Ascomycota	Lecanoromycetes	Lecanorales	Parmeliaceae	Xanthoparmelia	Xanthoparmelia coloradoensis	0.0591895	0	1.09501	0
SRR19763049	Eukaryota	Ascomycota	Lecanoromycetes	Lecanorales	Parmeliaceae	Xanthoparmelia	Xanthoparmelia cumberlandia	0.29347	0.0733674	0.49523	0.146735
SRR19763048	Eukaryota	Ascomycota	Lecanoromycetes	Lecanorales	Parmeliaceae	Xanthoparmelia	Xanthoparmelia mexicana	0.439751	0.018323	0.403105	0.238198
SRR19763047	Eukaryota	Ascomycota	Lecanoromycetes	Lecanorales	Parmeliaceae	Xanthoparmelia	Xanthoparmelia plittii	0.281345	0	0.515799	0.30479
SRR19763046	Eukaryota	Ascomycota	Lecanoromycetes	Lecanorales	Parmeliaceae	Xanthoparmelia	Xanthoparmelia psoromifera	0.153502	0	0.504365	0.350863
SRR19763045	Eukaryota	Ascomycota	Lecanoromycetes	Lecanorales	Parmeliaceae	Xanthoparmelia	Xanthoparmelia maricopensis	0.527749	0	0.544773	0.0170242
SRR19763038	Eukaryota	Ascomycota	Lecanoromycetes	Lecanorales	Parmeliaceae	Xanthoparmelia	Xanthoparmelia chlorochroa	0.111284	0	0.973732	0.0278209
SRR19763037	Eukaryota	Ascomycota	Lecanoromycetes	Lecanorales	Parmeliaceae	Xanthoparmelia	Xanthoparmelia chlorochroa	0.389376	0.0402803	0.268535	0.214828
SRR19763036	Eukaryota	Ascomycota	Lecanoromycetes	Lecanorales	Parmeliaceae	Xanthoparmelia	Xanthoparmelia angustiphylla	0	0	0.972416	0.273492
SRR19763035	Eukaryota	Ascomycota	Lecanoromycetes	Lecanorales	Parmeliaceae	Xanthoparmelia	Xanthoparmelia cumberlandia	0	0	0.526752	0.44358
SRR19763034	Eukaryota	Ascomycota	Lecanoromycetes	Lecanorales	Parmeliaceae	Xanthoparmelia	Xanthoparmelia cumberlandia	0.196536	0	0.638743	0.147402
SRR19763033	Eukaryota	Ascomycota	Lecanoromycetes	Lecanorales	Parmeliaceae	Xanthoparmelia	Xanthoparmelia cumberlandia	0	0	0.838092	0.419046
SRR19763032	Eukaryota	Ascomycota	Lecanoromycetes	Lecanorales	Parmeliaceae	Xanthoparmelia	Xanthoparmelia hypofusca	0.270969	0.0193549	0.735487	0
SRR19763031	Eukaryota	Ascomycota	Lecanoromycetes	Lecanorales	Parmeliaceae	Xanthoparmelia	Xanthoparmelia sublaevis	0	0	0.965234	0.0241308
SRR19763029	Eukaryota	Ascomycota	Lecanoromycetes	Lecanorales	Parmeliaceae	Xanthoparmelia	Xanthoparmelia sublaevis	0.0220852	0	0.574216	0.220852
SRR19763027	Eukaryota	Ascomycota	Lecanoromycetes	Lecanorales	Parmeliaceae	Xanthoparmelia	Xanthoparmelia sp. 17003	0.0898641	0	0.629049	0.314524
SRR19763026	Eukaryota	Ascomycota	Lecanoromycetes	Lecanorales	Parmeliaceae	Xanthoparmelia	Xanthoparmelia sp. SL17358	0.123506	0.0823374	0.761621	0.226428
SRR14722147	Eukaryota	Ascomycota	Lecanoromycetes	Lecanorales	Pilocarpaceae	Byssoloma	Byssoloma subdiscordans	0	0	0.747532	0
SRR14722279	Eukaryota	Ascomycota	Lecanoromycetes	Lecanorales	Pilocarpaceae	Byssoloma	Byssoloma meadii	0.320931	0	0.700214	0.0875268
SRR14722123	Eukaryota	Ascomycota	Lecanoromycetes	Lecanorales	Psoraceae	Brianaria	Brianaria bauschiana	0.754744	0.040797	0.203985	0
SRR14722312	Eukaryota	Ascomycota	Lecanoromycetes	Lecanorales	Psoraceae	Protoblastenia	Protoblastenia rupestris	0.10597	0	0.812435	0
SRR14721994	Eukaryota	Ascomycota	Lecanoromycetes	Lecanorales	Ramalinaceae	Bacidia	Bacidia sp. Lendemer_48883_NY-3033306	0	0	0.409895	0
SRR14722177	Eukaryota	Ascomycota	Lecanoromycetes	Lecanorales	Ramalinaceae	Biatora	Biatora appalachensis	0.133114	0	0.266228	0.0776499
SRR14722013	Eukaryota	Ascomycota	Lecanoromycetes	Lecanorales	Ramalinaceae	Biatora	Biatora pontica	0.226005	0	0.613441	0.0322864
SRR14722304	Eukaryota	Ascomycota	Lecanoromycetes	Lecanorales	Ramalinaceae	Micareopsis	Micareopsis irriguata	0.271826	0.0226521	0.294478	0
SRR14722275	Eukaryota	Ascomycota	Lecanoromycetes	Lecanorales	Ramalinaceae	Micareopsis	Micareopsis irriguata	0.716791	0.0325814	0.195488	0
SAMN18190989	Eukaryota	Ascomycota	Lecanoromycetes	Lecanorales	Ramalinaceae	Niebla	Niebla homalea	0	0	0.286132	0.515037
SRR13685157	Eukaryota	Ascomycota	Lecanoromycetes	Lecanorales	Ramalinaceae	Phyllopsora	Phyllopsora corallina	0.0553587	0	0.387511	0
SRR14722216	Eukaryota	Ascomycota	Lecanoromycetes	Lecanorales	Ramalinaceae	Phyllopsora	Phyllopsora corallina	0.106231	0	0.424923	0
SRR14721964	Eukaryota	Ascomycota	Lecanoromycetes	Lecanorales	Ramalinaceae	Phyllopsora	Phyllopsora parvifolia	0.764753	0.0819378	0.518939	0.0273126
SRR14721960	Eukaryota	Ascomycota	Lecanoromycetes	Lecanorales	Ramalinaceae	Phyllopsora	Phyllopsora corallina	1.42691	0.044591	0.334432	0
SRR14722031	Eukaryota	Ascomycota	Lecanoromycetes	Lecanorales	Ramalinaceae	Ramalina	Ramalina americana	0.0708654	0	1.16928	0
SRR14722003	Eukaryota	Ascomycota	Lecanoromycetes	Lecanorales	Ramalinaceae	Ramalina	Ramalina culbersoniorum	0.137362	0	1.37362	0.0686812
SRR14721962	Eukaryota	Ascomycota	Lecanoromycetes	Lecanorales	Ramalinaceae	Ramalina	Ramalina petrina	0.368483	0	1.05281	0.0263202
SRR14722254	Eukaryota	Ascomycota	Lecanoromycetes	Lecanorales	Ramboldiaceae	Ramboldia	Ramboldia blochiana	0.42633	0.085266	0.447646	0.0213165
SRR14722160	Eukaryota	Ascomycota	Lecanoromycetes	Lecanorales	Squamarinaceae	Herteliana	Herteliana schuyleriana	0.407222	0	0.38783	0.135741
SRR14722018	Eukaryota	Ascomycota	Lecanoromycetes	Lecanorales	Stereocaulaceae	Lepraria	Lepraria oxybapha	0	0	0.669183	0
SRR14722034	Eukaryota	Ascomycota	Lecanoromycetes	Lecanorales	Stereocaulaceae	Lepraria	Lepraria caesiella	0	0	1.15885	0
SRR14721998	Eukaryota	Ascomycota	Lecanoromycetes	Lecanorales	Stereocaulaceae	Lepraria	Lepraria normandinoides	0.617142	0	0.462857	0
SRR14722324	Eukaryota	Ascomycota	Lecanoromycetes	Lecanorales	Stereocaulaceae	Lepraria	Lepraria disjuncta	0.0303937	0	0.699055	0.0607874
SRR14722272	Eukaryota	Ascomycota	Lecanoromycetes	Lecanorales	Stereocaulaceae	Lepraria	Lepraria leprolomopsis	1.0042	0	0.677251	0
SRR14722245	Eukaryota	Ascomycota	Lecanoromycetes	Lecanorales	Stereocaulaceae	Lepraria	Lepraria friabilis	0.353063	0	0.595794	0.0220665
SRR14722066	Eukaryota	Ascomycota	Lecanoromycetes	Lecanorales	Stereocaulaceae	Pilophorus	Pilophorus fibula	0.60694	0	0.676971	0
SRR14722041	Eukaryota	Ascomycota	Lecanoromycetes	Lecanorales	Stereocaulaceae	Stereocaulon	Stereocaulon dactylophyllum	0.588086	0.0619038	0.340471	0.0309519
SRR14722163	Eukaryota	Ascomycota	Lecanoromycetes	Lecanorales	Tephromelataceae	Tephromela	Tephromela atra	0.444118	0.030985	0.196238	0.0103283
SRR14721968	Eukaryota	Ascomycota	Lecanoromycetes	Lecanorales	Verrucariales_family_incertae_sedis	Botryolepraria	Botryolepraria lesdainii	0.82503	0	0.687525	0
SRR14722318	Eukaryota	Ascomycota	Lecanoromycetes	Lecideales	Lecideaceae	Kephartia	Kephartia crystalligera	0	0	0.678726	0.0399251
SRR14722229	Eukaryota	Ascomycota	Lecanoromycetes	Lecideales	Lecideaceae	Lecidea	Lecidea roseotincta	0.58236	0.0867345	0.136297	0.0371719
SRR14722164	Eukaryota	Ascomycota	Lecanoromycetes	Lecideales	Lecideaceae	Lecidea	Lecidea tessellata	0.414434	0	0.682597	0
SRR14722157	Eukaryota	Ascomycota	Lecanoromycetes	Lecideales	Lecideaceae	Lecidea	Lecidea sp. Lendemer_46382_NY-2795264	0.108334	0	0.650004	0
SRR14722185	Eukaryota	Ascomycota	Lecanoromycetes	Lecideales	Lecideaceae	Mycobilimbia	Mycobilimbia sp	0.23262	0	0.436163	0.0581551
SRR14722064	Eukaryota	Ascomycota	Lecanoromycetes	Lecideales	Lecideaceae	Porpidia	Porpidia contraponenda	0.30895	0	0.570369	0.0475307
SRR14722050	Eukaryota	Ascomycota	Lecanoromycetes	Lecideales	Lecideaceae	Porpidia	Porpidia crustulata	0.367613	0.160831	0.574396	0
SRR14722049	Eukaryota	Ascomycota	Lecanoromycetes	Lecideales	Lecideaceae	Porpidia	Porpidia macrocarpa	0.450814	0.0588018	0.529216	0
SRR14721948	Eukaryota	Ascomycota	Lecanoromycetes	Lecideales	Lecideaceae	Porpidia	Porpidia albocaerulescens	0	0	0.838866	0.0621382
SRR14721941	Eukaryota	Ascomycota	Lecanoromycetes	Lecideales	Lecideaceae	Porpidia	Porpidia subsimplex	0.284879	0	0.712197	0
SRR14721955	Eukaryota	Ascomycota	Lecanoromycetes	Leprocaulales	Leprocaulaceae	Halecania	Halecania pepegospora	0.332853	0	0.665706	0
SRR14722274	Eukaryota	Ascomycota	Lecanoromycetes	Leprocaulales	Leprocaulaceae	Leprocaulon	Leprocaulon nicholsiae	0.3852	0	0.56647	0.0679764
SRR14721923	Eukaryota	Ascomycota	Lecanoromycetes	Ostropales	Graphidaceae	Acanthothecis	Acanthothecis fontana	0	0	1.09302	0.0303616
SRR14722289	Eukaryota	Ascomycota	Lecanoromycetes	Ostropales	Graphidaceae	Diploschistes	Diploschistes rampoddensis	0.0512395	0	1.15289	0.0256197
SRR14722268	Eukaryota	Ascomycota	Lecanoromycetes	Ostropales	Graphidaceae	Diploschistes	Diploschistes rampoddensis	0.105646	0	1.26775	0.0264115
SRR23143832	Eukaryota	Ascomycota	Lecanoromycetes	Ostropales	Graphidaceae	Diploschistes	Diploschistes diacapsis	0	0	0.646685	0.0615891
SRR14721973	Eukaryota	Ascomycota	Lecanoromycetes	Ostropales	Graphidaceae	Fissurina	Fissurina insidiosa	0	0	0.59286	0
ERR5055691	Eukaryota	Ascomycota	Lecanoromycetes	Ostropales	Graphidaceae	Gomphillus	Gomphillus americanus	0.824346	0.107058	0.0856463	0.0321174
SRR13685154	Eukaryota	Ascomycota	Lecanoromycetes	Ostropales	Graphidaceae	Gomphillus	Gomphillus americanus	0.0388863	0	0.233318	0.233318
SRR14722207	Eukaryota	Ascomycota	Lecanoromycetes	Ostropales	Graphidaceae	Gomphillus	Gomphillus americanus	0.0778281	0	0.272398	0.233484
SRR14722181	Eukaryota	Ascomycota	Lecanoromycetes	Ostropales	Graphidaceae	Gomphillus	Gomphillus calycioides	0.0532939	0	0.444116	0.142117
SRR13685177	Eukaryota	Ascomycota	Lecanoromycetes	Ostropales	Graphidaceae	Graphis	Graphis lineola	0.474547	0	0.386668	0.0527274
SRR14721970	Eukaryota	Ascomycota	Lecanoromycetes	Ostropales	Graphidaceae	Leucodecton	Leucodecton sp	0	0	0.539056	0.11979
SRR14722323	Eukaryota	Ascomycota	Lecanoromycetes	Ostropales	Graphidaceae	Nadvornikia	Nadvornikia sorediata	0	0	0.917999	0.0278182
SRR14721946	Eukaryota	Ascomycota	Lecanoromycetes	Ostropales	Graphidaceae	Thelotrema	Thelotrema defectum	0	0	0.935762	0.0779802
SRR14721932	Eukaryota	Ascomycota	Lecanoromycetes	Ostropales	Graphidaceae	Thelotrema	Thelotrema subtile	0	0	0.824595	0.085303
SRR14722265	Eukaryota	Ascomycota	Lecanoromycetes	Ostropales	Graphidaceae	Thelotrema	Thelotrema subtile	0	0	0.838483	0.0578264
SRR18162825	Eukaryota	Ascomycota	Lecanoromycetes	Ostropales	Graphidaceae	Thelotrema	Thelotrema lepadinum	1.07457	0.192073	0.0415294	0.145353
SRR14721983	Eukaryota	Ascomycota	Lecanoromycetes	Ostropales	Gyalectaceae	Gyalecta	Gyalecta farlowii	0	0	0.769176	0.0732548
SRR14722012	Eukaryota	Ascomycota	Lecanoromycetes	Ostropales	Stictidaceae	Stictis	Stictis urceolata	0	0	0.787838	0.126054
SRR18162826	Eukaryota	Ascomycota	Lecanoromycetes	Ostropales	Stictidaceae	Stictis	Stictis urceolata	0	0	0.169001	0.647836
SRR14722263	Eukaryota	Ascomycota	Lecanoromycetes	Ostropomycetidae incertae sedis	Ostropomycetidae incertae sedis	Dictyocatenulata	Dictyocatenulata alba	0.158868	0	0.317735	0.0529559
SRR13685156	Eukaryota	Ascomycota	Lecanoromycetes	Peltigerales	Coccocarpiaceae	Coccocarpia	Coccocarpia palmicola	1.17923	0.184699	0.170491	0.0142076
SRR14722230	Eukaryota	Ascomycota	Lecanoromycetes	Peltigerales	Coccocarpiaceae	Coccocarpia	Coccocarpia palmicola	1.20102	0.127167	0.169556	0.0141297
SRR14721954	Eukaryota	Ascomycota	Lecanoromycetes	Peltigerales	Collemataceae	Collema	Collema furfuraceum	0.955426	0.238857	0.334399	0.0238857
SRR1531545	Eukaryota	Ascomycota	Lecanoromycetes	Peltigerales	Collemataceae	Leptogium	Leptogium austroamericanum	0.399319	0.162685	0.177475	0.177475
SRR13685151	Eukaryota	Ascomycota	Lecanoromycetes	Peltigerales	Collemataceae	Leptogium	Leptogium hirsutum	1.37151	0.133806	0.401418	0
SRR14722197	Eukaryota	Ascomycota	Lecanoromycetes	Peltigerales	Collemataceae	Leptogium	Leptogium corticola	0.81938	0	0.563324	0
SRR14722235	Eukaryota	Ascomycota	Lecanoromycetes	Peltigerales	Collemataceae	Leptogium	Leptogium cyanescens	2.53637	0.202909	0.355091	0
SRR14722161	Eukaryota	Ascomycota	Lecanoromycetes	Peltigerales	Collemataceae	Leptogium	Leptogium austroamericanum	1.51127	0.110581	0.460754	0.0184301
SRR14722145	Eukaryota	Ascomycota	Lecanoromycetes	Peltigerales	Collemataceae	Leptogium	Leptogium chloromelum	1.20469	0.132222	0.235062	0
SRR14722137	Eukaryota	Ascomycota	Lecanoromycetes	Peltigerales	Collemataceae	Leptogium	Leptogium hirsutum	1.2839	0.131682	0.329206	0
SRR14722015	Eukaryota	Ascomycota	Lecanoromycetes	Peltigerales	Collemataceae	Leptogium	Leptogium corticola	1.52974	0	0.525847	0
SRR14721930	Eukaryota	Ascomycota	Lecanoromycetes	Peltigerales	Collemataceae	Leptogium	Leptogium corticola	2.66781	0.140411	0	0
SRR14722315	Eukaryota	Ascomycota	Lecanoromycetes	Peltigerales	Collemataceae	Scytinium	Scytinium lichenoides	6.82315	0	0	0
SRR14722285	Eukaryota	Ascomycota	Lecanoromycetes	Peltigerales	Collemataceae	Scytinium	Scytinium dactylinum	3.04511	0.110731	0	0
SRR14722236	Eukaryota	Ascomycota	Lecanoromycetes	Peltigerales	Lobariaceae	Crocodia	Crocodia aurata	0	0	0.40081	0
SRR14722019	Eukaryota	Ascomycota	Lecanoromycetes	Peltigerales	Lobariaceae	Dendriscocaulon	Dendriscocaulon intricatulum	0.383324	0.178885	0.459989	0
SRR14722258	Eukaryota	Ascomycota	Lecanoromycetes	Peltigerales	Lobariaceae	Emmanuelia	Emmanuelia ravenelii	0.106631	0	0.444296	0.0177718
SRR5621726	Eukaryota	Ascomycota	Lecanoromycetes	Peltigerales	Lobariaceae	Lobaria	Lobaria pulmonaria	0	0	0.337406	0.426197
SRR5947236	Eukaryota	Ascomycota	Lecanoromycetes	Peltigerales	Lobariaceae	Lobaria	Lobaria pulmonaria	0.599603	0.115923	0.0799471	0.0839445
SRR5947238	Eukaryota	Ascomycota	Lecanoromycetes	Peltigerales	Lobariaceae	Lobaria	Lobaria pulmonaria	0.923213	0.04073	0.131241	0.0678833
SRR5947237	Eukaryota	Ascomycota	Lecanoromycetes	Peltigerales	Lobariaceae	Lobaria	Lobaria pulmonaria	0.90298	0.182746	0.0618111	0.067186
SRR5947240	Eukaryota	Ascomycota	Lecanoromycetes	Peltigerales	Lobariaceae	Lobaria	Lobaria pulmonaria	0.816978	0.112203	0.0841522	0.0561015
SRR14722237	Eukaryota	Ascomycota	Lecanoromycetes	Peltigerales	Lobariaceae	Lobaria	Lobaria pulmonaria	0.205436	0.0205436	0.821745	0
SRR18162809	Eukaryota	Ascomycota	Lecanoromycetes	Peltigerales	Lobariaceae	Lobaria	Lobaria immixta	0.646688	0.0263954	0.488316	0.0791863
SRR14721963	Eukaryota	Ascomycota	Lecanoromycetes	Peltigerales	Lobariaceae	Pseudocyphellaria	Pseudocyphellaria holartica	0.921482	0	0.460741	0
SRR18162834	Eukaryota	Ascomycota	Lecanoromycetes	Peltigerales	Lobariaceae	Pseudocyphellaria	Pseudocyphellaria aurata	0.303502	0.0168612	0.101167	0.0337224
SRR14722208	Eukaryota	Ascomycota	Lecanoromycetes	Peltigerales	Lobariaceae	Ricasolia	Ricasolia quercizans	0.17817	0	1.29809	0.0763585
SRR14722112	Eukaryota	Ascomycota	Lecanoromycetes	Peltigerales	Lobariaceae	Sticta	Sticta sp	0.687917	0.146365	0.278094	0.0439096
SRR14722008	Eukaryota	Ascomycota	Lecanoromycetes	Peltigerales	Lobariaceae	Sticta	Sticta fragilinata	1.45264	0	0.100182	0
SRR14721972	Eukaryota	Ascomycota	Lecanoromycetes	Peltigerales	Lobariaceae	Sticta	Sticta carolinensis	2.40628	0.313863	0.104621	0
SRR14722267	Eukaryota	Ascomycota	Lecanoromycetes	Peltigerales	Lobariaceae	Sticta	Sticta deyana	3.67013	0	0	0
SAMN25961864	Eukaryota	Ascomycota	Lecanoromycetes	Peltigerales	Lobariaceae	Sticta	Sticta canariensis	0.524043	0.00759482	0.129112	0.0151896
SRR14722175	Eukaryota	Ascomycota	Lecanoromycetes	Peltigerales	Nephromataceae	Nephroma	Nephroma helveticum	0.66294	0.193358	0.55245	0
SRR14722113	Eukaryota	Ascomycota	Lecanoromycetes	Peltigerales	Nephromataceae	Nephroma	Nephroma helveticum	0.643172	0.0974502	0.487251	0
SRR14722062	Eukaryota	Ascomycota	Lecanoromycetes	Peltigerales	Pannariaceae	Fuscopannaria	Fuscopannaria leucosticta	0.573209	0.132279	0.154326	0.0661395
SRR14722247	Eukaryota	Ascomycota	Lecanoromycetes	Peltigerales	Pannariaceae	Fuscopannaria	Fuscopannaria leucosticta	2.56093	0.155208	0	0
SRR14721953	Eukaryota	Ascomycota	Lecanoromycetes	Peltigerales	Pannariaceae	Pannaria	Pannaria tavaresii	0.826028	0.150187	0.22528	0
ERR4179391	Eukaryota	Ascomycota	Lecanoromycetes	Peltigerales	Peltigeraceae	Peltigera	Peltigera polydactylon	0.488939	0.0362177	0.06157	0.00362177
SRR3400372	Eukaryota	Ascomycota	Lecanoromycetes	Peltigerales	Peltigeraceae	Peltigera	Peltigera sp.	0.182891	0.0731564	0.0951033	0.00731564
SRR11470009	Eukaryota	Ascomycota	Lecanoromycetes	Peltigerales	Peltigeraceae	Peltigera	Peltigera hymenina	0.456685	0.024036	0.12018	0
SRR11456923	Eukaryota	Ascomycota	Lecanoromycetes	Peltigerales	Peltigeraceae	Peltigera	Peltigera hydrothyria	0.379562	0.0883912	0.00519948	0.0311969
SRR11456922	Eukaryota	Ascomycota	Lecanoromycetes	Peltigerales	Peltigeraceae	Peltigera	Peltigera hydrothyria	0.568224	0.146638	0.0091649	0.0229122
SRR11456918	Eukaryota	Ascomycota	Lecanoromycetes	Peltigerales	Peltigeraceae	Peltigera	Peltigera dolichorhiza	0.499146	0.0844708	0.0691125	0.0230375
SRR11456917	Eukaryota	Ascomycota	Lecanoromycetes	Peltigerales	Peltigeraceae	Peltigera	Peltigera phyllidiosa	0.351224	0.0908338	0.0242224	0.0121112
SRR11456915	Eukaryota	Ascomycota	Lecanoromycetes	Peltigerales	Peltigeraceae	Peltigera	Peltigera aphthosa	0.41502	0.0896065	0.0848904	0
SRR11456914	Eukaryota	Ascomycota	Lecanoromycetes	Peltigerales	Peltigeraceae	Peltigera	Peltigera extenuata	0.79163	0.0989537	0.0152236	0.00380591
SRR11456913	Eukaryota	Ascomycota	Lecanoromycetes	Peltigerales	Peltigeraceae	Peltigera	Peltigera malacea	0.658652	0.114377	0.0512723	0
SRR11456921	Eukaryota	Ascomycota	Lecanoromycetes	Peltigerales	Peltigeraceae	Peltigera	Peltigera evansiana	0.912066	0.119913	0.0254361	0.0109012
SRR12518904	Eukaryota	Ascomycota	Lecanoromycetes	Peltigerales	Peltigeraceae	Peltigera	Peltigera canina	0.916894	0.0743428	0	0
SRR12326202	Eukaryota	Ascomycota	Lecanoromycetes	Peltigerales	Peltigeraceae	Peltigera	Peltigera ponojensis	0	0	0.00717056	0.00537792
SRR14561385	Eukaryota	Ascomycota	Lecanoromycetes	Peltigerales	Peltigeraceae	Peltigera	Peltigera rufescens	0.217403	0.0854084	0.0310576	0.0077644
SRR14722317	Eukaryota	Ascomycota	Lecanoromycetes	Peltigerales	Peltigeraceae	Peltigera	Peltigera praetextata	1.2333	0	0.20555	0
SRR14722149	Eukaryota	Ascomycota	Lecanoromycetes	Peltigerales	Peltigeraceae	Peltigera	Peltigera sp. Lendemer_46965_NY-2794668	1.74211	0.0871055	0	0
SRR14722320	Eukaryota	Ascomycota	Lecanoromycetes	Peltigerales	Peltigeraceae	Peltigera	Peltigera praetextata	1.12238	0.154052	0.110037	0
SRR14722282	Eukaryota	Ascomycota	Lecanoromycetes	Peltigerales	Peltigeraceae	Peltigera	Peltigera neckeri	3.14606	0.0669375	0	0
SRR14766324	Eukaryota	Ascomycota	Lecanoromycetes	Peltigerales	Peltigeraceae	Peltigera	Peltigera venosa	0.133975	0.0634619	0.0352566	0.0141026
SRR14766325	Eukaryota	Ascomycota	Lecanoromycetes	Peltigerales	Peltigeraceae	Peltigera	Peltigera leucophlebia	0.538488	0.0215395	0.0807732	0.0107698
SRR15568737	Eukaryota	Ascomycota	Lecanoromycetes	Peltigerales	Peltigeraceae	Peltigera	Peltigera canina	0.122335	0.0889706	0.100092	0.0111213
SAMN25961859	Eukaryota	Ascomycota	Lecanoromycetes	Peltigerales	Peltigeraceae	Peltigera	Peltigera leucophlebia	0.213142	0	0.142095	0.0118412
SRR14722307	Eukaryota	Ascomycota	Lecanoromycetes	Peltigerales	Placynthiaceae	Placynthium	Placynthium petersii	0.656961	0.209033	0.32848	0
SRR1531517	Eukaryota	Ascomycota	Lecanoromycetes	Pertusariales	Icmadophilaceae	Dibaeis	Dibaeis baeomyces	0	0	0.283696	0.255327
SRR14722288	Eukaryota	Ascomycota	Lecanoromycetes	Pertusariales	Icmadophilaceae	Dibaeis	Dibaeis sorediata	0.280987	0.127722	0.408709	0.127722
SRR13685159	Eukaryota	Ascomycota	Lecanoromycetes	Pertusariales	Icmadophilaceae	Icmadophila	Icmadophila ericetorum	0	0	0.0507729	0
SRR14722228	Eukaryota	Ascomycota	Lecanoromycetes	Pertusariales	Icmadophilaceae	Icmadophila	Icmadophila ericetorum	0	0	0.0659863	0
SRR18162816	Eukaryota	Ascomycota	Lecanoromycetes	Pertusariales	Icmadophilaceae	Icmadophila	Icmadophila ericetorum	0.269562	0.178442	0.0493564	0.0227799
SRR14721980	Eukaryota	Ascomycota	Lecanoromycetes	Pertusariales	Megasporaceae	Aspicilia	Aspicilia laevata	0.308727	0	0.524836	0
SRR14722159	Eukaryota	Ascomycota	Lecanoromycetes	Pertusariales	Ochrolechiaceae	Ochrolechia	Ochrolechia arborea	0.167747	0	0.436143	0.0167747
SRR14721999	Eukaryota	Ascomycota	Lecanoromycetes	Pertusariales	Ochrolechiaceae	Ochrolechia	Ochrolechia trochophora	0.193165	0	0.225359	0
SRR18162838	Eukaryota	Ascomycota	Lecanoromycetes	Pertusariales	Pertusariaceae	Agyrium	Agyrium rufum	0.0307471	0.21523	0.21523	0.368966
SRR14722186	Eukaryota	Ascomycota	Lecanoromycetes	Pertusariales	Pertusariaceae	Lepra	Lepra pustulata	0	0	0.431015	0
SRR14722227	Eukaryota	Ascomycota	Lecanoromycetes	Pertusariales	Pertusariaceae	Lepra	Lepra trachythallina	0.0908009	0	0.484272	0.030267
SRR14722190	Eukaryota	Ascomycota	Lecanoromycetes	Pertusariales	Pertusariaceae	Lepra	Lepra amara	0.0932015	0	0.372806	0
SRR14722109	Eukaryota	Ascomycota	Lecanoromycetes	Pertusariales	Pertusariaceae	Lepra	Lepra andersoniae	0	0	0.359095	0.0299246
SRR14721995	Eukaryota	Ascomycota	Lecanoromycetes	Pertusariales	Pertusariaceae	Lepra	Lepra amara	0	0	0.354119	0
SRR13685180	Eukaryota	Ascomycota	Lecanoromycetes	Pertusariales	Pertusariaceae	Pertusaria	Pertusaria obruta	0	0	0.853809	0.051746
SRR13685150	Eukaryota	Ascomycota	Lecanoromycetes	Pertusariales	Pertusariaceae	Pertusaria	Pertusaria ostiolata	0.247586	0.0247586	0.569448	0.0247586
SRR14722212	Eukaryota	Ascomycota	Lecanoromycetes	Pertusariales	Pertusariaceae	Pertusaria	Pertusaria paratuberculifera	0.329586	0	0.823965	0
SRR14722211	Eukaryota	Ascomycota	Lecanoromycetes	Pertusariales	Pertusariaceae	Pertusaria	Pertusaria subpertusa	0	0	0.764424	0
SRR14722191	Eukaryota	Ascomycota	Lecanoromycetes	Pertusariales	Pertusariaceae	Pertusaria	Pertusaria macounii	0.263925	0	0.765383	0
SRR14722136	Eukaryota	Ascomycota	Lecanoromycetes	Pertusariales	Pertusariaceae	Pertusaria	Pertusaria ostiolata	0.223147	0.0247941	0.570265	0.0247941
SRR14722067	Eukaryota	Ascomycota	Lecanoromycetes	Pertusariales	Pertusariaceae	Pertusaria	Pertusaria epixantha	0.0957326	0	0.273522	0.0273522
SRR14722056	Eukaryota	Ascomycota	Lecanoromycetes	Pertusariales	Pertusariaceae	Pertusaria	Pertusaria plittiana	0	0	0.629784	0.0203156
SRR14722010	Eukaryota	Ascomycota	Lecanoromycetes	Pertusariales	Pertusariaceae	Pertusaria	Pertusaria propinqua	0	0	1.08173	0.0309066
SRR14721984	Eukaryota	Ascomycota	Lecanoromycetes	Pertusariales	Pertusariaceae	Pertusaria	Pertusaria plittiana	0.0274117	0	0.849764	0.0274117
SRR14722330	Eukaryota	Ascomycota	Lecanoromycetes	Pertusariales	Pertusariaceae	Pertusaria	Pertusaria obruta	0	0	0.853841	0.0517479
SRR14722255	Eukaryota	Ascomycota	Lecanoromycetes	Pertusariales	Pertusariaceae	Pertusaria	Pertusaria epixantha	0.169198	0	0.604278	0.0483422
SRR14722085	Eukaryota	Ascomycota	Lecanoromycetes	Pertusariales	Pertusariaceae	Pseudosagedia	Pseudosagedia rhaphidosperma	0.535113	0	0.385281	0.107023
SRR14722213	Eukaryota	Ascomycota	Lecanoromycetes	Pertusariales	Pertusariaceae	Pseudosagedia	Pseudosagedia isidiata	0.148286	0	0.346	0.0659048
SRR14721977	Eukaryota	Ascomycota	Lecanoromycetes	Pertusariales	Pertusariaceae	Pseudosagedia	Pseudosagedia cestrensis	0	0	0.842692	0
SRR14722242	Eukaryota	Ascomycota	Lecanoromycetes	Pertusariales	Pertusariaceae	Pseudosagedia	Pseudosagedia sp	2.26192	0.0295676	0.206973	0
SRR18162822	Eukaryota	Ascomycota	Lecanoromycetes	Pertusariales	Pertusariaceae	Varicellaria	Varicellaria rhodocarpa	0	0	0.112199	0.00747995
SRR18162811	Eukaryota	Ascomycota	Lecanoromycetes	Pezizomycotina incertae sedis	Pezizomycotina incertae sedis	Bachmanniomyces	Bachmanniomyces sp. S44760	0.36477	0.141709	0.102345	0.00262424
SRR14722165	Eukaryota	Ascomycota	Lecanoromycetes	Rhizocarpales	Rhizocarpaceae	Rhizocarpon	Rhizocarpon subgeminatum	0.389049	0.0169152	0.329846	0.0338303
SRR14722046	Eukaryota	Ascomycota	Lecanoromycetes	Rhizocarpales	Rhizocarpaceae	Rhizocarpon	Rhizocarpon geographicum	0.0895758	0.0447879	0.492667	0.0895758
SRR18162824	Eukaryota	Ascomycota	Lecanoromycetes	Rhizocarpales	Sporastatiaceae	Toensbergia	Toensbergia leucococca	0.442529	0.0928764	0.136583	0.0109266
SRR14722224	Eukaryota	Ascomycota	Lecanoromycetes	Sarrameanales	Sarrameanaceae	Loxospora	Loxospora ochrophaea	0	0	0.503077	0
SRR14722203	Eukaryota	Ascomycota	Lecanoromycetes	Sarrameanales	Sarrameanaceae	Loxospora	Loxospora elatina	0.0809395	0	0.445167	0.0809395
SRR18162808	Eukaryota	Ascomycota	Lecanoromycetes	Sarrameanales	Sarrameanaceae	Loxospora	Loxospora ochrophaea	0	0	0.121891	0.528194
SRR18162831	Eukaryota	Ascomycota	Lecanoromycetes	Sarrameanales	Schaereriaceae	Schaereria	Schaereria dolodes	0.349303	0.188086	0.107478	0.0268695
SRR14722072	Eukaryota	Ascomycota	Lecanoromycetes	Teloschistales	Brigantiaeaceae	Brigantiaea	Brigantiaea leucoxantha	0.123195	0	0.698103	0
SRR23143849	Eukaryota	Ascomycota	Lecanoromycetes	Teloschistales	Letrouitiaceae	Letrouitia	Letrouitia transgressa	0.609101	0.155817	0.099156	0.212477
SRR23143848	Eukaryota	Ascomycota	Lecanoromycetes	Teloschistales	Letrouitiaceae	Letrouitia	Letrouitia leprolyta	0.896578	0.119786	0.0217792	0.0689675
SRR23143841	Eukaryota	Ascomycota	Lecanoromycetes	Teloschistales	Letrouitiaceae	Letrouitia	Letrouitia transgressa	1.17102	0.020849	0.062547	0.0486477
SRR14722221	Eukaryota	Ascomycota	Lecanoromycetes	Teloschistales	Megalosporaceae	Megalospora	Megalospora porphyritis	0.783078	0	0.382433	0.0910555
SRR9610074	Eukaryota	Ascomycota	Lecanoromycetes	Teloschistales	Teloschistaceae	Caloplaca	Caloplaca cupilifera SN02	0	0	1.39113	0
SRR9610072	Eukaryota	Ascomycota	Lecanoromycetes	Teloschistales	Teloschistaceae	Caloplaca	Caloplaca cinnabarina SN04	0	0	0.921846	0
SRR23143831	Eukaryota	Ascomycota	Lecanoromycetes	Teloschistales	Teloschistaceae	Caloplaca	Caloplaca aetnensis lichen thallus LIQ82CAATT	0.0587631	0	0.690466	0.0587631
SRR23143829	Eukaryota	Ascomycota	Lecanoromycetes	Teloschistales	Teloschistaceae	Caloplaca	Caloplaca ligustica lichen thallus LIQ85CALI	1.01072	0.0427067	0.626365	0.0854134
SRR23143839	Eukaryota	Ascomycota	Lecanoromycetes	Teloschistales	Teloschistaceae	Caloplaca	Caloplaca aegea lichen thallus LIQ143CAAG	0.470318	0.0685881	0.293949	0
SRR23143836	Eukaryota	Ascomycota	Lecanoromycetes	Teloschistales	Teloschistaceae	Flavoplaca	Flavoplaca oasis	0.694175	0.0623978	0.210592	0.0389986
SRR14722210	Eukaryota	Ascomycota	Lecanoromycetes	Teloschistales	Teloschistaceae	Phaeoplaca	Phaeoplaca camptidia	0.172732	0	0.55658	0
SRR23143840	Eukaryota	Ascomycota	Lecanoromycetes	Teloschistales	Teloschistaceae	Seirophora	Seirophora lacunosa	0.639306	0.0628826	0.0489087	0.0663761
SRR23143835	Eukaryota	Ascomycota	Lecanoromycetes	Teloschistales	Teloschistaceae	Seirophora	Seirophora villosa	0.534182	0.10304	0.127444	0.032539
SRR23143850	Eukaryota	Ascomycota	Lecanoromycetes	Teloschistales	Teloschistaceae	Seirophora	Seirophora lacunosa	0.176522	0	0.288009	0.0185813
SRR23143851	Eukaryota	Ascomycota	Lecanoromycetes	Teloschistales	Teloschistaceae	Teloschistes	Teloschistes peruvian	0.647806	0.085519	0.083381	0.0299317
SRR23143844	Eukaryota	Ascomycota	Lecanoromycetes	Teloschistales	Teloschistaceae	Teloschistes	Teloschistes chrysophthalmus	0.384098	0.0558687	0.195541	0
SRR23143838	Eukaryota	Ascomycota	Lecanoromycetes	Teloschistales	Teloschistaceae	Teloschistes	Teloschistes flavicans	0.23199	0.0171845	0.326505	0.0171845
SRR23143852	Eukaryota	Ascomycota	Lecanoromycetes	Teloschistales	Teloschistaceae	Usnochroma	Usnochroma carphinea	0.0181823	0	0.245461	0.0363645
SRR23143834	Eukaryota	Ascomycota	Lecanoromycetes	Teloschistales	Teloschistaceae	Variospora	Variospora aurantia	0.131748	0	1.25161	0
SRR14722176	Eukaryota	Ascomycota	Lecanoromycetes	Teloschistales	Teloschistaceae	Xanthocarpia	Xanthocarpia feracissima	1.33877	0.0491291	0.300916	0.00614113
SRR23143842	Eukaryota	Ascomycota	Lecanoromycetes	Teloschistales	Teloschistaceae	Xanthomendoza	Xanthomendoza cf. fulva	0.695764	0.0600887	0.0853892	0.0316256
SRR350469	Eukaryota	Ascomycota	Lecanoromycetes	Teloschistales	Teloschistaceae	Xanthoria	Xanthoria parietina	0	0	0.758099	0.461451
SRR23143833	Eukaryota	Ascomycota	Lecanoromycetes	Teloschistales	Teloschistaceae	Xanthoria	Xanthoria mediterranea	0.589476	0.0732682	0.0999112	0.0699379
SRR23143847	Eukaryota	Ascomycota	Lecanoromycetes	Teloschistales	Teloschistaceae	Xanthoria	Xanthoria aureola	0.374559	0.0120825	0.223527	0
SRR23143845	Eukaryota	Ascomycota	Lecanoromycetes	Teloschistales	Teloschistaceae	Xanthoria	Xanthoria steineri	0.522525	0.0237511	0.21851	0.00950046
SRR23143843	Eukaryota	Ascomycota	Lecanoromycetes	Teloschistales	Teloschistaceae	Xanthoria	Xanthoria sp.	0.682443	0.121982	0.0923111	0.0131873
SRR23143837	Eukaryota	Ascomycota	Lecanoromycetes	Teloschistales	Teloschistaceae	Xanthoria	Xanthoria sp.	0.833108	0.0389303	0.264726	0.0467164
SRR18162812	Eukaryota	Ascomycota	Lecanoromycetes	Trapeliales	Trapeliaceae	Lambiella	Lambiella insularis	0	0	0.22014	0.0943456
SRR18162810	Eukaryota	Ascomycota	Lecanoromycetes	Trapeliales	Trapeliaceae	Lignoscripta	Lignoscripta atroalba	0.595556	0.265489	0.107631	0
SRR18162833	Eukaryota	Ascomycota	Lecanoromycetes	Trapeliales	Trapeliaceae	Ptychographa	Ptychographa xylographoides	0.712463	0.120756	0.0120756	0.132832
SRR14722251	Eukaryota	Ascomycota	Lecanoromycetes	Trapeliales	Trapeliaceae	Trapelia	Trapelia coarctata	0.104218	0.052109	0.599254	0.0260545
SRR14721945	Eukaryota	Ascomycota	Lecanoromycetes	Trapeliales	Trapeliaceae	Trapelia	Trapelia placodioides	0.0335558	0	0.671117	0.0335558
SRR18162823	Eukaryota	Ascomycota	Lecanoromycetes	Trapeliales	Trapeliaceae	Trapelia	Trapelia coarctata	0	0	0.406309	0.593836
SRR14722199	Eukaryota	Ascomycota	Lecanoromycetes	Trapeliales	Trapeliaceae	Trapeliopsis	Trapeliopsis viridescens	0.183478	0	0.697216	0
SRR14722039	Eukaryota	Ascomycota	Lecanoromycetes	Trapeliales	Trapeliaceae	Trapeliopsis	Trapeliopsis flexuosa	0.672749	0.0177039	0.230151	0.0708157
SRR14722051	Eukaryota	Ascomycota	Lecanoromycetes	Trapeliales	Trapeliaceae	Xylographa	Xylographa trunciseda	0.111666	0	0.586249	0.0837499
SRR14722188	Eukaryota	Ascomycota	Lecanoromycetes	Trapeliales	Trapeliaceae	Xylographa	Xylographa vitiligo	0.608722	0.0240285	0.204242	0.0200238
SRR18162821	Eukaryota	Ascomycota	Lecanoromycetes	Trapeliales	Trapeliaceae	Xylographa	Xylographa bjoerki	0	0	0.352664	0.416784
SRR18162820	Eukaryota	Ascomycota	Lecanoromycetes	Trapeliales	Trapeliaceae	Xylographa	Xylographa carneopallida	0.184648	0.0738593	0.0369296	0.0295437
SRR18162819	Eukaryota	Ascomycota	Lecanoromycetes	Trapeliales	Trapeliaceae	Xylographa	Xylographa opegraphella	0	0	0.1184	0.552533
SRR18162818	Eukaryota	Ascomycota	Lecanoromycetes	Trapeliales	Trapeliaceae	Xylographa	Xylographa pallens	0	0	0.242099	0.518785
SRR18162817	Eukaryota	Ascomycota	Lecanoromycetes	Trapeliales	Trapeliaceae	Xylographa	Xylographa parallela	0	0.24699	0.216116	0.370484
SRR18162815	Eukaryota	Ascomycota	Lecanoromycetes	Trapeliales	Trapeliaceae	Xylographa	Xylographa soralifera	0	0	0.33448	0.260151
SRR18162814	Eukaryota	Ascomycota	Lecanoromycetes	Trapeliales	Trapeliaceae	Xylographa	Xylographa soralifera	0	0	0.396357	0.252227
SRR18162813	Eukaryota	Ascomycota	Lecanoromycetes	Trapeliales	Trapeliaceae	Xylographa	Xylographa vitiligo	0.540208	0.26079	0.0558836	0.139709
SRR14722202	Eukaryota	Ascomycota	Lecanoromycetes	Umbilicariales	Ophioparmaceae	Hypocenomyce	Hypocenomyce scalaris	0	0	0.53194	0.0379957
SRR14722223	Eukaryota	Ascomycota	Lecanoromycetes	Umbilicariales	Ropalosporaceae	Ropalospora	Ropalospora chlorantha	0.0883369	0	0.485853	0.0441684
SAMEA3646771	Eukaryota	Ascomycota	Lecanoromycetes	Umbilicariales	Umbilicariaceae	Lasallia	Lasallia pustulata	0.762947	0.0355779	0.0751088	0.0118593
SAMN03339881	Eukaryota	Ascomycota	Lecanoromycetes	Umbilicariales	Umbilicariaceae	Lasallia	Lasallia pustulata	0.280176	0.0262665	0.0963105	0
SAMN08225147	Eukaryota	Ascomycota	Lecanoromycetes	Umbilicariales	Umbilicariaceae	Lasallia	Lasallia hispanica	0	0	0.717259	0.143452
SRR8446868	Eukaryota	Ascomycota	Lecanoromycetes	Umbilicariales	Umbilicariaceae	Lasallia	Lasallia pustulata	0.22862	0.0489901	0.14697	0.024495
SRR14573781	Eukaryota	Ascomycota	Lecanoromycetes	Umbilicariales	Umbilicariaceae	Lasallia	Lasallia pustulata	0.474722	0.0703291	0.193405	0
SRR14573780	Eukaryota	Ascomycota	Lecanoromycetes	Umbilicariales	Umbilicariaceae	Lasallia	Lasallia pustulata	0.603282	0.0409005	0.245403	0.0102251
SRR14573779	Eukaryota	Ascomycota	Lecanoromycetes	Umbilicariales	Umbilicariaceae	Lasallia	Lasallia pustulata	0.371254	0.0702373	0.170576	0.0401356
SRR14573778	Eukaryota	Ascomycota	Lecanoromycetes	Umbilicariales	Umbilicariaceae	Lasallia	Lasallia pustulata	0.671356	0.0457743	0.305162	0.0610324
SRR14722095	Eukaryota	Ascomycota	Lecanoromycetes	Umbilicariales	Umbilicariaceae	Lasallia	Lasallia papulosa	0.509402	0.0783696	0.41144	0
SRR13514081	Eukaryota	Ascomycota	Lecanoromycetes	Umbilicariales	Umbilicariaceae	Umbilicaria	Umbilicaria phaea	0.944449	0.0286197	0.186028	0
SRR13514080	Eukaryota	Ascomycota	Lecanoromycetes	Umbilicariales	Umbilicariaceae	Umbilicaria	Umbilicaria phaea	0.709238	0.0611412	0.330163	0
SRR13514078	Eukaryota	Ascomycota	Lecanoromycetes	Umbilicariales	Umbilicariaceae	Umbilicaria	Umbilicaria phaea	0.555858	0.132347	0.198521	0.0397041
SRR13514077	Eukaryota	Ascomycota	Lecanoromycetes	Umbilicariales	Umbilicariaceae	Umbilicaria	Umbilicaria phaea	0.812069	0.0588456	0.282459	0
SRR13514076	Eukaryota	Ascomycota	Lecanoromycetes	Umbilicariales	Umbilicariaceae	Umbilicaria	Umbilicaria phaea	0.728245	0.143261	0.238769	0
SRR13514075	Eukaryota	Ascomycota	Lecanoromycetes	Umbilicariales	Umbilicariaceae	Umbilicaria	Umbilicaria phaea	0.852651	0.11967	0.179505	0
SRR13514085	Eukaryota	Ascomycota	Lecanoromycetes	Umbilicariales	Umbilicariaceae	Umbilicaria	Umbilicaria phaea	0.915841	0.0603851	0.12077	0.0503209
SRR13514084	Eukaryota	Ascomycota	Lecanoromycetes	Umbilicariales	Umbilicariaceae	Umbilicaria	Umbilicaria phaea	0.608185	0.171539	0.218323	0.0155945
SRR13514083	Eukaryota	Ascomycota	Lecanoromycetes	Umbilicariales	Umbilicariaceae	Umbilicaria	Umbilicaria phaea	0.859289	0.0464481	0.209016	0
SRR14722058	Eukaryota	Ascomycota	Lecanoromycetes	Umbilicariales	Umbilicariaceae	Umbilicaria	Umbilicaria mammulata	0.377692	0.026978	0.67445	0
SRR14722016	Eukaryota	Ascomycota	Lecanoromycetes	Umbilicariales	Umbilicariaceae	Umbilicaria	Umbilicaria mammulata	0	0	1.16965	0
SRR23143830	Eukaryota	Ascomycota	Lecanoromycetes	Umbilicariales	Umbilicariaceae	Umbilicaria	Umbilicaria vellea	0.650058	0.0590962	0.236385	0
SRR14722253	Eukaryota	Ascomycota	Lecanoromycetes	Umbilicariales	Umbilicariaceae	Xylopsora_friesii	Xylopsora_friesii	0.483945	0	0.127354	0.0254708
SRR14721957	Eukaryota	Ascomycota	Lichinomycetes	Lichinales	Lichinaceae	Ephebe	Ephebe solida	1.35967	0.0251791	0.176254	0
SRR19097890	Eukaryota	Ascomycota	Lichinomycetes	Lichinales	Lichinaceae	Lichina	Lichina confinis	0.676862	0.266077	0.0466802	0.00933603
SRR19097879	Eukaryota	Ascomycota	Lichinomycetes	Lichinales	Lichinaceae	Phylliscum	Phylliscum demangeonii	1.0639	0.147593	0.0122994	0.0184491
SRR19097882	Eukaryota	Ascomycota	Lichinomycetes	Lichinales	Lichinaceae	Watsoniomyces	Watsoniomyces obsoletus	1.18674	0.252497	0.0252497	0
SRR1531569	Eukaryota	Ascomycota	Lichinomycetes	Lichinales	Peltulaceae	Peltula	Peltula cylindrica	0.982308	0.265489	0.371684	0.0530977
SRR19097889	Eukaryota	Ascomycota	Lichinomycetes	Lichinales	Peltulaceae	Peltula	Peltula sp. TS41687	1.12474	0.0591967	0.0947148	0.0947148
SRR19097891	Eukaryota	Ascomycota	Pezizomycotina	Vezdaeales	Vezdaeaceae	Vezdaea	Vezdaea aestivalis	0	0	0	0.0338978
SRR19097881	Eukaryota	Ascomycota	Pezizomycotina	Vezdaeales	Vezdaeaceae	Vezdaea	Vezdaea acicularis	0.418184	0.0916567	0.0830639	0.0372355

## Sheet: BGCs per genus per adj. depth
Dataset 8, Table 5: BGC counts per Mbp of adjusted sequencing depth
Lichen holobiont taxonomy						Bacterial			Fungal
Superkingdom	Phylum	Class	Order	Family	Genus	Fragmented	Complete	Overall	Fragmented	Complete	Total
Eukaryota	Ascomycota	Arthoniomycetes	Arthoniales	Arthoniaceae	Arthonia	0.250066	0.0124378	0.262504	0.432846	0.126561	0.559407
Eukaryota	Ascomycota	Arthoniomycetes	Arthoniales	Arthoniaceae	Arthothelium	0.346985	0.0182624	0.365248	0.328723	0.146099	0.474822
Eukaryota	Ascomycota	Arthoniomycetes	Arthoniales	Chrysotrichaceae	Chrysothrix	0.158803	0.00289715	0.1617	0.401488	0.0175723	0.41906
Eukaryota	Ascomycota	Arthoniomycetes	Arthoniales	Lecanographaceae	Alyxoria	1.01856	0.158895	1.17745	0.0244454	0.0325938	0.0570392
Eukaryota	Ascomycota	Arthoniomycetes	Arthoniales	Lecanographaceae	Zwackhia	0.742916	0.0225126	0.765428	0.225126	0.0450252	0.270151
Eukaryota	Ascomycota	Arthoniomycetes	Arthoniales	Opegraphaceae	Opegrapha	0.276017	0.024479	0.300496	0.490536	0.024479	0.515015
Eukaryota	Ascomycota	Ascomycetes	Thelocarpales	Thelocarpaceae	Thelocarpon	0.828322	0.141625	0.969946	0.0655767	0.0205457	0.0861224
Eukaryota	Ascomycota	Candelariomycetes	Candelariales	Candelariaceae	Candelaria	0.345763	0.0461018	0.391865	0.165198	0.00768363	0.172882
Eukaryota	Ascomycota	Candelariomycetes	Candelariales	Candelariaceae	Candelina	0.673711	0.0555047	0.729216	0.0279571	0.0260007	0.0539578
Eukaryota	Ascomycota	Candelariomycetes	Candelariales	Pycnoraceae	Pycnora	0.41823	0.148582	0.566812	0.0495273	0.0330182	0.0825455
Eukaryota	Ascomycota	Coniocybomycetes	Coniocybales	Coniocybaceae	Chaenotheca	0.988441	0	0.988441	0.120542	0.2893	0.409841
Eukaryota	Ascomycota	Coniocybomycetes	Coniocybales	Coniocybaceae	Sclerophora	0.589575	0.0545903	0.644166	0.403968	0.0218361	0.425804
Eukaryota	Ascomycota	Dothideomycetes	Mycosphaerellales	Cystocoleaceae	Cystocoleus	1.11616	0.429292	1.54545	0	0	0
Eukaryota	Ascomycota	Dothideomycetes	Trypetheliales	Trypetheliaceae	Bathelium	0.565677	0.0409655	0.606642	0.297773	0.425217	0.72299
Eukaryota	Ascomycota	Dothideomycetes	Trypetheliales	Trypetheliaceae	Bogoriella	1.02279	0.074969	1.09776	0.166003	0.0160648	0.182068
Eukaryota	Ascomycota	Dothideomycetes	Trypetheliales	Trypetheliaceae	Dictyomeridium	0	0	0	0.540006	0.285886	0.825892
Eukaryota	Ascomycota	Dothideomycetes	Trypetheliales	Trypetheliaceae	Viridothelium	0.168763	0.0129818	0.181745	1.03277	0.161712	1.19449
Eukaryota	Ascomycota	Eurotiomycetes	Mycocaliciales	Mycocaliciaceae	Mycocalicium	0.0478949	0.00957898	0.0574739	0.383159	0.0766318	0.459791
Eukaryota	Ascomycota	Eurotiomycetes	Pyrenulales	Pyrenulaceae	Anthracothecium	0.111809	0	0.111809	0.642902	0.0559045	0.698806
Eukaryota	Ascomycota	Eurotiomycetes	Pyrenulales	Pyrenulaceae	Pyrenula	0.527521	0.00444548	0.531966	0.718921	0.046096	0.765017
Eukaryota	Ascomycota	Eurotiomycetes	Verrucariales	Verrucariaceae	Dermatocarpon	0.368713	0	0.368713	0.338026	0.0230544	0.361081
Eukaryota	Ascomycota	Eurotiomycetes	Verrucariales	Verrucariaceae	Endocarpon	0	0	0	0.199399	0.616318	0.815717
Eukaryota	Ascomycota	Eurotiomycetes	Verrucariales	Verrucariaceae	Flakea	3.01347	0.172198	3.18567	0	0	0
Eukaryota	Ascomycota	Eurotiomycetes	Verrucariales	Verrucariaceae	Placidium	1.85617	0.0928083	1.94897	0.0928083	0	0.0928083
Eukaryota	Ascomycota	Eurotiomycetes	Verrucariales	Verrucariaceae	Willeya	0.189942	0	0.189942	0.797757	0.0759768	0.873734
Eukaryota	Ascomycota	Geoglossomycetes	Geoglossales	Geoglossaceae	Geoglossum	0.584113	0.189514	0.773627	0.0254012	0.00668364	0.0320849
Eukaryota	Ascomycota	Geoglossomycetes	Geoglossales	Geoglossaceae	Trichoglossum	0.471066	0.333193	0.804258	0.0057447	0.0459576	0.0517023
Eukaryota	Ascomycota	Lecanoromycetes	Acarosporales	Acarosporaceae	Acarospora	0.499778	0.0224546	0.522233	0.216712	0.215584	0.432296
Eukaryota	Ascomycota	Lecanoromycetes	Acarosporales	Acarosporaceae	Caeruleum	0.661315	0.12435	0.785665	0.0593488	0.0339136	0.0932624
Eukaryota	Ascomycota	Lecanoromycetes	Acarosporales	Acarosporaceae	Pleopsidium	0	0	0	0.199442	0.0117319	0.211174
Eukaryota	Ascomycota	Lecanoromycetes	Acarosporales	Acarosporaceae	Polysporina	0.193909	0	0.193909	0.533249	0.0242386	0.557488
Eukaryota	Ascomycota	Lecanoromycetes	Caliciales	Caliciaceae	Buellia	0.117354	0.00290823	0.120262	0.641021	0.041809	0.68283
Eukaryota	Ascomycota	Lecanoromycetes	Caliciales	Caliciaceae	Dermiscellum	0.041346	0	0.041346	0.454806	0.041346	0.496152
Eukaryota	Ascomycota	Lecanoromycetes	Caliciales	Caliciaceae	Dimelaena	0.576121	0	0.576121	0.48883	0.0349164	0.523747
Eukaryota	Ascomycota	Lecanoromycetes	Caliciales	Caliciaceae	Dirinaria	0.0278821	0	0.0278821	1.00782	0.0309518	1.03877
Eukaryota	Ascomycota	Lecanoromycetes	Caliciales	Caliciaceae	Pyxine	0.538805	0.0297368	0.568542	0.958808	0.0835475	1.04235
Eukaryota	Ascomycota	Lecanoromycetes	Caliciales	Physciaceae	Anaptychia	1.83997	0	1.83997	0.523662	0	0.523662
Eukaryota	Ascomycota	Lecanoromycetes	Caliciales	Physciaceae	Heterodermia	0.238504	0.0219806	0.260485	0.85079	0.0380889	0.888879
Eukaryota	Ascomycota	Lecanoromycetes	Caliciales	Physciaceae	Phaeophyscia	0.474607	0	0.474607	0.8819	0.0365291	0.91843
Eukaryota	Ascomycota	Lecanoromycetes	Caliciales	Physciaceae	Physcia	0.374709	0.0226632	0.397372	0.395983	0.0741242	0.470107
Eukaryota	Ascomycota	Lecanoromycetes	Caliciales	Physciaceae	Polyblastidium	0.0304479	0	0.0304479	0.913437	0.0913437	1.00478
Eukaryota	Ascomycota	Lecanoromycetes	Caliciales	Physciaceae	Rinodina	0.342436	0.0316213	0.374057	0.445019	0.00512486	0.450144
Eukaryota	Ascomycota	Lecanoromycetes	Graphidales	Graphidaceae	Graphis	0.237273	0	0.237273	0.415621	0.193079	0.6087
Eukaryota	Ascomycota	Lecanoromycetes	Gyalectales	Phlyctidaceae	Phlyctis	0.0113756	0	0.0113756	0.720873	0.0312658	0.752139
Eukaryota	Ascomycota	Lecanoromycetes	Gyalectales	Trichotheliaceae	Porina	0.0789619	0	0.0789619	1.06599	0	1.06599
Eukaryota	Ascomycota	Lecanoromycetes	Hymeneliales	Hymeneliaceae	Ionaspis	0.186241	0.0253966	0.211638	0.363477	0.10705	0.470527
Eukaryota	Ascomycota	Lecanoromycetes	Lecanorales	Catillariaceae	Catillaria	0.177524	0.0295874	0.207112	0.325461	0.0887621	0.414223
Eukaryota	Ascomycota	Lecanoromycetes	Lecanorales	Cetradoniaceae	Cetradonia	0.0164482	0	0.0164482	0.304178	0.0021382	0.306316
Eukaryota	Ascomycota	Lecanoromycetes	Lecanorales	Cladoniaceae	Cladonia	0.473909	0.0559321	0.529841	0.336652	0.116089	0.452741
Eukaryota	Ascomycota	Lecanoromycetes	Lecanorales	Lecanoraceae	Lecanora	0.107658	0.0201562	0.127815	0.463809	0.160053	0.623862
Eukaryota	Ascomycota	Lecanoromycetes	Lecanorales	Lecanoraceae	Lecidella	0.341765	0	0.341765	0.317609	0.0966387	0.414248
Eukaryota	Ascomycota	Lecanoromycetes	Lecanorales	Lecanoraceae	Myriolecis	0.0808231	0.0202058	0.101029	0.363704	0.181852	0.545556
Eukaryota	Ascomycota	Lecanoromycetes	Lecanorales	Lecanoraceae	Protoparmeliopsis	0.159413	0.0265689	0.185982	0.238867	0.400018	0.638885
Eukaryota	Ascomycota	Lecanoromycetes	Lecanorales	Lecanoraceae	Rhizoplaca	0.17007	0.0240159	0.194085	0.631201	0.122559	0.75376
Eukaryota	Ascomycota	Lecanoromycetes	Lecanorales	Lecanoraceae	Scoliciosporum	0.472905	0.0497795	0.522685	0.323567	0	0.323567
Eukaryota	Ascomycota	Lecanoromycetes	Lecanorales	Lecanoraceae	Xanthosyne	0.149208	0	0.149208	0.283496	0	0.283496
Eukaryota	Ascomycota	Lecanoromycetes	Lecanorales	Lecanorales incertae sedis	Puttea	0.999188	0.117917	1.1171	0.0403399	0.0589583	0.0992982
Eukaryota	Ascomycota	Lecanoromycetes	Lecanorales	Lopadiaceae	Lopadium	0.0583219	0	0.0583219	0.408253	0	0.408253
Eukaryota	Ascomycota	Lecanoromycetes	Lecanorales	Micareaceae	Micarea	0.138233	0	0.138233	0.265832	0.0106333	0.276465
Eukaryota	Ascomycota	Lecanoromycetes	Lecanorales	Mycoblastaceae	Mycoblastus	0.194026	0.0197015	0.213727	0.375123	0.0647335	0.439857
Eukaryota	Ascomycota	Lecanoromycetes	Lecanorales	Parmeliaceae	Alectoria	0.0914589	0.0288065	0.120265	0.237715	0.0654681	0.303183
Eukaryota	Ascomycota	Lecanoromycetes	Lecanorales	Parmeliaceae	Anzia	0.284921	0.044167	0.329088	0.854327	0.0099593	0.864286
Eukaryota	Ascomycota	Lecanoromycetes	Lecanorales	Parmeliaceae	Bryoria	0.159083	0.0386758	0.197759	1.03494	0.0101582	1.04509
Eukaryota	Ascomycota	Lecanoromycetes	Lecanorales	Parmeliaceae	Bulbothrix	0	0	0	1.374	0.17175	1.54575
Eukaryota	Ascomycota	Lecanoromycetes	Lecanorales	Parmeliaceae	Cetraria	0.0306838	0	0.0306838	0.797779	0.0306838	0.828462
Eukaryota	Ascomycota	Lecanoromycetes	Lecanorales	Parmeliaceae	Cetrelia	0	0	0	1.30563	0	1.30563
Eukaryota	Ascomycota	Lecanoromycetes	Lecanorales	Parmeliaceae	Crespoa	0	0	0	1.29659	0.112747	1.40934
Eukaryota	Ascomycota	Lecanoromycetes	Lecanorales	Parmeliaceae	Evernia	0.204111	0.0151193	0.21923	0.728454	0.335847	1.0643
Eukaryota	Ascomycota	Lecanoromycetes	Lecanorales	Parmeliaceae	Everniopsis	0.241425	0.0545154	0.295941	0.093455	0.311517	0.404972
Eukaryota	Ascomycota	Lecanoromycetes	Lecanorales	Parmeliaceae	Flavoparmelia	0.272355	0	0.272355	1.27768	0.0173373	1.29502
Eukaryota	Ascomycota	Lecanoromycetes	Lecanorales	Parmeliaceae	Flavopunctelia	0.0809928	0	0.0809928	1.48487	0.134988	1.61986
Eukaryota	Ascomycota	Lecanoromycetes	Lecanorales	Parmeliaceae	Hypogymnia	0.429459	0	0.429459	0.881463	0.0400633	0.921527
Eukaryota	Ascomycota	Lecanoromycetes	Lecanorales	Parmeliaceae	Hypotrachyna	0.104484	0	0.104484	1.1078	0.0316917	1.13949
Eukaryota	Ascomycota	Lecanoromycetes	Lecanorales	Parmeliaceae	Imshaugia	0.251955	0.0896322	0.341588	0.442756	0.0201082	0.462865
Eukaryota	Ascomycota	Lecanoromycetes	Lecanorales	Parmeliaceae	Letharia	0.0185236	0	0.0185236	0.203187	0.0674925	0.27068
Eukaryota	Ascomycota	Lecanoromycetes	Lecanorales	Parmeliaceae	Melanelia	0.512123	0.0191024	0.531226	0.642555	0.0341781	0.676733
Eukaryota	Ascomycota	Lecanoromycetes	Lecanorales	Parmeliaceae	Melanohalea	0.481304	0.0229193	0.504224	0.91677	0	0.91677
Eukaryota	Ascomycota	Lecanoromycetes	Lecanorales	Parmeliaceae	Menegazzia	0	0	0	1.16352	0	1.16352
Eukaryota	Ascomycota	Lecanoromycetes	Lecanorales	Parmeliaceae	Myelochroa	0.501589	0	0.501589	0.334393	0.0477704	0.382163
Eukaryota	Ascomycota	Lecanoromycetes	Lecanorales	Parmeliaceae	Parmelia	0.0282065	0	0.0282065	1.60777	0.0282065	1.63598
Eukaryota	Ascomycota	Lecanoromycetes	Lecanorales	Parmeliaceae	Parmotrema	0.155517	0.00508527	0.160603	1.32231	0.0193798	1.34169
Eukaryota	Ascomycota	Lecanoromycetes	Lecanorales	Parmeliaceae	Platismatia	0.514308	0	0.514308	0.400516	0.0366963	0.437213
Eukaryota	Ascomycota	Lecanoromycetes	Lecanorales	Parmeliaceae	Pseudephebe	0	0	0	0.512793	0.116544	0.629337
Eukaryota	Ascomycota	Lecanoromycetes	Lecanorales	Parmeliaceae	Pseudevernia	0.294679	0.0299366	0.324616	0.501363	0.00997888	0.511342
Eukaryota	Ascomycota	Lecanoromycetes	Lecanorales	Parmeliaceae	Psiloparmelia	0.400301	0.012708	0.413009	0.209682	0.0698939	0.279575
Eukaryota	Ascomycota	Lecanoromycetes	Lecanorales	Parmeliaceae	Punctelia	0.225826	0.0112285	0.237055	1.1158	0.081113	1.19692
Eukaryota	Ascomycota	Lecanoromycetes	Lecanorales	Parmeliaceae	Tuckermanopsis	0.593167	0	0.593167	0.547428	0.0309005	0.578329
Eukaryota	Ascomycota	Lecanoromycetes	Lecanorales	Parmeliaceae	Usnea	0.170781	0.00703137	0.177812	0.776028	0.0411168	0.817145
Eukaryota	Ascomycota	Lecanoromycetes	Lecanorales	Parmeliaceae	Usnocetraria	0.192178	0	0.192178	1.45506	0	1.45506
Eukaryota	Ascomycota	Lecanoromycetes	Lecanorales	Parmeliaceae	Xanthoparmelia	0.218369	0.0175703	0.235939	0.690308	0.149283	0.839591
Eukaryota	Ascomycota	Lecanoromycetes	Lecanorales	Pilocarpaceae	Byssoloma	0.160466	0	0.160466	0.723873	0.0437634	0.767636
Eukaryota	Ascomycota	Lecanoromycetes	Lecanorales	Psoraceae	Brianaria	0.754744	0.040797	0.795541	0.203985	0	0.203985
Eukaryota	Ascomycota	Lecanoromycetes	Lecanorales	Psoraceae	Protoblastenia	0.10597	0	0.10597	0.812435	0	0.812435
Eukaryota	Ascomycota	Lecanoromycetes	Lecanorales	Ramalinaceae	Bacidia	0	0	0	0.409895	0	0.409895
Eukaryota	Ascomycota	Lecanoromycetes	Lecanorales	Ramalinaceae	Biatora	0.179559	0	0.179559	0.439835	0.0549681	0.494803
Eukaryota	Ascomycota	Lecanoromycetes	Lecanorales	Ramalinaceae	Micareopsis	0.494308	0.0276168	0.521925	0.244983	0	0.244983
Eukaryota	Ascomycota	Lecanoromycetes	Lecanorales	Ramalinaceae	Niebla	0	0	0	0.286132	0.515037	0.801169
Eukaryota	Ascomycota	Lecanoromycetes	Lecanorales	Ramalinaceae	Phyllopsora	0.588314	0.0316322	0.619946	0.416452	0.00682815	0.42328
Eukaryota	Ascomycota	Lecanoromycetes	Lecanorales	Ramalinaceae	Ramalina	0.192237	0	0.192237	1.19857	0.0316671	1.23024
Eukaryota	Ascomycota	Lecanoromycetes	Lecanorales	Ramboldiaceae	Ramboldia	0.42633	0.085266	0.511596	0.447646	0.0213165	0.468963
Eukaryota	Ascomycota	Lecanoromycetes	Lecanorales	Squamarinaceae	Herteliana	0.407222	0	0.407222	0.38783	0.135741	0.523571
Eukaryota	Ascomycota	Lecanoromycetes	Lecanorales	Stereocaulaceae	Lepraria	0.334133	0	0.334133	0.710499	0.013809	0.724308
Eukaryota	Ascomycota	Lecanoromycetes	Lecanorales	Stereocaulaceae	Pilophorus	0.60694	0	0.60694	0.676971	0	0.676971
Eukaryota	Ascomycota	Lecanoromycetes	Lecanorales	Stereocaulaceae	Stereocaulon	0.588086	0.0619038	0.64999	0.340471	0.0309519	0.371423
Eukaryota	Ascomycota	Lecanoromycetes	Lecanorales	Tephromelataceae	Tephromela	0.444118	0.030985	0.475103	0.196238	0.0103283	0.206566
Eukaryota	Ascomycota	Lecanoromycetes	Lecanorales	Verrucariales_family_incertae_sedis	Botryolepraria	0.82503	0	0.82503	0.687525	0	0.687525
Eukaryota	Ascomycota	Lecanoromycetes	Lecideales	Lecideaceae	Kephartia	0	0	0	0.678726	0.0399251	0.718652
Eukaryota	Ascomycota	Lecanoromycetes	Lecideales	Lecideaceae	Lecidea	0.368376	0.0289115	0.397288	0.489633	0.0123906	0.502023
Eukaryota	Ascomycota	Lecanoromycetes	Lecideales	Lecideaceae	Mycobilimbia	0.23262	0	0.23262	0.436163	0.0581551	0.494318
Eukaryota	Ascomycota	Lecanoromycetes	Lecideales	Lecideaceae	Porpidia	0.282451	0.0439265	0.326378	0.645009	0.0219338	0.666943
Eukaryota	Ascomycota	Lecanoromycetes	Leprocaulales	Leprocaulaceae	Halecania	0.332853	0	0.332853	0.665706	0	0.665706
Eukaryota	Ascomycota	Lecanoromycetes	Leprocaulales	Leprocaulaceae	Leprocaulon	0.3852	0	0.3852	0.56647	0.0679764	0.634447
Eukaryota	Ascomycota	Lecanoromycetes	Ostropales	Graphidaceae	Acanthothecis	0	0	0	1.09302	0.0303616	1.12338
Eukaryota	Ascomycota	Lecanoromycetes	Ostropales	Graphidaceae	Diploschistes	0.0522952	0	0.0522952	1.02244	0.0378734	1.06032
Eukaryota	Ascomycota	Lecanoromycetes	Ostropales	Graphidaceae	Fissurina	0	0	0	0.59286	0	0.59286
Eukaryota	Ascomycota	Lecanoromycetes	Ostropales	Graphidaceae	Gomphillus	0.248589	0.0267645	0.275353	0.25887	0.160259	0.419129
Eukaryota	Ascomycota	Lecanoromycetes	Ostropales	Graphidaceae	Graphis	0.237273	0	0.237273	0.415621	0.193079	0.6087
Eukaryota	Ascomycota	Lecanoromycetes	Ostropales	Graphidaceae	Leucodecton	0	0	0	0.539056	0.11979	0.658846
Eukaryota	Ascomycota	Lecanoromycetes	Ostropales	Graphidaceae	Nadvornikia	0	0	0	0.917999	0.0278182	0.945817
Eukaryota	Ascomycota	Lecanoromycetes	Ostropales	Graphidaceae	Thelotrema	0.268643	0.0480184	0.316662	0.660092	0.0916156	0.751708
Eukaryota	Ascomycota	Lecanoromycetes	Ostropales	Gyalectaceae	Gyalecta	0	0	0	0.769176	0.0732548	0.84243
Eukaryota	Ascomycota	Lecanoromycetes	Ostropales	Stictidaceae	Stictis	0	0	0	0.478419	0.386945	0.865364
Eukaryota	Ascomycota	Lecanoromycetes	Ostropomycetidae incertae sedis	Ostropomycetidae incertae sedis	Dictyocatenulata	0.158868	0	0.158868	0.317735	0.0529559	0.370691
Eukaryota	Ascomycota	Lecanoromycetes	Peltigerales	Coccocarpiaceae	Coccocarpia	1.19013	0.155933	1.34606	0.170024	0.0141686	0.184192
Eukaryota	Ascomycota	Lecanoromycetes	Peltigerales	Collemataceae	Collema	0.955426	0.238857	1.19428	0.334399	0.0238857	0.358285
Eukaryota	Ascomycota	Lecanoromycetes	Peltigerales	Collemataceae	Leptogium	1.48044	0.1127	1.59314	0.338686	0.0217672	0.360454
Eukaryota	Ascomycota	Lecanoromycetes	Peltigerales	Collemataceae	Scytinium	4.93413	0.0553657	4.9895	0	0	0
Eukaryota	Ascomycota	Lecanoromycetes	Peltigerales	Lobariaceae	Crocodia	0	0	0	0.40081	0	0.40081
Eukaryota	Ascomycota	Lecanoromycetes	Peltigerales	Lobariaceae	Dendriscocaulon	0.383324	0.178885	0.562209	0.459989	0	0.459989
Eukaryota	Ascomycota	Lecanoromycetes	Peltigerales	Lobariaceae	Emmanuelia	0.106631	0	0.106631	0.444296	0.0177718	0.462068
Eukaryota	Ascomycota	Lecanoromycetes	Peltigerales	Lobariaceae	Lobaria	0.584986	0.0712202	0.656206	0.286374	0.1115	0.397874
Eukaryota	Ascomycota	Lecanoromycetes	Peltigerales	Lobariaceae	Pseudocyphellaria	0.612492	0.00843061	0.620923	0.280954	0.0168612	0.297815
Eukaryota	Ascomycota	Lecanoromycetes	Peltigerales	Lobariaceae	Ricasolia	0.17817	0	0.17817	1.29809	0.0763585	1.37445
Eukaryota	Ascomycota	Lecanoromycetes	Peltigerales	Lobariaceae	Sticta	1.7482	0.0935645	1.84177	0.122402	0.0118199	0.134222
Eukaryota	Ascomycota	Lecanoromycetes	Peltigerales	Nephromataceae	Nephroma	0.653056	0.145404	0.79846	0.519851	0	0.519851
Eukaryota	Ascomycota	Lecanoromycetes	Peltigerales	Pannariaceae	Fuscopannaria	1.56707	0.143744	1.71081	0.0771628	0.0330698	0.110233
Eukaryota	Ascomycota	Lecanoromycetes	Peltigerales	Pannariaceae	Pannaria	0.826028	0.150187	0.976215	0.22528	0	0.22528
Eukaryota	Ascomycota	Lecanoromycetes	Peltigerales	Peltigeraceae	Peltigera	0.685915	0.0731097	0.759025	0.0578821	0.00799453	0.0658767
Eukaryota	Ascomycota	Lecanoromycetes	Peltigerales	Placynthiaceae	Placynthium	0.656961	0.209033	0.865994	0.32848	0	0.32848
Eukaryota	Ascomycota	Lecanoromycetes	Pertusariales	Icmadophilaceae	Dibaeis	0.140494	0.0638608	0.204354	0.346203	0.191524	0.537727
Eukaryota	Ascomycota	Lecanoromycetes	Pertusariales	Icmadophilaceae	Icmadophila	0.089854	0.0594808	0.149335	0.0553719	0.0075933	0.0629652
Eukaryota	Ascomycota	Lecanoromycetes	Pertusariales	Megasporaceae	Aspicilia	0.308727	0	0.308727	0.524836	0	0.524836
Eukaryota	Ascomycota	Lecanoromycetes	Pertusariales	Ochrolechiaceae	Ochrolechia	0.180456	0	0.180456	0.330751	0.00838736	0.339138
Eukaryota	Ascomycota	Lecanoromycetes	Pertusariales	Pertusariaceae	Agyrium	0.0307471	0.21523	0.245977	0.21523	0.368966	0.584196
Eukaryota	Ascomycota	Lecanoromycetes	Pertusariales	Pertusariaceae	Lepra	0.0368005	0	0.0368005	0.400261	0.0120383	0.4123
Eukaryota	Ascomycota	Lecanoromycetes	Pertusariales	Pertusariaceae	Pertusaria	0.113049	0.0041294	0.117178	0.720018	0.0256146	0.745632
Eukaryota	Ascomycota	Lecanoromycetes	Pertusariales	Pertusariaceae	Pseudosagedia	0.73633	0.00739189	0.743721	0.445236	0.0432318	0.488468
Eukaryota	Ascomycota	Lecanoromycetes	Pertusariales	Pertusariaceae	Varicellaria	0	0	0	0.112199	0.00747995	0.119679
Eukaryota	Ascomycota	Lecanoromycetes	Pezizomycotina incertae sedis	Pezizomycotina incertae sedis	Bachmanniomyces	0.36477	0.141709	0.506479	0.102345	0.00262424	0.10497
Eukaryota	Ascomycota	Lecanoromycetes	Rhizocarpales	Rhizocarpaceae	Rhizocarpon	0.239312	0.0308515	0.270164	0.411256	0.0617031	0.47296
Eukaryota	Ascomycota	Lecanoromycetes	Rhizocarpales	Sporastatiaceae	Toensbergia	0.442529	0.0928764	0.535405	0.136583	0.0109266	0.14751
Eukaryota	Ascomycota	Lecanoromycetes	Sarrameanales	Sarrameanaceae	Loxospora	0.0269798	0	0.0269798	0.356712	0.203044	0.559756
Eukaryota	Ascomycota	Lecanoromycetes	Sarrameanales	Schaereriaceae	Schaereria	0.349303	0.188086	0.53739	0.107478	0.0268695	0.134347
Eukaryota	Ascomycota	Lecanoromycetes	Teloschistales	Brigantiaeaceae	Brigantiaea	0.123195	0	0.123195	0.698103	0	0.698103
Eukaryota	Ascomycota	Lecanoromycetes	Teloschistales	Letrouitiaceae	Letrouitia	0.892233	0.0988171	0.99105	0.0611607	0.110031	0.171192
Eukaryota	Ascomycota	Lecanoromycetes	Teloschistales	Megalosporaceae	Megalospora	0.783078	0	0.783078	0.382433	0.0910555	0.473489
Eukaryota	Ascomycota	Lecanoromycetes	Teloschistales	Teloschistaceae	Caloplaca	0.307961	0.022259	0.33022	0.78475	0.0288353	0.813586
Eukaryota	Ascomycota	Lecanoromycetes	Teloschistales	Teloschistaceae	Flavoplaca	0.694175	0.0623978	0.756573	0.210592	0.0389986	0.249591
Eukaryota	Ascomycota	Lecanoromycetes	Teloschistales	Teloschistaceae	Phaeoplaca	0.172732	0	0.172732	0.55658	0	0.55658
Eukaryota	Ascomycota	Lecanoromycetes	Teloschistales	Teloschistaceae	Seirophora	0.450003	0.0553076	0.505311	0.154787	0.0391654	0.193953
Eukaryota	Ascomycota	Lecanoromycetes	Teloschistales	Teloschistaceae	Teloschistes	0.421298	0.0528574	0.474155	0.201809	0.0157054	0.217514
Eukaryota	Ascomycota	Lecanoromycetes	Teloschistales	Teloschistaceae	Usnochroma	0.0181823	0	0.0181823	0.245461	0.0363645	0.281825
Eukaryota	Ascomycota	Lecanoromycetes	Teloschistales	Teloschistaceae	Variospora	0.131748	0	0.131748	1.25161	0	1.25161
Eukaryota	Ascomycota	Lecanoromycetes	Teloschistales	Teloschistaceae	Xanthocarpia	1.33877	0.0491291	1.3879	0.300916	0.00614113	0.307057
Eukaryota	Ascomycota	Lecanoromycetes	Teloschistales	Teloschistaceae	Xanthomendoza	0.695764	0.0600887	0.755853	0.0853892	0.0316256	0.117015
Eukaryota	Ascomycota	Lecanoromycetes	Teloschistales	Teloschistaceae	Xanthoria	0.500352	0.0450025	0.545354	0.276181	0.100132	0.376313
Eukaryota	Ascomycota	Lecanoromycetes	Trapeliales	Trapeliaceae	Lambiella	0	0	0	0.22014	0.0943456	0.314485
Eukaryota	Ascomycota	Lecanoromycetes	Trapeliales	Trapeliaceae	Lignoscripta	0.595556	0.265489	0.861044	0.107631	0	0.107631
Eukaryota	Ascomycota	Lecanoromycetes	Trapeliales	Trapeliaceae	Ptychographa	0.712463	0.120756	0.833219	0.0120756	0.132832	0.144908
Eukaryota	Ascomycota	Lecanoromycetes	Trapeliales	Trapeliaceae	Trapelia	0.0459246	0.0173697	0.0632943	0.558893	0.217816	0.776709
Eukaryota	Ascomycota	Lecanoromycetes	Trapeliales	Trapeliaceae	Trapeliopsis	0.428113	0.00885196	0.436965	0.463683	0.0354078	0.499091
Eukaryota	Ascomycota	Lecanoromycetes	Trapeliales	Trapeliaceae	Xylographa	0.144524	0.0605667	0.205091	0.254342	0.264399	0.518741
Eukaryota	Ascomycota	Lecanoromycetes	Umbilicariales	Ophioparmaceae	Hypocenomyce	0	0	0	0.53194	0.0379957	0.569936
Eukaryota	Ascomycota	Lecanoromycetes	Umbilicariales	Ropalosporaceae	Ropalospora	0.0883369	0	0.0883369	0.485853	0.0441684	0.530021
Eukaryota	Ascomycota	Lecanoromycetes	Umbilicariales	Umbilicariaceae	Lasallia	0.433529	0.0462717	0.479801	0.262404	0.0323555	0.294759
Eukaryota	Ascomycota	Lecanoromycetes	Umbilicariales	Umbilicariaceae	Umbilicaria	0.667798	0.0756943	0.743492	0.337003	0.00880163	0.345805
Eukaryota	Ascomycota	Lecanoromycetes	Umbilicariales	Umbilicariaceae	Xylopsora_friesii	0.483945	0	0.483945	0.127354	0.0254708	0.152825
Eukaryota	Ascomycota	Lichinomycetes	Lichinales	Lichinaceae	Ephebe	1.35967	0.0251791	1.38485	0.176254	0	0.176254
Eukaryota	Ascomycota	Lichinomycetes	Lichinales	Lichinaceae	Lichina	0.676862	0.266077	0.942939	0.0466802	0.00933603	0.0560162
Eukaryota	Ascomycota	Lichinomycetes	Lichinales	Lichinaceae	Phylliscum	1.0639	0.147593	1.21149	0.0122994	0.0184491	0.0307485
Eukaryota	Ascomycota	Lichinomycetes	Lichinales	Lichinaceae	Watsoniomyces	1.18674	0.252497	1.43923	0.0252497	0	0.0252497
Eukaryota	Ascomycota	Lichinomycetes	Lichinales	Peltulaceae	Peltula	1.05352	0.162343	1.21587	0.233199	0.0739062	0.307106
Eukaryota	Ascomycota	Pezizomycotina	Vezdaeales	Vezdaeaceae	Vezdaea	0.209092	0.0458284	0.25492	0.0415319	0.0355667	0.0770986
