# Supplementary material for: A Biosynthetic and Taxonomic Atlas of the Global Lichen Holobiont
Source: Environ Microbiol. 2025 Jun 4;27(6):e70112. doi: 10.1111/1462-2920.70112 (PMC12136951; doi:10.1111/1462-2920.70112)
Supplement: Supplementary file 18 — DATASET 9. Summaries of BGC clustering into GCFs. [file EMI-27-e70112-s005.xlsx]

## Sheet: Summ. of GCF per Biosyn. class
Dataset 9, Table 1: Summarized counts of GCFs per biosynthetic class and source
Type	GCF count	No. of singleton GCFs	No. of non-singleton GCFs	No. of Fungal GCFs	No. of Bacterial GCFs	No. of non-singleton fungal GCFs	No. of non-singleton bacterial GCFs
NRPS	6990	5864	1126	3051	3939	676	450
Terpene	5607	4430	1177	1056	4551	247	930
PKSI	5317	3855	1462	4564	753	1357	105
PKSother	2540	2048	492	324	2216	77	415
RiPPs	2783	2411	372	18	2765	3	369
PKS-NRP	1145	856	289	526	619	160	129
Saccharides	29	25	4	0	29	0	4
Others	2483	2026	457	382	2101	99	358
Total	26894	21515	5379	9921	16973	2619	2760

## Sheet: GCF assignment per BGC
Dataset 9, Table 2: GCF assignment per BGC (includes MiBIG and other reference BGCs)
BGC_name	Type	Origin	Sample	GCF	Singleton?
BGC0000194	PKSother	Reference	Reference	PKSother_181	Not singleton
Bacterial_SRR14722161_c00718_SRR1472...region001	PKSother	Bacterial	SRR14722161	PKSother_181	Not singleton
BGC0000201	PKSother	Reference	Reference	PKSother_216	Not singleton
BGC0000202	PKSother	Reference	Reference	PKSother_216	Not singleton
BGC0000203	PKSother	Reference	Reference	PKSother_216	Not singleton
BGC0000223	PKSother	Reference	Reference	PKSother_216	Not singleton
BGC0000229	PKSother	Reference	Reference	PKSother_216	Not singleton
BGC0000231	PKSother	Reference	Reference	PKSother_216	Not singleton
BGC0001596	PKSother	Reference	Reference	PKSother_216	Not singleton
BGC0001723	PKSother	Reference	Reference	PKSother_216	Not singleton
BGC0002000	PKSother	Reference	Reference	PKSother_216	Not singleton
BGC0002016	PKSother	Reference	Reference	PKSother_216	Not singleton
BGC0002028	PKSother	Reference	Reference	PKSother_216	Not singleton
BGC0002477	PKSother	Reference	Reference	PKSother_216	Not singleton
BGC0002672	PKSother	Reference	Reference	PKSother_216	Not singleton
BGC0000236	PKSother	Reference	Reference	PKSother_252	Not singleton
BGC0000253	PKSother	Reference	Reference	PKSother_252	Not singleton
BGC0000270	PKSother	Reference	Reference	PKSother_252	Not singleton
BGC0001072	PKSother	Reference	Reference	PKSother_252	Not singleton
BGC0001904	PKSother	Reference	Reference	PKSother_252	Not singleton
Bacterial_SRR11456921_c04024_SRR1145...region001	PKSother	Bacterial	SRR11456921	PKSother_252	Not singleton
BGC0001016	PKSother	Reference	Reference	PKSother_957	Not singleton
BGC0001667	PKSother	Reference	Reference	PKSother_957	Not singleton
BGC0001705	PKSother	Reference	Reference	PKSother_957	Not singleton
Bacterial_ERR4179391_c00034_ERR4179...region001	PKSother	Bacterial	ERR4179391	PKSother_957	Not singleton
Bacterial_SRR5947240_c00213_SRR5947...region001	PKSother	Bacterial	SRR5947240	PKSother_957	Not singleton
BGC0001015	PKSother	Reference	Reference	PKSother_958	Not singleton
BGC0001017	PKSother	Reference	Reference	PKSother_958	Not singleton
BGC0002297	PKSother	Reference	Reference	PKSother_958	Not singleton
BGC0000235	PKSother	Reference	Reference	PKSother_1279	Not singleton
BGC0000268	PKSother	Reference	Reference	PKSother_1279	Not singleton
BGC0001384	PKSother	Reference	Reference	PKSother_1279	Not singleton
BGC0001769	PKSother	Reference	Reference	PKSother_1279	Not singleton
BGC0002140	PKSother	Reference	Reference	PKSother_1279	Not singleton
BGC0002361	PKSother	Reference	Reference	PKSother_1279	Not singleton
BGC0002383	PKSother	Reference	Reference	PKSother_1279	Not singleton
BGC0000234	PKSother	Reference	Reference	PKSother_1895	Not singleton
BGC0000239	PKSother	Reference	Reference	PKSother_1895	Not singleton
BGC0001438	PKSother	Reference	Reference	PKSother_1895	Not singleton
BGC0002070	PKSother	Reference	Reference	PKSother_1895	Not singleton
BGC0002239	PKSother	Reference	Reference	PKSother_2046	Not singleton
BGC0002505	PKSother	Reference	Reference	PKSother_2046	Not singleton
Fungal_SRR13685168_c00567_SRR1368...region001	PKSother	Fungal	SRR13685168	PKSother_2046	Not singleton
Fungal_SRR14721996_c00567_SRR1472...region001	PKSother	Fungal	SRR14721996	PKSother_2046	Not singleton
Fungal_SRR14722084_c00002_SRR1472...region002	PKSother	Fungal	SRR14722084	PKSother_2046	Not singleton
Fungal_SRR19763087_c00362_SRR1976...region001	PKSother	Fungal	SRR19763087	PKSother_2046	Not singleton
BGC0000262	PKSother	Reference	Reference	PKSother_2296	Not singleton
BGC0001895	PKSother	Reference	Reference	PKSother_2296	Not singleton
BGC0002012	PKSother	Reference	Reference	PKSother_2296	Not singleton
BGC0002369	PKSother	Reference	Reference	PKSother_2296	Not singleton
BGC0002514	PKSother	Reference	Reference	PKSother_2296	Not singleton
Bacterial_ERR4179389_c00131_ERR4179...region001	PKSother	Bacterial	ERR4179389	PKSother_2521	Not singleton
Bacterial_SRR16304068_c00274_SRR1630...region001	PKSother	Bacterial	SRR16304068	PKSother_2521	Not singleton
Bacterial_SRR16304082_c00455_SRR1630...region001	PKSother	Bacterial	SRR16304082	PKSother_2521	Not singleton
Bacterial_SRR18162832_c00287_SRR1816...region001	PKSother	Bacterial	SRR18162832	PKSother_2521	Not singleton
Bacterial_SRR19097878_c00648_SRR1909...region001	PKSother	Bacterial	SRR19097878	PKSother_2521	Not singleton
Bacterial_SRR23143848_c00006_SRR2314...region001	PKSother	Bacterial	SRR23143848	PKSother_2521	Not singleton
Bacterial_ERR4179389_c00196_ERR4179...region001	PKSother	Bacterial	ERR4179389	PKSother_2524	Singleton
Bacterial_ERR4179389_c00784_ERR4179...region001	PKSother	Bacterial	ERR4179389	PKSother_2545	Singleton
Bacterial_ERR4179389_c01002_ERR4179...region001	PKSother	Bacterial	ERR4179389	PKSother_2555	Not singleton
Bacterial_SRR14722059_c00038_SRR1472...region001	PKSother	Bacterial	SRR14722059	PKSother_2555	Not singleton
Bacterial_SRR14722221_c01425_SRR1472...region001	PKSother	Bacterial	SRR14722221	PKSother_2555	Not singleton
Bacterial_SRR16304085_c01296_SRR1630...region001	PKSother	Bacterial	SRR16304085	PKSother_2555	Not singleton
Bacterial_SRR16304092_c00430_SRR1630...region001	PKSother	Bacterial	SRR16304092	PKSother_2555	Not singleton
Bacterial_SRR16304093_c01674_SRR1630...region001	PKSother	Bacterial	SRR16304093	PKSother_2555	Not singleton
Bacterial_SRR16304098_c01349_SRR1630...region001	PKSother	Bacterial	SRR16304098	PKSother_2555	Not singleton
Bacterial_SRR16304101_c00677_SRR1630...region001	PKSother	Bacterial	SRR16304101	PKSother_2555	Not singleton
Bacterial_SRR16304109_c01843_SRR1630...region001	PKSother	Bacterial	SRR16304109	PKSother_2555	Not singleton
Bacterial_SRR16304113_c06028_SRR1630...region001	PKSother	Bacterial	SRR16304113	PKSother_2555	Not singleton
Bacterial_SRR18162811_c04107_SRR1816...region001	PKSother	Bacterial	SRR18162811	PKSother_2555	Not singleton
Bacterial_ERR4179389_c03815_ERR4179...region001	PKSother	Bacterial	ERR4179389	PKSother_2601	Singleton
Bacterial_ERR4179389_c04475_ERR4179...region001	PKSother	Bacterial	ERR4179389	PKSother_2605	Singleton
Bacterial_ERR4179389_c07385_ERR4179...region001	PKSother	Bacterial	ERR4179389	PKSother_2630	Singleton
Bacterial_ERR4179389_c08605_ERR4179...region001	PKSother	Bacterial	ERR4179389	PKSother_2638	Singleton
Bacterial_ERR4179389_c09115_ERR4179...region001	PKSother	Bacterial	ERR4179389	PKSother_2641	Singleton
Bacterial_ERR4179389_c14744_ERR4179...region001	PKSother	Bacterial	ERR4179389	PKSother_2672	Singleton
Bacterial_ERR4179391_c00014_ERR4179...region001	PKSother	Bacterial	ERR4179391	PKSother_2678	Not singleton
Bacterial_SRR14721972_c00025_SRR1472...region001	PKSother	Bacterial	SRR14721972	PKSother_2678	Not singleton
Bacterial_SRR15568737_c00002_SRR1556...region001	PKSother	Bacterial	SRR15568737	PKSother_2678	Not singleton
Bacterial_ERR4179391_c00082_ERR4179...region001	PKSother	Bacterial	ERR4179391	PKSother_2688	Singleton
Bacterial_ERR4179391_c00495_ERR4179...region001	PKSother	Bacterial	ERR4179391	PKSother_2711	Singleton
Bacterial_ERR4179391_c00548_ERR4179...region001	PKSother	Bacterial	ERR4179391	PKSother_2715	Singleton
Bacterial_ERR4179391_c00653_ERR4179...region001	PKSother	Bacterial	ERR4179391	PKSother_2717	Singleton
Bacterial_ERR4179391_c01943_ERR4179...region001	PKSother	Bacterial	ERR4179391	PKSother_2743	Singleton
Bacterial_ERR4179391_c02893_ERR4179...region001	PKSother	Bacterial	ERR4179391	PKSother_2757	Singleton
Bacterial_ERR4179391_c03048_ERR4179...region001	PKSother	Bacterial	ERR4179391	PKSother_2760	Singleton
Bacterial_ERR4179391_c03055_ERR4179...region001	PKSother	Bacterial	ERR4179391	PKSother_2761	Not singleton
Bacterial_SRR19097865_c00007_SRR1909...region002	PKSother	Bacterial	SRR19097865	PKSother_2761	Not singleton
Bacterial_SRR19097873_c00003_SRR1909...region001	PKSother	Bacterial	SRR19097873	PKSother_2761	Not singleton
Bacterial_SRR19097885_c04273_SRR1909...region001	PKSother	Bacterial	SRR19097885	PKSother_2761	Not singleton
Bacterial_ERR4179391_c03101_ERR4179...region001	PKSother	Bacterial	ERR4179391	PKSother_2763	Not singleton
Bacterial_SRR14721953_c00262_SRR1472...region001	PKSother	Bacterial	SRR14721953	PKSother_2763	Not singleton
Bacterial_SRR14722144_c00482_SRR1472...region001	PKSother	Bacterial	SRR14722144	PKSother_2763	Not singleton
Bacterial_ERR4179391_c04724_ERR4179...region001	PKSother	Bacterial	ERR4179391	PKSother_2777	Not singleton
Bacterial_ERR4179391_c04857_ERR4179...region001	PKSother	Bacterial	ERR4179391	PKSother_2777	Not singleton
Bacterial_SRR11456921_c07476_SRR1145...region001	PKSother	Bacterial	SRR11456921	PKSother_2777	Not singleton
Bacterial_SRR16304066_c11358_SRR1630...region001	PKSother	Bacterial	SRR16304066	PKSother_2777	Not singleton
Bacterial_SRR16304071_c14165_SRR1630...region001	PKSother	Bacterial	SRR16304071	PKSother_2777	Not singleton
Bacterial_SRR23143841_c13411_SRR2314...region001	PKSother	Bacterial	SRR23143841	PKSother_2777	Not singleton
Bacterial_SRR5947240_c05481_SRR5947...region001	PKSother	Bacterial	SRR5947240	PKSother_2777	Not singleton
Bacterial_SRR5947240_c11738_SRR5947...region001	PKSother	Bacterial	SRR5947240	PKSother_2777	Not singleton
Bacterial_SRR5947240_c15407_SRR5947...region001	PKSother	Bacterial	SRR5947240	PKSother_2777	Not singleton
Bacterial_ERR4179391_c06885_ERR4179...region001	PKSother	Bacterial	ERR4179391	PKSother_2794	Singleton
Bacterial_ERR5055676_c00023_ERR5055...region001	PKSother	Bacterial	ERR5055676	PKSother_2821	Not singleton
Bacterial_SRR18162807_c00213_SRR1816...region001	PKSother	Bacterial	SRR18162807	PKSother_2821	Not singleton
Bacterial_ERR5055676_c00044_ERR5055...region001	PKSother	Bacterial	ERR5055676	PKSother_2824	Singleton
Bacterial_ERR5055691_c00006_ERR5055...region001	PKSother	Bacterial	ERR5055691	PKSother_2833	Singleton
Bacterial_ERR5055691_c00008_ERR5055...region001	PKSother	Bacterial	ERR5055691	PKSother_2834	Singleton
Bacterial_ERR5055691_c00230_ERR5055...region001	PKSother	Bacterial	ERR5055691	PKSother_2845	Singleton
Bacterial_ERR5055691_c00342_ERR5055...region001	PKSother	Bacterial	ERR5055691	PKSother_2849	Singleton
Bacterial_ERR5055691_c01869_ERR5055...region001	PKSother	Bacterial	ERR5055691	PKSother_2872	Singleton
Bacterial_ERR5055691_c05426_ERR5055...region001	PKSother	Bacterial	ERR5055691	PKSother_2899	Not singleton
Bacterial_SRR5947238_c11298_SRR5947...region001	PKSother	Bacterial	SRR5947238	PKSother_2899	Not singleton
Bacterial_ERR5055691_c05935_ERR5055...region001	PKSother	Bacterial	ERR5055691	PKSother_2902	Singleton
Bacterial_ERR5055691_c07226_ERR5055...region001	PKSother	Bacterial	ERR5055691	PKSother_2912	Singleton
Bacterial_ERR5055691_c07566_ERR5055...region001	PKSother	Bacterial	ERR5055691	PKSother_2915	Singleton
Bacterial_ERR5059413_c00025_ERR5059...region002	PKSother	Bacterial	ERR5059413	PKSother_2923	Not singleton
Bacterial_SRR17413110_c00014_SRR1741...region001	PKSother	Bacterial	SRR17413110	PKSother_2923	Not singleton
Bacterial_ERR5059413_c00057_ERR5059...region001	PKSother	Bacterial	ERR5059413	PKSother_2927	Singleton
Bacterial_ERR5059413_c00101_ERR5059...region001	PKSother	Bacterial	ERR5059413	PKSother_2934	Singleton
Bacterial_ERR5059413_c00179_ERR5059...region001	PKSother	Bacterial	ERR5059413	PKSother_2941	Not singleton
Bacterial_SRR19763057_c00047_SRR1976...region001	PKSother	Bacterial	SRR19763057	PKSother_2941	Not singleton
Bacterial_SRR23143843_c00974_SRR2314...region001	PKSother	Bacterial	SRR23143843	PKSother_2941	Not singleton
Bacterial_ERR5059413_c01502_ERR5059...region001	PKSother	Bacterial	ERR5059413	PKSother_2967	Singleton
Bacterial_ERR5059413_c01572_ERR5059...region001	PKSother	Bacterial	ERR5059413	PKSother_2970	Singleton
Bacterial_ERR5059413_c02216_ERR5059...region001	PKSother	Bacterial	ERR5059413	PKSother_2981	Singleton
Bacterial_ERR5059413_c02368_ERR5059...region001	PKSother	Bacterial	ERR5059413	PKSother_2985	Singleton
Bacterial_ERR5059413_c02896_ERR5059...region001	PKSother	Bacterial	ERR5059413	PKSother_2993	Singleton
BGC0001077	PKSother	Reference	Reference	PKSother_3005	Not singleton
BGC0002362	PKSother	Reference	Reference	PKSother_3005	Not singleton
Bacterial_ERR5059413_c04361_ERR5059...region001	PKSother	Bacterial	ERR5059413	PKSother_3005	Not singleton
Bacterial_SRR14722048_c00687_SRR1472...region001	PKSother	Bacterial	SRR14722048	PKSother_3005	Not singleton
Bacterial_ERR5059413_c04647_ERR5059...region001	PKSother	Bacterial	ERR5059413	PKSother_3008	Singleton
Bacterial_ERR5059413_c05411_ERR5059...region001	PKSother	Bacterial	ERR5059413	PKSother_3015	Singleton
Bacterial_ERR5059413_c06070_ERR5059...region001	PKSother	Bacterial	ERR5059413	PKSother_3020	Singleton
Bacterial_ERR5059413_c07688_ERR5059...region001	PKSother	Bacterial	ERR5059413	PKSother_3032	Singleton
Bacterial_ERR5059413_c07796_ERR5059...region001	PKSother	Bacterial	ERR5059413	PKSother_3033	Singleton
Bacterial_ERR5059413_c08748_ERR5059...region001	PKSother	Bacterial	ERR5059413	PKSother_3040	Singleton
Bacterial_ERR5059413_c09108_ERR5059...region001	PKSother	Bacterial	ERR5059413	PKSother_3045	Singleton
Bacterial_ERR5059413_c09287_ERR5059...region001	PKSother	Bacterial	ERR5059413	PKSother_3046	Singleton
Bacterial_ERR5059413_c12486_ERR5059...region001	PKSother	Bacterial	ERR5059413	PKSother_3070	Singleton
Bacterial_ERR5059413_c12569_ERR5059...region001	PKSother	Bacterial	ERR5059413	PKSother_3071	Singleton
Bacterial_ERR5059413_c14415_ERR5059...region001	PKSother	Bacterial	ERR5059413	PKSother_3084	Singleton
Bacterial_ERR5059418_c00023_ERR5059...region001	PKSother	Bacterial	ERR5059418	PKSother_3110	Not singleton
Bacterial_SRR16304088_c03627_SRR1630...region001	PKSother	Bacterial	SRR16304088	PKSother_3110	Not singleton
Bacterial_SRR16304111_c16831_SRR1630...region001	PKSother	Bacterial	SRR16304111	PKSother_3110	Not singleton
Bacterial_SRR16304114_c00006_SRR1630...region001	PKSother	Bacterial	SRR16304114	PKSother_3110	Not singleton
Bacterial_ERR5059418_c00039_ERR5059...region001	PKSother	Bacterial	ERR5059418	PKSother_3116	Singleton
Bacterial_ERR5059418_c00078_ERR5059...region001	PKSother	Bacterial	ERR5059418	PKSother_3122	Singleton
Bacterial_ERR5059418_c00128_ERR5059...region001	PKSother	Bacterial	ERR5059418	PKSother_3128	Singleton
Bacterial_ERR5059418_c00457_ERR5059...region001	PKSother	Bacterial	ERR5059418	PKSother_3148	Singleton
Bacterial_ERR5059418_c00681_ERR5059...region001	PKSother	Bacterial	ERR5059418	PKSother_3154	Singleton
Bacterial_ERR5059418_c03698_ERR5059...region001	PKSother	Bacterial	ERR5059418	PKSother_3179	Singleton
Bacterial_ERR9935909_c00042_ERR9935...region001	PKSother	Bacterial	ERR9935909	PKSother_3193	Singleton
Bacterial_ERR9935909_c00301_ERR9935...region001	PKSother	Bacterial	ERR9935909	PKSother_3205	Singleton
Bacterial_ERR9935909_c00584_ERR9935...region001	PKSother	Bacterial	ERR9935909	PKSother_3211	Singleton
Bacterial_ERR9935909_c00994_ERR9935...region001	PKSother	Bacterial	ERR9935909	PKSother_3221	Singleton
Bacterial_ERR9935909_c02438_ERR9935...region001	PKSother	Bacterial	ERR9935909	PKSother_3240	Singleton
Bacterial_ERR9935909_c05316_ERR9935...region001	PKSother	Bacterial	ERR9935909	PKSother_3255	Singleton
Bacterial_SAMEA3646771_c00073_SAMEA36...region001	PKSother	Bacterial	SAMEA3646771	PKSother_3272	Not singleton
Bacterial_SRR14573779_c00211_SRR1457...region001	PKSother	Bacterial	SRR14573779	PKSother_3272	Not singleton
Bacterial_SAMEA3646771_c00212_SAMEA36...region001	PKSother	Bacterial	SAMEA3646771	PKSother_3281	Not singleton
Bacterial_SRR14573779_c00163_SRR1457...region001	PKSother	Bacterial	SRR14573779	PKSother_3281	Not singleton
Bacterial_SAMEA3646771_c00589_SAMEA36...region001	PKSother	Bacterial	SAMEA3646771	PKSother_3296	Not singleton
Bacterial_SRR13514075_c00117_SRR1351...region001	PKSother	Bacterial	SRR13514075	PKSother_3296	Not singleton
Bacterial_SAMEA3646771_c00723_SAMEA36...region001	PKSother	Bacterial	SAMEA3646771	PKSother_3303	Not singleton
Bacterial_SRR13125498_c00255_SRR1312...region001	PKSother	Bacterial	SRR13125498	PKSother_3303	Not singleton
Bacterial_SRR13514076_c00337_SRR1351...region001	PKSother	Bacterial	SRR13514076	PKSother_3303	Not singleton
Bacterial_SRR14573778_c00180_SRR1457...region001	PKSother	Bacterial	SRR14573778	PKSother_3303	Not singleton
Bacterial_SRR18162810_c00414_SRR1816...region001	PKSother	Bacterial	SRR18162810	PKSother_3303	Not singleton
Bacterial_SRR18643616_c00054_SRR1864...region001	PKSother	Bacterial	SRR18643616	PKSother_3303	Not singleton
Bacterial_SRR19097879_c01759_SRR1909...region001	PKSother	Bacterial	SRR19097879	PKSother_3303	Not singleton
Bacterial_SRR19763090_c00023_SRR1976...region001	PKSother	Bacterial	SRR19763090	PKSother_3303	Not singleton
Bacterial_SAMEA3646771_c01660_SAMEA36...region001	PKSother	Bacterial	SAMEA3646771	PKSother_3320	Singleton
Bacterial_SAMEA3646771_c01743_SAMEA36...region001	PKSother	Bacterial	SAMEA3646771	PKSother_3323	Not singleton
Bacterial_SRR13514077_c00159_SRR1351...region001	PKSother	Bacterial	SRR13514077	PKSother_3323	Not singleton
Bacterial_SRR14722125_c00008_SRR1472...region001	PKSother	Bacterial	SRR14722125	PKSother_3323	Not singleton
Bacterial_SRR14722165_c00008_SRR1472...region001	PKSother	Bacterial	SRR14722165	PKSother_3323	Not singleton
Bacterial_SRR16304071_c00206_SRR1630...region001	PKSother	Bacterial	SRR16304071	PKSother_3323	Not singleton
Bacterial_SRR16304090_c00004_SRR1630...region001	PKSother	Bacterial	SRR16304090	PKSother_3323	Not singleton
Bacterial_SRR16304111_c01020_SRR1630...region001	PKSother	Bacterial	SRR16304111	PKSother_3323	Not singleton
Bacterial_SRR19763026_c00001_SRR1976...region001	PKSother	Bacterial	SRR19763026	PKSother_3323	Not singleton
Bacterial_SAMEA3646771_c02323_SAMEA36...region001	PKSother	Bacterial	SAMEA3646771	PKSother_3337	Singleton
Bacterial_SAMEA3646771_c02382_SAMEA36...region001	PKSother	Bacterial	SAMEA3646771	PKSother_3340	Singleton
Bacterial_SAMEA3646771_c03562_SAMEA36...region001	PKSother	Bacterial	SAMEA3646771	PKSother_3357	Singleton
Bacterial_SAMEA3646771_c05030_SAMEA36...region001	PKSother	Bacterial	SAMEA3646771	PKSother_3371	Singleton
Bacterial_SAMEA3646771_c05062_SAMEA36...region001	PKSother	Bacterial	SAMEA3646771	PKSother_3372	Singleton
Bacterial_SAMEA3646771_c06468_SAMEA36...region001	PKSother	Bacterial	SAMEA3646771	PKSother_3378	Not singleton
Bacterial_SRR10277327_c00015_SRR1027...region001	PKSother	Bacterial	SRR10277327	PKSother_3378	Not singleton
Bacterial_SRR14573779_c00646_SRR1457...region001	PKSother	Bacterial	SRR14573779	PKSother_3378	Not singleton
Bacterial_SRR14573780_c00010_SRR1457...region001	PKSother	Bacterial	SRR14573780	PKSother_3378	Not singleton
Bacterial_SRR14573781_c00286_SRR1457...region001	PKSother	Bacterial	SRR14573781	PKSother_3378	Not singleton
Bacterial_SRR14721962_c00072_SRR1472...region001	PKSother	Bacterial	SRR14721962	PKSother_3378	Not singleton
Bacterial_SRR14721966_c00020_SRR1472...region001	PKSother	Bacterial	SRR14721966	PKSother_3378	Not singleton
Bacterial_SRR14721980_c00327_SRR1472...region001	PKSother	Bacterial	SRR14721980	PKSother_3378	Not singleton
Bacterial_SRR14722067_c00069_SRR1472...region001	PKSother	Bacterial	SRR14722067	PKSother_3378	Not singleton
Bacterial_SRR14722078_c02716_SRR1472...region001	PKSother	Bacterial	SRR14722078	PKSother_3378	Not singleton
Bacterial_SRR14722154_c00004_SRR1472...region001	PKSother	Bacterial	SRR14722154	PKSother_3378	Not singleton
Bacterial_SRR16304101_c02895_SRR1630...region001	PKSother	Bacterial	SRR16304101	PKSother_3378	Not singleton
Bacterial_SRR16304102_c00008_SRR1630...region001	PKSother	Bacterial	SRR16304102	PKSother_3378	Not singleton
Bacterial_SRR16304103_c03659_SRR1630...region001	PKSother	Bacterial	SRR16304103	PKSother_3378	Not singleton
Bacterial_SRR16304109_c00017_SRR1630...region001	PKSother	Bacterial	SRR16304109	PKSother_3378	Not singleton
Bacterial_SRR18162816_c00005_SRR1816...region002	PKSother	Bacterial	SRR18162816	PKSother_3378	Not singleton
Bacterial_SAMEA3646771_c10293_SAMEA36...region001	PKSother	Bacterial	SAMEA3646771	PKSother_3399	Singleton
Bacterial_SAMEA3646771_c12932_SAMEA36...region001	PKSother	Bacterial	SAMEA3646771	PKSother_3416	Singleton
Bacterial_SAMEA3646771_c15653_SAMEA36...region001	PKSother	Bacterial	SAMEA3646771	PKSother_3430	Not singleton
Bacterial_SRR23143844_c00329_SRR2314...region001	PKSother	Bacterial	SRR23143844	PKSother_3430	Not singleton
Bacterial_SRR5947240_c00925_SRR5947...region001	PKSother	Bacterial	SRR5947240	PKSother_3430	Not singleton
Bacterial_SAMEA3646771_c16116_SAMEA36...region001	PKSother	Bacterial	SAMEA3646771	PKSother_3431	Singleton
Bacterial_SAMEA3646771_c17988_SAMEA36...region001	PKSother	Bacterial	SAMEA3646771	PKSother_3444	Singleton
Bacterial_SAMEA3646771_c18283_SAMEA36...region001	PKSother	Bacterial	SAMEA3646771	PKSother_3448	Singleton
Bacterial_SAMEA3646771_c18609_SAMEA36...region001	PKSother	Bacterial	SAMEA3646771	PKSother_3451	Singleton
Bacterial_SAMN03339881_c00177_SAMN033...region001	PKSother	Bacterial	SAMN03339881	PKSother_3472	Singleton
Bacterial_SAMEA3646771_c08816_SAMEA36...region001	PKSother	Bacterial	SAMEA3646771	PKSother_3484	Not singleton
Bacterial_SAMN03339881_c00783_SAMN033...region001	PKSother	Bacterial	SAMN03339881	PKSother_3484	Not singleton
Bacterial_SRR14573781_c00080_SRR1457...region001	PKSother	Bacterial	SRR14573781	PKSother_3484	Not singleton
Bacterial_SRR5808930_c00173_SRR5808...region001	PKSother	Bacterial	SRR5808930	PKSother_3484	Not singleton
Bacterial_SRR5808930_c00879_SRR5808...region001	PKSother	Bacterial	SRR5808930	PKSother_3484	Not singleton
Bacterial_SRR8446868_c00039_SRR8446...region001	PKSother	Bacterial	SRR8446868	PKSother_3484	Not singleton
Bacterial_SAMN25961859_c01108_SAMN259...region001	PKSother	Bacterial	SAMN25961859	PKSother_3515	Singleton
Bacterial_SAMN25961864_c00002_SAMN259...region001	PKSother	Bacterial	SAMN25961864	PKSother_3520	Singleton
Bacterial_SAMN25961864_c00021_SAMN259...region001	PKSother	Bacterial	SAMN25961864	PKSother_3523	Singleton
Bacterial_SAMN25961864_c00184_SAMN259...region001	PKSother	Bacterial	SAMN25961864	PKSother_3531	Singleton
Bacterial_SAMN25961864_c00573_SAMN259...region001	PKSother	Bacterial	SAMN25961864	PKSother_3543	Singleton
Bacterial_SAMN25961864_c00831_SAMN259...region001	PKSother	Bacterial	SAMN25961864	PKSother_3556	Singleton
Bacterial_SAMN25961864_c01901_SAMN259...region001	PKSother	Bacterial	SAMN25961864	PKSother_3571	Singleton
Bacterial_SRR10277318_c00022_SRR1027...region001	PKSother	Bacterial	SRR10277318	PKSother_3597	Singleton
Bacterial_SRR10277318_c00157_SRR1027...region001	PKSother	Bacterial	SRR10277318	PKSother_3607	Singleton
Bacterial_SRR10277318_c00923_SRR1027...region001	PKSother	Bacterial	SRR10277318	PKSother_3631	Singleton
Bacterial_SRR10277318_c00993_SRR1027...region001	PKSother	Bacterial	SRR10277318	PKSother_3632	Singleton
Bacterial_SRR10277318_c01148_SRR1027...region001	PKSother	Bacterial	SRR10277318	PKSother_3635	Singleton
Bacterial_SRR10277318_c01233_SRR1027...region001	PKSother	Bacterial	SRR10277318	PKSother_3637	Singleton
Bacterial_SRR10277318_c02180_SRR1027...region001	PKSother	Bacterial	SRR10277318	PKSother_3653	Singleton
Bacterial_SRR10277318_c02255_SRR1027...region001	PKSother	Bacterial	SRR10277318	PKSother_3655	Singleton
Bacterial_SRR10277318_c02753_SRR1027...region001	PKSother	Bacterial	SRR10277318	PKSother_3664	Singleton
Bacterial_SRR10277318_c03342_SRR1027...region001	PKSother	Bacterial	SRR10277318	PKSother_3672	Singleton
Bacterial_SRR10277318_c04208_SRR1027...region001	PKSother	Bacterial	SRR10277318	PKSother_3681	Singleton
Bacterial_SRR10277318_c05543_SRR1027...region001	PKSother	Bacterial	SRR10277318	PKSother_3687	Singleton
Bacterial_SRR10277318_c06252_SRR1027...region001	PKSother	Bacterial	SRR10277318	PKSother_3694	Singleton
Bacterial_SRR10277318_c08385_SRR1027...region001	PKSother	Bacterial	SRR10277318	PKSother_3706	Singleton
Bacterial_SRR10277318_c08521_SRR1027...region001	PKSother	Bacterial	SRR10277318	PKSother_3708	Not singleton
Bacterial_SRR10277343_c01251_SRR1027...region001	PKSother	Bacterial	SRR10277343	PKSother_3708	Not singleton
Bacterial_SRR13514076_c02855_SRR1351...region001	PKSother	Bacterial	SRR13514076	PKSother_3708	Not singleton
Bacterial_SRR13514080_c03593_SRR1351...region001	PKSother	Bacterial	SRR13514080	PKSother_3708	Not singleton
Bacterial_SRR14722176_c07249_SRR1472...region001	PKSother	Bacterial	SRR14722176	PKSother_3708	Not singleton
Bacterial_SRR16304087_c04567_SRR1630...region001	PKSother	Bacterial	SRR16304087	PKSother_3708	Not singleton
Bacterial_SRR19763067_c01302_SRR1976...region001	PKSother	Bacterial	SRR19763067	PKSother_3708	Not singleton
Bacterial_SRR23143841_c19171_SRR2314...region001	PKSother	Bacterial	SRR23143841	PKSother_3708	Not singleton
Bacterial_SRR23143851_c13032_SRR2314...region001	PKSother	Bacterial	SRR23143851	PKSother_3708	Not singleton
Bacterial_SRR23143851_c14080_SRR2314...region001	PKSother	Bacterial	SRR23143851	PKSother_3708	Not singleton
Bacterial_SRR10277318_c14648_SRR1027...region001	PKSother	Bacterial	SRR10277318	PKSother_3735	Not singleton
Bacterial_SRR13514084_c02084_SRR1351...region001	PKSother	Bacterial	SRR13514084	PKSother_3735	Not singleton
Bacterial_SRR14721950_c02432_SRR1472...region001	PKSother	Bacterial	SRR14721950	PKSother_3735	Not singleton
Bacterial_SRR14722042_c02808_SRR1472...region001	PKSother	Bacterial	SRR14722042	PKSother_3735	Not singleton
Bacterial_SRR16304071_c17965_SRR1630...region001	PKSother	Bacterial	SRR16304071	PKSother_3735	Not singleton
Bacterial_SRR16304091_c08469_SRR1630...region001	PKSother	Bacterial	SRR16304091	PKSother_3735	Not singleton
Bacterial_SRR16304095_c26504_SRR1630...region001	PKSother	Bacterial	SRR16304095	PKSother_3735	Not singleton
Bacterial_SRR16304113_c11476_SRR1630...region001	PKSother	Bacterial	SRR16304113	PKSother_3735	Not singleton
Bacterial_SRR18162832_c20417_SRR1816...region001	PKSother	Bacterial	SRR18162832	PKSother_3735	Not singleton
Bacterial_SRR19763049_c01026_SRR1976...region001	PKSother	Bacterial	SRR19763049	PKSother_3735	Not singleton
Bacterial_SRR19763073_c03254_SRR1976...region001	PKSother	Bacterial	SRR19763073	PKSother_3735	Not singleton
Bacterial_SRR10277319_c00836_SRR1027...region001	PKSother	Bacterial	SRR10277319	PKSother_3759	Singleton
Bacterial_SRR10277319_c00969_SRR1027...region001	PKSother	Bacterial	SRR10277319	PKSother_3760	Singleton
Bacterial_ERR9935909_c01624_ERR9935...region001	PKSother	Bacterial	ERR9935909	PKSother_3762	Not singleton
Bacterial_SAMEA3646771_c00341_SAMEA36...region001	PKSother	Bacterial	SAMEA3646771	PKSother_3762	Not singleton
Bacterial_SAMEA3646771_c00380_SAMEA36...region001	PKSother	Bacterial	SAMEA3646771	PKSother_3762	Not singleton
Bacterial_SRR10277319_c01180_SRR1027...region001	PKSother	Bacterial	SRR10277319	PKSother_3762	Not singleton
Bacterial_SRR14721944_c00040_SRR1472...region001	PKSother	Bacterial	SRR14721944	PKSother_3762	Not singleton
Bacterial_SRR14722229_c00062_SRR1472...region001	PKSother	Bacterial	SRR14722229	PKSother_3762	Not singleton
Bacterial_SRR14722232_c00203_SRR1472...region001	PKSother	Bacterial	SRR14722232	PKSother_3762	Not singleton
Bacterial_SRR16304079_c01098_SRR1630...region001	PKSother	Bacterial	SRR16304079	PKSother_3762	Not singleton
Bacterial_SRR16304080_c03744_SRR1630...region001	PKSother	Bacterial	SRR16304080	PKSother_3762	Not singleton
Bacterial_SRR16304082_c10111_SRR1630...region001	PKSother	Bacterial	SRR16304082	PKSother_3762	Not singleton
Bacterial_SRR16304090_c01628_SRR1630...region001	PKSother	Bacterial	SRR16304090	PKSother_3762	Not singleton
Bacterial_SRR16304092_c00633_SRR1630...region001	PKSother	Bacterial	SRR16304092	PKSother_3762	Not singleton
Bacterial_SRR16304097_c00239_SRR1630...region001	PKSother	Bacterial	SRR16304097	PKSother_3762	Not singleton
Bacterial_SRR16304100_c00221_SRR1630...region001	PKSother	Bacterial	SRR16304100	PKSother_3762	Not singleton
Bacterial_SRR16304101_c00138_SRR1630...region001	PKSother	Bacterial	SRR16304101	PKSother_3762	Not singleton
Bacterial_SRR16304113_c00901_SRR1630...region001	PKSother	Bacterial	SRR16304113	PKSother_3762	Not singleton
Bacterial_SRR16304113_c00914_SRR1630...region001	PKSother	Bacterial	SRR16304113	PKSother_3762	Not singleton
Bacterial_SRR16304115_c00729_SRR1630...region001	PKSother	Bacterial	SRR16304115	PKSother_3762	Not singleton
Bacterial_SRR18162832_c00486_SRR1816...region001	PKSother	Bacterial	SRR18162832	PKSother_3762	Not singleton
Bacterial_SRR19097879_c00098_SRR1909...region001	PKSother	Bacterial	SRR19097879	PKSother_3762	Not singleton
Bacterial_SRR19097893_c00488_SRR1909...region001	PKSother	Bacterial	SRR19097893	PKSother_3762	Not singleton
Bacterial_SRR23143843_c08100_SRR2314...region001	PKSother	Bacterial	SRR23143843	PKSother_3762	Not singleton
Bacterial_SRR10277319_c01405_SRR1027...region001	PKSother	Bacterial	SRR10277319	PKSother_3766	Singleton
Bacterial_SRR10277319_c02257_SRR1027...region001	PKSother	Bacterial	SRR10277319	PKSother_3768	Singleton
Bacterial_SRR10277319_c02308_SRR1027...region001	PKSother	Bacterial	SRR10277319	PKSother_3769	Singleton
Bacterial_SRR10277320_c00582_SRR1027...region001	PKSother	Bacterial	SRR10277320	PKSother_3780	Singleton
Bacterial_SRR10277323_c00721_SRR1027...region001	PKSother	Bacterial	SRR10277323	PKSother_3816	Singleton
Bacterial_SRR10277325_c00153_SRR1027...region001	PKSother	Bacterial	SRR10277325	PKSother_3820	Not singleton
Bacterial_SRR15568738_c01775_SRR1556...region001	PKSother	Bacterial	SRR15568738	PKSother_3820	Not singleton
Bacterial_SRR10277328_c00095_SRR1027...region001	PKSother	Bacterial	SRR10277328	PKSother_3843	Singleton
Bacterial_SRR10277330_c00779_SRR1027...region001	PKSother	Bacterial	SRR10277330	PKSother_3899	Singleton
Bacterial_SRR10277330_c01367_SRR1027...region001	PKSother	Bacterial	SRR10277330	PKSother_3903	Not singleton
Bacterial_SRR10277356_c00956_SRR1027...region001	PKSother	Bacterial	SRR10277356	PKSother_3903	Not singleton
Bacterial_SRR18162824_c02179_SRR1816...region001	PKSother	Bacterial	SRR18162824	PKSother_3903	Not singleton
Bacterial_SRR18162833_c03655_SRR1816...region001	PKSother	Bacterial	SRR18162833	PKSother_3903	Not singleton
Bacterial_SRR23143843_c10076_SRR2314...region001	PKSother	Bacterial	SRR23143843	PKSother_3903	Not singleton
Bacterial_SRR10277330_c01566_SRR1027...region001	PKSother	Bacterial	SRR10277330	PKSother_3904	Singleton
Bacterial_SRR10277330_c03229_SRR1027...region001	PKSother	Bacterial	SRR10277330	PKSother_3915	Not singleton
Bacterial_SRR19097868_c10617_SRR1909...region001	PKSother	Bacterial	SRR19097868	PKSother_3915	Not singleton
Bacterial_SRR19097889_c05979_SRR1909...region001	PKSother	Bacterial	SRR19097889	PKSother_3915	Not singleton
Bacterial_SRR23143837_c11030_SRR2314...region001	PKSother	Bacterial	SRR23143837	PKSother_3915	Not singleton
Bacterial_SRR23143843_c08036_SRR2314...region001	PKSother	Bacterial	SRR23143843	PKSother_3915	Not singleton
Bacterial_SRR23143843_c16805_SRR2314...region001	PKSother	Bacterial	SRR23143843	PKSother_3915	Not singleton
Bacterial_SRR10277331_c00374_SRR1027...region001	PKSother	Bacterial	SRR10277331	PKSother_3925	Singleton
Bacterial_SRR10277334_c00066_SRR1027...region001	PKSother	Bacterial	SRR10277334	PKSother_3932	Singleton
Bacterial_SRR10277335_c00080_SRR1027...region001	PKSother	Bacterial	SRR10277335	PKSother_3940	Singleton
Bacterial_SRR10277321_c00568_SRR1027...region001	PKSother	Bacterial	SRR10277321	PKSother_3960	Not singleton
Bacterial_SRR10277330_c00381_SRR1027...region001	PKSother	Bacterial	SRR10277330	PKSother_3960	Not singleton
Bacterial_SRR10277337_c00172_SRR1027...region001	PKSother	Bacterial	SRR10277337	PKSother_3960	Not singleton
Bacterial_SRR10277345_c00344_SRR1027...region001	PKSother	Bacterial	SRR10277345	PKSother_3960	Not singleton
Bacterial_SRR10277347_c00143_SRR1027...region001	PKSother	Bacterial	SRR10277347	PKSother_3960	Not singleton
Bacterial_SRR10277348_c00303_SRR1027...region001	PKSother	Bacterial	SRR10277348	PKSother_3960	Not singleton
Bacterial_SRR10277372_c00265_SRR1027...region001	PKSother	Bacterial	SRR10277372	PKSother_3960	Not singleton
Bacterial_SRR10277374_c00176_SRR1027...region001	PKSother	Bacterial	SRR10277374	PKSother_3960	Not singleton
Bacterial_SRR10277384_c00131_SRR1027...region001	PKSother	Bacterial	SRR10277384	PKSother_3960	Not singleton
Bacterial_SRR11456914_c00213_SRR1145...region001	PKSother	Bacterial	SRR11456914	PKSother_3960	Not singleton
Bacterial_SRR13514084_c00068_SRR1351...region001	PKSother	Bacterial	SRR13514084	PKSother_3960	Not singleton
Bacterial_SRR18162820_c00097_SRR1816...region001	PKSother	Bacterial	SRR18162820	PKSother_3960	Not singleton
Bacterial_SRR18643616_c00117_SRR1864...region001	PKSother	Bacterial	SRR18643616	PKSother_3960	Not singleton
Bacterial_SRR19763056_c01034_SRR1976...region001	PKSother	Bacterial	SRR19763056	PKSother_3960	Not singleton
Bacterial_SRR19763089_c00004_SRR1976...region001	PKSother	Bacterial	SRR19763089	PKSother_3960	Not singleton
Bacterial_SRR5947237_c00117_SRR5947...region001	PKSother	Bacterial	SRR5947237	PKSother_3960	Not singleton
Bacterial_SRR10277339_c00163_SRR1027...region001	PKSother	Bacterial	SRR10277339	PKSother_3980	Singleton
Bacterial_SRR10277339_c01259_SRR1027...region001	PKSother	Bacterial	SRR10277339	PKSother_3987	Singleton
Bacterial_SRR10277339_c01282_SRR1027...region001	PKSother	Bacterial	SRR10277339	PKSother_3988	Singleton
Bacterial_SAMEA3646771_c00031_SAMEA36...region001	PKSother	Bacterial	SAMEA3646771	PKSother_3998	Not singleton
Bacterial_SRR10277318_c00003_SRR1027...region001	PKSother	Bacterial	SRR10277318	PKSother_3998	Not singleton
Bacterial_SRR10277340_c00280_SRR1027...region001	PKSother	Bacterial	SRR10277340	PKSother_3998	Not singleton
Bacterial_SRR10277345_c00010_SRR1027...region001	PKSother	Bacterial	SRR10277345	PKSother_3998	Not singleton
Bacterial_SRR10277354_c00059_SRR1027...region001	PKSother	Bacterial	SRR10277354	PKSother_3998	Not singleton
Bacterial_SRR10277356_c00026_SRR1027...region001	PKSother	Bacterial	SRR10277356	PKSother_3998	Not singleton
Bacterial_SRR14573781_c00037_SRR1457...region001	PKSother	Bacterial	SRR14573781	PKSother_3998	Not singleton
Bacterial_SRR19097879_c00001_SRR1909...region001	PKSother	Bacterial	SRR19097879	PKSother_3998	Not singleton
Bacterial_SRR8446868_c00029_SRR8446...region001	PKSother	Bacterial	SRR8446868	PKSother_3998	Not singleton
Bacterial_SRR10277340_c01284_SRR1027...region001	PKSother	Bacterial	SRR10277340	PKSother_4012	Singleton
Bacterial_SRR10277320_c00036_SRR1027...region001	PKSother	Bacterial	SRR10277320	PKSother_4015	Not singleton
Bacterial_SRR10277328_c00173_SRR1027...region001	PKSother	Bacterial	SRR10277328	PKSother_4015	Not singleton
Bacterial_SRR10277329_c00003_SRR1027...region001	PKSother	Bacterial	SRR10277329	PKSother_4015	Not singleton
Bacterial_SRR10277330_c00016_SRR1027...region001	PKSother	Bacterial	SRR10277330	PKSother_4015	Not singleton
Bacterial_SRR10277334_c00108_SRR1027...region001	PKSother	Bacterial	SRR10277334	PKSother_4015	Not singleton
Bacterial_SRR10277335_c00073_SRR1027...region001	PKSother	Bacterial	SRR10277335	PKSother_4015	Not singleton
Bacterial_SRR10277336_c00004_SRR1027...region001	PKSother	Bacterial	SRR10277336	PKSother_4015	Not singleton
Bacterial_SRR10277337_c00003_SRR1027...region001	PKSother	Bacterial	SRR10277337	PKSother_4015	Not singleton
Bacterial_SRR10277339_c00054_SRR1027...region001	PKSother	Bacterial	SRR10277339	PKSother_4015	Not singleton
Bacterial_SRR10277340_c01755_SRR1027...region001	PKSother	Bacterial	SRR10277340	PKSother_4015	Not singleton
Bacterial_SRR10277347_c00005_SRR1027...region001	PKSother	Bacterial	SRR10277347	PKSother_4015	Not singleton
Bacterial_SRR10277350_c00216_SRR1027...region001	PKSother	Bacterial	SRR10277350	PKSother_4015	Not singleton
Bacterial_SRR10277353_c00003_SRR1027...region001	PKSother	Bacterial	SRR10277353	PKSother_4015	Not singleton
Bacterial_SRR10277354_c00034_SRR1027...region001	PKSother	Bacterial	SRR10277354	PKSother_4015	Not singleton
Bacterial_SRR10277358_c00022_SRR1027...region001	PKSother	Bacterial	SRR10277358	PKSother_4015	Not singleton
Bacterial_SRR10277382_c00007_SRR1027...region001	PKSother	Bacterial	SRR10277382	PKSother_4015	Not singleton
Bacterial_SRR10277383_c00018_SRR1027...region001	PKSother	Bacterial	SRR10277383	PKSother_4015	Not singleton
Bacterial_SRR10277384_c00002_SRR1027...region001	PKSother	Bacterial	SRR10277384	PKSother_4015	Not singleton
Bacterial_SRR14722049_c00268_SRR1472...region001	PKSother	Bacterial	SRR14722049	PKSother_4015	Not singleton
Bacterial_SRR14722088_c02912_SRR1472...region001	PKSother	Bacterial	SRR14722088	PKSother_4015	Not singleton
Bacterial_SRR14722163_c00017_SRR1472...region001	PKSother	Bacterial	SRR14722163	PKSother_4015	Not singleton
Bacterial_SRR14722251_c00022_SRR1472...region001	PKSother	Bacterial	SRR14722251	PKSother_4015	Not singleton
Bacterial_SRR14722255_c00051_SRR1472...region001	PKSother	Bacterial	SRR14722255	PKSother_4015	Not singleton
Bacterial_SRR14722293_c00950_SRR1472...region001	PKSother	Bacterial	SRR14722293	PKSother_4015	Not singleton
Bacterial_SRR16304080_c04560_SRR1630...region001	PKSother	Bacterial	SRR16304080	PKSother_4015	Not singleton
Bacterial_SRR16304082_c04200_SRR1630...region001	PKSother	Bacterial	SRR16304082	PKSother_4015	Not singleton
Bacterial_SRR16304087_c00147_SRR1630...region001	PKSother	Bacterial	SRR16304087	PKSother_4015	Not singleton
Bacterial_SRR16304094_c00653_SRR1630...region001	PKSother	Bacterial	SRR16304094	PKSother_4015	Not singleton
Bacterial_SRR16304095_c00138_SRR1630...region001	PKSother	Bacterial	SRR16304095	PKSother_4015	Not singleton
Bacterial_SRR16304104_c00088_SRR1630...region001	PKSother	Bacterial	SRR16304104	PKSother_4015	Not singleton
Bacterial_SRR16304107_c00316_SRR1630...region001	PKSother	Bacterial	SRR16304107	PKSother_4015	Not singleton
Bacterial_SRR18162807_c00081_SRR1816...region001	PKSother	Bacterial	SRR18162807	PKSother_4015	Not singleton
Bacterial_SRR19763059_c00001_SRR1976...region001	PKSother	Bacterial	SRR19763059	PKSother_4015	Not singleton
Bacterial_SRR19763062_c00010_SRR1976...region001	PKSother	Bacterial	SRR19763062	PKSother_4015	Not singleton
Bacterial_SRR10277340_c02744_SRR1027...region001	PKSother	Bacterial	SRR10277340	PKSother_4019	Singleton
Bacterial_SRR10277340_c03025_SRR1027...region001	PKSother	Bacterial	SRR10277340	PKSother_4024	Singleton
Bacterial_SRR10277340_c03282_SRR1027...region001	PKSother	Bacterial	SRR10277340	PKSother_4026	Not singleton
Bacterial_SRR18162832_c14573_SRR1816...region001	PKSother	Bacterial	SRR18162832	PKSother_4026	Not singleton
Bacterial_SRR10277342_c00002_SRR1027...region001	PKSother	Bacterial	SRR10277342	PKSother_4046	Not singleton
Bacterial_SRR10277343_c00013_SRR1027...region001	PKSother	Bacterial	SRR10277343	PKSother_4046	Not singleton
Bacterial_SRR13125498_c01850_SRR1312...region001	PKSother	Bacterial	SRR13125498	PKSother_4046	Not singleton
Bacterial_SRR16304082_c11666_SRR1630...region001	PKSother	Bacterial	SRR16304082	PKSother_4046	Not singleton
Bacterial_SRR18643616_c00045_SRR1864...region001	PKSother	Bacterial	SRR18643616	PKSother_4046	Not singleton
Bacterial_SRR19763056_c00018_SRR1976...region001	PKSother	Bacterial	SRR19763056	PKSother_4046	Not singleton
Bacterial_SRR10277343_c00137_SRR1027...region001	PKSother	Bacterial	SRR10277343	PKSother_4055	Singleton
Bacterial_SRR10277343_c00772_SRR1027...region001	PKSother	Bacterial	SRR10277343	PKSother_4074	Singleton
Bacterial_SRR10277343_c01239_SRR1027...region001	PKSother	Bacterial	SRR10277343	PKSother_4076	Singleton
Bacterial_SRR10277343_c02255_SRR1027...region001	PKSother	Bacterial	SRR10277343	PKSother_4081	Singleton
Bacterial_SRR10277321_c00324_SRR1027...region001	PKSother	Bacterial	SRR10277321	PKSother_4090	Not singleton
Bacterial_SRR10277332_c00076_SRR1027...region001	PKSother	Bacterial	SRR10277332	PKSother_4090	Not singleton
Bacterial_SRR10277338_c00018_SRR1027...region001	PKSother	Bacterial	SRR10277338	PKSother_4090	Not singleton
Bacterial_SRR10277342_c00046_SRR1027...region001	PKSother	Bacterial	SRR10277342	PKSother_4090	Not singleton
Bacterial_SRR10277343_c00752_SRR1027...region001	PKSother	Bacterial	SRR10277343	PKSother_4090	Not singleton
Bacterial_SRR10277345_c00007_SRR1027...region001	PKSother	Bacterial	SRR10277345	PKSother_4090	Not singleton
Bacterial_SRR10277346_c00162_SRR1027...region001	PKSother	Bacterial	SRR10277346	PKSother_4090	Not singleton
Bacterial_SRR14721941_c00190_SRR1472...region001	PKSother	Bacterial	SRR14721941	PKSother_4090	Not singleton
Bacterial_SRR14721999_c00023_SRR1472...region001	PKSother	Bacterial	SRR14721999	PKSother_4090	Not singleton
Bacterial_SRR14722083_c00454_SRR1472...region001	PKSother	Bacterial	SRR14722083	PKSother_4090	Not singleton
Bacterial_SRR14722188_c01420_SRR1472...region001	PKSother	Bacterial	SRR14722188	PKSother_4090	Not singleton
Bacterial_SRR16304071_c00001_SRR1630...region001	PKSother	Bacterial	SRR16304071	PKSother_4090	Not singleton
Bacterial_SRR16304086_c01410_SRR1630...region001	PKSother	Bacterial	SRR16304086	PKSother_4090	Not singleton
Bacterial_SRR19097894_c01408_SRR1909...region001	PKSother	Bacterial	SRR19097894	PKSother_4090	Not singleton
Bacterial_SRR10277347_c00080_SRR1027...region001	PKSother	Bacterial	SRR10277347	PKSother_4128	Singleton
Bacterial_SRR10277347_c00741_SRR1027...region001	PKSother	Bacterial	SRR10277347	PKSother_4140	Singleton
Bacterial_SRR10277349_c00101_SRR1027...region001	PKSother	Bacterial	SRR10277349	PKSother_4168	Singleton
Bacterial_SRR10277349_c00297_SRR1027...region001	PKSother	Bacterial	SRR10277349	PKSother_4176	Singleton
Bacterial_SRR10277349_c00410_SRR1027...region001	PKSother	Bacterial	SRR10277349	PKSother_4180	Singleton
Bacterial_SRR10277349_c00474_SRR1027...region001	PKSother	Bacterial	SRR10277349	PKSother_4182	Singleton
Bacterial_SRR10277349_c00606_SRR1027...region001	PKSother	Bacterial	SRR10277349	PKSother_4183	Singleton
Bacterial_SRR10277349_c00630_SRR1027...region001	PKSother	Bacterial	SRR10277349	PKSother_4184	Singleton
Bacterial_SRR10277349_c01142_SRR1027...region001	PKSother	Bacterial	SRR10277349	PKSother_4190	Singleton
Bacterial_SRR10277353_c00894_SRR1027...region001	PKSother	Bacterial	SRR10277353	PKSother_4225	Singleton
Bacterial_SRR10277354_c01045_SRR1027...region001	PKSother	Bacterial	SRR10277354	PKSother_4260	Singleton
Bacterial_SRR10277354_c01845_SRR1027...region001	PKSother	Bacterial	SRR10277354	PKSother_4264	Singleton
Bacterial_SRR10277354_c02579_SRR1027...region001	PKSother	Bacterial	SRR10277354	PKSother_4267	Singleton
Bacterial_SRR10277356_c00041_SRR1027...region001	PKSother	Bacterial	SRR10277356	PKSother_4272	Singleton
Bacterial_SRR10277357_c00417_SRR1027...region001	PKSother	Bacterial	SRR10277357	PKSother_4293	Singleton
Bacterial_SRR10277358_c00005_SRR1027...region001	PKSother	Bacterial	SRR10277358	PKSother_4295	Singleton
Bacterial_SRR10277318_c02853_SRR1027...region001	PKSother	Bacterial	SRR10277318	PKSother_4318	Not singleton
Bacterial_SRR10277328_c00010_SRR1027...region001	PKSother	Bacterial	SRR10277328	PKSother_4318	Not singleton
Bacterial_SRR10277330_c00001_SRR1027...region002	PKSother	Bacterial	SRR10277330	PKSother_4318	Not singleton
Bacterial_SRR10277340_c00262_SRR1027...region001	PKSother	Bacterial	SRR10277340	PKSother_4318	Not singleton
Bacterial_SRR10277347_c00294_SRR1027...region001	PKSother	Bacterial	SRR10277347	PKSother_4318	Not singleton
Bacterial_SRR10277348_c00156_SRR1027...region001	PKSother	Bacterial	SRR10277348	PKSother_4318	Not singleton
Bacterial_SRR10277361_c00391_SRR1027...region001	PKSother	Bacterial	SRR10277361	PKSother_4318	Not singleton
Bacterial_SRR10277370_c00084_SRR1027...region001	PKSother	Bacterial	SRR10277370	PKSother_4318	Not singleton
Bacterial_SRR10277372_c00001_SRR1027...region001	PKSother	Bacterial	SRR10277372	PKSother_4318	Not singleton
Bacterial_SRR19763037_c00002_SRR1976...region001	PKSother	Bacterial	SRR19763037	PKSother_4318	Not singleton
Bacterial_SRR19763057_c00006_SRR1976...region001	PKSother	Bacterial	SRR19763057	PKSother_4318	Not singleton
Bacterial_SRR19763079_c00038_SRR1976...region001	PKSother	Bacterial	SRR19763079	PKSother_4318	Not singleton
Bacterial_SRR19763082_c00083_SRR1976...region001	PKSother	Bacterial	SRR19763082	PKSother_4318	Not singleton
Bacterial_SRR10277361_c00769_SRR1027...region001	PKSother	Bacterial	SRR10277361	PKSother_4322	Singleton
Bacterial_SRR10277362_c01135_SRR1027...region001	PKSother	Bacterial	SRR10277362	PKSother_4340	Singleton
Bacterial_SRR10277321_c00730_SRR1027...region001	PKSother	Bacterial	SRR10277321	PKSother_4344	Not singleton
Bacterial_SRR10277329_c00051_SRR1027...region001	PKSother	Bacterial	SRR10277329	PKSother_4344	Not singleton
Bacterial_SRR10277346_c00764_SRR1027...region001	PKSother	Bacterial	SRR10277346	PKSother_4344	Not singleton
Bacterial_SRR10277362_c01410_SRR1027...region001	PKSother	Bacterial	SRR10277362	PKSother_4344	Not singleton
Bacterial_SRR10277382_c00028_SRR1027...region001	PKSother	Bacterial	SRR10277382	PKSother_4344	Not singleton
Bacterial_SRR10277384_c00008_SRR1027...region001	PKSother	Bacterial	SRR10277384	PKSother_4344	Not singleton
Bacterial_SRR19763077_c00003_SRR1976...region001	PKSother	Bacterial	SRR19763077	PKSother_4344	Not singleton
Bacterial_SRR19763078_c00024_SRR1976...region001	PKSother	Bacterial	SRR19763078	PKSother_4344	Not singleton
Bacterial_SRR10277362_c01961_SRR1027...region001	PKSother	Bacterial	SRR10277362	PKSother_4351	Singleton
Bacterial_SRR10277362_c02815_SRR1027...region001	PKSother	Bacterial	SRR10277362	PKSother_4358	Singleton
Bacterial_SRR10277362_c04838_SRR1027...region001	PKSother	Bacterial	SRR10277362	PKSother_4366	Singleton
Bacterial_SRR10277372_c00064_SRR1027...region001	PKSother	Bacterial	SRR10277372	PKSother_4390	Not singleton
Bacterial_SRR10277373_c00036_SRR1027...region001	PKSother	Bacterial	SRR10277373	PKSother_4390	Not singleton
Bacterial_SRR13685122_c00001_SRR1368...region001	PKSother	Bacterial	SRR13685122	PKSother_4390	Not singleton
Bacterial_SRR19097884_c00325_SRR1909...region001	PKSother	Bacterial	SRR19097884	PKSother_4390	Not singleton
Bacterial_SRR10277372_c00176_SRR1027...region001	PKSother	Bacterial	SRR10277372	PKSother_4392	Not singleton
Bacterial_SRR13514084_c01299_SRR1351...region001	PKSother	Bacterial	SRR13514084	PKSother_4392	Not singleton
Bacterial_SRR10277373_c01333_SRR1027...region001	PKSother	Bacterial	SRR10277373	PKSother_4415	Singleton
Bacterial_SRR10277373_c01368_SRR1027...region001	PKSother	Bacterial	SRR10277373	PKSother_4416	Singleton
Bacterial_SRR10277374_c00891_SRR1027...region001	PKSother	Bacterial	SRR10277374	PKSother_4440	Not singleton
Bacterial_SRR13514080_c07263_SRR1351...region001	PKSother	Bacterial	SRR13514080	PKSother_4440	Not singleton
Bacterial_SRR13514084_c01305_SRR1351...region001	PKSother	Bacterial	SRR13514084	PKSother_4440	Not singleton
Bacterial_SRR16304096_c14710_SRR1630...region001	PKSother	Bacterial	SRR16304096	PKSother_4440	Not singleton
Bacterial_SRR16304100_c15878_SRR1630...region001	PKSother	Bacterial	SRR16304100	PKSother_4440	Not singleton
Bacterial_SRR18162824_c03200_SRR1816...region001	PKSother	Bacterial	SRR18162824	PKSother_4440	Not singleton
Bacterial_SRR19763032_c01249_SRR1976...region001	PKSother	Bacterial	SRR19763032	PKSother_4440	Not singleton
Bacterial_SRR19763071_c00685_SRR1976...region001	PKSother	Bacterial	SRR19763071	PKSother_4440	Not singleton
Bacterial_SRR23143841_c27639_SRR2314...region001	PKSother	Bacterial	SRR23143841	PKSother_4440	Not singleton
Bacterial_SRR5947237_c17712_SRR5947...region001	PKSother	Bacterial	SRR5947237	PKSother_4440	Not singleton
Bacterial_SRR10277375_c00404_SRR1027...region001	PKSother	Bacterial	SRR10277375	PKSother_4458	Not singleton
Bacterial_SRR10277383_c00385_SRR1027...region001	PKSother	Bacterial	SRR10277383	PKSother_4458	Not singleton
Bacterial_SRR10277384_c00026_SRR1027...region001	PKSother	Bacterial	SRR10277384	PKSother_4467	Singleton
Bacterial_SRR10277384_c00183_SRR1027...region001	PKSother	Bacterial	SRR10277384	PKSother_4476	Not singleton
Bacterial_SRR19763055_c01047_SRR1976...region001	PKSother	Bacterial	SRR19763055	PKSother_4476	Not singleton
Bacterial_SRR23143847_c00433_SRR2314...region001	PKSother	Bacterial	SRR23143847	PKSother_4476	Not singleton
Bacterial_SRR23143851_c02781_SRR2314...region001	PKSother	Bacterial	SRR23143851	PKSother_4476	Not singleton
Bacterial_SRR23143851_c04051_SRR2314...region001	PKSother	Bacterial	SRR23143851	PKSother_4476	Not singleton
Bacterial_SRR11456913_c00001_SRR1145...region002	PKSother	Bacterial	SRR11456913	PKSother_4491	Singleton
Bacterial_SRR11456913_c00041_SRR1145...region001	PKSother	Bacterial	SRR11456913	PKSother_4502	Singleton
Bacterial_SRR11456913_c00085_SRR1145...region001	PKSother	Bacterial	SRR11456913	PKSother_4510	Not singleton
Bacterial_SRR11456921_c00360_SRR1145...region001	PKSother	Bacterial	SRR11456921	PKSother_4510	Not singleton
Bacterial_SRR14722008_c00017_SRR1472...region001	PKSother	Bacterial	SRR14722008	PKSother_4510	Not singleton
Bacterial_SRR19097873_c02249_SRR1909...region001	PKSother	Bacterial	SRR19097873	PKSother_4510	Not singleton
Bacterial_SRR19097873_c04809_SRR1909...region001	PKSother	Bacterial	SRR19097873	PKSother_4510	Not singleton
Bacterial_SRR5947236_c00119_SRR5947...region001	PKSother	Bacterial	SRR5947236	PKSother_4510	Not singleton
Bacterial_SRR5947236_c01119_SRR5947...region001	PKSother	Bacterial	SRR5947236	PKSother_4510	Not singleton
Bacterial_SRR5947237_c01894_SRR5947...region001	PKSother	Bacterial	SRR5947237	PKSother_4510	Not singleton
Bacterial_SRR11456913_c00110_SRR1145...region001	PKSother	Bacterial	SRR11456913	PKSother_4516	Singleton
Bacterial_SRR11456913_c00145_SRR1145...region001	PKSother	Bacterial	SRR11456913	PKSother_4518	Singleton
Bacterial_SRR11456913_c00319_SRR1145...region001	PKSother	Bacterial	SRR11456913	PKSother_4528	Singleton
Bacterial_SRR11456913_c00805_SRR1145...region001	PKSother	Bacterial	SRR11456913	PKSother_4540	Singleton
Bacterial_SRR11456913_c01003_SRR1145...region001	PKSother	Bacterial	SRR11456913	PKSother_4548	Singleton
Bacterial_SRR11456913_c01354_SRR1145...region001	PKSother	Bacterial	SRR11456913	PKSother_4559	Singleton
Bacterial_SRR11456913_c01619_SRR1145...region001	PKSother	Bacterial	SRR11456913	PKSother_4562	Singleton
Bacterial_SRR11456913_c01839_SRR1145...region001	PKSother	Bacterial	SRR11456913	PKSother_4566	Singleton
Bacterial_SRR11456913_c07122_SRR1145...region001	PKSother	Bacterial	SRR11456913	PKSother_4624	Singleton
Bacterial_SRR11456913_c07790_SRR1145...region001	PKSother	Bacterial	SRR11456913	PKSother_4630	Singleton
Bacterial_SRR11456913_c08903_SRR1145...region001	PKSother	Bacterial	SRR11456913	PKSother_4638	Singleton
Bacterial_SRR11456913_c09375_SRR1145...region001	PKSother	Bacterial	SRR11456913	PKSother_4640	Singleton
Bacterial_SRR11456913_c09581_SRR1145...region001	PKSother	Bacterial	SRR11456913	PKSother_4642	Singleton
Bacterial_SRR11456913_c10613_SRR1145...region001	PKSother	Bacterial	SRR11456913	PKSother_4649	Singleton
Bacterial_SRR11456913_c11156_SRR1145...region001	PKSother	Bacterial	SRR11456913	PKSother_4653	Singleton
Bacterial_SRR11456913_c11475_SRR1145...region001	PKSother	Bacterial	SRR11456913	PKSother_4656	Singleton
Bacterial_SRR11456913_c11769_SRR1145...region001	PKSother	Bacterial	SRR11456913	PKSother_4662	Singleton
Bacterial_SRR11456913_c12233_SRR1145...region001	PKSother	Bacterial	SRR11456913	PKSother_4663	Singleton
Bacterial_SRR11456914_c00011_SRR1145...region001	PKSother	Bacterial	SRR11456914	PKSother_4689	Singleton
Bacterial_SRR11456914_c00032_SRR1145...region001	PKSother	Bacterial	SRR11456914	PKSother_4692	Singleton
Bacterial_SRR11456914_c00048_SRR1145...region001	PKSother	Bacterial	SRR11456914	PKSother_4697	Singleton
Bacterial_SRR11456914_c00112_SRR1145...region001	PKSother	Bacterial	SRR11456914	PKSother_4706	Not singleton
Bacterial_SRR11456915_c00005_SRR1145...region001	PKSother	Bacterial	SRR11456915	PKSother_4706	Not singleton
Bacterial_SRR14561385_c00057_SRR1456...region001	PKSother	Bacterial	SRR14561385	PKSother_4706	Not singleton
Bacterial_SRR14721953_c00080_SRR1472...region001	PKSother	Bacterial	SRR14721953	PKSother_4706	Not singleton
Bacterial_SRR14722062_c00038_SRR1472...region001	PKSother	Bacterial	SRR14722062	PKSother_4706	Not singleton
Bacterial_SRR14722149_c00443_SRR1472...region001	PKSother	Bacterial	SRR14722149	PKSother_4706	Not singleton
Bacterial_SRR14722247_c00034_SRR1472...region001	PKSother	Bacterial	SRR14722247	PKSother_4706	Not singleton
Bacterial_SRR14722282_c00107_SRR1472...region001	PKSother	Bacterial	SRR14722282	PKSother_4706	Not singleton
Bacterial_SRR14722320_c00003_SRR1472...region001	PKSother	Bacterial	SRR14722320	PKSother_4706	Not singleton
Bacterial_SRR15568737_c00049_SRR1556...region001	PKSother	Bacterial	SRR15568737	PKSother_4706	Not singleton
Bacterial_SRR11456914_c00509_SRR1145...region001	PKSother	Bacterial	SRR11456914	PKSother_4729	Not singleton
Bacterial_SRR14766325_c00004_SRR1476...region001	PKSother	Bacterial	SRR14766325	PKSother_4729	Not singleton
Bacterial_SRR19763055_c00194_SRR1976...region001	PKSother	Bacterial	SRR19763055	PKSother_4729	Not singleton
Bacterial_SRR19763056_c00016_SRR1976...region001	PKSother	Bacterial	SRR19763056	PKSother_4729	Not singleton
Bacterial_SRR19763068_c00018_SRR1976...region001	PKSother	Bacterial	SRR19763068	PKSother_4729	Not singleton
Bacterial_SRR23143830_c00005_SRR2314...region001	PKSother	Bacterial	SRR23143830	PKSother_4729	Not singleton
Bacterial_SRR11456914_c00568_SRR1145...region001	PKSother	Bacterial	SRR11456914	PKSother_4733	Not singleton
Bacterial_SRR11456917_c00055_SRR1145...region001	PKSother	Bacterial	SRR11456917	PKSother_4733	Not singleton
Bacterial_SRR11456918_c00053_SRR1145...region001	PKSother	Bacterial	SRR11456918	PKSother_4733	Not singleton
Bacterial_SRR11456922_c00253_SRR1145...region001	PKSother	Bacterial	SRR11456922	PKSother_4733	Not singleton
Bacterial_SRR11456923_c00029_SRR1145...region001	PKSother	Bacterial	SRR11456923	PKSother_4733	Not singleton
Bacterial_SRR14561385_c00042_SRR1456...region001	PKSother	Bacterial	SRR14561385	PKSother_4733	Not singleton
Bacterial_SRR15568737_c00017_SRR1556...region001	PKSother	Bacterial	SRR15568737	PKSother_4733	Not singleton
Bacterial_SRR3400372_c00039_SRR3400...region001	PKSother	Bacterial	SRR3400372	PKSother_4733	Not singleton
Bacterial_SRR5947237_c00058_SRR5947...region001	PKSother	Bacterial	SRR5947237	PKSother_4733	Not singleton
Bacterial_SRR11456914_c00980_SRR1145...region001	PKSother	Bacterial	SRR11456914	PKSother_4747	Singleton
Bacterial_SRR11456914_c01067_SRR1145...region001	PKSother	Bacterial	SRR11456914	PKSother_4748	Singleton
Bacterial_SRR11456914_c01547_SRR1145...region001	PKSother	Bacterial	SRR11456914	PKSother_4756	Singleton
Bacterial_SRR11456914_c01670_SRR1145...region001	PKSother	Bacterial	SRR11456914	PKSother_4758	Singleton
Bacterial_SRR11456914_c02046_SRR1145...region001	PKSother	Bacterial	SRR11456914	PKSother_4770	Not singleton
Bacterial_SRR14722140_c00245_SRR1472...region001	PKSother	Bacterial	SRR14722140	PKSother_4770	Not singleton
Bacterial_SRR11456914_c02292_SRR1145...region001	PKSother	Bacterial	SRR11456914	PKSother_4777	Singleton
Bacterial_SRR11456914_c02799_SRR1145...region001	PKSother	Bacterial	SRR11456914	PKSother_4782	Singleton
Bacterial_SRR11456914_c03222_SRR1145...region001	PKSother	Bacterial	SRR11456914	PKSother_4792	Singleton
Bacterial_SRR11456914_c03615_SRR1145...region001	PKSother	Bacterial	SRR11456914	PKSother_4799	Singleton
Bacterial_SRR11456914_c03918_SRR1145...region001	PKSother	Bacterial	SRR11456914	PKSother_4803	Singleton
Bacterial_SRR11456914_c04862_SRR1145...region001	PKSother	Bacterial	SRR11456914	PKSother_4810	Singleton
Bacterial_SRR11456914_c06578_SRR1145...region001	PKSother	Bacterial	SRR11456914	PKSother_4823	Singleton
Bacterial_SRR11456914_c08202_SRR1145...region001	PKSother	Bacterial	SRR11456914	PKSother_4838	Singleton
Bacterial_SRR11456914_c08361_SRR1145...region001	PKSother	Bacterial	SRR11456914	PKSother_4839	Singleton
Bacterial_SRR11456914_c08575_SRR1145...region001	PKSother	Bacterial	SRR11456914	PKSother_4844	Singleton
Bacterial_SRR11456914_c08873_SRR1145...region001	PKSother	Bacterial	SRR11456914	PKSother_4846	Singleton
Bacterial_SRR11456914_c10524_SRR1145...region001	PKSother	Bacterial	SRR11456914	PKSother_4861	Singleton
Bacterial_SRR11456914_c11492_SRR1145...region001	PKSother	Bacterial	SRR11456914	PKSother_4871	Singleton
Bacterial_SRR11456914_c11880_SRR1145...region001	PKSother	Bacterial	SRR11456914	PKSother_4874	Singleton
Bacterial_SRR11456914_c17129_SRR1145...region001	PKSother	Bacterial	SRR11456914	PKSother_4899	Singleton
Bacterial_SRR11456914_c17700_SRR1145...region001	PKSother	Bacterial	SRR11456914	PKSother_4900	Singleton
Bacterial_SRR11456914_c19920_SRR1145...region001	PKSother	Bacterial	SRR11456914	PKSother_4910	Singleton
Bacterial_SRR11456914_c21865_SRR1145...region001	PKSother	Bacterial	SRR11456914	PKSother_4918	Singleton
Bacterial_SRR11456915_c00047_SRR1145...region001	PKSother	Bacterial	SRR11456915	PKSother_4936	Singleton
Bacterial_SRR11456915_c00316_SRR1145...region001	PKSother	Bacterial	SRR11456915	PKSother_4950	Singleton
Bacterial_SRR11456914_c03139_SRR1145...region001	PKSother	Bacterial	SRR11456914	PKSother_4953	Not singleton
Bacterial_SRR11456915_c00395_SRR1145...region001	PKSother	Bacterial	SRR11456915	PKSother_4953	Not singleton
Bacterial_SRR11456915_c00673_SRR1145...region001	PKSother	Bacterial	SRR11456915	PKSother_4953	Not singleton
Bacterial_SRR14766325_c00424_SRR1476...region001	PKSother	Bacterial	SRR14766325	PKSother_4953	Not singleton
Bacterial_SRR18162834_c01232_SRR1816...region001	PKSother	Bacterial	SRR18162834	PKSother_4953	Not singleton
Bacterial_SRR19097885_c05667_SRR1909...region001	PKSother	Bacterial	SRR19097885	PKSother_4953	Not singleton
Bacterial_SRR23143842_c13698_SRR2314...region001	PKSother	Bacterial	SRR23143842	PKSother_4953	Not singleton
Bacterial_SRR11456915_c01939_SRR1145...region001	PKSother	Bacterial	SRR11456915	PKSother_4979	Singleton
Bacterial_SRR11456915_c04082_SRR1145...region001	PKSother	Bacterial	SRR11456915	PKSother_5001	Singleton
Bacterial_SRR11456915_c04532_SRR1145...region001	PKSother	Bacterial	SRR11456915	PKSother_5005	Singleton
Bacterial_SRR11456915_c05997_SRR1145...region001	PKSother	Bacterial	SRR11456915	PKSother_5013	Singleton
Bacterial_SRR11456915_c06620_SRR1145...region001	PKSother	Bacterial	SRR11456915	PKSother_5017	Singleton
Bacterial_SRR11456915_c07270_SRR1145...region001	PKSother	Bacterial	SRR11456915	PKSother_5023	Singleton
Bacterial_SRR11456917_c00017_SRR1145...region001	PKSother	Bacterial	SRR11456917	PKSother_5030	Singleton
Bacterial_SRR11456917_c00028_SRR1145...region001	PKSother	Bacterial	SRR11456917	PKSother_5034	Singleton
Bacterial_SAMN25961864_c00026_SAMN259...region001	PKSother	Bacterial	SAMN25961864	PKSother_5047	Not singleton
Bacterial_SRR11456917_c00148_SRR1145...region001	PKSother	Bacterial	SRR11456917	PKSother_5047	Not singleton
Bacterial_SRR19097879_c00284_SRR1909...region001	PKSother	Bacterial	SRR19097879	PKSother_5047	Not singleton
Bacterial_SRR11456917_c00400_SRR1145...region001	PKSother	Bacterial	SRR11456917	PKSother_5058	Singleton
Bacterial_SRR11456917_c01117_SRR1145...region001	PKSother	Bacterial	SRR11456917	PKSother_5071	Singleton
Bacterial_SRR11456917_c01488_SRR1145...region001	PKSother	Bacterial	SRR11456917	PKSother_5075	Singleton
Bacterial_SRR11456917_c01947_SRR1145...region001	PKSother	Bacterial	SRR11456917	PKSother_5082	Singleton
Bacterial_SRR11456917_c03877_SRR1145...region001	PKSother	Bacterial	SRR11456917	PKSother_5092	Singleton
Bacterial_SRR11456918_c00001_SRR1145...region001	PKSother	Bacterial	SRR11456918	PKSother_5100	Singleton
Bacterial_SRR11456918_c00004_SRR1145...region001	PKSother	Bacterial	SRR11456918	PKSother_5102	Singleton
Bacterial_SRR11456918_c00179_SRR1145...region001	PKSother	Bacterial	SRR11456918	PKSother_5117	Singleton
Bacterial_SRR11456918_c00210_SRR1145...region001	PKSother	Bacterial	SRR11456918	PKSother_5121	Not singleton
Bacterial_SRR19097873_c00664_SRR1909...region001	PKSother	Bacterial	SRR19097873	PKSother_5121	Not singleton
Bacterial_SRR11456918_c00248_SRR1145...region001	PKSother	Bacterial	SRR11456918	PKSother_5122	Singleton
Bacterial_SRR11456918_c00745_SRR1145...region001	PKSother	Bacterial	SRR11456918	PKSother_5132	Singleton
Bacterial_SRR11456918_c02112_SRR1145...region001	PKSother	Bacterial	SRR11456918	PKSother_5157	Singleton
Bacterial_SRR11456918_c02763_SRR1145...region001	PKSother	Bacterial	SRR11456918	PKSother_5164	Singleton
Bacterial_SRR11456918_c03159_SRR1145...region001	PKSother	Bacterial	SRR11456918	PKSother_5166	Singleton
Bacterial_SRR11456913_c11289_SRR1145...region001	PKSother	Bacterial	SRR11456913	PKSother_5178	Not singleton
Bacterial_SRR11456921_c00010_SRR1145...region002	PKSother	Bacterial	SRR11456921	PKSother_5178	Not singleton
Bacterial_SRR11456921_c00012_SRR1145...region001	PKSother	Bacterial	SRR11456921	PKSother_5179	Singleton
Bacterial_SRR11456921_c00022_SRR1145...region001	PKSother	Bacterial	SRR11456921	PKSother_5183	Singleton
Bacterial_SRR11456921_c00032_SRR1145...region001	PKSother	Bacterial	SRR11456921	PKSother_5187	Singleton
Bacterial_SRR11456921_c00077_SRR1145...region001	PKSother	Bacterial	SRR11456921	PKSother_5193	Singleton
Bacterial_SRR11456921_c00084_SRR1145...region001	PKSother	Bacterial	SRR11456921	PKSother_5195	Singleton
Bacterial_SRR11456921_c00152_SRR1145...region002	PKSother	Bacterial	SRR11456921	PKSother_5199	Singleton
Bacterial_SRR11456921_c00161_SRR1145...region001	PKSother	Bacterial	SRR11456921	PKSother_5201	Singleton
Bacterial_SRR11456921_c00164_SRR1145...region001	PKSother	Bacterial	SRR11456921	PKSother_5202	Not singleton
Bacterial_SRR14722161_c00106_SRR1472...region001	PKSother	Bacterial	SRR14722161	PKSother_5202	Not singleton
BGC0001071	PKSother	Reference	Reference	PKSother_5205	Not singleton
Bacterial_ERR4179391_c00009_ERR4179...region001	PKSother	Bacterial	ERR4179391	PKSother_5205	Not singleton
Bacterial_SRR11456921_c00196_SRR1145...region001	PKSother	Bacterial	SRR11456921	PKSother_5205	Not singleton
Bacterial_SRR3400372_c00036_SRR3400...region001	PKSother	Bacterial	SRR3400372	PKSother_5205	Not singleton
Bacterial_SRR11456921_c00204_SRR1145...region001	PKSother	Bacterial	SRR11456921	PKSother_5208	Singleton
Bacterial_ERR4179391_c00004_ERR4179...region001	PKSother	Bacterial	ERR4179391	PKSother_5210	Not singleton
Bacterial_SRR11456921_c00221_SRR1145...region001	PKSother	Bacterial	SRR11456921	PKSother_5210	Not singleton
Bacterial_SRR14722317_c00005_SRR1472...region001	PKSother	Bacterial	SRR14722317	PKSother_5210	Not singleton
Bacterial_SRR14722320_c00001_SRR1472...region001	PKSother	Bacterial	SRR14722320	PKSother_5210	Not singleton
Bacterial_SRR19097869_c00180_SRR1909...region001	PKSother	Bacterial	SRR19097869	PKSother_5210	Not singleton
Bacterial_SRR11456921_c00249_SRR1145...region001	PKSother	Bacterial	SRR11456921	PKSother_5213	Singleton
Bacterial_SRR11456921_c00253_SRR1145...region001	PKSother	Bacterial	SRR11456921	PKSother_5214	Singleton
Bacterial_SRR11456921_c00311_SRR1145...region001	PKSother	Bacterial	SRR11456921	PKSother_5222	Singleton
Bacterial_ERR4179391_c00055_ERR4179...region001	PKSother	Bacterial	ERR4179391	PKSother_5233	Not singleton
Bacterial_SRR11456921_c00405_SRR1145...region001	PKSother	Bacterial	SRR11456921	PKSother_5233	Not singleton
Bacterial_SRR11456921_c00452_SRR1145...region001	PKSother	Bacterial	SRR11456921	PKSother_5236	Singleton
Bacterial_SRR11456921_c00457_SRR1145...region001	PKSother	Bacterial	SRR11456921	PKSother_5238	Singleton
Bacterial_SRR11456921_c00730_SRR1145...region001	PKSother	Bacterial	SRR11456921	PKSother_5248	Singleton
Bacterial_SRR11456921_c01629_SRR1145...region001	PKSother	Bacterial	SRR11456921	PKSother_5277	Singleton
Bacterial_SRR11456921_c01761_SRR1145...region001	PKSother	Bacterial	SRR11456921	PKSother_5284	Singleton
Bacterial_SRR11456921_c01991_SRR1145...region001	PKSother	Bacterial	SRR11456921	PKSother_5289	Singleton
Bacterial_SRR11456921_c02311_SRR1145...region001	PKSother	Bacterial	SRR11456921	PKSother_5301	Singleton
Bacterial_SRR11456921_c02598_SRR1145...region001	PKSother	Bacterial	SRR11456921	PKSother_5309	Singleton
Bacterial_SRR11456921_c03626_SRR1145...region001	PKSother	Bacterial	SRR11456921	PKSother_5334	Singleton
Bacterial_SRR11456921_c03684_SRR1145...region001	PKSother	Bacterial	SRR11456921	PKSother_5336	Singleton
Bacterial_SRR11456921_c04096_SRR1145...region001	PKSother	Bacterial	SRR11456921	PKSother_5342	Singleton
Bacterial_SRR11456921_c04223_SRR1145...region001	PKSother	Bacterial	SRR11456921	PKSother_5344	Singleton
Bacterial_SRR11456921_c04417_SRR1145...region001	PKSother	Bacterial	SRR11456921	PKSother_5348	Singleton
Bacterial_SRR11456921_c07633_SRR1145...region001	PKSother	Bacterial	SRR11456921	PKSother_5383	Singleton
Bacterial_SRR11456921_c07767_SRR1145...region001	PKSother	Bacterial	SRR11456921	PKSother_5384	Singleton
Bacterial_SRR11456921_c07905_SRR1145...region001	PKSother	Bacterial	SRR11456921	PKSother_5386	Singleton
Bacterial_SRR11456921_c07996_SRR1145...region001	PKSother	Bacterial	SRR11456921	PKSother_5387	Singleton
Bacterial_SRR11456921_c09857_SRR1145...region001	PKSother	Bacterial	SRR11456921	PKSother_5406	Singleton
Bacterial_SRR11456921_c14047_SRR1145...region001	PKSother	Bacterial	SRR11456921	PKSother_5428	Singleton
Bacterial_SAMEA3646771_c14304_SAMEA36...region001	PKSother	Bacterial	SAMEA3646771	PKSother_5430	Not singleton
Bacterial_SRR11456921_c08656_SRR1145...region001	PKSother	Bacterial	SRR11456921	PKSother_5430	Not singleton
Bacterial_SRR11456921_c14160_SRR1145...region001	PKSother	Bacterial	SRR11456921	PKSother_5430	Not singleton
Bacterial_SRR14722015_c00388_SRR1472...region001	PKSother	Bacterial	SRR14722015	PKSother_5430	Not singleton
Bacterial_SRR14722098_c03477_SRR1472...region001	PKSother	Bacterial	SRR14722098	PKSother_5430	Not singleton
Bacterial_SRR14722113_c01099_SRR1472...region001	PKSother	Bacterial	SRR14722113	PKSother_5430	Not singleton
Bacterial_SRR14722176_c05790_SRR1472...region001	PKSother	Bacterial	SRR14722176	PKSother_5430	Not singleton
Bacterial_SRR14722188_c08059_SRR1472...region001	PKSother	Bacterial	SRR14722188	PKSother_5430	Not singleton
Bacterial_SRR14722317_c00599_SRR1472...region001	PKSother	Bacterial	SRR14722317	PKSother_5430	Not singleton
Bacterial_SRR16304112_c07301_SRR1630...region001	PKSother	Bacterial	SRR16304112	PKSother_5430	Not singleton
Bacterial_SRR11456921_c18406_SRR1145...region001	PKSother	Bacterial	SRR11456921	PKSother_5445	Singleton
Bacterial_SRR11456921_c19423_SRR1145...region001	PKSother	Bacterial	SRR11456921	PKSother_5455	Singleton
Bacterial_SRR11456922_c00068_SRR1145...region001	PKSother	Bacterial	SRR11456922	PKSother_5477	Singleton
Bacterial_SRR11456922_c00180_SRR1145...region001	PKSother	Bacterial	SRR11456922	PKSother_5492	Not singleton
Bacterial_SRR11456923_c00082_SRR1145...region001	PKSother	Bacterial	SRR11456923	PKSother_5492	Not singleton
Bacterial_SRR11456922_c00330_SRR1145...region001	PKSother	Bacterial	SRR11456922	PKSother_5506	Singleton
Bacterial_SRR11456922_c00477_SRR1145...region001	PKSother	Bacterial	SRR11456922	PKSother_5512	Singleton
Bacterial_SRR11456922_c00674_SRR1145...region001	PKSother	Bacterial	SRR11456922	PKSother_5523	Singleton
Bacterial_SRR11456922_c00713_SRR1145...region001	PKSother	Bacterial	SRR11456922	PKSother_5525	Singleton
Bacterial_SRR11456922_c01002_SRR1145...region001	PKSother	Bacterial	SRR11456922	PKSother_5542	Singleton
Bacterial_SRR11456922_c00166_SRR1145...region001	PKSother	Bacterial	SRR11456922	PKSother_5570	Not singleton
Bacterial_SRR11456922_c02380_SRR1145...region001	PKSother	Bacterial	SRR11456922	PKSother_5570	Not singleton
Bacterial_SRR11456922_c00130_SRR1145...region001	PKSother	Bacterial	SRR11456922	PKSother_5618	Not singleton
Bacterial_SRR11456923_c00005_SRR1145...region001	PKSother	Bacterial	SRR11456923	PKSother_5618	Not singleton
Bacterial_SRR11456922_c00001_SRR1145...region001	PKSother	Bacterial	SRR11456922	PKSother_5623	Not singleton
Bacterial_SRR11456922_c00047_SRR1145...region002	PKSother	Bacterial	SRR11456922	PKSother_5623	Not singleton
Bacterial_SRR11456923_c00025_SRR1145...region001	PKSother	Bacterial	SRR11456923	PKSother_5623	Not singleton
Bacterial_SRR11456922_c00072_SRR1145...region001	PKSother	Bacterial	SRR11456922	PKSother_5627	Not singleton
Bacterial_SRR11456922_c02868_SRR1145...region001	PKSother	Bacterial	SRR11456922	PKSother_5627	Not singleton
Bacterial_SRR11456923_c00033_SRR1145...region001	PKSother	Bacterial	SRR11456923	PKSother_5627	Not singleton
Bacterial_SRR19097873_c28380_SRR1909...region001	PKSother	Bacterial	SRR19097873	PKSother_5627	Not singleton
Bacterial_SRR23143837_c06453_SRR2314...region001	PKSother	Bacterial	SRR23143837	PKSother_5627	Not singleton
Bacterial_SRR11456923_c00159_SRR1145...region001	PKSother	Bacterial	SRR11456923	PKSother_5634	Singleton
Bacterial_SRR11456923_c00628_SRR1145...region001	PKSother	Bacterial	SRR11456923	PKSother_5654	Singleton
Bacterial_SRR11456923_c00850_SRR1145...region001	PKSother	Bacterial	SRR11456923	PKSother_5659	Singleton
Bacterial_SRR11456923_c01001_SRR1145...region001	PKSother	Bacterial	SRR11456923	PKSother_5662	Singleton
Bacterial_SRR11456923_c01912_SRR1145...region001	PKSother	Bacterial	SRR11456923	PKSother_5676	Singleton
Bacterial_SRR11456923_c01994_SRR1145...region001	PKSother	Bacterial	SRR11456923	PKSother_5678	Singleton
Bacterial_SRR11456923_c03019_SRR1145...region001	PKSother	Bacterial	SRR11456923	PKSother_5686	Singleton
Bacterial_SRR11456923_c04665_SRR1145...region001	PKSother	Bacterial	SRR11456923	PKSother_5703	Singleton
Bacterial_SRR11470009_c02079_SRR1147...region001	PKSother	Bacterial	SRR11470009	PKSother_5723	Singleton
Bacterial_SRR11470009_c02390_SRR1147...region001	PKSother	Bacterial	SRR11470009	PKSother_5725	Not singleton
Bacterial_SRR14721924_c01287_SRR1472...region001	PKSother	Bacterial	SRR14721924	PKSother_5725	Not singleton
Bacterial_SRR14722095_c02735_SRR1472...region001	PKSother	Bacterial	SRR14722095	PKSother_5725	Not singleton
Bacterial_SRR14766325_c08744_SRR1476...region001	PKSother	Bacterial	SRR14766325	PKSother_5725	Not singleton
Bacterial_SRR16304083_c08826_SRR1630...region001	PKSother	Bacterial	SRR16304083	PKSother_5725	Not singleton
Bacterial_SRR16304086_c04342_SRR1630...region001	PKSother	Bacterial	SRR16304086	PKSother_5725	Not singleton
Bacterial_SRR18643621_c00022_SRR1864...region001	PKSother	Bacterial	SRR18643621	PKSother_5725	Not singleton
Bacterial_SRR19097881_c07391_SRR1909...region001	PKSother	Bacterial	SRR19097881	PKSother_5725	Not singleton
Bacterial_SRR19097885_c13104_SRR1909...region001	PKSother	Bacterial	SRR19097885	PKSother_5725	Not singleton
Bacterial_SRR12240183_c02358_SRR1224...region001	PKSother	Bacterial	SRR12240183	PKSother_5765	Singleton
Bacterial_SRR12240183_c02382_SRR1224...region001	PKSother	Bacterial	SRR12240183	PKSother_5766	Not singleton
Bacterial_SRR19097870_c02646_SRR1909...region001	PKSother	Bacterial	SRR19097870	PKSother_5766	Not singleton
Bacterial_SRR23143839_c07116_SRR2314...region001	PKSother	Bacterial	SRR23143839	PKSother_5766	Not singleton
Bacterial_SRR12240183_c03862_SRR1224...region001	PKSother	Bacterial	SRR12240183	PKSother_5776	Singleton
Bacterial_SRR12518884_c00092_SRR1251...region001	PKSother	Bacterial	SRR12518884	PKSother_5795	Singleton
Bacterial_SRR12518884_c00845_SRR1251...region001	PKSother	Bacterial	SRR12518884	PKSother_5801	Not singleton
Bacterial_SRR14722278_c00821_SRR1472...region001	PKSother	Bacterial	SRR14722278	PKSother_5801	Not singleton
Bacterial_SRR12518904_c00029_SRR1251...region001	PKSother	Bacterial	SRR12518904	PKSother_5807	Singleton
Bacterial_SRR12518904_c00633_SRR1251...region001	PKSother	Bacterial	SRR12518904	PKSother_5824	Singleton
Bacterial_SRR12518904_c01986_SRR1251...region001	PKSother	Bacterial	SRR12518904	PKSother_5835	Singleton
Bacterial_SRR12518904_c03514_SRR1251...region001	PKSother	Bacterial	SRR12518904	PKSother_5841	Singleton
Bacterial_SRR13125477_c00002_SRR1312...region001	PKSother	Bacterial	SRR13125477	PKSother_5845	Singleton
Bacterial_SRR13125477_c00009_SRR1312...region001	PKSother	Bacterial	SRR13125477	PKSother_5848	Singleton
Bacterial_SRR13125477_c00120_SRR1312...region001	PKSother	Bacterial	SRR13125477	PKSother_5859	Singleton
Bacterial_SRR13125477_c00626_SRR1312...region001	PKSother	Bacterial	SRR13125477	PKSother_5871	Singleton
Bacterial_SRR13125477_c01707_SRR1312...region001	PKSother	Bacterial	SRR13125477	PKSother_5878	Singleton
Bacterial_SRR13125498_c00837_SRR1312...region001	PKSother	Bacterial	SRR13125498	PKSother_5904	Singleton
Bacterial_SRR13125498_c00973_SRR1312...region001	PKSother	Bacterial	SRR13125498	PKSother_5907	Singleton
Bacterial_SRR10277319_c00019_SRR1027...region001	PKSother	Bacterial	SRR10277319	PKSother_5909	Not singleton
Bacterial_SRR10277329_c00062_SRR1027...region001	PKSother	Bacterial	SRR10277329	PKSother_5909	Not singleton
Bacterial_SRR11456913_c00837_SRR1145...region001	PKSother	Bacterial	SRR11456913	PKSother_5909	Not singleton
Bacterial_SRR11456913_c04655_SRR1145...region001	PKSother	Bacterial	SRR11456913	PKSother_5909	Not singleton
Bacterial_SRR13125498_c01104_SRR1312...region001	PKSother	Bacterial	SRR13125498	PKSother_5909	Not singleton
Bacterial_SRR14722049_c00391_SRR1472...region001	PKSother	Bacterial	SRR14722049	PKSother_5909	Not singleton
Bacterial_SRR14722083_c00180_SRR1472...region001	PKSother	Bacterial	SRR14722083	PKSother_5909	Not singleton
Bacterial_SRR16304111_c10031_SRR1630...region001	PKSother	Bacterial	SRR16304111	PKSother_5909	Not singleton
Bacterial_SRR19763071_c00028_SRR1976...region001	PKSother	Bacterial	SRR19763071	PKSother_5909	Not singleton
Bacterial_SRR19763081_c00465_SRR1976...region001	PKSother	Bacterial	SRR19763081	PKSother_5909	Not singleton
Bacterial_SRR19763090_c00344_SRR1976...region001	PKSother	Bacterial	SRR19763090	PKSother_5909	Not singleton
Bacterial_SRR23143843_c00639_SRR2314...region001	PKSother	Bacterial	SRR23143843	PKSother_5909	Not singleton
Bacterial_SRR23143843_c04359_SRR2314...region001	PKSother	Bacterial	SRR23143843	PKSother_5909	Not singleton
Bacterial_SRR23143850_c00235_SRR2314...region001	PKSother	Bacterial	SRR23143850	PKSother_5909	Not singleton
Bacterial_SRR13125498_c01552_SRR1312...region001	PKSother	Bacterial	SRR13125498	PKSother_5913	Singleton
Bacterial_SRR13125498_c02175_SRR1312...region001	PKSother	Bacterial	SRR13125498	PKSother_5924	Singleton
Bacterial_SRR13125498_c03806_SRR1312...region001	PKSother	Bacterial	SRR13125498	PKSother_5938	Not singleton
Bacterial_SRR19097878_c00502_SRR1909...region001	PKSother	Bacterial	SRR19097878	PKSother_5938	Not singleton
Bacterial_SRR13126796_c00030_SRR1312...region001	PKSother	Bacterial	SRR13126796	PKSother_5950	Not singleton
Bacterial_SRR14722165_c00221_SRR1472...region001	PKSother	Bacterial	SRR14722165	PKSother_5950	Not singleton
Bacterial_SRR18162807_c00008_SRR1816...region001	PKSother	Bacterial	SRR18162807	PKSother_5950	Not singleton
Bacterial_SRR19763092_c00008_SRR1976...region001	PKSother	Bacterial	SRR19763092	PKSother_5950	Not singleton
Bacterial_SRR13126859_c00527_SRR1312...region001	PKSother	Bacterial	SRR13126859	PKSother_5959	Singleton
Bacterial_SRR13126859_c01842_SRR1312...region001	PKSother	Bacterial	SRR13126859	PKSother_5975	Singleton
Bacterial_SRR10277358_c00758_SRR1027...region001	PKSother	Bacterial	SRR10277358	PKSother_5978	Not singleton
Bacterial_SRR10277361_c00770_SRR1027...region001	PKSother	Bacterial	SRR10277361	PKSother_5978	Not singleton
Bacterial_SRR13126859_c02533_SRR1312...region001	PKSother	Bacterial	SRR13126859	PKSother_5978	Not singleton
Bacterial_SRR13514077_c05891_SRR1351...region001	PKSother	Bacterial	SRR13514077	PKSother_5978	Not singleton
Bacterial_SRR14573779_c03128_SRR1457...region001	PKSother	Bacterial	SRR14573779	PKSother_5978	Not singleton
Bacterial_SRR14721987_c00172_SRR1472...region001	PKSother	Bacterial	SRR14721987	PKSother_5978	Not singleton
Bacterial_SRR14722065_c00902_SRR1472...region001	PKSother	Bacterial	SRR14722065	PKSother_5978	Not singleton
Bacterial_SRR14722163_c02160_SRR1472...region001	PKSother	Bacterial	SRR14722163	PKSother_5978	Not singleton
Bacterial_SRR14722165_c02308_SRR1472...region001	PKSother	Bacterial	SRR14722165	PKSother_5978	Not singleton
Bacterial_SRR16304067_c04394_SRR1630...region001	PKSother	Bacterial	SRR16304067	PKSother_5978	Not singleton
Bacterial_SRR16304088_c06230_SRR1630...region001	PKSother	Bacterial	SRR16304088	PKSother_5978	Not singleton
Bacterial_SRR16304091_c07363_SRR1630...region001	PKSother	Bacterial	SRR16304091	PKSother_5978	Not singleton
Bacterial_SRR16304092_c08490_SRR1630...region001	PKSother	Bacterial	SRR16304092	PKSother_5978	Not singleton
Bacterial_SRR16304096_c20368_SRR1630...region001	PKSother	Bacterial	SRR16304096	PKSother_5978	Not singleton
Bacterial_SRR16304097_c16521_SRR1630...region001	PKSother	Bacterial	SRR16304097	PKSother_5978	Not singleton
Bacterial_SRR16304113_c07170_SRR1630...region001	PKSother	Bacterial	SRR16304113	PKSother_5978	Not singleton
Bacterial_SRR19097873_c44575_SRR1909...region001	PKSother	Bacterial	SRR19097873	PKSother_5978	Not singleton
Bacterial_SRR19097885_c03698_SRR1909...region001	PKSother	Bacterial	SRR19097885	PKSother_5978	Not singleton
Bacterial_SRR19097890_c14131_SRR1909...region001	PKSother	Bacterial	SRR19097890	PKSother_5978	Not singleton
Bacterial_SRR19763055_c04508_SRR1976...region001	PKSother	Bacterial	SRR19763055	PKSother_5978	Not singleton
Bacterial_SRR23143836_c05294_SRR2314...region001	PKSother	Bacterial	SRR23143836	PKSother_5978	Not singleton
Bacterial_SRR12240183_c00096_SRR1224...region001	PKSother	Bacterial	SRR12240183	PKSother_5997	Not singleton
Bacterial_SRR13514075_c00088_SRR1351...region001	PKSother	Bacterial	SRR13514075	PKSother_5997	Not singleton
Bacterial_SRR13514075_c00287_SRR1351...region001	PKSother	Bacterial	SRR13514075	PKSother_6003	Singleton
Bacterial_SRR13514075_c00728_SRR1351...region001	PKSother	Bacterial	SRR13514075	PKSother_6014	Not singleton
Bacterial_SRR19097878_c02494_SRR1909...region001	PKSother	Bacterial	SRR19097878	PKSother_6014	Not singleton
Bacterial_SRR5808930_c00001_SRR5808...region001	PKSother	Bacterial	SRR5808930	PKSother_6014	Not singleton
Bacterial_SRR13514075_c00751_SRR1351...region001	PKSother	Bacterial	SRR13514075	PKSother_6015	Not singleton
Bacterial_SRR14573780_c00558_SRR1457...region001	PKSother	Bacterial	SRR14573780	PKSother_6015	Not singleton
Bacterial_SRR14573781_c00631_SRR1457...region001	PKSother	Bacterial	SRR14573781	PKSother_6015	Not singleton
Bacterial_SRR14721980_c00195_SRR1472...region001	PKSother	Bacterial	SRR14721980	PKSother_6015	Not singleton
Bacterial_SRR18162820_c01131_SRR1816...region001	PKSother	Bacterial	SRR18162820	PKSother_6015	Not singleton
Bacterial_SRR13514076_c00560_SRR1351...region001	PKSother	Bacterial	SRR13514076	PKSother_6080	Not singleton
Bacterial_SRR13514081_c00215_SRR1351...region001	PKSother	Bacterial	SRR13514081	PKSother_6080	Not singleton
Bacterial_SRR13514076_c00920_SRR1351...region001	PKSother	Bacterial	SRR13514076	PKSother_6087	Singleton
Bacterial_SRR13514076_c01737_SRR1351...region001	PKSother	Bacterial	SRR13514076	PKSother_6096	Singleton
Bacterial_SRR13514076_c01740_SRR1351...region001	PKSother	Bacterial	SRR13514076	PKSother_6097	Singleton
Bacterial_SAMEA3646771_c03738_SAMEA36...region001	PKSother	Bacterial	SAMEA3646771	PKSother_6104	Not singleton
Bacterial_SRR13514076_c02292_SRR1351...region001	PKSother	Bacterial	SRR13514076	PKSother_6104	Not singleton
Bacterial_SRR13514078_c00105_SRR1351...region001	PKSother	Bacterial	SRR13514078	PKSother_6104	Not singleton
Bacterial_SRR13514081_c00538_SRR1351...region001	PKSother	Bacterial	SRR13514081	PKSother_6104	Not singleton
Bacterial_SRR14722050_c00295_SRR1472...region001	PKSother	Bacterial	SRR14722050	PKSother_6104	Not singleton
Bacterial_SRR16304098_c01208_SRR1630...region001	PKSother	Bacterial	SRR16304098	PKSother_6104	Not singleton
Bacterial_SRR16304115_c00485_SRR1630...region001	PKSother	Bacterial	SRR16304115	PKSother_6104	Not singleton
Bacterial_SRR19097884_c02900_SRR1909...region001	PKSother	Bacterial	SRR19097884	PKSother_6104	Not singleton
Bacterial_SRR19763063_c00641_SRR1976...region001	PKSother	Bacterial	SRR19763063	PKSother_6104	Not singleton
Bacterial_SRR13514076_c03708_SRR1351...region001	PKSother	Bacterial	SRR13514076	PKSother_6113	Singleton
Bacterial_SRR13514076_c04625_SRR1351...region001	PKSother	Bacterial	SRR13514076	PKSother_6117	Singleton
Bacterial_SRR13514077_c00007_SRR1351...region001	PKSother	Bacterial	SRR13514077	PKSother_6127	Singleton
Bacterial_SRR13514077_c00025_SRR1351...region001	PKSother	Bacterial	SRR13514077	PKSother_6128	Singleton
Bacterial_SRR10277340_c00203_SRR1027...region001	PKSother	Bacterial	SRR10277340	PKSother_6131	Not singleton
Bacterial_SRR13125477_c00164_SRR1312...region001	PKSother	Bacterial	SRR13125477	PKSother_6131	Not singleton
Bacterial_SRR13514077_c00055_SRR1351...region001	PKSother	Bacterial	SRR13514077	PKSother_6131	Not singleton
Bacterial_SRR13514078_c00094_SRR1351...region001	PKSother	Bacterial	SRR13514078	PKSother_6131	Not singleton
Bacterial_SRR14722095_c00167_SRR1472...region001	PKSother	Bacterial	SRR14722095	PKSother_6131	Not singleton
Bacterial_SRR16304106_c00152_SRR1630...region001	PKSother	Bacterial	SRR16304106	PKSother_6131	Not singleton
Bacterial_SRR13514077_c00142_SRR1351...region001	PKSother	Bacterial	SRR13514077	PKSother_6135	Singleton
Bacterial_SRR10277318_c03325_SRR1027...region001	PKSother	Bacterial	SRR10277318	PKSother_6137	Not singleton
Bacterial_SRR10277343_c00658_SRR1027...region001	PKSother	Bacterial	SRR10277343	PKSother_6137	Not singleton
Bacterial_SRR10277345_c00078_SRR1027...region001	PKSother	Bacterial	SRR10277345	PKSother_6137	Not singleton
Bacterial_SRR13514076_c01409_SRR1351...region001	PKSother	Bacterial	SRR13514076	PKSother_6137	Not singleton
Bacterial_SRR13514076_c01483_SRR1351...region001	PKSother	Bacterial	SRR13514076	PKSother_6137	Not singleton
Bacterial_SRR13514077_c00202_SRR1351...region001	PKSother	Bacterial	SRR13514077	PKSother_6137	Not singleton
Bacterial_SRR13514078_c00436_SRR1351...region001	PKSother	Bacterial	SRR13514078	PKSother_6137	Not singleton
Bacterial_SRR13514078_c00549_SRR1351...region001	PKSother	Bacterial	SRR13514078	PKSother_6137	Not singleton
Bacterial_SRR13514081_c01094_SRR1351...region001	PKSother	Bacterial	SRR13514081	PKSother_6137	Not singleton
Bacterial_SRR14722066_c00333_SRR1472...region001	PKSother	Bacterial	SRR14722066	PKSother_6137	Not singleton
Bacterial_SRR14722090_c00414_SRR1472...region001	PKSother	Bacterial	SRR14722090	PKSother_6137	Not singleton
Bacterial_SRR18643608_c00032_SRR1864...region001	PKSother	Bacterial	SRR18643608	PKSother_6137	Not singleton
Bacterial_SRR18643626_c00140_SRR1864...region001	PKSother	Bacterial	SRR18643626	PKSother_6137	Not singleton
Bacterial_SRR19097869_c00852_SRR1909...region001	PKSother	Bacterial	SRR19097869	PKSother_6137	Not singleton
Bacterial_SRR19097869_c05692_SRR1909...region001	PKSother	Bacterial	SRR19097869	PKSother_6137	Not singleton
Bacterial_SRR19097879_c02526_SRR1909...region001	PKSother	Bacterial	SRR19097879	PKSother_6137	Not singleton
BGC0000226	PKSother	Reference	Reference	PKSother_6144	Not singleton
Bacterial_SRR13514077_c00687_SRR1351...region001	PKSother	Bacterial	SRR13514077	PKSother_6144	Not singleton
Bacterial_SRR13514077_c02467_SRR1351...region001	PKSother	Bacterial	SRR13514077	PKSother_6161	Singleton
Bacterial_SAMEA3646771_c03231_SAMEA36...region001	PKSother	Bacterial	SAMEA3646771	PKSother_6171	Not singleton
Bacterial_SRR13514077_c03583_SRR1351...region001	PKSother	Bacterial	SRR13514077	PKSother_6171	Not singleton
Bacterial_SRR14573781_c01065_SRR1457...region001	PKSother	Bacterial	SRR14573781	PKSother_6171	Not singleton
Bacterial_SRR19097893_c01424_SRR1909...region001	PKSother	Bacterial	SRR19097893	PKSother_6171	Not singleton
Bacterial_SRR13514077_c06227_SRR1351...region001	PKSother	Bacterial	SRR13514077	PKSother_6186	Singleton
Bacterial_SRR13514077_c06901_SRR1351...region001	PKSother	Bacterial	SRR13514077	PKSother_6192	Not singleton
Bacterial_SRR13514080_c06018_SRR1351...region001	PKSother	Bacterial	SRR13514080	PKSother_6192	Not singleton
Bacterial_SRR13514077_c07681_SRR1351...region001	PKSother	Bacterial	SRR13514077	PKSother_6196	Singleton
Bacterial_SRR13514077_c07800_SRR1351...region001	PKSother	Bacterial	SRR13514077	PKSother_6197	Singleton
Bacterial_SRR13514078_c00041_SRR1351...region001	PKSother	Bacterial	SRR13514078	PKSother_6207	Singleton
Bacterial_SRR13514078_c03029_SRR1351...region001	PKSother	Bacterial	SRR13514078	PKSother_6242	Singleton
Bacterial_SRR13514076_c00987_SRR1351...region001	PKSother	Bacterial	SRR13514076	PKSother_6254	Not singleton
Bacterial_SRR13514078_c00318_SRR1351...region001	PKSother	Bacterial	SRR13514078	PKSother_6254	Not singleton
Bacterial_SRR13514080_c00057_SRR1351...region001	PKSother	Bacterial	SRR13514080	PKSother_6254	Not singleton
Bacterial_SRR14722098_c01293_SRR1472...region001	PKSother	Bacterial	SRR14722098	PKSother_6254	Not singleton
Bacterial_SRR19097869_c04562_SRR1909...region001	PKSother	Bacterial	SRR19097869	PKSother_6254	Not singleton
Bacterial_SRR13514080_c00099_SRR1351...region001	PKSother	Bacterial	SRR13514080	PKSother_6259	Singleton
Bacterial_SRR11456915_c04251_SRR1145...region001	PKSother	Bacterial	SRR11456915	PKSother_6269	Not singleton
Bacterial_SRR13514080_c00558_SRR1351...region001	PKSother	Bacterial	SRR13514080	PKSother_6269	Not singleton
Bacterial_SRR13514083_c01142_SRR1351...region001	PKSother	Bacterial	SRR13514083	PKSother_6269	Not singleton
Bacterial_SRR16304100_c04860_SRR1630...region001	PKSother	Bacterial	SRR16304100	PKSother_6269	Not singleton
Bacterial_SRR19097866_c03988_SRR1909...region001	PKSother	Bacterial	SRR19097866	PKSother_6269	Not singleton
Bacterial_SRR19763049_c00313_SRR1976...region001	PKSother	Bacterial	SRR19763049	PKSother_6269	Not singleton
Bacterial_SRR19763068_c00046_SRR1976...region001	PKSother	Bacterial	SRR19763068	PKSother_6269	Not singleton
Bacterial_SRR19763081_c00219_SRR1976...region001	PKSother	Bacterial	SRR19763081	PKSother_6269	Not singleton
Bacterial_SRR19763089_c00982_SRR1976...region001	PKSother	Bacterial	SRR19763089	PKSother_6269	Not singleton
Bacterial_SRR23143830_c00004_SRR2314...region001	PKSother	Bacterial	SRR23143830	PKSother_6269	Not singleton
Bacterial_SRR13514080_c01876_SRR1351...region001	PKSother	Bacterial	SRR13514080	PKSother_6282	Singleton
Bacterial_SRR10277318_c00028_SRR1027...region001	PKSother	Bacterial	SRR10277318	PKSother_6285	Not singleton
Bacterial_SRR13514080_c02289_SRR1351...region001	PKSother	Bacterial	SRR13514080	PKSother_6285	Not singleton
Bacterial_SRR13514080_c04946_SRR1351...region001	PKSother	Bacterial	SRR13514080	PKSother_6299	Singleton
Bacterial_SRR13514080_c06356_SRR1351...region001	PKSother	Bacterial	SRR13514080	PKSother_6305	Singleton
Bacterial_SRR13514081_c00097_SRR1351...region001	PKSother	Bacterial	SRR13514081	PKSother_6320	Singleton
Bacterial_SRR13514081_c00225_SRR1351...region001	PKSother	Bacterial	SRR13514081	PKSother_6325	Singleton
Bacterial_SRR13514076_c00011_SRR1351...region001	PKSother	Bacterial	SRR13514076	PKSother_6331	Not singleton
Bacterial_SRR13514078_c00006_SRR1351...region001	PKSother	Bacterial	SRR13514078	PKSother_6331	Not singleton
Bacterial_SRR13514081_c00476_SRR1351...region001	PKSother	Bacterial	SRR13514081	PKSother_6331	Not singleton
Bacterial_SRR13514081_c00601_SRR1351...region001	PKSother	Bacterial	SRR13514081	PKSother_6335	Singleton
Bacterial_SRR13514076_c00090_SRR1351...region001	PKSother	Bacterial	SRR13514076	PKSother_6388	Not singleton
Bacterial_SRR13514083_c00089_SRR1351...region001	PKSother	Bacterial	SRR13514083	PKSother_6388	Not singleton
Bacterial_SRR13514085_c00071_SRR1351...region001	PKSother	Bacterial	SRR13514085	PKSother_6388	Not singleton
Bacterial_SRR14573780_c00516_SRR1457...region001	PKSother	Bacterial	SRR14573780	PKSother_6388	Not singleton
Bacterial_SRR14722095_c00128_SRR1472...region001	PKSother	Bacterial	SRR14722095	PKSother_6388	Not singleton
Bacterial_SRR16304077_c00295_SRR1630...region001	PKSother	Bacterial	SRR16304077	PKSother_6388	Not singleton
Bacterial_SRR16304090_c00056_SRR1630...region001	PKSother	Bacterial	SRR16304090	PKSother_6388	Not singleton
Bacterial_SRR19763056_c00301_SRR1976...region001	PKSother	Bacterial	SRR19763056	PKSother_6388	Not singleton
Bacterial_SRR5947240_c00193_SRR5947...region001	PKSother	Bacterial	SRR5947240	PKSother_6388	Not singleton
Bacterial_SRR13125477_c00132_SRR1312...region001	PKSother	Bacterial	SRR13125477	PKSother_6395	Not singleton
Bacterial_SRR13514075_c00932_SRR1351...region001	PKSother	Bacterial	SRR13514075	PKSother_6395	Not singleton
Bacterial_SRR13514083_c00462_SRR1351...region001	PKSother	Bacterial	SRR13514083	PKSother_6395	Not singleton
Bacterial_SRR14573780_c01053_SRR1457...region001	PKSother	Bacterial	SRR14573780	PKSother_6395	Not singleton
Bacterial_SRR14722095_c00690_SRR1472...region001	PKSother	Bacterial	SRR14722095	PKSother_6395	Not singleton
Bacterial_SRR16304107_c02052_SRR1630...region001	PKSother	Bacterial	SRR16304107	PKSother_6395	Not singleton
Bacterial_SRR19097893_c00440_SRR1909...region001	PKSother	Bacterial	SRR19097893	PKSother_6395	Not singleton
Bacterial_SRR13514083_c00588_SRR1351...region001	PKSother	Bacterial	SRR13514083	PKSother_6400	Singleton
Bacterial_SRR13514083_c03165_SRR1351...region001	PKSother	Bacterial	SRR13514083	PKSother_6415	Singleton
Bacterial_SRR13514083_c03603_SRR1351...region001	PKSother	Bacterial	SRR13514083	PKSother_6416	Singleton
Bacterial_SRR13514084_c00218_SRR1351...region001	PKSother	Bacterial	SRR13514084	PKSother_6446	Singleton
Bacterial_SRR13514084_c00752_SRR1351...region001	PKSother	Bacterial	SRR13514084	PKSother_6454	Singleton
Bacterial_SRR13514084_c02206_SRR1351...region001	PKSother	Bacterial	SRR13514084	PKSother_6465	Singleton
Bacterial_SRR13514085_c00012_SRR1351...region001	PKSother	Bacterial	SRR13514085	PKSother_6473	Singleton
Bacterial_SRR13514085_c00263_SRR1351...region001	PKSother	Bacterial	SRR13514085	PKSother_6482	Singleton
Bacterial_SRR13514085_c00381_SRR1351...region001	PKSother	Bacterial	SRR13514085	PKSother_6484	Singleton
Bacterial_SAMEA3646771_c00397_SAMEA36...region001	PKSother	Bacterial	SAMEA3646771	PKSother_6489	Not singleton
Bacterial_SRR13514085_c00509_SRR1351...region001	PKSother	Bacterial	SRR13514085	PKSother_6489	Not singleton
Bacterial_SRR13514085_c00817_SRR1351...region001	PKSother	Bacterial	SRR13514085	PKSother_6496	Singleton
Bacterial_SRR13514085_c00902_SRR1351...region001	PKSother	Bacterial	SRR13514085	PKSother_6500	Singleton
Bacterial_SRR13514085_c00939_SRR1351...region001	PKSother	Bacterial	SRR13514085	PKSother_6502	Singleton
Bacterial_SRR13514076_c01163_SRR1351...region001	PKSother	Bacterial	SRR13514076	PKSother_6510	Not singleton
Bacterial_SRR13514085_c01511_SRR1351...region001	PKSother	Bacterial	SRR13514085	PKSother_6510	Not singleton
Bacterial_SRR13514085_c01676_SRR1351...region001	PKSother	Bacterial	SRR13514085	PKSother_6510	Not singleton
Bacterial_SRR13514085_c01750_SRR1351...region001	PKSother	Bacterial	SRR13514085	PKSother_6511	Singleton
Bacterial_SRR13514085_c05078_SRR1351...region001	PKSother	Bacterial	SRR13514085	PKSother_6531	Singleton
Bacterial_SRR13514085_c08394_SRR1351...region001	PKSother	Bacterial	SRR13514085	PKSother_6556	Singleton
Bacterial_SRR13514085_c09079_SRR1351...region001	PKSother	Bacterial	SRR13514085	PKSother_6566	Singleton
Bacterial_SRR13685122_c00353_SRR1368...region001	PKSother	Bacterial	SRR13685122	PKSother_6576	Singleton
Bacterial_SRR13685122_c01494_SRR1368...region001	PKSother	Bacterial	SRR13685122	PKSother_6592	Singleton
Bacterial_SRR13685122_c03843_SRR1368...region001	PKSother	Bacterial	SRR13685122	PKSother_6605	Singleton
Bacterial_SRR13685124_c00108_SRR1368...region001	PKSother	Bacterial	SRR13685124	PKSother_6618	Singleton
Bacterial_SRR13685124_c00470_SRR1368...region001	PKSother	Bacterial	SRR13685124	PKSother_6620	Singleton
Bacterial_SRR13685128_c00070_SRR1368...region001	PKSother	Bacterial	SRR13685128	PKSother_6624	Not singleton
Bacterial_SRR14721956_c00157_SRR1472...region001	PKSother	Bacterial	SRR14721956	PKSother_6624	Not singleton
Bacterial_SRR13685131_c00009_SRR1368...region001	PKSother	Bacterial	SRR13685131	PKSother_6632	Singleton
Bacterial_SRR13685145_c01178_SRR1368...region001	PKSother	Bacterial	SRR13685145	PKSother_6660	Not singleton
Bacterial_SRR14722081_c01176_SRR1472...region001	PKSother	Bacterial	SRR14722081	PKSother_6660	Not singleton
Bacterial_SRR13685145_c01360_SRR1368...region001	PKSother	Bacterial	SRR13685145	PKSother_6662	Not singleton
Bacterial_SRR14722081_c01411_SRR1472...region001	PKSother	Bacterial	SRR14722081	PKSother_6662	Not singleton
Bacterial_SRR13685147_c00194_SRR1368...region001	PKSother	Bacterial	SRR13685147	PKSother_6682	Not singleton
Bacterial_SRR14722115_c00191_SRR1472...region001	PKSother	Bacterial	SRR14722115	PKSother_6682	Not singleton
Bacterial_SRR13685147_c00335_SRR1368...region001	PKSother	Bacterial	SRR13685147	PKSother_6688	Not singleton
Bacterial_SRR14722115_c00337_SRR1472...region001	PKSother	Bacterial	SRR14722115	PKSother_6688	Not singleton
Bacterial_SRR13685147_c01099_SRR1368...region001	PKSother	Bacterial	SRR13685147	PKSother_6697	Not singleton
Bacterial_SRR14722115_c01105_SRR1472...region001	PKSother	Bacterial	SRR14722115	PKSother_6697	Not singleton
Bacterial_SRR13685147_c01704_SRR1368...region001	PKSother	Bacterial	SRR13685147	PKSother_6701	Not singleton
Bacterial_SRR14722115_c01705_SRR1472...region001	PKSother	Bacterial	SRR14722115	PKSother_6701	Not singleton
Bacterial_SRR13685148_c00611_SRR1368...region001	PKSother	Bacterial	SRR13685148	PKSother_6714	Not singleton
Bacterial_SRR14722116_c00610_SRR1472...region001	PKSother	Bacterial	SRR14722116	PKSother_6714	Not singleton
Bacterial_SRR13685150_c00173_SRR1368...region001	PKSother	Bacterial	SRR13685150	PKSother_6752	Not singleton
Bacterial_SRR14722136_c00174_SRR1472...region001	PKSother	Bacterial	SRR14722136	PKSother_6752	Not singleton
Bacterial_SRR13685150_c00432_SRR1368...region001	PKSother	Bacterial	SRR13685150	PKSother_6757	Singleton
Bacterial_SRR13685151_c01901_SRR1368...region001	PKSother	Bacterial	SRR13685151	PKSother_6796	Singleton
Bacterial_SRR13685154_c00203_SRR1368...region001	PKSother	Bacterial	SRR13685154	PKSother_6803	Singleton
Bacterial_SRR13685156_c00007_SRR1368...region001	PKSother	Bacterial	SRR13685156	PKSother_6808	Not singleton
Bacterial_SRR14722230_c00002_SRR1472...region001	PKSother	Bacterial	SRR14722230	PKSother_6808	Not singleton
Bacterial_SRR13685156_c00058_SRR1368...region001	PKSother	Bacterial	SRR13685156	PKSother_6824	Not singleton
Bacterial_SRR14722230_c00219_SRR1472...region001	PKSother	Bacterial	SRR14722230	PKSother_6824	Not singleton
Bacterial_SRR13685156_c00064_SRR1368...region001	PKSother	Bacterial	SRR13685156	PKSother_6825	Not singleton
Bacterial_SRR14722230_c00013_SRR1472...region001	PKSother	Bacterial	SRR14722230	PKSother_6825	Not singleton
Bacterial_SRR13685156_c00072_SRR1368...region001	PKSother	Bacterial	SRR13685156	PKSother_6826	Not singleton
Bacterial_SRR14722230_c00071_SRR1472...region001	PKSother	Bacterial	SRR14722230	PKSother_6826	Not singleton
Bacterial_SRR13685156_c00109_SRR1368...region001	PKSother	Bacterial	SRR13685156	PKSother_6829	Singleton
Bacterial_SRR13685156_c00541_SRR1368...region001	PKSother	Bacterial	SRR13685156	PKSother_6852	Singleton
Bacterial_SRR13685156_c02571_SRR1368...region001	PKSother	Bacterial	SRR13685156	PKSother_6876	Singleton
Bacterial_SRR13685160_c02693_SRR1368...region001	PKSother	Bacterial	SRR13685160	PKSother_6916	Not singleton
Bacterial_SRR14722233_c02675_SRR1472...region001	PKSother	Bacterial	SRR14722233	PKSother_6916	Not singleton
Bacterial_SRR13685165_c00084_SRR1368...region001	PKSother	Bacterial	SRR13685165	PKSother_6930	Not singleton
Bacterial_SRR14721951_c00015_SRR1472...region001	PKSother	Bacterial	SRR14721951	PKSother_6930	Not singleton
Bacterial_SRR13685165_c00507_SRR1368...region001	PKSother	Bacterial	SRR13685165	PKSother_6937	Singleton
Bacterial_SRR13685166_c01450_SRR1368...region001	PKSother	Bacterial	SRR13685166	PKSother_6953	Singleton
Bacterial_ERR5059418_c00037_ERR5059...region001	PKSother	Bacterial	ERR5059418	PKSother_6975	Not singleton
Bacterial_SRR13685168_c00283_SRR1368...region001	PKSother	Bacterial	SRR13685168	PKSother_6975	Not singleton
Bacterial_SRR14721996_c00284_SRR1472...region001	PKSother	Bacterial	SRR14721996	PKSother_6975	Not singleton
Bacterial_SRR16304074_c00003_SRR1630...region001	PKSother	Bacterial	SRR16304074	PKSother_6975	Not singleton
Bacterial_SRR16304078_c01030_SRR1630...region001	PKSother	Bacterial	SRR16304078	PKSother_6975	Not singleton
Bacterial_SRR16304079_c00199_SRR1630...region001	PKSother	Bacterial	SRR16304079	PKSother_6975	Not singleton
Bacterial_SRR16304083_c00608_SRR1630...region001	PKSother	Bacterial	SRR16304083	PKSother_6975	Not singleton
Bacterial_SRR16304087_c00800_SRR1630...region001	PKSother	Bacterial	SRR16304087	PKSother_6975	Not singleton
Bacterial_SRR16304088_c00715_SRR1630...region001	PKSother	Bacterial	SRR16304088	PKSother_6975	Not singleton
Bacterial_SRR16304094_c11440_SRR1630...region001	PKSother	Bacterial	SRR16304094	PKSother_6975	Not singleton
Bacterial_SRR16304095_c13967_SRR1630...region001	PKSother	Bacterial	SRR16304095	PKSother_6975	Not singleton
Bacterial_SRR16304097_c00018_SRR1630...region001	PKSother	Bacterial	SRR16304097	PKSother_6975	Not singleton
Bacterial_SRR16304103_c00001_SRR1630...region001	PKSother	Bacterial	SRR16304103	PKSother_6975	Not singleton
Bacterial_SRR16304113_c01060_SRR1630...region001	PKSother	Bacterial	SRR16304113	PKSother_6975	Not singleton
Bacterial_SRR13685168_c01704_SRR1368...region001	PKSother	Bacterial	SRR13685168	PKSother_6992	Not singleton
Bacterial_SRR14721996_c01705_SRR1472...region001	PKSother	Bacterial	SRR14721996	PKSother_6992	Not singleton
Bacterial_SRR13685172_c00054_SRR1368...region001	PKSother	Bacterial	SRR13685172	PKSother_7005	Singleton
Bacterial_SRR13685176_c00052_SRR1368...region001	PKSother	Bacterial	SRR13685176	PKSother_7020	Not singleton
Bacterial_SRR14722316_c00052_SRR1472...region001	PKSother	Bacterial	SRR14722316	PKSother_7020	Not singleton
Bacterial_SRR13685177_c00276_SRR1368...region001	PKSother	Bacterial	SRR13685177	PKSother_7025	Singleton
Bacterial_SRR13685177_c00444_SRR1368...region001	PKSother	Bacterial	SRR13685177	PKSother_7028	Singleton
Bacterial_SRR13685179_c00133_SRR1368...region001	PKSother	Bacterial	SRR13685179	PKSother_7056	Not singleton
Bacterial_SRR14722329_c00139_SRR1472...region001	PKSother	Bacterial	SRR14722329	PKSother_7056	Not singleton
Bacterial_SRR14561385_c00001_SRR1456...region001	PKSother	Bacterial	SRR14561385	PKSother_7060	Singleton
Bacterial_SRR14561385_c00001_SRR1456...region005	PKSother	Bacterial	SRR14561385	PKSother_7064	Singleton
Bacterial_SRR11456914_c00058_SRR1145...region001	PKSother	Bacterial	SRR11456914	PKSother_7071	Not singleton
Bacterial_SRR11456915_c00039_SRR1145...region001	PKSother	Bacterial	SRR11456915	PKSother_7071	Not singleton
Bacterial_SRR14561385_c00032_SRR1456...region001	PKSother	Bacterial	SRR14561385	PKSother_7071	Not singleton
Bacterial_SRR14722149_c00544_SRR1472...region001	PKSother	Bacterial	SRR14722149	PKSother_7071	Not singleton
Bacterial_SRR14561385_c00999_SRR1456...region001	PKSother	Bacterial	SRR14561385	PKSother_7087	Singleton
Bacterial_SAMEA3646771_c00133_SAMEA36...region001	PKSother	Bacterial	SAMEA3646771	PKSother_7111	Not singleton
Bacterial_SRR14573778_c00272_SRR1457...region001	PKSother	Bacterial	SRR14573778	PKSother_7111	Not singleton
Bacterial_SRR14573780_c00029_SRR1457...region001	PKSother	Bacterial	SRR14573780	PKSother_7111	Not singleton
Bacterial_SRR14573781_c00060_SRR1457...region001	PKSother	Bacterial	SRR14573781	PKSother_7111	Not singleton
Bacterial_SRR14573778_c00845_SRR1457...region001	PKSother	Bacterial	SRR14573778	PKSother_7122	Singleton
Bacterial_SRR14573778_c01445_SRR1457...region001	PKSother	Bacterial	SRR14573778	PKSother_7128	Singleton
Bacterial_SRR14573778_c02658_SRR1457...region001	PKSother	Bacterial	SRR14573778	PKSother_7140	Singleton
Bacterial_SRR14573779_c00050_SRR1457...region001	PKSother	Bacterial	SRR14573779	PKSother_7152	Singleton
Bacterial_SAMEA3646771_c00089_SAMEA36...region001	PKSother	Bacterial	SAMEA3646771	PKSother_7158	Not singleton
Bacterial_SRR14573779_c00162_SRR1457...region001	PKSother	Bacterial	SRR14573779	PKSother_7158	Not singleton
Bacterial_SRR14573781_c00288_SRR1457...region001	PKSother	Bacterial	SRR14573781	PKSother_7158	Not singleton
Bacterial_SRR14573779_c00393_SRR1457...region001	PKSother	Bacterial	SRR14573779	PKSother_7168	Not singleton
Bacterial_SRR18643613_c00041_SRR1864...region001	PKSother	Bacterial	SRR18643613	PKSother_7168	Not singleton
Bacterial_SRR14573779_c03236_SRR1457...region001	PKSother	Bacterial	SRR14573779	PKSother_7187	Singleton
Bacterial_SRR14573779_c03649_SRR1457...region001	PKSother	Bacterial	SRR14573779	PKSother_7189	Singleton
Bacterial_SRR13514083_c00480_SRR1351...region001	PKSother	Bacterial	SRR13514083	PKSother_7197	Not singleton
Bacterial_SRR14573778_c00160_SRR1457...region001	PKSother	Bacterial	SRR14573778	PKSother_7197	Not singleton
Bacterial_SRR14573780_c00080_SRR1457...region001	PKSother	Bacterial	SRR14573780	PKSother_7197	Not singleton
Bacterial_SRR14573780_c03159_SRR1457...region001	PKSother	Bacterial	SRR14573780	PKSother_7239	Singleton
Bacterial_SRR14573780_c03187_SRR1457...region001	PKSother	Bacterial	SRR14573780	PKSother_7240	Singleton
Bacterial_SRR14573780_c03583_SRR1457...region001	PKSother	Bacterial	SRR14573780	PKSother_7241	Singleton
Bacterial_SRR14573781_c00447_SRR1457...region001	PKSother	Bacterial	SRR14573781	PKSother_7274	Singleton
Bacterial_SRR14573781_c00610_SRR1457...region001	PKSother	Bacterial	SRR14573781	PKSother_7278	Singleton
Bacterial_SRR14573781_c02214_SRR1457...region001	PKSother	Bacterial	SRR14573781	PKSother_7296	Singleton
Bacterial_SRR14573781_c04043_SRR1457...region001	PKSother	Bacterial	SRR14573781	PKSother_7308	Singleton
Bacterial_SRR14721929_c00190_SRR1472...region001	PKSother	Bacterial	SRR14721929	PKSother_7344	Singleton
Bacterial_SRR14721929_c00262_SRR1472...region001	PKSother	Bacterial	SRR14721929	PKSother_7345	Singleton
Bacterial_SRR14721936_c00065_SRR1472...region001	PKSother	Bacterial	SRR14721936	PKSother_7391	Singleton
Bacterial_SRR14721938_c00721_SRR1472...region001	PKSother	Bacterial	SRR14721938	PKSother_7443	Singleton
Bacterial_SRR14721938_c00760_SRR1472...region001	PKSother	Bacterial	SRR14721938	PKSother_7444	Singleton
Bacterial_SRR14721950_c01702_SRR1472...region001	PKSother	Bacterial	SRR14721950	PKSother_7518	Singleton
Bacterial_ERR4179389_c00064_ERR4179...region001	PKSother	Bacterial	ERR4179389	PKSother_7541	Not singleton
Bacterial_SRR14721952_c00019_SRR1472...region001	PKSother	Bacterial	SRR14721952	PKSother_7541	Not singleton
Bacterial_SRR14722071_c00265_SRR1472...region001	PKSother	Bacterial	SRR14722071	PKSother_7541	Not singleton
Bacterial_SRR16304097_c00179_SRR1630...region001	PKSother	Bacterial	SRR16304097	PKSother_7541	Not singleton
Bacterial_SRR16304111_c00013_SRR1630...region001	PKSother	Bacterial	SRR16304111	PKSother_7541	Not singleton
Bacterial_SRR18162816_c00140_SRR1816...region001	PKSother	Bacterial	SRR18162816	PKSother_7541	Not singleton
Bacterial_SRR18162832_c00005_SRR1816...region001	PKSother	Bacterial	SRR18162832	PKSother_7541	Not singleton
Bacterial_SRR5947237_c00067_SRR5947...region001	PKSother	Bacterial	SRR5947237	PKSother_7541	Not singleton
Bacterial_SRR13685131_c00226_SRR1368...region001	PKSother	Bacterial	SRR13685131	PKSother_7545	Not singleton
Bacterial_SRR14721952_c00398_SRR1472...region001	PKSother	Bacterial	SRR14721952	PKSother_7545	Not singleton
Bacterial_SRR14722140_c00835_SRR1472...region001	PKSother	Bacterial	SRR14722140	PKSother_7545	Not singleton
Bacterial_SRR16304091_c09364_SRR1630...region001	PKSother	Bacterial	SRR16304091	PKSother_7545	Not singleton
Bacterial_SRR16304101_c14713_SRR1630...region001	PKSother	Bacterial	SRR16304101	PKSother_7545	Not singleton
Bacterial_SRR18162813_c00937_SRR1816...region001	PKSother	Bacterial	SRR18162813	PKSother_7545	Not singleton
Bacterial_SRR18162825_c03140_SRR1816...region001	PKSother	Bacterial	SRR18162825	PKSother_7545	Not singleton
Bacterial_SRR19097879_c00047_SRR1909...region001	PKSother	Bacterial	SRR19097879	PKSother_7545	Not singleton
Bacterial_SRR14721953_c00028_SRR1472...region001	PKSother	Bacterial	SRR14721953	PKSother_7551	Singleton
Bacterial_SRR14721953_c00141_SRR1472...region001	PKSother	Bacterial	SRR14721953	PKSother_7563	Singleton
Bacterial_SRR14721954_c00011_SRR1472...region001	PKSother	Bacterial	SRR14721954	PKSother_7580	Singleton
Bacterial_SRR14721954_c00049_SRR1472...region001	PKSother	Bacterial	SRR14721954	PKSother_7587	Singleton
Bacterial_SRR14721954_c00091_SRR1472...region001	PKSother	Bacterial	SRR14721954	PKSother_7592	Singleton
Bacterial_SRR14721954_c00299_SRR1472...region001	PKSother	Bacterial	SRR14721954	PKSother_7597	Singleton
Bacterial_SRR14721954_c00341_SRR1472...region001	PKSother	Bacterial	SRR14721954	PKSother_7598	Singleton
Bacterial_SRR14721954_c00369_SRR1472...region001	PKSother	Bacterial	SRR14721954	PKSother_7599	Singleton
Bacterial_SRR14721954_c01978_SRR1472...region001	PKSother	Bacterial	SRR14721954	PKSother_7622	Singleton
Bacterial_SRR14721955_c00910_SRR1472...region001	PKSother	Bacterial	SRR14721955	PKSother_7632	Singleton
Bacterial_SRR14721955_c01211_SRR1472...region001	PKSother	Bacterial	SRR14721955	PKSother_7635	Not singleton
Bacterial_SRR14721955_c01372_SRR1472...region001	PKSother	Bacterial	SRR14721955	PKSother_7635	Not singleton
Bacterial_SRR14721955_c01213_SRR1472...region001	PKSother	Bacterial	SRR14721955	PKSother_7636	Not singleton
Bacterial_SRR16304094_c12433_SRR1630...region001	PKSother	Bacterial	SRR16304094	PKSother_7636	Not singleton
Bacterial_SRR14721957_c00025_SRR1472...region001	PKSother	Bacterial	SRR14721957	PKSother_7656	Singleton
Bacterial_SRR14721957_c00065_SRR1472...region001	PKSother	Bacterial	SRR14721957	PKSother_7660	Singleton
Bacterial_SRR14721957_c00359_SRR1472...region001	PKSother	Bacterial	SRR14721957	PKSother_7679	Singleton
Bacterial_SRR14721957_c01613_SRR1472...region001	PKSother	Bacterial	SRR14721957	PKSother_7698	Not singleton
Bacterial_SRR16304082_c12475_SRR1630...region001	PKSother	Bacterial	SRR16304082	PKSother_7698	Not singleton
Bacterial_SRR14721957_c02141_SRR1472...region001	PKSother	Bacterial	SRR14721957	PKSother_7701	Singleton
Bacterial_SRR14721957_c02881_SRR1472...region001	PKSother	Bacterial	SRR14721957	PKSother_7706	Singleton
Bacterial_SRR14721960_c00017_SRR1472...region001	PKSother	Bacterial	SRR14721960	PKSother_7708	Singleton
Bacterial_SRR14721960_c00021_SRR1472...region001	PKSother	Bacterial	SRR14721960	PKSother_7709	Singleton
Bacterial_SRR14721960_c00024_SRR1472...region001	PKSother	Bacterial	SRR14721960	PKSother_7710	Singleton
Bacterial_SRR14721960_c00126_SRR1472...region001	PKSother	Bacterial	SRR14721960	PKSother_7716	Singleton
Bacterial_SRR14721960_c00185_SRR1472...region001	PKSother	Bacterial	SRR14721960	PKSother_7723	Singleton
Bacterial_SRR14721960_c00198_SRR1472...region001	PKSother	Bacterial	SRR14721960	PKSother_7724	Singleton
Bacterial_SRR14721960_c00465_SRR1472...region001	PKSother	Bacterial	SRR14721960	PKSother_7733	Singleton
Bacterial_SRR14721961_c00214_SRR1472...region001	PKSother	Bacterial	SRR14721961	PKSother_7775	Singleton
Bacterial_SRR14721961_c00473_SRR1472...region001	PKSother	Bacterial	SRR14721961	PKSother_7777	Singleton
Bacterial_SRR14721962_c00268_SRR1472...region001	PKSother	Bacterial	SRR14721962	PKSother_7784	Singleton
Bacterial_SRR14721962_c00635_SRR1472...region001	PKSother	Bacterial	SRR14721962	PKSother_7787	Singleton
Bacterial_SRR14721962_c01469_SRR1472...region001	PKSother	Bacterial	SRR14721962	PKSother_7794	Singleton
Bacterial_SRR14721963_c00046_SRR1472...region001	PKSother	Bacterial	SRR14721963	PKSother_7800	Singleton
Bacterial_SAMEA3646771_c11364_SAMEA36...region001	PKSother	Bacterial	SAMEA3646771	PKSother_7843	Not singleton
Bacterial_SRR13685172_c00820_SRR1368...region001	PKSother	Bacterial	SRR13685172	PKSother_7843	Not singleton
Bacterial_SRR14721955_c00669_SRR1472...region001	PKSother	Bacterial	SRR14721955	PKSother_7843	Not singleton
Bacterial_SRR14721964_c00490_SRR1472...region001	PKSother	Bacterial	SRR14721964	PKSother_7843	Not singleton
Bacterial_SRR14722054_c01304_SRR1472...region001	PKSother	Bacterial	SRR14722054	PKSother_7843	Not singleton
Bacterial_SRR14722078_c01410_SRR1472...region001	PKSother	Bacterial	SRR14722078	PKSother_7843	Not singleton
Bacterial_SRR14722294_c00811_SRR1472...region001	PKSother	Bacterial	SRR14722294	PKSother_7843	Not singleton
Bacterial_SRR16304065_c07490_SRR1630...region001	PKSother	Bacterial	SRR16304065	PKSother_7843	Not singleton
Bacterial_SRR16304068_c05704_SRR1630...region001	PKSother	Bacterial	SRR16304068	PKSother_7843	Not singleton
Bacterial_SRR16304079_c21577_SRR1630...region001	PKSother	Bacterial	SRR16304079	PKSother_7843	Not singleton
Bacterial_SRR16304079_c22943_SRR1630...region001	PKSother	Bacterial	SRR16304079	PKSother_7843	Not singleton
Bacterial_SRR16304082_c06839_SRR1630...region001	PKSother	Bacterial	SRR16304082	PKSother_7843	Not singleton
Bacterial_SRR16304082_c14426_SRR1630...region001	PKSother	Bacterial	SRR16304082	PKSother_7843	Not singleton
Bacterial_SRR18162824_c03854_SRR1816...region001	PKSother	Bacterial	SRR18162824	PKSother_7843	Not singleton
Bacterial_SRR18162824_c03961_SRR1816...region001	PKSother	Bacterial	SRR18162824	PKSother_7843	Not singleton
Bacterial_SRR18162832_c17066_SRR1816...region001	PKSother	Bacterial	SRR18162832	PKSother_7843	Not singleton
Bacterial_SRR19097873_c20572_SRR1909...region001	PKSother	Bacterial	SRR19097873	PKSother_7843	Not singleton
Bacterial_SRR19097873_c26596_SRR1909...region001	PKSother	Bacterial	SRR19097873	PKSother_7843	Not singleton
Bacterial_SRR23143851_c13833_SRR2314...region001	PKSother	Bacterial	SRR23143851	PKSother_7843	Not singleton
Bacterial_SRR14721966_c00001_SRR1472...region001	PKSother	Bacterial	SRR14721966	PKSother_7861	Singleton
Bacterial_SRR14721966_c01170_SRR1472...region001	PKSother	Bacterial	SRR14721966	PKSother_7878	Singleton
Bacterial_SRR14721968_c00101_SRR1472...region001	PKSother	Bacterial	SRR14721968	PKSother_7888	Singleton
Bacterial_SRR14721968_c01102_SRR1472...region001	PKSother	Bacterial	SRR14721968	PKSother_7904	Singleton
Bacterial_SRR14721969_c00154_SRR1472...region001	PKSother	Bacterial	SRR14721969	PKSother_7907	Singleton
Bacterial_SRR14721971_c00447_SRR1472...region001	PKSother	Bacterial	SRR14721971	PKSother_7909	Singleton
Bacterial_SRR14721980_c00007_SRR1472...region001	PKSother	Bacterial	SRR14721980	PKSother_7945	Singleton
Bacterial_ERR4179391_c00839_ERR4179...region001	PKSother	Bacterial	ERR4179391	PKSother_7951	Not singleton
Bacterial_SAMEA3646771_c00714_SAMEA36...region001	PKSother	Bacterial	SAMEA3646771	PKSother_7951	Not singleton
Bacterial_SRR10277384_c00583_SRR1027...region001	PKSother	Bacterial	SRR10277384	PKSother_7951	Not singleton
Bacterial_SRR13514080_c00085_SRR1351...region001	PKSother	Bacterial	SRR13514080	PKSother_7951	Not singleton
Bacterial_SRR13514081_c00090_SRR1351...region001	PKSother	Bacterial	SRR13514081	PKSother_7951	Not singleton
Bacterial_SRR13514081_c00117_SRR1351...region001	PKSother	Bacterial	SRR13514081	PKSother_7951	Not singleton
Bacterial_SRR14721937_c00171_SRR1472...region001	PKSother	Bacterial	SRR14721937	PKSother_7951	Not singleton
Bacterial_SRR14721980_c00573_SRR1472...region001	PKSother	Bacterial	SRR14721980	PKSother_7951	Not singleton
Bacterial_SRR14722042_c00282_SRR1472...region001	PKSother	Bacterial	SRR14722042	PKSother_7951	Not singleton
Bacterial_SRR14722098_c00678_SRR1472...region001	PKSother	Bacterial	SRR14722098	PKSother_7951	Not singleton
Bacterial_SRR14722125_c00468_SRR1472...region001	PKSother	Bacterial	SRR14722125	PKSother_7951	Not singleton
Bacterial_SRR14722125_c00726_SRR1472...region001	PKSother	Bacterial	SRR14722125	PKSother_7951	Not singleton
Bacterial_SRR18643623_c00001_SRR1864...region001	PKSother	Bacterial	SRR18643623	PKSother_7951	Not singleton
Bacterial_SRR18643627_c00015_SRR1864...region001	PKSother	Bacterial	SRR18643627	PKSother_7951	Not singleton
Bacterial_SRR19097879_c06724_SRR1909...region001	PKSother	Bacterial	SRR19097879	PKSother_7951	Not singleton
Bacterial_SRR23143837_c01345_SRR2314...region001	PKSother	Bacterial	SRR23143837	PKSother_7951	Not singleton
Bacterial_SRR23143837_c03242_SRR2314...region001	PKSother	Bacterial	SRR23143837	PKSother_7951	Not singleton
Bacterial_SRR13685167_c00475_SRR1368...region001	PKSother	Bacterial	SRR13685167	PKSother_7965	Not singleton
Bacterial_SRR14721985_c00475_SRR1472...region001	PKSother	Bacterial	SRR14721985	PKSother_7965	Not singleton
Bacterial_SRR14721987_c00723_SRR1472...region001	PKSother	Bacterial	SRR14721987	PKSother_7974	Singleton
Bacterial_SRR14721990_c01088_SRR1472...region001	PKSother	Bacterial	SRR14721990	PKSother_7983	Singleton
Bacterial_SRR13685168_c01168_SRR1368...region001	PKSother	Bacterial	SRR13685168	PKSother_8011	Not singleton
Bacterial_SRR14721996_c01167_SRR1472...region001	PKSother	Bacterial	SRR14721996	PKSother_8011	Not singleton
Bacterial_SRR14721998_c00485_SRR1472...region001	PKSother	Bacterial	SRR14721998	PKSother_8023	Singleton
Bacterial_SRR14721999_c00230_SRR1472...region001	PKSother	Bacterial	SRR14721999	PKSother_8029	Not singleton
Bacterial_SRR16304111_c07369_SRR1630...region001	PKSother	Bacterial	SRR16304111	PKSother_8029	Not singleton
Bacterial_SRR14722007_c02714_SRR1472...region001	PKSother	Bacterial	SRR14722007	PKSother_8065	Singleton
Bacterial_SRR14722007_c03309_SRR1472...region001	PKSother	Bacterial	SRR14722007	PKSother_8069	Singleton
Bacterial_SRR14722007_c03882_SRR1472...region001	PKSother	Bacterial	SRR14722007	PKSother_8075	Not singleton
Bacterial_SRR14722140_c03264_SRR1472...region001	PKSother	Bacterial	SRR14722140	PKSother_8075	Not singleton
Bacterial_SRR16304075_c17058_SRR1630...region001	PKSother	Bacterial	SRR16304075	PKSother_8075	Not singleton
Bacterial_SRR16304079_c26385_SRR1630...region001	PKSother	Bacterial	SRR16304079	PKSother_8075	Not singleton
Bacterial_SRR16304096_c19971_SRR1630...region001	PKSother	Bacterial	SRR16304096	PKSother_8075	Not singleton
Bacterial_SRR16304101_c14823_SRR1630...region001	PKSother	Bacterial	SRR16304101	PKSother_8075	Not singleton
Bacterial_SRR18162825_c13308_SRR1816...region001	PKSother	Bacterial	SRR18162825	PKSother_8075	Not singleton
Bacterial_ERR4179391_c01691_ERR4179...region001	PKSother	Bacterial	ERR4179391	PKSother_8091	Not singleton
Bacterial_SRR14721972_c00211_SRR1472...region001	PKSother	Bacterial	SRR14721972	PKSother_8091	Not singleton
Bacterial_SRR14722008_c00200_SRR1472...region001	PKSother	Bacterial	SRR14722008	PKSother_8091	Not singleton
Bacterial_SRR14722062_c00168_SRR1472...region001	PKSother	Bacterial	SRR14722062	PKSother_8091	Not singleton
Bacterial_SRR14722247_c00263_SRR1472...region001	PKSother	Bacterial	SRR14722247	PKSother_8091	Not singleton
Bacterial_SRR14722282_c00036_SRR1472...region001	PKSother	Bacterial	SRR14722282	PKSother_8091	Not singleton
Bacterial_SRR18162809_c00313_SRR1816...region001	PKSother	Bacterial	SRR18162809	PKSother_8091	Not singleton
Bacterial_SRR14722015_c00065_SRR1472...region001	PKSother	Bacterial	SRR14722015	PKSother_8117	Singleton
Bacterial_SRR14722019_c00010_SRR1472...region001	PKSother	Bacterial	SRR14722019	PKSother_8150	Not singleton
Bacterial_SRR14722112_c00014_SRR1472...region001	PKSother	Bacterial	SRR14722112	PKSother_8150	Not singleton
Bacterial_SRR5947238_c00017_SRR5947...region001	PKSother	Bacterial	SRR5947238	PKSother_8150	Not singleton
Bacterial_SRR14722019_c00097_SRR1472...region001	PKSother	Bacterial	SRR14722019	PKSother_8165	Not singleton
Bacterial_SRR14722112_c00107_SRR1472...region001	PKSother	Bacterial	SRR14722112	PKSother_8165	Not singleton
Bacterial_SRR14722144_c00179_SRR1472...region001	PKSother	Bacterial	SRR14722144	PKSother_8165	Not singleton
Bacterial_SRR14722145_c00179_SRR1472...region001	PKSother	Bacterial	SRR14722145	PKSother_8165	Not singleton
Bacterial_SRR14722022_c00045_SRR1472...region001	PKSother	Bacterial	SRR14722022	PKSother_8171	Singleton
Bacterial_SRR14722026_c00036_SRR1472...region001	PKSother	Bacterial	SRR14722026	PKSother_8181	Not singleton
Bacterial_SRR16304079_c00670_SRR1630...region001	PKSother	Bacterial	SRR16304079	PKSother_8181	Not singleton
Bacterial_SRR16304087_c00758_SRR1630...region001	PKSother	Bacterial	SRR16304087	PKSother_8181	Not singleton
Bacterial_ERR5055676_c00028_ERR5055...region001	PKSother	Bacterial	ERR5055676	PKSother_8182	Not singleton
Bacterial_SRR13685131_c00016_SRR1368...region001	PKSother	Bacterial	SRR13685131	PKSother_8182	Not singleton
Bacterial_SRR14722026_c00041_SRR1472...region001	PKSother	Bacterial	SRR14722026	PKSother_8182	Not singleton
Bacterial_SRR14722188_c00118_SRR1472...region001	PKSother	Bacterial	SRR14722188	PKSother_8182	Not singleton
Bacterial_SRR16304082_c00017_SRR1630...region002	PKSother	Bacterial	SRR16304082	PKSother_8182	Not singleton
Bacterial_SRR16304082_c00334_SRR1630...region001	PKSother	Bacterial	SRR16304082	PKSother_8182	Not singleton
Bacterial_SRR16304106_c00122_SRR1630...region001	PKSother	Bacterial	SRR16304106	PKSother_8182	Not singleton
Bacterial_SRR16304107_c00373_SRR1630...region001	PKSother	Bacterial	SRR16304107	PKSother_8182	Not singleton
Bacterial_SRR16304113_c01049_SRR1630...region001	PKSother	Bacterial	SRR16304113	PKSother_8182	Not singleton
Bacterial_SRR18162813_c00118_SRR1816...region001	PKSother	Bacterial	SRR18162813	PKSother_8182	Not singleton
Bacterial_SRR13514075_c02135_SRR1351...region001	PKSother	Bacterial	SRR13514075	PKSother_8187	Not singleton
Bacterial_SRR14722026_c00348_SRR1472...region001	PKSother	Bacterial	SRR14722026	PKSother_8187	Not singleton
Bacterial_SRR14722094_c00677_SRR1472...region001	PKSother	Bacterial	SRR14722094	PKSother_8187	Not singleton
Bacterial_SRR14722123_c00044_SRR1472...region001	PKSother	Bacterial	SRR14722123	PKSother_8187	Not singleton
Bacterial_SRR14722164_c00098_SRR1472...region001	PKSother	Bacterial	SRR14722164	PKSother_8187	Not singleton
Bacterial_SRR14722231_c00236_SRR1472...region001	PKSother	Bacterial	SRR14722231	PKSother_8187	Not singleton
Bacterial_SRR16304082_c00292_SRR1630...region001	PKSother	Bacterial	SRR16304082	PKSother_8187	Not singleton
Bacterial_SRR16304083_c00511_SRR1630...region001	PKSother	Bacterial	SRR16304083	PKSother_8187	Not singleton
Bacterial_SRR16304089_c01739_SRR1630...region001	PKSother	Bacterial	SRR16304089	PKSother_8187	Not singleton
Bacterial_SRR16304101_c01469_SRR1630...region001	PKSother	Bacterial	SRR16304101	PKSother_8187	Not singleton
Bacterial_SRR16304104_c00507_SRR1630...region001	PKSother	Bacterial	SRR16304104	PKSother_8187	Not singleton
Bacterial_SRR16304104_c01975_SRR1630...region001	PKSother	Bacterial	SRR16304104	PKSother_8187	Not singleton
Bacterial_SRR16304109_c00084_SRR1630...region001	PKSother	Bacterial	SRR16304109	PKSother_8187	Not singleton
Bacterial_SRR18162807_c00113_SRR1816...region001	PKSother	Bacterial	SRR18162807	PKSother_8187	Not singleton
Bacterial_SRR18162832_c08305_SRR1816...region001	PKSother	Bacterial	SRR18162832	PKSother_8187	Not singleton
Bacterial_SRR19097878_c01718_SRR1909...region001	PKSother	Bacterial	SRR19097878	PKSother_8187	Not singleton
Bacterial_SRR14722039_c00026_SRR1472...region001	PKSother	Bacterial	SRR14722039	PKSother_8204	Not singleton
Bacterial_SRR14722221_c02140_SRR1472...region001	PKSother	Bacterial	SRR14722221	PKSother_8204	Not singleton
Bacterial_SRR14722039_c01946_SRR1472...region001	PKSother	Bacterial	SRR14722039	PKSother_8233	Singleton
Bacterial_SRR14722041_c00104_SRR1472...region001	PKSother	Bacterial	SRR14722041	PKSother_8246	Singleton
Bacterial_SRR14722041_c00204_SRR1472...region001	PKSother	Bacterial	SRR14722041	PKSother_8248	Singleton
Bacterial_SRR14722041_c00921_SRR1472...region001	PKSother	Bacterial	SRR14722041	PKSother_8260	Singleton
Bacterial_SRR14722041_c02704_SRR1472...region001	PKSother	Bacterial	SRR14722041	PKSother_8269	Singleton
Bacterial_SRR14722041_c03646_SRR1472...region001	PKSother	Bacterial	SRR14722041	PKSother_8276	Singleton
Bacterial_SRR14722042_c00002_SRR1472...region001	PKSother	Bacterial	SRR14722042	PKSother_8282	Singleton
Bacterial_SRR14722042_c00071_SRR1472...region001	PKSother	Bacterial	SRR14722042	PKSother_8288	Singleton
Bacterial_SRR14722042_c01205_SRR1472...region001	PKSother	Bacterial	SRR14722042	PKSother_8307	Singleton
Bacterial_SRR14722043_c00014_SRR1472...region001	PKSother	Bacterial	SRR14722043	PKSother_8325	Singleton
Bacterial_SRR14722043_c00564_SRR1472...region001	PKSother	Bacterial	SRR14722043	PKSother_8334	Singleton
Bacterial_SRR14722043_c01302_SRR1472...region001	PKSother	Bacterial	SRR14722043	PKSother_8339	Singleton
Bacterial_SRR14722043_c01810_SRR1472...region001	PKSother	Bacterial	SRR14722043	PKSother_8342	Singleton
Bacterial_SRR14722048_c00037_SRR1472...region001	PKSother	Bacterial	SRR14722048	PKSother_8365	Singleton
Bacterial_SRR14722048_c00109_SRR1472...region001	PKSother	Bacterial	SRR14722048	PKSother_8367	Singleton
Bacterial_SRR14722048_c00795_SRR1472...region001	PKSother	Bacterial	SRR14722048	PKSother_8380	Singleton
Bacterial_SRR14722048_c03893_SRR1472...region001	PKSother	Bacterial	SRR14722048	PKSother_8393	Singleton
Bacterial_SRR14722049_c00008_SRR1472...region001	PKSother	Bacterial	SRR14722049	PKSother_8395	Singleton
Bacterial_SRR14722049_c00178_SRR1472...region001	PKSother	Bacterial	SRR14722049	PKSother_8399	Singleton
Bacterial_SRR14722050_c00153_SRR1472...region001	PKSother	Bacterial	SRR14722050	PKSother_8428	Not singleton
Bacterial_SRR7346457_c00048_SRR7346...region001	PKSother	Bacterial	SRR7346457	PKSother_8428	Not singleton
Bacterial_SRR14722050_c00612_SRR1472...region001	PKSother	Bacterial	SRR14722050	PKSother_8437	Singleton
Bacterial_SRR14722054_c00354_SRR1472...region001	PKSother	Bacterial	SRR14722054	PKSother_8460	Singleton
Bacterial_SRR14722054_c01214_SRR1472...region001	PKSother	Bacterial	SRR14722054	PKSother_8489	Singleton
Bacterial_SRR14722058_c00395_SRR1472...region001	PKSother	Bacterial	SRR14722058	PKSother_8542	Singleton
Bacterial_SRR14722061_c00318_SRR1472...region001	PKSother	Bacterial	SRR14722061	PKSother_8583	Singleton
Bacterial_SRR14722061_c01274_SRR1472...region001	PKSother	Bacterial	SRR14722061	PKSother_8609	Singleton
Bacterial_SRR14722061_c02222_SRR1472...region001	PKSother	Bacterial	SRR14722061	PKSother_8624	Singleton
Bacterial_SRR14721953_c00030_SRR1472...region001	PKSother	Bacterial	SRR14721953	PKSother_8630	Not singleton
Bacterial_SRR14722062_c00016_SRR1472...region001	PKSother	Bacterial	SRR14722062	PKSother_8630	Not singleton
Bacterial_SRR14722175_c00016_SRR1472...region001	PKSother	Bacterial	SRR14722175	PKSother_8630	Not singleton
Bacterial_SRR14722247_c00075_SRR1472...region001	PKSother	Bacterial	SRR14722247	PKSother_8630	Not singleton
Bacterial_SRR5947236_c00176_SRR5947...region001	PKSother	Bacterial	SRR5947236	PKSother_8630	Not singleton
Bacterial_SRR14722062_c01274_SRR1472...region001	PKSother	Bacterial	SRR14722062	PKSother_8653	Singleton
Bacterial_SRR14722062_c02003_SRR1472...region001	PKSother	Bacterial	SRR14722062	PKSother_8656	Singleton
Bacterial_SRR14722062_c02094_SRR1472...region001	PKSother	Bacterial	SRR14722062	PKSother_8657	Singleton
Bacterial_SRR14722064_c00097_SRR1472...region001	PKSother	Bacterial	SRR14722064	PKSother_8660	Singleton
Bacterial_SAMN03339881_c00687_SAMN033...region001	PKSother	Bacterial	SAMN03339881	PKSother_8674	Not singleton
Bacterial_SRR14573778_c00026_SRR1457...region001	PKSother	Bacterial	SRR14573778	PKSother_8674	Not singleton
Bacterial_SRR14721986_c00020_SRR1472...region001	PKSother	Bacterial	SRR14721986	PKSother_8674	Not singleton
Bacterial_SRR14722065_c00276_SRR1472...region001	PKSother	Bacterial	SRR14722065	PKSother_8674	Not singleton
Bacterial_SRR8446868_c00622_SRR8446...region001	PKSother	Bacterial	SRR8446868	PKSother_8674	Not singleton
Bacterial_SRR14722066_c00982_SRR1472...region001	PKSother	Bacterial	SRR14722066	PKSother_8692	Singleton
Bacterial_SRR14722071_c00102_SRR1472...region001	PKSother	Bacterial	SRR14722071	PKSother_8730	Not singleton
Bacterial_SRR14722199_c00015_SRR1472...region001	PKSother	Bacterial	SRR14722199	PKSother_8730	Not singleton
Bacterial_SRR14722071_c00410_SRR1472...region001	PKSother	Bacterial	SRR14722071	PKSother_8737	Singleton
Bacterial_SRR14722071_c03272_SRR1472...region001	PKSother	Bacterial	SRR14722071	PKSother_8772	Singleton
Bacterial_SRR14722071_c03977_SRR1472...region001	PKSother	Bacterial	SRR14722071	PKSother_8778	Singleton
Bacterial_SRR14722072_c00090_SRR1472...region001	PKSother	Bacterial	SRR14722072	PKSother_8784	Singleton
Bacterial_SRR14722078_c00224_SRR1472...region001	PKSother	Bacterial	SRR14722078	PKSother_8802	Singleton
Bacterial_SRR14722078_c00232_SRR1472...region001	PKSother	Bacterial	SRR14722078	PKSother_8803	Singleton
Bacterial_SRR14722078_c00246_SRR1472...region001	PKSother	Bacterial	SRR14722078	PKSother_8805	Singleton
Bacterial_SRR14722078_c00521_SRR1472...region001	PKSother	Bacterial	SRR14722078	PKSother_8811	Singleton
Bacterial_SRR14722078_c01325_SRR1472...region001	PKSother	Bacterial	SRR14722078	PKSother_8814	Singleton
Bacterial_SRR14722078_c02416_SRR1472...region001	PKSother	Bacterial	SRR14722078	PKSother_8820	Singleton
Bacterial_SRR14722080_c00003_SRR1472...region001	PKSother	Bacterial	SRR14722080	PKSother_8843	Singleton
Bacterial_SRR14722081_c00133_SRR1472...region001	PKSother	Bacterial	SRR14722081	PKSother_8851	Singleton
Bacterial_SRR14722082_c00671_SRR1472...region001	PKSother	Bacterial	SRR14722082	PKSother_8892	Not singleton
Bacterial_SRR16304070_c09935_SRR1630...region001	PKSother	Bacterial	SRR16304070	PKSother_8892	Not singleton
Bacterial_SRR16304098_c08060_SRR1630...region001	PKSother	Bacterial	SRR16304098	PKSother_8892	Not singleton
Bacterial_SRR14722082_c00948_SRR1472...region001	PKSother	Bacterial	SRR14722082	PKSother_8893	Singleton
Bacterial_SRR14722084_c00122_SRR1472...region001	PKSother	Bacterial	SRR14722084	PKSother_8905	Singleton
Bacterial_SRR14722085_c00616_SRR1472...region001	PKSother	Bacterial	SRR14722085	PKSother_8916	Singleton
Bacterial_SRR14722085_c00696_SRR1472...region001	PKSother	Bacterial	SRR14722085	PKSother_8918	Singleton
Bacterial_SRR14722085_c01598_SRR1472...region001	PKSother	Bacterial	SRR14722085	PKSother_8926	Singleton
Bacterial_SRR14722085_c01702_SRR1472...region001	PKSother	Bacterial	SRR14722085	PKSother_8928	Singleton
Bacterial_SRR14722087_c02538_SRR1472...region001	PKSother	Bacterial	SRR14722087	PKSother_8948	Singleton
Bacterial_SRR14722088_c01389_SRR1472...region001	PKSother	Bacterial	SRR14722088	PKSother_8984	Singleton
Bacterial_SRR14722088_c02811_SRR1472...region001	PKSother	Bacterial	SRR14722088	PKSother_9006	Singleton
Bacterial_SRR14722088_c05535_SRR1472...region001	PKSother	Bacterial	SRR14722088	PKSother_9032	Singleton
Bacterial_SRR14722088_c05792_SRR1472...region001	PKSother	Bacterial	SRR14722088	PKSother_9036	Singleton
Bacterial_SRR14722088_c06431_SRR1472...region001	PKSother	Bacterial	SRR14722088	PKSother_9043	Singleton
Bacterial_SRR12518884_c00070_SRR1251...region001	PKSother	Bacterial	SRR12518884	PKSother_9066	Not singleton
Bacterial_SRR14722090_c00099_SRR1472...region001	PKSother	Bacterial	SRR14722090	PKSother_9066	Not singleton
Bacterial_SRR14722094_c00491_SRR1472...region001	PKSother	Bacterial	SRR14722094	PKSother_9117	Not singleton
Bacterial_SRR14722158_c00338_SRR1472...region001	PKSother	Bacterial	SRR14722158	PKSother_9117	Not singleton
Bacterial_SRR16304069_c03356_SRR1630...region001	PKSother	Bacterial	SRR16304069	PKSother_9117	Not singleton
Bacterial_SRR16304071_c09878_SRR1630...region001	PKSother	Bacterial	SRR16304071	PKSother_9117	Not singleton
Bacterial_SRR16304073_c00333_SRR1630...region001	PKSother	Bacterial	SRR16304073	PKSother_9117	Not singleton
Bacterial_SRR16304110_c02307_SRR1630...region001	PKSother	Bacterial	SRR16304110	PKSother_9117	Not singleton
Bacterial_SRR16304111_c02905_SRR1630...region001	PKSother	Bacterial	SRR16304111	PKSother_9117	Not singleton
Bacterial_SRR14722094_c02352_SRR1472...region001	PKSother	Bacterial	SRR14722094	PKSother_9135	Singleton
Bacterial_SRR14722095_c00020_SRR1472...region001	PKSother	Bacterial	SRR14722095	PKSother_9144	Singleton
Bacterial_SAMN03339881_c00001_SAMN033...region001	PKSother	Bacterial	SAMN03339881	PKSother_9145	Not singleton
Bacterial_SRR14573778_c00139_SRR1457...region001	PKSother	Bacterial	SRR14573778	PKSother_9145	Not singleton
Bacterial_SRR14722058_c00024_SRR1472...region001	PKSother	Bacterial	SRR14722058	PKSother_9145	Not singleton
Bacterial_SRR14722095_c00027_SRR1472...region001	PKSother	Bacterial	SRR14722095	PKSother_9145	Not singleton
Bacterial_SRR8446868_c00009_SRR8446...region001	PKSother	Bacterial	SRR8446868	PKSother_9145	Not singleton
Bacterial_SRR14722095_c02609_SRR1472...region001	PKSother	Bacterial	SRR14722095	PKSother_9167	Singleton
Bacterial_SRR14722095_c03192_SRR1472...region001	PKSother	Bacterial	SRR14722095	PKSother_9169	Singleton
Bacterial_SRR14722090_c00079_SRR1472...region001	PKSother	Bacterial	SRR14722090	PKSother_9176	Not singleton
Bacterial_SRR14722098_c00232_SRR1472...region001	PKSother	Bacterial	SRR14722098	PKSother_9176	Not singleton
Bacterial_SRR14722098_c00254_SRR1472...region001	PKSother	Bacterial	SRR14722098	PKSother_9178	Singleton
Bacterial_SRR14722098_c01179_SRR1472...region001	PKSother	Bacterial	SRR14722098	PKSother_9192	Singleton
Bacterial_SRR14722098_c01481_SRR1472...region001	PKSother	Bacterial	SRR14722098	PKSother_9197	Singleton
Bacterial_SRR14722098_c02325_SRR1472...region001	PKSother	Bacterial	SRR14722098	PKSother_9214	Singleton
Bacterial_SRR14722101_c00243_SRR1472...region001	PKSother	Bacterial	SRR14722101	PKSother_9239	Singleton
Bacterial_SRR14722101_c01640_SRR1472...region001	PKSother	Bacterial	SRR14722101	PKSother_9253	Singleton
Bacterial_SRR14722106_c00479_SRR1472...region001	PKSother	Bacterial	SRR14722106	PKSother_9273	Singleton
Bacterial_SRR14722106_c00485_SRR1472...region001	PKSother	Bacterial	SRR14722106	PKSother_9274	Singleton
Bacterial_SRR14722106_c02051_SRR1472...region001	PKSother	Bacterial	SRR14722106	PKSother_9293	Singleton
Bacterial_SRR14722047_c00187_SRR1472...region001	PKSother	Bacterial	SRR14722047	PKSother_9305	Not singleton
Bacterial_SRR14722108_c01149_SRR1472...region001	PKSother	Bacterial	SRR14722108	PKSother_9305	Not singleton
Bacterial_SRR14722019_c00011_SRR1472...region001	PKSother	Bacterial	SRR14722019	PKSother_9307	Not singleton
Bacterial_SRR14722112_c00011_SRR1472...region001	PKSother	Bacterial	SRR14722112	PKSother_9307	Not singleton
Bacterial_SAMN25961864_c00015_SAMN259...region001	PKSother	Bacterial	SAMN25961864	PKSother_9312	Not singleton
Bacterial_SRR14722008_c00038_SRR1472...region001	PKSother	Bacterial	SRR14722008	PKSother_9312	Not singleton
Bacterial_SRR14722019_c00033_SRR1472...region001	PKSother	Bacterial	SRR14722019	PKSother_9312	Not singleton
Bacterial_SRR14722112_c00018_SRR1472...region002	PKSother	Bacterial	SRR14722112	PKSother_9312	Not singleton
Bacterial_SRR14722113_c00001_SRR1472...region001	PKSother	Bacterial	SRR14722113	PKSother_9312	Not singleton
Bacterial_SRR14722175_c00018_SRR1472...region001	PKSother	Bacterial	SRR14722175	PKSother_9312	Not singleton
Bacterial_SRR5947236_c00259_SRR5947...region001	PKSother	Bacterial	SRR5947236	PKSother_9312	Not singleton
Bacterial_SRR5947238_c00458_SRR5947...region001	PKSother	Bacterial	SRR5947238	PKSother_9312	Not singleton
Bacterial_SRR14722019_c00058_SRR1472...region001	PKSother	Bacterial	SRR14722019	PKSother_9318	Not singleton
Bacterial_SRR14722112_c00068_SRR1472...region001	PKSother	Bacterial	SRR14722112	PKSother_9318	Not singleton
Bacterial_SRR14722112_c00363_SRR1472...region001	PKSother	Bacterial	SRR14722112	PKSother_9332	Singleton
Bacterial_SRR14722112_c00710_SRR1472...region001	PKSother	Bacterial	SRR14722112	PKSother_9338	Singleton
Bacterial_SRR14722112_c00795_SRR1472...region001	PKSother	Bacterial	SRR14722112	PKSother_9341	Singleton
Bacterial_SRR14722112_c01527_SRR1472...region001	PKSother	Bacterial	SRR14722112	PKSother_9350	Singleton
Bacterial_SRR11456914_c00013_SRR1145...region001	PKSother	Bacterial	SRR11456914	PKSother_9384	Not singleton
Bacterial_SRR14722113_c00393_SRR1472...region001	PKSother	Bacterial	SRR14722113	PKSother_9384	Not singleton
Bacterial_SRR14722113_c01775_SRR1472...region001	PKSother	Bacterial	SRR14722113	PKSother_9397	Singleton
Bacterial_SRR13685147_c00903_SRR1368...region001	PKSother	Bacterial	SRR13685147	PKSother_9416	Not singleton
Bacterial_SRR14722115_c00904_SRR1472...region001	PKSother	Bacterial	SRR14722115	PKSother_9416	Not singleton
Bacterial_SRR13685148_c00003_SRR1368...region001	PKSother	Bacterial	SRR13685148	PKSother_9426	Not singleton
Bacterial_SRR14722116_c00019_SRR1472...region001	PKSother	Bacterial	SRR14722116	PKSother_9426	Not singleton
Bacterial_SRR13685148_c01920_SRR1368...region001	PKSother	Bacterial	SRR13685148	PKSother_9446	Not singleton
Bacterial_SRR14722116_c01554_SRR1472...region001	PKSother	Bacterial	SRR14722116	PKSother_9446	Not singleton
Bacterial_SRR14722140_c00868_SRR1472...region001	PKSother	Bacterial	SRR14722140	PKSother_9446	Not singleton
Bacterial_SRR13685148_c02030_SRR1368...region001	PKSother	Bacterial	SRR13685148	PKSother_9449	Not singleton
Bacterial_SRR14722116_c02008_SRR1472...region001	PKSother	Bacterial	SRR14722116	PKSother_9449	Not singleton
Bacterial_SRR13685148_c04515_SRR1368...region001	PKSother	Bacterial	SRR13685148	PKSother_9466	Not singleton
Bacterial_SRR14722116_c04539_SRR1472...region001	PKSother	Bacterial	SRR14722116	PKSother_9466	Not singleton
Bacterial_SRR14722117_c00553_SRR1472...region001	PKSother	Bacterial	SRR14722117	PKSother_9478	Singleton
Bacterial_SRR14722118_c00003_SRR1472...region001	PKSother	Bacterial	SRR14722118	PKSother_9483	Singleton
Bacterial_SRR14722118_c00006_SRR1472...region001	PKSother	Bacterial	SRR14722118	PKSother_9486	Not singleton
Bacterial_SRR14722295_c00036_SRR1472...region001	PKSother	Bacterial	SRR14722295	PKSother_9486	Not singleton
Bacterial_SRR14722119_c00577_SRR1472...region001	PKSother	Bacterial	SRR14722119	PKSother_9505	Singleton
Bacterial_SRR14722123_c00001_SRR1472...region001	PKSother	Bacterial	SRR14722123	PKSother_9511	Singleton
Bacterial_SRR14722123_c00039_SRR1472...region001	PKSother	Bacterial	SRR14722123	PKSother_9513	Singleton
Bacterial_SRR14722123_c00643_SRR1472...region001	PKSother	Bacterial	SRR14722123	PKSother_9523	Singleton
Bacterial_SRR14722123_c01162_SRR1472...region001	PKSother	Bacterial	SRR14722123	PKSother_9530	Singleton
Bacterial_SRR14722123_c01745_SRR1472...region001	PKSother	Bacterial	SRR14722123	PKSother_9537	Singleton
Bacterial_SRR14722123_c03842_SRR1472...region001	PKSother	Bacterial	SRR14722123	PKSother_9548	Singleton
Bacterial_SRR14722123_c03930_SRR1472...region001	PKSother	Bacterial	SRR14722123	PKSother_9549	Singleton
Bacterial_SRR14722124_c00018_SRR1472...region001	PKSother	Bacterial	SRR14722124	PKSother_9550	Singleton
Bacterial_SRR14722124_c00025_SRR1472...region001	PKSother	Bacterial	SRR14722124	PKSother_9551	Singleton
Bacterial_SRR14722124_c00034_SRR1472...region001	PKSother	Bacterial	SRR14722124	PKSother_9553	Singleton
Bacterial_SRR14722124_c00040_SRR1472...region001	PKSother	Bacterial	SRR14722124	PKSother_9554	Singleton
Bacterial_SRR14722124_c00096_SRR1472...region001	PKSother	Bacterial	SRR14722124	PKSother_9555	Singleton
Bacterial_SRR14722124_c00140_SRR1472...region001	PKSother	Bacterial	SRR14722124	PKSother_9558	Singleton
Bacterial_SRR14722125_c00778_SRR1472...region001	PKSother	Bacterial	SRR14722125	PKSother_9577	Singleton
Bacterial_SRR14722125_c03082_SRR1472...region001	PKSother	Bacterial	SRR14722125	PKSother_9586	Singleton
Bacterial_SRR14722128_c00422_SRR1472...region001	PKSother	Bacterial	SRR14722128	PKSother_9596	Singleton
Bacterial_SRR14722128_c00773_SRR1472...region001	PKSother	Bacterial	SRR14722128	PKSother_9601	Singleton
Bacterial_SRR14722128_c01087_SRR1472...region001	PKSother	Bacterial	SRR14722128	PKSother_9608	Singleton
Bacterial_SRR14722128_c01967_SRR1472...region001	PKSother	Bacterial	SRR14722128	PKSother_9613	Singleton
Bacterial_SRR14722128_c03877_SRR1472...region001	PKSother	Bacterial	SRR14722128	PKSother_9628	Singleton
Bacterial_SRR14722128_c03996_SRR1472...region001	PKSother	Bacterial	SRR14722128	PKSother_9630	Singleton
Bacterial_SRR14722129_c00053_SRR1472...region001	PKSother	Bacterial	SRR14722129	PKSother_9643	Singleton
Bacterial_SRR14722129_c00104_SRR1472...region001	PKSother	Bacterial	SRR14722129	PKSother_9647	Singleton
Bacterial_SRR14722129_c01161_SRR1472...region001	PKSother	Bacterial	SRR14722129	PKSother_9665	Singleton
Bacterial_SRR14722130_c03221_SRR1472...region001	PKSother	Bacterial	SRR14722130	PKSother_9717	Singleton
Bacterial_SRR14722130_c04081_SRR1472...region001	PKSother	Bacterial	SRR14722130	PKSother_9726	Singleton
Bacterial_SRR14722130_c07058_SRR1472...region001	PKSother	Bacterial	SRR14722130	PKSother_9739	Singleton
Bacterial_SRR14722130_c08564_SRR1472...region001	PKSother	Bacterial	SRR14722130	PKSother_9745	Singleton
Bacterial_SRR14722132_c00016_SRR1472...region001	PKSother	Bacterial	SRR14722132	PKSother_9749	Singleton
Bacterial_SRR14722132_c01097_SRR1472...region001	PKSother	Bacterial	SRR14722132	PKSother_9760	Singleton
Bacterial_SRR14722133_c00034_SRR1472...region001	PKSother	Bacterial	SRR14722133	PKSother_9772	Singleton
Bacterial_SRR14722135_c00020_SRR1472...region001	PKSother	Bacterial	SRR14722135	PKSother_9799	Singleton
Bacterial_SRR13685151_c00037_SRR1368...region001	PKSother	Bacterial	SRR13685151	PKSother_9820	Not singleton
Bacterial_SRR14722137_c00032_SRR1472...region001	PKSother	Bacterial	SRR14722137	PKSother_9820	Not singleton
Bacterial_SRR5947240_c00192_SRR5947...region001	PKSother	Bacterial	SRR5947240	PKSother_9820	Not singleton
Bacterial_SRR13685151_c01397_SRR1368...region001	PKSother	Bacterial	SRR13685151	PKSother_9844	Not singleton
Bacterial_SRR14722137_c01459_SRR1472...region001	PKSother	Bacterial	SRR14722137	PKSother_9844	Not singleton
BGC0000282	PKSother	Reference	Reference	PKSother_9850	Not singleton
Bacterial_SAMEA3646771_c16422_SAMEA36...region001	PKSother	Bacterial	SAMEA3646771	PKSother_9850	Not singleton
Bacterial_SRR13685151_c01654_SRR1368...region001	PKSother	Bacterial	SRR13685151	PKSother_9850	Not singleton
Bacterial_SRR13685160_c03093_SRR1368...region001	PKSother	Bacterial	SRR13685160	PKSother_9850	Not singleton
Bacterial_SRR14722137_c01727_SRR1472...region001	PKSother	Bacterial	SRR14722137	PKSother_9850	Not singleton
Bacterial_SRR14722219_c00451_SRR1472...region001	PKSother	Bacterial	SRR14722219	PKSother_9850	Not singleton
Bacterial_SRR14722233_c03060_SRR1472...region001	PKSother	Bacterial	SRR14722233	PKSother_9850	Not singleton
Bacterial_SRR19097868_c08467_SRR1909...region001	PKSother	Bacterial	SRR19097868	PKSother_9850	Not singleton
Bacterial_SRR19097868_c09392_SRR1909...region001	PKSother	Bacterial	SRR19097868	PKSother_9850	Not singleton
Bacterial_SRR19097874_c17302_SRR1909...region001	PKSother	Bacterial	SRR19097874	PKSother_9850	Not singleton
Bacterial_SRR19097874_c18189_SRR1909...region001	PKSother	Bacterial	SRR19097874	PKSother_9850	Not singleton
Bacterial_SRR23143829_c04037_SRR2314...region001	PKSother	Bacterial	SRR23143829	PKSother_9850	Not singleton
Bacterial_SRR23143835_c21503_SRR2314...region001	PKSother	Bacterial	SRR23143835	PKSother_9850	Not singleton
Bacterial_SRR23143836_c07671_SRR2314...region001	PKSother	Bacterial	SRR23143836	PKSother_9850	Not singleton
Bacterial_SRR23143850_c02121_SRR2314...region001	PKSother	Bacterial	SRR23143850	PKSother_9850	Not singleton
Bacterial_SRR14722137_c02530_SRR1472...region001	PKSother	Bacterial	SRR14722137	PKSother_9854	Singleton
Bacterial_SRR14722138_c00005_SRR1472...region001	PKSother	Bacterial	SRR14722138	PKSother_9858	Singleton
Bacterial_SRR14722138_c00797_SRR1472...region001	PKSother	Bacterial	SRR14722138	PKSother_9871	Singleton
Bacterial_SRR14722138_c01999_SRR1472...region001	PKSother	Bacterial	SRR14722138	PKSother_9879	Singleton
Bacterial_SRR14722139_c00002_SRR1472...region001	PKSother	Bacterial	SRR14722139	PKSother_9881	Singleton
Bacterial_SRR14722139_c00029_SRR1472...region001	PKSother	Bacterial	SRR14722139	PKSother_9885	Singleton
Bacterial_SRR14722139_c00156_SRR1472...region001	PKSother	Bacterial	SRR14722139	PKSother_9887	Singleton
Bacterial_SRR14722139_c00449_SRR1472...region001	PKSother	Bacterial	SRR14722139	PKSother_9892	Singleton
Bacterial_SRR14722139_c00787_SRR1472...region001	PKSother	Bacterial	SRR14722139	PKSother_9894	Singleton
Bacterial_SRR14722141_c00484_SRR1472...region001	PKSother	Bacterial	SRR14722141	PKSother_9941	Singleton
Bacterial_SRR14722141_c00722_SRR1472...region001	PKSother	Bacterial	SRR14722141	PKSother_9942	Singleton
Bacterial_SRR14722141_c00759_SRR1472...region001	PKSother	Bacterial	SRR14722141	PKSother_9943	Singleton
Bacterial_SRR14722143_c00038_SRR1472...region001	PKSother	Bacterial	SRR14722143	PKSother_9948	Singleton
Bacterial_SRR14722143_c00217_SRR1472...region001	PKSother	Bacterial	SRR14722143	PKSother_9953	Singleton
Bacterial_SRR14722143_c01103_SRR1472...region001	PKSother	Bacterial	SRR14722143	PKSother_9964	Not singleton
Bacterial_SRR14722214_c00003_SRR1472...region001	PKSother	Bacterial	SRR14722214	PKSother_9964	Not singleton
Bacterial_SRR14722143_c01170_SRR1472...region001	PKSother	Bacterial	SRR14722143	PKSother_9965	Singleton
Bacterial_SRR14722019_c00042_SRR1472...region001	PKSother	Bacterial	SRR14722019	PKSother_9981	Not singleton
Bacterial_SRR14722112_c00048_SRR1472...region001	PKSother	Bacterial	SRR14722112	PKSother_9981	Not singleton
Bacterial_SRR14722144_c00017_SRR1472...region001	PKSother	Bacterial	SRR14722144	PKSother_9981	Not singleton
Bacterial_SRR14722145_c00045_SRR1472...region001	PKSother	Bacterial	SRR14722145	PKSother_9981	Not singleton
Bacterial_SRR14722144_c00027_SRR1472...region001	PKSother	Bacterial	SRR14722144	PKSother_9982	Singleton
Bacterial_SRR14722144_c00111_SRR1472...region001	PKSother	Bacterial	SRR14722144	PKSother_9988	Singleton
Bacterial_SRR14722144_c00114_SRR1472...region001	PKSother	Bacterial	SRR14722144	PKSother_9989	Singleton
Bacterial_SRR14722144_c00169_SRR1472...region001	PKSother	Bacterial	SRR14722144	PKSother_9996	Singleton
Bacterial_SRR14722144_c00206_SRR1472...region001	PKSother	Bacterial	SRR14722144	PKSother_9998	Not singleton
Bacterial_SRR14722317_c00105_SRR1472...region001	PKSother	Bacterial	SRR14722317	PKSother_9998	Not singleton
Bacterial_SRR14722320_c00398_SRR1472...region001	PKSother	Bacterial	SRR14722320	PKSother_9998	Not singleton
Bacterial_SRR14722144_c00841_SRR1472...region001	PKSother	Bacterial	SRR14722144	PKSother_10013	Singleton
Bacterial_SRR14722145_c00001_SRR1472...region001	PKSother	Bacterial	SRR14722145	PKSother_10014	Singleton
Bacterial_SRR14722145_c00189_SRR1472...region001	PKSother	Bacterial	SRR14722145	PKSother_10030	Not singleton
Bacterial_SRR14722161_c00020_SRR1472...region001	PKSother	Bacterial	SRR14722161	PKSother_10030	Not singleton
Bacterial_SRR14722145_c00468_SRR1472...region001	PKSother	Bacterial	SRR14722145	PKSother_10045	Singleton
Bacterial_SRR14722145_c00802_SRR1472...region001	PKSother	Bacterial	SRR14722145	PKSother_10050	Singleton
Bacterial_SRR14722145_c01060_SRR1472...region001	PKSother	Bacterial	SRR14722145	PKSother_10056	Singleton
Bacterial_SRR14722145_c01710_SRR1472...region001	PKSother	Bacterial	SRR14722145	PKSother_10069	Singleton
Bacterial_SRR14722145_c01761_SRR1472...region001	PKSother	Bacterial	SRR14722145	PKSother_10070	Singleton
Bacterial_SRR14722145_c03804_SRR1472...region001	PKSother	Bacterial	SRR14722145	PKSother_10089	Singleton
Bacterial_SRR14722145_c03995_SRR1472...region001	PKSother	Bacterial	SRR14722145	PKSother_10091	Singleton
Bacterial_SRR11456914_c00042_SRR1145...region002	PKSother	Bacterial	SRR11456914	PKSother_10106	Not singleton
Bacterial_SRR11456915_c00007_SRR1145...region002	PKSother	Bacterial	SRR11456915	PKSother_10106	Not singleton
Bacterial_SRR11456921_c00313_SRR1145...region001	PKSother	Bacterial	SRR11456921	PKSother_10106	Not singleton
Bacterial_SRR14561385_c00001_SRR1456...region004	PKSother	Bacterial	SRR14561385	PKSother_10106	Not singleton
Bacterial_SRR14722149_c00011_SRR1472...region001	PKSother	Bacterial	SRR14722149	PKSother_10106	Not singleton
Bacterial_SRR14722161_c00090_SRR1472...region001	PKSother	Bacterial	SRR14722161	PKSother_10106	Not singleton
Bacterial_SRR18162809_c00163_SRR1816...region001	PKSother	Bacterial	SRR18162809	PKSother_10106	Not singleton
Bacterial_SRR18162834_c00001_SRR1816...region001	PKSother	Bacterial	SRR18162834	PKSother_10106	Not singleton
Bacterial_SRR3400372_c00081_SRR3400...region001	PKSother	Bacterial	SRR3400372	PKSother_10106	Not singleton
Bacterial_SRR14722149_c00021_SRR1472...region001	PKSother	Bacterial	SRR14722149	PKSother_10109	Singleton
Bacterial_SRR14722149_c00025_SRR1472...region001	PKSother	Bacterial	SRR14722149	PKSother_10110	Singleton
Bacterial_SRR14722149_c00034_SRR1472...region001	PKSother	Bacterial	SRR14722149	PKSother_10111	Not singleton
Bacterial_SRR14722161_c00010_SRR1472...region001	PKSother	Bacterial	SRR14722161	PKSother_10111	Not singleton
Bacterial_SRR14722307_c00003_SRR1472...region001	PKSother	Bacterial	SRR14722307	PKSother_10111	Not singleton
Bacterial_SRR14722149_c00165_SRR1472...region001	PKSother	Bacterial	SRR14722149	PKSother_10119	Singleton
Bacterial_SRR14722149_c00189_SRR1472...region001	PKSother	Bacterial	SRR14722149	PKSother_10123	Singleton
Bacterial_SRR14722149_c00375_SRR1472...region001	PKSother	Bacterial	SRR14722149	PKSother_10129	Singleton
Bacterial_SRR14722149_c00810_SRR1472...region001	PKSother	Bacterial	SRR14722149	PKSother_10141	Singleton
Bacterial_SRR14722149_c01143_SRR1472...region001	PKSother	Bacterial	SRR14722149	PKSother_10152	Not singleton
Bacterial_SRR14722317_c00188_SRR1472...region001	PKSother	Bacterial	SRR14722317	PKSother_10152	Not singleton
Bacterial_SRR14722149_c01976_SRR1472...region001	PKSother	Bacterial	SRR14722149	PKSother_10170	Singleton
Bacterial_SRR14722149_c02653_SRR1472...region001	PKSother	Bacterial	SRR14722149	PKSother_10181	Singleton
Bacterial_SRR14722149_c03529_SRR1472...region001	PKSother	Bacterial	SRR14722149	PKSother_10191	Singleton
Bacterial_SRR14722149_c04441_SRR1472...region001	PKSother	Bacterial	SRR14722149	PKSother_10195	Singleton
Bacterial_SRR14722149_c05469_SRR1472...region001	PKSother	Bacterial	SRR14722149	PKSother_10204	Singleton
Bacterial_SRR14722149_c07230_SRR1472...region001	PKSother	Bacterial	SRR14722149	PKSother_10216	Singleton
Bacterial_SRR14722149_c08758_SRR1472...region001	PKSother	Bacterial	SRR14722149	PKSother_10220	Singleton
Bacterial_SRR14722150_c00008_SRR1472...region002	PKSother	Bacterial	SRR14722150	PKSother_10232	Singleton
Bacterial_SRR14722150_c00106_SRR1472...region001	PKSother	Bacterial	SRR14722150	PKSother_10237	Not singleton
Bacterial_SRR16304089_c03222_SRR1630...region001	PKSother	Bacterial	SRR16304089	PKSother_10237	Not singleton
Bacterial_SRR14722150_c01271_SRR1472...region001	PKSother	Bacterial	SRR14722150	PKSother_10256	Singleton
Bacterial_SRR14722152_c00667_SRR1472...region001	PKSother	Bacterial	SRR14722152	PKSother_10296	Singleton
Bacterial_SRR14722152_c01219_SRR1472...region001	PKSother	Bacterial	SRR14722152	PKSother_10299	Singleton
Bacterial_SRR14722152_c01695_SRR1472...region001	PKSother	Bacterial	SRR14722152	PKSother_10302	Singleton
Bacterial_SRR14722154_c00021_SRR1472...region001	PKSother	Bacterial	SRR14722154	PKSother_10306	Singleton
Bacterial_SRR14722154_c00069_SRR1472...region001	PKSother	Bacterial	SRR14722154	PKSother_10310	Singleton
Bacterial_SRR14722156_c00004_SRR1472...region001	PKSother	Bacterial	SRR14722156	PKSother_10325	Singleton
Bacterial_SRR14722156_c00465_SRR1472...region001	PKSother	Bacterial	SRR14722156	PKSother_10338	Singleton
Bacterial_SRR14722156_c01353_SRR1472...region001	PKSother	Bacterial	SRR14722156	PKSother_10352	Singleton
Bacterial_SRR14722156_c01594_SRR1472...region001	PKSother	Bacterial	SRR14722156	PKSother_10358	Singleton
Bacterial_SRR14722156_c01306_SRR1472...region001	PKSother	Bacterial	SRR14722156	PKSother_10370	Not singleton
Bacterial_SRR14722156_c02523_SRR1472...region001	PKSother	Bacterial	SRR14722156	PKSother_10370	Not singleton
Bacterial_SRR14722156_c03033_SRR1472...region001	PKSother	Bacterial	SRR14722156	PKSother_10377	Singleton
Bacterial_SRR14722156_c03073_SRR1472...region001	PKSother	Bacterial	SRR14722156	PKSother_10378	Singleton
Bacterial_SRR14722156_c04027_SRR1472...region001	PKSother	Bacterial	SRR14722156	PKSother_10391	Singleton
Bacterial_SRR14722156_c04180_SRR1472...region001	PKSother	Bacterial	SRR14722156	PKSother_10394	Singleton
Bacterial_SRR14722156_c05119_SRR1472...region001	PKSother	Bacterial	SRR14722156	PKSother_10400	Singleton
Bacterial_SRR14722156_c06360_SRR1472...region001	PKSother	Bacterial	SRR14722156	PKSother_10411	Singleton
Bacterial_SRR14722156_c07506_SRR1472...region001	PKSother	Bacterial	SRR14722156	PKSother_10420	Singleton
Bacterial_SRR14722158_c00714_SRR1472...region001	PKSother	Bacterial	SRR14722158	PKSother_10440	Singleton
Bacterial_SRR14722158_c02924_SRR1472...region001	PKSother	Bacterial	SRR14722158	PKSother_10457	Singleton
Bacterial_SRR14722159_c00273_SRR1472...region001	PKSother	Bacterial	SRR14722159	PKSother_10466	Singleton
Bacterial_SRR14722160_c00149_SRR1472...region001	PKSother	Bacterial	SRR14722160	PKSother_10475	Singleton
Bacterial_SRR14722160_c00244_SRR1472...region001	PKSother	Bacterial	SRR14722160	PKSother_10477	Singleton
Bacterial_SRR14722160_c01437_SRR1472...region001	PKSother	Bacterial	SRR14722160	PKSother_10482	Singleton
Bacterial_SRR14722161_c00091_SRR1472...region001	PKSother	Bacterial	SRR14722161	PKSother_10505	Singleton
Bacterial_SRR14722161_c00096_SRR1472...region001	PKSother	Bacterial	SRR14722161	PKSother_10506	Singleton
Bacterial_SRR14722161_c00206_SRR1472...region001	PKSother	Bacterial	SRR14722161	PKSother_10513	Singleton
Bacterial_SRR14722161_c00373_SRR1472...region001	PKSother	Bacterial	SRR14722161	PKSother_10521	Singleton
Bacterial_SRR14722161_c01547_SRR1472...region001	PKSother	Bacterial	SRR14722161	PKSother_10552	Singleton
Bacterial_SRR14722161_c01957_SRR1472...region001	PKSother	Bacterial	SRR14722161	PKSother_10563	Singleton
Bacterial_SRR14722161_c02347_SRR1472...region001	PKSother	Bacterial	SRR14722161	PKSother_10572	Singleton
Bacterial_SRR14722161_c02657_SRR1472...region001	PKSother	Bacterial	SRR14722161	PKSother_10575	Singleton
Bacterial_SRR14722163_c00045_SRR1472...region001	PKSother	Bacterial	SRR14722163	PKSother_10600	Singleton
Bacterial_SRR14722164_c00771_SRR1472...region001	PKSother	Bacterial	SRR14722164	PKSother_10646	Singleton
Bacterial_SRR14722164_c01327_SRR1472...region001	PKSother	Bacterial	SRR14722164	PKSother_10650	Singleton
Bacterial_SRR14722164_c01438_SRR1472...region001	PKSother	Bacterial	SRR14722164	PKSother_10652	Singleton
Bacterial_SRR14722165_c02716_SRR1472...region001	PKSother	Bacterial	SRR14722165	PKSother_10694	Singleton
Bacterial_SRR14722165_c03445_SRR1472...region001	PKSother	Bacterial	SRR14722165	PKSother_10702	Singleton
Bacterial_SRR14722166_c00321_SRR1472...region001	PKSother	Bacterial	SRR14722166	PKSother_10709	Singleton
Bacterial_SRR14722166_c00664_SRR1472...region001	PKSother	Bacterial	SRR14722166	PKSother_10711	Singleton
Bacterial_SRR14722166_c01064_SRR1472...region001	PKSother	Bacterial	SRR14722166	PKSother_10714	Singleton
Bacterial_SRR14722166_c01586_SRR1472...region001	PKSother	Bacterial	SRR14722166	PKSother_10720	Singleton
Bacterial_SRR14722167_c00239_SRR1472...region001	PKSother	Bacterial	SRR14722167	PKSother_10742	Singleton
Bacterial_SRR14722167_c00312_SRR1472...region001	PKSother	Bacterial	SRR14722167	PKSother_10743	Singleton
Bacterial_SRR14573778_c02220_SRR1457...region001	PKSother	Bacterial	SRR14573778	PKSother_10745	Not singleton
Bacterial_SRR14721941_c00023_SRR1472...region001	PKSother	Bacterial	SRR14721941	PKSother_10745	Not singleton
Bacterial_SRR14722065_c00754_SRR1472...region001	PKSother	Bacterial	SRR14722065	PKSother_10745	Not singleton
Bacterial_SRR14722071_c00713_SRR1472...region001	PKSother	Bacterial	SRR14722071	PKSother_10745	Not singleton
Bacterial_SRR14722098_c00249_SRR1472...region001	PKSother	Bacterial	SRR14722098	PKSother_10745	Not singleton
Bacterial_SRR14722167_c00620_SRR1472...region001	PKSother	Bacterial	SRR14722167	PKSother_10745	Not singleton
Bacterial_SRR16304075_c00001_SRR1630...region001	PKSother	Bacterial	SRR16304075	PKSother_10745	Not singleton
Bacterial_SRR19097878_c00639_SRR1909...region001	PKSother	Bacterial	SRR19097878	PKSother_10745	Not singleton
Bacterial_SRR19097878_c02493_SRR1909...region001	PKSother	Bacterial	SRR19097878	PKSother_10745	Not singleton
Bacterial_SRR23143848_c01312_SRR2314...region001	PKSother	Bacterial	SRR23143848	PKSother_10745	Not singleton
Bacterial_SRR14722167_c01037_SRR1472...region001	PKSother	Bacterial	SRR14722167	PKSother_10747	Singleton
Bacterial_SRR14722168_c00117_SRR1472...region001	PKSother	Bacterial	SRR14722168	PKSother_10765	Singleton
Bacterial_SRR14722169_c00026_SRR1472...region001	PKSother	Bacterial	SRR14722169	PKSother_10774	Singleton
Bacterial_SRR14722169_c00043_SRR1472...region001	PKSother	Bacterial	SRR14722169	PKSother_10777	Singleton
Bacterial_SRR14722170_c00884_SRR1472...region001	PKSother	Bacterial	SRR14722170	PKSother_10816	Singleton
Bacterial_SRR14722170_c03462_SRR1472...region001	PKSother	Bacterial	SRR14722170	PKSother_10838	Singleton
Bacterial_SRR14722170_c04361_SRR1472...region001	PKSother	Bacterial	SRR14722170	PKSother_10843	Singleton
Bacterial_SRR14722172_c00379_SRR1472...region001	PKSother	Bacterial	SRR14722172	PKSother_10872	Singleton
Bacterial_SRR14722172_c00447_SRR1472...region001	PKSother	Bacterial	SRR14722172	PKSother_10874	Singleton
Bacterial_SRR14722172_c00708_SRR1472...region001	PKSother	Bacterial	SRR14722172	PKSother_10877	Singleton
Bacterial_SRR14722172_c01425_SRR1472...region001	PKSother	Bacterial	SRR14722172	PKSother_10880	Singleton
Bacterial_SRR14722172_c01483_SRR1472...region001	PKSother	Bacterial	SRR14722172	PKSother_10882	Singleton
Bacterial_SRR14722173_c00615_SRR1472...region001	PKSother	Bacterial	SRR14722173	PKSother_10894	Singleton
Bacterial_SRR14722173_c00672_SRR1472...region001	PKSother	Bacterial	SRR14722173	PKSother_10896	Singleton
Bacterial_SRR14722173_c02010_SRR1472...region001	PKSother	Bacterial	SRR14722173	PKSother_10907	Singleton
Bacterial_SRR13685166_c00138_SRR1368...region001	PKSother	Bacterial	SRR13685166	PKSother_10908	Not singleton
Bacterial_SRR14722174_c00001_SRR1472...region001	PKSother	Bacterial	SRR14722174	PKSother_10908	Not singleton
Bacterial_SRR14722176_c00049_SRR1472...region001	PKSother	Bacterial	SRR14722176	PKSother_10952	Singleton
Bacterial_SRR14722176_c00105_SRR1472...region001	PKSother	Bacterial	SRR14722176	PKSother_10956	Not singleton
Bacterial_SRR14722188_c00453_SRR1472...region001	PKSother	Bacterial	SRR14722188	PKSother_10956	Not singleton
Bacterial_SRR14722176_c00175_SRR1472...region001	PKSother	Bacterial	SRR14722176	PKSother_10961	Not singleton
Bacterial_SRR14722188_c00218_SRR1472...region001	PKSother	Bacterial	SRR14722188	PKSother_10961	Not singleton
Bacterial_SRR14722176_c00363_SRR1472...region001	PKSother	Bacterial	SRR14722176	PKSother_10972	Singleton
Bacterial_SRR14722176_c00427_SRR1472...region001	PKSother	Bacterial	SRR14722176	PKSother_10974	Singleton
Bacterial_SRR14722176_c01696_SRR1472...region001	PKSother	Bacterial	SRR14722176	PKSother_11009	Singleton
Bacterial_SRR14722176_c01897_SRR1472...region001	PKSother	Bacterial	SRR14722176	PKSother_11013	Singleton
Bacterial_SRR14722176_c02122_SRR1472...region001	PKSother	Bacterial	SRR14722176	PKSother_11024	Singleton
Bacterial_SRR14722176_c02343_SRR1472...region001	PKSother	Bacterial	SRR14722176	PKSother_11034	Singleton
Bacterial_SRR14722176_c02937_SRR1472...region001	PKSother	Bacterial	SRR14722176	PKSother_11048	Not singleton
Bacterial_SRR19097866_c02050_SRR1909...region001	PKSother	Bacterial	SRR19097866	PKSother_11048	Not singleton
Bacterial_SRR14722176_c02958_SRR1472...region001	PKSother	Bacterial	SRR14722176	PKSother_11049	Singleton
Bacterial_SRR14722176_c04510_SRR1472...region001	PKSother	Bacterial	SRR14722176	PKSother_11069	Singleton
Bacterial_SRR14722176_c04834_SRR1472...region001	PKSother	Bacterial	SRR14722176	PKSother_11074	Singleton
Bacterial_SRR14722176_c05657_SRR1472...region001	PKSother	Bacterial	SRR14722176	PKSother_11088	Singleton
Bacterial_SRR14722176_c06347_SRR1472...region001	PKSother	Bacterial	SRR14722176	PKSother_11095	Singleton
Bacterial_SRR14722176_c08271_SRR1472...region001	PKSother	Bacterial	SRR14722176	PKSother_11115	Singleton
Bacterial_SRR14722176_c09394_SRR1472...region001	PKSother	Bacterial	SRR14722176	PKSother_11123	Singleton
Bacterial_SRR14722176_c11161_SRR1472...region001	PKSother	Bacterial	SRR14722176	PKSother_11135	Singleton
Bacterial_SRR14722176_c11436_SRR1472...region001	PKSother	Bacterial	SRR14722176	PKSother_11137	Singleton
Bacterial_SRR14722176_c11937_SRR1472...region001	PKSother	Bacterial	SRR14722176	PKSother_11140	Singleton
Bacterial_SRR14722176_c12714_SRR1472...region001	PKSother	Bacterial	SRR14722176	PKSother_11145	Singleton
Bacterial_SRR14722176_c12902_SRR1472...region001	PKSother	Bacterial	SRR14722176	PKSother_11146	Singleton
Bacterial_SRR14722176_c13008_SRR1472...region001	PKSother	Bacterial	SRR14722176	PKSother_11147	Singleton
Bacterial_SRR14722176_c14548_SRR1472...region001	PKSother	Bacterial	SRR14722176	PKSother_11159	Singleton
Bacterial_SRR14722176_c14990_SRR1472...region001	PKSother	Bacterial	SRR14722176	PKSother_11163	Singleton
Bacterial_SRR14722176_c15567_SRR1472...region001	PKSother	Bacterial	SRR14722176	PKSother_11166	Singleton
Bacterial_SRR14722184_c00313_SRR1472...region001	PKSother	Bacterial	SRR14722184	PKSother_11186	Singleton
Bacterial_SRR14722188_c00014_SRR1472...region001	PKSother	Bacterial	SRR14722188	PKSother_11199	Not singleton
Bacterial_SRR16304099_c00585_SRR1630...region001	PKSother	Bacterial	SRR16304099	PKSother_11199	Not singleton
Bacterial_SRR16304114_c00158_SRR1630...region001	PKSother	Bacterial	SRR16304114	PKSother_11199	Not singleton
Bacterial_SRR18162811_c00509_SRR1816...region001	PKSother	Bacterial	SRR18162811	PKSother_11199	Not singleton
Bacterial_SRR18162813_c00002_SRR1816...region001	PKSother	Bacterial	SRR18162813	PKSother_11199	Not singleton
Bacterial_SRR14722188_c00638_SRR1472...region001	PKSother	Bacterial	SRR14722188	PKSother_11224	Singleton
Bacterial_SRR14722176_c01613_SRR1472...region001	PKSother	Bacterial	SRR14722176	PKSother_11244	Not singleton
Bacterial_SRR14722188_c01179_SRR1472...region001	PKSother	Bacterial	SRR14722188	PKSother_11244	Not singleton
Bacterial_SRR14722188_c01210_SRR1472...region001	PKSother	Bacterial	SRR14722188	PKSother_11246	Not singleton
Bacterial_SRR18162811_c00339_SRR1816...region001	PKSother	Bacterial	SRR18162811	PKSother_11246	Not singleton
Bacterial_SRR18162813_c00003_SRR1816...region001	PKSother	Bacterial	SRR18162813	PKSother_11246	Not singleton
Bacterial_SRR14722188_c01271_SRR1472...region001	PKSother	Bacterial	SRR14722188	PKSother_11249	Singleton
Bacterial_SRR14722188_c01696_SRR1472...region001	PKSother	Bacterial	SRR14722188	PKSother_11257	Not singleton
Bacterial_SRR18162813_c00571_SRR1816...region001	PKSother	Bacterial	SRR18162813	PKSother_11257	Not singleton
Bacterial_SRR14722176_c00321_SRR1472...region001	PKSother	Bacterial	SRR14722176	PKSother_11258	Not singleton
Bacterial_SRR14722176_c01207_SRR1472...region001	PKSother	Bacterial	SRR14722176	PKSother_11258	Not singleton
Bacterial_SRR14722176_c01626_SRR1472...region001	PKSother	Bacterial	SRR14722176	PKSother_11258	Not singleton
Bacterial_SRR14722176_c02764_SRR1472...region001	PKSother	Bacterial	SRR14722176	PKSother_11258	Not singleton
Bacterial_SRR14722188_c00399_SRR1472...region001	PKSother	Bacterial	SRR14722188	PKSother_11258	Not singleton
Bacterial_SRR14722188_c01811_SRR1472...region001	PKSother	Bacterial	SRR14722188	PKSother_11258	Not singleton
Bacterial_SRR14722308_c00032_SRR1472...region001	PKSother	Bacterial	SRR14722308	PKSother_11258	Not singleton
Bacterial_SRR23143833_c01573_SRR2314...region001	PKSother	Bacterial	SRR23143833	PKSother_11258	Not singleton
Bacterial_SRR23143845_c01683_SRR2314...region001	PKSother	Bacterial	SRR23143845	PKSother_11258	Not singleton
Bacterial_SRR23143851_c00701_SRR2314...region001	PKSother	Bacterial	SRR23143851	PKSother_11258	Not singleton
Bacterial_SRR14722188_c01954_SRR1472...region001	PKSother	Bacterial	SRR14722188	PKSother_11262	Singleton
Bacterial_SRR14722188_c02344_SRR1472...region001	PKSother	Bacterial	SRR14722188	PKSother_11266	Singleton
Bacterial_SRR14722188_c03486_SRR1472...region001	PKSother	Bacterial	SRR14722188	PKSother_11277	Singleton
Bacterial_SRR14722188_c04236_SRR1472...region001	PKSother	Bacterial	SRR14722188	PKSother_11286	Not singleton
Bacterial_SRR18162811_c04035_SRR1816...region001	PKSother	Bacterial	SRR18162811	PKSother_11286	Not singleton
Bacterial_SRR18162820_c00058_SRR1816...region001	PKSother	Bacterial	SRR18162820	PKSother_11286	Not singleton
Bacterial_SRR14722188_c04958_SRR1472...region001	PKSother	Bacterial	SRR14722188	PKSother_11291	Singleton
Bacterial_SRR14722188_c05142_SRR1472...region001	PKSother	Bacterial	SRR14722188	PKSother_11294	Singleton
Bacterial_SRR14722188_c11135_SRR1472...region001	PKSother	Bacterial	SRR14722188	PKSother_11347	Singleton
Bacterial_SRR14722191_c00687_SRR1472...region001	PKSother	Bacterial	SRR14722191	PKSother_11365	Singleton
Bacterial_SRR14721954_c00042_SRR1472...region001	PKSother	Bacterial	SRR14721954	PKSother_11375	Not singleton
Bacterial_SRR14722145_c00410_SRR1472...region001	PKSother	Bacterial	SRR14722145	PKSother_11375	Not singleton
Bacterial_SRR14722197_c00111_SRR1472...region001	PKSother	Bacterial	SRR14722197	PKSother_11375	Not singleton
Bacterial_SRR14722197_c00113_SRR1472...region001	PKSother	Bacterial	SRR14722197	PKSother_11377	Singleton
Bacterial_SRR14722197_c00152_SRR1472...region001	PKSother	Bacterial	SRR14722197	PKSother_11380	Singleton
Bacterial_SRR14722197_c00223_SRR1472...region001	PKSother	Bacterial	SRR14722197	PKSother_11381	Singleton
Bacterial_SRR14722214_c00171_SRR1472...region001	PKSother	Bacterial	SRR14722214	PKSother_11463	Not singleton
Bacterial_SRR16304113_c02361_SRR1630...region001	PKSother	Bacterial	SRR16304113	PKSother_11463	Not singleton
Bacterial_SRR18162825_c00080_SRR1816...region001	PKSother	Bacterial	SRR18162825	PKSother_11463	Not singleton
Bacterial_SRR19097867_c00858_SRR1909...region001	PKSother	Bacterial	SRR19097867	PKSother_11463	Not singleton
Bacterial_SRR14722218_c01025_SRR1472...region001	PKSother	Bacterial	SRR14722218	PKSother_11484	Singleton
Bacterial_SRR14722218_c01656_SRR1472...region001	PKSother	Bacterial	SRR14722218	PKSother_11489	Singleton
Bacterial_SRR14721955_c01891_SRR1472...region001	PKSother	Bacterial	SRR14721955	PKSother_11498	Not singleton
Bacterial_SRR14722090_c03686_SRR1472...region001	PKSother	Bacterial	SRR14722090	PKSother_11498	Not singleton
Bacterial_SRR14722219_c00732_SRR1472...region001	PKSother	Bacterial	SRR14722219	PKSother_11498	Not singleton
Bacterial_SRR14722221_c01242_SRR1472...region001	PKSother	Bacterial	SRR14722221	PKSother_11515	Singleton
Bacterial_SRR14722221_c02044_SRR1472...region001	PKSother	Bacterial	SRR14722221	PKSother_11524	Singleton
Bacterial_SRR14722221_c02526_SRR1472...region001	PKSother	Bacterial	SRR14722221	PKSother_11529	Singleton
Bacterial_SRR10277374_c00018_SRR1027...region001	PKSother	Bacterial	SRR10277374	PKSother_11569	Not singleton
Bacterial_SRR14722229_c00001_SRR1472...region002	PKSother	Bacterial	SRR14722229	PKSother_11569	Not singleton
Bacterial_SRR14722231_c00001_SRR1472...region001	PKSother	Bacterial	SRR14722231	PKSother_11569	Not singleton
Bacterial_SRR14722232_c00177_SRR1472...region001	PKSother	Bacterial	SRR14722232	PKSother_11569	Not singleton
Bacterial_SRR19763059_c00331_SRR1976...region001	PKSother	Bacterial	SRR19763059	PKSother_11569	Not singleton
Bacterial_SRR14722229_c00398_SRR1472...region001	PKSother	Bacterial	SRR14722229	PKSother_11587	Singleton
Bacterial_SRR14722229_c00671_SRR1472...region001	PKSother	Bacterial	SRR14722229	PKSother_11593	Singleton
Bacterial_SRR14722229_c00821_SRR1472...region001	PKSother	Bacterial	SRR14722229	PKSother_11596	Singleton
Bacterial_SRR14722229_c01143_SRR1472...region001	PKSother	Bacterial	SRR14722229	PKSother_11603	Singleton
Bacterial_SRR14722229_c03512_SRR1472...region001	PKSother	Bacterial	SRR14722229	PKSother_11619	Singleton
Bacterial_SRR13685156_c00011_SRR1368...region001	PKSother	Bacterial	SRR13685156	PKSother_11624	Not singleton
Bacterial_SRR14722230_c00006_SRR1472...region001	PKSother	Bacterial	SRR14722230	PKSother_11624	Not singleton
Bacterial_SRR13685156_c00015_SRR1368...region001	PKSother	Bacterial	SRR13685156	PKSother_11627	Not singleton
Bacterial_SRR14722230_c00012_SRR1472...region001	PKSother	Bacterial	SRR14722230	PKSother_11627	Not singleton
Bacterial_SRR13685156_c00043_SRR1368...region001	PKSother	Bacterial	SRR13685156	PKSother_11635	Not singleton
Bacterial_SRR14722230_c00029_SRR1472...region001	PKSother	Bacterial	SRR14722230	PKSother_11635	Not singleton
Bacterial_SAMN25961864_c00031_SAMN259...region001	PKSother	Bacterial	SAMN25961864	PKSother_11638	Not singleton
Bacterial_SRR13685156_c00045_SRR1368...region001	PKSother	Bacterial	SRR13685156	PKSother_11638	Not singleton
Bacterial_SRR14721954_c00055_SRR1472...region001	PKSother	Bacterial	SRR14721954	PKSother_11638	Not singleton
Bacterial_SRR14722230_c00063_SRR1472...region001	PKSother	Bacterial	SRR14722230	PKSother_11638	Not singleton
Bacterial_SRR1531545_c00068_SRR1531...region001	PKSother	Bacterial	SRR1531545	PKSother_11638	Not singleton
Bacterial_SRR13685156_c00148_SRR1368...region001	PKSother	Bacterial	SRR13685156	PKSother_11661	Not singleton
Bacterial_SRR14722049_c00258_SRR1472...region001	PKSother	Bacterial	SRR14722049	PKSother_11661	Not singleton
Bacterial_SRR14722230_c00392_SRR1472...region001	PKSother	Bacterial	SRR14722230	PKSother_11661	Not singleton
Bacterial_SRR13685156_c00721_SRR1368...region001	PKSother	Bacterial	SRR13685156	PKSother_11669	Not singleton
Bacterial_SRR14722230_c00697_SRR1472...region001	PKSother	Bacterial	SRR14722230	PKSother_11669	Not singleton
Bacterial_SRR14721938_c00343_SRR1472...region001	PKSother	Bacterial	SRR14721938	PKSother_11673	Not singleton
Bacterial_SRR14722230_c00851_SRR1472...region001	PKSother	Bacterial	SRR14722230	PKSother_11673	Not singleton
Bacterial_SRR19097873_c13095_SRR1909...region001	PKSother	Bacterial	SRR19097873	PKSother_11673	Not singleton
Bacterial_SRR13685156_c01043_SRR1368...region001	PKSother	Bacterial	SRR13685156	PKSother_11675	Not singleton
Bacterial_SRR14722230_c01043_SRR1472...region001	PKSother	Bacterial	SRR14722230	PKSother_11675	Not singleton
Bacterial_SRR14722231_c00586_SRR1472...region001	PKSother	Bacterial	SRR14722231	PKSother_11733	Singleton
Bacterial_SRR14722231_c01524_SRR1472...region001	PKSother	Bacterial	SRR14722231	PKSother_11742	Singleton
Bacterial_SRR14722231_c03491_SRR1472...region001	PKSother	Bacterial	SRR14722231	PKSother_11755	Singleton
Bacterial_SRR14722231_c03969_SRR1472...region001	PKSother	Bacterial	SRR14722231	PKSother_11759	Singleton
Bacterial_SRR14722231_c06302_SRR1472...region001	PKSother	Bacterial	SRR14722231	PKSother_11769	Singleton
Bacterial_SRR14722231_c06468_SRR1472...region001	PKSother	Bacterial	SRR14722231	PKSother_11770	Singleton
Bacterial_SRR14722232_c01492_SRR1472...region001	PKSother	Bacterial	SRR14722232	PKSother_11785	Singleton
Bacterial_SRR14722232_c02315_SRR1472...region001	PKSother	Bacterial	SRR14722232	PKSother_11792	Singleton
Bacterial_SRR14722232_c02882_SRR1472...region001	PKSother	Bacterial	SRR14722232	PKSother_11796	Singleton
Bacterial_ERR4179389_c03469_ERR4179...region001	PKSother	Bacterial	ERR4179389	PKSother_11809	Not singleton
Bacterial_SRR13685160_c00378_SRR1368...region001	PKSother	Bacterial	SRR13685160	PKSother_11809	Not singleton
Bacterial_SRR14722233_c00384_SRR1472...region001	PKSother	Bacterial	SRR14722233	PKSother_11809	Not singleton
Bacterial_SRR14722234_c00022_SRR1472...region001	PKSother	Bacterial	SRR14722234	PKSother_11826	Singleton
Bacterial_SRR14722234_c00104_SRR1472...region001	PKSother	Bacterial	SRR14722234	PKSother_11831	Singleton
Bacterial_SRR14722234_c00115_SRR1472...region001	PKSother	Bacterial	SRR14722234	PKSother_11832	Singleton
Bacterial_SRR14722234_c00434_SRR1472...region001	PKSother	Bacterial	SRR14722234	PKSother_11846	Singleton
Bacterial_SRR14722235_c00002_SRR1472...region001	PKSother	Bacterial	SRR14722235	PKSother_11854	Singleton
Bacterial_SRR14722230_c01770_SRR1472...region001	PKSother	Bacterial	SRR14722230	PKSother_11872	Not singleton
Bacterial_SRR14722235_c00296_SRR1472...region001	PKSother	Bacterial	SRR14722235	PKSother_11872	Not singleton
Bacterial_SRR14722317_c00233_SRR1472...region001	PKSother	Bacterial	SRR14722317	PKSother_11872	Not singleton
Bacterial_SRR23143841_c04157_SRR2314...region001	PKSother	Bacterial	SRR23143841	PKSother_11872	Not singleton
Bacterial_SRR3400372_c00112_SRR3400...region001	PKSother	Bacterial	SRR3400372	PKSother_11872	Not singleton
Bacterial_SRR5947240_c00851_SRR5947...region001	PKSother	Bacterial	SRR5947240	PKSother_11872	Not singleton
Bacterial_SRR14722237_c00231_SRR1472...region001	PKSother	Bacterial	SRR14722237	PKSother_11913	Singleton
Bacterial_SRR14722237_c00848_SRR1472...region001	PKSother	Bacterial	SRR14722237	PKSother_11918	Singleton
Bacterial_SRR14722242_c00308_SRR1472...region001	PKSother	Bacterial	SRR14722242	PKSother_11940	Singleton
Bacterial_SRR14722242_c00599_SRR1472...region001	PKSother	Bacterial	SRR14722242	PKSother_11959	Singleton
Bacterial_SRR14722242_c00646_SRR1472...region001	PKSother	Bacterial	SRR14722242	PKSother_11963	Singleton
Bacterial_SRR14722242_c00916_SRR1472...region001	PKSother	Bacterial	SRR14722242	PKSother_11973	Singleton
Bacterial_SRR14722242_c01508_SRR1472...region001	PKSother	Bacterial	SRR14722242	PKSother_11991	Singleton
Bacterial_SRR14722242_c02404_SRR1472...region001	PKSother	Bacterial	SRR14722242	PKSother_12010	Singleton
Bacterial_SRR14722242_c02626_SRR1472...region001	PKSother	Bacterial	SRR14722242	PKSother_12015	Singleton
Bacterial_SRR14722242_c06377_SRR1472...region001	PKSother	Bacterial	SRR14722242	PKSother_12064	Singleton
Bacterial_SRR14722243_c00811_SRR1472...region001	PKSother	Bacterial	SRR14722243	PKSother_12078	Singleton
Bacterial_SRR14722245_c00218_SRR1472...region001	PKSother	Bacterial	SRR14722245	PKSother_12087	Singleton
Bacterial_SAMN25961864_c00433_SAMN259...region001	PKSother	Bacterial	SAMN25961864	PKSother_12114	Not singleton
Bacterial_SRR14721953_c00130_SRR1472...region001	PKSother	Bacterial	SRR14721953	PKSother_12114	Not singleton
Bacterial_SRR14721972_c00061_SRR1472...region001	PKSother	Bacterial	SRR14721972	PKSother_12114	Not singleton
Bacterial_SRR14722008_c00344_SRR1472...region001	PKSother	Bacterial	SRR14722008	PKSother_12114	Not singleton
Bacterial_SRR14722062_c00194_SRR1472...region001	PKSother	Bacterial	SRR14722062	PKSother_12114	Not singleton
Bacterial_SRR14722175_c00183_SRR1472...region001	PKSother	Bacterial	SRR14722175	PKSother_12114	Not singleton
Bacterial_SRR14722247_c00197_SRR1472...region001	PKSother	Bacterial	SRR14722247	PKSother_12114	Not singleton
Bacterial_SRR18162834_c00008_SRR1816...region001	PKSother	Bacterial	SRR18162834	PKSother_12114	Not singleton
Bacterial_SRR14722247_c00539_SRR1472...region001	PKSother	Bacterial	SRR14722247	PKSother_12129	Singleton
Bacterial_SRR14722247_c01210_SRR1472...region001	PKSother	Bacterial	SRR14722247	PKSother_12134	Singleton
Bacterial_SRR14722253_c01540_SRR1472...region001	PKSother	Bacterial	SRR14722253	PKSother_12161	Singleton
Bacterial_SRR14722254_c01664_SRR1472...region001	PKSother	Bacterial	SRR14722254	PKSother_12185	Singleton
Bacterial_SRR14722254_c02485_SRR1472...region001	PKSother	Bacterial	SRR14722254	PKSother_12190	Singleton
Bacterial_SRR14722258_c00421_SRR1472...region001	PKSother	Bacterial	SRR14722258	PKSother_12199	Singleton
Bacterial_SRR14722259_c00031_SRR1472...region001	PKSother	Bacterial	SRR14722259	PKSother_12206	Singleton
Bacterial_SRR14722259_c00041_SRR1472...region001	PKSother	Bacterial	SRR14722259	PKSother_12208	Singleton
Bacterial_SRR14722259_c00432_SRR1472...region001	PKSother	Bacterial	SRR14722259	PKSother_12212	Singleton
Bacterial_SRR14722263_c00083_SRR1472...region001	PKSother	Bacterial	SRR14722263	PKSother_12218	Singleton
Bacterial_SRR14722176_c01998_SRR1472...region001	PKSother	Bacterial	SRR14722176	PKSother_12231	Not singleton
Bacterial_SRR14722267_c00055_SRR1472...region001	PKSother	Bacterial	SRR14722267	PKSother_12231	Not singleton
Bacterial_SRR14722307_c00242_SRR1472...region001	PKSother	Bacterial	SRR14722307	PKSother_12231	Not singleton
Bacterial_SRR14722267_c00056_SRR1472...region001	PKSother	Bacterial	SRR14722267	PKSother_12232	Singleton
Bacterial_SRR13685167_c00279_SRR1368...region001	PKSother	Bacterial	SRR13685167	PKSother_12234	Not singleton
Bacterial_SRR14721985_c00279_SRR1472...region001	PKSother	Bacterial	SRR14721985	PKSother_12234	Not singleton
Bacterial_SRR14722267_c00090_SRR1472...region001	PKSother	Bacterial	SRR14722267	PKSother_12234	Not singleton
Bacterial_SRR16304070_c05080_SRR1630...region001	PKSother	Bacterial	SRR16304070	PKSother_12234	Not singleton
Bacterial_SRR16304091_c02434_SRR1630...region001	PKSother	Bacterial	SRR16304091	PKSother_12234	Not singleton
Bacterial_SRR16304096_c05673_SRR1630...region001	PKSother	Bacterial	SRR16304096	PKSother_12234	Not singleton
Bacterial_SRR16304101_c05997_SRR1630...region001	PKSother	Bacterial	SRR16304101	PKSother_12234	Not singleton
Bacterial_SRR16304105_c01009_SRR1630...region001	PKSother	Bacterial	SRR16304105	PKSother_12234	Not singleton
Bacterial_SRR16304110_c01858_SRR1630...region001	PKSother	Bacterial	SRR16304110	PKSother_12234	Not singleton
Bacterial_SRR19097870_c02215_SRR1909...region001	PKSother	Bacterial	SRR19097870	PKSother_12234	Not singleton
Bacterial_SRR19097882_c08914_SRR1909...region001	PKSother	Bacterial	SRR19097882	PKSother_12234	Not singleton
Bacterial_SRR23143836_c03383_SRR2314...region001	PKSother	Bacterial	SRR23143836	PKSother_12234	Not singleton
Bacterial_SRR14722267_c00659_SRR1472...region001	PKSother	Bacterial	SRR14722267	PKSother_12247	Singleton
Bacterial_SRR14722267_c01046_SRR1472...region001	PKSother	Bacterial	SRR14722267	PKSother_12251	Singleton
Bacterial_SRR14722267_c01533_SRR1472...region001	PKSother	Bacterial	SRR14722267	PKSother_12255	Singleton
BGC0002171	PKSother	Reference	Reference	PKSother_12259	Not singleton
Bacterial_ERR4179391_c06597_ERR4179...region001	PKSother	Bacterial	ERR4179391	PKSother_12259	Not singleton
Bacterial_ERR5059418_c03062_ERR5059...region001	PKSother	Bacterial	ERR5059418	PKSother_12259	Not singleton
Bacterial_SRR12240183_c01690_SRR1224...region001	PKSother	Bacterial	SRR12240183	PKSother_12259	Not singleton
Bacterial_SRR13126859_c01649_SRR1312...region001	PKSother	Bacterial	SRR13126859	PKSother_12259	Not singleton
Bacterial_SRR14721938_c00596_SRR1472...region001	PKSother	Bacterial	SRR14721938	PKSother_12259	Not singleton
Bacterial_SRR14722008_c00820_SRR1472...region001	PKSother	Bacterial	SRR14722008	PKSother_12259	Not singleton
Bacterial_SRR14722015_c00912_SRR1472...region001	PKSother	Bacterial	SRR14722015	PKSother_12259	Not singleton
Bacterial_SRR14722054_c00901_SRR1472...region001	PKSother	Bacterial	SRR14722054	PKSother_12259	Not singleton
Bacterial_SRR14722098_c01889_SRR1472...region001	PKSother	Bacterial	SRR14722098	PKSother_12259	Not singleton
Bacterial_SRR14722117_c00573_SRR1472...region001	PKSother	Bacterial	SRR14722117	PKSother_12259	Not singleton
Bacterial_SRR14722163_c01493_SRR1472...region001	PKSother	Bacterial	SRR14722163	PKSother_12259	Not singleton
Bacterial_SRR14722267_c00959_SRR1472...region001	PKSother	Bacterial	SRR14722267	PKSother_12259	Not singleton
Bacterial_SRR14722268_c00193_SRR1472...region001	PKSother	Bacterial	SRR14722268	PKSother_12259	Not singleton
Bacterial_SRR14722285_c00602_SRR1472...region001	PKSother	Bacterial	SRR14722285	PKSother_12259	Not singleton
Bacterial_SRR14722285_c01106_SRR1472...region001	PKSother	Bacterial	SRR14722285	PKSother_12259	Not singleton
Bacterial_SRR16304076_c05453_SRR1630...region001	PKSother	Bacterial	SRR16304076	PKSother_12259	Not singleton
Bacterial_SRR16304079_c07743_SRR1630...region001	PKSother	Bacterial	SRR16304079	PKSother_12259	Not singleton
Bacterial_SRR16304079_c08843_SRR1630...region001	PKSother	Bacterial	SRR16304079	PKSother_12259	Not singleton
Bacterial_SRR16304079_c16591_SRR1630...region001	PKSother	Bacterial	SRR16304079	PKSother_12259	Not singleton
Bacterial_SRR16304081_c01557_SRR1630...region001	PKSother	Bacterial	SRR16304081	PKSother_12259	Not singleton
Bacterial_SRR16304086_c03381_SRR1630...region001	PKSother	Bacterial	SRR16304086	PKSother_12259	Not singleton
Bacterial_SRR16304087_c07153_SRR1630...region001	PKSother	Bacterial	SRR16304087	PKSother_12259	Not singleton
Bacterial_SRR16304091_c06075_SRR1630...region001	PKSother	Bacterial	SRR16304091	PKSother_12259	Not singleton
Bacterial_SRR16304093_c02445_SRR1630...region001	PKSother	Bacterial	SRR16304093	PKSother_12259	Not singleton
Bacterial_SRR16304094_c06191_SRR1630...region001	PKSother	Bacterial	SRR16304094	PKSother_12259	Not singleton
Bacterial_SRR16304095_c11509_SRR1630...region001	PKSother	Bacterial	SRR16304095	PKSother_12259	Not singleton
Bacterial_SRR16304097_c12450_SRR1630...region001	PKSother	Bacterial	SRR16304097	PKSother_12259	Not singleton
Bacterial_SRR16304103_c01733_SRR1630...region001	PKSother	Bacterial	SRR16304103	PKSother_12259	Not singleton
Bacterial_SRR16304103_c05647_SRR1630...region001	PKSother	Bacterial	SRR16304103	PKSother_12259	Not singleton
Bacterial_SRR16304104_c00891_SRR1630...region001	PKSother	Bacterial	SRR16304104	PKSother_12259	Not singleton
Bacterial_SRR16304112_c06207_SRR1630...region001	PKSother	Bacterial	SRR16304112	PKSother_12259	Not singleton
Bacterial_SRR16304115_c03333_SRR1630...region001	PKSother	Bacterial	SRR16304115	PKSother_12259	Not singleton
Bacterial_SRR19097869_c08352_SRR1909...region001	PKSother	Bacterial	SRR19097869	PKSother_12259	Not singleton
Bacterial_SRR19097882_c11850_SRR1909...region001	PKSother	Bacterial	SRR19097882	PKSother_12259	Not singleton
Bacterial_SRR19763091_c01191_SRR1976...region001	PKSother	Bacterial	SRR19763091	PKSother_12259	Not singleton
Bacterial_SRR23143841_c06470_SRR2314...region001	PKSother	Bacterial	SRR23143841	PKSother_12259	Not singleton
Bacterial_SRR14721935_c00020_SRR1472...region001	PKSother	Bacterial	SRR14721935	PKSother_12284	Not singleton
Bacterial_SRR14722150_c00027_SRR1472...region001	PKSother	Bacterial	SRR14722150	PKSother_12284	Not singleton
Bacterial_SRR14722221_c00213_SRR1472...region001	PKSother	Bacterial	SRR14722221	PKSother_12284	Not singleton
Bacterial_SRR14722254_c00821_SRR1472...region001	PKSother	Bacterial	SRR14722254	PKSother_12284	Not singleton
Bacterial_SRR14722269_c00996_SRR1472...region001	PKSother	Bacterial	SRR14722269	PKSother_12284	Not singleton
Bacterial_SRR16304071_c00027_SRR1630...region001	PKSother	Bacterial	SRR16304071	PKSother_12284	Not singleton
Bacterial_SRR16304085_c08069_SRR1630...region001	PKSother	Bacterial	SRR16304085	PKSother_12284	Not singleton
Bacterial_SRR16304094_c05072_SRR1630...region001	PKSother	Bacterial	SRR16304094	PKSother_12284	Not singleton
Bacterial_SRR16304097_c00021_SRR1630...region001	PKSother	Bacterial	SRR16304097	PKSother_12284	Not singleton
Bacterial_SRR16304111_c00369_SRR1630...region001	PKSother	Bacterial	SRR16304111	PKSother_12284	Not singleton
Bacterial_SRR16304113_c00003_SRR1630...region001	PKSother	Bacterial	SRR16304113	PKSother_12284	Not singleton
Bacterial_SRR16304114_c02213_SRR1630...region001	PKSother	Bacterial	SRR16304114	PKSother_12284	Not singleton
Bacterial_SRR19097885_c01506_SRR1909...region001	PKSother	Bacterial	SRR19097885	PKSother_12284	Not singleton
Bacterial_SRR23143841_c00003_SRR2314...region002	PKSother	Bacterial	SRR23143841	PKSother_12284	Not singleton
Bacterial_SRR5947237_c00008_SRR5947...region002	PKSother	Bacterial	SRR5947237	PKSother_12284	Not singleton
Bacterial_SRR14722269_c02338_SRR1472...region001	PKSother	Bacterial	SRR14722269	PKSother_12290	Singleton
Bacterial_SRR14722094_c01419_SRR1472...region001	PKSother	Bacterial	SRR14722094	PKSother_12296	Not singleton
Bacterial_SRR14722158_c02060_SRR1472...region001	PKSother	Bacterial	SRR14722158	PKSother_12296	Not singleton
Bacterial_SRR14722269_c03354_SRR1472...region001	PKSother	Bacterial	SRR14722269	PKSother_12296	Not singleton
Bacterial_SRR14722272_c00502_SRR1472...region001	PKSother	Bacterial	SRR14722272	PKSother_12313	Singleton
Bacterial_SRR14722272_c00791_SRR1472...region001	PKSother	Bacterial	SRR14722272	PKSother_12320	Singleton
Bacterial_SRR14722272_c01133_SRR1472...region001	PKSother	Bacterial	SRR14722272	PKSother_12325	Singleton
Bacterial_SRR14722274_c00372_SRR1472...region001	PKSother	Bacterial	SRR14722274	PKSother_12343	Singleton
Bacterial_SRR14722274_c02958_SRR1472...region001	PKSother	Bacterial	SRR14722274	PKSother_12356	Singleton
Bacterial_SRR14722275_c01826_SRR1472...region001	PKSother	Bacterial	SRR14722275	PKSother_12380	Singleton
Bacterial_SRR14722275_c02850_SRR1472...region001	PKSother	Bacterial	SRR14722275	PKSother_12390	Singleton
Bacterial_SRR14722276_c00002_SRR1472...region001	PKSother	Bacterial	SRR14722276	PKSother_12405	Singleton
Bacterial_SRR14722276_c00092_SRR1472...region001	PKSother	Bacterial	SRR14722276	PKSother_12416	Singleton
Bacterial_SRR14722276_c00255_SRR1472...region001	PKSother	Bacterial	SRR14722276	PKSother_12424	Singleton
Bacterial_SRR14722276_c02236_SRR1472...region001	PKSother	Bacterial	SRR14722276	PKSother_12439	Singleton
Bacterial_SRR11456917_c00072_SRR1145...region001	PKSother	Bacterial	SRR11456917	PKSother_12479	Not singleton
Bacterial_SRR14721954_c00022_SRR1472...region001	PKSother	Bacterial	SRR14721954	PKSother_12479	Not singleton
Bacterial_SRR14722282_c00002_SRR1472...region001	PKSother	Bacterial	SRR14722282	PKSother_12479	Not singleton
Bacterial_SRR18162809_c00109_SRR1816...region001	PKSother	Bacterial	SRR18162809	PKSother_12479	Not singleton
Bacterial_SRR14722282_c00248_SRR1472...region001	PKSother	Bacterial	SRR14722282	PKSother_12488	Singleton
Bacterial_SRR14722282_c00805_SRR1472...region001	PKSother	Bacterial	SRR14722282	PKSother_12503	Singleton
Bacterial_SRR14722282_c02004_SRR1472...region001	PKSother	Bacterial	SRR14722282	PKSother_12520	Singleton
Bacterial_SRR11456917_c00013_SRR1145...region002	PKSother	Bacterial	SRR11456917	PKSother_12534	Not singleton
Bacterial_SRR11456918_c00003_SRR1145...region001	PKSother	Bacterial	SRR11456918	PKSother_12534	Not singleton
Bacterial_SRR11456922_c00082_SRR1145...region001	PKSother	Bacterial	SRR11456922	PKSother_12534	Not singleton
Bacterial_SRR11456923_c00016_SRR1145...region001	PKSother	Bacterial	SRR11456923	PKSother_12534	Not singleton
Bacterial_SRR14721972_c00038_SRR1472...region001	PKSother	Bacterial	SRR14721972	PKSother_12534	Not singleton
Bacterial_SRR14722235_c00052_SRR1472...region001	PKSother	Bacterial	SRR14722235	PKSother_12534	Not singleton
Bacterial_SRR14722285_c00005_SRR1472...region001	PKSother	Bacterial	SRR14722285	PKSother_12534	Not singleton
Bacterial_SRR14722285_c00033_SRR1472...region001	PKSother	Bacterial	SRR14722285	PKSother_12538	Singleton
Bacterial_SRR14722285_c00252_SRR1472...region001	PKSother	Bacterial	SRR14722285	PKSother_12551	Singleton
Bacterial_SRR14722285_c00591_SRR1472...region001	PKSother	Bacterial	SRR14722285	PKSother_12560	Singleton
Bacterial_SRR14722285_c01546_SRR1472...region001	PKSother	Bacterial	SRR14722285	PKSother_12578	Singleton
Bacterial_SRR14722285_c02028_SRR1472...region001	PKSother	Bacterial	SRR14722285	PKSother_12581	Singleton
Bacterial_SRR14722287_c00130_SRR1472...region001	PKSother	Bacterial	SRR14722287	PKSother_12601	Singleton
Bacterial_SRR14722287_c00226_SRR1472...region001	PKSother	Bacterial	SRR14722287	PKSother_12609	Singleton
Bacterial_SRR14722287_c00938_SRR1472...region001	PKSother	Bacterial	SRR14722287	PKSother_12618	Singleton
Bacterial_SRR14722288_c00104_SRR1472...region001	PKSother	Bacterial	SRR14722288	PKSother_12634	Singleton
Bacterial_SRR14722290_c00117_SRR1472...region001	PKSother	Bacterial	SRR14722290	PKSother_12647	Singleton
Bacterial_SRR14722290_c01324_SRR1472...region001	PKSother	Bacterial	SRR14722290	PKSother_12662	Singleton
Bacterial_SRR14722293_c01239_SRR1472...region001	PKSother	Bacterial	SRR14722293	PKSother_12690	Singleton
Bacterial_SRR14722293_c01995_SRR1472...region001	PKSother	Bacterial	SRR14722293	PKSother_12696	Singleton
Bacterial_SRR14722294_c00990_SRR1472...region001	PKSother	Bacterial	SRR14722294	PKSother_12704	Singleton
Bacterial_SRR14722295_c00052_SRR1472...region001	PKSother	Bacterial	SRR14722295	PKSother_12712	Singleton
Bacterial_SRR14722296_c00226_SRR1472...region001	PKSother	Bacterial	SRR14722296	PKSother_12717	Singleton
Bacterial_SRR14722298_c00121_SRR1472...region001	PKSother	Bacterial	SRR14722298	PKSother_12727	Singleton
Bacterial_SRR14722298_c00146_SRR1472...region001	PKSother	Bacterial	SRR14722298	PKSother_12730	Singleton
Bacterial_SRR13514076_c00005_SRR1351...region001	PKSother	Bacterial	SRR13514076	PKSother_12750	Not singleton
Bacterial_SRR13514076_c00054_SRR1351...region001	PKSother	Bacterial	SRR13514076	PKSother_12750	Not singleton
Bacterial_SRR14573780_c00434_SRR1457...region001	PKSother	Bacterial	SRR14573780	PKSother_12750	Not singleton
Bacterial_SRR14722088_c00448_SRR1472...region001	PKSother	Bacterial	SRR14722088	PKSother_12750	Not singleton
Bacterial_SRR14722088_c03047_SRR1472...region001	PKSother	Bacterial	SRR14722088	PKSother_12750	Not singleton
Bacterial_SRR14722158_c00196_SRR1472...region001	PKSother	Bacterial	SRR14722158	PKSother_12750	Not singleton
Bacterial_SRR14722298_c01032_SRR1472...region001	PKSother	Bacterial	SRR14722298	PKSother_12750	Not singleton
Bacterial_SRR16304069_c00081_SRR1630...region001	PKSother	Bacterial	SRR16304069	PKSother_12750	Not singleton
Bacterial_SRR16304071_c01216_SRR1630...region001	PKSother	Bacterial	SRR16304071	PKSother_12750	Not singleton
Bacterial_SRR16304071_c01586_SRR1630...region001	PKSother	Bacterial	SRR16304071	PKSother_12750	Not singleton
Bacterial_SRR16304074_c00043_SRR1630...region001	PKSother	Bacterial	SRR16304074	PKSother_12750	Not singleton
Bacterial_SRR16304076_c00085_SRR1630...region001	PKSother	Bacterial	SRR16304076	PKSother_12750	Not singleton
Bacterial_SRR16304077_c00716_SRR1630...region001	PKSother	Bacterial	SRR16304077	PKSother_12750	Not singleton
Bacterial_SRR16304078_c00393_SRR1630...region001	PKSother	Bacterial	SRR16304078	PKSother_12750	Not singleton
Bacterial_SRR16304079_c00032_SRR1630...region001	PKSother	Bacterial	SRR16304079	PKSother_12750	Not singleton
Bacterial_SRR16304079_c00046_SRR1630...region001	PKSother	Bacterial	SRR16304079	PKSother_12750	Not singleton
Bacterial_SRR16304082_c00520_SRR1630...region001	PKSother	Bacterial	SRR16304082	PKSother_12750	Not singleton
Bacterial_SRR16304084_c00103_SRR1630...region001	PKSother	Bacterial	SRR16304084	PKSother_12750	Not singleton
Bacterial_SRR16304089_c00201_SRR1630...region001	PKSother	Bacterial	SRR16304089	PKSother_12750	Not singleton
Bacterial_SRR16304092_c00002_SRR1630...region001	PKSother	Bacterial	SRR16304092	PKSother_12750	Not singleton
Bacterial_SRR16304094_c00010_SRR1630...region001	PKSother	Bacterial	SRR16304094	PKSother_12750	Not singleton
Bacterial_SRR16304094_c00038_SRR1630...region001	PKSother	Bacterial	SRR16304094	PKSother_12750	Not singleton
Bacterial_SRR16304096_c00340_SRR1630...region001	PKSother	Bacterial	SRR16304096	PKSother_12750	Not singleton
Bacterial_SRR16304096_c00722_SRR1630...region001	PKSother	Bacterial	SRR16304096	PKSother_12750	Not singleton
Bacterial_SRR16304097_c00003_SRR1630...region001	PKSother	Bacterial	SRR16304097	PKSother_12750	Not singleton
Bacterial_SRR16304101_c00085_SRR1630...region001	PKSother	Bacterial	SRR16304101	PKSother_12750	Not singleton
Bacterial_SRR16304103_c02485_SRR1630...region001	PKSother	Bacterial	SRR16304103	PKSother_12750	Not singleton
Bacterial_SRR16304105_c00162_SRR1630...region001	PKSother	Bacterial	SRR16304105	PKSother_12750	Not singleton
Bacterial_SRR16304107_c00003_SRR1630...region001	PKSother	Bacterial	SRR16304107	PKSother_12750	Not singleton
Bacterial_SRR16304109_c04776_SRR1630...region001	PKSother	Bacterial	SRR16304109	PKSother_12750	Not singleton
Bacterial_SRR16304112_c00001_SRR1630...region001	PKSother	Bacterial	SRR16304112	PKSother_12750	Not singleton
Bacterial_SRR18162811_c00006_SRR1816...region001	PKSother	Bacterial	SRR18162811	PKSother_12750	Not singleton
Bacterial_SRR18162811_c00017_SRR1816...region001	PKSother	Bacterial	SRR18162811	PKSother_12750	Not singleton
Bacterial_SRR18162811_c00687_SRR1816...region001	PKSother	Bacterial	SRR18162811	PKSother_12750	Not singleton
Bacterial_SRR18162820_c00003_SRR1816...region001	PKSother	Bacterial	SRR18162820	PKSother_12750	Not singleton
Bacterial_SRR18162832_c02577_SRR1816...region001	PKSother	Bacterial	SRR18162832	PKSother_12750	Not singleton
Bacterial_SRR19097878_c00001_SRR1909...region001	PKSother	Bacterial	SRR19097878	PKSother_12750	Not singleton
Bacterial_SRR19097883_c00008_SRR1909...region001	PKSother	Bacterial	SRR19097883	PKSother_12750	Not singleton
Bacterial_SRR19097884_c00015_SRR1909...region001	PKSother	Bacterial	SRR19097884	PKSother_12750	Not singleton
Bacterial_SRR19763090_c00752_SRR1976...region001	PKSother	Bacterial	SRR19763090	PKSother_12750	Not singleton
Bacterial_SRR14722298_c01158_SRR1472...region001	PKSother	Bacterial	SRR14722298	PKSother_12752	Singleton
Bacterial_SRR14722101_c01158_SRR1472...region001	PKSother	Bacterial	SRR14722101	PKSother_12762	Not singleton
Bacterial_SRR14722298_c02750_SRR1472...region001	PKSother	Bacterial	SRR14722298	PKSother_12762	Not singleton
Bacterial_SRR16304069_c05185_SRR1630...region001	PKSother	Bacterial	SRR16304069	PKSother_12762	Not singleton
Bacterial_SRR16304071_c00188_SRR1630...region001	PKSother	Bacterial	SRR16304071	PKSother_12762	Not singleton
Bacterial_SRR16304109_c01823_SRR1630...region001	PKSother	Bacterial	SRR16304109	PKSother_12762	Not singleton
Bacterial_SRR14722298_c04808_SRR1472...region001	PKSother	Bacterial	SRR14722298	PKSother_12773	Singleton
Bacterial_SRR14722299_c01866_SRR1472...region001	PKSother	Bacterial	SRR14722299	PKSother_12793	Singleton
Bacterial_SRR14722300_c00011_SRR1472...region001	PKSother	Bacterial	SRR14722300	PKSother_12796	Singleton
Bacterial_SRR14722301_c00040_SRR1472...region001	PKSother	Bacterial	SRR14722301	PKSother_12798	Singleton
Bacterial_SRR14722301_c00559_SRR1472...region001	PKSother	Bacterial	SRR14722301	PKSother_12802	Singleton
Bacterial_SRR14722301_c02476_SRR1472...region001	PKSother	Bacterial	SRR14722301	PKSother_12814	Singleton
Bacterial_SRR14722303_c00118_SRR1472...region001	PKSother	Bacterial	SRR14722303	PKSother_12824	Singleton
Bacterial_SRR14722305_c01623_SRR1472...region001	PKSother	Bacterial	SRR14722305	PKSother_12853	Singleton
Bacterial_SRR14722307_c00002_SRR1472...region001	PKSother	Bacterial	SRR14722307	PKSother_12856	Singleton
Bacterial_SRR14722307_c00018_SRR1472...region001	PKSother	Bacterial	SRR14722307	PKSother_12862	Singleton
Bacterial_SRR14722307_c00079_SRR1472...region001	PKSother	Bacterial	SRR14722307	PKSother_12871	Singleton
Bacterial_SRR14722307_c00131_SRR1472...region001	PKSother	Bacterial	SRR14722307	PKSother_12876	Singleton
Bacterial_SRR14722309_c00437_SRR1472...region001	PKSother	Bacterial	SRR14722309	PKSother_12898	Singleton
Bacterial_SRR14722315_c00025_SRR1472...region001	PKSother	Bacterial	SRR14722315	PKSother_12919	Singleton
Bacterial_SRR14722315_c00062_SRR1472...region001	PKSother	Bacterial	SRR14722315	PKSother_12922	Singleton
Bacterial_SRR14722315_c00098_SRR1472...region001	PKSother	Bacterial	SRR14722315	PKSother_12924	Singleton
Bacterial_SRR14722315_c00723_SRR1472...region001	PKSother	Bacterial	SRR14722315	PKSother_12944	Singleton
Bacterial_SRR14722317_c00099_SRR1472...region001	PKSother	Bacterial	SRR14722317	PKSother_12969	Singleton
Bacterial_SRR14722317_c00189_SRR1472...region001	PKSother	Bacterial	SRR14722317	PKSother_12972	Singleton
Bacterial_SRR14722317_c00214_SRR1472...region001	PKSother	Bacterial	SRR14722317	PKSother_12974	Singleton
Bacterial_SRR14722317_c00426_SRR1472...region001	PKSother	Bacterial	SRR14722317	PKSother_12988	Singleton
Bacterial_SRR14722319_c00156_SRR1472...region001	PKSother	Bacterial	SRR14722319	PKSother_13004	Singleton
Bacterial_ERR4179391_c00076_ERR4179...region001	PKSother	Bacterial	ERR4179391	PKSother_13007	Not singleton
Bacterial_ERR4179391_c00140_ERR4179...region001	PKSother	Bacterial	ERR4179391	PKSother_13007	Not singleton
Bacterial_ERR4179391_c00682_ERR4179...region001	PKSother	Bacterial	ERR4179391	PKSother_13007	Not singleton
Bacterial_SRR11456921_c00795_SRR1145...region001	PKSother	Bacterial	SRR11456921	PKSother_13007	Not singleton
Bacterial_SRR11456921_c01616_SRR1145...region001	PKSother	Bacterial	SRR11456921	PKSother_13007	Not singleton
Bacterial_SRR14722317_c00030_SRR1472...region001	PKSother	Bacterial	SRR14722317	PKSother_13007	Not singleton
Bacterial_SRR14722320_c00004_SRR1472...region001	PKSother	Bacterial	SRR14722320	PKSother_13007	Not singleton
Bacterial_SRR14766325_c00434_SRR1476...region001	PKSother	Bacterial	SRR14766325	PKSother_13007	Not singleton
Bacterial_SRR14722320_c00035_SRR1472...region001	PKSother	Bacterial	SRR14722320	PKSother_13011	Singleton
Bacterial_SRR14722320_c00067_SRR1472...region001	PKSother	Bacterial	SRR14722320	PKSother_13014	Singleton
BGC0000869	PKSother	Reference	Reference	PKSother_13020	Not singleton
Bacterial_ERR4179391_c01129_ERR4179...region001	PKSother	Bacterial	ERR4179391	PKSother_13020	Not singleton
Bacterial_SRR11456913_c00011_SRR1145...region001	PKSother	Bacterial	SRR11456913	PKSother_13020	Not singleton
Bacterial_SRR11456915_c00094_SRR1145...region001	PKSother	Bacterial	SRR11456915	PKSother_13020	Not singleton
Bacterial_SRR14722015_c00091_SRR1472...region001	PKSother	Bacterial	SRR14722015	PKSother_13020	Not singleton
Bacterial_SRR14722054_c00025_SRR1472...region001	PKSother	Bacterial	SRR14722054	PKSother_13020	Not singleton
Bacterial_SRR14722149_c00051_SRR1472...region001	PKSother	Bacterial	SRR14722149	PKSother_13020	Not singleton
Bacterial_SRR14722161_c00005_SRR1472...region001	PKSother	Bacterial	SRR14722161	PKSother_13020	Not singleton
Bacterial_SRR14722235_c00117_SRR1472...region001	PKSother	Bacterial	SRR14722235	PKSother_13020	Not singleton
Bacterial_SRR14722282_c00007_SRR1472...region001	PKSother	Bacterial	SRR14722282	PKSother_13020	Not singleton
Bacterial_SRR14722317_c00011_SRR1472...region001	PKSother	Bacterial	SRR14722317	PKSother_13020	Not singleton
Bacterial_SRR14722320_c00140_SRR1472...region001	PKSother	Bacterial	SRR14722320	PKSother_13020	Not singleton
Bacterial_SRR14766325_c00337_SRR1476...region001	PKSother	Bacterial	SRR14766325	PKSother_13020	Not singleton
Bacterial_SRR19097873_c00858_SRR1909...region001	PKSother	Bacterial	SRR19097873	PKSother_13020	Not singleton
Bacterial_SRR5947238_c00591_SRR5947...region001	PKSother	Bacterial	SRR5947238	PKSother_13020	Not singleton
Bacterial_SRR14722320_c00268_SRR1472...region001	PKSother	Bacterial	SRR14722320	PKSother_13026	Singleton
Bacterial_SRR14722320_c00314_SRR1472...region001	PKSother	Bacterial	SRR14722320	PKSother_13031	Singleton
Bacterial_SRR14722317_c00204_SRR1472...region001	PKSother	Bacterial	SRR14722317	PKSother_13040	Not singleton
Bacterial_SRR14722320_c00543_SRR1472...region001	PKSother	Bacterial	SRR14722320	PKSother_13040	Not singleton
Bacterial_SRR13685178_c00350_SRR1368...region001	PKSother	Bacterial	SRR13685178	PKSother_13064	Not singleton
Bacterial_SRR14722325_c00066_SRR1472...region001	PKSother	Bacterial	SRR14722325	PKSother_13064	Not singleton
Bacterial_SRR14722326_c00195_SRR1472...region001	PKSother	Bacterial	SRR14722326	PKSother_13071	Singleton
Bacterial_SRR14722327_c00192_SRR1472...region001	PKSother	Bacterial	SRR14722327	PKSother_13077	Singleton
Bacterial_SRR14722329_c00396_SRR1472...region001	PKSother	Bacterial	SRR14722329	PKSother_13084	Singleton
Bacterial_SRR14766324_c00636_SRR1476...region001	PKSother	Bacterial	SRR14766324	PKSother_13103	Singleton
Bacterial_SRR14766324_c01110_SRR1476...region001	PKSother	Bacterial	SRR14766324	PKSother_13106	Singleton
Bacterial_SRR14766325_c00130_SRR1476...region001	PKSother	Bacterial	SRR14766325	PKSother_13121	Singleton
Bacterial_SRR14766325_c00214_SRR1476...region001	PKSother	Bacterial	SRR14766325	PKSother_13125	Singleton
Bacterial_SRR14766325_c02149_SRR1476...region001	PKSother	Bacterial	SRR14766325	PKSother_13160	Singleton
Bacterial_SRR14766325_c04184_SRR1476...region001	PKSother	Bacterial	SRR14766325	PKSother_13184	Singleton
Bacterial_SRR14766325_c04486_SRR1476...region001	PKSother	Bacterial	SRR14766325	PKSother_13189	Singleton
Bacterial_SRR10277330_c03629_SRR1027...region001	PKSother	Bacterial	SRR10277330	PKSother_13203	Not singleton
Bacterial_SRR10277362_c05944_SRR1027...region001	PKSother	Bacterial	SRR10277362	PKSother_13203	Not singleton
Bacterial_SRR11456923_c03259_SRR1145...region001	PKSother	Bacterial	SRR11456923	PKSother_13203	Not singleton
Bacterial_SRR14766325_c06734_SRR1476...region001	PKSother	Bacterial	SRR14766325	PKSother_13203	Not singleton
Bacterial_SRR19097873_c36191_SRR1909...region001	PKSother	Bacterial	SRR19097873	PKSother_13203	Not singleton
Bacterial_SRR19097889_c06555_SRR1909...region001	PKSother	Bacterial	SRR19097889	PKSother_13203	Not singleton
Bacterial_SRR23143841_c24272_SRR2314...region001	PKSother	Bacterial	SRR23143841	PKSother_13203	Not singleton
Bacterial_SRR14766325_c07488_SRR1476...region001	PKSother	Bacterial	SRR14766325	PKSother_13211	Singleton
Bacterial_SRR14766325_c08375_SRR1476...region001	PKSother	Bacterial	SRR14766325	PKSother_13213	Singleton
Bacterial_SRR1531545_c00023_SRR1531...region001	PKSother	Bacterial	SRR1531545	PKSother_13226	Singleton
Bacterial_SRR1531545_c00055_SRR1531...region001	PKSother	Bacterial	SRR1531545	PKSother_13228	Singleton
Bacterial_SRR1531545_c02316_SRR1531...region001	PKSother	Bacterial	SRR1531545	PKSother_13246	Singleton
Bacterial_SRR1531569_c00007_SRR1531...region001	PKSother	Bacterial	SRR1531569	PKSother_13258	Singleton
Bacterial_SRR1531569_c00019_SRR1531...region001	PKSother	Bacterial	SRR1531569	PKSother_13260	Singleton
Bacterial_SRR1531569_c00021_SRR1531...region001	PKSother	Bacterial	SRR1531569	PKSother_13261	Singleton
Bacterial_SRR1531569_c00081_SRR1531...region001	PKSother	Bacterial	SRR1531569	PKSother_13273	Singleton
Bacterial_SRR1531569_c00230_SRR1531...region001	PKSother	Bacterial	SRR1531569	PKSother_13285	Singleton
Bacterial_SRR1531569_c00290_SRR1531...region001	PKSother	Bacterial	SRR1531569	PKSother_13289	Singleton
Bacterial_SRR1531569_c00454_SRR1531...region001	PKSother	Bacterial	SRR1531569	PKSother_13297	Singleton
Bacterial_SRR1531569_c00470_SRR1531...region001	PKSother	Bacterial	SRR1531569	PKSother_13299	Singleton
Bacterial_SRR1531569_c00615_SRR1531...region001	PKSother	Bacterial	SRR1531569	PKSother_13309	Singleton
Bacterial_SRR1531569_c01624_SRR1531...region001	PKSother	Bacterial	SRR1531569	PKSother_13334	Singleton
Bacterial_SRR1531569_c02381_SRR1531...region001	PKSother	Bacterial	SRR1531569	PKSother_13339	Singleton
Bacterial_SRR1532736_c00083_SRR1532...region001	PKSother	Bacterial	SRR1532736	PKSother_13351	Singleton
Bacterial_SRR1532736_c00249_SRR1532...region001	PKSother	Bacterial	SRR1532736	PKSother_13353	Singleton
Bacterial_SRR15568738_c00746_SRR1556...region001	PKSother	Bacterial	SRR15568738	PKSother_13384	Singleton
Bacterial_SRR16304065_c00399_SRR1630...region001	PKSother	Bacterial	SRR16304065	PKSother_13425	Not singleton
Bacterial_SRR16304087_c00069_SRR1630...region001	PKSother	Bacterial	SRR16304087	PKSother_13425	Not singleton
Bacterial_SRR16304065_c00443_SRR1630...region001	PKSother	Bacterial	SRR16304065	PKSother_13428	Not singleton
Bacterial_SRR16304067_c00066_SRR1630...region001	PKSother	Bacterial	SRR16304067	PKSother_13428	Not singleton
Bacterial_SRR16304068_c00005_SRR1630...region001	PKSother	Bacterial	SRR16304068	PKSother_13428	Not singleton
Bacterial_SRR16304065_c00496_SRR1630...region001	PKSother	Bacterial	SRR16304065	PKSother_13431	Not singleton
Bacterial_SRR16304074_c00428_SRR1630...region001	PKSother	Bacterial	SRR16304074	PKSother_13431	Not singleton
Bacterial_SRR16304089_c00558_SRR1630...region001	PKSother	Bacterial	SRR16304089	PKSother_13431	Not singleton
Bacterial_SRR18162813_c00094_SRR1816...region001	PKSother	Bacterial	SRR18162813	PKSother_13431	Not singleton
Bacterial_SRR16304065_c01014_SRR1630...region001	PKSother	Bacterial	SRR16304065	PKSother_13443	Singleton
Bacterial_SRR16304065_c01576_SRR1630...region001	PKSother	Bacterial	SRR16304065	PKSother_13458	Singleton
Bacterial_SRR16304065_c02479_SRR1630...region001	PKSother	Bacterial	SRR16304065	PKSother_13479	Singleton
Bacterial_SRR16304065_c03265_SRR1630...region001	PKSother	Bacterial	SRR16304065	PKSother_13494	Singleton
Bacterial_SRR16304065_c03675_SRR1630...region001	PKSother	Bacterial	SRR16304065	PKSother_13499	Singleton
Bacterial_ERR5059418_c00040_ERR5059...region001	PKSother	Bacterial	ERR5059418	PKSother_13500	Not singleton
Bacterial_SRR16304065_c03710_SRR1630...region001	PKSother	Bacterial	SRR16304065	PKSother_13500	Not singleton
Bacterial_SRR16304078_c00974_SRR1630...region001	PKSother	Bacterial	SRR16304078	PKSother_13500	Not singleton
Bacterial_SRR16304109_c00274_SRR1630...region001	PKSother	Bacterial	SRR16304109	PKSother_13500	Not singleton
Bacterial_SRR16304114_c00009_SRR1630...region001	PKSother	Bacterial	SRR16304114	PKSother_13500	Not singleton
Bacterial_SRR16304115_c00030_SRR1630...region001	PKSother	Bacterial	SRR16304115	PKSother_13500	Not singleton
Bacterial_SRR17413104_c00011_SRR1741...region001	PKSother	Bacterial	SRR17413104	PKSother_13500	Not singleton
Bacterial_SRR16304065_c04469_SRR1630...region001	PKSother	Bacterial	SRR16304065	PKSother_13508	Singleton
Bacterial_SRR16304065_c04540_SRR1630...region001	PKSother	Bacterial	SRR16304065	PKSother_13510	Singleton
Bacterial_SRR16304065_c05839_SRR1630...region001	PKSother	Bacterial	SRR16304065	PKSother_13521	Not singleton
Bacterial_SRR16304083_c06283_SRR1630...region001	PKSother	Bacterial	SRR16304083	PKSother_13521	Not singleton
Bacterial_SRR16304065_c08019_SRR1630...region001	PKSother	Bacterial	SRR16304065	PKSother_13536	Singleton
Bacterial_SRR16304066_c00291_SRR1630...region001	PKSother	Bacterial	SRR16304066	PKSother_13573	Singleton
Bacterial_SRR14722163_c00013_SRR1472...region001	PKSother	Bacterial	SRR14722163	PKSother_13590	Not singleton
Bacterial_SRR16304065_c01152_SRR1630...region001	PKSother	Bacterial	SRR16304065	PKSother_13590	Not singleton
Bacterial_SRR16304066_c00853_SRR1630...region001	PKSother	Bacterial	SRR16304066	PKSother_13590	Not singleton
Bacterial_SRR16304070_c00893_SRR1630...region001	PKSother	Bacterial	SRR16304070	PKSother_13590	Not singleton
Bacterial_SRR16304074_c02599_SRR1630...region001	PKSother	Bacterial	SRR16304074	PKSother_13590	Not singleton
Bacterial_SRR16304079_c01816_SRR1630...region001	PKSother	Bacterial	SRR16304079	PKSother_13590	Not singleton
Bacterial_SRR16304087_c00782_SRR1630...region001	PKSother	Bacterial	SRR16304087	PKSother_13590	Not singleton
Bacterial_SRR16304102_c00067_SRR1630...region001	PKSother	Bacterial	SRR16304102	PKSother_13590	Not singleton
Bacterial_SRR16304113_c00922_SRR1630...region001	PKSother	Bacterial	SRR16304113	PKSother_13590	Not singleton
Bacterial_SRR16304066_c01223_SRR1630...region001	PKSother	Bacterial	SRR16304066	PKSother_13599	Singleton
Bacterial_SRR16304066_c02274_SRR1630...region001	PKSother	Bacterial	SRR16304066	PKSother_13621	Singleton
Bacterial_SRR16304066_c02351_SRR1630...region001	PKSother	Bacterial	SRR16304066	PKSother_13623	Singleton
Bacterial_SRR16304066_c04810_SRR1630...region001	PKSother	Bacterial	SRR16304066	PKSother_13652	Singleton
Bacterial_SRR16304066_c05479_SRR1630...region001	PKSother	Bacterial	SRR16304066	PKSother_13662	Singleton
Bacterial_SRR16304066_c06289_SRR1630...region001	PKSother	Bacterial	SRR16304066	PKSother_13674	Singleton
Bacterial_SRR16304066_c06727_SRR1630...region001	PKSother	Bacterial	SRR16304066	PKSother_13677	Singleton
Bacterial_SRR16304066_c07607_SRR1630...region001	PKSother	Bacterial	SRR16304066	PKSother_13685	Singleton
Bacterial_SRR16304067_c00003_SRR1630...region001	PKSother	Bacterial	SRR16304067	PKSother_13728	Singleton
Bacterial_SRR14722082_c00371_SRR1472...region001	PKSother	Bacterial	SRR14722082	PKSother_13732	Not singleton
Bacterial_SRR14722290_c00287_SRR1472...region001	PKSother	Bacterial	SRR14722290	PKSother_13732	Not singleton
Bacterial_SRR16304065_c00117_SRR1630...region001	PKSother	Bacterial	SRR16304065	PKSother_13732	Not singleton
Bacterial_SRR16304067_c00007_SRR1630...region001	PKSother	Bacterial	SRR16304067	PKSother_13732	Not singleton
Bacterial_SRR16304065_c01066_SRR1630...region001	PKSother	Bacterial	SRR16304065	PKSother_13753	Not singleton
Bacterial_SRR16304067_c00250_SRR1630...region001	PKSother	Bacterial	SRR16304067	PKSother_13753	Not singleton
Bacterial_SRR16304067_c00812_SRR1630...region001	PKSother	Bacterial	SRR16304067	PKSother_13776	Singleton
Bacterial_SRR14722293_c00403_SRR1472...region001	PKSother	Bacterial	SRR14722293	PKSother_13782	Not singleton
Bacterial_SRR14722298_c00952_SRR1472...region001	PKSother	Bacterial	SRR14722298	PKSother_13782	Not singleton
Bacterial_SRR16304067_c00995_SRR1630...region001	PKSother	Bacterial	SRR16304067	PKSother_13782	Not singleton
Bacterial_SRR16304074_c02420_SRR1630...region001	PKSother	Bacterial	SRR16304074	PKSother_13782	Not singleton
Bacterial_SRR16304077_c00870_SRR1630...region001	PKSother	Bacterial	SRR16304077	PKSother_13782	Not singleton
Bacterial_SRR16304079_c04092_SRR1630...region001	PKSother	Bacterial	SRR16304079	PKSother_13782	Not singleton
Bacterial_SRR16304097_c03260_SRR1630...region001	PKSother	Bacterial	SRR16304097	PKSother_13782	Not singleton
Bacterial_SRR16304103_c01913_SRR1630...region001	PKSother	Bacterial	SRR16304103	PKSother_13782	Not singleton
Bacterial_SRR16304109_c06329_SRR1630...region001	PKSother	Bacterial	SRR16304109	PKSother_13782	Not singleton
Bacterial_SRR16304109_c06428_SRR1630...region001	PKSother	Bacterial	SRR16304109	PKSother_13782	Not singleton
Bacterial_SRR16304110_c02349_SRR1630...region001	PKSother	Bacterial	SRR16304110	PKSother_13782	Not singleton
Bacterial_SRR16304112_c02457_SRR1630...region001	PKSother	Bacterial	SRR16304112	PKSother_13782	Not singleton
Bacterial_SRR18162825_c01509_SRR1816...region001	PKSother	Bacterial	SRR18162825	PKSother_13782	Not singleton
Bacterial_SRR16304067_c01083_SRR1630...region001	PKSother	Bacterial	SRR16304067	PKSother_13784	Singleton
Bacterial_SRR16304067_c01548_SRR1630...region001	PKSother	Bacterial	SRR16304067	PKSother_13795	Singleton
Bacterial_SRR16304067_c01816_SRR1630...region001	PKSother	Bacterial	SRR16304067	PKSother_13799	Not singleton
Bacterial_SRR16304076_c03088_SRR1630...region001	PKSother	Bacterial	SRR16304076	PKSother_13799	Not singleton
Bacterial_SRR16304078_c00295_SRR1630...region001	PKSother	Bacterial	SRR16304078	PKSother_13799	Not singleton
Bacterial_SRR16304080_c04066_SRR1630...region001	PKSother	Bacterial	SRR16304080	PKSother_13799	Not singleton
Bacterial_SRR16304082_c04204_SRR1630...region001	PKSother	Bacterial	SRR16304082	PKSother_13799	Not singleton
Bacterial_SRR16304083_c00145_SRR1630...region001	PKSother	Bacterial	SRR16304083	PKSother_13799	Not singleton
Bacterial_SRR16304087_c02768_SRR1630...region001	PKSother	Bacterial	SRR16304087	PKSother_13799	Not singleton
Bacterial_SRR16304095_c02901_SRR1630...region001	PKSother	Bacterial	SRR16304095	PKSother_13799	Not singleton
Bacterial_SRR16304095_c13067_SRR1630...region001	PKSother	Bacterial	SRR16304095	PKSother_13799	Not singleton
Bacterial_SRR16304113_c00097_SRR1630...region001	PKSother	Bacterial	SRR16304113	PKSother_13799	Not singleton
Bacterial_SRR16304065_c05176_SRR1630...region001	PKSother	Bacterial	SRR16304065	PKSother_13814	Not singleton
Bacterial_SRR16304067_c02399_SRR1630...region001	PKSother	Bacterial	SRR16304067	PKSother_13814	Not singleton
Bacterial_SRR16304097_c02956_SRR1630...region001	PKSother	Bacterial	SRR16304097	PKSother_13814	Not singleton
Bacterial_SRR19097867_c00229_SRR1909...region001	PKSother	Bacterial	SRR19097867	PKSother_13814	Not singleton
Bacterial_SRR16304067_c03098_SRR1630...region001	PKSother	Bacterial	SRR16304067	PKSother_13822	Singleton
Bacterial_SRR16304067_c04519_SRR1630...region001	PKSother	Bacterial	SRR16304067	PKSother_13837	Singleton
Bacterial_SRR16304067_c06902_SRR1630...region001	PKSother	Bacterial	SRR16304067	PKSother_13848	Singleton
Bacterial_SRR16304067_c07822_SRR1630...region001	PKSother	Bacterial	SRR16304067	PKSother_13855	Singleton
Bacterial_SRR16304067_c09662_SRR1630...region001	PKSother	Bacterial	SRR16304067	PKSother_13866	Singleton
Bacterial_SRR16304068_c00592_SRR1630...region001	PKSother	Bacterial	SRR16304068	PKSother_13905	Singleton
Bacterial_SRR16304068_c00800_SRR1630...region001	PKSother	Bacterial	SRR16304068	PKSother_13911	Singleton
Bacterial_SRR16304068_c00984_SRR1630...region001	PKSother	Bacterial	SRR16304068	PKSother_13916	Singleton
Bacterial_SRR16304068_c01278_SRR1630...region001	PKSother	Bacterial	SRR16304068	PKSother_13924	Not singleton
Bacterial_SRR16304079_c00344_SRR1630...region001	PKSother	Bacterial	SRR16304079	PKSother_13924	Not singleton
Bacterial_SRR16304082_c00089_SRR1630...region002	PKSother	Bacterial	SRR16304082	PKSother_13924	Not singleton
Bacterial_SRR16304084_c00229_SRR1630...region001	PKSother	Bacterial	SRR16304084	PKSother_13924	Not singleton
Bacterial_SRR16304087_c00021_SRR1630...region001	PKSother	Bacterial	SRR16304087	PKSother_13924	Not singleton
Bacterial_SRR16304068_c01823_SRR1630...region001	PKSother	Bacterial	SRR16304068	PKSother_13932	Singleton
Bacterial_SRR16304068_c02345_SRR1630...region001	PKSother	Bacterial	SRR16304068	PKSother_13942	Singleton
BGC0002275	PKSother	Reference	Reference	PKSother_13946	Not singleton
Bacterial_SRR11456913_c02863_SRR1145...region001	PKSother	Bacterial	SRR11456913	PKSother_13946	Not singleton
Bacterial_SRR11456914_c10190_SRR1145...region001	PKSother	Bacterial	SRR11456914	PKSother_13946	Not singleton
Bacterial_SRR13514084_c01289_SRR1351...region001	PKSother	Bacterial	SRR13514084	PKSother_13946	Not singleton
Bacterial_SRR14573780_c02891_SRR1457...region001	PKSother	Bacterial	SRR14573780	PKSother_13946	Not singleton
Bacterial_SRR14573781_c01733_SRR1457...region001	PKSother	Bacterial	SRR14573781	PKSother_13946	Not singleton
Bacterial_SRR14722095_c00859_SRR1472...region001	PKSother	Bacterial	SRR14722095	PKSother_13946	Not singleton
Bacterial_SRR14722130_c01253_SRR1472...region001	PKSother	Bacterial	SRR14722130	PKSother_13946	Not singleton
Bacterial_SRR14722150_c02421_SRR1472...region001	PKSother	Bacterial	SRR14722150	PKSother_13946	Not singleton
Bacterial_SRR14722233_c00219_SRR1472...region001	PKSother	Bacterial	SRR14722233	PKSother_13946	Not singleton
Bacterial_SRR14722234_c00249_SRR1472...region001	PKSother	Bacterial	SRR14722234	PKSother_13946	Not singleton
Bacterial_SRR14722317_c00412_SRR1472...region001	PKSother	Bacterial	SRR14722317	PKSother_13946	Not singleton
Bacterial_SRR14722320_c01428_SRR1472...region001	PKSother	Bacterial	SRR14722320	PKSother_13946	Not singleton
Bacterial_SRR16304068_c02721_SRR1630...region001	PKSother	Bacterial	SRR16304068	PKSother_13946	Not singleton
Bacterial_SRR16304074_c06283_SRR1630...region001	PKSother	Bacterial	SRR16304074	PKSother_13946	Not singleton
Bacterial_SRR16304074_c07213_SRR1630...region001	PKSother	Bacterial	SRR16304074	PKSother_13946	Not singleton
Bacterial_SRR16304079_c07509_SRR1630...region001	PKSother	Bacterial	SRR16304079	PKSother_13946	Not singleton
[truncated: 56,801 more rows]

## Sheet: Non-singleton GCF distribution
Dataset 9, Table 3: The presence of each GCF per lichen sample
LICHEN SAMPLE TAXONOMY								GCFs
Sample_name	Superkingdom	Phylum	Class	Order	Family	Genus	Species	NRPS_35806	NRPS_14821	NRPS_40869	NRPS_35835	NRPS_35320	NRPS_38305	NRPS_35326	NRPS_6051	NRPS_42380	NRPS_35575	NRPS_36221	NRPS_41801	NRPS_48567	NRPS_53245	NRPS_14812	NRPS_35061	NRPS_35833	NRPS_39677	NRPS_15322	NRPS_33785	NRPS_51692	NRPS_35826	NRPS_47357	NRPS_15863	NRPS_33151	NRPS_33789	NRPS_38908	NRPS_41068	NRPS_4452	NRPS_48124	NRPS_54270	NRPS_6888	NRPS_33145	NRPS_34547	NRPS_36683	NRPS_46300	NRPS_53246	NRPS_15336	NRPS_33279	NRPS_35192	NRPS_51443	NRPS_53213
SRR1532720	Eukaryota	Ascomycota	Arthoniomycetes	Arthoniales	Arthoniaceae	Arthonia	Arthonia rubrocincta	0	0	0	0	0	0	0	0	0	0	0	0	0	0	0	0	0	0	0	0	0	0	0	0	0	0	0	0	0	0	0	0	0	0	0	0	0	0	0	0	0	0
SRR13685140	Eukaryota	Ascomycota	Arthoniomycetes	Arthoniales	Arthoniaceae	Arthonia	Arthonia susa	0	0	0	0	0	0	0	0	0	0	0	0	0	0	0	0	0	0	0	0	0	0	0	0	0	0	0	0	0	0	0	0	0	0	0	0	0	0	0	0	0	0
SRR14722233	Eukaryota	Ascomycota	Arthoniomycetes	Arthoniales	Arthoniaceae	Arthonia	Arthonia ruana	0	0	0	0	0	0	0	0	0	0	0	0	0	0	0	0	0	0	0	0	0	0	0	0	0	0	0	0	0	0	0	0	0	0	0	0	0	0	0	0	0	0
SRR14722222	Eukaryota	Ascomycota	Arthoniomycetes	Arthoniales	Arthoniaceae	Arthonia	Arthonia quintaria	0	0	0	0	0	0	0	0	0	0	0	0	0	0	0	0	0	0	0	0	0	0	0	0	0	0	0	0	0	0	0	0	0	0	0	0	0	0	0	0	0	0
SRR14722214	Eukaryota	Ascomycota	Arthoniomycetes	Arthoniales	Arthoniaceae	Arthonia	Arthonia anglica	0	0	0	0	0	0	0	0	0	0	0	0	0	0	0	0	0	0	0	0	0	0	0	0	0	0	0	0	0	0	0	0	0	0	0	0	0	0	0	0	0	0
SRR14722193	Eukaryota	Ascomycota	Arthoniomycetes	Arthoniales	Arthoniaceae	Arthonia	Arthonia susa	0	0	0	0	0	0	0	0	0	0	0	0	0	0	0	0	0	0	0	0	0	0	0	0	0	0	0	0	0	0	0	0	0	0	0	0	0	0	0	0	0	0
SRR14722071	Eukaryota	Ascomycota	Arthoniomycetes	Arthoniales	Arthoniaceae	Arthonia	Arthonia cupressina	0	0	0	0	0	0	0	0	0	0	0	0	0	0	0	0	0	0	0	0	0	0	0	0	0	0	0	0	0	0	0	0	0	0	0	0	0	0	0	0	0	0
SRR14721978	Eukaryota	Ascomycota	Arthoniomycetes	Arthoniales	Arthoniaceae	Arthonia	Arthonia rubella	0	0	0	0	0	0	0	0	0	0	0	0	0	0	0	0	0	0	0	0	0	0	0	0	0	0	0	0	0	0	0	0	0	0	0	0	0	0	0	0	0	0
SRR14722260	Eukaryota	Ascomycota	Arthoniomycetes	Arthoniales	Arthoniaceae	Arthonia	Arthonia sp	0	0	0	0	0	0	0	0	0	0	0	0	0	0	0	0	0	0	0	0	0	0	0	0	0	0	0	0	0	0	0	0	0	0	0	0	0	0	0	0	0	0
SRR13685160	Eukaryota	Ascomycota	Arthoniomycetes	Arthoniales	Arthoniaceae	Arthothelium	Arthothelium ruanum	0	0	0	0	0	0	0	0	0	0	0	0	0	0	0	0	0	0	0	0	0	0	0	0	0	0	0	0	0	0	0	0	0	0	0	0	0	0	0	0	0	0
SRR14722172	Eukaryota	Ascomycota	Arthoniomycetes	Arthoniales	Chrysotrichaceae	Chrysothrix	Chrysothrix xanthina	0	0	0	0	0	0	0	0	0	0	0	0	0	0	0	0	0	0	0	0	0	0	0	0	0	0	0	0	0	0	0	0	0	0	0	0	0	0	0	0	0	0
SRR14722092	Eukaryota	Ascomycota	Arthoniomycetes	Arthoniales	Chrysotrichaceae	Chrysothrix	Chrysothrix susquehannensis	0	0	0	0	0	0	0	0	0	0	0	0	0	0	0	0	0	0	0	0	0	0	0	0	0	0	0	0	0	0	0	0	0	0	0	0	0	0	0	0	0	0
SRR14721969	Eukaryota	Ascomycota	Arthoniomycetes	Arthoniales	Chrysotrichaceae	Chrysothrix	Chrysothrix onokoensis	0	0	0	0	0	0	0	0	0	0	0	0	0	0	0	0	0	0	0	0	0	0	0	0	0	0	0	0	0	0	0	0	0	0	0	0	0	0	0	0	0	0
SRR14722270	Eukaryota	Ascomycota	Arthoniomycetes	Arthoniales	Chrysotrichaceae	Chrysothrix	Chrysothrix xanthina	0	0	0	0	0	0	0	0	0	0	0	0	0	0	0	0	0	0	0	0	0	0	0	0	0	0	0	0	0	0	0	0	0	0	0	0	0	0	0	0	0	0
SRR19097877	Eukaryota	Ascomycota	Arthoniomycetes	Arthoniales	Chrysotrichaceae	Chrysothrix	Chrysothrix sp. TS-e1954	0	0	0	0	0	0	0	0	0	0	0	0	0	0	0	0	0	0	0	0	0	0	0	0	0	0	0	0	0	0	0	0	0	0	0	0	0	0	0	0	0	0
SRR19097874	Eukaryota	Ascomycota	Arthoniomycetes	Arthoniales	Lecanographaceae	Alyxoria	Alyxoria varia	0	0	0	0	0	0	0	0	0	0	0	0	0	0	0	0	0	0	0	0	0	0	0	0	0	0	0	0	0	0	0	2	0	0	0	0	0	0	0	0	0	0
SRR14722143	Eukaryota	Ascomycota	Arthoniomycetes	Arthoniales	Lecanographaceae	Zwackhia	Zwackhia viridis	0	0	0	0	0	0	0	0	0	0	0	0	0	0	0	0	0	0	0	0	0	0	0	0	0	0	0	0	0	0	0	0	0	0	0	0	0	0	0	0	0	0
SRR13685142	Eukaryota	Ascomycota	Arthoniomycetes	Arthoniales	Opegraphaceae	Opegrapha	Opegrapha vulgata	0	0	0	0	0	0	0	0	0	0	0	0	0	0	0	0	0	0	0	0	0	0	0	0	0	0	0	0	0	0	0	0	0	0	0	0	0	0	0	0	0	0
SRR14722194	Eukaryota	Ascomycota	Arthoniomycetes	Arthoniales	Opegraphaceae	Opegrapha	Opegrapha vulgata	0	0	0	0	0	0	0	0	0	0	0	0	0	0	0	0	0	0	0	0	0	0	0	0	0	0	0	0	0	0	0	0	0	0	0	0	0	0	0	0	0	0
SRR14721966	Eukaryota	Ascomycota	Arthoniomycetes	Arthoniales	Opegraphaceae	Opegrapha	Opegrapha moroziana	0	0	0	0	0	0	0	0	0	0	0	0	0	0	0	0	0	0	0	0	0	0	0	0	0	0	0	0	0	0	0	0	0	0	0	0	0	0	0	0	0	0
SRR19097867	Eukaryota	Ascomycota	Ascomycetes	Thelocarpales	Thelocarpaceae	Thelocarpon	Thelocarpon superellum	0	5	0	0	0	0	0	2	0	1	0	0	0	0	0	0	0	0	0	0	0	0	0	0	0	0	0	1	0	0	0	0	0	0	0	0	0	0	0	0	0	0
SRR19097873	Eukaryota	Ascomycota	Ascomycetes	Thelocarpales	Thelocarpaceae	Thelocarpon	Thelocarpon impressellum	0	0	0	0	0	0	0	0	0	0	0	0	0	0	0	0	0	0	0	0	0	0	0	0	0	0	0	1	0	0	0	0	0	0	0	0	0	0	0	0	0	0
SRR19097893	Eukaryota	Ascomycota	Candelariomycetes	Candelariales	Candelariaceae	Candelaria	Candelaria pacifica	0	0	0	0	0	0	0	0	0	0	0	0	0	0	0	0	0	0	0	0	0	0	0	0	0	0	0	0	0	0	0	0	0	0	0	0	0	0	0	0	0	0
SRR19097870	Eukaryota	Ascomycota	Candelariomycetes	Candelariales	Candelariaceae	Candelina	Candelina submexicana	0	0	0	0	0	0	0	0	0	0	0	0	0	0	0	0	0	0	0	0	0	0	0	0	0	0	0	0	0	0	0	1	0	0	0	0	0	0	0	0	0	0
SRR19097869	Eukaryota	Ascomycota	Candelariomycetes	Candelariales	Candelariaceae	Candelina	Candelina mexicana	0	0	0	0	0	0	0	1	0	0	0	0	0	0	0	0	0	0	0	0	0	0	0	0	0	0	0	0	0	0	0	0	0	0	0	0	0	0	0	0	0	0
SRR19097878	Eukaryota	Ascomycota	Candelariomycetes	Candelariales	Pycnoraceae	Pycnora	Pycnora praestabilis	0	2	0	0	0	0	0	0	0	0	0	0	0	0	0	0	0	0	0	0	0	0	0	0	0	0	0	0	0	0	0	0	0	0	0	0	0	0	0	0	0	0
SRR19097894	Eukaryota	Ascomycota	Coniocybomycetes	Coniocybales	Coniocybaceae	Chaenotheca	Chaenotheca gracillima	0	0	0	0	0	0	0	0	0	0	0	0	0	0	0	0	0	0	0	0	0	0	0	0	0	0	0	0	0	0	0	0	0	0	0	0	0	0	0	0	0	0
SRR19097868	Eukaryota	Ascomycota	Coniocybomycetes	Coniocybales	Coniocybaceae	Sclerophora	Sclerophora amabilis	0	0	0	0	0	0	0	0	0	0	0	0	0	0	0	0	0	0	0	0	0	0	0	0	0	0	0	0	0	0	0	0	0	0	0	0	0	0	0	0	0	0
SRR14722276	Eukaryota	Ascomycota	Dothideomycetes	Mycosphaerellales	Cystocoleaceae	Cystocoleus	Cystocoleus ebeneus	0	0	0	0	0	0	0	0	0	0	0	0	0	0	0	0	0	0	0	0	0	0	0	0	0	0	0	0	0	0	0	0	0	0	0	0	0	0	0	0	0	0
SRR14721933	Eukaryota	Ascomycota	Dothideomycetes	Trypetheliales	Trypetheliaceae	Bathelium	Bathelium carolinianum	0	0	0	0	0	0	0	0	0	0	0	0	0	0	0	0	0	0	0	0	0	0	0	0	0	0	0	0	0	0	0	0	0	0	0	0	0	0	0	0	0	0
SRR19097884	Eukaryota	Ascomycota	Dothideomycetes	Trypetheliales	Trypetheliaceae	Bathelium	Bathelium mastoideum MAG TS-e1945	0	0	0	0	0	0	0	1	0	0	0	0	0	0	1	0	0	0	0	0	0	0	0	0	0	0	0	0	0	0	0	1	0	0	0	0	0	0	0	0	0	0
SRR19097883	Eukaryota	Ascomycota	Dothideomycetes	Trypetheliales	Trypetheliaceae	Bathelium	Bathelium mastoideum MAG TS-e1945	0	0	0	0	0	0	0	2	0	0	0	0	0	0	1	0	0	0	0	0	0	0	0	0	0	0	0	0	0	0	0	0	0	0	0	0	0	0	0	0	0	0
SRR19097885	Eukaryota	Ascomycota	Dothideomycetes	Trypetheliales	Trypetheliaceae	Bogoriella	Bogoriella megaspora	0	0	0	0	0	0	0	0	0	0	0	0	0	0	0	0	0	0	0	0	0	0	0	0	0	0	0	0	0	0	0	1	0	0	0	0	0	0	0	0	0	0
SRR14722280	Eukaryota	Ascomycota	Dothideomycetes	Trypetheliales	Trypetheliaceae	Dictyomeridium	Dictyomeridium proponens	0	0	0	0	0	0	0	0	0	0	0	0	0	0	0	0	0	0	0	0	0	0	0	0	0	0	0	0	0	0	0	0	0	0	0	0	0	0	0	0	0	0
SRR14722218	Eukaryota	Ascomycota	Dothideomycetes	Trypetheliales	Trypetheliaceae	Viridothelium	Viridothelium virens	0	0	0	0	0	0	0	0	0	0	0	0	0	0	0	0	0	0	0	0	0	0	0	0	0	0	0	0	0	0	0	0	0	0	0	0	0	0	0	0	0	0
SRR14722281	Eukaryota	Ascomycota	Dothideomycetes	Trypetheliales	Trypetheliaceae	Viridothelium	Viridothelium virens	0	0	0	0	0	0	0	0	0	0	0	0	0	0	0	0	0	0	0	0	0	0	0	0	0	0	0	0	0	0	0	0	0	0	0	0	0	0	0	0	0	0
SRR14722135	Eukaryota	Ascomycota	Eurotiomycetes	Mycocaliciales	Mycocaliciaceae	Mycocalicium	Mycocalicium subtile	0	0	0	0	0	0	0	0	0	0	0	0	0	0	0	0	0	0	0	0	0	0	0	0	0	0	0	0	0	0	0	0	0	0	0	0	0	0	0	0	0	0
SRR14722249	Eukaryota	Ascomycota	Eurotiomycetes	Pyrenulales	Pyrenulaceae	Anthracothecium	Anthracothecium nanum	0	0	0	0	0	0	0	0	0	0	0	0	0	0	0	0	0	0	0	0	0	0	0	0	0	0	0	0	0	0	0	0	0	0	0	0	0	0	0	0	0	0
SRR14722196	Eukaryota	Ascomycota	Eurotiomycetes	Pyrenulales	Pyrenulaceae	Pyrenula	Pyrenula pseudobufonia	0	0	0	0	0	0	0	0	0	0	0	0	0	0	0	0	0	0	0	0	0	0	0	0	0	0	0	0	0	0	0	0	0	0	0	0	0	0	0	0	0	0
SRR14722189	Eukaryota	Ascomycota	Eurotiomycetes	Pyrenulales	Pyrenulaceae	Pyrenula	Pyrenula leucostoma	0	0	0	0	0	0	0	0	0	0	0	0	0	0	0	0	0	0	0	0	0	0	0	0	0	0	0	0	0	0	0	0	0	0	0	0	0	0	0	0	0	0
SRR14722061	Eukaryota	Ascomycota	Eurotiomycetes	Pyrenulales	Pyrenulaceae	Pyrenula	Pyrenula pseudobufonia	0	0	0	0	0	0	0	0	0	0	0	0	0	0	0	0	0	0	0	0	0	0	0	0	0	0	0	0	0	0	0	0	0	0	0	0	0	0	0	0	0	0
SRR14722048	Eukaryota	Ascomycota	Eurotiomycetes	Pyrenulales	Pyrenulaceae	Pyrenula	Pyrenula subelliptica	0	0	0	0	0	0	0	0	0	0	0	0	0	0	0	0	0	0	0	0	0	0	0	0	0	0	0	0	0	0	0	0	0	0	0	0	0	0	0	0	0	0
SRR14722246	Eukaryota	Ascomycota	Eurotiomycetes	Pyrenulales	Pyrenulaceae	Pyrenula	Pyrenula santensis	0	0	0	0	0	0	0	0	0	0	0	0	0	0	0	0	0	0	0	0	0	0	0	0	0	0	0	0	0	0	0	0	0	0	0	0	0	0	0	0	0	0
SRR14721961	Eukaryota	Ascomycota	Eurotiomycetes	Verrucariales	Verrucariaceae	Dermatocarpon	Dermatocarpon muhlenbergii	0	0	0	0	0	0	0	0	0	0	0	0	0	0	0	0	0	0	0	0	0	0	0	0	0	0	0	0	0	0	0	0	0	0	0	0	0	0	0	0	0	0
SRR14721937	Eukaryota	Ascomycota	Eurotiomycetes	Verrucariales	Verrucariaceae	Dermatocarpon	Dermatocarpon luridum	0	0	0	0	0	0	0	0	0	0	0	0	0	0	0	0	0	0	0	0	0	0	0	0	0	0	0	0	0	0	0	0	0	0	0	0	0	0	0	0	0	0
SRR1532957	Eukaryota	Ascomycota	Eurotiomycetes	Verrucariales	Verrucariaceae	Endocarpon	Endocarpon pallidulum	0	0	0	0	0	0	0	0	0	0	0	0	0	0	0	0	0	0	0	0	0	0	0	0	0	0	0	0	0	0	0	0	0	0	0	0	0	0	0	0	0	0
SAMN13290186	Eukaryota	Ascomycota	Eurotiomycetes	Verrucariales	Verrucariaceae	Endocarpon	Endocarpon pusillum	0	0	0	0	0	0	0	0	0	0	0	0	0	0	0	0	0	0	0	0	0	0	0	0	0	0	0	0	0	0	0	0	0	0	0	0	0	0	0	0	0	0
SRR14722287	Eukaryota	Ascomycota	Eurotiomycetes	Verrucariales	Verrucariaceae	Flakea	Flakea papillata	0	0	0	0	0	0	0	0	0	0	0	0	0	0	0	0	0	0	0	0	0	0	0	0	0	0	0	0	0	0	0	0	0	0	0	0	0	0	0	0	0	0
SRR14721924	Eukaryota	Ascomycota	Eurotiomycetes	Verrucariales	Verrucariaceae	Placidium	Placidium arboreum	0	0	0	0	0	0	0	0	0	0	0	0	0	0	0	0	0	0	0	0	0	0	0	0	0	0	0	0	0	0	0	0	0	0	0	0	0	0	0	0	0	0
SRR14722308	Eukaryota	Ascomycota	Eurotiomycetes	Verrucariales	Verrucariaceae	Willeya	Willeya diffractella	0	0	0	0	0	0	0	0	0	0	0	0	0	0	0	0	0	0	0	0	0	0	0	0	0	0	0	1	0	0	0	0	0	0	0	0	0	0	0	0	0	0
SRR19097866	Eukaryota	Ascomycota	Geoglossomycetes	Geoglossales	Geoglossaceae	Geoglossum	Geoglossum umbratile	0	0	0	0	0	0	0	0	0	0	0	0	0	0	0	0	0	0	0	0	0	0	0	0	0	0	0	0	0	0	0	0	0	0	0	0	0	0	0	0	0	0
SRR19097865	Eukaryota	Ascomycota	Geoglossomycetes	Geoglossales	Geoglossaceae	Geoglossum	Geoglossum simile	0	0	0	0	0	0	0	0	0	1	0	0	0	0	0	0	0	0	0	0	0	0	0	0	0	0	0	0	0	0	0	0	0	0	0	0	0	0	0	0	0	0
SRR19097892	Eukaryota	Ascomycota	Geoglossomycetes	Geoglossales	Geoglossaceae	Trichoglossum	Trichoglossum hirsutum	0	0	0	0	0	0	0	0	0	1	0	0	0	0	0	0	0	0	0	0	0	0	0	0	0	0	0	0	0	0	0	0	0	0	0	0	0	0	0	0	0	0
SRR1531163	Eukaryota	Ascomycota	Lecanoromycetes	Acarosporales	Acarosporaceae	Acarospora	Acarospora strigata	0	0	0	0	0	0	0	0	0	0	0	0	0	0	0	0	0	0	0	0	0	0	0	0	0	0	0	0	0	0	0	0	0	0	0	0	0	0	0	0	0	0
SRR12518884	Eukaryota	Ascomycota	Lecanoromycetes	Acarosporales	Acarosporaceae	Acarospora	Acarospora fuscata	0	0	0	0	0	0	0	0	0	0	0	0	0	0	0	0	0	0	0	0	0	0	0	0	0	0	0	0	0	0	0	0	0	0	0	0	0	0	0	0	0	0
SRR14722098	Eukaryota	Ascomycota	Lecanoromycetes	Acarosporales	Acarosporaceae	Acarospora	Acarospora sinopica	0	0	0	0	0	0	0	0	0	0	0	0	0	0	0	0	0	0	0	0	0	0	0	0	0	0	0	0	0	0	0	0	0	0	0	0	0	0	0	0	0	0
SRR14722090	Eukaryota	Ascomycota	Lecanoromycetes	Acarosporales	Acarosporaceae	Acarospora	Acarospora sp. Tripp_6053_NY-2858381	0	0	0	0	0	0	0	0	0	0	0	0	0	0	0	0	0	0	0	0	0	0	0	0	0	0	0	0	0	0	0	0	0	0	0	0	0	0	0	0	0	0
SRR18162839	Eukaryota	Ascomycota	Lecanoromycetes	Acarosporales	Acarosporaceae	Acarospora	Acarospora aff. strigata	0	0	0	0	0	0	0	0	0	0	0	0	0	0	0	0	0	0	0	0	0	0	0	0	0	0	0	1	0	0	0	0	0	0	0	0	0	0	0	0	0	0
SRR19097888	Eukaryota	Ascomycota	Lecanoromycetes	Acarosporales	Acarosporaceae	Caeruleum	Caeruleum heppii	0	0	0	0	0	0	0	0	0	0	0	0	0	0	0	0	0	0	0	0	0	0	0	0	0	0	0	0	0	0	0	0	0	0	0	0	0	0	0	0	0	0
SRR19097875	Eukaryota	Ascomycota	Lecanoromycetes	Acarosporales	Acarosporaceae	Pleopsidium	Pleopsidium flavum	0	0	0	0	0	0	0	0	0	0	0	0	0	0	0	0	0	0	0	0	0	0	0	0	0	0	0	0	0	0	0	0	0	0	0	0	0	0	0	0	0	0
SRR14722065	Eukaryota	Ascomycota	Lecanoromycetes	Acarosporales	Acarosporaceae	Polysporina	Polysporina simplex	0	0	0	0	0	0	0	0	0	0	1	0	0	0	0	0	0	0	0	0	0	0	0	0	0	0	0	0	0	0	0	0	0	0	0	0	0	0	0	0	0	0
SRR14721929	Eukaryota	Ascomycota	Lecanoromycetes	Caliciales	Caliciaceae	Buellia	Buellia stillingiana	0	0	0	0	0	0	0	0	0	0	0	0	0	0	0	0	0	0	0	0	0	0	0	0	0	0	0	0	0	0	0	0	0	0	0	0	0	0	0	0	0	0
SRR14722105	Eukaryota	Ascomycota	Lecanoromycetes	Caliciales	Caliciaceae	Buellia	Buellia spuria	0	0	0	0	0	0	0	0	0	0	0	0	0	0	0	0	0	1	0	0	0	0	0	0	0	0	0	0	0	0	0	0	0	0	0	0	0	0	0	0	0	0
SRR14722083	Eukaryota	Ascomycota	Lecanoromycetes	Caliciales	Caliciaceae	Buellia	Buellia spuria	0	0	0	0	0	0	0	0	0	0	0	0	0	0	0	0	0	0	0	0	0	0	0	0	0	0	0	0	0	0	0	0	0	0	0	0	0	0	0	0	0	0
SRR14721949	Eukaryota	Ascomycota	Lecanoromycetes	Caliciales	Caliciaceae	Buellia	Buellia spuria	0	0	0	0	0	0	0	0	0	0	0	0	0	0	0	0	0	0	0	0	0	0	0	0	0	0	0	0	0	0	0	0	0	0	0	0	0	0	0	0	0	0
SRR14721926	Eukaryota	Ascomycota	Lecanoromycetes	Caliciales	Caliciaceae	Buellia	Buellia mamillana	0	0	0	0	0	0	0	0	0	0	0	0	0	0	0	0	0	0	0	0	0	0	0	0	0	0	0	0	0	0	0	0	0	0	0	0	0	0	0	0	0	0
SRR14722278	Eukaryota	Ascomycota	Lecanoromycetes	Caliciales	Caliciaceae	Buellia	Buellia spuria	0	0	0	0	0	0	0	0	0	0	0	0	0	0	0	0	0	0	0	0	0	0	0	0	0	0	0	0	0	0	0	0	0	0	0	0	0	0	0	0	0	0
SRR14722024	Eukaryota	Ascomycota	Lecanoromycetes	Caliciales	Caliciaceae	Dermiscellum	Dermiscellum oulocheilum	0	0	0	0	0	0	0	0	0	1	0	0	0	0	0	0	0	0	0	0	0	0	0	0	0	0	0	0	0	0	0	0	0	0	0	0	0	0	0	0	0	0
SRR14722167	Eukaryota	Ascomycota	Lecanoromycetes	Caliciales	Caliciaceae	Dimelaena	Dimelaena oreina	0	0	0	0	0	0	0	0	0	1	0	0	0	0	0	0	0	0	0	0	0	0	0	0	0	0	0	0	0	0	0	0	0	0	0	0	0	0	0	0	0	0
SRR9610078	Eukaryota	Ascomycota	Lecanoromycetes	Caliciales	Caliciaceae	Dirinaria	Dirinaria aegialita	0	0	0	0	0	0	0	0	0	0	0	0	0	0	0	0	0	0	0	0	0	0	0	0	0	0	0	0	0	0	0	0	0	0	0	0	0	0	0	0	0	0
SRR9610076	Eukaryota	Ascomycota	Lecanoromycetes	Caliciales	Caliciaceae	Dirinaria	Dirinaria applanata	0	0	0	0	0	0	0	0	0	0	0	0	0	0	0	0	0	0	0	0	0	0	0	0	0	0	0	0	0	0	0	0	0	0	0	0	0	0	0	0	0	0
SRR14721986	Eukaryota	Ascomycota	Lecanoromycetes	Caliciales	Caliciaceae	Dirinaria	Dirinaria frostii	0	0	0	0	0	0	0	0	0	0	0	0	0	0	0	0	0	1	0	0	0	0	0	0	0	0	0	0	0	0	0	0	0	0	0	0	0	0	0	0	0	0
SRR14722234	Eukaryota	Ascomycota	Lecanoromycetes	Caliciales	Caliciaceae	Pyxine	Pyxine sorediata	0	0	0	0	0	0	0	0	0	0	0	0	0	0	0	0	0	0	0	0	0	0	0	0	0	0	0	0	0	0	0	0	0	0	0	0	0	0	0	0	0	0
SRR14721990	Eukaryota	Ascomycota	Lecanoromycetes	Caliciales	Caliciaceae	Pyxine	Pyxine sorediata	0	0	0	0	0	0	0	0	0	0	0	0	0	0	0	0	0	0	0	0	0	0	0	0	0	0	0	0	0	0	0	0	0	0	0	0	0	0	0	0	0	0
SRR14722273	Eukaryota	Ascomycota	Lecanoromycetes	Caliciales	Physciaceae	Anaptychia	Anaptychia palmulata	0	0	0	0	0	0	0	0	0	0	0	0	0	0	0	0	0	0	0	0	0	0	0	0	0	0	0	0	0	0	0	0	0	0	0	0	0	0	0	0	0	0
SRR14721938	Eukaryota	Ascomycota	Lecanoromycetes	Caliciales	Physciaceae	Anaptychia	Anaptychia palmulata	0	0	0	0	0	0	0	0	0	0	0	0	0	0	0	0	0	0	0	0	0	0	0	0	0	0	0	0	0	0	0	0	0	0	0	0	0	0	0	0	0	0
ERR5059413	Eukaryota	Ascomycota	Lecanoromycetes	Caliciales	Physciaceae	Heterodermia	Heterodermia speciosa	0	0	0	0	0	0	0	0	0	0	0	0	0	0	0	0	0	0	0	0	0	0	0	0	0	0	0	0	0	0	0	0	0	0	0	0	0	0	0	0	0	0
SRR13685124	Eukaryota	Ascomycota	Lecanoromycetes	Caliciales	Physciaceae	Heterodermia	Heterodermia albicans	0	0	0	0	0	0	0	0	0	0	0	0	0	0	0	0	0	0	0	0	0	0	0	0	0	0	0	0	0	0	0	0	0	0	0	0	0	0	0	0	0	0
SRR13685145	Eukaryota	Ascomycota	Lecanoromycetes	Caliciales	Physciaceae	Heterodermia	Heterodermia appalachiensis	0	0	0	0	0	0	0	0	0	0	0	0	0	0	0	0	0	0	0	0	0	0	0	0	0	0	0	0	0	0	0	0	0	0	0	0	0	0	0	0	0	0
SRR13685161	Eukaryota	Ascomycota	Lecanoromycetes	Caliciales	Physciaceae	Heterodermia	Heterodermia casarettiana	0	0	0	0	0	0	0	0	0	0	0	0	0	0	0	0	0	0	0	0	0	1	0	0	0	0	0	0	0	0	0	0	0	0	0	0	0	0	0	0	0	0
SRR13685176	Eukaryota	Ascomycota	Lecanoromycetes	Caliciales	Physciaceae	Heterodermia	Heterodermia echinata	0	0	0	0	0	0	0	0	0	0	0	0	0	0	0	0	0	0	0	0	0	0	0	0	0	0	0	0	0	0	0	0	0	0	0	0	0	0	0	0	0	0
SRR14722262	Eukaryota	Ascomycota	Lecanoromycetes	Caliciales	Physciaceae	Heterodermia	Heterodermia langdoniana	0	0	0	0	0	0	0	0	0	0	0	0	0	0	0	0	0	0	0	0	0	0	0	0	0	0	0	0	0	0	0	0	0	0	0	0	0	0	0	0	0	0
SRR14722144	Eukaryota	Ascomycota	Lecanoromycetes	Caliciales	Physciaceae	Heterodermia	Heterodermia appalachiensis	0	0	0	0	0	0	0	0	0	1	0	0	0	0	0	0	0	0	0	0	0	0	0	0	0	0	0	0	0	0	0	0	0	0	0	0	0	0	0	0	0	0
SRR14722138	Eukaryota	Ascomycota	Lecanoromycetes	Caliciales	Physciaceae	Heterodermia	Heterodermia speciosa	0	0	0	0	0	0	0	0	0	0	0	0	0	0	0	0	0	0	0	0	0	0	0	0	0	0	0	0	0	0	0	0	0	0	0	0	0	0	0	0	0	0
SRR14722133	Eukaryota	Ascomycota	Lecanoromycetes	Caliciales	Physciaceae	Heterodermia	Heterodermia hypoleuca	0	0	0	0	0	0	0	0	0	0	0	0	0	0	0	0	0	0	0	0	0	0	0	0	0	0	0	0	0	0	0	0	0	0	0	0	0	0	0	0	0	0
SRR14722081	Eukaryota	Ascomycota	Lecanoromycetes	Caliciales	Physciaceae	Heterodermia	Heterodermia appalachiensis	0	0	0	0	0	0	0	0	0	0	0	0	0	0	0	0	0	0	0	0	0	0	0	0	0	0	0	0	0	0	0	0	0	0	0	0	0	0	0	0	0	0
SRR14722047	Eukaryota	Ascomycota	Lecanoromycetes	Caliciales	Physciaceae	Heterodermia	Heterodermia leucomelaena	0	0	0	0	0	0	0	0	0	1	0	0	0	0	0	0	0	0	0	0	0	0	0	0	0	0	0	0	0	0	0	0	0	0	0	0	0	0	0	0	0	0
SRR14722005	Eukaryota	Ascomycota	Lecanoromycetes	Caliciales	Physciaceae	Heterodermia	Heterodermia neglecta	0	0	0	0	0	0	0	0	0	1	0	0	0	0	0	0	0	0	0	0	0	0	0	0	0	0	0	0	0	0	0	0	0	0	0	0	0	0	0	0	0	0
SRR14721925	Eukaryota	Ascomycota	Lecanoromycetes	Caliciales	Physciaceae	Heterodermia	Heterodermia speciosa	0	0	0	0	0	0	0	0	0	0	0	0	0	0	0	0	0	0	0	0	0	0	0	0	0	0	0	0	0	0	0	0	0	0	0	0	0	0	0	0	0	0
SRR14722316	Eukaryota	Ascomycota	Lecanoromycetes	Caliciales	Physciaceae	Heterodermia	Heterodermia echinata	0	0	0	0	0	0	0	0	0	0	0	0	0	0	0	0	0	0	0	0	0	0	0	0	0	0	0	0	0	0	0	0	0	0	0	0	0	0	0	0	0	0
SRR14722305	Eukaryota	Ascomycota	Lecanoromycetes	Caliciales	Physciaceae	Heterodermia	Heterodermia langdoniana	0	0	0	0	0	0	0	0	0	1	0	0	0	0	0	0	0	0	0	0	0	0	0	0	0	0	0	0	0	0	0	0	0	0	0	0	0	0	0	0	0	0
SRR14722266	Eukaryota	Ascomycota	Lecanoromycetes	Caliciales	Physciaceae	Heterodermia	Heterodermia obscurata	0	0	0	0	0	0	0	0	0	0	0	0	0	0	0	0	0	0	0	0	0	0	0	0	0	0	0	0	0	0	0	0	0	0	0	0	0	0	0	0	0	0
SRR14722256	Eukaryota	Ascomycota	Lecanoromycetes	Caliciales	Physciaceae	Heterodermia	Heterodermia crocea	0	0	0	0	0	0	0	0	0	0	0	0	0	0	0	0	0	0	0	0	0	0	0	0	0	0	0	0	0	0	0	0	0	0	0	0	0	0	0	0	0	0
SRR18162827	Eukaryota	Ascomycota	Lecanoromycetes	Caliciales	Physciaceae	Heterodermia	Heterodermia speciosa	0	0	0	0	0	0	0	0	0	0	0	0	0	0	0	0	0	0	0	0	0	0	0	0	0	0	0	1	0	0	0	0	0	0	0	0	0	0	0	0	0	0
SRR12518694	Eukaryota	Ascomycota	Lecanoromycetes	Caliciales	Physciaceae	Phaeophyscia	Phaeophyscia orbicularis	0	0	0	0	0	0	0	0	0	1	1	0	0	0	0	0	0	0	0	0	0	0	0	0	0	0	0	0	0	0	0	0	0	0	0	0	0	0	0	0	0	0
SRR14722141	Eukaryota	Ascomycota	Lecanoromycetes	Caliciales	Physciaceae	Phaeophyscia	Phaeophyscia squarrosa	0	0	0	0	0	0	0	0	0	0	0	0	0	0	0	0	0	0	0	0	0	0	0	0	0	0	0	0	0	0	0	0	0	0	0	0	0	0	0	0	0	0
SRR14722054	Eukaryota	Ascomycota	Lecanoromycetes	Caliciales	Physciaceae	Phaeophyscia	Phaeophyscia rubropulchra	0	0	0	0	0	0	0	0	0	0	0	0	0	0	0	0	0	0	0	0	0	0	0	0	0	0	0	0	0	0	0	0	0	0	0	0	0	0	0	0	0	0
SRR14722036	Eukaryota	Ascomycota	Lecanoromycetes	Caliciales	Physciaceae	Phaeophyscia	Phaeophyscia hispidula	0	0	0	0	0	0	0	0	0	0	0	0	0	0	0	0	0	0	0	0	0	0	0	0	0	0	0	0	0	0	0	0	0	0	0	0	0	0	0	0	0	0
SRR14721967	Eukaryota	Ascomycota	Lecanoromycetes	Caliciales	Physciaceae	Phaeophyscia	Phaeophyscia adiastola	0	0	0	0	0	0	0	0	0	0	0	0	0	0	0	0	0	0	0	0	0	0	0	0	0	0	0	0	0	0	0	0	0	0	0	0	0	0	0	0	0	0
SRR14721931	Eukaryota	Ascomycota	Lecanoromycetes	Caliciales	Physciaceae	Phaeophyscia	Phaeophyscia rubropulchra	0	0	0	0	0	0	0	0	0	0	0	0	0	0	0	0	0	0	0	0	0	0	0	0	0	0	0	0	0	0	0	0	0	0	0	0	0	0	0	0	0	0
SRR1532736	Eukaryota	Ascomycota	Lecanoromycetes	Caliciales	Physciaceae	Physcia	Physcia stellaris	0	0	0	0	0	0	0	0	0	0	0	0	0	0	0	0	0	0	0	0	0	0	0	0	0	0	0	0	0	0	0	0	0	0	0	0	0	0	0	0	0	0
SRR12240183	Eukaryota	Ascomycota	Lecanoromycetes	Caliciales	Physciaceae	Physcia	Physcia biziana	0	0	0	0	0	0	0	0	0	0	0	0	0	0	0	0	0	1	0	0	0	0	0	0	0	0	0	0	0	0	0	0	0	0	0	0	0	0	0	0	0	0
SRR17413110	Eukaryota	Ascomycota	Lecanoromycetes	Caliciales	Physciaceae	Physcia	Physcia caesia	0	0	0	0	0	0	0	0	0	1	0	0	0	0	0	0	0	0	0	0	0	0	0	0	0	0	0	0	0	0	0	0	0	0	0	0	0	0	0	0	0	0
SRR14722017	Eukaryota	Ascomycota	Lecanoromycetes	Caliciales	Physciaceae	Polyblastidium	Polyblastidium squamulosum	0	0	0	0	0	0	0	0	0	1	0	0	0	0	0	0	0	0	0	0	0	0	0	0	0	0	0	0	0	0	0	0	0	0	0	0	0	0	0	0	0	0
ERR9935909	Eukaryota	Ascomycota	Lecanoromycetes	Caliciales	Physciaceae	Rinodina	Rinodina moziana var. moziana	0	0	0	0	0	0	0	0	0	0	0	0	0	0	0	0	0	0	0	0	0	0	0	0	0	0	0	0	0	0	0	0	0	0	0	0	0	0	0	0	0	0
SRR14722206	Eukaryota	Ascomycota	Lecanoromycetes	Caliciales	Physciaceae	Rinodina	Rinodina adirondackii	0	0	0	0	0	0	0	0	0	0	0	0	0	0	0	0	0	0	0	0	0	0	0	0	0	0	0	0	0	0	0	0	0	0	0	0	0	0	0	0	0	0
SRR14722045	Eukaryota	Ascomycota	Lecanoromycetes	Caliciales	Physciaceae	Rinodina	Rinodina ascociscana	0	0	0	0	0	0	0	0	0	0	0	0	0	0	0	0	0	0	0	0	0	0	0	0	0	0	0	0	0	0	0	0	0	0	0	0	0	0	0	0	0	0
SRR14722043	Eukaryota	Ascomycota	Lecanoromycetes	Caliciales	Physciaceae	Rinodina	Rinodina tephraspis	0	0	0	0	0	0	0	0	0	0	0	0	0	0	0	0	0	0	0	0	0	0	0	0	0	0	0	0	0	0	0	0	0	0	0	0	0	0	0	0	0	0
SRR14721991	Eukaryota	Ascomycota	Lecanoromycetes	Caliciales	Physciaceae	Rinodina	Rinodina dolichospora	0	0	0	0	0	0	0	0	0	1	0	0	0	0	0	0	0	0	0	0	0	0	0	0	0	0	0	0	0	0	0	0	0	0	0	0	0	0	0	0	0	0
SRR14722303	Eukaryota	Ascomycota	Lecanoromycetes	Caliciales	Physciaceae	Rinodina	Rinodina brauniana	0	0	0	0	0	0	0	0	0	0	0	0	0	0	0	0	0	0	0	0	0	0	0	0	0	0	0	0	0	0	0	0	0	0	0	0	0	0	0	0	0	0
SRR1531493	Eukaryota	Ascomycota	Lecanoromycetes	Graphidales	Graphidaceae	Graphis	Graphis scripta	0	0	0	0	0	0	0	0	0	0	0	0	0	0	0	0	0	0	0	0	0	0	0	0	0	0	0	0	0	0	0	0	0	0	0	0	0	0	0	0	0	0
SRR13685158	Eukaryota	Ascomycota	Lecanoromycetes	Gyalectales	Phlyctidaceae	Phlyctis	Phlyctis boliviensis	0	0	0	0	0	0	0	0	0	0	0	0	0	0	0	0	0	0	0	0	0	0	0	0	0	0	0	0	0	0	0	0	0	0	0	0	0	0	0	0	0	0
SRR14722217	Eukaryota	Ascomycota	Lecanoromycetes	Gyalectales	Phlyctidaceae	Phlyctis	Phlyctis boliviensis	0	0	0	0	0	0	0	0	0	0	0	0	0	0	0	0	0	0	0	0	0	0	0	0	0	0	0	0	0	0	0	0	0	0	0	0	0	0	0	0	0	0
SRR14722037	Eukaryota	Ascomycota	Lecanoromycetes	Gyalectales	Phlyctidaceae	Phlyctis	Phlyctis speirea	0	0	0	0	0	0	0	0	0	0	0	0	0	0	0	0	0	0	0	0	0	0	0	0	0	0	0	0	0	0	0	0	0	0	0	0	0	0	0	0	0	0
SRR14722313	Eukaryota	Ascomycota	Lecanoromycetes	Gyalectales	Phlyctidaceae	Phlyctis	Phlyctis petraea	0	0	0	0	0	0	0	0	0	0	0	0	0	0	0	0	0	0	0	0	0	0	0	0	0	0	0	0	0	0	0	0	0	0	0	0	0	0	0	0	0	0
SRR14722311	Eukaryota	Ascomycota	Lecanoromycetes	Gyalectales	Phlyctidaceae	Phlyctis	Phlyctis boliviensis	0	0	0	0	0	0	0	0	0	0	0	0	0	0	0	0	0	0	0	0	0	0	0	0	0	0	0	0	0	0	0	0	0	0	0	0	0	0	0	0	0	0
SRR14721971	Eukaryota	Ascomycota	Lecanoromycetes	Gyalectales	Trichotheliaceae	Porina	Porina heterospora	0	0	0	0	0	0	0	0	0	0	0	0	0	0	0	0	0	0	0	0	0	0	0	0	0	0	0	0	0	0	0	0	0	0	0	0	0	0	0	0	0	0
SRR14722125	Eukaryota	Ascomycota	Lecanoromycetes	Hymeneliales	Hymeneliaceae	Ionaspis	Ionaspis alba	0	0	0	0	0	0	0	0	0	0	0	0	0	0	0	0	0	0	0	0	0	0	0	0	0	0	0	0	0	0	0	0	0	0	0	0	0	0	0	0	0	0
SRR14721959	Eukaryota	Ascomycota	Lecanoromycetes	Hymeneliales	Hymeneliaceae	Ionaspis	Ionaspis lacustris	0	0	0	0	0	0	0	0	0	0	0	0	0	0	0	0	0	0	0	0	0	0	0	0	0	0	0	0	0	0	0	0	0	0	0	0	0	0	0	0	0	0
SRR14722327	Eukaryota	Ascomycota	Lecanoromycetes	Lecanorales	Catillariaceae	Catillaria	Catillaria lenticularis	0	0	0	0	0	0	0	0	0	0	0	0	0	0	0	0	0	0	0	0	0	0	0	0	0	0	0	0	0	0	0	0	0	0	0	0	0	0	0	0	0	0
SRR7346457	Eukaryota	Ascomycota	Lecanoromycetes	Lecanorales	Cetradoniaceae	Cetradonia	Cetradonia linearis	0	0	0	0	0	0	0	0	0	0	0	0	0	0	0	0	0	0	0	0	0	0	0	0	0	0	0	0	0	0	0	0	0	0	0	0	0	0	0	0	0	0
SRR7346458	Eukaryota	Ascomycota	Lecanoromycetes	Lecanorales	Cetradoniaceae	Cetradonia	Cetradonia linearis	0	0	0	0	0	0	0	0	0	0	0	0	0	0	0	0	0	0	0	0	0	0	0	0	0	0	0	0	0	0	0	0	0	0	0	0	0	0	0	0	0	0
SRR7346455	Eukaryota	Ascomycota	Lecanoromycetes	Lecanorales	Cetradoniaceae	Cetradonia	Cetradonia linearis	0	0	0	0	0	0	0	0	0	0	0	0	0	0	0	0	0	0	0	0	0	0	0	0	0	0	0	0	0	0	0	0	0	0	0	0	0	0	0	0	0	0
SRR7346456	Eukaryota	Ascomycota	Lecanoromycetes	Lecanorales	Cetradoniaceae	Cetradonia	Cetradonia linearis	0	0	0	0	0	0	0	0	0	0	0	0	0	0	0	0	0	0	0	0	0	0	0	0	0	0	0	0	0	0	0	0	0	0	0	0	0	0	0	0	0	0
SRR7346459	Eukaryota	Ascomycota	Lecanoromycetes	Lecanorales	Cetradoniaceae	Cetradonia	Cetradonia linearis	0	0	0	0	0	0	0	0	1	0	0	0	0	0	0	0	0	0	0	0	0	0	0	0	0	0	0	0	0	0	0	0	0	0	0	0	0	0	0	0	0	0
SRR7346460	Eukaryota	Ascomycota	Lecanoromycetes	Lecanorales	Cetradoniaceae	Cetradonia	Cetradonia linearis	0	0	0	0	0	0	0	0	0	0	0	0	0	0	0	0	0	0	0	0	0	0	0	0	0	0	0	0	0	0	0	0	0	0	0	0	0	0	0	0	0	0
SRR7346467	Eukaryota	Ascomycota	Lecanoromycetes	Lecanorales	Cetradoniaceae	Cetradonia	Cetradonia linearis	0	0	0	0	0	0	0	0	0	0	0	0	0	0	0	0	0	0	0	0	0	0	0	0	0	0	0	0	0	0	0	0	0	0	0	0	0	0	0	0	0	0
SRR7346468	Eukaryota	Ascomycota	Lecanoromycetes	Lecanorales	Cetradoniaceae	Cetradonia	Cetradonia linearis	0	0	0	0	0	0	0	0	0	0	0	0	0	0	0	0	0	0	0	0	0	0	0	0	0	0	0	0	0	0	0	0	0	0	0	0	0	0	0	0	0	0
SRR7346465	Eukaryota	Ascomycota	Lecanoromycetes	Lecanorales	Cetradoniaceae	Cetradonia	Cetradonia linearis	0	0	0	0	0	0	0	0	0	0	0	0	0	0	0	0	0	0	0	0	0	0	0	0	0	0	0	0	0	0	0	0	0	0	0	0	0	0	0	0	0	0
SRR7346466	Eukaryota	Ascomycota	Lecanoromycetes	Lecanorales	Cetradoniaceae	Cetradonia	Cetradonia linearis	0	0	0	0	0	0	0	0	0	0	0	0	0	0	0	0	0	0	0	0	0	0	0	0	0	0	0	0	0	0	0	0	0	0	0	0	0	0	0	0	0	0
SRR7346472	Eukaryota	Ascomycota	Lecanoromycetes	Lecanorales	Cetradoniaceae	Cetradonia	Cetradonia linearis	0	0	0	0	0	0	0	0	0	0	0	0	0	0	0	0	0	0	0	0	0	0	0	0	0	0	0	0	0	0	0	0	0	0	0	0	0	0	0	0	0	0
SRR7346479	Eukaryota	Ascomycota	Lecanoromycetes	Lecanorales	Cetradoniaceae	Cetradonia	Cetradonia linearis	0	0	0	0	0	0	0	0	0	0	0	0	0	0	0	0	0	0	0	0	0	0	0	0	0	0	0	0	0	0	0	0	0	0	0	0	0	0	0	0	0	0
ERR3588817	Eukaryota	Ascomycota	Lecanoromycetes	Lecanorales	Cladoniaceae	Cladonia	Cladonia stellaris	0	0	0	0	0	0	0	0	0	0	0	0	1	0	0	0	0	1	0	0	0	0	0	0	0	0	0	0	0	0	0	0	0	0	0	0	0	0	0	0	0	0
ERR3588818	Eukaryota	Ascomycota	Lecanoromycetes	Lecanorales	Cladoniaceae	Cladonia	Cladonia uncialis subsp. biuncialis	0	0	0	0	0	0	0	0	0	0	0	0	1	0	0	0	0	0	0	0	0	0	0	0	0	0	0	0	0	0	0	0	0	0	0	0	0	0	0	0	0	0
ERR3588819	Eukaryota	Ascomycota	Lecanoromycetes	Lecanorales	Cladoniaceae	Cladonia	Cladonia rangiferina subsp. rangiferina	0	0	0	0	0	0	0	0	0	0	0	0	1	0	0	0	0	0	0	0	0	0	0	0	0	0	0	0	0	1	0	0	0	0	0	0	0	0	0	0	0	0
ERR3588820	Eukaryota	Ascomycota	Lecanoromycetes	Lecanorales	Cladoniaceae	Cladonia	Cladonia mitis	0	0	0	0	0	0	0	0	0	0	0	0	1	0	0	0	0	0	0	0	0	0	0	0	0	0	0	0	0	0	0	0	0	0	0	0	0	0	0	0	0	0
ERR3588821	Eukaryota	Ascomycota	Lecanoromycetes	Lecanorales	Cladoniaceae	Cladonia	Cladonia arbuscula	0	0	0	0	0	0	0	0	0	0	0	0	0	0	0	0	0	0	0	0	0	0	0	0	0	0	0	0	0	1	1	0	0	0	0	0	0	0	0	0	0	0
ERR3588822	Eukaryota	Ascomycota	Lecanoromycetes	Lecanorales	Cladoniaceae	Cladonia	Cladonia rangiferina subsp. rangiferina	0	0	0	0	0	0	0	0	0	0	0	0	0	0	0	0	0	0	0	0	0	0	0	0	0	0	0	0	0	0	1	0	0	0	0	0	0	0	0	0	0	0
ERR4179389	Eukaryota	Ascomycota	Lecanoromycetes	Lecanorales	Cladoniaceae	Cladonia	Cladonia furcata	0	0	0	0	0	0	0	0	0	0	0	0	0	0	0	0	0	0	0	0	0	0	0	0	0	0	0	0	0	1	0	0	0	0	0	0	0	0	0	0	0	0
SRR9278453	Eukaryota	Ascomycota	Lecanoromycetes	Lecanorales	Cladoniaceae	Cladonia	Cladonia uncialis	0	0	1	0	0	0	0	0	0	0	0	0	0	0	0	0	0	0	0	0	0	0	1	0	0	0	0	0	0	0	0	0	0	0	0	0	0	0	0	0	0	0
SRR13685172	Eukaryota	Ascomycota	Lecanoromycetes	Lecanorales	Cladoniaceae	Cladonia	Cladonia caroliniana	0	0	0	0	0	0	0	0	0	0	0	0	0	0	0	0	0	0	0	0	0	0	0	0	0	0	0	0	0	0	0	0	0	0	0	0	0	0	0	0	0	0
SRR13685169	Eukaryota	Ascomycota	Lecanoromycetes	Lecanorales	Cladoniaceae	Cladonia	Cladonia furcata	0	0	0	0	0	0	0	0	0	0	0	0	0	0	0	0	0	0	0	0	0	0	0	0	0	0	0	0	0	0	1	0	0	0	0	0	0	0	0	0	0	0
SRR14721952	Eukaryota	Ascomycota	Lecanoromycetes	Lecanorales	Cladoniaceae	Cladonia	Cladonia ochrochlora	0	0	0	0	0	0	0	0	0	0	0	0	0	0	0	0	0	0	0	0	0	0	1	0	0	0	0	0	0	0	0	0	0	0	1	0	0	0	0	0	0	0
SRR14722250	Eukaryota	Ascomycota	Lecanoromycetes	Lecanorales	Cladoniaceae	Cladonia	Cladonia coniocraea	0	0	1	0	0	0	0	0	0	0	0	0	0	0	0	0	0	0	0	0	0	0	1	0	0	0	0	0	0	0	0	0	0	0	0	0	0	0	0	0	0	0
SRR14722171	Eukaryota	Ascomycota	Lecanoromycetes	Lecanorales	Cladoniaceae	Cladonia	Cladonia uncialis	0	0	1	0	0	0	0	0	0	0	0	0	0	0	0	0	0	0	0	0	0	0	0	0	0	0	0	0	0	0	0	0	0	0	0	0	0	0	0	0	0	0
SRR14722170	Eukaryota	Ascomycota	Lecanoromycetes	Lecanorales	Cladoniaceae	Cladonia	Cladonia rangiferina	0	0	1	0	0	0	0	0	0	0	0	0	0	0	1	0	0	0	0	0	0	0	0	0	0	0	0	0	0	1	0	0	0	0	0	0	0	0	0	0	0	0
SRR14722150	Eukaryota	Ascomycota	Lecanoromycetes	Lecanorales	Cladoniaceae	Cladonia	Cladonia arbuscula	0	0	1	0	0	1	0	0	1	0	0	0	0	0	0	0	0	0	0	0	0	0	0	0	0	0	0	0	0	0	0	0	0	0	0	0	0	0	0	0	0	0
SRR14722121	Eukaryota	Ascomycota	Lecanoromycetes	Lecanorales	Cladoniaceae	Cladonia	Cladonia macilenta	0	0	1	0	0	0	0	0	0	0	0	0	0	0	0	0	0	0	0	0	0	0	0	0	0	0	0	0	0	0	0	0	0	0	0	0	0	0	0	0	0	0
SRR14722119	Eukaryota	Ascomycota	Lecanoromycetes	Lecanorales	Cladoniaceae	Cladonia	Cladonia grayi	0	0	0	0	0	1	0	0	0	0	0	0	0	0	0	0	0	0	0	0	0	0	0	0	0	0	0	0	0	0	0	0	0	0	0	0	0	0	0	0	0	0
SRR14722117	Eukaryota	Ascomycota	Lecanoromycetes	Lecanorales	Cladoniaceae	Cladonia	Cladonia mateocyatha	0	0	1	0	0	1	0	0	0	0	0	0	0	0	0	0	0	0	0	0	0	0	0	0	0	0	0	0	0	0	0	0	0	0	0	0	0	0	0	0	0	0
SRR14722103	Eukaryota	Ascomycota	Lecanoromycetes	Lecanorales	Cladoniaceae	Cladonia	Cladonia coccifera	0	0	1	0	0	0	0	0	1	0	0	0	0	0	0	0	0	0	0	0	0	0	0	0	0	0	0	0	0	0	0	0	0	0	0	0	0	0	0	0	0	0
SRR14722101	Eukaryota	Ascomycota	Lecanoromycetes	Lecanorales	Cladoniaceae	Cladonia	Cladonia strepsilis	0	0	1	0	0	0	0	0	0	0	0	0	0	0	0	0	0	0	0	0	0	1	0	0	0	0	0	0	0	0	0	0	0	0	0	0	0	0	0	0	0	0
SRR14722099	Eukaryota	Ascomycota	Lecanoromycetes	Lecanorales	Cladoniaceae	Cladonia	Cladonia pyxidata	0	0	0	0	0	1	0	0	0	0	0	0	0	0	0	0	0	0	0	0	0	0	1	0	0	0	0	0	0	0	0	0	0	0	1	0	0	0	0	0	0	0
SRR14722088	Eukaryota	Ascomycota	Lecanoromycetes	Lecanorales	Cladoniaceae	Cladonia	Cladonia uncialis	0	0	0	0	0	0	0	0	0	0	0	0	0	0	1	0	0	0	0	0	0	0	0	0	0	0	0	0	0	1	1	0	0	0	0	0	0	0	0	0	0	0
SRR14722087	Eukaryota	Ascomycota	Lecanoromycetes	Lecanorales	Cladoniaceae	Cladonia	Cladonia stipitata	0	0	0	0	0	0	0	0	0	0	0	0	0	0	0	0	0	0	0	0	0	0	0	0	0	0	0	0	0	0	0	0	0	0	0	0	0	0	0	0	0	0
SRR14722084	Eukaryota	Ascomycota	Lecanoromycetes	Lecanorales	Cladoniaceae	Cladonia	Cladonia squamosa	0	0	1	0	0	0	0	0	0	0	0	0	0	0	0	0	0	0	0	0	0	1	0	0	0	0	0	0	0	0	0	0	0	0	0	0	0	0	0	0	0	0
SRR14722082	Eukaryota	Ascomycota	Lecanoromycetes	Lecanorales	Cladoniaceae	Cladonia	Cladonia mateocyatha	0	0	0	0	0	0	0	0	1	0	0	0	1	0	0	0	0	0	0	0	0	0	0	0	0	0	0	0	0	0	0	0	0	0	0	0	0	0	0	0	0	0
SRR14722080	Eukaryota	Ascomycota	Lecanoromycetes	Lecanorales	Cladoniaceae	Cladonia	Cladonia didyma	0	0	0	0	0	1	0	0	0	1	0	0	1	0	0	0	0	0	0	0	0	0	0	0	0	0	0	0	0	0	0	0	0	0	0	1	0	0	0	0	0	0
SRR14722057	Eukaryota	Ascomycota	Lecanoromycetes	Lecanorales	Cladoniaceae	Cladonia	Cladonia squamosa	0	0	0	0	0	0	0	0	0	0	0	0	2	0	0	0	0	0	0	0	0	1	0	0	0	0	0	0	0	0	0	0	0	0	0	0	0	0	0	0	0	0
SRR14722009	Eukaryota	Ascomycota	Lecanoromycetes	Lecanorales	Cladoniaceae	Cladonia	Cladonia apodocarpa	0	0	0	0	0	1	0	0	0	0	0	0	1	0	0	0	0	0	0	0	0	0	0	0	0	0	0	0	0	0	0	0	0	0	0	0	0	0	0	0	0	0
SRR14721965	Eukaryota	Ascomycota	Lecanoromycetes	Lecanorales	Cladoniaceae	Cladonia	Cladonia perforata	0	0	0	0	0	1	0	0	0	0	0	0	1	0	0	0	0	0	0	0	0	0	0	0	0	0	0	0	0	0	0	0	0	0	0	0	0	0	0	0	0	0
SRR14721939	Eukaryota	Ascomycota	Lecanoromycetes	Lecanorales	Cladoniaceae	Cladonia	Cladonia polycarpoides	0	0	0	0	0	0	0	0	0	0	0	0	0	0	0	0	0	0	0	0	0	0	0	0	0	0	0	0	0	0	0	0	0	0	0	0	0	0	0	0	0	0
SRR14721936	Eukaryota	Ascomycota	Lecanoromycetes	Lecanorales	Cladoniaceae	Cladonia	Cladonia peziziformis	0	0	0	0	0	0	0	0	0	0	0	0	1	0	0	0	0	0	0	0	0	0	0	0	0	0	0	0	0	0	0	0	0	0	0	0	0	0	0	0	0	0
SRR14722319	Eukaryota	Ascomycota	Lecanoromycetes	Lecanorales	Cladoniaceae	Cladonia	Cladonia furcata	0	0	0	0	0	0	0	0	0	0	0	0	1	0	0	0	0	0	0	0	0	0	0	0	0	0	0	0	0	0	0	0	0	0	0	0	0	0	0	0	0	0
SRR14722301	Eukaryota	Ascomycota	Lecanoromycetes	Lecanorales	Cladoniaceae	Cladonia	Cladonia leporina	0	0	1	0	0	1	0	0	0	0	0	0	0	0	0	0	0	0	0	0	0	0	0	0	0	0	0	0	0	0	0	0	0	0	0	0	0	0	0	0	0	0
SRR14722299	Eukaryota	Ascomycota	Lecanoromycetes	Lecanorales	Cladoniaceae	Cladonia	Cladonia squamosa	0	0	1	0	0	1	0	0	0	0	0	0	0	0	0	0	0	0	0	0	0	0	0	0	0	0	0	0	0	1	0	0	0	0	0	0	0	0	0	0	0	0
SRR14722298	Eukaryota	Ascomycota	Lecanoromycetes	Lecanorales	Cladoniaceae	Cladonia	Cladonia subtenuis	0	0	1	0	0	1	0	0	0	0	0	0	0	0	0	0	0	0	1	0	0	0	1	0	0	0	0	0	0	1	0	0	0	0	0	0	0	0	0	0	0	0
SRR14722296	Eukaryota	Ascomycota	Lecanoromycetes	Lecanorales	Cladoniaceae	Cladonia	Cladonia ravenelii	0	0	0	0	0	1	0	0	0	0	0	0	1	0	0	0	0	0	0	0	0	0	0	0	0	0	0	0	0	0	0	0	0	0	0	0	0	0	0	0	0	0
SRR14722294	Eukaryota	Ascomycota	Lecanoromycetes	Lecanorales	Cladoniaceae	Cladonia	Cladonia caroliniana	0	0	0	0	0	0	0	0	0	0	0	0	0	0	0	0	0	0	0	0	0	0	0	0	0	0	0	0	0	0	0	0	0	0	0	0	0	0	0	0	0	0
SRR14722293	Eukaryota	Ascomycota	Lecanoromycetes	Lecanorales	Cladoniaceae	Cladonia	Cladonia subtenuis	0	0	0	0	0	0	0	0	0	0	0	0	0	0	0	0	0	0	0	0	0	0	0	0	0	0	0	0	0	0	1	0	0	0	0	0	0	0	0	0	0	0
SRR14722292	Eukaryota	Ascomycota	Lecanoromycetes	Lecanorales	Cladoniaceae	Cladonia	Cladonia rangiferina	0	0	0	0	0	0	0	0	0	0	0	0	0	0	0	0	0	0	0	0	0	1	0	0	0	0	0	0	0	0	1	0	0	0	0	0	0	0	0	0	0	0
SRR14722290	Eukaryota	Ascomycota	Lecanoromycetes	Lecanorales	Cladoniaceae	Cladonia	Cladonia robbinsii	0	0	0	0	0	0	0	0	0	0	0	0	0	0	0	0	0	0	0	0	0	0	0	0	0	0	0	0	0	0	0	0	0	0	0	0	0	0	0	0	0	0
SRR14722277	Eukaryota	Ascomycota	Lecanoromycetes	Lecanorales	Cladoniaceae	Cladonia	Cladonia furcata	0	0	0	0	0	0	0	0	0	0	0	0	1	0	0	0	0	0	0	0	0	0	0	0	0	0	0	0	0	0	0	0	0	0	0	0	0	0	0	0	0	0
SRR14722269	Eukaryota	Ascomycota	Lecanoromycetes	Lecanorales	Cladoniaceae	Cladonia	Cladonia didyma	0	0	1	0	0	1	0	0	0	0	0	0	0	0	0	0	0	0	0	0	0	0	0	0	0	0	0	0	0	0	0	0	0	0	0	1	0	0	0	0	0	0
SRR15568763	Eukaryota	Ascomycota	Lecanoromycetes	Lecanorales	Cladoniaceae	Cladonia	Cladonia arbuscula	0	0	1	0	0	0	0	0	1	0	0	0	0	0	0	0	0	0	0	0	0	0	0	0	0	0	0	0	0	0	0	0	0	0	0	0	0	0	0	0	0	0
SRR15568738	Eukaryota	Ascomycota	Lecanoromycetes	Lecanorales	Cladoniaceae	Cladonia	Cladonia stellaris	0	0	0	0	0	0	0	0	1	0	0	0	1	0	0	0	0	1	0	0	0	0	0	0	0	0	0	0	0	0	0	0	0	0	0	0	0	0	0	0	0	0
SRR16304115	Eukaryota	Ascomycota	Lecanoromycetes	Lecanorales	Cladoniaceae	Cladonia	Cladonia rangiferina	0	0	0	0	0	0	0	0	0	0	0	0	0	0	0	0	0	0	0	0	0	0	1	1	0	0	0	0	0	1	1	0	0	0	0	0	0	0	0	0	0	0
SRR16304114	Eukaryota	Ascomycota	Lecanoromycetes	Lecanorales	Cladoniaceae	Cladonia	Cladonia rangiferina	0	0	0	0	0	0	0	0	0	0	0	0	1	0	0	0	0	0	0	0	0	0	0	0	0	0	0	0	0	0	0	0	0	0	0	0	0	0	0	0	0	0
SRR16304103	Eukaryota	Ascomycota	Lecanoromycetes	Lecanorales	Cladoniaceae	Cladonia	Cladonia rangiferina	0	0	0	0	0	0	0	0	0	0	0	0	1	0	1	0	0	0	0	0	0	0	0	1	0	0	0	0	0	0	0	0	0	0	0	0	0	1	0	0	0	0
SRR16304092	Eukaryota	Ascomycota	Lecanoromycetes	Lecanorales	Cladoniaceae	Cladonia	Cladonia rangiferina	0	0	0	0	0	0	0	0	0	0	0	0	1	0	0	0	0	0	0	0	0	0	1	0	0	0	0	0	0	0	0	0	0	0	0	0	0	2	0	0	0	0
SRR16304081	Eukaryota	Ascomycota	Lecanoromycetes	Lecanorales	Cladoniaceae	Cladonia	Cladonia rangiferina	0	0	0	0	0	0	0	0	0	0	0	0	1	0	1	0	0	0	1	0	0	0	1	0	0	0	0	0	0	0	0	0	0	0	0	0	0	0	0	0	0	0
SRR16304070	Eukaryota	Ascomycota	Lecanoromycetes	Lecanorales	Cladoniaceae	Cladonia	Cladonia rangiferina	0	0	1	0	0	1	0	0	0	0	0	0	0	0	1	0	0	0	0	0	0	0	0	0	0	0	0	0	0	0	0	0	0	0	0	0	0	0	0	0	0	0
SRR16304068	Eukaryota	Ascomycota	Lecanoromycetes	Lecanorales	Cladoniaceae	Cladonia	Cladonia rangiferina	0	0	1	0	0	1	0	0	1	0	0	0	0	0	0	0	0	0	0	0	0	0	0	0	0	0	0	0	0	0	0	0	0	0	0	0	0	0	0	0	0	0
SRR16304067	Eukaryota	Ascomycota	Lecanoromycetes	Lecanorales	Cladoniaceae	Cladonia	Cladonia stygia	0	0	0	0	0	1	0	0	0	0	0	0	0	0	0	0	0	0	1	0	0	0	0	0	0	0	0	0	0	0	0	0	0	0	0	0	0	0	0	0	0	0
SRR16304066	Eukaryota	Ascomycota	Lecanoromycetes	Lecanorales	Cladoniaceae	Cladonia	Cladonia stygia	0	0	1	0	0	1	0	0	0	0	0	0	0	0	0	0	0	0	1	0	0	0	0	0	0	0	0	0	0	0	0	0	0	0	0	0	0	0	0	0	0	0
SRR16304065	Eukaryota	Ascomycota	Lecanoromycetes	Lecanorales	Cladoniaceae	Cladonia	Cladonia stygia	0	0	1	0	0	1	0	0	1	0	0	0	0	0	1	0	0	0	1	0	0	0	0	0	0	0	0	0	0	0	0	0	0	0	0	0	0	0	0	0	0	0
SRR16304113	Eukaryota	Ascomycota	Lecanoromycetes	Lecanorales	Cladoniaceae	Cladonia	Cladonia rangiferina	0	0	0	0	0	0	0	0	0	0	0	0	1	0	0	0	0	0	1	0	0	0	0	2	0	0	0	0	0	0	0	0	0	0	0	0	0	0	0	0	0	0
SRR16304112	Eukaryota	Ascomycota	Lecanoromycetes	Lecanorales	Cladoniaceae	Cladonia	Cladonia submitis	0	1	1	0	0	0	0	1	0	0	0	0	0	0	0	0	0	0	1	0	0	0	1	2	0	0	0	0	0	1	0	0	0	0	0	0	0	0	0	0	0	0
SRR16304111	Eukaryota	Ascomycota	Lecanoromycetes	Lecanorales	Cladoniaceae	Cladonia	Cladonia submitis	0	4	1	0	0	0	0	2	0	0	0	0	0	0	2	0	0	0	1	0	0	0	0	0	0	0	0	0	0	1	0	0	0	0	0	0	0	1	0	0	0	0
SRR16304110	Eukaryota	Ascomycota	Lecanoromycetes	Lecanorales	Cladoniaceae	Cladonia	Cladonia submitis	0	1	1	0	0	0	0	0	0	0	0	0	0	0	0	0	0	0	0	0	0	0	0	0	0	0	0	0	0	1	0	0	0	0	0	0	0	0	0	0	0	0
SRR16304109	Eukaryota	Ascomycota	Lecanoromycetes	Lecanorales	Cladoniaceae	Cladonia	Cladonia submitis	0	2	1	0	0	0	0	3	0	0	0	0	0	0	2	0	0	0	0	0	0	0	1	0	0	0	0	0	0	1	0	0	0	0	0	0	0	1	0	0	0	0
SRR16304108	Eukaryota	Ascomycota	Lecanoromycetes	Lecanorales	Cladoniaceae	Cladonia	Cladonia arbuscula	0	0	1	0	0	1	0	0	1	0	0	0	0	0	0	0	0	0	0	0	0	0	0	0	0	0	0	0	0	0	0	0	0	0	0	0	0	0	0	0	0	0
SRR16304107	Eukaryota	Ascomycota	Lecanoromycetes	Lecanorales	Cladoniaceae	Cladonia	Cladonia submitis	0	2	0	0	0	1	0	0	1	0	0	0	0	0	0	0	0	0	0	0	0	0	0	0	0	0	0	0	0	0	0	0	0	0	0	0	0	0	0	0	0	0
SRR16304106	Eukaryota	Ascomycota	Lecanoromycetes	Lecanorales	Cladoniaceae	Cladonia	Cladonia submitis	0	1	0	0	0	1	0	0	0	0	0	0	1	0	0	0	0	0	0	0	0	0	0	0	0	0	0	0	0	0	0	0	0	0	0	0	0	0	0	0	0	0
SRR16304105	Eukaryota	Ascomycota	Lecanoromycetes	Lecanorales	Cladoniaceae	Cladonia	Cladonia submitis	0	1	0	0	0	1	0	0	0	0	0	0	1	0	0	0	0	0	0	0	0	0	1	0	0	0	0	0	0	1	0	0	0	0	0	0	0	0	0	0	0	0
SRR16304104	Eukaryota	Ascomycota	Lecanoromycetes	Lecanorales	Cladoniaceae	Cladonia	Cladonia submitis	0	0	1	0	0	1	0	0	0	0	0	0	0	0	0	0	0	0	0	0	0	0	1	0	0	0	0	0	0	0	0	0	0	0	0	0	0	0	0	0	0	0
SRR16304102	Eukaryota	Ascomycota	Lecanoromycetes	Lecanorales	Cladoniaceae	Cladonia	Cladonia submitis	0	0	0	0	0	0	0	0	0	0	0	0	0	0	0	0	0	0	0	0	0	0	1	0	0	0	0	0	0	1	0	0	0	0	0	0	0	0	0	0	0	0
SRR16304101	Eukaryota	Ascomycota	Lecanoromycetes	Lecanorales	Cladoniaceae	Cladonia	Cladonia submitis	0	2	0	0	0	0	0	0	0	0	0	0	0	0	0	0	0	0	0	0	0	0	1	0	0	0	0	0	0	1	0	0	0	0	0	0	0	0	0	0	0	0
SRR16304100	Eukaryota	Ascomycota	Lecanoromycetes	Lecanorales	Cladoniaceae	Cladonia	Cladonia rangiferina	0	0	0	0	0	0	0	0	0	0	0	0	0	0	0	0	0	0	0	0	0	0	1	0	0	0	0	0	0	0	1	0	0	0	0	0	0	0	0	0	0	0
SRR16304099	Eukaryota	Ascomycota	Lecanoromycetes	Lecanorales	Cladoniaceae	Cladonia	Cladonia rangiferina	0	0	1	0	0	0	0	0	0	0	0	0	0	0	1	0	0	0	1	0	0	0	1	0	0	0	0	0	0	0	0	0	0	0	0	0	0	0	0	0	0	0
SRR16304098	Eukaryota	Ascomycota	Lecanoromycetes	Lecanorales	Cladoniaceae	Cladonia	Cladonia rangiferina	0	0	1	0	0	0	0	0	1	0	0	0	0	0	0	0	0	0	0	0	0	0	1	0	0	0	0	0	0	0	0	0	0	0	0	0	0	1	0	0	0	0
SRR16304097	Eukaryota	Ascomycota	Lecanoromycetes	Lecanorales	Cladoniaceae	Cladonia	Cladonia rangiferina	0	4	1	0	0	1	0	0	1	0	0	0	0	0	0	0	0	0	0	0	0	0	0	0	0	0	0	0	0	0	0	0	0	0	0	0	0	2	0	0	0	0
SRR16304096	Eukaryota	Ascomycota	Lecanoromycetes	Lecanorales	Cladoniaceae	Cladonia	Cladonia rangiferina	0	2	1	0	0	0	0	0	0	0	0	0	0	0	0	0	0	0	1	0	0	0	0	2	0	0	0	1	0	1	0	0	0	0	0	0	0	1	0	0	0	0
SRR16304095	Eukaryota	Ascomycota	Lecanoromycetes	Lecanorales	Cladoniaceae	Cladonia	Cladonia rangiferina	0	1	1	0	0	0	0	0	0	0	0	0	0	0	1	0	0	0	1	0	0	0	1	0	0	0	0	0	0	0	0	0	0	0	0	0	0	0	0	0	0	0
SRR16304094	Eukaryota	Ascomycota	Lecanoromycetes	Lecanorales	Cladoniaceae	Cladonia	Cladonia rangiferina	0	4	1	0	0	1	0	0	1	0	0	0	0	0	0	0	0	0	1	0	0	0	1	0	0	0	0	0	0	0	0	0	0	0	0	0	0	0	0	0	0	0
SRR16304093	Eukaryota	Ascomycota	Lecanoromycetes	Lecanorales	Cladoniaceae	Cladonia	Cladonia rangiferina	0	0	1	0	0	1	0	0	1	0	0	0	0	0	0	0	0	0	0	0	0	0	0	1	0	0	0	0	0	0	0	0	0	0	0	0	0	1	0	0	0	0
SRR16304091	Eukaryota	Ascomycota	Lecanoromycetes	Lecanorales	Cladoniaceae	Cladonia	Cladonia rangiferina	0	1	1	0	0	0	0	0	1	0	0	0	0	0	0	0	0	0	0	0	0	0	0	0	0	0	0	0	0	0	0	0	0	0	0	0	0	1	0	0	0	0
SRR16304090	Eukaryota	Ascomycota	Lecanoromycetes	Lecanorales	Cladoniaceae	Cladonia	Cladonia rangiferina	0	0	1	0	0	1	0	0	1	0	0	0	0	0	0	0	0	0	0	0	0	0	0	0	0	0	0	0	0	0	0	0	0	0	0	0	0	0	0	0	0	0
SRR16304089	Eukaryota	Ascomycota	Lecanoromycetes	Lecanorales	Cladoniaceae	Cladonia	Cladonia rangiferina	0	3	1	0	0	1	0	0	1	0	0	0	0	0	0	0	0	0	0	0	0	0	0	1	0	0	0	0	0	0	0	0	0	0	0	0	0	1	0	0	0	0
SRR16304088	Eukaryota	Ascomycota	Lecanoromycetes	Lecanorales	Cladoniaceae	Cladonia	Cladonia rangiferina	0	0	0	0	0	0	0	0	0	0	0	0	0	0	0	0	0	0	0	0	0	0	0	1	0	0	0	0	0	1	1	0	0	0	0	0	0	0	0	0	0	0
SRR16304087	Eukaryota	Ascomycota	Lecanoromycetes	Lecanorales	Cladoniaceae	Cladonia	Cladonia rangiferina	0	1	0	0	0	0	0	0	0	0	0	0	0	0	0	0	0	0	0	0	0	0	1	1	0	0	0	0	0	0	1	0	0	0	0	0	0	1	0	0	0	0
SRR16304086	Eukaryota	Ascomycota	Lecanoromycetes	Lecanorales	Cladoniaceae	Cladonia	Cladonia submitis	0	0	0	0	0	0	0	0	0	0	0	0	0	0	0	0	0	0	0	0	0	0	0	0	0	0	0	0	0	0	0	0	0	0	0	0	0	0	0	0	0	0
SRR16304085	Eukaryota	Ascomycota	Lecanoromycetes	Lecanorales	Cladoniaceae	Cladonia	Cladonia rangiferina	0	0	1	0	0	1	0	0	1	0	0	0	0	0	0	0	0	0	0	0	0	0	0	1	0	0	0	0	0	0	0	0	0	0	0	0	0	0	0	0	0	0
SRR16304084	Eukaryota	Ascomycota	Lecanoromycetes	Lecanorales	Cladoniaceae	Cladonia	Cladonia rangiferina	0	0	1	0	0	1	0	0	1	0	0	0	0	0	0	0	0	0	0	0	0	0	0	1	0	0	0	0	0	0	0	0	0	0	0	0	0	1	0	0	0	0
SRR16304083	Eukaryota	Ascomycota	Lecanoromycetes	Lecanorales	Cladoniaceae	Cladonia	Cladonia rangiferina	0	0	1	0	0	1	0	0	0	0	0	0	0	0	0	0	0	0	0	0	0	0	0	1	0	0	0	0	0	0	0	0	0	0	0	0	0	1	0	0	0	0
SRR16304082	Eukaryota	Ascomycota	Lecanoromycetes	Lecanorales	Cladoniaceae	Cladonia	Cladonia rangiferina	0	2	1	0	0	0	0	0	1	0	0	0	0	0	0	0	0	0	1	0	0	0	1	0	0	0	0	0	0	0	0	0	0	0	0	0	0	0	0	0	0	0
SRR16304080	Eukaryota	Ascomycota	Lecanoromycetes	Lecanorales	Cladoniaceae	Cladonia	Cladonia rangiferina	0	1	0	0	0	1	0	0	0	0	0	0	1	0	0	0	0	0	1	0	0	0	0	1	0	0	0	1	0	0	0	0	0	0	0	0	0	0	0	0	0	0
SRR16304079	Eukaryota	Ascomycota	Lecanoromycetes	Lecanorales	Cladoniaceae	Cladonia	Cladonia rangiferina	0	2	1	0	0	1	0	0	1	0	0	0	0	0	0	0	0	0	1	0	0	0	0	1	0	0	0	0	0	0	0	0	0	0	0	0	0	1	0	0	0	0
SRR16304078	Eukaryota	Ascomycota	Lecanoromycetes	Lecanorales	Cladoniaceae	Cladonia	Cladonia subtenuis	0	0	1	0	0	1	0	2	0	0	0	0	0	0	1	0	0	0	1	0	0	0	0	0	0	0	0	0	0	0	0	0	0	0	0	0	0	0	0	0	0	0
SRR16304077	Eukaryota	Ascomycota	Lecanoromycetes	Lecanorales	Cladoniaceae	Cladonia	Cladonia submitis	0	1	1	0	0	0	0	0	1	0	0	0	0	0	2	0	0	0	1	0	0	0	0	0	0	0	0	0	0	0	0	0	0	0	0	0	0	1	0	0	0	0
SRR16304076	Eukaryota	Ascomycota	Lecanoromycetes	Lecanorales	Cladoniaceae	Cladonia	Cladonia arbuscula	0	2	1	0	0	1	0	0	1	0	0	0	0	0	3	0	0	0	1	0	0	0	0	0	0	0	0	0	0	0	0	0	0	0	0	0	0	0	0	0	0	0
SRR16304075	Eukaryota	Ascomycota	Lecanoromycetes	Lecanorales	Cladoniaceae	Cladonia	Cladonia rangiferina	0	0	0	0	0	1	0	1	0	0	0	0	1	0	0	0	0	0	0	0	0	0	0	0	0	0	0	0	0	0	0	0	0	0	0	0	0	0	0	0	0	0
SRR16304074	Eukaryota	Ascomycota	Lecanoromycetes	Lecanorales	Cladoniaceae	Cladonia	Cladonia rangiferina	0	1	1	0	0	0	0	0	1	0	0	0	0	0	1	0	0	0	1	0	0	0	0	0	0	0	0	0	0	0	0	0	0	0	0	0	0	0	0	0	0	0
SRR16304073	Eukaryota	Ascomycota	Lecanoromycetes	Lecanorales	Cladoniaceae	Cladonia	Cladonia oricola	0	0	0	0	0	0	0	0	0	0	0	0	0	0	0	0	0	0	1	0	0	0	0	0	0	0	0	0	0	0	1	0	0	0	0	0	0	0	0	0	0	0
SRR16304072	Eukaryota	Ascomycota	Lecanoromycetes	Lecanorales	Cladoniaceae	Cladonia	Cladonia oricola	0	0	0	0	0	0	0	0	0	0	0	0	0	0	1	0	0	0	0	0	0	0	0	0	0	0	0	0	0	1	1	0	0	0	0	0	0	0	0	0	0	0
SRR16304071	Eukaryota	Ascomycota	Lecanoromycetes	Lecanorales	Cladoniaceae	Cladonia	Cladonia submitis	0	0	0	0	0	0	0	1	0	0	0	0	1	0	2	0	0	0	1	0	0	0	0	0	0	0	0	0	0	0	0	0	0	0	0	0	0	0	0	0	0	0
SRR16304069	Eukaryota	Ascomycota	Lecanoromycetes	Lecanorales	Cladoniaceae	Cladonia	Cladonia submitis	0	0	1	0	0	0	0	1	0	0	0	0	0	0	1	0	0	0	1	0	0	0	0	0	0	0	0	0	0	1	0	0	0	0	0	0	0	0	0	0	0	0
SRR24412705	Eukaryota	Ascomycota	Lecanoromycetes	Lecanorales	Cladoniaceae	Cladonia	Cladonia perforata	0	0	1	0	0	0	0	0	0	0	0	0	0	0	0	0	0	0	0	0	0	0	0	0	0	0	0	0	0	0	0	0	0	0	0	0	0	0	0	0	0	0
SRR24412693	Eukaryota	Ascomycota	Lecanoromycetes	Lecanorales	Cladoniaceae	Cladonia	Cladonia perforata	0	0	1	0	0	0	0	0	1	0	0	0	0	0	0	0	0	0	0	0	0	1	0	0	0	0	0	0	0	0	0	0	0	0	0	0	0	0	0	0	0	0
SRR24412692	Eukaryota	Ascomycota	Lecanoromycetes	Lecanorales	Cladoniaceae	Cladonia	Cladonia perforata	0	0	0	0	0	0	0	0	0	0	0	0	0	0	0	0	0	0	0	0	0	0	0	0	0	0	0	0	0	0	1	0	0	0	0	0	0	0	0	0	0	0
SRR24412691	Eukaryota	Ascomycota	Lecanoromycetes	Lecanorales	Cladoniaceae	Cladonia	Cladonia perforata	0	0	0	0	0	0	0	0	0	0	0	0	0	0	0	0	0	0	0	0	0	0	0	0	0	0	0	0	0	0	0	0	0	0	0	0	0	0	0	0	0	0
SRR24412690	Eukaryota	Ascomycota	Lecanoromycetes	Lecanorales	Cladoniaceae	Cladonia	Cladonia perforata	0	0	1	0	0	0	0	0	1	0	0	0	0	0	0	0	0	0	0	0	0	0	0	0	0	0	0	0	0	0	0	0	0	0	0	0	0	0	0	0	0	0
SRR24412689	Eukaryota	Ascomycota	Lecanoromycetes	Lecanorales	Cladoniaceae	Cladonia	Cladonia perforata	0	0	0	0	0	0	0	0	0	0	0	0	0	0	0	0	0	0	0	0	0	1	0	0	0	0	0	0	0	0	0	0	0	0	0	0	0	0	0	0	0	0
SRR24412688	Eukaryota	Ascomycota	Lecanoromycetes	Lecanorales	Cladoniaceae	Cladonia	Cladonia perforata	0	0	0	0	0	0	0	0	1	0	0	0	0	0	0	0	0	0	0	0	0	0	0	0	0	0	0	0	0	0	0	0	0	0	0	0	0	0	0	0	0	0
SRR24412687	Eukaryota	Ascomycota	Lecanoromycetes	Lecanorales	Cladoniaceae	Cladonia	Cladonia perforata	0	0	0	0	0	0	0	0	0	0	0	0	0	0	0	0	0	0	0	0	0	0	0	0	0	0	0	0	0	0	1	0	0	0	0	0	0	0	0	0	0	0
SRR24412686	Eukaryota	Ascomycota	Lecanoromycetes	Lecanorales	Cladoniaceae	Cladonia	Cladonia perforata	0	0	0	0	0	0	0	0	0	0	0	0	0	0	0	0	0	0	0	0	0	0	0	0	0	0	0	0	0	1	1	0	0	0	0	0	0	0	0	0	0	0
SRR24412703	Eukaryota	Ascomycota	Lecanoromycetes	Lecanorales	Cladoniaceae	Cladonia	Cladonia perforata	0	0	1	0	0	0	0	0	1	0	0	0	0	0	0	0	0	0	0	0	0	0	0	0	0	0	0	0	0	0	0	0	0	0	0	0	0	0	0	0	0	0
SRR24412702	Eukaryota	Ascomycota	Lecanoromycetes	Lecanorales	Cladoniaceae	Cladonia	Cladonia perforata	0	0	0	0	0	0	0	0	1	0	0	0	0	0	0	0	0	0	0	0	0	0	0	0	0	0	0	0	0	0	0	0	0	0	0	0	0	0	0	0	0	0
SRR24412701	Eukaryota	Ascomycota	Lecanoromycetes	Lecanorales	Cladoniaceae	Cladonia	Cladonia perforata	0	0	0	0	0	0	0	0	1	0	0	0	0	0	0	0	0	0	0	0	0	0	0	0	0	0	0	0	0	0	1	0	0	0	0	0	0	0	0	0	0	0
SRR24412700	Eukaryota	Ascomycota	Lecanoromycetes	Lecanorales	Cladoniaceae	Cladonia	Cladonia perforata	0	0	0	0	0	0	0	0	0	0	0	0	0	0	0	0	0	0	0	0	0	0	0	0	0	0	0	0	0	0	0	0	0	0	0	0	0	0	0	0	0	0
SRR24412699	Eukaryota	Ascomycota	Lecanoromycetes	Lecanorales	Cladoniaceae	Cladonia	Cladonia perforata	0	0	0	0	0	0	0	0	1	0	0	0	0	0	0	0	0	0	0	0	0	0	0	0	0	0	0	0	0	0	0	0	0	0	0	0	0	0	0	0	0	0
SRR24412698	Eukaryota	Ascomycota	Lecanoromycetes	Lecanorales	Cladoniaceae	Cladonia	Cladonia leporina	0	0	0	0	0	1	0	0	0	0	0	0	0	0	0	0	0	0	0	0	0	0	0	0	0	0	0	0	0	0	0	0	0	0	0	0	0	0	0	0	0	0
SRR24412697	Eukaryota	Ascomycota	Lecanoromycetes	Lecanorales	Cladoniaceae	Cladonia	Cladonia perforata	0	0	0	0	0	0	0	0	0	0	0	0	0	0	0	0	0	0	0	0	0	0	0	0	0	0	0	0	0	0	0	0	0	0	0	0	0	0	0	0	0	0
SRR24412696	Eukaryota	Ascomycota	Lecanoromycetes	Lecanorales	Cladoniaceae	Cladonia	Cladonia perforata	0	0	0	0	0	0	0	0	1	0	0	0	0	0	0	0	0	0	0	0	0	0	0	0	0	0	0	0	0	0	0	0	0	0	0	0	0	0	0	0	0	0
SRR24412695	Eukaryota	Ascomycota	Lecanoromycetes	Lecanorales	Cladoniaceae	Cladonia	Cladonia perforata	0	0	0	0	0	0	0	0	1	0	0	0	0	0	0	0	0	0	0	0	0	0	0	0	0	0	0	0	0	0	1	0	0	0	0	0	0	0	0	0	0	0
SRR24412694	Eukaryota	Ascomycota	Lecanoromycetes	Lecanorales	Cladoniaceae	Cladonia	Cladonia perforata	0	0	0	0	0	0	0	0	1	0	0	0	0	0	0	0	0	0	0	0	0	0	0	0	0	0	0	0	0	0	0	0	0	0	0	0	0	0	0	0	0	0
SRR9610073	Eukaryota	Ascomycota	Lecanoromycetes	Lecanorales	Lecanoraceae	Lecanora	Lecanora perplexa	0	0	0	0	0	0	0	0	0	0	0	0	0	0	0	0	0	0	0	0	0	0	0	0	0	0	0	0	0	0	0	0	0	0	0	0	0	0	0	0	0	0
SRR13685153	Eukaryota	Ascomycota	Lecanoromycetes	Lecanorales	Lecanoraceae	Lecanora	Lecanora cinereofusca	0	0	0	0	0	0	0	0	0	0	0	0	0	0	0	0	0	0	0	0	0	0	0	0	0	0	0	0	0	0	0	0	0	0	0	0	0	0	0	0	0	0
SRR14722232	Eukaryota	Ascomycota	Lecanoromycetes	Lecanorales	Lecanoraceae	Lecanora	Lecanora rugosella	0	0	0	0	0	0	0	0	0	0	0	0	0	0	0	0	0	0	0	0	0	0	0	0	0	0	0	0	0	0	0	0	0	0	0	0	0	0	0	0	0	0
SRR14722231	Eukaryota	Ascomycota	Lecanoromycetes	Lecanorales	Lecanoraceae	Lecanora	Lecanora masana	0	0	0	0	0	0	0	0	0	0	0	0	0	0	0	0	0	0	0	0	0	0	0	0	0	0	0	0	0	0	0	0	0	0	0	0	0	0	0	0	0	0
SRR14722198	Eukaryota	Ascomycota	Lecanoromycetes	Lecanorales	Lecanoraceae	Lecanora	Lecanora cinereofusca	0	0	0	0	0	0	0	0	0	0	0	0	0	0	0	0	0	0	0	0	0	0	0	0	0	0	0	0	0	0	0	0	0	0	0	0	0	0	0	0	0	0
SRR14722184	Eukaryota	Ascomycota	Lecanoromycetes	Lecanorales	Lecanoraceae	Lecanora	Lecanora hybocarpa	0	0	0	0	0	0	0	0	0	0	0	0	0	0	0	0	0	0	0	0	0	0	0	0	0	0	0	0	0	0	0	0	0	0	0	0	0	0	0	0	0	0
SRR14722158	Eukaryota	Ascomycota	Lecanoromycetes	Lecanorales	Lecanoraceae	Lecanora	Lecanora albella	0	0	0	0	0	0	0	0	0	0	0	0	0	0	0	0	0	0	0	0	0	0	0	0	0	0	0	0	0	0	0	0	0	0	0	0	0	0	0	0	0	0
SRR14722154	Eukaryota	Ascomycota	Lecanoromycetes	Lecanorales	Lecanoraceae	Lecanora	Lecanora strobilina	0	0	0	0	0	0	0	0	0	0	0	0	0	0	0	0	0	0	0	0	0	0	0	0	0	0	0	0	0	0	0	0	0	0	0	0	0	0	0	0	0	0
SRR14722078	Eukaryota	Ascomycota	Lecanoromycetes	Lecanorales	Lecanoraceae	Lecanora	Lecanora oreinoides	0	0	0	0	0	0	0	0	0	0	0	0	0	0	0	0	0	0	0	0	0	0	0	0	0	0	0	0	0	0	0	0	0	0	0	0	0	0	0	0	0	0
SRR14722033	Eukaryota	Ascomycota	Lecanoromycetes	Lecanorales	Lecanoraceae	Lecanora	Lecanora pseudistera	1	0	0	1	0	0	0	0	0	0	0	0	0	0	0	0	0	0	0	0	0	0	0	0	0	0	0	0	0	0	0	0	0	0	0	0	0	0	0	0	0	0
SRR14721987	Eukaryota	Ascomycota	Lecanoromycetes	Lecanorales	Lecanoraceae	Lecanora	Lecanora subimmergens	0	0	0	0	0	0	0	0	0	0	0	0	0	0	0	0	0	0	0	0	0	0	0	0	0	0	0	0	0	0	0	0	0	0	0	0	0	0	0	0	0	0
SRR14722309	Eukaryota	Ascomycota	Lecanoromycetes	Lecanorales	Lecanoraceae	Lecanora	Lecanora markjohnstonii	0	0	0	0	0	0	0	0	0	0	0	0	0	0	0	0	0	0	0	0	0	0	0	0	0	0	0	0	0	0	0	0	0	0	0	0	0	0	0	0	0	0
SRR17413119	Eukaryota	Ascomycota	Lecanoromycetes	Lecanorales	Lecanoraceae	Lecanora	Lecanora bermudensis	0	0	0	0	0	0	0	0	0	0	0	0	0	0	0	0	0	0	0	0	0	0	0	0	0	0	0	0	0	0	0	0	0	0	0	0	0	0	0	0	0	0
SRR17413118	Eukaryota	Ascomycota	Lecanoromycetes	Lecanorales	Lecanoraceae	Lecanora	Lecanora cadubriae	0	0	0	0	0	0	0	0	0	0	0	0	0	0	0	0	0	0	0	0	0	0	0	0	0	0	0	0	0	0	0	0	0	0	0	0	0	0	0	0	0	0
SRR17413107	Eukaryota	Ascomycota	Lecanoromycetes	Lecanorales	Lecanoraceae	Lecanora	Lecanora carpinea	0	0	0	0	0	0	0	0	0	0	0	0	0	0	0	0	0	0	0	0	0	0	0	0	0	0	0	0	0	0	0	0	0	0	0	0	0	0	0	0	0	0
SRR17413104	Eukaryota	Ascomycota	Lecanoromycetes	Lecanorales	Lecanoraceae	Lecanora	Lecanora intumescens	0	0	0	0	0	0	0	0	0	0	0	0	0	0	0	0	0	0	0	0	0	0	0	0	0	0	0	0	0	0	0	0	0	0	0	0	0	0	0	0	0	0
SRR17413103	Eukaryota	Ascomycota	Lecanoromycetes	Lecanorales	Lecanoraceae	Lecanora	Lecanora polytropa	0	0	0	0	0	0	0	0	0	0	0	0	0	0	0	0	0	0	0	0	0	0	0	0	0	0	0	0	0	0	0	0	0	0	0	0	0	0	0	0	0	0
SRR17413102	Eukaryota	Ascomycota	Lecanoromycetes	Lecanorales	Lecanoraceae	Lecanora	Lecanora pseudargentata	0	0	0	0	0	0	0	0	0	0	0	0	0	0	0	0	0	0	0	0	0	0	0	0	0	0	0	0	0	0	0	0	0	0	0	0	0	0	0	0	0	0
SRR17413101	Eukaryota	Ascomycota	Lecanoromycetes	Lecanorales	Lecanoraceae	Lecanora	Lecanora rupicola	0	0	0	0	0	0	0	0	0	0	0	0	0	0	0	0	0	0	0	0	0	0	0	0	0	0	0	0	0	0	0	0	0	0	0	0	0	0	0	0	0	0
SRR17413099	Eukaryota	Ascomycota	Lecanoromycetes	Lecanorales	Lecanoraceae	Lecanora	Lecanora subintricata	0	0	0	0	0	0	0	0	0	0	0	0	0	0	0	0	0	0	0	0	0	0	0	0	1	0	0	0	0	0	0	0	0	0	0	0	0	0	0	0	0	0
SRR17413098	Eukaryota	Ascomycota	Lecanoromycetes	Lecanorales	Lecanoraceae	Lecanora	Lecanora subintricata	0	0	0	0	0	0	0	0	0	0	0	0	0	0	0	0	0	0	0	0	0	0	0	0	1	0	0	0	0	0	0	0	0	0	0	0	0	0	0	0	0	0
SRR17413117	Eukaryota	Ascomycota	Lecanoromycetes	Lecanorales	Lecanoraceae	Lecanora	Lecanora subintricata	0	0	0	0	0	0	0	0	0	0	0	0	0	0	0	0	0	0	0	0	0	0	0	0	1	0	0	0	0	0	0	0	0	0	0	0	0	0	0	0	0	0
SRR17413116	Eukaryota	Ascomycota	Lecanoromycetes	Lecanorales	Lecanoraceae	Lecanora	Lecanora subintricata	0	0	0	0	0	0	0	0	0	0	0	0	0	0	0	0	0	0	0	0	0	0	0	0	0	0	0	0	0	0	0	0	0	0	0	0	0	0	0	0	0	0
SRR17413115	Eukaryota	Ascomycota	Lecanoromycetes	Lecanorales	Lecanoraceae	Lecanora	Lecanora subintricata	0	0	0	0	0	0	0	0	0	0	0	0	0	0	0	0	0	0	0	0	0	0	0	0	0	0	0	0	0	0	0	0	0	0	0	0	0	0	0	0	0	0
SRR17413114	Eukaryota	Ascomycota	Lecanoromycetes	Lecanorales	Lecanoraceae	Lecanora	Lecanora subsaligna	0	0	0	0	0	0	0	0	0	0	0	0	0	0	0	0	0	0	0	0	0	0	0	0	0	0	0	0	0	0	0	0	0	0	0	0	0	0	0	0	0	0
SRR17413113	Eukaryota	Ascomycota	Lecanoromycetes	Lecanorales	Lecanoraceae	Lecanora	Lecanora varia	0	0	0	0	0	0	1	0	0	0	0	0	0	0	0	0	0	0	0	0	0	0	0	0	1	0	0	0	0	0	0	0	0	0	0	0	0	0	0	0	0	0
SRR18643619	Eukaryota	Ascomycota	Lecanoromycetes	Lecanorales	Lecanoraceae	Lecanora	Lecanora polytropa	0	0	0	0	0	0	0	0	0	0	0	0	0	0	0	0	0	0	0	1	0	0	0	0	0	0	0	0	0	0	0	0	0	0	0	0	0	0	0	0	0	0
SRR18643620	Eukaryota	Ascomycota	Lecanoromycetes	Lecanorales	Lecanoraceae	Lecanora	Lecanora polytropa	0	0	0	0	0	0	0	0	0	0	0	0	0	0	0	0	0	0	0	0	0	0	0	0	0	0	0	0	0	0	0	0	0	0	0	0	0	0	0	0	0	0
SRR18643610	Eukaryota	Ascomycota	Lecanoromycetes	Lecanorales	Lecanoraceae	Lecanora	Lecanora polytropa	0	0	0	0	0	0	0	0	0	0	0	0	0	0	0	0	0	0	0	1	0	0	0	0	0	0	0	0	0	0	0	0	0	0	0	0	0	0	0	0	0	0
SRR18643608	Eukaryota	Ascomycota	Lecanoromycetes	Lecanorales	Lecanoraceae	Lecanora	Lecanora polytropa	0	0	0	0	0	0	0	0	0	0	0	0	0	0	0	0	0	0	0	1	0	0	0	0	0	0	0	0	0	0	0	0	0	0	0	0	0	0	0	0	0	0
SRR18643638	Eukaryota	Ascomycota	Lecanoromycetes	Lecanorales	Lecanoraceae	Lecanora	Lecanora polytropa	0	0	0	0	0	0	0	0	0	0	0	0	0	0	0	0	0	0	0	0	0	0	0	0	0	0	0	0	0	0	0	0	0	0	0	0	0	0	0	0	0	0
SRR18643637	Eukaryota	Ascomycota	Lecanoromycetes	Lecanorales	Lecanoraceae	Lecanora	Lecanora polytropa	0	0	0	0	0	0	0	0	0	0	0	0	0	0	0	0	0	0	0	0	0	0	0	0	0	0	0	0	0	0	0	0	0	0	0	0	0	0	0	0	0	0
SRR18643636	Eukaryota	Ascomycota	Lecanoromycetes	Lecanorales	Lecanoraceae	Lecanora	Lecanora polytropa	0	0	0	0	0	0	0	0	0	0	0	0	0	0	0	0	0	0	0	0	0	0	0	0	0	0	0	0	0	0	0	0	0	0	0	0	0	0	0	0	0	0
SRR18643634	Eukaryota	Ascomycota	Lecanoromycetes	Lecanorales	Lecanoraceae	Lecanora	Lecanora polytropa	0	0	0	0	0	0	0	0	0	0	0	0	0	0	0	0	0	0	0	1	0	0	0	0	0	0	0	0	0	0	0	0	0	0	0	0	0	0	0	0	0	0
SRR18643612	Eukaryota	Ascomycota	Lecanoromycetes	Lecanorales	Lecanoraceae	Lecanora	Lecanora polytropa	0	0	0	0	0	0	0	0	0	0	0	0	0	0	0	0	0	0	0	0	0	0	0	0	0	0	0	0	0	0	0	0	0	0	0	0	0	0	0	0	0	0
SRR18643611	Eukaryota	Ascomycota	Lecanoromycetes	Lecanorales	Lecanoraceae	Lecanora	Lecanora polytropa	0	0	0	0	0	0	0	0	0	0	0	0	0	0	0	0	0	0	0	0	0	0	0	0	0	0	0	0	0	0	0	0	0	0	0	0	0	0	0	0	0	0
SRR18643609	Eukaryota	Ascomycota	Lecanoromycetes	Lecanorales	Lecanoraceae	Lecanora	Lecanora polytropa	0	0	0	0	0	0	0	0	0	0	0	0	0	0	0	0	0	0	0	0	0	0	0	0	0	0	0	0	0	0	0	0	0	0	0	0	0	0	0	0	0	0
SRR18643635	Eukaryota	Ascomycota	Lecanoromycetes	Lecanorales	Lecanoraceae	Lecanora	Lecanora polytropa	0	0	0	0	0	0	0	0	0	0	0	0	0	0	0	0	0	0	0	0	0	0	0	0	0	0	0	0	0	0	0	0	0	0	0	0	0	0	0	0	0	0
SRR18643613	Eukaryota	Ascomycota	Lecanoromycetes	Lecanorales	Lecanoraceae	Lecanora	Lecanora polytropa	0	0	0	0	0	0	0	0	0	0	0	0	0	0	0	0	0	0	0	0	0	0	0	0	0	0	0	0	0	0	0	0	0	0	0	0	0	0	0	0	0	0
SRR18643628	Eukaryota	Ascomycota	Lecanoromycetes	Lecanorales	Lecanoraceae	Lecanora	Lecanora polytropa	0	0	0	0	0	0	0	0	0	0	0	0	0	0	0	0	0	0	0	0	0	0	0	0	0	0	0	0	0	0	0	0	0	0	0	0	0	0	0	0	0	0
SRR18643625	Eukaryota	Ascomycota	Lecanoromycetes	Lecanorales	Lecanoraceae	Lecanora	Lecanora polytropa	0	0	0	0	0	0	0	0	0	0	0	0	0	0	0	0	0	0	0	0	0	0	0	0	0	0	0	0	0	0	0	0	0	0	0	0	0	0	0	0	0	0
SRR18643621	Eukaryota	Ascomycota	Lecanoromycetes	Lecanorales	Lecanoraceae	Lecanora	Lecanora polytropa	0	0	0	0	0	0	0	0	0	0	0	0	0	0	0	0	0	0	0	1	0	0	0	0	0	0	0	0	0	0	0	0	0	0	0	0	0	0	0	0	0	0
SRR18643632	Eukaryota	Ascomycota	Lecanoromycetes	Lecanorales	Lecanoraceae	Lecanora	Lecanora polytropa	0	0	0	0	0	0	0	0	0	0	0	0	0	0	0	0	0	0	0	1	0	0	0	0	0	0	0	0	0	0	0	0	0	0	0	0	0	0	0	0	0	0
SRR18643629	Eukaryota	Ascomycota	Lecanoromycetes	Lecanorales	Lecanoraceae	Lecanora	Lecanora polytropa	0	0	0	0	0	0	0	0	0	0	0	0	0	0	0	0	0	0	0	0	0	0	0	0	0	0	0	0	0	0	0	0	0	0	0	0	0	0	0	0	0	0
SRR18643627	Eukaryota	Ascomycota	Lecanoromycetes	Lecanorales	Lecanoraceae	Lecanora	Lecanora polytropa	0	0	0	0	0	0	0	0	0	0	0	0	0	0	0	0	0	0	0	0	0	0	0	0	0	0	0	0	0	0	0	0	0	0	0	0	0	0	0	0	0	0
SRR18643623	Eukaryota	Ascomycota	Lecanoromycetes	Lecanorales	Lecanoraceae	Lecanora	Lecanora polytropa	0	0	0	0	0	0	0	0	0	0	0	0	0	0	0	0	0	1	0	0	0	0	0	0	0	0	0	0	0	0	0	0	0	0	0	0	0	0	0	0	0	0
SRR18643622	Eukaryota	Ascomycota	Lecanoromycetes	Lecanorales	Lecanoraceae	Lecanora	Lecanora polytropa	0	0	0	0	0	0	0	0	0	0	0	0	0	0	0	0	0	1	0	0	0	0	0	0	0	0	0	0	0	0	0	0	0	0	0	0	0	0	0	0	0	0
SRR18643630	Eukaryota	Ascomycota	Lecanoromycetes	Lecanorales	Lecanoraceae	Lecanora	Lecanora polytropa	0	0	0	0	0	0	0	0	0	0	0	0	0	0	0	0	0	0	0	0	0	0	0	0	0	0	0	0	0	0	0	0	0	0	0	0	0	0	0	0	0	0
SRR18643639	Eukaryota	Ascomycota	Lecanoromycetes	Lecanorales	Lecanoraceae	Lecanora	Lecanora polytropa	0	0	0	0	0	0	0	0	0	0	0	0	0	0	0	0	0	1	0	0	0	0	0	0	0	0	0	0	0	0	0	0	0	0	0	0	0	0	0	0	0	0
SRR18643640	Eukaryota	Ascomycota	Lecanoromycetes	Lecanorales	Lecanoraceae	Lecanora	Lecanora polytropa	0	0	0	0	0	0	0	0	0	0	0	0	0	0	0	0	0	1	0	0	0	0	0	0	0	0	0	0	0	0	0	0	0	0	0	0	0	0	0	0	0	0
SRR18643624	Eukaryota	Ascomycota	Lecanoromycetes	Lecanorales	Lecanoraceae	Lecanora	Lecanora polytropa	0	0	0	0	0	0	0	0	0	0	0	0	0	0	0	0	0	0	0	0	0	0	0	0	0	0	0	0	0	0	0	0	0	0	0	0	0	0	0	0	0	0
SRR18643626	Eukaryota	Ascomycota	Lecanoromycetes	Lecanorales	Lecanoraceae	Lecanora	Lecanora polytropa	0	0	0	0	0	0	0	0	0	0	1	0	0	0	0	0	0	0	0	0	0	0	0	0	0	0	0	0	0	0	0	0	0	0	0	0	0	0	0	0	0	0
SRR18643633	Eukaryota	Ascomycota	Lecanoromycetes	Lecanorales	Lecanoraceae	Lecanora	Lecanora polytropa	0	0	0	0	0	0	0	0	0	0	0	0	0	0	0	0	0	0	0	1	0	0	0	0	0	0	0	0	0	0	0	0	0	0	0	0	0	0	0	0	0	0
SRR18643617	Eukaryota	Ascomycota	Lecanoromycetes	Lecanorales	Lecanoraceae	Lecanora	Lecanora polytropa	0	0	0	0	0	0	0	0	0	0	0	0	0	0	0	0	0	0	0	0	0	0	0	0	0	0	0	0	0	0	0	0	0	0	0	0	0	0	0	0	0	0
SRR18643618	Eukaryota	Ascomycota	Lecanoromycetes	Lecanorales	Lecanoraceae	Lecanora	Lecanora polytropa	0	0	0	0	0	0	0	0	0	0	0	0	0	0	0	0	0	0	0	0	0	0	0	0	0	0	0	0	0	0	0	0	0	0	0	0	0	0	0	0	0	0
SRR18643616	Eukaryota	Ascomycota	Lecanoromycetes	Lecanorales	Lecanoraceae	Lecanora	Lecanora polytropa	0	0	0	0	0	0	0	0	0	0	0	0	0	0	0	0	0	0	0	0	0	0	0	0	0	0	0	0	0	0	0	0	0	0	0	0	0	0	0	0	0	0
SRR18643615	Eukaryota	Ascomycota	Lecanoromycetes	Lecanorales	Lecanoraceae	Lecanora	Lecanora polytropa	0	0	0	0	0	0	0	0	0	0	0	0	0	0	0	0	0	0	0	0	0	0	0	0	0	0	0	0	0	0	0	0	0	0	0	0	0	0	0	0	0	0
SRR18643614	Eukaryota	Ascomycota	Lecanoromycetes	Lecanorales	Lecanoraceae	Lecanora	Lecanora polytropa	0	0	0	0	0	0	0	0	0	0	0	0	0	0	0	0	0	0	0	0	0	0	0	0	0	0	0	0	0	0	0	0	0	0	0	0	0	0	0	0	0	0
SRR14722128	Eukaryota	Ascomycota	Lecanoromycetes	Lecanorales	Lecanoraceae	Lecidella	Lecidella sp. Lendemer_46226_NY-2606722	0	0	0	0	0	0	0	1	0	0	0	0	0	0	0	0	0	0	0	0	0	0	0	0	0	0	0	0	0	0	0	0	0	0	0	0	0	0	0	0	0	0
SRR17413112	Eukaryota	Ascomycota	Lecanoromycetes	Lecanorales	Lecanoraceae	Lecidella	Lecidella elaeochroma	0	0	0	0	0	0	0	0	0	0	0	0	0	0	0	0	0	0	0	0	0	0	0	0	0	0	0	0	0	0	0	0	0	0	0	0	0	0	0	0	0	0
SRR17413111	Eukaryota	Ascomycota	Lecanoromycetes	Lecanorales	Lecanoraceae	Myriolecis	Myriolecis dispersa	0	0	0	0	0	0	0	0	0	0	0	0	0	0	0	0	0	0	0	0	0	0	0	0	0	0	0	0	0	0	0	0	0	0	0	0	0	0	0	0	0	0
SRR10277319	Eukaryota	Ascomycota	Lecanoromycetes	Lecanorales	Lecanoraceae	Protoparmeliopsis	Protoparmeliopsis peltata	0	0	0	0	0	0	0	0	0	0	1	0	0	0	0	0	0	0	0	0	0	0	0	0	1	0	0	0	0	0	0	0	0	0	0	0	0	0	0	0	0	0
SRR17413109	Eukaryota	Ascomycota	Lecanoromycetes	Lecanorales	Lecanoraceae	Protoparmeliopsis	Protoparmeliopsis muralis	0	0	0	0	0	0	0	0	0	0	0	0	0	0	0	0	0	0	0	0	0	0	0	0	1	0	0	0	0	0	0	0	0	0	0	0	0	0	0	0	0	0
SRR10277389	Eukaryota	Ascomycota	Lecanoromycetes	Lecanorales	Lecanoraceae	Rhizoplaca	Rhizoplaca haydenii	0	0	0	0	1	0	1	0	0	0	0	0	0	0	0	1	0	0	0	0	0	0	0	0	0	0	0	0	0	0	0	0	1	0	0	0	0	0	0	0	0	0
SRR10277388	Eukaryota	Ascomycota	Lecanoromycetes	Lecanorales	Lecanoraceae	Rhizoplaca	Rhizoplaca arbuscula	0	0	0	0	1	0	1	0	0	0	0	0	0	0	0	0	0	0	0	0	0	0	0	0	0	0	0	0	0	0	0	0	0	0	0	0	0	0	0	0	0	0
SRR10277377	Eukaryota	Ascomycota	Lecanoromycetes	Lecanorales	Lecanoraceae	Rhizoplaca	Rhizoplaca arbuscula	0	0	0	0	1	0	0	0	0	0	0	0	0	0	0	1	0	0	0	0	0	0	0	0	0	1	0	0	0	0	0	0	0	0	0	0	0	0	0	0	0	0
SRR10277366	Eukaryota	Ascomycota	Lecanoromycetes	Lecanorales	Lecanoraceae	Rhizoplaca	Rhizoplaca haydenii	0	0	0	0	1	0	1	0	0	0	0	0	0	0	0	1	0	0	0	0	0	0	0	0	0	0	0	0	0	0	0	0	0	1	0	0	0	0	0	0	0	0
SRR10277355	Eukaryota	Ascomycota	Lecanoromycetes	Lecanorales	Lecanoraceae	Rhizoplaca	Rhizoplaca haydenii	0	0	0	0	1	0	1	0	0	0	0	0	0	0	0	1	0	0	0	0	0	0	0	0	0	0	0	0	0	0	0	0	0	1	0	0	0	0	0	1	0	0
SRR10277344	Eukaryota	Ascomycota	Lecanoromycetes	Lecanorales	Lecanoraceae	Rhizoplaca	Rhizoplaca arbuscula	0	0	0	0	1	0	0	0	0	0	0	0	0	0	0	0	0	0	0	0	0	0	0	0	0	0	0	0	0	0	0	0	0	0	0	0	0	0	0	0	0	0
SRR10277333	Eukaryota	Ascomycota	Lecanoromycetes	Lecanorales	Lecanoraceae	Rhizoplaca	Rhizoplaca arbuscula	0	0	0	0	1	0	1	0	0	0	0	0	0	0	0	0	0	0	0	0	0	0	0	0	0	0	0	0	0	0	0	0	1	0	0	0	0	0	0	1	0	0
SRR10277322	Eukaryota	Ascomycota	Lecanoromycetes	Lecanorales	Lecanoraceae	Rhizoplaca	Rhizoplaca haydenii	0	0	0	0	1	0	1	0	0	0	0	0	0	0	0	1	0	0	0	0	0	0	0	0	0	0	0	0	0	0	0	0	0	1	0	0	0	0	0	0	0	0
SRR10277317	Eukaryota	Ascomycota	Lecanoromycetes	Lecanorales	Lecanoraceae	Rhizoplaca	Rhizoplaca haydenii	0	0	0	0	1	0	1	0	0	0	0	0	0	0	0	1	0	0	0	0	0	0	0	0	0	0	0	0	0	0	0	0	0	0	0	0	0	0	0	0	0	0
SRR10277316	Eukaryota	Ascomycota	Lecanoromycetes	Lecanorales	Lecanoraceae	Rhizoplaca	Rhizoplaca haydenii	0	0	0	0	1	0	1	0	0	0	0	0	0	0	0	0	0	0	0	0	0	0	0	0	1	0	0	0	0	0	0	0	1	0	0	0	0	0	0	0	0	0
SRR10277387	Eukaryota	Ascomycota	Lecanoromycetes	Lecanorales	Lecanoraceae	Rhizoplaca	Rhizoplaca haydenii	0	0	0	0	1	0	1	0	0	0	0	0	0	0	0	1	0	0	0	0	0	0	0	0	0	0	0	0	0	0	0	0	1	1	0	0	0	0	0	0	0	0
SRR10277386	Eukaryota	Ascomycota	Lecanoromycetes	Lecanorales	Lecanoraceae	Rhizoplaca	Rhizoplaca arbuscula	0	0	0	0	1	0	0	0	0	0	0	0	0	0	0	1	0	0	0	0	0	0	0	0	0	0	0	0	0	0	0	0	0	0	0	0	0	0	0	1	0	0
SRR10277385	Eukaryota	Ascomycota	Lecanoromycetes	Lecanorales	Lecanoraceae	Rhizoplaca	Rhizoplaca haydenii	0	0	0	0	1	0	1	0	0	0	0	0	0	0	0	1	0	0	0	0	0	0	0	0	0	0	0	0	0	0	0	0	0	1	0	0	0	0	0	0	0	0
SRR10277384	Eukaryota	Ascomycota	Lecanoromycetes	Lecanorales	Lecanoraceae	Rhizoplaca	Rhizoplaca idahoensis	0	0	0	0	1	0	0	0	0	0	0	0	0	0	0	1	0	0	0	0	0	0	0	0	0	0	0	0	0	0	0	0	1	0	0	0	0	0	0	0	0	0
SRR10277383	Eukaryota	Ascomycota	Lecanoromycetes	Lecanorales	Lecanoraceae	Rhizoplaca	Rhizoplaca arbuscula	0	0	0	0	0	0	0	0	0	0	0	0	0	0	0	0	0	0	0	0	0	0	0	0	0	1	0	0	0	0	0	0	0	0	0	0	0	0	0	0	0	0
SRR10277382	Eukaryota	Ascomycota	Lecanoromycetes	Lecanorales	Lecanoraceae	Rhizoplaca	Rhizoplaca arbuscula	0	0	0	0	1	0	0	0	0	0	0	0	0	0	0	1	0	0	0	0	0	0	0	0	0	0	0	0	1	0	0	0	1	0	0	0	0	0	0	1	0	0
SRR10277381	Eukaryota	Ascomycota	Lecanoromycetes	Lecanorales	Lecanoraceae	Rhizoplaca	Rhizoplaca arbuscula	0	0	0	0	0	0	0	0	0	0	0	0	0	0	0	1	0	0	0	0	0	0	0	0	0	1	0	0	0	0	0	0	0	0	0	0	0	0	0	1	0	0
SRR10277380	Eukaryota	Ascomycota	Lecanoromycetes	Lecanorales	Lecanoraceae	Rhizoplaca	Rhizoplaca arbuscula	0	0	0	0	0	0	0	0	0	0	0	0	0	0	0	1	0	0	0	0	0	0	0	0	0	0	0	0	0	0	0	0	0	0	0	0	0	0	0	0	0	0
SRR10277379	Eukaryota	Ascomycota	Lecanoromycetes	Lecanorales	Lecanoraceae	Rhizoplaca	Rhizoplaca arbuscula	0	0	0	0	0	0	1	0	0	0	0	0	0	0	0	0	0	0	0	0	0	0	0	0	0	1	0	0	0	0	0	0	0	0	0	0	0	0	0	1	0	0
SRR10277378	Eukaryota	Ascomycota	Lecanoromycetes	Lecanorales	Lecanoraceae	Rhizoplaca	Rhizoplaca arbuscula	0	0	0	0	1	0	1	0	0	0	0	0	0	0	0	1	0	0	0	0	0	0	0	0	0	0	0	0	0	0	0	0	0	0	0	0	0	0	0	0	0	0
SRR10277376	Eukaryota	Ascomycota	Lecanoromycetes	Lecanorales	Lecanoraceae	Rhizoplaca	Rhizoplaca arbuscula	0	0	0	0	0	0	1	0	0	0	0	0	0	0	0	1	0	0	0	0	0	0	0	0	0	1	0	0	0	0	0	0	0	0	0	0	0	0	0	0	0	0
SRR10277375	Eukaryota	Ascomycota	Lecanoromycetes	Lecanorales	Lecanoraceae	Rhizoplaca	Rhizoplaca polymorpha	0	0	0	0	1	0	0	0	0	0	0	0	0	0	0	0	0	0	0	0	0	0	0	0	1	1	0	0	0	0	0	0	0	0	0	0	0	0	1	0	0	0
SRR10277374	Eukaryota	Ascomycota	Lecanoromycetes	Lecanorales	Lecanoraceae	Rhizoplaca	Rhizoplaca sp. 715f	0	0	0	0	0	0	0	0	0	0	0	0	0	0	0	0	0	0	0	1	0	0	0	0	1	0	0	0	0	0	0	0	0	1	0	0	0	0	0	0	0	0
SRR10277373	Eukaryota	Ascomycota	Lecanoromycetes	Lecanorales	Lecanoraceae	Rhizoplaca	Rhizoplaca haydenii	0	0	0	0	1	0	0	0	0	0	0	0	0	0	0	0	0	0	0	0	0	0	0	0	1	0	0	0	0	0	0	0	1	0	0	0	0	0	0	0	0	0
SRR10277372	Eukaryota	Ascomycota	Lecanoromycetes	Lecanorales	Lecanoraceae	Rhizoplaca	Rhizoplaca haydenii	0	0	0	0	0	0	0	0	0	0	0	0	0	0	0	0	0	0	0	1	0	0	0	0	0	0	0	0	0	0	0	0	0	0	0	0	0	0	0	0	0	0
SRR10277371	Eukaryota	Ascomycota	Lecanoromycetes	Lecanorales	Lecanoraceae	Rhizoplaca	Rhizoplaca haydenii	0	0	0	0	1	0	1	0	0	0	0	0	0	0	0	1	0	0	0	0	0	0	0	0	0	0	0	0	1	0	0	0	1	0	0	0	0	0	0	0	0	0
SRR10277370	Eukaryota	Ascomycota	Lecanoromycetes	Lecanorales	Lecanoraceae	Rhizoplaca	Rhizoplaca haydenii	0	0	0	0	1	0	1	0	0	0	0	0	0	0	0	0	0	0	0	0	0	0	0	0	1	0	0	0	0	0	0	0	0	0	0	0	0	0	0	1	0	0
SRR10277369	Eukaryota	Ascomycota	Lecanoromycetes	Lecanorales	Lecanoraceae	Rhizoplaca	Rhizoplaca arbuscula	0	0	0	0	1	0	0	0	0	0	0	0	0	0	0	0	0	0	0	0	0	0	0	0	0	0	0	0	0	0	0	0	0	0	0	0	0	0	0	0	0	0
SRR10277368	Eukaryota	Ascomycota	Lecanoromycetes	Lecanorales	Lecanoraceae	Rhizoplaca	Rhizoplaca cf. idahoensis	0	0	0	0	1	0	1	0	0	0	0	0	0	0	0	0	0	0	0	0	0	0	0	0	1	0	0	0	0	0	0	0	1	1	0	0	0	0	0	0	0	0
SRR10277367	Eukaryota	Ascomycota	Lecanoromycetes	Lecanorales	Lecanoraceae	Rhizoplaca	Rhizoplaca haydenii	0	0	0	0	0	0	0	0	0	0	0	0	0	0	0	1	0	0	0	1	0	0	0	0	0	0	0	0	0	0	0	0	1	1	0	0	0	0	0	1	0	0
SRR10277365	Eukaryota	Ascomycota	Lecanoromycetes	Lecanorales	Lecanoraceae	Rhizoplaca	Rhizoplaca haydenii	0	0	0	0	0	0	0	0	0	0	0	0	0	0	0	1	0	0	0	1	0	0	0	0	0	0	0	0	0	0	0	0	1	1	0	0	0	0	0	0	0	0
SRR10277364	Eukaryota	Ascomycota	Lecanoromycetes	Lecanorales	Lecanoraceae	Rhizoplaca	Rhizoplaca arbuscula	0	0	0	0	0	0	0	0	0	0	0	0	0	0	0	1	0	0	0	1	0	0	0	0	0	0	0	0	0	0	0	0	1	0	0	0	0	0	0	0	0	0
SRR10277363	Eukaryota	Ascomycota	Lecanoromycetes	Lecanorales	Lecanoraceae	Rhizoplaca	Rhizoplaca haydenii	0	0	0	0	1	0	0	0	0	0	0	0	0	0	0	0	0	0	0	0	0	0	0	0	1	0	0	0	0	0	0	0	0	1	0	0	0	0	0	0	0	0
SRR10277362	Eukaryota	Ascomycota	Lecanoromycetes	Lecanorales	Lecanoraceae	Rhizoplaca	Rhizoplaca cf. idahoensis	0	0	0	0	1	0	1	0	0	0	0	1	0	0	0	1	1	0	0	0	0	0	0	0	0	0	0	0	0	0	0	0	1	1	0	0	1	0	0	0	0	0
SRR10277361	Eukaryota	Ascomycota	Lecanoromycetes	Lecanorales	Lecanoraceae	Rhizoplaca	Rhizoplaca cf. idahoensis	0	0	0	0	1	0	1	0	0	0	0	0	0	0	0	0	0	0	0	0	0	0	0	0	0	0	0	0	0	0	0	0	0	1	0	0	0	0	0	1	0	0
SRR10277360	Eukaryota	Ascomycota	Lecanoromycetes	Lecanorales	Lecanoraceae	Rhizoplaca	Rhizoplaca melanophthalma subsp. crispa	0	0	0	0	1	0	0	0	0	0	0	0	0	0	0	0	0	0	0	0	0	0	0	0	0	1	0	0	0	0	0	0	0	0	0	0	0	0	1	0	0	0
SRR10277359	Eukaryota	Ascomycota	Lecanoromycetes	Lecanorales	Lecanoraceae	Rhizoplaca	Rhizoplaca melanophthalma subsp. crispa	0	0	0	0	1	0	0	0	0	0	0	0	0	0	0	0	0	0	0	0	0	0	0	0	0	1	0	0	0	0	0	0	0	0	0	0	0	0	1	0	0	0
SRR10277358	Eukaryota	Ascomycota	Lecanoromycetes	Lecanorales	Lecanoraceae	Rhizoplaca	Rhizoplaca melanophthalma	0	0	0	0	0	0	1	0	0	0	0	0	0	0	0	0	0	0	0	1	0	0	0	0	0	1	0	0	0	0	0	0	0	0	0	0	0	0	0	1	0	0
SRR10277357	Eukaryota	Ascomycota	Lecanoromycetes	Lecanorales	Lecanoraceae	Rhizoplaca	Rhizoplaca melanophthalma	0	0	0	0	0	0	1	0	0	0	0	0	0	0	0	1	0	0	0	1	0	0	0	0	0	0	0	0	0	0	0	0	1	0	0	0	0	0	0	0	0	0
SRR10277356	Eukaryota	Ascomycota	Lecanoromycetes	Lecanorales	Lecanoraceae	Rhizoplaca	Rhizoplaca melanophthalma	0	0	0	0	1	0	1	0	0	0	0	0	0	0	0	1	0	0	0	0	0	0	0	0	0	0	0	0	0	0	0	0	1	0	0	0	0	0	0	0	0	0
SRR10277354	Eukaryota	Ascomycota	Lecanoromycetes	Lecanorales	Lecanoraceae	Rhizoplaca	Rhizoplaca melanophthalma	0	0	0	0	0	0	1	0	0	0	0	0	0	0	0	0	0	0	0	0	0	0	0	0	1	0	0	0	0	0	0	0	0	0	0	0	0	0	0	0	0	0
SRR10277353	Eukaryota	Ascomycota	Lecanoromycetes	Lecanorales	Lecanoraceae	Rhizoplaca	Rhizoplaca melanophthalma	0	0	0	0	0	0	1	0	0	0	0	0	0	0	0	0	0	0	0	0	0	0	0	0	0	0	0	0	0	0	0	0	0	0	0	0	0	0	0	0	0	0
SRR10277352	Eukaryota	Ascomycota	Lecanoromycetes	Lecanorales	Lecanoraceae	Rhizoplaca	Rhizoplaca melanophthalma	0	0	0	0	0	0	1	0	0	0	0	0	0	0	0	0	0	0	0	1	0	0	0	0	1	0	0	0	0	0	0	0	1	0	0	0	0	0	0	1	0	0
SRR10277351	Eukaryota	Ascomycota	Lecanoromycetes	Lecanorales	Lecanoraceae	Rhizoplaca	Rhizoplaca cf. porteri	0	0	0	0	1	0	0	0	0	0	0	0	0	0	0	0	0	0	0	0	0	0	0	0	0	1	0	0	0	0	0	0	0	0	0	0	0	0	1	0	0	0
SRR10277350	Eukaryota	Ascomycota	Lecanoromycetes	Lecanorales	Lecanoraceae	Rhizoplaca	Rhizoplaca cf. porteri	0	0	0	0	0	0	0	0	0	0	0	0	0	0	0	0	0	0	0	0	0	0	0	0	0	0	0	0	0	0	0	0	0	0	0	0	0	0	1	1	0	0
SRR10277349	Eukaryota	Ascomycota	Lecanoromycetes	Lecanorales	Lecanoraceae	Rhizoplaca	Rhizoplaca novomexicana	0	0	0	0	0	0	0	0	0	0	0	0	0	0	0	0	0	0	0	0	0	0	0	0	1	0	0	0	0	0	0	0	0	0	0	0	0	0	1	0	0	0
SRR10277348	Eukaryota	Ascomycota	Lecanoromycetes	Lecanorales	Lecanoraceae	Rhizoplaca	Rhizoplaca occulta	0	0	0	0	1	0	0	0	0	0	0	0	0	0	0	0	0	0	0	0	0	0	0	0	0	0	0	0	0	0	0	0	0	0	0	0	0	0	1	0	0	0
SRR10277347	Eukaryota	Ascomycota	Lecanoromycetes	Lecanorales	Lecanoraceae	Rhizoplaca	Rhizoplaca occulta	0	0	0	0	1	0	0	0	0	0	0	0	0	0	0	0	0	0	0	0	0	0	0	0	1	0	0	0	0	0	0	0	0	0	0	0	0	0	1	0	0	0
SRR10277346	Eukaryota	Ascomycota	Lecanoromycetes	Lecanorales	Lecanoraceae	Rhizoplaca	Rhizoplaca parilis	0	0	0	0	1	0	1	0	0	0	0	0	0	0	0	0	0	0	0	0	0	0	0	0	0	1	0	0	0	0	0	0	0	0	0	0	0	0	0	0	0	0
SRR10277345	Eukaryota	Ascomycota	Lecanoromycetes	Lecanorales	Lecanoraceae	Rhizoplaca	Rhizoplaca parilis	0	0	0	0	0	0	0	0	0	0	0	0	0	0	0	0	0	0	0	1	0	0	0	0	0	0	0	0	0	0	0	0	0	1	0	0	0	0	1	0	0	0
SRR10277343	Eukaryota	Ascomycota	Lecanoromycetes	Lecanorales	Lecanoraceae	Rhizoplaca	Rhizoplaca parilis	0	0	0	0	0	0	0	0	0	0	0	0	0	0	0	0	0	0	0	1	0	0	0	0	0	1	0	0	0	0	0	0	0	0	0	0	0	0	1	0	0	0
SRR10277342	Eukaryota	Ascomycota	Lecanoromycetes	Lecanorales	Lecanoraceae	Rhizoplaca	Rhizoplaca parilis	0	0	0	0	0	0	1	0	0	0	0	0	0	0	0	0	0	0	0	1	0	0	0	0	0	0	0	0	0	0	0	0	0	0	0	0	0	0	0	0	0	0
SRR10277340	Eukaryota	Ascomycota	Lecanoromycetes	Lecanorales	Lecanoraceae	Rhizoplaca	Rhizoplaca polymorpha	0	0	0	0	0	0	0	0	0	0	0	0	0	0	0	0	0	0	0	1	0	0	0	0	0	1	0	0	0	0	0	0	0	0	0	0	0	0	1	0	0	0
SRR10277339	Eukaryota	Ascomycota	Lecanoromycetes	Lecanorales	Lecanoraceae	Rhizoplaca	Rhizoplaca polymorpha	0	0	0	0	1	0	0	0	0	0	0	0	0	0	0	0	0	0	0	0	0	0	0	0	0	0	0	0	0	0	0	0	0	0	0	0	0	0	1	0	0	0
SRR10277338	Eukaryota	Ascomycota	Lecanoromycetes	Lecanorales	Lecanoraceae	Rhizoplaca	Rhizoplaca polymorpha	0	0	0	0	1	0	0	0	0	0	0	0	0	0	0	0	0	0	0	0	0	0	0	0	0	1	0	0	0	0	0	0	0	0	0	0	0	0	1	0	0	0
SRR10277337	Eukaryota	Ascomycota	Lecanoromycetes	Lecanorales	Lecanoraceae	Rhizoplaca	Rhizoplaca polymorpha	0	0	0	0	1	0	1	0	0	0	0	0	0	0	0	0	0	0	0	0	0	0	0	0	0	1	0	0	0	0	0	0	0	0	0	0	0	0	0	1	0	0
SRR10277336	Eukaryota	Ascomycota	Lecanoromycetes	Lecanorales	Lecanoraceae	Rhizoplaca	Rhizoplaca porteri	0	0	0	0	0	0	1	0	0	0	0	0	0	0	0	0	0	0	0	1	0	0	0	0	1	1	0	0	0	0	0	0	0	0	0	0	0	0	0	1	0	0
SRR10277335	Eukaryota	Ascomycota	Lecanoromycetes	Lecanorales	Lecanoraceae	Rhizoplaca	Rhizoplaca porteri	0	0	0	0	0	0	1	0	0	0	0	0	0	0	0	0	0	0	0	1	0	0	0	0	0	1	0	0	0	0	0	0	0	0	0	0	0	0	0	0	0	0
SRR10277334	Eukaryota	Ascomycota	Lecanoromycetes	Lecanorales	Lecanoraceae	Rhizoplaca	Rhizoplaca porteri	0	0	0	0	1	0	1	0	0	0	0	0	0	0	0	0	0	0	0	0	0	0	0	0	0	1	0	0	0	0	0	0	0	0	0	0	0	0	0	0	0	0
SRR10277332	Eukaryota	Ascomycota	Lecanoromycetes	Lecanorales	Lecanoraceae	Rhizoplaca	Rhizoplaca porteri	0	0	0	0	1	0	0	0	0	0	0	0	0	0	0	0	0	0	0	0	0	0	0	0	0	0	0	0	0	0	0	0	1	0	0	0	0	0	1	0	0	0
SRR10277331	Eukaryota	Ascomycota	Lecanoromycetes	Lecanorales	Lecanoraceae	Rhizoplaca	Rhizoplaca porteri	0	0	0	0	1	0	1	0	0	0	0	0	0	0	0	0	0	0	0	0	0	0	0	0	1	1	0	0	0	0	0	0	0	0	0	0	0	0	0	0	0	0
SRR10277330	Eukaryota	Ascomycota	Lecanoromycetes	Lecanorales	Lecanoraceae	Rhizoplaca	Rhizoplaca idahoensis	0	0	0	0	1	0	0	0	0	0	0	0	0	0	0	0	0	0	0	0	0	0	0	0	1	0	0	0	0	0	0	0	1	1	0	0	0	0	0	1	0	0
SRR10277329	Eukaryota	Ascomycota	Lecanoromycetes	Lecanorales	Lecanoraceae	Rhizoplaca	Rhizoplaca arbuscula	0	0	0	0	1	0	0	0	0	0	0	0	0	0	0	1	0	0	0	0	0	0	0	0	0	0	0	0	0	0	0	0	1	0	0	0	0	0	0	0	0	0
SRR10277328	Eukaryota	Ascomycota	Lecanoromycetes	Lecanorales	Lecanoraceae	Rhizoplaca	Rhizoplaca melanophthalma subsp. cerebriformis	0	0	0	0	1	0	0	0	0	0	0	0	0	0	0	0	0	0	0	0	0	0	0	0	0	0	0	0	0	0	0	0	0	0	0	0	0	0	1	0	0	0
SRR10277327	Eukaryota	Ascomycota	Lecanoromycetes	Lecanorales	Lecanoraceae	Rhizoplaca	Rhizoplaca shushanii	0	0	0	0	1	0	1	0	0	0	0	0	0	0	0	0	0	0	0	0	0	0	0	0	0	0	0	0	0	0	0	0	0	0	0	0	0	0	0	0	0	0
SRR10277326	Eukaryota	Ascomycota	Lecanoromycetes	Lecanorales	Lecanoraceae	Rhizoplaca	Rhizoplaca shushanii	0	0	0	0	1	0	0	0	0	0	0	0	0	0	0	0	0	0	0	0	0	0	0	0	0	0	0	0	0	0	0	0	0	0	0	0	0	0	1	1	0	0
SRR10277325	Eukaryota	Ascomycota	Lecanoromycetes	Lecanorales	Lecanoraceae	Rhizoplaca	Rhizoplaca shushanii	0	0	0	0	1	0	1	0	0	0	0	0	0	0	0	0	0	0	0	0	0	0	0	0	0	0	0	0	0	0	0	0	0	0	0	0	0	0	0	1	0	0
SRR10277324	Eukaryota	Ascomycota	Lecanoromycetes	Lecanorales	Lecanoraceae	Rhizoplaca	Rhizoplaca shushanii	0	0	0	0	1	0	0	0	0	0	0	0	0	0	0	0	0	0	0	0	0	0	0	0	0	0	0	0	0	0	0	0	0	0	0	0	0	0	1	0	0	0
SRR10277323	Eukaryota	Ascomycota	Lecanoromycetes	Lecanorales	Lecanoraceae	Rhizoplaca	Rhizoplaca shushanii	0	0	0	0	0	0	0	0	0	0	0	0	0	0	0	0	0	0	0	0	0	0	0	0	0	0	0	0	0	0	0	0	0	0	0	0	0	0	0	1	0	0
SRR10277321	Eukaryota	Ascomycota	Lecanoromycetes	Lecanorales	Lecanoraceae	Rhizoplaca	Rhizoplaca cf. porteri	0	0	0	0	1	0	1	0	0	0	0	0	0	0	0	0	0	0	0	0	0	0	0	0	0	0	0	0	0	0	0	0	0	0	0	0	0	0	0	0	0	0
SRR10277320	Eukaryota	Ascomycota	Lecanoromycetes	Lecanorales	Lecanoraceae	Rhizoplaca	Rhizoplaca cf. porteri	0	0	0	0	1	0	0	0	0	0	0	0	0	0	0	0	0	0	0	0	0	0	0	0	0	1	0	0	0	0	0	0	0	0	0	0	0	0	1	0	0	0
SRR10277318	Eukaryota	Ascomycota	Lecanoromycetes	Lecanorales	Lecanoraceae	Rhizoplaca	Rhizoplaca subdiscrepans	0	0	0	0	0	0	0	0	0	0	0	0	0	0	0	1	0	0	0	0	0	0	0	0	0	0	0	0	0	0	0	0	0	0	0	0	0	0	0	0	0	0
SRR19308508	Eukaryota	Ascomycota	Lecanoromycetes	Lecanorales	Lecanoraceae	Rhizoplaca	Rhizoplaca sp. SL-2022a	0	0	0	0	0	0	0	0	0	0	0	0	0	0	0	1	0	0	0	1	0	0	0	0	0	0	0	0	0	0	0	0	0	1	0	0	0	0	0	0	0	0
SRR14722042	Eukaryota	Ascomycota	Lecanoromycetes	Lecanorales	Lecanoraceae	Scoliciosporum	Scoliciosporum umbrinum	0	0	0	0	0	0	0	0	0	0	0	0	0	0	0	0	0	0	0	0	0	0	0	0	0	0	0	0	0	0	0	0	0	0	0	0	0	0	0	0	0	0
SRR14722079	Eukaryota	Ascomycota	Lecanoromycetes	Lecanorales	Lecanoraceae	Xanthosyne	Xanthosyne varians	0	0	0	0	0	0	0	0	0	0	0	0	0	0	0	0	0	0	0	0	0	0	0	0	0	0	0	0	0	0	0	0	0	0	0	0	0	0	0	0	0	0
SRR14721944	Eukaryota	Ascomycota	Lecanoromycetes	Lecanorales	Lecanoraceae	Xanthosyne	Xanthosyne varians	0	0	0	0	0	0	0	0	0	0	1	0	0	0	0	0	0	0	0	0	0	0	0	0	0	0	0	0	0	0	0	0	0	0	0	0	0	0	0	0	0	0
SRR18162832	Eukaryota	Ascomycota	Lecanoromycetes	Lecanorales	Lecanorales incertae sedis	Puttea	Puttea exsequens	0	1	0	0	0	0	0	0	0	1	1	0	0	0	0	0	0	0	0	0	0	0	0	0	0	0	0	0	0	0	0	1	0	0	0	0	0	0	0	0	0	0
SRR14722225	Eukaryota	Ascomycota	Lecanoromycetes	Lecanorales	Lopadiaceae	Lopadium	Lopadium disciforme	0	0	0	0	0	0	0	0	0	0	0	0	0	0	0	0	0	0	0	0	0	0	0	0	0	0	0	0	0	0	0	0	0	0	0	0	0	0	0	0	0	0
SRR14722152	Eukaryota	Ascomycota	Lecanoromycetes	Lecanorales	Micareaceae	Micarea	Micarea neostipitata	0	0	0	0	0	0	0	0	0	2	0	0	0	0	0	0	0	0	0	0	0	0	0	0	0	0	0	0	0	0	0	0	0	0	0	0	0	0	0	0	0	0
SRR14722226	Eukaryota	Ascomycota	Lecanoromycetes	Lecanorales	Mycoblastaceae	Mycoblastus	Mycoblastus sanguinarioides	0	0	0	0	0	0	0	0	0	0	0	0	0	0	0	0	0	0	0	0	0	0	0	0	0	0	0	0	0	0	0	0	0	0	0	0	0	0	0	0	0	0
SRR18162807	Eukaryota	Ascomycota	Lecanoromycetes	Lecanorales	Mycoblastaceae	Mycoblastus	Mycoblastus sanguinarius	0	0	0	0	0	0	0	0	0	1	0	0	0	0	0	0	0	0	0	0	0	0	0	0	0	0	0	0	0	0	0	0	0	0	0	0	0	0	0	0	0	0
ERR5055676	Eukaryota	Ascomycota	Lecanoromycetes	Lecanorales	Parmeliaceae	Alectoria	Alectoria fallacina	0	0	0	0	0	0	0	0	0	0	0	0	0	0	0	0	0	0	0	0	0	0	0	0	0	0	0	0	0	0	0	0	0	0	0	0	0	0	0	0	0	0
SRR13685131	Eukaryota	Ascomycota	Lecanoromycetes	Lecanorales	Parmeliaceae	Alectoria	Alectoria fallacina	0	0	0	0	0	0	0	0	0	0	0	0	0	0	0	0	0	0	0	0	0	0	0	0	0	0	0	0	0	0	0	0	0	0	0	0	0	0	0	0	0	0
SRR14722132	Eukaryota	Ascomycota	Lecanoromycetes	Lecanorales	Parmeliaceae	Anzia	Anzia colpodes	0	0	0	0	0	0	0	0	0	0	0	0	0	0	0	0	0	0	0	0	0	0	0	0	0	0	0	0	0	0	0	0	0	0	0	0	0	0	0	0	0	0
SRR14722259	Eukaryota	Ascomycota	Lecanoromycetes	Lecanorales	Parmeliaceae	Anzia	Anzia ornata	0	0	0	0	0	0	0	0	0	0	0	0	0	0	0	0	0	0	0	0	0	0	0	0	0	0	0	0	0	0	0	0	0	0	1	0	0	0	0	0	0	1
SRR14722118	Eukaryota	Ascomycota	Lecanoromycetes	Lecanorales	Parmeliaceae	Bryoria	Bryoria tenuis	0	0	0	0	0	0	0	0	0	0	0	0	0	0	0	0	0	0	0	0	0	0	0	0	0	0	0	0	0	0	0	0	0	0	0	1	0	0	0	0	0	0
SRR14722295	Eukaryota	Ascomycota	Lecanoromycetes	Lecanorales	Parmeliaceae	Bryoria	Bryoria bicolor	0	0	0	0	0	0	0	0	0	0	0	0	0	0	0	0	0	0	0	0	0	0	0	0	0	0	0	0	0	0	0	0	0	0	0	0	0	0	0	0	0	0
SRR14722205	Eukaryota	Ascomycota	Lecanoromycetes	Lecanorales	Parmeliaceae	Bryoria	Bryoria nadvornikiana	1	0	0	0	0	0	0	0	0	0	1	0	0	0	0	0	0	0	0	0	0	0	0	0	0	0	0	0	0	0	0	0	0	0	0	0	0	0	0	0	0	0
SRR14721942	Eukaryota	Ascomycota	Lecanoromycetes	Lecanorales	Parmeliaceae	Bulbothrix	Bulbothrix scortella	1	0	0	0	0	0	0	0	0	0	0	0	0	0	0	0	0	0	0	0	0	0	0	0	0	0	0	0	0	0	0	0	0	0	0	0	0	0	0	0	0	0
SRR14722027	Eukaryota	Ascomycota	Lecanoromycetes	Lecanorales	Parmeliaceae	Cetraria	Cetraria aurescens	0	0	0	0	0	0	0	0	0	0	0	0	0	0	0	0	0	0	0	0	0	0	0	0	0	0	0	0	0	0	0	0	0	0	1	0	0	0	0	0	0	0
SRR14722006	Eukaryota	Ascomycota	Lecanoromycetes	Lecanorales	Parmeliaceae	Cetrelia	Cetrelia olivetorum	1	0	0	0	0	0	0	0	0	0	0	0	0	0	0	0	0	0	0	0	0	0	0	0	0	0	0	0	0	0	0	0	0	0	1	0	0	0	0	0	0	0
SRR14722004	Eukaryota	Ascomycota	Lecanoromycetes	Lecanorales	Parmeliaceae	Cetrelia	Cetrelia chicitae	1	0	0	0	0	0	0	0	0	0	0	0	0	0	0	0	0	0	0	0	1	0	0	0	0	0	0	0	0	0	0	0	0	0	1	0	0	0	0	0	0	0
SRR14721927	Eukaryota	Ascomycota	Lecanoromycetes	Lecanorales	Parmeliaceae	Crespoa	Crespoa crozalsiana	0	0	0	0	0	0	0	0	0	0	0	0	0	1	0	0	0	0	0	0	0	0	0	0	0	0	0	0	0	0	0	0	0	0	0	0	0	0	0	0	0	0
SAMN07318404	Eukaryota	Ascomycota	Lecanoromycetes	Lecanorales	Parmeliaceae	Evernia	Evernia prunastri	0	0	0	0	0	0	0	0	0	0	0	0	0	0	0	0	0	0	0	0	1	0	0	0	0	0	0	0	0	0	0	0	0	0	0	0	1	0	0	0	0	0
SRR5808930	Eukaryota	Ascomycota	Lecanoromycetes	Lecanorales	Parmeliaceae	Evernia	Evernia prunastri	1	1	0	1	0	0	0	0	0	0	0	0	0	0	0	0	0	0	0	0	1	0	0	0	0	0	0	0	0	0	0	0	0	0	0	0	0	0	0	0	0	0
SRR13125477	Eukaryota	Ascomycota	Lecanoromycetes	Lecanorales	Parmeliaceae	Everniopsis	Everniopsis trulla	0	0	0	0	0	0	0	0	0	0	0	0	0	0	0	0	0	0	0	0	1	0	0	0	0	0	0	0	0	0	0	0	0	0	0	0	0	0	0	0	0	0
SRR14722106	Eukaryota	Ascomycota	Lecanoromycetes	Lecanorales	Parmeliaceae	Flavoparmelia	Flavoparmelia baltimorensis	0	0	0	0	0	0	0	0	0	0	0	0	0	0	0	0	0	0	0	0	0	0	0	0	0	0	1	0	0	0	0	0	0	0	0	0	0	0	0	0	0	0
SRR14721992	Eukaryota	Ascomycota	Lecanoromycetes	Lecanorales	Parmeliaceae	Flavoparmelia	Flavoparmelia baltimorensis	0	0	0	0	0	0	0	0	0	0	0	0	0	0	0	0	0	0	0	0	0	0	0	0	0	0	0	0	0	0	0	0	0	0	0	0	0	0	0	0	0	0
SRR14722038	Eukaryota	Ascomycota	Lecanoromycetes	Lecanorales	Parmeliaceae	Flavopunctelia	Flavopunctelia flaventior	0	0	0	0	0	0	0	0	0	0	0	0	0	0	0	0	0	0	0	0	1	0	0	0	0	0	0	0	0	0	0	0	0	0	0	0	1	0	0	0	0	0
SRR13685168	Eukaryota	Ascomycota	Lecanoromycetes	Lecanorales	Parmeliaceae	Hypogymnia	Hypogymnia vittata	0	0	0	1	0	0	0	0	0	0	0	0	0	1	0	0	0	0	0	0	0	0	0	0	0	0	0	0	0	0	0	0	0	0	0	0	1	0	0	0	0	0
SRR14722162	Eukaryota	Ascomycota	Lecanoromycetes	Lecanorales	Parmeliaceae	Hypogymnia	Hypogymnia incurvoides	0	0	0	0	0	0	0	0	0	0	0	0	0	0	0	0	0	0	0	0	0	0	0	0	0	0	0	0	0	0	0	0	0	0	0	0	0	0	0	0	0	0
SRR14721996	Eukaryota	Ascomycota	Lecanoromycetes	Lecanorales	Parmeliaceae	Hypogymnia	Hypogymnia vittata	1	0	0	1	0	0	0	0	0	0	0	0	0	1	0	0	0	0	0	0	0	0	0	0	0	0	0	0	0	0	0	0	0	0	0	0	0	0	0	0	0	0
SRR14722284	Eukaryota	Ascomycota	Lecanoromycetes	Lecanorales	Parmeliaceae	Hypogymnia	Hypogymnia krogiae	0	0	0	1	0	0	0	0	0	0	0	0	0	0	0	0	0	0	0	0	0	0	0	0	0	0	0	0	0	0	0	0	0	0	0	0	1	0	0	0	0	0
SRR14722219	Eukaryota	Ascomycota	Lecanoromycetes	Lecanorales	Parmeliaceae	Hypotrachyna	Hypotrachyna appalachensis	1	0	0	0	0	0	0	0	0	0	1	0	0	0	0	0	0	0	0	0	0	0	0	0	0	0	0	0	0	0	0	0	0	0	0	0	0	0	0	0	0	0
SRR14721974	Eukaryota	Ascomycota	Lecanoromycetes	Lecanorales	Parmeliaceae	Hypotrachyna	Hypotrachyna catawbiensis	1	0	0	0	0	0	0	0	0	0	0	0	0	0	0	0	0	0	0	0	0	0	0	0	0	0	0	0	0	0	0	0	0	0	0	0	0	0	0	0	0	0
SRR14722014	Eukaryota	Ascomycota	Lecanoromycetes	Lecanorales	Parmeliaceae	Hypotrachyna	Hypotrachyna minarum	1	0	0	0	0	0	0	0	0	0	1	0	0	0	0	0	0	0	0	0	0	0	0	0	0	0	0	0	0	0	0	0	0	0	0	0	0	0	0	0	0	0
SRR14722002	Eukaryota	Ascomycota	Lecanoromycetes	Lecanorales	Parmeliaceae	Hypotrachyna	Hypotrachyna lividescens	1	0	0	0	0	0	0	0	0	0	1	0	0	0	0	0	0	0	0	0	0	0	0	0	0	0	0	0	0	0	0	0	0	0	0	0	0	0	0	0	0	0
SRR14722302	Eukaryota	Ascomycota	Lecanoromycetes	Lecanorales	Parmeliaceae	Hypotrachyna	Hypotrachyna osseoalba	1	0	0	0	0	0	0	0	0	0	1	0	0	0	0	0	0	0	0	0	0	0	0	0	0	0	0	0	0	0	0	0	0	0	0	0	0	0	0	0	0	0
ERR5059418	Eukaryota	Ascomycota	Lecanoromycetes	Lecanorales	Parmeliaceae	Imshaugia	Imshaugia aleurites	0	0	0	0	0	0	0	0	0	0	0	0	0	0	0	0	0	0	0	0	0	0	0	0	0	0	0	0	0	0	0	0	0	0	0	0	0	0	0	0	0	0
SRR13685167	Eukaryota	Ascomycota	Lecanoromycetes	Lecanorales	Parmeliaceae	Imshaugia	Imshaugia aleurites	0	0	0	0	0	0	0	0	0	0	0	0	0	0	0	0	0	0	0	0	0	0	0	0	0	0	0	0	0	0	0	0	0	0	0	0	0	0	0	0	0	0
SRR14721985	Eukaryota	Ascomycota	Lecanoromycetes	Lecanorales	Parmeliaceae	Imshaugia	Imshaugia aleurites	0	0	0	0	0	0	0	0	0	0	0	0	0	0	0	0	0	0	0	0	0	0	0	0	0	0	0	0	0	0	0	0	0	0	0	0	0	0	0	0	0	0
SRR7232212	Eukaryota	Ascomycota	Lecanoromycetes	Lecanorales	Parmeliaceae	Letharia	Letharia cf. rugosa	0	0	0	1	0	0	0	0	0	0	0	0	0	0	0	0	0	0	0	0	0	0	0	0	0	0	0	0	0	0	0	0	0	0	0	0	0	0	0	0	0	0
SRR7232211	Eukaryota	Ascomycota	Lecanoromycetes	Lecanorales	Parmeliaceae	Letharia	Letharia vulpina	1	0	0	1	0	0	0	0	0	0	0	0	0	0	0	0	0	0	0	0	0	0	0	0	0	0	0	0	0	0	0	0	0	0	0	0	0	0	0	0	0	0
SRR7232214	Eukaryota	Ascomycota	Lecanoromycetes	Lecanorales	Parmeliaceae	Letharia	Letharia lupina	0	0	0	1	0	0	0	0	0	0	0	0	0	0	0	0	0	0	0	0	0	0	0	0	0	0	0	0	0	0	0	0	0	0	1	0	0	0	0	0	0	0
SRR14722156	Eukaryota	Ascomycota	Lecanoromycetes	Lecanorales	Parmeliaceae	Melanelia	Melanelia stygia	1	0	0	0	0	0	0	0	0	0	0	0	0	0	0	0	0	0	0	0	0	1	0	0	0	0	0	0	0	0	0	0	0	0	0	0	0	0	0	0	0	0
SRR14722124	Eukaryota	Ascomycota	Lecanoromycetes	Lecanorales	Parmeliaceae	Melanelia	Melanelia culbersonii	0	0	0	0	0	0	0	0	0	0	0	0	0	0	0	0	0	0	0	0	0	0	0	0	0	0	0	0	0	0	0	0	0	0	1	0	0	0	0	0	0	0
SRR14722173	Eukaryota	Ascomycota	Lecanoromycetes	Lecanorales	Parmeliaceae	Melanohalea	Melanohalea halei	1	0	0	0	0	0	0	0	0	0	0	0	0	0	0	0	0	1	0	0	0	0	0	0	0	0	0	0	0	0	0	0	0	0	0	0	0	0	0	0	0	0
SRR13685163	Eukaryota	Ascomycota	Lecanoromycetes	Lecanorales	Parmeliaceae	Menegazzia	Menegazzia subsimilis	0	0	0	0	0	0	0	0	0	0	0	0	0	0	0	0	0	0	0	0	0	0	0	0	0	0	0	0	0	0	0	0	0	0	0	0	0	0	0	0	0	0
SRR14722328	Eukaryota	Ascomycota	Lecanoromycetes	Lecanorales	Parmeliaceae	Menegazzia	Menegazzia subsimilis	0	0	0	0	0	0	0	0	0	0	0	0	0	0	0	0	0	0	0	0	0	0	0	0	0	0	0	0	0	0	0	0	0	0	0	0	1	0	0	0	0	0
SRR14721950	Eukaryota	Ascomycota	Lecanoromycetes	Lecanorales	Parmeliaceae	Myelochroa	Myelochroa obsessa	0	0	0	0	0	0	0	0	0	0	0	0	0	0	0	0	0	0	0	0	0	0	0	0	0	0	0	0	0	0	0	0	0	0	0	0	0	0	0	0	0	0
SRR14722063	Eukaryota	Ascomycota	Lecanoromycetes	Lecanorales	Parmeliaceae	Parmelia	Parmelia squarrosa	0	0	0	0	0	0	0	0	0	0	0	0	0	0	0	0	0	0	0	0	0	0	0	0	0	0	1	0	0	0	1	0	0	0	0	0	0	0	0	0	0	0
SRR13685179	Eukaryota	Ascomycota	Lecanoromycetes	Lecanorales	Parmeliaceae	Parmotrema	Parmotrema cetratum	1	0	0	0	0	0	0	0	0	0	0	0	0	0	0	0	0	0	0	0	0	0	0	0	0	0	0	0	0	0	0	0	0	0	0	0	0	0	0	0	0	0
SRR13685178	Eukaryota	Ascomycota	Lecanoromycetes	Lecanorales	Parmeliaceae	Parmotrema	Parmotrema internexum	0	0	0	0	0	0	0	0	0	0	0	0	0	0	0	0	0	0	0	0	0	1	0	0	0	0	1	0	0	0	0	0	0	0	0	1	0	0	0	0	0	0
SRR13685166	Eukaryota	Ascomycota	Lecanoromycetes	Lecanorales	Parmeliaceae	Parmotrema	Parmotrema stuppeum	0	0	0	0	0	0	0	0	0	0	1	0	0	0	0	0	0	0	0	0	0	1	0	0	0	0	0	0	0	0	0	0	0	0	0	0	0	0	0	0	0	0
SRR13685128	Eukaryota	Ascomycota	Lecanoromycetes	Lecanorales	Parmeliaceae	Parmotrema	Parmotrema ultralucens	1	0	0	0	0	0	0	0	0	0	1	0	0	0	0	0	0	0	0	0	0	0	0	0	0	0	0	0	0	0	0	0	0	0	0	1	0	0	0	0	0	0
SRR14722174	Eukaryota	Ascomycota	Lecanoromycetes	Lecanorales	Parmeliaceae	Parmotrema	Parmotrema diffractaicum	0	0	0	0	0	0	0	0	0	0	1	0	0	0	0	0	0	0	0	0	0	1	0	0	0	0	1	0	0	0	0	0	0	0	0	1	0	0	0	0	0	0
SRR14722204	Eukaryota	Ascomycota	Lecanoromycetes	Lecanorales	Parmeliaceae	Parmotrema	Parmotrema crinitum	0	0	0	0	0	0	0	0	0	0	0	0	0	0	0	0	0	0	0	0	0	0	0	0	0	0	1	0	0	0	0	0	0	0	0	0	0	0	0	0	0	0
SRR14722168	Eukaryota	Ascomycota	Lecanoromycetes	Lecanorales	Parmeliaceae	Parmotrema	Parmotrema stuppeum	0	0	0	0	0	0	0	0	0	0	1	0	0	0	0	0	0	0	0	0	0	0	0	0	0	0	0	0	0	0	0	0	0	0	0	1	0	0	0	0	0	0
SRR14722166	Eukaryota	Ascomycota	Lecanoromycetes	Lecanorales	Parmeliaceae	Parmotrema	Parmotrema xanthinum	0	0	0	0	0	0	0	0	0	0	0	0	0	0	0	0	0	0	0	0	0	1	0	0	0	0	0	0	0	0	0	0	0	0	0	0	0	0	0	0	0	0
SRR14722139	Eukaryota	Ascomycota	Lecanoromycetes	Lecanorales	Parmeliaceae	Parmotrema	Parmotrema cetratum	0	0	0	0	0	0	0	0	0	0	0	0	0	0	0	0	0	0	0	0	0	0	0	0	0	0	0	0	0	0	0	0	0	0	0	0	0	0	0	0	0	0
SRR14722131	Eukaryota	Ascomycota	Lecanoromycetes	Lecanorales	Parmeliaceae	Parmotrema	Parmotrema gardneri	0	0	0	0	0	0	0	0	0	0	0	0	0	0	0	0	0	0	0	0	0	0	0	0	0	0	0	0	0	0	0	0	0	0	0	0	0	0	0	0	0	0
SRR14722130	Eukaryota	Ascomycota	Lecanoromycetes	Lecanorales	Parmeliaceae	Parmotrema	Parmotrema hypotropum	0	0	0	0	0	0	0	0	0	0	0	0	0	0	0	0	0	0	0	0	0	1	0	0	0	0	0	0	0	0	0	0	0	0	0	1	0	0	0	0	0	0
SRR14722108	Eukaryota	Ascomycota	Lecanoromycetes	Lecanorales	Parmeliaceae	Parmotrema	Parmotrema subsumptum	0	0	0	0	0	0	0	0	0	0	0	0	0	0	0	0	0	0	0	0	0	0	0	0	0	0	1	0	0	0	0	0	0	0	0	1	0	0	0	0	0	0
SRR14722104	Eukaryota	Ascomycota	Lecanoromycetes	Lecanorales	Parmeliaceae	Parmotrema	Parmotrema hypotropum	0	0	0	0	0	0	0	0	0	0	0	0	0	0	0	0	0	1	0	0	0	0	0	0	0	0	0	0	0	0	0	0	0	0	0	1	0	0	0	0	0	0
SRR14722077	Eukaryota	Ascomycota	Lecanoromycetes	Lecanorales	Parmeliaceae	Parmotrema	Parmotrema reticulatum	0	0	0	0	0	0	0	0	0	0	0	0	0	0	0	0	0	0	0	0	0	0	0	0	0	0	1	0	0	0	0	0	0	0	0	0	0	0	0	0	0	0
SRR14722068	Eukaryota	Ascomycota	Lecanoromycetes	Lecanorales	Parmeliaceae	Parmotrema	Parmotrema neotropicum	0	0	0	0	0	0	0	0	0	0	0	0	0	0	0	0	0	0	0	0	0	0	0	0	0	0	1	0	0	0	0	0	0	0	0	1	0	0	0	0	0	0
SRR14722028	Eukaryota	Ascomycota	Lecanoromycetes	Lecanorales	Parmeliaceae	Parmotrema	Parmotrema reticulatum	0	0	0	0	0	0	0	0	0	0	0	0	0	0	0	0	0	0	0	0	0	1	0	0	0	0	1	0	0	0	0	0	0	0	0	0	0	0	0	0	0	0
SRR14722021	Eukaryota	Ascomycota	Lecanoromycetes	Lecanorales	Parmeliaceae	Parmotrema	Parmotrema perlatum	0	0	0	0	0	0	0	0	0	0	0	0	0	0	0	0	0	0	0	0	0	0	0	0	0	0	0	0	0	0	0	0	0	0	0	0	0	0	0	0	0	1
SRR14722020	Eukaryota	Ascomycota	Lecanoromycetes	Lecanorales	Parmeliaceae	Parmotrema	Parmotrema crinitum	0	0	0	0	0	0	0	0	0	0	0	0	0	0	0	0	0	0	0	0	0	0	0	0	0	0	0	0	0	0	0	0	0	0	0	0	0	0	0	0	0	1
SRR14722000	Eukaryota	Ascomycota	Lecanoromycetes	Lecanorales	Parmeliaceae	Parmotrema	Parmotrema mellissii	1	0	0	0	0	0	0	0	0	0	0	0	0	0	0	0	0	0	0	0	0	1	0	0	0	0	0	0	0	0	0	0	0	0	0	0	0	0	0	0	0	0
SRR14721997	Eukaryota	Ascomycota	Lecanoromycetes	Lecanorales	Parmeliaceae	Parmotrema	Parmotrema simulans	0	0	0	0	0	0	0	0	0	0	0	0	0	0	0	0	0	0	0	0	1	0	0	0	0	0	1	0	0	0	0	0	0	0	0	0	0	0	0	0	0	0
SRR14721979	Eukaryota	Ascomycota	Lecanoromycetes	Lecanorales	Parmeliaceae	Parmotrema	Parmotrema tinctorum	1	0	0	0	0	0	0	0	0	0	1	0	0	0	0	0	0	0	0	0	0	0	0	0	0	0	0	0	0	0	0	0	0	0	0	0	0	0	0	0	0	0
SRR14721956	Eukaryota	Ascomycota	Lecanoromycetes	Lecanorales	Parmeliaceae	Parmotrema	Parmotrema ultralucens	1	0	0	0	0	0	0	0	0	0	1	0	0	0	0	0	0	0	0	0	0	0	0	0	0	0	0	0	0	0	0	0	0	0	0	1	0	0	0	0	0	0
SRR14721943	Eukaryota	Ascomycota	Lecanoromycetes	Lecanorales	Parmeliaceae	Parmotrema	Parmotrema neotropicum	1	0	0	0	0	0	0	0	0	0	0	0	0	0	0	0	0	0	0	0	0	0	0	0	0	0	0	0	0	0	0	0	0	0	0	1	0	0	0	0	0	0
SRR14721935	Eukaryota	Ascomycota	Lecanoromycetes	Lecanorales	Parmeliaceae	Parmotrema	Parmotrema submarginale	0	0	0	0	0	0	0	0	0	0	0	0	0	0	0	0	0	0	0	0	0	0	0	0	0	0	1	0	0	0	0	0	0	0	0	0	0	0	0	0	0	0
SRR14722329	Eukaryota	Ascomycota	Lecanoromycetes	Lecanorales	Parmeliaceae	Parmotrema	Parmotrema cetratum	0	0	0	0	0	0	0	0	0	0	0	0	0	0	0	0	0	0	0	0	0	0	0	0	0	0	1	0	0	0	0	0	0	0	0	0	0	0	0	0	0	0
SRR14722326	Eukaryota	Ascomycota	Lecanoromycetes	Lecanorales	Parmeliaceae	Parmotrema	Parmotrema arnoldii	0	0	0	0	0	0	0	0	0	0	0	0	0	0	0	0	0	0	0	0	0	0	0	0	0	0	1	0	0	0	0	0	0	0	0	1	0	0	0	0	0	0
SRR14722325	Eukaryota	Ascomycota	Lecanoromycetes	Lecanorales	Parmeliaceae	Parmotrema	Parmotrema internexum	0	0	0	0	0	0	0	0	0	0	0	0	0	0	0	0	0	0	0	0	0	1	0	0	0	0	0	0	0	0	0	0	0	0	0	1	1	0	0	0	0	0
SRR14722310	Eukaryota	Ascomycota	Lecanoromycetes	Lecanorales	Parmeliaceae	Parmotrema	Parmotrema austrosinense	0	0	0	0	0	0	0	0	0	0	1	0	0	0	0	0	0	0	0	0	0	0	0	0	0	0	1	0	0	0	0	0	0	0	0	0	0	0	0	0	0	0
SRR14722140	Eukaryota	Ascomycota	Lecanoromycetes	Lecanorales	Parmeliaceae	Platismatia	Platismatia tuckermanii	1	0	0	0	0	0	0	0	0	0	0	0	0	0	0	0	0	0	0	0	0	0	0	0	0	0	0	0	0	0	0	0	0	0	0	0	0	0	0	0	0	0
SRR14722007	Eukaryota	Ascomycota	Lecanoromycetes	Lecanorales	Parmeliaceae	Platismatia	Platismatia glauca	1	0	0	0	0	0	0	0	0	0	0	0	0	0	0	0	0	0	0	0	0	0	0	0	0	0	0	0	0	0	0	0	0	0	0	0	0	0	0	0	0	1
SRR14722032	Eukaryota	Ascomycota	Lecanoromycetes	Lecanorales	Parmeliaceae	Platismatia	Platismatia tuckermanii	0	0	0	0	0	0	0	0	0	0	0	0	0	0	0	0	0	1	0	0	0	0	0	0	0	0	0	0	0	0	0	0	0	0	0	0	0	0	0	0	0	0
SRR17413108	Eukaryota	Ascomycota	Lecanoromycetes	Lecanorales	Parmeliaceae	Pseudephebe	Pseudephebe pubescens	1	0	0	0	0	0	0	0	0	0	0	0	0	0	0	0	0	0	0	0	0	0	0	0	0	0	0	0	0	0	0	0	0	0	0	0	0	0	0	0	0	0
SRR5808932	Eukaryota	Ascomycota	Lecanoromycetes	Lecanorales	Parmeliaceae	Pseudevernia	Pseudevernia furfuracea	0	0	0	0	0	0	0	0	0	0	0	0	0	0	0	0	0	0	0	0	0	0	0	0	0	0	0	0	0	0	0	0	0	0	0	0	0	0	0	0	0	0
SRR14722129	Eukaryota	Ascomycota	Lecanoromycetes	Lecanorales	Parmeliaceae	Pseudevernia	Pseudevernia cladonia	1	0	0	0	0	0	0	0	0	0	0	0	0	0	0	0	0	0	0	0	0	0	0	0	0	0	0	0	0	0	0	0	0	0	0	0	0	0	0	0	0	0
SRR13125498	Eukaryota	Ascomycota	Lecanoromycetes	Lecanorales	Parmeliaceae	Psiloparmelia	Psiloparmelia denotata	0	0	0	0	0	0	0	0	0	0	0	0	0	0	0	0	0	0	0	0	0	0	0	0	0	0	0	0	0	0	0	0	0	0	0	0	1	0	0	0	0	0
SRR14722169	Eukaryota	Ascomycota	Lecanoromycetes	Lecanorales	Parmeliaceae	Punctelia	Punctelia appalachensis	0	0	0	0	0	0	0	0	0	0	0	0	0	1	0	0	0	0	0	0	0	0	0	0	0	0	0	0	0	0	0	0	0	0	0	0	0	0	0	0	0	0
SRR14722300	Eukaryota	Ascomycota	Lecanoromycetes	Lecanorales	Parmeliaceae	Punctelia	Punctelia caseana	0	0	0	0	0	0	0	0	0	0	0	0	0	0	0	0	0	0	0	0	1	0	0	0	0	0	1	0	0	0	0	0	0	0	0	0	0	0	0	0	0	0
SRR14722059	Eukaryota	Ascomycota	Lecanoromycetes	Lecanorales	Parmeliaceae	Tuckermanopsis	Tuckermanopsis ciliaris	0	0	0	0	0	0	0	0	0	0	0	0	0	0	0	0	0	0	0	0	0	0	0	0	0	0	0	0	0	0	0	0	0	0	0	0	0	0	0	0	0	0
SRR14722026	Eukaryota	Ascomycota	Lecanoromycetes	Lecanorales	Parmeliaceae	Tuckermanopsis	Tuckermanopsis ciliaris	0	0	0	0	0	0	0	0	0	0	0	0	0	0	0	0	0	1	0	0	0	0	0	0	0	0	0	0	0	0	0	0	0	0	1	0	1	0	0	0	0	0
SRR14722291	Eukaryota	Ascomycota	Lecanoromycetes	Lecanorales	Parmeliaceae	Tuckermanopsis	Tuckermanopsis ciliaris	0	0	0	0	0	0	0	0	0	0	0	0	0	0	0	0	0	0	0	0	0	0	0	0	0	0	0	0	0	0	0	0	0	0	0	0	0	0	0	0	0	0
DRR077248	Eukaryota	Ascomycota	Lecanoromycetes	Lecanorales	Parmeliaceae	Usnea	Usnea hakonensis	0	0	0	0	0	0	0	0	0	0	0	0	0	0	0	0	0	0	0	0	0	0	0	0	0	0	0	0	0	0	0	0	0	0	0	0	0	0	0	0	0	0
DRR200332	Eukaryota	Ascomycota	Lecanoromycetes	Lecanorales	Parmeliaceae	Usnea	Usnea hakonensis	0	0	0	0	0	0	0	0	0	0	0	0	0	0	0	0	0	0	0	0	0	0	0	0	0	0	0	0	0	0	0	0	0	0	0	0	0	0	0	0	0	0
SRR13125762	Eukaryota	Ascomycota	Lecanoromycetes	Lecanorales	Parmeliaceae	Usnea	Usnea aurantiacoatra	0	0	0	0	0	0	0	0	0	0	0	0	0	0	0	0	0	0	0	0	0	0	0	0	0	0	0	0	0	0	0	0	0	0	0	0	1	0	0	0	0	0
SRR13685164	Eukaryota	Ascomycota	Lecanoromycetes	Lecanorales	Parmeliaceae	Usnea	Usnea ceratina	1	0	0	0	0	0	0	0	0	0	0	0	0	0	0	0	0	0	0	0	0	0	0	0	0	0	0	0	0	0	0	0	0	0	1	0	0	0	0	0	0	0
SRR13685165	Eukaryota	Ascomycota	Lecanoromycetes	Lecanorales	Parmeliaceae	Usnea	Usnea cornuta	0	0	0	0	0	0	0	0	0	0	1	0	0	0	0	0	0	0	0	0	0	0	0	0	0	0	0	0	0	0	0	0	0	0	0	0	0	0	0	0	0	0
SRR13685147	Eukaryota	Ascomycota	Lecanoromycetes	Lecanorales	Parmeliaceae	Usnea	Usnea halei	0	0	0	0	0	0	0	0	0	0	0	0	0	0	0	0	0	0	0	0	0	0	0	0	0	0	0	0	0	0	0	0	0	0	1	0	0	0	0	0	0	0
SRR13685122	Eukaryota	Ascomycota	Lecanoromycetes	Lecanorales	Parmeliaceae	Usnea	Usnea pennsylvanica	0	0	0	0	0	0	0	0	0	0	0	0	0	0	0	0	0	0	0	0	0	0	0	0	0	0	0	0	0	0	0	0	0	0	0	0	0	0	0	0	0	0
SRR13685162	Eukaryota	Ascomycota	Lecanoromycetes	Lecanorales	Parmeliaceae	Usnea	Usnea subfusca	0	0	0	0	0	0	0	0	0	0	0	0	0	0	0	0	0	0	0	0	0	0	0	0	0	0	0	0	0	0	0	0	0	0	0	0	0	0	0	0	0	0
SRR13685148	Eukaryota	Ascomycota	Lecanoromycetes	Lecanorales	Parmeliaceae	Usnea	Usnea subscabrosa	1	0	0	0	0	0	0	0	0	0	0	0	0	0	0	0	0	0	0	0	0	0	0	0	0	0	0	0	0	0	0	0	0	0	0	0	0	0	0	0	0	0
SRR14721951	Eukaryota	Ascomycota	Lecanoromycetes	Lecanorales	Parmeliaceae	Usnea	Usnea cornuta	0	0	0	0	0	0	0	0	0	0	1	0	0	0	0	0	0	0	0	0	0	0	0	0	0	0	0	0	0	0	0	0	0	0	1	0	0	0	0	0	0	0
SRR14721940	Eukaryota	Ascomycota	Lecanoromycetes	Lecanorales	Parmeliaceae	Usnea	Usnea ceratina	0	0	0	0	0	0	0	0	0	0	0	0	0	0	0	0	0	0	0	0	0	0	0	0	0	0	0	0	0	0	0	0	0	0	1	0	0	0	0	0	0	0
SRR14722306	Eukaryota	Ascomycota	Lecanoromycetes	Lecanorales	Parmeliaceae	Usnea	Usnea subfusca	0	0	0	0	0	0	0	0	0	0	0	0	0	0	0	0	0	0	0	0	0	0	0	0	0	0	0	0	0	0	0	0	0	0	0	0	0	0	0	0	0	0
SRR14722120	Eukaryota	Ascomycota	Lecanoromycetes	Lecanorales	Parmeliaceae	Usnea	Usnea merrillii	0	0	0	0	0	0	0	0	0	0	1	0	0	0	0	0	0	0	0	0	0	0	0	0	0	0	0	0	0	0	0	0	0	0	0	0	0	0	0	0	0	0
SRR14722116	Eukaryota	Ascomycota	Lecanoromycetes	Lecanorales	Parmeliaceae	Usnea	Usnea subscabrosa	1	0	0	0	0	0	0	0	0	0	0	0	0	0	0	0	0	0	0	0	0	0	0	0	0	0	0	0	0	0	0	0	0	0	1	0	0	0	0	0	0	0
SRR14722115	Eukaryota	Ascomycota	Lecanoromycetes	Lecanorales	Parmeliaceae	Usnea	Usnea halei	0	0	0	0	0	0	0	0	0	0	0	0	0	0	0	0	0	0	0	0	0	0	0	0	0	0	0	0	0	0	0	0	0	0	1	0	0	0	0	0	0	0
SRR14722094	Eukaryota	Ascomycota	Lecanoromycetes	Lecanorales	Parmeliaceae	Usnea	Usnea strigosa	0	0	0	0	0	0	0	0	0	0	0	0	0	0	0	0	0	0	0	0	0	0	0	0	0	0	0	0	0	0	0	0	0	0	1	0	0	0	0	0	0	0
SRR14722023	Eukaryota	Ascomycota	Lecanoromycetes	Lecanorales	Parmeliaceae	Usnea	Usnea ceratina	0	0	0	0	0	0	0	0	0	0	0	0	0	0	0	0	0	0	0	0	0	0	0	0	0	0	0	0	0	0	0	0	0	0	1	0	0	0	0	0	0	0
SRR14722022	Eukaryota	Ascomycota	Lecanoromycetes	Lecanorales	Parmeliaceae	Usnea	Usnea subgracilis	0	0	0	0	0	0	0	0	0	0	0	0	0	0	0	0	0	0	0	0	0	0	0	0	0	0	0	0	0	0	0	0	0	0	1	0	0	0	0	0	0	0
SRR14721947	Eukaryota	Ascomycota	Lecanoromycetes	Lecanorales	Parmeliaceae	Usnea	Usnea mutabilis	0	0	0	0	0	0	0	0	0	0	0	0	0	0	0	0	0	0	0	0	0	0	0	0	0	0	0	0	0	0	0	0	0	0	0	0	1	0	0	0	0	0
SRR14722248	Eukaryota	Ascomycota	Lecanoromycetes	Lecanorales	Parmeliaceae	Usnea	Usnea trichodea	0	0	0	0	0	0	0	0	0	0	0	0	0	0	0	0	0	0	0	0	0	0	0	0	0	0	0	0	0	0	0	0	0	0	0	0	0	0	0	0	0	0
SRR14722244	Eukaryota	Ascomycota	Lecanoromycetes	Lecanorales	Parmeliaceae	Usnea	Usnea subscabrosa	1	0	0	0	0	0	0	0	0	0	0	0	0	0	0	0	0	0	0	0	0	0	0	0	0	0	0	0	0	0	0	0	0	0	0	0	0	0	0	0	0	0
SRR14722243	Eukaryota	Ascomycota	Lecanoromycetes	Lecanorales	Parmeliaceae	Usnea	Usnea angulata	1	0	0	0	0	0	0	0	0	0	0	0	0	0	0	0	0	0	0	0	0	0	0	0	0	0	0	0	0	0	0	0	0	0	0	0	0	0	0	0	0	0
SRR17413106	Eukaryota	Ascomycota	Lecanoromycetes	Lecanorales	Parmeliaceae	Usnea	Usnea antartica	0	0	0	0	0	0	0	0	0	0	0	0	0	0	0	0	0	0	0	0	0	0	0	0	0	0	0	0	0	0	0	0	0	0	0	0	0	0	0	0	0	0
SRR17413105	Eukaryota	Ascomycota	Lecanoromycetes	Lecanorales	Parmeliaceae	Usnea	Usnea aurantiacoatra	0	0	0	0	0	0	0	0	0	0	0	0	0	0	0	0	0	0	0	0	0	0	0	0	0	0	0	0	0	0	0	0	0	0	0	0	0	0	0	0	0	0
SRR14722151	Eukaryota	Ascomycota	Lecanoromycetes	Lecanorales	Parmeliaceae	Usnocetraria	Usnocetraria oakesiana	0	0	0	0	0	0	0	0	0	0	0	0	0	0	0	0	0	0	0	0	0	0	0	0	0	0	0	0	0	0	0	0	0	0	0	0	0	0	0	0	0	0
SRR13167197	Eukaryota	Ascomycota	Lecanoromycetes	Lecanorales	Parmeliaceae	Xanthoparmelia	Xanthoparmelia chlorochroa	0	0	0	1	0	0	0	0	0	0	0	0	0	0	0	0	1	0	0	0	0	0	0	0	0	0	0	0	0	0	0	0	0	0	0	0	0	0	0	0	0	0
SRR13125985	Eukaryota	Ascomycota	Lecanoromycetes	Lecanorales	Parmeliaceae	Xanthoparmelia	Xanthoparmelia arapilensis	0	0	0	0	0	0	0	0	0	0	0	0	0	0	0	0	0	0	0	0	1	0	0	0	0	0	0	0	0	0	0	0	0	0	0	0	0	0	0	0	0	0
SRR13126647	Eukaryota	Ascomycota	Lecanoromycetes	Lecanorales	Parmeliaceae	Xanthoparmelia	Xanthoparmelia barbatica	1	0	0	0	0	0	0	0	0	0	0	0	0	0	0	0	0	0	0	0	0	0	0	0	0	0	0	0	0	0	0	0	0	0	0	0	0	0	0	0	0	0
SRR13126796	Eukaryota	Ascomycota	Lecanoromycetes	Lecanorales	Parmeliaceae	Xanthoparmelia	Xanthoparmelia stenophylla	0	0	0	1	0	0	0	0	0	0	1	1	0	0	0	0	1	0	0	0	0	1	0	0	0	0	0	0	0	0	0	0	0	0	0	0	1	0	0	0	0	0
SRR13126828	Eukaryota	Ascomycota	Lecanoromycetes	Lecanorales	Parmeliaceae	Xanthoparmelia	Xanthoparmelia tasmanica	1	0	0	1	0	0	0	0	0	0	0	1	0	1	0	0	0	0	0	0	0	0	0	0	0	0	0	0	0	0	0	0	0	0	0	1	0	0	0	0	0	0
SRR13126859	Eukaryota	Ascomycota	Lecanoromycetes	Lecanorales	Parmeliaceae	Xanthoparmelia	Xanthoparmelia verrucella	1	0	0	1	0	0	0	0	0	0	0	0	0	0	0	0	1	0	0	0	1	0	0	0	0	0	0	0	0	0	0	0	0	0	0	0	0	0	0	0	0	0
SRR14722127	Eukaryota	Ascomycota	Lecanoromycetes	Lecanorales	Parmeliaceae	Xanthoparmelia	Xanthoparmelia mexicana	0	0	0	1	0	0	0	0	0	0	0	1	0	1	0	0	0	0	0	0	0	0	0	0	0	0	0	0	0	0	0	0	0	0	0	0	1	0	0	0	0	0
SRR19763072	Eukaryota	Ascomycota	Lecanoromycetes	Lecanorales	Parmeliaceae	Xanthoparmelia	Xanthoparmelia dierythra	1	0	0	1	0	0	0	0	0	0	0	0	0	0	0	0	1	0	0	0	0	0	0	0	0	0	0	0	0	0	0	0	0	0	0	0	0	0	0	0	0	0
SRR19763061	Eukaryota	Ascomycota	Lecanoromycetes	Lecanorales	Parmeliaceae	Xanthoparmelia	Xanthoparmelia dierythra	1	0	0	1	0	0	0	0	0	0	0	0	0	0	0	0	0	0	0	0	0	0	0	0	0	0	0	0	0	0	0	0	0	0	0	0	0	0	0	0	0	0
SRR19763050	Eukaryota	Ascomycota	Lecanoromycetes	Lecanorales	Parmeliaceae	Xanthoparmelia	Xanthoparmelia plittii	0	0	0	0	0	0	0	0	0	0	0	0	0	0	0	0	0	0	0	0	0	0	0	0	0	0	0	0	0	0	0	0	0	0	0	0	0	0	0	0	0	0
SRR19763039	Eukaryota	Ascomycota	Lecanoromycetes	Lecanorales	Parmeliaceae	Xanthoparmelia	Xanthoparmelia plittii	1	0	0	0	0	0	0	0	0	0	0	1	0	0	0	0	0	0	0	0	0	0	0	0	0	0	0	0	0	0	0	0	0	0	0	0	0	0	0	0	0	0
SRR19763006	Eukaryota	Ascomycota	Lecanoromycetes	Lecanorales	Parmeliaceae	Xanthoparmelia	Xanthoparmelia camtschadalis	1	0	0	1	0	0	0	0	0	0	0	1	0	1	0	0	0	0	0	0	0	0	0	0	0	0	0	0	0	0	0	0	0	0	0	0	0	0	0	0	0	0
SRR19763092	Eukaryota	Ascomycota	Lecanoromycetes	Lecanorales	Parmeliaceae	Xanthoparmelia	Xanthoparmelia stenophylla	1	0	0	1	0	0	0	0	0	0	1	1	0	0	0	0	0	0	0	0	0	1	0	0	0	0	0	0	0	0	0	0	0	0	0	0	0	0	0	0	0	0
SRR19763091	Eukaryota	Ascomycota	Lecanoromycetes	Lecanorales	Parmeliaceae	Xanthoparmelia	Xanthoparmelia camtschadalis	1	0	0	0	0	0	0	0	0	0	0	0	0	0	0	0	1	0	0	0	0	0	0	0	0	0	0	0	0	0	0	0	0	0	0	0	0	0	0	0	0	0
SRR19763090	Eukaryota	Ascomycota	Lecanoromycetes	Lecanorales	Parmeliaceae	Xanthoparmelia	Xanthoparmelia camtschadalis	0	0	0	1	0	0	0	0	0	0	0	0	0	1	0	0	0	0	0	0	0	0	0	0	0	0	0	0	0	0	0	0	0	0	0	0	0	0	0	0	0	0
SRR19763089	Eukaryota	Ascomycota	Lecanoromycetes	Lecanorales	Parmeliaceae	Xanthoparmelia	Xanthoparmelia camtschadalis	0	0	0	1	0	0	0	0	0	0	0	1	0	1	0	0	0	0	0	0	0	0	0	0	0	0	0	0	1	0	0	0	0	0	0	1	1	0	0	0	0	0
SRR19763088	Eukaryota	Ascomycota	Lecanoromycetes	Lecanorales	Parmeliaceae	Xanthoparmelia	Xanthoparmelia camtschadalis	1	0	0	0	0	0	0	0	0	0	0	0	0	0	0	0	0	0	0	0	0	0	0	0	0	0	0	0	0	0	0	0	0	0	0	0	0	0	0	0	0	1
SRR19763087	Eukaryota	Ascomycota	Lecanoromycetes	Lecanorales	Parmeliaceae	Xanthoparmelia	Xanthoparmelia protomatrae	1	0	0	1	0	0	0	0	0	0	1	0	0	1	0	0	1	0	0	0	0	0	0	0	0	0	0	0	0	0	0	0	0	0	0	0	0	0	0	0	0	1
SRR19763086	Eukaryota	Ascomycota	Lecanoromycetes	Lecanorales	Parmeliaceae	Xanthoparmelia	Xanthoparmelia stenophylla	1	0	0	1	0	0	0	0	0	0	0	0	0	1	0	0	0	0	0	0	0	0	0	0	0	0	0	0	0	0	0	0	0	0	0	0	0	0	0	0	1	0
SRR19763085	Eukaryota	Ascomycota	Lecanoromycetes	Lecanorales	Parmeliaceae	Xanthoparmelia	Xanthoparmelia stenophylla	0	0	0	1	0	0	0	0	0	0	0	0	0	0	0	0	0	0	0	0	0	0	0	0	0	0	0	0	0	0	0	0	0	0	0	0	1	0	0	0	0	1
SRR19763082	Eukaryota	Ascomycota	Lecanoromycetes	Lecanorales	Parmeliaceae	Xanthoparmelia	Xanthoparmelia camtschadalis	1	0	0	0	0	0	0	0	0	0	1	0	0	0	0	0	0	0	0	0	1	1	0	0	0	0	0	0	1	0	0	0	0	0	0	0	0	0	0	0	0	0
SRR19763081	Eukaryota	Ascomycota	Lecanoromycetes	Lecanorales	Parmeliaceae	Xanthoparmelia	Xanthoparmelia camtschadalis	1	0	0	1	0	0	0	0	0	0	0	1	0	1	0	0	0	0	0	0	0	1	0	0	0	0	0	0	1	0	0	1	0	0	0	0	0	0	0	0	0	0
SRR19763080	Eukaryota	Ascomycota	Lecanoromycetes	Lecanorales	Parmeliaceae	Xanthoparmelia	Xanthoparmelia chlorochroa	1	0	0	1	0	0	0	0	0	0	0	1	0	0	0	0	0	0	0	0	1	0	0	0	0	0	0	0	0	0	0	0	0	0	0	0	0	0	0	0	0	0
SRR19763079	Eukaryota	Ascomycota	Lecanoromycetes	Lecanorales	Parmeliaceae	Xanthoparmelia	Xanthoparmelia chlorochroa	1	0	0	1	0	0	0	0	0	0	0	1	0	1	0	0	0	0	0	0	0	0	0	0	0	0	0	0	1	0	0	0	0	0	0	0	0	0	0	0	0	0
SRR19763078	Eukaryota	Ascomycota	Lecanoromycetes	Lecanorales	Parmeliaceae	Xanthoparmelia	Xanthoparmelia chlorochroa	1	0	0	0	0	0	0	0	0	0	0	1	0	0	0	0	0	0	0	0	0	0	0	0	0	0	0	0	0	0	0	0	0	0	0	0	0	0	0	0	0	0
SRR19763077	Eukaryota	Ascomycota	Lecanoromycetes	Lecanorales	Parmeliaceae	Xanthoparmelia	Xanthoparmelia chlorochroa	0	0	0	0	0	0	0	0	0	0	0	1	0	1	0	0	0	0	0	0	0	0	0	0	0	0	0	0	0	0	0	0	0	0	0	0	1	0	0	0	0	0
SRR19763076	Eukaryota	Ascomycota	Lecanoromycetes	Lecanorales	Parmeliaceae	Xanthoparmelia	Xanthoparmelia chlorochroa	1	0	0	0	0	0	0	0	0	0	0	1	0	0	0	0	0	0	0	0	1	0	0	0	0	0	0	0	0	0	0	0	0	0	0	0	0	0	0	0	0	0
SRR19763075	Eukaryota	Ascomycota	Lecanoromycetes	Lecanorales	Parmeliaceae	Xanthoparmelia	Xanthoparmelia coloradoensis	0	0	0	0	0	0	0	0	0	0	0	1	0	0	0	0	1	0	0	0	1	0	0	0	0	0	0	0	0	0	0	0	0	0	0	0	0	0	0	0	0	0
SRR19763074	Eukaryota	Ascomycota	Lecanoromycetes	Lecanorales	Parmeliaceae	Xanthoparmelia	Xanthoparmelia sp. 9913f	0	0	0	0	0	0	0	0	0	0	0	0	0	1	0	0	0	0	0	0	0	0	0	0	0	0	1	0	0	0	0	0	0	0	0	0	0	0	0	0	0	0
SRR19763073	Eukaryota	Ascomycota	Lecanoromycetes	Lecanorales	Parmeliaceae	Xanthoparmelia	Xanthoparmelia sp. 9904f	1	0	0	1	0	0	0	0	0	0	0	0	0	0	0	0	0	0	0	0	1	0	0	0	0	0	0	0	0	0	0	0	0	0	0	0	0	0	0	0	1	1
SRR19763071	Eukaryota	Ascomycota	Lecanoromycetes	Lecanorales	Parmeliaceae	Xanthoparmelia	Xanthoparmelia chlorochroa	1	0	0	1	0	0	0	0	0	0	1	0	0	1	0	0	0	0	0	0	0	0	0	0	0	0	0	0	0	0	0	0	0	0	0	0	0	0	0	0	0	1
SRR19763070	Eukaryota	Ascomycota	Lecanoromycetes	Lecanorales	Parmeliaceae	Xanthoparmelia	Xanthoparmelia dierythra	1	0	0	1	0	0	0	0	0	0	0	0	0	0	0	0	1	0	0	0	0	0	0	0	0	0	0	0	0	0	0	0	0	0	0	0	0	0	0	0	1	1
SRR19763069	Eukaryota	Ascomycota	Lecanoromycetes	Lecanorales	Parmeliaceae	Xanthoparmelia	Xanthoparmelia mexicana	0	0	0	0	0	0	0	0	0	0	0	0	0	0	0	0	1	0	0	0	1	0	0	0	0	0	0	0	0	0	0	0	0	0	0	0	1	0	0	0	1	1
SRR19763068	Eukaryota	Ascomycota	Lecanoromycetes	Lecanorales	Parmeliaceae	Xanthoparmelia	Xanthoparmelia mexicana	1	0	0	1	0	0	0	0	0	0	0	0	0	1	0	0	1	0	0	0	0	0	0	0	0	0	0	0	0	0	0	0	0	0	0	0	0	0	0	0	0	1
SRR19763067	Eukaryota	Ascomycota	Lecanoromycetes	Lecanorales	Parmeliaceae	Xanthoparmelia	Xanthoparmelia mexicana	0	0	0	1	0	0	0	0	0	0	0	0	0	0	0	0	1	0	0	0	1	0	0	0	0	0	0	0	0	0	0	0	0	0	0	0	1	0	0	0	1	1
SRR19763065	Eukaryota	Ascomycota	Lecanoromycetes	Lecanorales	Parmeliaceae	Xanthoparmelia	Xanthoparmelia neocumberlandia	1	0	0	1	0	0	0	0	0	0	0	1	0	1	0	0	1	0	0	0	0	0	0	0	0	0	0	0	0	0	0	0	0	0	0	0	0	0	0	0	0	0
SRR19763064	Eukaryota	Ascomycota	Lecanoromycetes	Lecanorales	Parmeliaceae	Xanthoparmelia	Xanthoparmelia neocumberlandia	0	0	0	0	0	0	0	0	0	0	0	1	0	0	0	0	1	0	0	0	0	0	0	0	0	0	0	0	0	0	0	0	0	0	0	0	0	0	0	0	0	0
SRR19763063	Eukaryota	Ascomycota	Lecanoromycetes	Lecanorales	Parmeliaceae	Xanthoparmelia	Xanthoparmelia neocumberlandia	1	0	0	0	0	0	0	0	0	0	0	0	0	1	0	0	0	0	0	0	0	0	0	0	0	0	0	0	0	0	0	0	0	0	0	0	0	0	0	0	1	1
SRR19763062	Eukaryota	Ascomycota	Lecanoromycetes	Lecanorales	Parmeliaceae	Xanthoparmelia	Xanthoparmelia neocumberlandia	1	0	0	1	0	0	0	0	0	0	0	1	0	0	0	0	0	0	0	0	0	0	0	0	0	0	0	0	0	0	0	0	0	0	0	0	0	0	0	0	1	0
SRR19763060	Eukaryota	Ascomycota	Lecanoromycetes	Lecanorales	Parmeliaceae	Xanthoparmelia	Xanthoparmelia neocumberlandia	0	0	0	1	0	0	0	0	0	0	0	0	0	0	0	0	1	0	0	0	0	0	0	0	0	0	1	0	0	0	0	0	0	0	0	0	0	0	0	0	0	0
SRR19763059	Eukaryota	Ascomycota	Lecanoromycetes	Lecanorales	Parmeliaceae	Xanthoparmelia	Xanthoparmelia coloradoensis	1	0	0	1	0	0	0	0	0	0	0	0	0	1	0	0	1	0	0	0	0	0	0	0	0	0	0	0	0	0	0	0	0	0	0	0	0	0	0	0	1	1
SRR19763057	Eukaryota	Ascomycota	Lecanoromycetes	Lecanorales	Parmeliaceae	Xanthoparmelia	Xanthoparmelia lipochlorochroa	1	0	0	1	0	0	0	0	0	0	0	0	0	1	0	0	0	0	0	0	0	0	0	0	0	0	0	0	1	0	0	0	0	0	0	0	0	0	0	0	1	1
SRR19763056	Eukaryota	Ascomycota	Lecanoromycetes	Lecanorales	Parmeliaceae	Xanthoparmelia	Xanthoparmelia coloradoensis	1	0	0	1	0	0	0	0	0	0	0	0	0	0	0	0	0	0	0	0	1	0	0	0	0	0	0	0	1	0	0	0	0	0	0	0	0	0	0	0	0	1
SRR19763055	Eukaryota	Ascomycota	Lecanoromycetes	Lecanorales	Parmeliaceae	Xanthoparmelia	Xanthoparmelia coloradoensis	1	0	0	1	0	0	0	0	0	0	0	1	0	1	0	0	1	0	0	0	0	0	0	0	0	0	0	0	1	0	0	1	0	0	0	0	0	0	0	0	0	0
SRR19763054	Eukaryota	Ascomycota	Lecanoromycetes	Lecanorales	Parmeliaceae	Xanthoparmelia	Xanthoparmelia coloradoensis	0	0	0	1	0	0	0	0	0	0	0	1	0	0	0	0	1	0	0	0	0	0	0	0	0	0	0	0	0	0	0	0	0	0	0	0	0	0	0	0	0	0
SRR19763049	Eukaryota	Ascomycota	Lecanoromycetes	Lecanorales	Parmeliaceae	Xanthoparmelia	Xanthoparmelia cumberlandia	1	0	0	1	0	0	0	0	0	0	0	1	0	0	0	0	0	0	0	0	1	0	0	0	0	0	0	0	0	0	0	0	0	0	0	0	0	0	0	0	1	0
SRR19763048	Eukaryota	Ascomycota	Lecanoromycetes	Lecanorales	Parmeliaceae	Xanthoparmelia	Xanthoparmelia mexicana	1	0	0	1	0	0	0	0	0	0	0	1	0	1	0	0	0	0	0	0	0	0	0	0	0	0	0	0	0	0	0	0	0	0	0	0	0	0	0	0	1	0
SRR19763047	Eukaryota	Ascomycota	Lecanoromycetes	Lecanorales	Parmeliaceae	Xanthoparmelia	Xanthoparmelia plittii	1	0	0	1	0	0	0	0	0	0	0	1	0	1	0	0	0	0	0	0	0	0	0	0	0	0	0	0	0	0	0	0	0	0	0	0	0	0	0	0	1	0
SRR19763046	Eukaryota	Ascomycota	Lecanoromycetes	Lecanorales	Parmeliaceae	Xanthoparmelia	Xanthoparmelia psoromifera	1	0	0	1	0	0	0	0	0	0	0	1	0	1	0	0	0	0	0	0	0	0	0	0	0	0	0	0	0	0	0	0	0	0	0	0	0	0	0	0	1	0
SRR19763045	Eukaryota	Ascomycota	Lecanoromycetes	Lecanorales	Parmeliaceae	Xanthoparmelia	Xanthoparmelia maricopensis	0	0	0	1	0	0	0	0	0	0	0	1	0	1	0	0	0	0	0	0	0	0	0	0	0	0	0	0	0	0	0	0	0	0	0	0	0	0	0	0	0	0
SRR19763038	Eukaryota	Ascomycota	Lecanoromycetes	Lecanorales	Parmeliaceae	Xanthoparmelia	Xanthoparmelia chlorochroa	0	0	0	1	0	0	0	0	0	0	0	0	0	0	0	0	1	0	0	0	0	0	0	0	0	0	0	0	1	0	0	0	0	0	0	0	0	0	0	0	1	0
SRR19763037	Eukaryota	Ascomycota	Lecanoromycetes	Lecanorales	Parmeliaceae	Xanthoparmelia	Xanthoparmelia chlorochroa	0	0	0	0	0	0	0	0	0	0	0	0	0	0	0	0	1	0	0	0	1	0	0	0	0	0	1	0	1	0	0	0	0	0	0	0	0	0	0	0	1	0
SRR19763036	Eukaryota	Ascomycota	Lecanoromycetes	Lecanorales	Parmeliaceae	Xanthoparmelia	Xanthoparmelia angustiphylla	1	0	0	1	0	0	0	0	0	0	0	0	0	0	0	0	0	0	0	0	1	0	0	0	0	0	0	0	0	0	0	0	0	0	0	0	0	0	0	0	1	0
SRR19763035	Eukaryota	Ascomycota	Lecanoromycetes	Lecanorales	Parmeliaceae	Xanthoparmelia	Xanthoparmelia cumberlandia	1	0	0	0	0	0	0	0	0	0	0	0	0	0	0	0	1	0	0	0	0	0	0	0	0	0	0	0	0	0	0	0	0	0	0	0	0	0	0	0	0	0
SRR19763034	Eukaryota	Ascomycota	Lecanoromycetes	Lecanorales	Parmeliaceae	Xanthoparmelia	Xanthoparmelia cumberlandia	1	0	0	0	0	0	0	0	0	0	0	0	0	0	0	0	0	0	0	0	0	0	0	0	0	0	0	0	0	0	0	0	0	0	0	0	0	0	0	0	1	0
SRR19763033	Eukaryota	Ascomycota	Lecanoromycetes	Lecanorales	Parmeliaceae	Xanthoparmelia	Xanthoparmelia cumberlandia	1	0	0	0	0	0	0	0	0	0	0	0	0	0	0	0	1	0	0	0	0	0	0	0	0	0	0	0	0	0	0	0	0	0	0	0	0	0	0	0	0	0
SRR19763032	Eukaryota	Ascomycota	Lecanoromycetes	Lecanorales	Parmeliaceae	Xanthoparmelia	Xanthoparmelia hypofusca	1	0	0	1	0	0	0	0	0	0	0	0	0	0	0	0	0	0	0	0	0	0	0	0	0	0	0	0	0	0	0	0	0	0	0	0	0	0	0	0	0	0
SRR19763031	Eukaryota	Ascomycota	Lecanoromycetes	Lecanorales	Parmeliaceae	Xanthoparmelia	Xanthoparmelia sublaevis	0	0	0	0	0	0	0	0	0	0	0	0	0	0	0	0	1	0	0	0	0	0	0	0	0	0	0	0	0	0	0	0	0	0	0	0	1	0	0	0	1	1
SRR19763029	Eukaryota	Ascomycota	Lecanoromycetes	Lecanorales	Parmeliaceae	Xanthoparmelia	Xanthoparmelia sublaevis	1	0	0	1	0	0	0	0	0	0	0	1	0	1	0	0	1	0	0	0	0	0	0	0	0	0	0	0	0	0	0	0	0	0	0	0	0	0	0	0	0	0
SRR19763027	Eukaryota	Ascomycota	Lecanoromycetes	Lecanorales	Parmeliaceae	Xanthoparmelia	Xanthoparmelia sp. 17003	1	0	0	1	0	0	0	0	0	0	0	1	0	0	0	0	0	0	0	0	1	0	0	0	0	0	0	0	0	0	0	0	0	0	0	0	0	0	0	0	0	0
SRR19763026	Eukaryota	Ascomycota	Lecanoromycetes	Lecanorales	Parmeliaceae	Xanthoparmelia	Xanthoparmelia sp. SL17358	1	0	0	1	0	0	0	0	0	0	0	1	0	1	0	0	0	0	0	0	0	0	0	0	0	0	0	0	0	0	0	0	0	0	0	0	0	0	0	0	0	0
SRR14722147	Eukaryota	Ascomycota	Lecanoromycetes	Lecanorales	Pilocarpaceae	Byssoloma	Byssoloma subdiscordans	0	0	0	0	0	0	0	0	0	0	0	0	0	0	0	0	0	0	0	0	0	0	0	0	0	0	0	0	0	0	0	0	0	0	0	0	0	0	0	0	0	0
SRR14722279	Eukaryota	Ascomycota	Lecanoromycetes	Lecanorales	Pilocarpaceae	Byssoloma	Byssoloma meadii	0	0	0	0	0	0	0	0	0	1	0	0	0	0	0	0	0	0	0	0	0	0	0	0	0	0	0	0	0	0	0	0	0	0	0	0	0	0	0	0	0	0
SRR14722123	Eukaryota	Ascomycota	Lecanoromycetes	Lecanorales	Psoraceae	Brianaria	Brianaria bauschiana	0	0	0	0	0	0	0	0	0	1	0	0	0	0	0	0	0	0	0	0	0	0	0	0	0	0	0	0	0	0	1	0	0	0	0	0	0	0	0	0	0	0
SRR14722312	Eukaryota	Ascomycota	Lecanoromycetes	Lecanorales	Psoraceae	Protoblastenia	Protoblastenia rupestris	0	0	0	0	0	0	0	0	0	0	0	0	0	0	0	0	0	0	0	0	0	0	0	0	0	0	0	0	0	0	0	0	0	0	0	0	0	0	0	0	0	0
SRR14721994	Eukaryota	Ascomycota	Lecanoromycetes	Lecanorales	Ramalinaceae	Bacidia	Bacidia sp. Lendemer_48883_NY-3033306	0	0	0	0	0	0	0	0	0	0	0	0	0	0	0	0	0	0	0	0	0	0	0	0	0	0	0	0	0	0	0	0	0	0	0	0	0	0	0	0	0	0
SRR14722177	Eukaryota	Ascomycota	Lecanoromycetes	Lecanorales	Ramalinaceae	Biatora	Biatora appalachensis	0	0	0	0	0	0	0	0	0	0	0	0	0	0	0	0	0	0	0	0	0	0	0	0	0	0	0	0	0	0	0	0	0	0	0	0	0	0	0	0	0	0
SRR14722013	Eukaryota	Ascomycota	Lecanoromycetes	Lecanorales	Ramalinaceae	Biatora	Biatora pontica	0	0	0	0	0	0	0	0	0	0	0	0	0	0	0	0	0	0	0	0	0	0	0	0	0	0	0	0	0	0	0	0	0	0	0	0	0	0	0	0	0	0
SRR14722304	Eukaryota	Ascomycota	Lecanoromycetes	Lecanorales	Ramalinaceae	Micareopsis	Micareopsis irriguata	0	0	0	0	0	0	0	0	0	0	0	0	0	0	0	0	0	0	0	0	0	0	0	0	0	0	0	0	0	0	0	0	0	0	0	0	0	0	0	0	0	0
SRR14722275	Eukaryota	Ascomycota	Lecanoromycetes	Lecanorales	Ramalinaceae	Micareopsis	Micareopsis irriguata	0	0	0	0	0	0	0	0	0	0	0	0	0	0	0	0	0	0	0	0	0	0	0	0	0	0	0	0	0	0	0	0	0	0	0	0	0	0	0	0	0	0
SAMN18190989	Eukaryota	Ascomycota	Lecanoromycetes	Lecanorales	Ramalinaceae	Niebla	Niebla homalea	0	0	0	0	0	0	0	0	0	0	0	0	0	0	0	0	0	0	0	0	0	0	0	0	0	0	0	0	0	0	0	0	0	0	0	0	0	0	0	0	0	0
SRR13685157	Eukaryota	Ascomycota	Lecanoromycetes	Lecanorales	Ramalinaceae	Phyllopsora	Phyllopsora corallina	0	0	0	0	0	0	0	0	0	0	0	0	0	0	0	0	0	0	0	0	0	0	0	0	0	0	0	0	0	0	0	0	0	0	0	0	0	0	0	0	0	0
SRR14722216	Eukaryota	Ascomycota	Lecanoromycetes	Lecanorales	Ramalinaceae	Phyllopsora	Phyllopsora corallina	0	0	0	0	0	0	0	0	0	0	0	0	0	0	0	0	0	0	0	0	0	0	0	0	0	0	0	0	0	0	0	0	0	0	0	0	0	0	0	0	0	0
SRR14721964	Eukaryota	Ascomycota	Lecanoromycetes	Lecanorales	Ramalinaceae	Phyllopsora	Phyllopsora parvifolia	0	0	0	0	0	0	0	0	0	0	0	0	0	0	0	0	0	0	0	0	0	0	0	0	0	0	0	0	0	0	0	0	0	0	0	0	0	0	0	0	0	0
SRR14721960	Eukaryota	Ascomycota	Lecanoromycetes	Lecanorales	Ramalinaceae	Phyllopsora	Phyllopsora corallina	0	0	0	0	0	0	0	0	0	0	0	0	0	0	0	0	0	0	0	0	0	0	0	0	0	0	0	0	0	0	0	0	0	0	0	0	0	0	0	0	0	0
SRR14722031	Eukaryota	Ascomycota	Lecanoromycetes	Lecanorales	Ramalinaceae	Ramalina	Ramalina americana	0	0	0	0	0	0	0	0	0	0	1	0	0	0	0	0	0	0	0	0	0	0	0	0	0	0	0	0	0	0	0	0	0	0	0	0	0	0	0	0	0	0
SRR14722003	Eukaryota	Ascomycota	Lecanoromycetes	Lecanorales	Ramalinaceae	Ramalina	Ramalina culbersoniorum	0	0	0	0	0	0	0	0	0	0	1	0	0	0	0	0	0	0	0	0	0	0	0	0	0	0	0	0	0	0	0	0	0	0	0	0	0	0	0	0	0	0
SRR14721962	Eukaryota	Ascomycota	Lecanoromycetes	Lecanorales	Ramalinaceae	Ramalina	Ramalina petrina	0	0	0	0	0	0	0	0	0	0	0	0	0	0	0	0	0	0	0	0	0	0	0	0	0	0	0	0	0	0	0	0	0	0	0	0	0	0	0	0	0	0
SRR14722254	Eukaryota	Ascomycota	Lecanoromycetes	Lecanorales	Ramboldiaceae	Ramboldia	Ramboldia blochiana	0	0	0	0	0	0	0	0	0	0	0	0	0	0	0	0	0	0	0	0	0	0	0	0	0	0	0	0	0	0	0	0	0	0	0	0	0	0	0	0	0	0
SRR14722160	Eukaryota	Ascomycota	Lecanoromycetes	Lecanorales	Squamarinaceae	Herteliana	Herteliana schuyleriana	0	0	1	0	0	1	0	0	0	0	0	0	0	0	0	0	0	0	0	0	0	0	0	0	0	0	0	0	0	0	0	0	0	1	0	0	0	0	0	0	0	0
SRR14722018	Eukaryota	Ascomycota	Lecanoromycetes	Lecanorales	Stereocaulaceae	Lepraria	Lepraria oxybapha	0	0	0	0	0	0	0	0	0	0	0	0	1	0	0	0	0	0	0	0	0	0	0	0	0	0	0	0	0	0	0	0	0	0	0	0	0	0	0	0	0	0
SRR14722034	Eukaryota	Ascomycota	Lecanoromycetes	Lecanorales	Stereocaulaceae	Lepraria	Lepraria caesiella	0	0	0	0	0	0	0	0	0	0	0	0	0	0	0	0	0	0	0	0	0	0	0	0	0	0	0	0	0	0	0	0	0	0	0	0	0	0	0	0	0	0
SRR14721998	Eukaryota	Ascomycota	Lecanoromycetes	Lecanorales	Stereocaulaceae	Lepraria	Lepraria normandinoides	0	0	0	0	0	0	0	0	0	0	0	0	1	0	0	0	0	0	0	0	0	0	0	0	0	0	0	0	0	0	0	0	0	0	0	0	0	0	0	0	0	0
SRR14722324	Eukaryota	Ascomycota	Lecanoromycetes	Lecanorales	Stereocaulaceae	Lepraria	Lepraria disjuncta	0	0	0	0	0	0	0	0	0	0	0	0	0	0	0	0	0	0	0	0	0	0	0	0	0	0	0	0	0	0	0	0	0	0	0	0	0	0	0	0	0	0
SRR14722272	Eukaryota	Ascomycota	Lecanoromycetes	Lecanorales	Stereocaulaceae	Lepraria	Lepraria leprolomopsis	0	0	0	0	0	1	0	0	0	0	0	0	1	0	0	0	0	0	0	0	0	0	0	0	0	0	0	0	0	0	0	0	0	1	0	0	0	0	0	0	0	0
SRR14722245	Eukaryota	Ascomycota	Lecanoromycetes	Lecanorales	Stereocaulaceae	Lepraria	Lepraria friabilis	0	0	0	0	0	0	0	0	0	0	0	0	0	0	0	0	1	0	0	0	0	0	0	0	0	0	0	0	0	0	1	0	0	1	0	0	0	0	0	0	0	0
SRR14722066	Eukaryota	Ascomycota	Lecanoromycetes	Lecanorales	Stereocaulaceae	Pilophorus	Pilophorus fibula	0	0	0	0	0	0	0	0	0	0	0	0	0	0	0	0	0	0	0	0	0	0	0	0	0	0	0	0	0	0	0	0	0	0	1	0	0	0	0	0	0	0
SRR14722041	Eukaryota	Ascomycota	Lecanoromycetes	Lecanorales	Stereocaulaceae	Stereocaulon	Stereocaulon dactylophyllum	0	0	0	0	0	0	0	0	0	0	0	0	0	0	0	0	0	0	0	0	0	0	0	0	0	0	0	0	0	0	0	0	0	1	0	0	0	0	0	0	0	0
SRR14722163	Eukaryota	Ascomycota	Lecanoromycetes	Lecanorales	Tephromelataceae	Tephromela	Tephromela atra	0	0	0	0	0	0	0	0	0	0	0	0	0	0	0	0	0	0	0	0	0	0	0	0	0	0	0	0	0	0	0	0	0	0	0	0	0	0	0	0	0	0
SRR14721968	Eukaryota	Ascomycota	Lecanoromycetes	Lecanorales	Verrucariales_family_incertae_sedis	Botryolepraria	Botryolepraria lesdainii	0	0	0	0	0	0	0	0	0	0	0	0	0	0	0	0	0	0	0	0	0	0	0	0	0	0	0	0	0	0	0	0	0	0	0	0	0	0	0	0	0	0
SRR14722318	Eukaryota	Ascomycota	Lecanoromycetes	Lecideales	Lecideaceae	Kephartia	Kephartia crystalligera	0	0	0	0	0	0	0	0	0	1	0	0	0	0	0	0	0	0	0	0	0	0	0	0	0	0	0	0	0	0	0	0	0	0	0	0	0	0	0	0	0	0
SRR14722229	Eukaryota	Ascomycota	Lecanoromycetes	Lecideales	Lecideaceae	Lecidea	Lecidea roseotincta	0	0	1	0	0	0	0	0	0	0	0	0	0	0	0	0	0	0	0	0	0	0	0	0	0	0	0	0	0	0	0	0	0	0	0	0	0	0	0	0	0	0
SRR14722164	Eukaryota	Ascomycota	Lecanoromycetes	Lecideales	Lecideaceae	Lecidea	Lecidea tessellata	0	0	0	0	0	0	0	0	0	0	0	0	0	0	0	0	0	0	0	0	0	0	0	0	0	0	0	0	0	0	0	0	0	0	0	0	0	0	0	0	0	0
SRR14722157	Eukaryota	Ascomycota	Lecanoromycetes	Lecideales	Lecideaceae	Lecidea	Lecidea sp. Lendemer_46382_NY-2795264	0	0	0	0	0	0	0	0	0	0	0	0	0	0	0	0	0	0	0	0	0	1	0	0	0	0	0	0	0	0	0	0	0	0	0	0	0	0	0	0	0	0
SRR14722185	Eukaryota	Ascomycota	Lecanoromycetes	Lecideales	Lecideaceae	Mycobilimbia	Mycobilimbia sp	0	0	0	0	0	0	0	0	0	1	0	0	0	0	0	0	0	0	0	0	0	0	0	0	0	0	0	0	0	0	0	0	0	0	0	0	0	0	0	0	0	0
SRR14722064	Eukaryota	Ascomycota	Lecanoromycetes	Lecideales	Lecideaceae	Porpidia	Porpidia contraponenda	0	0	0	0	0	0	0	0	0	0	0	0	0	0	0	0	0	0	0	0	0	0	0	0	0	0	0	0	0	0	0	0	0	0	0	0	0	0	0	0	0	0
SRR14722050	Eukaryota	Ascomycota	Lecanoromycetes	Lecideales	Lecideaceae	Porpidia	Porpidia crustulata	0	0	0	0	0	0	0	0	0	0	0	0	0	0	0	0	0	0	0	0	0	0	0	0	0	0	0	0	0	0	0	0	0	0	0	0	0	0	0	0	0	0
SRR14722049	Eukaryota	Ascomycota	Lecanoromycetes	Lecideales	Lecideaceae	Porpidia	Porpidia macrocarpa	0	0	0	0	0	0	0	0	0	1	0	0	0	0	0	0	0	0	0	0	0	0	0	0	0	0	0	0	0	0	0	0	0	0	0	0	0	0	0	0	0	0
SRR14721948	Eukaryota	Ascomycota	Lecanoromycetes	Lecideales	Lecideaceae	Porpidia	Porpidia albocaerulescens	0	0	0	0	0	0	0	0	0	0	0	0	0	0	0	0	0	0	0	0	0	0	0	0	0	0	0	0	0	0	0	0	0	0	0	0	0	0	0	0	0	0
SRR14721941	Eukaryota	Ascomycota	Lecanoromycetes	Lecideales	Lecideaceae	Porpidia	Porpidia subsimplex	0	0	0	0	0	0	1	0	0	0	0	0	0	0	0	0	0	0	0	0	0	0	0	0	0	0	0	0	0	0	0	0	0	0	0	0	0	0	0	0	0	0
SRR14721955	Eukaryota	Ascomycota	Lecanoromycetes	Leprocaulales	Leprocaulaceae	Halecania	Halecania pepegospora	0	0	0	0	0	0	0	0	0	0	0	0	0	0	0	0	0	0	0	0	0	0	0	0	0	0	0	0	0	0	0	0	0	0	0	0	0	0	0	0	0	0
SRR14722274	Eukaryota	Ascomycota	Lecanoromycetes	Leprocaulales	Leprocaulaceae	Leprocaulon	Leprocaulon nicholsiae	0	0	0	0	0	0	0	0	0	1	0	0	0	0	0	0	0	0	0	0	0	0	0	0	0	0	0	0	0	0	0	0	0	0	0	0	0	0	0	0	0	0
SRR14721923	Eukaryota	Ascomycota	Lecanoromycetes	Ostropales	Graphidaceae	Acanthothecis	Acanthothecis fontana	0	0	0	0	0	0	0	0	0	0	0	0	0	0	0	0	0	0	0	0	0	0	0	0	0	0	0	0	0	0	0	0	0	0	0	0	0	0	0	0	0	0
SRR14722289	Eukaryota	Ascomycota	Lecanoromycetes	Ostropales	Graphidaceae	Diploschistes	Diploschistes rampoddensis	0	0	0	0	0	0	0	0	0	0	0	0	0	0	0	0	0	0	0	0	0	0	0	0	0	0	1	0	0	0	0	0	0	0	0	1	0	0	0	0	0	0
SRR14722268	Eukaryota	Ascomycota	Lecanoromycetes	Ostropales	Graphidaceae	Diploschistes	Diploschistes rampoddensis	0	0	0	0	0	0	0	0	0	0	0	0	0	0	0	0	0	0	0	0	1	0	0	0	0	0	1	0	0	0	0	0	0	0	0	1	0	0	0	0	0	0
SRR23143832	Eukaryota	Ascomycota	Lecanoromycetes	Ostropales	Graphidaceae	Diploschistes	Diploschistes diacapsis	0	0	0	0	0	0	0	0	0	0	0	0	0	0	0	0	0	0	0	0	0	0	0	0	0	0	0	0	0	0	0	0	0	0	0	0	0	0	0	0	0	0
SRR14721973	Eukaryota	Ascomycota	Lecanoromycetes	Ostropales	Graphidaceae	Fissurina	Fissurina insidiosa	0	0	0	0	0	0	0	0	0	0	0	0	0	0	0	0	0	0	0	0	0	0	0	0	0	0	0	0	0	0	0	0	0	0	0	0	0	0	0	0	0	0
ERR5055691	Eukaryota	Ascomycota	Lecanoromycetes	Ostropales	Graphidaceae	Gomphillus	Gomphillus americanus	0	0	0	0	0	0	0	0	0	0	0	0	0	0	0	0	0	0	0	0	0	0	0	0	0	0	0	0	0	0	0	0	0	0	0	0	0	0	0	0	0	0
SRR13685154	Eukaryota	Ascomycota	Lecanoromycetes	Ostropales	Graphidaceae	Gomphillus	Gomphillus americanus	0	0	0	0	0	0	0	0	0	0	0	0	0	0	0	0	0	0	0	0	0	0	0	0	0	0	0	0	0	0	0	0	0	0	0	0	0	0	0	0	0	0
SRR14722207	Eukaryota	Ascomycota	Lecanoromycetes	Ostropales	Graphidaceae	Gomphillus	Gomphillus americanus	0	0	0	0	0	0	0	0	0	0	0	0	0	0	0	0	0	0	0	0	0	0	0	0	0	0	0	0	0	0	0	0	0	0	0	0	0	0	0	0	0	0
SRR14722181	Eukaryota	Ascomycota	Lecanoromycetes	Ostropales	Graphidaceae	Gomphillus	Gomphillus calycioides	0	0	0	0	0	0	0	0	0	0	0	0	0	0	0	0	0	0	0	0	0	0	0	0	0	0	0	0	0	0	0	0	0	0	0	0	0	0	0	0	0	0
SRR13685177	Eukaryota	Ascomycota	Lecanoromycetes	Ostropales	Graphidaceae	Graphis	Graphis lineola	0	0	0	0	0	0	0	0	0	0	0	0	0	0	0	0	0	0	0	0	0	0	0	0	0	0	0	0	0	0	0	0	0	0	0	0	0	0	0	0	0	0
SRR14721970	Eukaryota	Ascomycota	Lecanoromycetes	Ostropales	Graphidaceae	Leucodecton	Leucodecton sp	0	0	0	0	0	0	0	0	0	0	0	0	0	0	0	0	0	0	0	0	0	0	0	0	0	0	0	0	0	0	0	0	0	0	0	0	0	0	0	0	0	0
SRR14722323	Eukaryota	Ascomycota	Lecanoromycetes	Ostropales	Graphidaceae	Nadvornikia	Nadvornikia sorediata	0	0	0	0	0	0	0	0	0	0	0	0	0	0	0	0	0	0	0	0	0	0	0	0	0	0	0	0	0	0	0	0	0	0	0	0	0	0	0	0	0	0
SRR14721946	Eukaryota	Ascomycota	Lecanoromycetes	Ostropales	Graphidaceae	Thelotrema	Thelotrema defectum	0	0	0	0	0	0	0	0	0	1	0	0	0	0	0	0	0	0	0	0	0	0	0	0	0	0	0	0	0	0	0	0	0	0	0	0	0	0	0	0	0	0
SRR14721932	Eukaryota	Ascomycota	Lecanoromycetes	Ostropales	Graphidaceae	Thelotrema	Thelotrema subtile	0	0	0	0	0	0	0	0	0	0	0	0	0	0	0	0	0	0	0	0	0	0	0	0	0	0	0	0	0	0	0	0	0	0	0	0	0	0	0	0	0	0
SRR14722265	Eukaryota	Ascomycota	Lecanoromycetes	Ostropales	Graphidaceae	Thelotrema	Thelotrema subtile	0	0	0	0	0	0	0	0	0	0	0	0	0	0	0	0	0	0	0	0	0	0	0	0	0	0	0	0	0	0	0	0	0	0	0	0	0	0	0	0	0	0
SRR18162825	Eukaryota	Ascomycota	Lecanoromycetes	Ostropales	Graphidaceae	Thelotrema	Thelotrema lepadinum	0	1	0	0	0	0	0	0	0	0	0	0	0	0	0	0	0	0	0	0	0	0	0	1	0	0	0	0	0	0	0	0	0	0	0	0	0	0	0	0	0	0
SRR14721983	Eukaryota	Ascomycota	Lecanoromycetes	Ostropales	Gyalectaceae	Gyalecta	Gyalecta farlowii	0	0	0	0	0	0	0	0	0	0	0	0	0	0	0	0	0	0	0	0	0	0	0	0	0	0	0	1	0	0	0	0	0	0	0	0	0	0	0	0	0	0
SRR14722012	Eukaryota	Ascomycota	Lecanoromycetes	Ostropales	Stictidaceae	Stictis	Stictis urceolata	0	0	0	0	0	0	0	0	0	1	0	0	0	0	0	0	0	0	0	0	0	0	0	0	0	0	0	0	0	0	0	0	0	0	0	0	0	0	0	0	0	0
SRR18162826	Eukaryota	Ascomycota	Lecanoromycetes	Ostropales	Stictidaceae	Stictis	Stictis urceolata	0	0	0	0	0	0	0	0	0	1	0	0	0	0	0	0	0	0	0	0	0	0	0	0	0	0	0	0	0	0	0	0	0	0	0	0	0	0	0	0	0	0
SRR14722263	Eukaryota	Ascomycota	Lecanoromycetes	Ostropomycetidae incertae sedis	Ostropomycetidae incertae sedis	Dictyocatenulata	Dictyocatenulata alba	0	0	0	0	0	0	0	0	0	0	0	0	0	0	0	0	0	0	0	0	0	0	0	0	0	0	0	0	0	0	0	0	0	0	0	0	0	0	0	0	0	0
SRR13685156	Eukaryota	Ascomycota	Lecanoromycetes	Peltigerales	Coccocarpiaceae	Coccocarpia	Coccocarpia palmicola	0	0	0	0	0	0	0	0	0	0	0	0	0	0	0	0	0	0	0	0	0	0	0	0	0	0	0	0	0	0	0	1	0	0	0	0	0	0	0	0	0	0
SRR14722230	Eukaryota	Ascomycota	Lecanoromycetes	Peltigerales	Coccocarpiaceae	Coccocarpia	Coccocarpia palmicola	0	0	0	0	0	0	0	0	0	0	0	0	0	0	0	0	0	0	0	0	0	0	0	0	0	0	0	0	0	0	0	1	0	0	0	0	0	0	0	0	0	0
SRR14721954	Eukaryota	Ascomycota	Lecanoromycetes	Peltigerales	Collemataceae	Collema	Collema furfuraceum	0	0	0	0	0	0	0	0	0	0	0	0	0	0	0	0	0	0	0	0	0	0	0	0	0	0	0	0	0	0	0	0	0	0	0	0	0	0	0	0	0	0
SRR1531545	Eukaryota	Ascomycota	Lecanoromycetes	Peltigerales	Collemataceae	Leptogium	Leptogium austroamericanum	0	0	0	0	0	0	0	0	0	0	0	0	0	0	0	0	0	0	0	0	0	0	0	0	0	0	0	0	0	0	0	0	0	0	0	0	0	0	0	0	0	0
SRR13685151	Eukaryota	Ascomycota	Lecanoromycetes	Peltigerales	Collemataceae	Leptogium	Leptogium hirsutum	0	0	0	0	0	0	0	0	0	0	0	0	0	0	0	0	0	0	0	0	0	0	0	0	0	0	0	0	0	0	0	0	0	0	0	0	0	0	0	0	0	0
SRR14722197	Eukaryota	Ascomycota	Lecanoromycetes	Peltigerales	Collemataceae	Leptogium	Leptogium corticola	0	0	0	0	0	0	0	0	0	0	0	0	0	0	0	0	0	0	0	0	0	0	0	0	0	0	0	0	0	0	0	0	0	0	0	0	0	0	0	0	0	0
SRR14722235	Eukaryota	Ascomycota	Lecanoromycetes	Peltigerales	Collemataceae	Leptogium	Leptogium cyanescens	0	0	0	0	0	0	0	0	0	0	0	0	0	0	0	0	0	0	0	0	0	0	0	0	0	0	0	0	0	0	0	0	0	0	0	0	0	0	0	0	0	0
SRR14722161	Eukaryota	Ascomycota	Lecanoromycetes	Peltigerales	Collemataceae	Leptogium	Leptogium austroamericanum	0	0	0	0	0	0	0	0	0	0	0	0	0	0	0	0	0	0	0	0	0	0	0	0	0	0	0	0	0	0	0	0	0	0	0	0	0	0	0	0	0	0
SRR14722145	Eukaryota	Ascomycota	Lecanoromycetes	Peltigerales	Collemataceae	Leptogium	Leptogium chloromelum	0	0	0	0	0	0	0	0	0	0	0	0	0	0	0	0	0	0	0	0	0	0	0	0	0	0	0	0	0	0	0	0	0	0	0	0	0	0	0	0	0	0
SRR14722137	Eukaryota	Ascomycota	Lecanoromycetes	Peltigerales	Collemataceae	Leptogium	Leptogium hirsutum	0	0	0	0	0	0	0	0	0	0	0	0	0	0	0	0	0	0	0	0	0	0	0	0	0	0	0	0	0	0	0	0	0	0	0	0	0	0	0	0	0	0
SRR14722015	Eukaryota	Ascomycota	Lecanoromycetes	Peltigerales	Collemataceae	Leptogium	Leptogium corticola	0	0	0	0	0	0	0	0	0	0	0	0	0	0	0	0	0	0	0	0	0	0	0	0	0	0	0	0	0	0	0	0	0	0	0	0	0	0	0	0	0	0
SRR14721930	Eukaryota	Ascomycota	Lecanoromycetes	Peltigerales	Collemataceae	Leptogium	Leptogium corticola	0	0	0	0	0	0	0	0	0	0	0	0	0	0	0	0	0	0	0	0	0	0	0	0	0	0	0	0	0	0	0	0	0	0	0	0	0	0	0	0	0	0
SRR14722315	Eukaryota	Ascomycota	Lecanoromycetes	Peltigerales	Collemataceae	Scytinium	Scytinium lichenoides	0	0	0	0	0	0	0	0	0	0	0	0	0	0	0	0	0	0	0	0	0	0	0	0	0	0	0	0	0	0	0	0	0	0	0	0	0	0	0	0	0	0
SRR14722285	Eukaryota	Ascomycota	Lecanoromycetes	Peltigerales	Collemataceae	Scytinium	Scytinium dactylinum	0	0	0	0	0	0	0	0	0	0	0	0	0	0	0	0	0	0	0	0	0	0	0	0	0	0	0	0	0	0	0	0	0	0	0	0	0	0	0	0	0	0
SRR14722236	Eukaryota	Ascomycota	Lecanoromycetes	Peltigerales	Lobariaceae	Crocodia	Crocodia aurata	0	0	0	0	0	0	0	0	0	0	0	0	0	0	0	0	0	0	0	0	0	0	0	0	0	0	0	0	0	0	0	0	0	0	0	0	0	0	0	0	0	0
SRR14722019	Eukaryota	Ascomycota	Lecanoromycetes	Peltigerales	Lobariaceae	Dendriscocaulon	Dendriscocaulon intricatulum	0	0	0	0	0	0	0	0	0	0	0	0	0	0	0	0	0	0	0	0	0	0	0	0	0	0	0	0	0	0	0	0	0	0	0	0	0	0	0	0	0	0
SRR14722258	Eukaryota	Ascomycota	Lecanoromycetes	Peltigerales	Lobariaceae	Emmanuelia	Emmanuelia ravenelii	0	0	0	0	0	0	0	0	0	0	0	0	0	0	0	0	0	0	0	0	0	0	0	0	0	0	0	0	0	0	0	0	0	0	0	0	0	0	0	0	0	0
SRR5621726	Eukaryota	Ascomycota	Lecanoromycetes	Peltigerales	Lobariaceae	Lobaria	Lobaria pulmonaria	0	0	0	0	0	0	0	0	0	0	0	0	0	0	0	0	0	0	0	0	0	0	0	0	0	0	0	0	0	0	0	0	0	0	0	0	0	0	0	0	0	0
SRR5947236	Eukaryota	Ascomycota	Lecanoromycetes	Peltigerales	Lobariaceae	Lobaria	Lobaria pulmonaria	0	0	0	0	0	0	0	2	0	0	0	0	0	0	0	0	0	0	0	0	0	0	0	0	0	0	0	0	1	0	0	0	0	0	0	0	0	0	0	0	0	0
SRR5947238	Eukaryota	Ascomycota	Lecanoromycetes	Peltigerales	Lobariaceae	Lobaria	Lobaria pulmonaria	0	1	0	0	0	0	0	1	0	0	0	0	0	0	0	0	0	0	0	0	0	0	0	0	0	0	0	0	0	0	0	0	0	0	0	0	0	1	0	0	0	0
SRR5947237	Eukaryota	Ascomycota	Lecanoromycetes	Peltigerales	Lobariaceae	Lobaria	Lobaria pulmonaria	0	1	0	0	0	0	0	3	0	0	0	0	0	0	0	0	0	0	0	0	0	0	0	0	0	0	0	0	0	0	0	0	0	0	0	0	0	0	0	0	0	0
SRR5947240	Eukaryota	Ascomycota	Lecanoromycetes	Peltigerales	Lobariaceae	Lobaria	Lobaria pulmonaria	0	1	0	0	0	0	0	2	0	0	0	0	0	0	0	0	0	0	0	0	0	0	0	0	0	0	0	0	1	0	0	1	0	0	0	0	0	0	0	0	0	0
SRR14722237	Eukaryota	Ascomycota	Lecanoromycetes	Peltigerales	Lobariaceae	Lobaria	Lobaria pulmonaria	0	0	0	0	0	0	0	0	0	0	0	0	0	0	0	0	0	0	0	0	0	0	0	0	0	0	0	0	0	0	0	0	0	0	0	0	0	0	0	0	0	0
SRR18162809	Eukaryota	Ascomycota	Lecanoromycetes	Peltigerales	Lobariaceae	Lobaria	Lobaria immixta	0	0	0	0	0	0	0	0	0	0	0	0	0	0	0	0	0	0	0	0	0	0	0	0	0	0	0	0	0	0	0	0	0	0	0	0	0	0	0	0	0	0
SRR14721963	Eukaryota	Ascomycota	Lecanoromycetes	Peltigerales	Lobariaceae	Pseudocyphellaria	Pseudocyphellaria holartica	0	0	0	0	0	0	0	0	0	0	0	0	0	0	0	0	0	0	0	0	0	0	0	0	0	0	0	0	0	0	0	0	0	0	0	0	0	0	0	0	0	0
SRR18162834	Eukaryota	Ascomycota	Lecanoromycetes	Peltigerales	Lobariaceae	Pseudocyphellaria	Pseudocyphellaria aurata	0	0	0	0	0	0	0	0	0	0	0	0	0	0	0	0	0	0	0	0	0	0	0	0	0	0	0	0	0	0	0	0	0	0	0	0	0	0	0	0	0	0
SRR14722208	Eukaryota	Ascomycota	Lecanoromycetes	Peltigerales	Lobariaceae	Ricasolia	Ricasolia quercizans	1	0	0	0	0	0	0	0	0	0	0	0	0	0	0	0	0	0	0	0	0	0	0	0	0	0	0	0	0	0	0	0	0	0	0	0	0	0	0	0	0	0
SRR14722112	Eukaryota	Ascomycota	Lecanoromycetes	Peltigerales	Lobariaceae	Sticta	Sticta sp	0	0	0	0	0	0	0	0	0	0	0	0	0	0	0	0	0	0	0	0	0	0	0	0	0	0	0	0	0	0	0	0	0	0	0	0	0	0	0	0	0	0
SRR14722008	Eukaryota	Ascomycota	Lecanoromycetes	Peltigerales	Lobariaceae	Sticta	Sticta fragilinata	0	0	0	0	0	0	0	0	0	0	0	0	0	0	0	0	0	0	0	0	0	0	0	0	0	0	0	0	0	0	0	0	0	0	0	0	0	0	0	0	0	0
SRR14721972	Eukaryota	Ascomycota	Lecanoromycetes	Peltigerales	Lobariaceae	Sticta	Sticta carolinensis	0	0	0	0	0	0	0	0	0	0	0	0	0	0	0	0	0	0	0	0	0	0	0	0	0	0	0	0	0	0	0	0	0	0	0	0	0	0	0	0	0	0
SRR14722267	Eukaryota	Ascomycota	Lecanoromycetes	Peltigerales	Lobariaceae	Sticta	Sticta deyana	0	0	0	0	0	0	0	0	0	0	0	0	0	0	0	0	0	0	0	0	0	0	0	0	0	0	0	0	0	0	0	0	0	0	0	0	0	0	0	0	0	0
SAMN25961864	Eukaryota	Ascomycota	Lecanoromycetes	Peltigerales	Lobariaceae	Sticta	Sticta canariensis	0	0	0	0	0	0	0	0	0	0	0	0	0	0	0	0	0	0	0	0	0	0	0	0	0	0	0	0	0	0	0	0	0	0	0	0	0	0	0	0	0	0
SRR14722175	Eukaryota	Ascomycota	Lecanoromycetes	Peltigerales	Nephromataceae	Nephroma	Nephroma helveticum	0	0	0	0	0	0	0	0	0	0	0	0	0	0	0	0	0	0	0	0	0	0	0	0	0	0	0	0	0	0	0	0	0	0	0	0	0	0	0	0	0	0
SRR14722113	Eukaryota	Ascomycota	Lecanoromycetes	Peltigerales	Nephromataceae	Nephroma	Nephroma helveticum	0	0	0	0	0	0	0	0	0	0	0	0	0	0	0	0	0	0	0	0	0	0	0	0	0	0	0	0	0	0	0	0	0	0	0	0	0	0	0	0	0	0
SRR14722062	Eukaryota	Ascomycota	Lecanoromycetes	Peltigerales	Pannariaceae	Fuscopannaria	Fuscopannaria leucosticta	0	0	0	0	0	0	0	0	0	0	0	0	0	0	0	0	0	0	0	0	0	0	0	0	0	0	0	0	0	0	0	0	0	0	0	0	0	0	0	0	0	0
SRR14722247	Eukaryota	Ascomycota	Lecanoromycetes	Peltigerales	Pannariaceae	Fuscopannaria	Fuscopannaria leucosticta	0	0	0	0	0	0	0	0	0	0	0	0	0	0	0	0	0	0	0	0	0	0	0	0	0	0	0	0	0	0	0	0	0	0	0	0	0	0	0	0	0	0
SRR14721953	Eukaryota	Ascomycota	Lecanoromycetes	Peltigerales	Pannariaceae	Pannaria	Pannaria tavaresii	0	0	0	0	0	0	0	0	0	0	0	0	0	0	0	0	0	0	0	0	0	0	0	0	0	0	0	0	0	0	0	0	0	0	0	0	0	0	0	0	0	0
ERR4179391	Eukaryota	Ascomycota	Lecanoromycetes	Peltigerales	Peltigeraceae	Peltigera	Peltigera polydactylon	0	0	0	0	0	0	0	0	0	0	0	0	0	0	0	0	0	0	0	0	0	0	0	0	0	0	0	0	0	0	0	0	0	0	0	0	0	0	0	0	0	0
SRR3400372	Eukaryota	Ascomycota	Lecanoromycetes	Peltigerales	Peltigeraceae	Peltigera	Peltigera sp.	0	0	0	0	0	0	0	0	0	0	0	0	0	0	0	0	0	0	0	0	0	0	0	0	0	0	0	0	0	0	0	0	0	0	0	0	0	0	0	0	0	0
SRR11470009	Eukaryota	Ascomycota	Lecanoromycetes	Peltigerales	Peltigeraceae	Peltigera	Peltigera hymenina	0	0	0	0	0	0	0	0	0	0	0	0	0	0	0	0	0	0	0	0	0	0	0	0	0	0	0	0	0	0	0	0	0	0	0	0	0	0	0	0	0	0
SRR11456923	Eukaryota	Ascomycota	Lecanoromycetes	Peltigerales	Peltigeraceae	Peltigera	Peltigera hydrothyria	0	0	0	0	0	0	0	0	0	0	0	0	0	0	0	0	0	0	0	0	0	0	0	0	0	0	0	0	0	0	0	0	0	0	0	0	0	0	0	0	0	0
SRR11456922	Eukaryota	Ascomycota	Lecanoromycetes	Peltigerales	Peltigeraceae	Peltigera	Peltigera hydrothyria	0	0	0	0	0	0	0	0	0	0	0	0	0	0	0	0	0	0	0	0	0	0	0	0	0	0	0	0	0	0	0	0	0	0	0	0	0	0	0	0	0	0
SRR11456918	Eukaryota	Ascomycota	Lecanoromycetes	Peltigerales	Peltigeraceae	Peltigera	Peltigera dolichorhiza	0	0	0	0	0	0	0	0	0	0	0	0	0	0	0	0	0	0	0	0	0	0	0	0	0	0	0	0	0	0	0	0	0	0	0	0	0	0	0	0	0	0
SRR11456917	Eukaryota	Ascomycota	Lecanoromycetes	Peltigerales	Peltigeraceae	Peltigera	Peltigera phyllidiosa	0	0	0	0	0	0	0	0	0	0	0	0	0	0	0	0	0	0	0	0	0	0	0	0	0	0	0	0	0	0	0	0	0	0	0	0	0	0	0	0	0	0
SRR11456915	Eukaryota	Ascomycota	Lecanoromycetes	Peltigerales	Peltigeraceae	Peltigera	Peltigera aphthosa	0	0	0	0	0	0	0	0	0	0	0	0	0	0	0	0	0	0	0	0	0	0	0	0	0	0	0	0	0	0	0	0	0	0	0	0	0	0	0	0	0	0
SRR11456914	Eukaryota	Ascomycota	Lecanoromycetes	Peltigerales	Peltigeraceae	Peltigera	Peltigera extenuata	0	0	0	0	0	0	0	0	0	0	0	0	0	0	0	0	0	0	0	0	0	0	0	0	0	0	0	0	0	0	0	0	0	0	0	0	0	0	0	0	0	0
SRR11456913	Eukaryota	Ascomycota	Lecanoromycetes	Peltigerales	Peltigeraceae	Peltigera	Peltigera malacea	0	0	0	0	0	0	0	0	0	0	0	0	0	0	0	0	0	0	0	0	0	0	0	0	0	0	0	0	1	0	0	0	0	0	0	0	0	0	0	0	0	0
SRR11456921	Eukaryota	Ascomycota	Lecanoromycetes	Peltigerales	Peltigeraceae	Peltigera	Peltigera evansiana	0	0	0	0	0	0	0	0	0	0	0	0	0	0	0	0	0	0	0	0	0	0	0	0	0	0	0	0	0	0	0	0	0	0	0	0	0	0	0	0	0	0
SRR12518904	Eukaryota	Ascomycota	Lecanoromycetes	Peltigerales	Peltigeraceae	Peltigera	Peltigera canina	0	0	0	0	0	0	0	0	0	0	0	0	0	0	0	0	0	0	0	0	0	0	0	0	0	0	0	0	0	0	0	0	0	0	0	0	0	0	0	0	0	0
SRR12326202	Eukaryota	Ascomycota	Lecanoromycetes	Peltigerales	Peltigeraceae	Peltigera	Peltigera ponojensis	0	0	0	0	0	0	0	0	0	0	0	0	0	0	0	0	0	0	0	0	0	0	0	0	0	0	0	0	0	0	0	0	0	0	0	0	0	0	0	0	0	0
SRR14561385	Eukaryota	Ascomycota	Lecanoromycetes	Peltigerales	Peltigeraceae	Peltigera	Peltigera rufescens	0	0	0	0	0	0	0	0	0	0	0	0	0	0	0	0	0	0	0	0	0	0	0	0	0	0	0	0	0	0	0	0	0	0	0	0	0	0	0	0	0	0
SRR14722317	Eukaryota	Ascomycota	Lecanoromycetes	Peltigerales	Peltigeraceae	Peltigera	Peltigera praetextata	0	0	0	0	0	0	0	0	0	0	0	0	0	0	0	0	0	0	0	0	0	0	0	0	0	0	0	0	0	0	0	0	0	0	0	0	0	0	0	0	0	0
SRR14722149	Eukaryota	Ascomycota	Lecanoromycetes	Peltigerales	Peltigeraceae	Peltigera	Peltigera sp. Lendemer_46965_NY-2794668	0	0	0	0	0	0	0	0	0	0	0	0	0	0	0	0	0	0	0	0	0	0	0	0	0	0	0	0	0	0	0	0	0	0	0	0	0	0	0	0	0	0
SRR14722320	Eukaryota	Ascomycota	Lecanoromycetes	Peltigerales	Peltigeraceae	Peltigera	Peltigera praetextata	0	0	0	0	0	0	0	0	0	0	0	0	0	0	0	0	0	0	0	0	0	0	0	0	0	0	0	0	0	0	0	0	0	0	0	0	0	0	0	0	0	0
SRR14722282	Eukaryota	Ascomycota	Lecanoromycetes	Peltigerales	Peltigeraceae	Peltigera	Peltigera neckeri	0	0	0	0	0	0	0	0	0	0	0	0	0	0	0	0	0	0	0	0	0	0	0	0	0	0	0	0	0	0	0	0	0	0	0	0	0	0	0	0	0	0
SRR14766324	Eukaryota	Ascomycota	Lecanoromycetes	Peltigerales	Peltigeraceae	Peltigera	Peltigera venosa	0	0	0	0	0	0	0	0	0	0	0	0	0	0	0	0	0	0	0	0	0	0	0	0	0	0	0	0	0	0	0	0	0	0	0	0	0	0	0	0	0	0
SRR14766325	Eukaryota	Ascomycota	Lecanoromycetes	Peltigerales	Peltigeraceae	Peltigera	Peltigera leucophlebia	0	0	0	0	0	0	0	1	0	0	0	0	0	0	0	0	0	0	0	0	0	0	0	0	0	0	0	0	2	0	0	1	0	0	0	0	0	0	0	0	0	0
SRR15568737	Eukaryota	Ascomycota	Lecanoromycetes	Peltigerales	Peltigeraceae	Peltigera	Peltigera canina	0	0	0	0	0	0	0	0	0	0	0	0	0	0	0	0	0	0	0	0	0	0	0	0	0	0	0	0	0	0	0	0	0	0	0	0	0	0	0	0	0	0
SAMN25961859	Eukaryota	Ascomycota	Lecanoromycetes	Peltigerales	Peltigeraceae	Peltigera	Peltigera leucophlebia	0	0	0	0	0	0	0	0	0	0	0	0	0	0	0	0	0	0	0	0	0	0	0	0	0	0	0	0	0	0	0	0	0	0	0	0	0	0	0	0	0	0
SRR14722307	Eukaryota	Ascomycota	Lecanoromycetes	Peltigerales	Placynthiaceae	Placynthium	Placynthium petersii	0	0	0	0	0	0	0	0	0	0	0	0	0	0	0	0	0	0	0	0	0	0	0	0	0	0	0	0	0	0	0	0	0	0	0	0	0	0	0	0	0	0
SRR1531517	Eukaryota	Ascomycota	Lecanoromycetes	Pertusariales	Icmadophilaceae	Dibaeis	Dibaeis baeomyces	0	0	0	0	0	0	0	0	0	0	0	0	0	0	0	0	0	0	0	0	0	0	0	0	0	0	0	0	0	0	0	0	0	0	0	0	0	0	0	0	0	0
SRR14722288	Eukaryota	Ascomycota	Lecanoromycetes	Pertusariales	Icmadophilaceae	Dibaeis	Dibaeis sorediata	0	0	0	0	0	0	0	0	0	0	0	0	0	0	0	0	0	0	0	0	0	0	0	0	0	0	0	0	0	0	0	0	0	0	0	0	0	0	0	0	0	0
SRR13685159	Eukaryota	Ascomycota	Lecanoromycetes	Pertusariales	Icmadophilaceae	Icmadophila	Icmadophila ericetorum	0	0	0	0	0	0	0	0	0	0	0	0	0	0	0	0	0	0	0	0	0	0	0	0	0	0	0	0	0	0	0	0	0	0	0	0	0	0	0	0	0	0
SRR14722228	Eukaryota	Ascomycota	Lecanoromycetes	Pertusariales	Icmadophilaceae	Icmadophila	Icmadophila ericetorum	0	0	0	0	0	0	0	0	0	0	0	0	0	0	0	0	0	0	0	0	0	0	0	0	0	0	0	0	0	0	0	0	0	0	0	0	0	0	0	0	0	0
SRR18162816	Eukaryota	Ascomycota	Lecanoromycetes	Pertusariales	Icmadophilaceae	Icmadophila	Icmadophila ericetorum	0	1	0	0	0	0	0	0	0	0	0	0	0	0	0	0	0	0	0	0	0	0	0	0	0	0	0	0	0	0	0	0	0	0	0	0	0	0	0	0	0	0
SRR14721980	Eukaryota	Ascomycota	Lecanoromycetes	Pertusariales	Megasporaceae	Aspicilia	Aspicilia laevata	0	0	0	0	0	0	0	0	0	0	0	0	0	0	0	0	0	0	0	0	0	0	0	0	0	0	0	0	0	0	0	0	0	0	0	0	0	0	0	0	0	0
SRR14722159	Eukaryota	Ascomycota	Lecanoromycetes	Pertusariales	Ochrolechiaceae	Ochrolechia	Ochrolechia arborea	0	0	1	0	0	1	0	0	0	0	0	0	0	0	0	0	0	0	0	0	0	0	0	0	0	0	0	0	0	0	0	0	0	0	0	0	0	0	0	0	0	0
SRR14721999	Eukaryota	Ascomycota	Lecanoromycetes	Pertusariales	Ochrolechiaceae	Ochrolechia	Ochrolechia trochophora	0	0	0	0	0	0	0	0	0	0	0	0	0	0	0	0	0	0	0	0	0	0	0	0	0	0	0	0	0	0	0	0	0	0	0	0	0	0	0	0	0	0
SRR18162838	Eukaryota	Ascomycota	Lecanoromycetes	Pertusariales	Pertusariaceae	Agyrium	Agyrium rufum	0	0	0	0	0	0	0	0	0	0	0	0	0	0	0	0	0	0	0	0	0	0	0	0	0	0	0	0	0	0	0	0	0	0	0	0	0	0	0	0	0	0
SRR14722186	Eukaryota	Ascomycota	Lecanoromycetes	Pertusariales	Pertusariaceae	Lepra	Lepra pustulata	0	0	0	0	0	0	0	0	0	0	0	0	0	0	0	0	0	1	0	0	0	0	0	0	0	0	0	0	0	0	0	0	0	0	0	0	0	0	0	0	0	0
SRR14722227	Eukaryota	Ascomycota	Lecanoromycetes	Pertusariales	Pertusariaceae	Lepra	Lepra trachythallina	0	0	0	0	0	0	0	0	0	0	0	0	0	0	0	0	0	1	0	0	0	0	0	0	0	0	0	0	0	0	0	0	0	0	0	0	0	0	0	0	0	0
SRR14722190	Eukaryota	Ascomycota	Lecanoromycetes	Pertusariales	Pertusariaceae	Lepra	Lepra amara	0	0	0	0	0	0	0	0	0	0	0	0	0	0	0	0	0	0	0	0	0	0	0	0	0	0	0	0	0	0	0	0	0	0	0	0	0	0	0	0	0	0
SRR14722109	Eukaryota	Ascomycota	Lecanoromycetes	Pertusariales	Pertusariaceae	Lepra	Lepra andersoniae	0	0	0	0	0	0	0	0	0	0	0	0	0	0	0	0	0	0	0	0	0	0	0	0	0	0	0	0	0	0	0	0	0	0	0	0	0	0	0	0	0	0
SRR14721995	Eukaryota	Ascomycota	Lecanoromycetes	Pertusariales	Pertusariaceae	Lepra	Lepra amara	0	0	0	0	0	0	0	0	0	0	0	0	0	0	0	0	0	0	0	0	0	0	0	0	0	0	0	0	0	0	0	0	0	0	0	0	0	0	0	0	0	0
SRR13685180	Eukaryota	Ascomycota	Lecanoromycetes	Pertusariales	Pertusariaceae	Pertusaria	Pertusaria obruta	0	0	0	0	0	0	0	0	0	0	0	0	0	0	0	0	0	0	0	0	0	0	0	0	0	0	0	0	0	0	0	0	0	0	0	0	0	0	0	0	0	0
SRR13685150	Eukaryota	Ascomycota	Lecanoromycetes	Pertusariales	Pertusariaceae	Pertusaria	Pertusaria ostiolata	0	0	0	0	0	0	0	0	0	0	0	0	0	0	0	0	0	0	0	0	0	0	0	0	0	0	0	0	0	0	0	0	0	0	0	0	0	0	0	0	0	0
SRR14722212	Eukaryota	Ascomycota	Lecanoromycetes	Pertusariales	Pertusariaceae	Pertusaria	Pertusaria paratuberculifera	0	0	0	0	0	0	0	0	0	0	0	0	0	0	0	0	0	0	0	0	0	0	0	0	0	0	0	0	0	0	0	0	0	0	0	0	0	0	0	0	0	0
SRR14722211	Eukaryota	Ascomycota	Lecanoromycetes	Pertusariales	Pertusariaceae	Pertusaria	Pertusaria subpertusa	0	0	0	0	0	0	0	0	0	0	0	0	0	0	0	0	0	1	0	0	0	0	0	0	0	0	0	0	0	0	0	0	0	0	0	0	0	0	0	0	0	0
SRR14722191	Eukaryota	Ascomycota	Lecanoromycetes	Pertusariales	Pertusariaceae	Pertusaria	Pertusaria macounii	0	0	0	0	0	0	0	0	0	0	0	0	0	0	0	0	0	0	0	0	0	0	0	0	0	0	0	0	0	0	0	0	0	0	0	0	0	0	0	0	0	0
SRR14722136	Eukaryota	Ascomycota	Lecanoromycetes	Pertusariales	Pertusariaceae	Pertusaria	Pertusaria ostiolata	0	0	0	0	0	0	0	0	0	0	0	0	0	0	0	0	0	1	0	0	0	0	0	0	0	0	0	0	0	0	0	0	0	0	0	0	0	0	0	0	0	0
SRR14722067	Eukaryota	Ascomycota	Lecanoromycetes	Pertusariales	Pertusariaceae	Pertusaria	Pertusaria epixantha	0	0	0	0	0	0	0	0	0	0	0	0	0	0	0	0	0	1	0	0	0	0	0	0	0	0	0	0	0	0	0	0	0	0	0	0	0	0	0	0	0	0
SRR14722056	Eukaryota	Ascomycota	Lecanoromycetes	Pertusariales	Pertusariaceae	Pertusaria	Pertusaria plittiana	0	0	0	0	0	0	0	0	0	0	0	0	0	0	0	0	0	1	0	0	0	0	0	0	0	0	0	0	0	0	0	0	0	0	0	0	0	0	0	0	0	0
SRR14722010	Eukaryota	Ascomycota	Lecanoromycetes	Pertusariales	Pertusariaceae	Pertusaria	Pertusaria propinqua	0	0	0	0	0	0	0	0	0	1	0	0	0	0	0	0	0	0	0	0	0	0	0	0	0	0	0	0	0	0	0	0	0	0	0	0	0	0	0	0	0	0
SRR14721984	Eukaryota	Ascomycota	Lecanoromycetes	Pertusariales	Pertusariaceae	Pertusaria	Pertusaria plittiana	0	0	0	0	0	0	0	0	0	0	0	0	0	0	0	0	0	0	0	0	0	0	0	0	0	0	0	0	0	0	0	0	0	0	0	0	0	0	0	0	0	0
SRR14722330	Eukaryota	Ascomycota	Lecanoromycetes	Pertusariales	Pertusariaceae	Pertusaria	Pertusaria obruta	0	0	0	0	0	0	0	0	0	0	0	0	0	0	0	0	0	1	0	0	0	0	0	0	0	0	0	0	0	0	0	0	0	0	0	0	0	0	0	0	0	0
SRR14722255	Eukaryota	Ascomycota	Lecanoromycetes	Pertusariales	Pertusariaceae	Pertusaria	Pertusaria epixantha	0	0	0	0	0	0	0	0	0	0	0	0	0	0	0	0	0	1	0	0	0	0	0	0	0	0	0	0	0	0	0	0	0	0	0	0	0	0	0	0	0	0
SRR14722085	Eukaryota	Ascomycota	Lecanoromycetes	Pertusariales	Pertusariaceae	Pseudosagedia	Pseudosagedia rhaphidosperma	0	0	0	0	0	0	0	0	0	0	0	0	0	0	0	0	0	0	0	0	0	0	0	0	0	0	0	0	0	0	0	0	0	0	0	0	0	0	0	0	0	0
SRR14722213	Eukaryota	Ascomycota	Lecanoromycetes	Pertusariales	Pertusariaceae	Pseudosagedia	Pseudosagedia isidiata	0	0	0	0	0	0	0	0	0	0	0	0	0	0	0	0	0	0	0	0	0	0	0	0	0	0	0	0	0	0	0	0	0	0	0	0	0	0	0	0	0	0
SRR14721977	Eukaryota	Ascomycota	Lecanoromycetes	Pertusariales	Pertusariaceae	Pseudosagedia	Pseudosagedia cestrensis	0	0	0	0	0	0	0	0	0	0	0	0	0	0	0	0	0	0	0	0	0	0	0	0	0	0	0	0	0	0	0	0	0	0	0	0	0	0	0	0	0	0
SRR14722242	Eukaryota	Ascomycota	Lecanoromycetes	Pertusariales	Pertusariaceae	Pseudosagedia	Pseudosagedia sp	0	0	0	0	0	0	0	0	0	0	0	0	0	0	0	0	0	0	0	0	0	0	0	0	0	0	0	0	0	0	0	0	0	0	0	0	0	0	0	0	0	0
SRR18162822	Eukaryota	Ascomycota	Lecanoromycetes	Pertusariales	Pertusariaceae	Varicellaria	Varicellaria rhodocarpa	0	0	0	0	0	0	0	0	0	0	0	0	0	0	0	0	0	1	0	0	0	0	0	0	0	0	0	0	0	0	0	0	0	0	0	0	0	0	0	0	0	0
SRR18162811	Eukaryota	Ascomycota	Lecanoromycetes	Pezizomycotina incertae sedis	Pezizomycotina incertae sedis	Bachmanniomyces	Bachmanniomyces sp. S44760	0	3	0	0	0	0	0	0	0	1	0	0	0	0	0	0	0	0	0	0	0	0	0	1	0	0	0	0	0	0	0	0	0	0	0	0	0	0	0	0	0	0
SRR14722165	Eukaryota	Ascomycota	Lecanoromycetes	Rhizocarpales	Rhizocarpaceae	Rhizocarpon	Rhizocarpon subgeminatum	0	0	0	0	0	0	0	0	0	1	0	0	0	0	0	0	0	0	0	0	0	0	0	0	0	0	0	0	0	0	0	0	0	0	0	0	0	0	0	0	0	0
SRR14722046	Eukaryota	Ascomycota	Lecanoromycetes	Rhizocarpales	Rhizocarpaceae	Rhizocarpon	Rhizocarpon geographicum	0	0	0	0	0	0	0	0	0	0	0	0	0	0	0	0	0	0	0	0	0	0	0	0	0	0	0	0	0	0	0	0	0	0	0	0	0	0	0	0	0	0
SRR18162824	Eukaryota	Ascomycota	Lecanoromycetes	Rhizocarpales	Sporastatiaceae	Toensbergia	Toensbergia leucococca	0	1	0	0	0	0	0	1	0	0	0	0	0	0	0	0	0	0	0	0	0	0	0	0	0	0	0	0	0	0	0	0	0	0	0	0	0	0	0	0	0	0
SRR14722224	Eukaryota	Ascomycota	Lecanoromycetes	Sarrameanales	Sarrameanaceae	Loxospora	Loxospora ochrophaea	0	0	0	0	0	0	0	0	0	0	0	0	0	0	0	0	0	0	0	0	0	0	0	0	0	0	0	0	0	0	0	0	0	0	0	0	0	0	0	0	0	0
SRR14722203	Eukaryota	Ascomycota	Lecanoromycetes	Sarrameanales	Sarrameanaceae	Loxospora	Loxospora elatina	0	0	0	0	0	0	0	0	0	0	0	0	0	0	0	0	0	0	0	0	0	0	0	0	0	0	0	0	0	0	0	0	0	0	0	0	0	0	0	0	0	0
SRR18162808	Eukaryota	Ascomycota	Lecanoromycetes	Sarrameanales	Sarrameanaceae	Loxospora	Loxospora ochrophaea	0	0	0	0	0	0	0	0	0	0	0	0	0	0	0	0	0	0	0	0	0	0	0	0	0	0	0	0	0	0	0	0	0	0	0	0	0	0	0	0	0	0
SRR18162831	Eukaryota	Ascomycota	Lecanoromycetes	Sarrameanales	Schaereriaceae	Schaereria	Schaereria dolodes	0	0	0	0	0	0	0	0	0	0	0	0	0	0	0	0	0	0	0	0	0	0	0	0	0	0	0	0	0	0	0	0	0	0	0	0	0	0	0	0	0	0
SRR14722072	Eukaryota	Ascomycota	Lecanoromycetes	Teloschistales	Brigantiaeaceae	Brigantiaea	Brigantiaea leucoxantha	0	0	0	0	0	0	0	0	0	0	0	0	0	0	0	0	0	0	0	0	0	0	0	0	0	0	0	0	0	0	0	0	0	0	0	0	0	0	0	0	0	0
SRR23143849	Eukaryota	Ascomycota	Lecanoromycetes	Teloschistales	Letrouitiaceae	Letrouitia	Letrouitia transgressa	0	0	0	0	0	0	0	0	0	0	0	0	0	0	0	0	0	0	0	0	0	0	0	0	0	0	0	0	0	0	0	0	0	0	0	0	0	0	0	0	0	0
SRR23143848	Eukaryota	Ascomycota	Lecanoromycetes	Teloschistales	Letrouitiaceae	Letrouitia	Letrouitia leprolyta	0	0	0	0	0	0	0	1	0	0	0	0	0	0	1	0	0	0	0	0	0	0	0	0	0	0	0	0	0	0	0	1	0	0	0	0	0	0	0	0	0	0
SRR23143841	Eukaryota	Ascomycota	Lecanoromycetes	Teloschistales	Letrouitiaceae	Letrouitia	Letrouitia transgressa	0	0	0	0	0	0	0	1	0	0	0	0	0	0	0	0	0	0	0	0	0	0	0	0	0	0	0	0	0	0	0	1	0	0	0	0	0	0	0	0	0	0
SRR14722221	Eukaryota	Ascomycota	Lecanoromycetes	Teloschistales	Megalosporaceae	Megalospora	Megalospora porphyritis	0	0	0	0	0	0	0	0	0	0	0	0	0	0	0	0	0	0	0	0	0	0	0	1	0	0	0	0	0	0	0	0	0	0	0	0	0	0	0	0	0	0
SRR9610074	Eukaryota	Ascomycota	Lecanoromycetes	Teloschistales	Teloschistaceae	Caloplaca	Caloplaca cupilifera SN02	0	0	0	0	0	0	0	0	0	0	0	0	0	0	0	0	0	0	0	0	0	0	0	0	0	0	0	0	0	0	0	0	0	0	0	0	0	0	0	0	0	0
SRR9610072	Eukaryota	Ascomycota	Lecanoromycetes	Teloschistales	Teloschistaceae	Caloplaca	Caloplaca cinnabarina SN04	0	0	0	0	0	0	0	0	0	0	0	0	0	0	0	0	0	0	0	0	0	0	0	0	0	0	0	0	0	0	0	0	0	0	0	0	0	0	0	0	0	0
SRR23143831	Eukaryota	Ascomycota	Lecanoromycetes	Teloschistales	Teloschistaceae	Caloplaca	Caloplaca aetnensis lichen thallus LIQ82CAATT	0	0	0	0	0	0	0	0	0	0	0	0	0	0	0	0	0	0	0	0	0	0	0	0	0	0	0	0	0	0	0	0	0	0	0	0	0	0	0	0	0	0
SRR23143829	Eukaryota	Ascomycota	Lecanoromycetes	Teloschistales	Teloschistaceae	Caloplaca	Caloplaca ligustica lichen thallus LIQ85CALI	0	0	0	0	0	0	0	0	0	0	0	0	0	0	0	0	0	0	0	0	0	0	0	0	0	0	0	0	0	0	0	0	0	0	0	0	0	0	0	0	0	0
SRR23143839	Eukaryota	Ascomycota	Lecanoromycetes	Teloschistales	Teloschistaceae	Caloplaca	Caloplaca aegea lichen thallus LIQ143CAAG	0	0	0	0	0	0	0	0	0	0	0	0	0	0	0	0	0	0	0	0	0	0	0	0	0	0	0	0	0	0	0	0	0	0	0	0	0	0	0	0	0	0
SRR23143836	Eukaryota	Ascomycota	Lecanoromycetes	Teloschistales	Teloschistaceae	Flavoplaca	Flavoplaca oasis	0	0	0	0	0	0	0	0	0	0	0	0	0	0	0	0	0	0	0	0	0	0	0	0	0	0	0	0	0	0	0	0	0	0	0	0	0	0	0	0	0	0
SRR14722210	Eukaryota	Ascomycota	Lecanoromycetes	Teloschistales	Teloschistaceae	Phaeoplaca	Phaeoplaca camptidia	0	0	0	0	0	0	0	0	0	0	0	0	0	0	0	0	0	0	0	0	0	0	0	0	0	0	0	0	0	0	0	0	0	0	0	0	0	0	0	0	0	0
SRR23143840	Eukaryota	Ascomycota	Lecanoromycetes	Teloschistales	Teloschistaceae	Seirophora	Seirophora lacunosa	0	0	0	0	0	0	0	0	0	0	0	0	0	0	0	0	0	0	0	0	0	0	0	0	0	0	0	0	0	0	0	0	0	0	0	0	0	0	0	0	0	0
SRR23143835	Eukaryota	Ascomycota	Lecanoromycetes	Teloschistales	Teloschistaceae	Seirophora	Seirophora villosa	0	0	0	0	0	0	0	0	0	0	0	0	0	0	0	0	0	0	0	0	0	0	0	0	0	0	0	0	0	0	0	0	0	0	0	0	0	0	0	0	0	0
SRR23143850	Eukaryota	Ascomycota	Lecanoromycetes	Teloschistales	Teloschistaceae	Seirophora	Seirophora lacunosa	0	0	0	0	0	0	0	0	0	0	0	0	0	0	0	0	0	0	0	0	0	0	0	0	0	0	0	0	0	0	0	0	0	0	0	0	0	0	0	0	0	0
SRR23143851	Eukaryota	Ascomycota	Lecanoromycetes	Teloschistales	Teloschistaceae	Teloschistes	Teloschistes peruvian	0	0	0	0	0	0	0	0	0	0	0	0	0	0	0	0	0	0	0	0	0	0	0	0	0	0	0	0	0	0	0	2	0	0	0	0	0	0	0	0	0	0
SRR23143844	Eukaryota	Ascomycota	Lecanoromycetes	Teloschistales	Teloschistaceae	Teloschistes	Teloschistes chrysophthalmus	0	0	0	0	0	0	0	1	0	0	0	0	0	0	0	0	0	0	0	0	0	0	0	0	0	0	0	0	0	0	0	0	0	0	0	0	0	0	0	0	0	0
SRR23143838	Eukaryota	Ascomycota	Lecanoromycetes	Teloschistales	Teloschistaceae	Teloschistes	Teloschistes flavicans	0	0	0	0	0	0	0	1	0	0	0	0	0	0	0	0	0	0	0	0	0	0	0	0	0	0	0	0	0	0	0	0	0	0	0	0	0	0	0	0	0	0
SRR23143852	Eukaryota	Ascomycota	Lecanoromycetes	Teloschistales	Teloschistaceae	Usnochroma	Usnochroma carphinea	0	0	0	0	0	0	0	0	0	0	0	0	0	0	0	0	0	0	0	0	0	0	0	0	0	0	0	0	0	0	0	0	0	0	0	0	0	0	0	0	0	0
SRR23143834	Eukaryota	Ascomycota	Lecanoromycetes	Teloschistales	Teloschistaceae	Variospora	Variospora aurantia	0	0	0	0	0	0	0	0	0	0	0	0	0	0	0	0	0	0	0	0	0	0	0	0	0	0	0	0	0	0	0	0	0	0	0	0	0	0	0	0	0	0
SRR14722176	Eukaryota	Ascomycota	Lecanoromycetes	Teloschistales	Teloschistaceae	Xanthocarpia	Xanthocarpia feracissima	0	0	0	0	0	0	0	0	0	0	0	0	0	0	0	0	0	0	0	0	0	0	0	0	0	0	0	0	0	0	0	0	0	0	0	0	0	0	0	0	0	0
SRR23143842	Eukaryota	Ascomycota	Lecanoromycetes	Teloschistales	Teloschistaceae	Xanthomendoza	Xanthomendoza cf. fulva	0	0	0	0	0	0	0	0	0	0	0	0	0	0	0	0	0	0	0	0	0	0	0	0	0	0	0	0	0	0	0	0	0	0	0	0	0	0	0	0	0	0
SRR350469	Eukaryota	Ascomycota	Lecanoromycetes	Teloschistales	Teloschistaceae	Xanthoria	Xanthoria parietina	0	0	0	0	0	0	0	0	0	0	0	0	0	0	0	0	0	0	0	0	0	0	0	0	0	0	0	0	0	0	0	0	0	0	0	0	0	0	0	0	0	0
SRR23143833	Eukaryota	Ascomycota	Lecanoromycetes	Teloschistales	Teloschistaceae	Xanthoria	Xanthoria mediterranea	0	0	0	0	0	0	0	0	0	0	0	0	0	0	0	0	0	0	0	0	0	0	0	0	0	0	0	0	0	0	0	0	0	0	0	0	0	0	0	0	0	0
SRR23143847	Eukaryota	Ascomycota	Lecanoromycetes	Teloschistales	Teloschistaceae	Xanthoria	Xanthoria aureola	0	0	0	0	0	0	0	0	0	0	0	0	0	0	0	0	0	0	0	0	0	0	0	0	0	0	0	0	0	0	0	1	0	0	0	0	0	0	0	0	0	0
SRR23143845	Eukaryota	Ascomycota	Lecanoromycetes	Teloschistales	Teloschistaceae	Xanthoria	Xanthoria steineri	0	0	0	0	0	0	0	0	0	0	0	0	0	0	0	0	0	0	0	0	0	0	0	0	0	0	0	0	0	0	0	0	0	0	0	0	0	0	0	0	0	0
SRR23143843	Eukaryota	Ascomycota	Lecanoromycetes	Teloschistales	Teloschistaceae	Xanthoria	Xanthoria sp.	0	0	0	0	0	0	0	0	0	0	0	0	0	0	0	0	0	0	0	0	0	0	0	0	0	0	0	0	0	0	0	1	0	0	0	0	0	0	0	0	0	0
SRR23143837	Eukaryota	Ascomycota	Lecanoromycetes	Teloschistales	Teloschistaceae	Xanthoria	Xanthoria sp.	0	0	0	0	0	0	0	0	0	0	0	0	0	0	0	0	0	1	0	0	0	0	0	0	0	0	0	0	0	0	0	0	0	0	0	0	0	0	0	0	0	0
SRR18162812	Eukaryota	Ascomycota	Lecanoromycetes	Trapeliales	Trapeliaceae	Lambiella	Lambiella insularis	0	0	0	0	0	0	0	0	0	0	0	0	0	0	0	0	0	0	0	0	0	0	0	0	0	0	0	0	0	0	0	0	0	0	0	0	0	0	0	0	0	0
SRR18162810	Eukaryota	Ascomycota	Lecanoromycetes	Trapeliales	Trapeliaceae	Lignoscripta	Lignoscripta atroalba	0	0	0	0	0	0	0	0	0	0	0	0	0	0	0	0	0	0	0	0	0	0	0	0	0	0	0	0	0	0	0	1	0	0	0	0	0	0	0	0	0	0
SRR18162833	Eukaryota	Ascomycota	Lecanoromycetes	Trapeliales	Trapeliaceae	Ptychographa	Ptychographa xylographoides	0	1	0	0	0	0	0	0	0	0	0	0	0	0	0	0	0	0	0	0	0	0	0	0	0	0	0	0	0	0	0	0	0	0	0	0	0	0	0	0	0	0
SRR14722251	Eukaryota	Ascomycota	Lecanoromycetes	Trapeliales	Trapeliaceae	Trapelia	Trapelia coarctata	0	0	0	0	0	0	0	0	0	1	0	0	0	0	0	0	0	0	0	0	0	0	0	0	0	0	0	0	0	0	0	0	0	0	0	0	0	0	0	0	0	0
SRR14721945	Eukaryota	Ascomycota	Lecanoromycetes	Trapeliales	Trapeliaceae	Trapelia	Trapelia placodioides	0	0	0	0	0	0	0	0	0	1	0	0	0	0	0	0	0	0	0	0	0	0	0	0	0	0	0	0	0	0	0	0	0	0	0	0	0	0	0	0	0	0
SRR18162823	Eukaryota	Ascomycota	Lecanoromycetes	Trapeliales	Trapeliaceae	Trapelia	Trapelia coarctata	0	0	0	0	0	0	0	0	0	1	0	0	0	0	0	0	0	0	0	0	0	0	0	0	0	0	0	0	0	0	0	0	0	0	0	0	0	0	0	0	0	0
SRR14722199	Eukaryota	Ascomycota	Lecanoromycetes	Trapeliales	Trapeliaceae	Trapeliopsis	Trapeliopsis viridescens	0	0	0	0	0	0	0	0	0	0	0	0	0	0	0	0	0	0	0	0	0	0	0	0	0	0	0	0	0	0	0	0	0	0	0	0	0	0	0	0	0	0
SRR14722039	Eukaryota	Ascomycota	Lecanoromycetes	Trapeliales	Trapeliaceae	Trapeliopsis	Trapeliopsis flexuosa	0	0	0	0	0	0	0	0	0	0	0	0	0	0	0	0	0	1	0	0	0	0	0	0	0	0	0	0	0	0	0	0	0	0	0	0	0	0	0	0	0	0
SRR14722051	Eukaryota	Ascomycota	Lecanoromycetes	Trapeliales	Trapeliaceae	Xylographa	Xylographa trunciseda	0	0	0	0	0	0	1	0	0	0	0	0	0	0	0	0	0	0	0	0	0	0	0	0	0	0	0	0	0	0	0	0	0	0	0	0	0	0	0	0	0	0
SRR14722188	Eukaryota	Ascomycota	Lecanoromycetes	Trapeliales	Trapeliaceae	Xylographa	Xylographa vitiligo	0	0	0	0	0	0	0	0	0	0	0	0	0	0	0	0	0	0	0	0	0	0	0	0	0	0	0	0	0	0	0	0	0	0	0	0	0	0	0	0	0	0
SRR18162821	Eukaryota	Ascomycota	Lecanoromycetes	Trapeliales	Trapeliaceae	Xylographa	Xylographa bjoerki	0	0	0	0	0	0	0	0	0	0	0	0	0	0	0	0	0	0	0	0	0	0	0	0	0	0	0	0	0	0	0	0	0	0	0	0	0	0	0	0	0	0
SRR18162820	Eukaryota	Ascomycota	Lecanoromycetes	Trapeliales	Trapeliaceae	Xylographa	Xylographa carneopallida	0	1	0	0	0	0	0	0	0	0	0	0	0	0	0	0	0	0	0	0	0	0	0	0	0	0	0	0	0	0	0	0	0	0	0	0	0	0	0	0	0	0
SRR18162819	Eukaryota	Ascomycota	Lecanoromycetes	Trapeliales	Trapeliaceae	Xylographa	Xylographa opegraphella	0	0	0	0	0	0	0	0	0	0	0	0	0	0	0	0	0	0	0	0	0	0	0	0	0	0	0	0	0	0	0	0	0	0	0	0	0	0	0	0	0	0
SRR18162818	Eukaryota	Ascomycota	Lecanoromycetes	Trapeliales	Trapeliaceae	Xylographa	Xylographa pallens	0	0	0	0	0	0	0	0	0	0	0	0	0	0	0	0	0	0	0	0	0	0	0	0	0	0	0	0	0	0	0	0	0	0	0	0	0	0	0	0	0	0
SRR18162817	Eukaryota	Ascomycota	Lecanoromycetes	Trapeliales	Trapeliaceae	Xylographa	Xylographa parallela	0	0	0	0	0	0	0	0	0	0	0	0	0	0	0	0	0	0	0	0	0	0	0	0	0	0	0	0	0	0	0	0	0	0	0	0	0	0	0	0	0	0
SRR18162815	Eukaryota	Ascomycota	Lecanoromycetes	Trapeliales	Trapeliaceae	Xylographa	Xylographa soralifera	0	0	0	0	0	0	0	0	0	0	0	0	0	0	0	0	0	0	0	0	0	0	0	0	0	0	0	0	0	0	0	0	0	0	0	0	0	0	0	0	0	0
SRR18162814	Eukaryota	Ascomycota	Lecanoromycetes	Trapeliales	Trapeliaceae	Xylographa	Xylographa soralifera	0	0	0	0	0	0	0	0	0	0	0	0	0	0	0	0	0	0	0	0	0	0	0	0	0	0	0	0	0	0	0	0	0	0	0	0	0	0	0	0	0	0
SRR18162813	Eukaryota	Ascomycota	Lecanoromycetes	Trapeliales	Trapeliaceae	Xylographa	Xylographa vitiligo	0	2	0	0	0	0	0	0	0	0	0	0	0	0	0	0	0	0	0	0	0	0	0	0	0	0	0	0	0	0	0	0	0	0	0	0	0	0	0	0	0	0
SRR14722202	Eukaryota	Ascomycota	Lecanoromycetes	Umbilicariales	Ophioparmaceae	Hypocenomyce	Hypocenomyce scalaris	0	0	0	0	0	0	0	0	0	0	0	0	0	0	0	0	0	0	0	0	0	0	0	0	0	0	0	0	0	0	0	0	0	0	0	0	0	0	0	0	0	0
SRR14722223	Eukaryota	Ascomycota	Lecanoromycetes	Umbilicariales	Ropalosporaceae	Ropalospora	Ropalospora chlorantha	0	0	0	0	0	0	0	0	0	0	0	0	0	0	0	0	0	0	0	0	0	0	0	0	0	0	0	0	0	0	0	0	0	0	0	0	0	0	0	0	0	0
SAMEA3646771	Eukaryota	Ascomycota	Lecanoromycetes	Umbilicariales	Umbilicariaceae	Lasallia	Lasallia pustulata	0	0	0	0	0	0	0	0	0	0	0	0	0	0	0	0	0	0	0	0	0	0	0	0	0	0	0	1	0	0	0	0	0	0	0	0	0	0	0	0	0	0
SAMN03339881	Eukaryota	Ascomycota	Lecanoromycetes	Umbilicariales	Umbilicariaceae	Lasallia	Lasallia pustulata	0	0	0	0	0	0	0	0	0	0	0	0	0	0	0	0	0	0	0	0	0	0	0	0	0	0	0	0	0	0	0	0	0	0	0	0	0	0	0	0	0	0
SAMN08225147	Eukaryota	Ascomycota	Lecanoromycetes	Umbilicariales	Umbilicariaceae	Lasallia	Lasallia hispanica	0	0	0	0	0	0	0	0	0	0	0	0	0	0	0	0	0	0	0	0	0	0	0	0	0	0	0	1	0	0	0	0	0	0	0	0	0	0	0	0	0	0
SRR8446868	Eukaryota	Ascomycota	Lecanoromycetes	Umbilicariales	Umbilicariaceae	Lasallia	Lasallia pustulata	0	0	0	0	0	0	0	0	0	0	0	0	0	0	0	0	0	0	0	0	0	0	0	0	0	0	0	1	0	0	0	0	0	0	0	0	0	0	0	0	0	0
SRR14573781	Eukaryota	Ascomycota	Lecanoromycetes	Umbilicariales	Umbilicariaceae	Lasallia	Lasallia pustulata	0	0	0	0	0	0	0	0	0	0	0	0	0	0	0	0	0	0	0	0	0	0	0	0	0	0	0	1	0	0	0	0	0	0	0	0	0	0	0	0	0	0
SRR14573780	Eukaryota	Ascomycota	Lecanoromycetes	Umbilicariales	Umbilicariaceae	Lasallia	Lasallia pustulata	0	0	0	0	0	0	0	0	0	0	0	0	0	0	0	0	0	0	0	0	0	0	0	0	0	0	0	1	1	0	0	0	0	0	0	0	0	0	0	0	0	0
SRR14573779	Eukaryota	Ascomycota	Lecanoromycetes	Umbilicariales	Umbilicariaceae	Lasallia	Lasallia pustulata	0	0	0	0	0	0	0	0	0	0	0	0	0	0	0	0	0	0	0	0	0	0	0	0	0	0	0	1	0	0	0	0	0	0	0	0	0	0	0	0	0	0
SRR14573778	Eukaryota	Ascomycota	Lecanoromycetes	Umbilicariales	Umbilicariaceae	Lasallia	Lasallia pustulata	0	0	0	0	0	0	0	0	0	0	0	0	0	0	0	0	0	0	0	0	0	0	0	0	0	0	0	1	0	0	0	0	0	0	0	0	0	0	0	0	0	0
SRR14722095	Eukaryota	Ascomycota	Lecanoromycetes	Umbilicariales	Umbilicariaceae	Lasallia	Lasallia papulosa	0	0	0	0	0	0	0	0	0	0	0	0	0	0	0	0	0	0	0	0	0	0	0	0	0	0	0	1	0	0	0	0	0	0	0	0	0	0	0	0	0	0
SRR13514081	Eukaryota	Ascomycota	Lecanoromycetes	Umbilicariales	Umbilicariaceae	Umbilicaria	Umbilicaria phaea	0	0	0	0	0	0	0	0	0	0	0	0	0	0	0	0	0	0	0	0	0	0	0	0	0	0	0	0	0	0	0	0	0	0	0	0	0	0	0	0	0	0
SRR13514080	Eukaryota	Ascomycota	Lecanoromycetes	Umbilicariales	Umbilicariaceae	Umbilicaria	Umbilicaria phaea	0	0	0	0	0	0	0	0	0	0	0	0	0	0	0	0	0	0	0	0	0	0	0	0	0	0	0	0	1	0	0	0	0	0	0	0	0	0	0	0	0	0
SRR13514078	Eukaryota	Ascomycota	Lecanoromycetes	Umbilicariales	Umbilicariaceae	Umbilicaria	Umbilicaria phaea	0	0	0	0	0	0	0	1	0	0	0	0	0	0	0	0	0	0	0	0	0	0	0	0	0	0	0	0	0	0	0	0	0	0	0	0	0	0	0	0	0	0
SRR13514077	Eukaryota	Ascomycota	Lecanoromycetes	Umbilicariales	Umbilicariaceae	Umbilicaria	Umbilicaria phaea	0	0	0	0	0	0	0	0	0	0	0	0	0	0	0	0	0	0	0	0	0	0	0	0	0	0	0	0	0	0	0	0	0	0	0	0	0	0	0	0	0	0
SRR13514076	Eukaryota	Ascomycota	Lecanoromycetes	Umbilicariales	Umbilicariaceae	Umbilicaria	Umbilicaria phaea	0	0	0	0	0	0	0	0	0	0	0	0	0	0	0	0	0	0	0	0	0	0	0	0	0	0	0	0	0	0	0	0	0	0	0	0	0	0	0	0	0	0
SRR13514075	Eukaryota	Ascomycota	Lecanoromycetes	Umbilicariales	Umbilicariaceae	Umbilicaria	Umbilicaria phaea	0	0	0	0	0	0	0	1	0	0	0	0	0	0	0	0	0	0	0	0	0	0	0	0	0	0	0	0	0	0	0	0	0	0	0	0	0	0	0	0	0	0
SRR13514085	Eukaryota	Ascomycota	Lecanoromycetes	Umbilicariales	Umbilicariaceae	Umbilicaria	Umbilicaria phaea	0	0	0	0	0	0	0	0	0	0	0	0	0	0	0	0	0	0	0	0	0	0	0	0	0	0	0	0	0	0	0	0	0	0	0	0	0	0	0	0	0	0
SRR13514084	Eukaryota	Ascomycota	Lecanoromycetes	Umbilicariales	Umbilicariaceae	Umbilicaria	Umbilicaria phaea	0	0	0	0	0	0	0	1	0	0	0	0	0	0	0	0	0	0	0	0	0	0	0	0	0	0	0	0	0	0	0	0	0	0	0	0	0	0	0	0	0	0
SRR13514083	Eukaryota	Ascomycota	Lecanoromycetes	Umbilicariales	Umbilicariaceae	Umbilicaria	Umbilicaria phaea	0	0	0	0	0	0	0	0	0	0	0	0	0	0	0	0	0	0	0	0	0	0	0	0	0	0	0	0	1	0	0	0	0	0	0	0	0	0	0	0	0	0
SRR14722058	Eukaryota	Ascomycota	Lecanoromycetes	Umbilicariales	Umbilicariaceae	Umbilicaria	Umbilicaria mammulata	0	0	0	0	0	0	0	0	0	0	0	0	0	0	0	0	0	0	0	0	0	0	0	0	0	0	0	1	0	0	0	0	0	0	0	0	0	0	0	0	0	0
SRR14722016	Eukaryota	Ascomycota	Lecanoromycetes	Umbilicariales	Umbilicariaceae	Umbilicaria	Umbilicaria mammulata	0	0	0	0	0	0	0	0	0	0	0	0	0	0	0	0	0	0	0	0	0	0	0	0	0	0	0	0	0	0	0	0	0	0	0	0	0	0	0	0	0	0
SRR23143830	Eukaryota	Ascomycota	Lecanoromycetes	Umbilicariales	Umbilicariaceae	Umbilicaria	Umbilicaria vellea	0	0	0	0	0	0	0	0	0	0	0	0	0	0	0	0	0	0	0	0	0	0	0	0	0	0	0	0	1	0	0	0	0	0	0	0	0	0	0	0	0	0
SRR14722253	Eukaryota	Ascomycota	Lecanoromycetes	Umbilicariales	Umbilicariaceae	Xylopsora_friesii	Xylopsora_friesii	0	0	0	0	0	1	0	0	0	0	0	0	0	0	0	0	0	0	0	0	0	0	0	0	0	0	0	0	0	0	0	0	0	0	0	0	0	0	0	0	0	0
SRR14721957	Eukaryota	Ascomycota	Lichinomycetes	Lichinales	Lichinaceae	Ephebe	Ephebe solida	0	0	0	0	0	0	0	0	0	0	0	0	0	0	0	0	0	0	0	0	0	0	0	0	0	0	0	0	0	0	0	0	0	0	0	0	0	0	0	0	0	0
SRR19097890	Eukaryota	Ascomycota	Lichinomycetes	Lichinales	Lichinaceae	Lichina	Lichina confinis	0	0	0	0	0	0	0	0	0	0	0	0	0	0	0	0	0	0	0	0	0	0	0	0	0	0	0	0	0	0	0	0	0	0	0	0	0	0	0	0	0	0
SRR19097879	Eukaryota	Ascomycota	Lichinomycetes	Lichinales	Lichinaceae	Phylliscum	Phylliscum demangeonii	0	1	0	0	0	0	0	2	0	0	0	0	0	0	0	0	0	0	0	0	0	0	0	0	0	0	0	0	0	0	0	0	0	0	0	0	0	0	0	0	0	0
SRR19097882	Eukaryota	Ascomycota	Lichinomycetes	Lichinales	Lichinaceae	Watsoniomyces	Watsoniomyces obsoletus	0	0	0	0	0	0	0	0	0	0	0	0	0	0	0	0	0	0	0	0	0	0	0	0	0	0	0	0	0	0	0	1	0	0	0	0	0	0	0	0	0	0
SRR1531569	Eukaryota	Ascomycota	Lichinomycetes	Lichinales	Peltulaceae	Peltula	Peltula cylindrica	0	0	0	0	0	0	0	0	0	0	0	0	0	0	0	0	0	0	0	0	0	0	0	0	0	0	0	0	0	0	0	0	0	0	0	0	0	0	0	0	0	0
SRR19097889	Eukaryota	Ascomycota	Lichinomycetes	Lichinales	Peltulaceae	Peltula	Peltula sp. TS41687	0	0	0	0	0	0	0	0	0	0	0	0	0	0	0	0	0	0	0	0	0	0	0	0	0	0	0	0	0	0	0	0	0	0	0	0	0	0	0	0	0	0
SRR19097891	Eukaryota	Ascomycota	Pezizomycotina	Vezdaeales	Vezdaeaceae	Vezdaea	Vezdaea aestivalis	0	0	0	0	0	0	0	0	0	0	0	0	0	0	0	0	0	0	0	0	0	0	0	0	0	0	0	1	0	0	0	0	0	0	0	0	0	0	0	0	0	0
SRR19097881	Eukaryota	Ascomycota	Pezizomycotina	Vezdaeales	Vezdaeaceae	Vezdaea	Vezdaea acicularis	0	4	0	0	0	0	0	0	0	0	0	0	0	0	0	0	0	0	0	0	0	0	0	0	0	0	0	2	0	0	0	0	0	0	0	0	0	0	0	0	0	0
[truncated: 5,000 more columns]

## Sheet: GCFs in at least 5% of samples
Dataset 9, Table 4: The presence of GCFs present in at least 5% (N=40) of all lichen samples included in this study
LICHEN SAMPLE TAXONOMY								GCFs
Sample_name	Superkingdom	Phylum	Class	Order	Family	Genus	Species	Terpene_32736	Terpene_36860	PKSI_35802	NRPS_35806	Terpene_34580	PKSI_35828	PKSI_38905	Terpene_6049	PKSI_38542	PKSother_42882	NRPS_40869	NRPS_35835	RiPPs_26552	NRPS_35320	PKS-NRP_40303	PKSI_45546	Terpene_3485	Terpene_40808	PKSI_34791	PKSI_48115	PKSI_33760	NRPS_38305	PKSI_32737	PKSI_35770
SRR1532720	Eukaryota	Ascomycota	Arthoniomycetes	Arthoniales	Arthoniaceae	Arthonia	Arthonia rubrocincta	0	0	0	0	0	0	0	0	0	0	0	0	0	0	0	0	0	0	0	0	0	0	0	0
SRR13685140	Eukaryota	Ascomycota	Arthoniomycetes	Arthoniales	Arthoniaceae	Arthonia	Arthonia susa	0	0	0	0	1	0	0	0	0	0	0	0	0	0	0	0	0	0	0	0	0	0	0	0
SRR14722233	Eukaryota	Ascomycota	Arthoniomycetes	Arthoniales	Arthoniaceae	Arthonia	Arthonia ruana	0	0	1	0	0	0	0	0	0	0	0	0	0	0	0	0	0	0	0	0	0	0	0	0
SRR14722222	Eukaryota	Ascomycota	Arthoniomycetes	Arthoniales	Arthoniaceae	Arthonia	Arthonia quintaria	0	1	1	0	0	0	0	0	0	0	0	0	0	0	0	0	0	0	0	0	0	0	0	0
SRR14722214	Eukaryota	Ascomycota	Arthoniomycetes	Arthoniales	Arthoniaceae	Arthonia	Arthonia anglica	0	0	1	0	0	0	0	0	0	0	0	0	0	0	0	0	0	0	0	0	0	0	0	0
SRR14722193	Eukaryota	Ascomycota	Arthoniomycetes	Arthoniales	Arthoniaceae	Arthonia	Arthonia susa	0	0	0	0	0	0	0	0	0	1	0	0	0	0	0	0	0	0	0	0	0	0	0	0
SRR14722071	Eukaryota	Ascomycota	Arthoniomycetes	Arthoniales	Arthoniaceae	Arthonia	Arthonia cupressina	0	0	0	0	0	0	0	0	0	0	0	0	0	0	0	0	0	0	0	0	0	0	0	0
SRR14721978	Eukaryota	Ascomycota	Arthoniomycetes	Arthoniales	Arthoniaceae	Arthonia	Arthonia rubella	0	0	0	0	0	0	0	0	0	0	0	0	0	0	0	0	0	0	0	0	0	0	0	0
SRR14722260	Eukaryota	Ascomycota	Arthoniomycetes	Arthoniales	Arthoniaceae	Arthonia	Arthonia sp	0	0	0	0	0	0	0	0	0	0	0	0	0	0	0	0	0	0	0	0	0	0	0	0
SRR13685160	Eukaryota	Ascomycota	Arthoniomycetes	Arthoniales	Arthoniaceae	Arthothelium	Arthothelium ruanum	0	0	1	0	0	0	0	0	0	0	0	0	0	0	0	0	0	0	0	0	0	0	0	0
SRR14722172	Eukaryota	Ascomycota	Arthoniomycetes	Arthoniales	Chrysotrichaceae	Chrysothrix	Chrysothrix xanthina	0	0	0	0	0	0	0	0	0	0	0	0	0	0	0	0	0	0	0	0	0	0	0	0
SRR14722092	Eukaryota	Ascomycota	Arthoniomycetes	Arthoniales	Chrysotrichaceae	Chrysothrix	Chrysothrix susquehannensis	0	0	0	0	0	0	0	0	0	0	0	0	0	0	0	0	0	0	0	0	0	0	0	0
SRR14721969	Eukaryota	Ascomycota	Arthoniomycetes	Arthoniales	Chrysotrichaceae	Chrysothrix	Chrysothrix onokoensis	0	0	0	0	0	0	0	0	0	0	0	0	0	0	0	0	0	0	0	0	0	0	0	0
SRR14722270	Eukaryota	Ascomycota	Arthoniomycetes	Arthoniales	Chrysotrichaceae	Chrysothrix	Chrysothrix xanthina	0	0	0	0	0	0	0	0	0	0	0	0	0	0	0	0	0	0	0	0	0	0	0	0
SRR19097877	Eukaryota	Ascomycota	Arthoniomycetes	Arthoniales	Chrysotrichaceae	Chrysothrix	Chrysothrix sp. TS-e1954	0	0	0	0	2	0	0	0	0	0	0	0	0	0	0	0	0	0	0	0	0	0	0	0
SRR19097874	Eukaryota	Ascomycota	Arthoniomycetes	Arthoniales	Lecanographaceae	Alyxoria	Alyxoria varia	0	0	0	0	0	0	0	0	0	0	0	0	0	0	0	0	0	0	0	0	0	0	0	0
SRR14722143	Eukaryota	Ascomycota	Arthoniomycetes	Arthoniales	Lecanographaceae	Zwackhia	Zwackhia viridis	0	0	0	0	0	0	0	0	0	0	0	0	0	0	0	0	0	0	0	0	0	0	0	0
SRR13685142	Eukaryota	Ascomycota	Arthoniomycetes	Arthoniales	Opegraphaceae	Opegrapha	Opegrapha vulgata	0	0	0	0	0	0	0	0	0	0	0	0	0	0	0	0	0	0	0	0	0	0	0	0
SRR14722194	Eukaryota	Ascomycota	Arthoniomycetes	Arthoniales	Opegraphaceae	Opegrapha	Opegrapha vulgata	0	0	0	0	0	0	0	0	0	0	0	0	0	0	0	0	0	0	0	0	0	0	0	0
SRR14721966	Eukaryota	Ascomycota	Arthoniomycetes	Arthoniales	Opegraphaceae	Opegrapha	Opegrapha moroziana	0	0	1	0	0	0	0	0	0	0	0	0	0	0	0	0	0	0	0	0	0	0	0	0
SRR19097867	Eukaryota	Ascomycota	Ascomycetes	Thelocarpales	Thelocarpaceae	Thelocarpon	Thelocarpon superellum	1	0	0	0	2	0	0	2	0	0	0	0	1	0	0	0	0	0	0	0	0	0	0	0
SRR19097873	Eukaryota	Ascomycota	Ascomycetes	Thelocarpales	Thelocarpaceae	Thelocarpon	Thelocarpon impressellum	2	0	0	0	0	0	0	0	0	0	0	0	0	0	0	0	0	2	0	0	0	0	0	0
SRR19097893	Eukaryota	Ascomycota	Candelariomycetes	Candelariales	Candelariaceae	Candelaria	Candelaria pacifica	0	0	0	0	0	0	0	0	0	0	0	0	1	0	0	0	2	0	0	0	0	0	0	0
SRR19097870	Eukaryota	Ascomycota	Candelariomycetes	Candelariales	Candelariaceae	Candelina	Candelina submexicana	0	0	0	0	0	0	0	0	0	0	0	0	0	0	0	0	0	0	0	0	0	0	0	0
SRR19097869	Eukaryota	Ascomycota	Candelariomycetes	Candelariales	Candelariaceae	Candelina	Candelina mexicana	0	0	0	0	0	0	0	0	0	0	0	0	0	0	0	0	0	0	0	0	0	0	0	0
SRR19097878	Eukaryota	Ascomycota	Candelariomycetes	Candelariales	Pycnoraceae	Pycnora	Pycnora praestabilis	0	0	0	0	0	0	0	2	0	0	0	0	0	0	0	0	3	0	0	0	0	0	0	0
SRR19097894	Eukaryota	Ascomycota	Coniocybomycetes	Coniocybales	Coniocybaceae	Chaenotheca	Chaenotheca gracillima	1	0	0	0	0	0	0	0	0	0	0	0	0	0	0	0	0	0	0	0	0	0	0	0
SRR19097868	Eukaryota	Ascomycota	Coniocybomycetes	Coniocybales	Coniocybaceae	Sclerophora	Sclerophora amabilis	1	0	0	0	0	0	0	0	0	0	0	0	0	0	0	0	0	1	0	0	0	0	0	0
SRR14722276	Eukaryota	Ascomycota	Dothideomycetes	Mycosphaerellales	Cystocoleaceae	Cystocoleus	Cystocoleus ebeneus	0	0	0	0	0	0	0	0	0	0	0	0	0	0	0	0	0	0	0	0	0	0	0	0
SRR14721933	Eukaryota	Ascomycota	Dothideomycetes	Trypetheliales	Trypetheliaceae	Bathelium	Bathelium carolinianum	0	0	0	0	0	0	0	0	0	0	0	0	0	0	0	0	0	0	0	0	0	0	0	0
SRR19097884	Eukaryota	Ascomycota	Dothideomycetes	Trypetheliales	Trypetheliaceae	Bathelium	Bathelium mastoideum MAG TS-e1945	0	0	0	0	0	0	0	0	0	0	0	0	2	0	0	0	0	0	0	0	0	0	0	0
SRR19097883	Eukaryota	Ascomycota	Dothideomycetes	Trypetheliales	Trypetheliaceae	Bathelium	Bathelium mastoideum MAG TS-e1945	0	0	0	0	0	0	0	0	0	0	0	0	2	0	0	0	0	0	0	0	0	0	0	0
SRR19097885	Eukaryota	Ascomycota	Dothideomycetes	Trypetheliales	Trypetheliaceae	Bogoriella	Bogoriella megaspora	0	0	0	0	0	0	0	0	0	0	0	0	2	0	0	0	0	0	0	0	0	0	0	0
SRR14722280	Eukaryota	Ascomycota	Dothideomycetes	Trypetheliales	Trypetheliaceae	Dictyomeridium	Dictyomeridium proponens	0	0	0	0	0	0	0	0	0	0	0	0	0	0	0	0	0	0	0	0	0	0	0	0
SRR14722218	Eukaryota	Ascomycota	Dothideomycetes	Trypetheliales	Trypetheliaceae	Viridothelium	Viridothelium virens	0	0	0	0	0	0	0	0	0	0	0	0	0	0	0	0	0	0	0	0	0	0	0	0
SRR14722281	Eukaryota	Ascomycota	Dothideomycetes	Trypetheliales	Trypetheliaceae	Viridothelium	Viridothelium virens	0	0	0	0	0	0	0	0	0	0	0	0	0	0	0	0	0	0	0	0	0	0	0	0
SRR14722135	Eukaryota	Ascomycota	Eurotiomycetes	Mycocaliciales	Mycocaliciaceae	Mycocalicium	Mycocalicium subtile	0	0	0	0	0	0	0	0	0	1	0	0	0	0	0	0	0	0	0	0	0	0	0	0
SRR14722249	Eukaryota	Ascomycota	Eurotiomycetes	Pyrenulales	Pyrenulaceae	Anthracothecium	Anthracothecium nanum	0	0	0	0	0	0	0	0	0	1	0	0	0	0	0	0	0	0	0	0	0	0	0	0
SRR14722196	Eukaryota	Ascomycota	Eurotiomycetes	Pyrenulales	Pyrenulaceae	Pyrenula	Pyrenula pseudobufonia	0	0	0	0	0	0	0	0	0	1	0	0	0	0	0	0	0	0	0	0	0	0	1	0
SRR14722189	Eukaryota	Ascomycota	Eurotiomycetes	Pyrenulales	Pyrenulaceae	Pyrenula	Pyrenula leucostoma	0	0	0	0	0	0	0	0	0	0	0	0	0	0	0	0	0	0	0	0	0	0	0	0
SRR14722061	Eukaryota	Ascomycota	Eurotiomycetes	Pyrenulales	Pyrenulaceae	Pyrenula	Pyrenula pseudobufonia	0	0	0	0	0	0	0	0	0	1	0	0	0	0	0	0	0	0	0	0	0	0	0	0
SRR14722048	Eukaryota	Ascomycota	Eurotiomycetes	Pyrenulales	Pyrenulaceae	Pyrenula	Pyrenula subelliptica	0	0	0	0	0	0	0	0	0	0	0	0	0	0	0	0	0	0	0	0	0	0	0	0
SRR14722246	Eukaryota	Ascomycota	Eurotiomycetes	Pyrenulales	Pyrenulaceae	Pyrenula	Pyrenula santensis	0	0	0	0	0	0	0	0	0	1	0	0	0	0	0	0	0	0	0	0	0	0	0	0
SRR14721961	Eukaryota	Ascomycota	Eurotiomycetes	Verrucariales	Verrucariaceae	Dermatocarpon	Dermatocarpon muhlenbergii	0	0	0	0	0	0	0	0	0	0	0	0	0	0	0	0	0	0	0	0	0	0	0	0
SRR14721937	Eukaryota	Ascomycota	Eurotiomycetes	Verrucariales	Verrucariaceae	Dermatocarpon	Dermatocarpon luridum	0	0	0	0	0	0	0	0	0	0	0	0	0	0	0	0	0	0	0	0	0	0	0	0
SRR1532957	Eukaryota	Ascomycota	Eurotiomycetes	Verrucariales	Verrucariaceae	Endocarpon	Endocarpon pallidulum	0	0	0	0	0	0	0	0	0	0	0	0	0	0	0	0	0	0	0	0	0	0	0	0
SAMN13290186	Eukaryota	Ascomycota	Eurotiomycetes	Verrucariales	Verrucariaceae	Endocarpon	Endocarpon pusillum	1	0	0	0	0	0	0	0	0	0	0	0	0	0	0	0	0	0	0	0	0	0	0	0
SRR14722287	Eukaryota	Ascomycota	Eurotiomycetes	Verrucariales	Verrucariaceae	Flakea	Flakea papillata	0	0	0	0	0	0	0	0	0	0	0	0	0	0	0	0	0	0	0	0	0	0	0	0
SRR14721924	Eukaryota	Ascomycota	Eurotiomycetes	Verrucariales	Verrucariaceae	Placidium	Placidium arboreum	0	0	0	0	0	0	0	0	0	0	0	0	0	0	0	0	0	0	0	0	0	0	0	0
SRR14722308	Eukaryota	Ascomycota	Eurotiomycetes	Verrucariales	Verrucariaceae	Willeya	Willeya diffractella	1	0	1	0	0	0	0	0	0	0	0	0	0	0	0	0	0	0	0	0	0	0	1	0
SRR19097866	Eukaryota	Ascomycota	Geoglossomycetes	Geoglossales	Geoglossaceae	Geoglossum	Geoglossum umbratile	0	1	0	0	0	0	0	0	0	0	0	0	0	0	0	0	0	0	0	0	0	0	0	0
SRR19097865	Eukaryota	Ascomycota	Geoglossomycetes	Geoglossales	Geoglossaceae	Geoglossum	Geoglossum simile	0	0	0	0	0	0	0	0	0	0	0	0	0	0	0	0	0	0	0	0	0	0	0	0
SRR19097892	Eukaryota	Ascomycota	Geoglossomycetes	Geoglossales	Geoglossaceae	Trichoglossum	Trichoglossum hirsutum	0	1	0	0	0	0	0	0	0	0	0	0	0	0	0	0	0	0	0	0	0	0	0	0
SRR1531163	Eukaryota	Ascomycota	Lecanoromycetes	Acarosporales	Acarosporaceae	Acarospora	Acarospora strigata	1	0	1	0	0	0	0	0	0	0	0	0	0	0	0	0	0	0	0	0	0	0	0	0
SRR12518884	Eukaryota	Ascomycota	Lecanoromycetes	Acarosporales	Acarosporaceae	Acarospora	Acarospora fuscata	0	0	0	0	0	0	0	0	0	0	0	0	0	0	0	0	0	0	0	0	0	0	0	0
SRR14722098	Eukaryota	Ascomycota	Lecanoromycetes	Acarosporales	Acarosporaceae	Acarospora	Acarospora sinopica	1	0	0	0	0	0	0	1	0	0	0	0	0	0	0	0	0	0	0	0	0	0	0	0
SRR14722090	Eukaryota	Ascomycota	Lecanoromycetes	Acarosporales	Acarosporaceae	Acarospora	Acarospora sp. Tripp_6053_NY-2858381	1	0	0	0	0	0	0	1	0	2	0	0	0	0	0	0	1	0	0	0	0	0	0	0
SRR18162839	Eukaryota	Ascomycota	Lecanoromycetes	Acarosporales	Acarosporaceae	Acarospora	Acarospora aff. strigata	0	1	0	0	0	0	0	0	0	0	0	0	0	0	0	0	0	0	0	0	0	0	0	0
SRR19097888	Eukaryota	Ascomycota	Lecanoromycetes	Acarosporales	Acarosporaceae	Caeruleum	Caeruleum heppii	0	0	0	0	0	0	0	0	0	0	0	0	0	0	0	0	0	0	0	0	0	0	0	0
SRR19097875	Eukaryota	Ascomycota	Lecanoromycetes	Acarosporales	Acarosporaceae	Pleopsidium	Pleopsidium flavum	0	0	0	0	0	0	0	0	0	0	0	0	0	0	0	0	0	0	0	0	0	0	0	0
SRR14722065	Eukaryota	Ascomycota	Lecanoromycetes	Acarosporales	Acarosporaceae	Polysporina	Polysporina simplex	0	1	0	0	0	0	0	0	1	0	0	0	0	0	0	0	0	0	0	0	0	0	0	0
SRR14721929	Eukaryota	Ascomycota	Lecanoromycetes	Caliciales	Caliciaceae	Buellia	Buellia stillingiana	1	1	0	0	0	0	0	1	0	1	0	0	0	0	0	0	0	0	0	0	0	0	0	0
SRR14722105	Eukaryota	Ascomycota	Lecanoromycetes	Caliciales	Caliciaceae	Buellia	Buellia spuria	0	0	0	0	0	0	0	0	0	0	0	0	0	0	0	0	0	0	0	0	0	0	0	0
SRR14722083	Eukaryota	Ascomycota	Lecanoromycetes	Caliciales	Caliciaceae	Buellia	Buellia spuria	0	0	0	0	0	0	1	0	0	0	0	0	0	0	0	0	0	0	0	0	0	0	0	0
SRR14721949	Eukaryota	Ascomycota	Lecanoromycetes	Caliciales	Caliciaceae	Buellia	Buellia spuria	0	0	0	0	0	0	0	0	0	0	0	0	0	0	0	0	0	0	0	0	0	0	0	0
SRR14721926	Eukaryota	Ascomycota	Lecanoromycetes	Caliciales	Caliciaceae	Buellia	Buellia mamillana	0	1	0	0	0	0	0	0	0	0	0	0	0	0	0	0	0	0	0	0	0	0	0	0
SRR14722278	Eukaryota	Ascomycota	Lecanoromycetes	Caliciales	Caliciaceae	Buellia	Buellia spuria	0	0	0	0	0	0	0	0	0	0	0	0	0	0	0	0	0	0	0	0	0	0	0	0
SRR14722024	Eukaryota	Ascomycota	Lecanoromycetes	Caliciales	Caliciaceae	Dermiscellum	Dermiscellum oulocheilum	0	0	0	0	0	0	0	0	0	0	0	0	0	0	0	0	0	0	0	0	0	0	0	0
SRR14722167	Eukaryota	Ascomycota	Lecanoromycetes	Caliciales	Caliciaceae	Dimelaena	Dimelaena oreina	1	0	1	0	0	0	0	1	0	0	0	0	0	0	0	0	0	0	0	0	0	0	0	0
SRR9610078	Eukaryota	Ascomycota	Lecanoromycetes	Caliciales	Caliciaceae	Dirinaria	Dirinaria aegialita	0	0	0	0	0	0	0	0	0	0	0	0	0	0	0	0	0	0	0	0	0	0	0	0
SRR9610076	Eukaryota	Ascomycota	Lecanoromycetes	Caliciales	Caliciaceae	Dirinaria	Dirinaria applanata	0	0	0	0	0	0	1	0	0	0	0	0	0	0	0	0	0	0	0	0	0	0	0	0
SRR14721986	Eukaryota	Ascomycota	Lecanoromycetes	Caliciales	Caliciaceae	Dirinaria	Dirinaria frostii	0	1	0	0	0	1	0	0	0	0	0	0	0	0	0	0	0	0	0	0	0	0	0	0
SRR14722234	Eukaryota	Ascomycota	Lecanoromycetes	Caliciales	Caliciaceae	Pyxine	Pyxine sorediata	1	0	0	0	0	0	0	0	0	0	0	0	0	0	0	0	0	0	0	0	0	0	0	0
SRR14721990	Eukaryota	Ascomycota	Lecanoromycetes	Caliciales	Caliciaceae	Pyxine	Pyxine sorediata	1	0	0	0	0	0	0	0	0	0	0	0	0	0	0	0	0	0	0	0	0	0	0	0
SRR14722273	Eukaryota	Ascomycota	Lecanoromycetes	Caliciales	Physciaceae	Anaptychia	Anaptychia palmulata	0	0	1	0	0	0	0	0	0	0	0	0	0	0	0	0	0	1	0	0	0	0	0	0
SRR14721938	Eukaryota	Ascomycota	Lecanoromycetes	Caliciales	Physciaceae	Anaptychia	Anaptychia palmulata	0	0	0	0	0	0	0	0	0	0	0	0	0	0	0	0	0	0	0	0	0	0	0	0
ERR5059413	Eukaryota	Ascomycota	Lecanoromycetes	Caliciales	Physciaceae	Heterodermia	Heterodermia speciosa	1	0	0	0	0	0	0	0	0	0	0	0	0	0	0	0	0	0	0	0	0	0	0	0
SRR13685124	Eukaryota	Ascomycota	Lecanoromycetes	Caliciales	Physciaceae	Heterodermia	Heterodermia albicans	0	0	0	0	0	0	0	0	0	0	0	0	0	0	0	0	0	0	0	0	0	0	0	0
SRR13685145	Eukaryota	Ascomycota	Lecanoromycetes	Caliciales	Physciaceae	Heterodermia	Heterodermia appalachiensis	0	0	0	0	0	0	0	0	0	0	0	0	0	0	0	0	0	0	0	0	0	0	0	0
SRR13685161	Eukaryota	Ascomycota	Lecanoromycetes	Caliciales	Physciaceae	Heterodermia	Heterodermia casarettiana	0	0	0	0	0	1	0	0	0	0	0	0	0	0	0	0	0	0	0	0	0	0	0	0
SRR13685176	Eukaryota	Ascomycota	Lecanoromycetes	Caliciales	Physciaceae	Heterodermia	Heterodermia echinata	0	0	0	0	0	0	0	0	0	0	0	0	0	0	0	0	0	0	0	0	0	0	0	0
SRR14722262	Eukaryota	Ascomycota	Lecanoromycetes	Caliciales	Physciaceae	Heterodermia	Heterodermia langdoniana	0	0	0	0	0	1	0	0	0	0	0	0	0	0	0	0	0	0	0	0	0	0	0	0
SRR14722144	Eukaryota	Ascomycota	Lecanoromycetes	Caliciales	Physciaceae	Heterodermia	Heterodermia appalachiensis	0	0	0	0	0	0	0	0	0	0	0	0	0	0	0	0	0	0	0	0	0	0	0	0
SRR14722138	Eukaryota	Ascomycota	Lecanoromycetes	Caliciales	Physciaceae	Heterodermia	Heterodermia speciosa	0	1	0	0	0	0	0	0	0	0	0	0	0	0	0	0	0	0	0	0	0	0	0	0
SRR14722133	Eukaryota	Ascomycota	Lecanoromycetes	Caliciales	Physciaceae	Heterodermia	Heterodermia hypoleuca	0	0	0	0	0	0	0	0	0	0	0	0	0	0	0	0	0	0	0	0	0	0	0	0
SRR14722081	Eukaryota	Ascomycota	Lecanoromycetes	Caliciales	Physciaceae	Heterodermia	Heterodermia appalachiensis	0	0	0	0	0	0	0	0	0	0	0	0	0	0	0	0	0	0	0	0	0	0	0	0
SRR14722047	Eukaryota	Ascomycota	Lecanoromycetes	Caliciales	Physciaceae	Heterodermia	Heterodermia leucomelaena	0	0	0	0	0	0	0	0	0	0	0	0	1	0	0	0	0	0	0	0	0	0	0	0
SRR14722005	Eukaryota	Ascomycota	Lecanoromycetes	Caliciales	Physciaceae	Heterodermia	Heterodermia neglecta	0	0	0	0	0	0	0	0	0	0	0	0	0	0	0	0	0	0	0	0	0	0	0	1
SRR14721925	Eukaryota	Ascomycota	Lecanoromycetes	Caliciales	Physciaceae	Heterodermia	Heterodermia speciosa	0	1	0	0	0	0	0	0	0	0	0	0	0	0	0	0	0	0	0	0	0	0	0	0
SRR14722316	Eukaryota	Ascomycota	Lecanoromycetes	Caliciales	Physciaceae	Heterodermia	Heterodermia echinata	0	0	0	0	0	0	0	0	0	0	0	0	0	0	0	0	0	0	0	0	0	0	0	0
SRR14722305	Eukaryota	Ascomycota	Lecanoromycetes	Caliciales	Physciaceae	Heterodermia	Heterodermia langdoniana	0	0	0	0	0	1	0	0	0	0	0	0	0	0	0	0	0	0	0	0	0	0	0	1
SRR14722266	Eukaryota	Ascomycota	Lecanoromycetes	Caliciales	Physciaceae	Heterodermia	Heterodermia obscurata	0	0	0	0	0	0	1	0	0	0	0	0	0	0	0	0	0	0	0	0	0	0	0	0
SRR14722256	Eukaryota	Ascomycota	Lecanoromycetes	Caliciales	Physciaceae	Heterodermia	Heterodermia crocea	0	1	0	0	0	1	0	0	0	0	0	0	0	0	0	0	0	0	0	0	0	0	0	0
SRR18162827	Eukaryota	Ascomycota	Lecanoromycetes	Caliciales	Physciaceae	Heterodermia	Heterodermia speciosa	1	0	0	0	0	0	0	0	0	0	0	0	0	0	0	0	0	0	0	0	0	0	0	0
SRR12518694	Eukaryota	Ascomycota	Lecanoromycetes	Caliciales	Physciaceae	Phaeophyscia	Phaeophyscia orbicularis	0	0	0	0	0	0	0	0	0	0	0	0	0	0	0	0	0	0	0	0	0	0	0	0
SRR14722141	Eukaryota	Ascomycota	Lecanoromycetes	Caliciales	Physciaceae	Phaeophyscia	Phaeophyscia squarrosa	0	0	0	0	0	0	0	0	0	0	0	0	0	0	0	0	0	0	0	0	0	0	0	0
SRR14722054	Eukaryota	Ascomycota	Lecanoromycetes	Caliciales	Physciaceae	Phaeophyscia	Phaeophyscia rubropulchra	0	0	0	0	0	0	0	0	0	0	0	0	0	0	0	0	0	0	0	0	1	0	0	1
SRR14722036	Eukaryota	Ascomycota	Lecanoromycetes	Caliciales	Physciaceae	Phaeophyscia	Phaeophyscia hispidula	0	1	0	0	0	0	0	0	0	0	0	0	0	0	0	0	0	0	0	0	0	0	0	0
SRR14721967	Eukaryota	Ascomycota	Lecanoromycetes	Caliciales	Physciaceae	Phaeophyscia	Phaeophyscia adiastola	0	0	0	0	0	0	0	0	0	0	0	0	0	0	0	0	0	0	0	0	0	0	0	0
SRR14721931	Eukaryota	Ascomycota	Lecanoromycetes	Caliciales	Physciaceae	Phaeophyscia	Phaeophyscia rubropulchra	0	0	0	0	0	0	0	0	0	0	0	0	0	0	0	0	0	0	0	0	0	0	0	1
SRR1532736	Eukaryota	Ascomycota	Lecanoromycetes	Caliciales	Physciaceae	Physcia	Physcia stellaris	0	0	0	0	0	0	0	0	1	0	0	0	0	0	0	0	0	0	0	0	0	0	0	0
SRR12240183	Eukaryota	Ascomycota	Lecanoromycetes	Caliciales	Physciaceae	Physcia	Physcia biziana	0	0	0	0	0	0	0	0	0	0	0	0	0	0	0	0	0	0	0	0	0	0	0	0
SRR17413110	Eukaryota	Ascomycota	Lecanoromycetes	Caliciales	Physciaceae	Physcia	Physcia caesia	0	0	0	0	0	0	0	0	0	0	0	0	0	0	0	0	0	0	0	0	0	0	0	0
SRR14722017	Eukaryota	Ascomycota	Lecanoromycetes	Caliciales	Physciaceae	Polyblastidium	Polyblastidium squamulosum	0	0	0	0	0	0	0	0	0	0	0	0	0	0	0	0	0	0	0	0	0	0	0	0
ERR9935909	Eukaryota	Ascomycota	Lecanoromycetes	Caliciales	Physciaceae	Rinodina	Rinodina moziana var. moziana	0	0	0	0	0	0	0	0	0	0	0	0	0	0	0	0	0	0	0	0	0	0	0	0
SRR14722206	Eukaryota	Ascomycota	Lecanoromycetes	Caliciales	Physciaceae	Rinodina	Rinodina adirondackii	0	0	0	0	0	0	0	0	0	0	0	0	0	0	0	0	0	0	0	0	0	0	0	0
SRR14722045	Eukaryota	Ascomycota	Lecanoromycetes	Caliciales	Physciaceae	Rinodina	Rinodina ascociscana	0	0	0	0	0	0	0	0	0	0	0	0	0	0	0	0	0	0	0	0	0	0	0	0
SRR14722043	Eukaryota	Ascomycota	Lecanoromycetes	Caliciales	Physciaceae	Rinodina	Rinodina tephraspis	0	0	0	0	0	0	0	1	0	0	0	0	0	0	0	0	0	0	0	0	0	0	0	0
SRR14721991	Eukaryota	Ascomycota	Lecanoromycetes	Caliciales	Physciaceae	Rinodina	Rinodina dolichospora	0	1	0	0	0	0	0	0	0	0	0	0	0	0	0	0	0	0	0	0	0	0	0	0
SRR14722303	Eukaryota	Ascomycota	Lecanoromycetes	Caliciales	Physciaceae	Rinodina	Rinodina brauniana	1	0	0	0	0	0	0	0	0	0	0	0	0	0	0	0	0	0	0	0	1	0	0	0
SRR1531493	Eukaryota	Ascomycota	Lecanoromycetes	Graphidales	Graphidaceae	Graphis	Graphis scripta	0	1	0	0	0	0	0	0	0	0	0	0	0	0	0	0	0	0	0	0	0	0	0	0
SRR13685158	Eukaryota	Ascomycota	Lecanoromycetes	Gyalectales	Phlyctidaceae	Phlyctis	Phlyctis boliviensis	1	0	0	0	0	0	0	0	0	0	0	0	0	0	0	0	0	0	0	0	0	0	0	0
SRR14722217	Eukaryota	Ascomycota	Lecanoromycetes	Gyalectales	Phlyctidaceae	Phlyctis	Phlyctis boliviensis	0	1	0	0	0	0	0	0	0	0	0	0	0	0	0	0	0	0	0	0	0	0	0	0
SRR14722037	Eukaryota	Ascomycota	Lecanoromycetes	Gyalectales	Phlyctidaceae	Phlyctis	Phlyctis speirea	1	0	0	0	0	0	0	0	0	0	0	0	0	0	0	0	0	0	0	0	0	0	0	0
SRR14722313	Eukaryota	Ascomycota	Lecanoromycetes	Gyalectales	Phlyctidaceae	Phlyctis	Phlyctis petraea	0	1	0	0	0	0	0	0	0	0	0	0	0	0	0	0	0	0	0	0	0	0	0	0
SRR14722311	Eukaryota	Ascomycota	Lecanoromycetes	Gyalectales	Phlyctidaceae	Phlyctis	Phlyctis boliviensis	0	1	0	0	0	0	0	0	0	0	0	0	0	0	0	0	0	0	0	0	0	0	0	0
SRR14721971	Eukaryota	Ascomycota	Lecanoromycetes	Gyalectales	Trichotheliaceae	Porina	Porina heterospora	0	0	0	0	0	0	0	0	0	0	0	0	0	0	0	0	0	0	0	0	0	0	0	0
SRR14722125	Eukaryota	Ascomycota	Lecanoromycetes	Hymeneliales	Hymeneliaceae	Ionaspis	Ionaspis alba	0	0	0	0	0	0	0	0	0	0	0	0	0	0	0	0	0	0	0	0	0	0	0	0
SRR14721959	Eukaryota	Ascomycota	Lecanoromycetes	Hymeneliales	Hymeneliaceae	Ionaspis	Ionaspis lacustris	1	0	0	0	0	0	0	0	0	0	0	0	0	0	0	0	0	0	0	0	0	0	0	0
SRR14722327	Eukaryota	Ascomycota	Lecanoromycetes	Lecanorales	Catillariaceae	Catillaria	Catillaria lenticularis	1	0	0	0	0	0	0	0	0	0	0	0	0	0	0	0	0	0	0	0	0	0	0	0
SRR7346457	Eukaryota	Ascomycota	Lecanoromycetes	Lecanorales	Cetradoniaceae	Cetradonia	Cetradonia linearis	0	0	0	0	0	0	0	0	0	1	0	0	0	0	0	0	0	0	1	0	0	0	0	0
SRR7346458	Eukaryota	Ascomycota	Lecanoromycetes	Lecanorales	Cetradoniaceae	Cetradonia	Cetradonia linearis	0	0	0	0	0	0	0	0	0	0	0	0	0	0	0	0	0	0	0	0	0	0	0	0
SRR7346455	Eukaryota	Ascomycota	Lecanoromycetes	Lecanorales	Cetradoniaceae	Cetradonia	Cetradonia linearis	0	0	0	0	0	0	1	0	0	0	0	0	0	0	0	0	0	0	0	0	0	0	0	0
SRR7346456	Eukaryota	Ascomycota	Lecanoromycetes	Lecanorales	Cetradoniaceae	Cetradonia	Cetradonia linearis	0	0	0	0	0	0	0	0	0	1	0	0	0	0	0	0	0	0	0	0	0	0	0	0
SRR7346459	Eukaryota	Ascomycota	Lecanoromycetes	Lecanorales	Cetradoniaceae	Cetradonia	Cetradonia linearis	0	0	0	0	0	0	1	0	0	1	0	0	0	0	0	0	0	0	0	0	0	0	0	0
SRR7346460	Eukaryota	Ascomycota	Lecanoromycetes	Lecanorales	Cetradoniaceae	Cetradonia	Cetradonia linearis	0	0	0	0	0	0	0	0	0	0	0	0	0	0	0	0	0	0	0	0	0	0	0	0
SRR7346467	Eukaryota	Ascomycota	Lecanoromycetes	Lecanorales	Cetradoniaceae	Cetradonia	Cetradonia linearis	0	0	0	0	0	0	0	0	0	0	0	0	0	0	0	0	0	0	0	0	0	0	0	0
SRR7346468	Eukaryota	Ascomycota	Lecanoromycetes	Lecanorales	Cetradoniaceae	Cetradonia	Cetradonia linearis	0	0	0	0	0	1	0	0	0	0	0	0	0	0	0	0	0	0	0	0	0	0	0	0
SRR7346465	Eukaryota	Ascomycota	Lecanoromycetes	Lecanorales	Cetradoniaceae	Cetradonia	Cetradonia linearis	0	0	0	0	0	0	0	0	0	0	0	0	0	0	0	0	0	0	0	0	0	0	0	0
SRR7346466	Eukaryota	Ascomycota	Lecanoromycetes	Lecanorales	Cetradoniaceae	Cetradonia	Cetradonia linearis	0	0	0	0	0	0	0	0	0	0	0	0	0	0	0	0	0	0	0	0	0	0	0	0
SRR7346472	Eukaryota	Ascomycota	Lecanoromycetes	Lecanorales	Cetradoniaceae	Cetradonia	Cetradonia linearis	0	0	0	0	0	0	0	0	0	0	0	0	0	0	0	0	0	0	0	0	0	0	0	0
SRR7346479	Eukaryota	Ascomycota	Lecanoromycetes	Lecanorales	Cetradoniaceae	Cetradonia	Cetradonia linearis	0	0	0	0	0	0	0	0	0	0	0	0	0	0	0	0	0	0	0	0	0	0	0	0
ERR3588817	Eukaryota	Ascomycota	Lecanoromycetes	Lecanorales	Cladoniaceae	Cladonia	Cladonia stellaris	0	0	0	0	0	0	0	0	0	0	0	0	0	0	0	0	0	0	0	1	0	0	0	0
ERR3588818	Eukaryota	Ascomycota	Lecanoromycetes	Lecanorales	Cladoniaceae	Cladonia	Cladonia uncialis subsp. biuncialis	1	0	0	0	0	0	0	0	0	0	0	0	0	0	0	0	0	0	0	1	0	0	0	0
ERR3588819	Eukaryota	Ascomycota	Lecanoromycetes	Lecanorales	Cladoniaceae	Cladonia	Cladonia rangiferina subsp. rangiferina	0	0	0	0	0	0	0	0	0	1	0	0	0	0	0	1	0	0	0	0	0	0	0	0
ERR3588820	Eukaryota	Ascomycota	Lecanoromycetes	Lecanorales	Cladoniaceae	Cladonia	Cladonia mitis	0	0	0	0	0	0	0	0	0	0	0	0	0	0	0	1	0	0	1	0	0	0	0	0
ERR3588821	Eukaryota	Ascomycota	Lecanoromycetes	Lecanorales	Cladoniaceae	Cladonia	Cladonia arbuscula	1	0	0	0	0	0	0	0	0	0	0	0	0	0	0	0	0	0	0	1	0	0	1	0
ERR3588822	Eukaryota	Ascomycota	Lecanoromycetes	Lecanorales	Cladoniaceae	Cladonia	Cladonia rangiferina subsp. rangiferina	0	0	0	0	0	0	0	0	0	0	0	0	0	0	0	0	0	0	0	0	0	0	0	0
ERR4179389	Eukaryota	Ascomycota	Lecanoromycetes	Lecanorales	Cladoniaceae	Cladonia	Cladonia furcata	0	0	0	0	0	0	0	0	0	0	0	0	0	0	0	1	1	0	0	0	0	0	0	0
SRR9278453	Eukaryota	Ascomycota	Lecanoromycetes	Lecanorales	Cladoniaceae	Cladonia	Cladonia uncialis	1	0	0	0	0	0	0	0	0	0	1	0	0	0	1	1	0	0	0	0	0	0	0	0
SRR13685172	Eukaryota	Ascomycota	Lecanoromycetes	Lecanorales	Cladoniaceae	Cladonia	Cladonia caroliniana	0	0	0	0	0	0	0	0	0	0	0	0	0	0	0	0	0	0	0	1	0	0	1	0
SRR13685169	Eukaryota	Ascomycota	Lecanoromycetes	Lecanorales	Cladoniaceae	Cladonia	Cladonia furcata	1	0	0	0	0	0	0	0	0	0	0	0	0	0	0	0	0	0	0	0	0	0	0	0
SRR14721952	Eukaryota	Ascomycota	Lecanoromycetes	Lecanorales	Cladoniaceae	Cladonia	Cladonia ochrochlora	1	0	0	0	0	0	0	1	0	0	0	0	0	0	0	0	0	0	0	1	0	0	0	0
SRR14722250	Eukaryota	Ascomycota	Lecanoromycetes	Lecanorales	Cladoniaceae	Cladonia	Cladonia coniocraea	0	0	0	0	0	0	1	0	0	0	1	0	0	0	0	0	0	1	0	0	0	0	0	0
SRR14722171	Eukaryota	Ascomycota	Lecanoromycetes	Lecanorales	Cladoniaceae	Cladonia	Cladonia uncialis	1	0	0	0	0	0	0	0	0	0	1	0	0	0	1	0	0	0	0	1	0	0	0	0
SRR14722170	Eukaryota	Ascomycota	Lecanoromycetes	Lecanorales	Cladoniaceae	Cladonia	Cladonia rangiferina	0	0	0	0	0	0	0	1	0	0	1	0	0	0	1	1	0	0	0	0	0	0	0	0
SRR14722150	Eukaryota	Ascomycota	Lecanoromycetes	Lecanorales	Cladoniaceae	Cladonia	Cladonia arbuscula	1	0	0	0	0	0	0	0	0	1	1	0	0	0	1	0	0	0	0	1	0	1	0	0
SRR14722121	Eukaryota	Ascomycota	Lecanoromycetes	Lecanorales	Cladoniaceae	Cladonia	Cladonia macilenta	0	0	0	0	0	0	0	0	0	0	1	0	0	0	0	0	0	0	0	1	0	0	0	0
SRR14722119	Eukaryota	Ascomycota	Lecanoromycetes	Lecanorales	Cladoniaceae	Cladonia	Cladonia grayi	0	0	0	0	0	0	0	0	1	0	0	0	0	0	0	1	0	1	0	0	0	1	0	0
SRR14722117	Eukaryota	Ascomycota	Lecanoromycetes	Lecanorales	Cladoniaceae	Cladonia	Cladonia mateocyatha	0	0	0	0	0	0	0	0	0	0	1	0	0	0	0	0	0	1	0	1	0	1	0	0
SRR14722103	Eukaryota	Ascomycota	Lecanoromycetes	Lecanorales	Cladoniaceae	Cladonia	Cladonia coccifera	1	0	0	0	0	0	0	0	0	0	1	0	0	0	1	0	0	0	0	1	0	0	0	0
SRR14722101	Eukaryota	Ascomycota	Lecanoromycetes	Lecanorales	Cladoniaceae	Cladonia	Cladonia strepsilis	1	0	0	0	0	0	0	0	1	0	1	0	0	0	1	0	0	0	0	1	0	0	0	0
SRR14722099	Eukaryota	Ascomycota	Lecanoromycetes	Lecanorales	Cladoniaceae	Cladonia	Cladonia pyxidata	0	0	0	0	0	1	1	0	0	0	0	0	0	0	0	1	0	0	0	0	0	1	0	0
SRR14722088	Eukaryota	Ascomycota	Lecanoromycetes	Lecanorales	Cladoniaceae	Cladonia	Cladonia uncialis	0	1	0	0	0	0	1	1	0	0	0	0	1	0	0	0	1	0	0	1	0	0	0	0
SRR14722087	Eukaryota	Ascomycota	Lecanoromycetes	Lecanorales	Cladoniaceae	Cladonia	Cladonia stipitata	1	0	1	0	0	0	1	0	0	0	0	0	0	0	0	0	0	0	0	1	0	0	0	0
SRR14722084	Eukaryota	Ascomycota	Lecanoromycetes	Lecanorales	Cladoniaceae	Cladonia	Cladonia squamosa	1	0	0	0	0	0	0	0	0	0	1	0	0	0	0	0	0	0	0	1	0	0	1	0
SRR14722082	Eukaryota	Ascomycota	Lecanoromycetes	Lecanorales	Cladoniaceae	Cladonia	Cladonia mateocyatha	0	0	0	0	0	0	0	0	0	1	0	0	0	0	0	1	0	1	1	0	0	0	0	0
SRR14722080	Eukaryota	Ascomycota	Lecanoromycetes	Lecanorales	Cladoniaceae	Cladonia	Cladonia didyma	0	1	0	0	0	0	0	0	0	0	0	0	0	0	1	0	0	0	0	1	0	1	0	0
SRR14722057	Eukaryota	Ascomycota	Lecanoromycetes	Lecanorales	Cladoniaceae	Cladonia	Cladonia squamosa	2	0	0	0	0	0	0	0	0	0	0	0	0	0	1	0	0	0	0	2	0	0	1	0
SRR14722009	Eukaryota	Ascomycota	Lecanoromycetes	Lecanorales	Cladoniaceae	Cladonia	Cladonia apodocarpa	1	0	0	0	0	0	0	0	0	1	0	0	0	0	1	0	0	0	0	1	0	1	0	0
SRR14721965	Eukaryota	Ascomycota	Lecanoromycetes	Lecanorales	Cladoniaceae	Cladonia	Cladonia perforata	0	0	0	0	0	0	0	0	0	0	0	0	0	0	0	0	0	0	0	1	0	1	0	0
SRR14721939	Eukaryota	Ascomycota	Lecanoromycetes	Lecanorales	Cladoniaceae	Cladonia	Cladonia polycarpoides	0	0	0	0	0	0	1	0	0	0	0	0	0	0	0	0	1	0	0	1	0	0	0	0
SRR14721936	Eukaryota	Ascomycota	Lecanoromycetes	Lecanorales	Cladoniaceae	Cladonia	Cladonia peziziformis	0	0	0	0	0	0	0	0	0	0	0	0	0	0	0	1	0	0	0	0	0	0	0	0
SRR14722319	Eukaryota	Ascomycota	Lecanoromycetes	Lecanorales	Cladoniaceae	Cladonia	Cladonia furcata	1	0	0	0	0	0	0	0	0	0	0	0	0	0	1	0	0	0	0	1	0	0	0	0
SRR14722301	Eukaryota	Ascomycota	Lecanoromycetes	Lecanorales	Cladoniaceae	Cladonia	Cladonia leporina	0	0	0	0	0	0	0	0	0	0	1	0	1	0	1	0	0	1	0	1	0	1	0	0
SRR14722299	Eukaryota	Ascomycota	Lecanoromycetes	Lecanorales	Cladoniaceae	Cladonia	Cladonia squamosa	0	0	0	0	0	0	0	0	0	0	1	0	0	0	1	0	0	0	0	1	0	1	1	0
SRR14722298	Eukaryota	Ascomycota	Lecanoromycetes	Lecanorales	Cladoniaceae	Cladonia	Cladonia subtenuis	1	0	0	0	0	0	0	0	0	0	1	0	1	0	1	0	0	0	0	1	0	1	0	0
SRR14722296	Eukaryota	Ascomycota	Lecanoromycetes	Lecanorales	Cladoniaceae	Cladonia	Cladonia ravenelii	0	0	0	0	0	0	0	0	1	0	0	0	0	0	0	0	0	0	0	0	0	1	0	0
SRR14722294	Eukaryota	Ascomycota	Lecanoromycetes	Lecanorales	Cladoniaceae	Cladonia	Cladonia caroliniana	0	0	0	0	0	0	0	0	0	0	0	0	0	0	1	0	0	0	0	1	0	0	1	0
SRR14722293	Eukaryota	Ascomycota	Lecanoromycetes	Lecanorales	Cladoniaceae	Cladonia	Cladonia subtenuis	0	0	0	0	0	0	0	1	0	0	0	0	0	0	0	0	0	0	0	0	0	0	0	0
SRR14722292	Eukaryota	Ascomycota	Lecanoromycetes	Lecanorales	Cladoniaceae	Cladonia	Cladonia rangiferina	0	0	0	0	0	0	0	0	0	0	0	0	0	0	0	1	0	1	0	0	0	0	0	0
SRR14722290	Eukaryota	Ascomycota	Lecanoromycetes	Lecanorales	Cladoniaceae	Cladonia	Cladonia robbinsii	0	0	0	0	0	0	0	0	0	0	0	0	0	0	0	0	0	0	0	1	0	0	0	0
SRR14722277	Eukaryota	Ascomycota	Lecanoromycetes	Lecanorales	Cladoniaceae	Cladonia	Cladonia furcata	1	0	0	0	0	0	0	0	0	0	0	0	0	0	0	0	0	0	0	0	0	0	0	0
SRR14722269	Eukaryota	Ascomycota	Lecanoromycetes	Lecanorales	Cladoniaceae	Cladonia	Cladonia didyma	0	0	0	0	0	0	0	0	0	0	1	0	0	0	0	0	0	0	0	1	0	1	0	0
SRR15568763	Eukaryota	Ascomycota	Lecanoromycetes	Lecanorales	Cladoniaceae	Cladonia	Cladonia arbuscula	0	0	0	0	0	0	0	0	0	0	1	0	0	0	1	1	0	0	0	0	0	0	1	0
SRR15568738	Eukaryota	Ascomycota	Lecanoromycetes	Lecanorales	Cladoniaceae	Cladonia	Cladonia stellaris	0	0	0	0	1	0	0	0	0	0	0	0	0	0	0	0	0	0	0	1	1	0	0	0
SRR16304115	Eukaryota	Ascomycota	Lecanoromycetes	Lecanorales	Cladoniaceae	Cladonia	Cladonia rangiferina	0	0	0	0	0	0	0	0	0	0	0	0	0	0	0	1	0	0	0	0	0	0	0	0
SRR16304114	Eukaryota	Ascomycota	Lecanoromycetes	Lecanorales	Cladoniaceae	Cladonia	Cladonia rangiferina	0	0	0	0	0	0	0	0	0	0	0	0	0	0	0	1	0	0	0	0	0	0	0	0
SRR16304103	Eukaryota	Ascomycota	Lecanoromycetes	Lecanorales	Cladoniaceae	Cladonia	Cladonia rangiferina	0	0	0	0	0	0	0	0	0	0	0	0	1	0	1	1	0	0	0	0	0	0	0	0
SRR16304092	Eukaryota	Ascomycota	Lecanoromycetes	Lecanorales	Cladoniaceae	Cladonia	Cladonia rangiferina	0	0	0	0	0	0	0	0	0	0	0	0	0	0	0	0	0	0	0	0	0	0	0	0
SRR16304081	Eukaryota	Ascomycota	Lecanoromycetes	Lecanorales	Cladoniaceae	Cladonia	Cladonia rangiferina	0	0	0	0	0	0	0	1	0	0	0	0	0	0	0	0	0	0	0	0	0	0	0	0
SRR16304070	Eukaryota	Ascomycota	Lecanoromycetes	Lecanorales	Cladoniaceae	Cladonia	Cladonia rangiferina	0	0	0	0	0	1	0	0	0	0	1	0	1	0	0	1	0	0	0	0	0	1	0	0
SRR16304068	Eukaryota	Ascomycota	Lecanoromycetes	Lecanorales	Cladoniaceae	Cladonia	Cladonia rangiferina	0	0	0	0	0	0	0	0	0	0	1	0	1	0	1	1	0	0	0	0	0	1	1	0
SRR16304067	Eukaryota	Ascomycota	Lecanoromycetes	Lecanorales	Cladoniaceae	Cladonia	Cladonia stygia	1	0	0	0	0	0	0	1	0	1	0	0	0	0	0	1	0	0	0	0	0	1	0	0
SRR16304066	Eukaryota	Ascomycota	Lecanoromycetes	Lecanorales	Cladoniaceae	Cladonia	Cladonia stygia	0	0	0	0	0	0	0	1	0	0	1	0	1	0	0	1	0	0	0	0	0	1	0	0
SRR16304065	Eukaryota	Ascomycota	Lecanoromycetes	Lecanorales	Cladoniaceae	Cladonia	Cladonia stygia	1	0	0	0	0	0	0	0	0	0	1	0	1	0	1	1	3	0	0	0	0	1	0	0
SRR16304113	Eukaryota	Ascomycota	Lecanoromycetes	Lecanorales	Cladoniaceae	Cladonia	Cladonia rangiferina	0	0	0	0	0	0	0	0	0	0	0	0	0	0	0	0	0	0	0	0	0	0	0	0
SRR16304112	Eukaryota	Ascomycota	Lecanoromycetes	Lecanorales	Cladoniaceae	Cladonia	Cladonia submitis	0	0	0	0	0	0	0	0	0	0	1	0	2	0	0	1	2	1	0	0	0	0	0	0
SRR16304111	Eukaryota	Ascomycota	Lecanoromycetes	Lecanorales	Cladoniaceae	Cladonia	Cladonia submitis	0	0	0	0	0	0	0	3	0	0	1	0	1	0	1	1	0	1	0	0	0	0	0	0
SRR16304110	Eukaryota	Ascomycota	Lecanoromycetes	Lecanorales	Cladoniaceae	Cladonia	Cladonia submitis	0	0	0	0	0	0	0	1	0	0	1	0	1	0	1	0	0	1	0	1	0	0	0	0
SRR16304109	Eukaryota	Ascomycota	Lecanoromycetes	Lecanorales	Cladoniaceae	Cladonia	Cladonia submitis	0	0	0	0	0	0	0	1	0	0	1	0	3	0	1	0	0	1	0	1	0	0	0	0
SRR16304108	Eukaryota	Ascomycota	Lecanoromycetes	Lecanorales	Cladoniaceae	Cladonia	Cladonia arbuscula	0	0	0	0	0	0	0	0	0	0	1	0	0	0	1	0	0	1	0	1	0	1	1	0
SRR16304107	Eukaryota	Ascomycota	Lecanoromycetes	Lecanorales	Cladoniaceae	Cladonia	Cladonia submitis	0	0	0	0	0	0	0	0	0	0	0	0	0	0	0	0	2	1	0	1	0	1	1	0
SRR16304106	Eukaryota	Ascomycota	Lecanoromycetes	Lecanorales	Cladoniaceae	Cladonia	Cladonia submitis	0	0	0	0	0	0	0	0	0	0	0	0	0	0	1	0	0	0	0	1	0	1	0	0
SRR16304105	Eukaryota	Ascomycota	Lecanoromycetes	Lecanorales	Cladoniaceae	Cladonia	Cladonia submitis	0	0	0	0	0	0	0	0	0	0	0	0	0	0	0	0	0	0	0	1	0	1	0	0
SRR16304104	Eukaryota	Ascomycota	Lecanoromycetes	Lecanorales	Cladoniaceae	Cladonia	Cladonia submitis	0	0	0	0	0	0	0	0	0	0	1	0	0	0	1	0	0	1	0	1	0	1	0	0
SRR16304102	Eukaryota	Ascomycota	Lecanoromycetes	Lecanorales	Cladoniaceae	Cladonia	Cladonia submitis	0	0	0	0	0	0	0	0	0	0	0	0	2	0	0	0	0	1	0	1	0	0	1	0
SRR16304101	Eukaryota	Ascomycota	Lecanoromycetes	Lecanorales	Cladoniaceae	Cladonia	Cladonia submitis	0	0	0	0	0	0	0	1	0	0	0	0	0	0	0	0	0	1	0	1	0	0	0	0
SRR16304100	Eukaryota	Ascomycota	Lecanoromycetes	Lecanorales	Cladoniaceae	Cladonia	Cladonia rangiferina	0	0	0	0	0	0	0	0	0	0	0	0	0	0	0	1	0	0	0	0	0	0	0	0
SRR16304099	Eukaryota	Ascomycota	Lecanoromycetes	Lecanorales	Cladoniaceae	Cladonia	Cladonia rangiferina	0	0	0	0	0	0	0	1	0	0	1	0	0	0	0	1	0	0	0	0	0	0	0	0
SRR16304098	Eukaryota	Ascomycota	Lecanoromycetes	Lecanorales	Cladoniaceae	Cladonia	Cladonia rangiferina	0	0	0	0	0	0	0	1	0	0	1	0	0	0	0	1	0	0	0	0	0	0	0	0
SRR16304097	Eukaryota	Ascomycota	Lecanoromycetes	Lecanorales	Cladoniaceae	Cladonia	Cladonia rangiferina	0	0	0	0	0	0	0	2	0	0	1	0	1	0	1	1	2	1	0	0	0	1	0	0
SRR16304096	Eukaryota	Ascomycota	Lecanoromycetes	Lecanorales	Cladoniaceae	Cladonia	Cladonia rangiferina	0	0	0	0	1	0	0	0	0	0	1	0	0	0	1	1	0	1	0	0	0	0	0	0
SRR16304095	Eukaryota	Ascomycota	Lecanoromycetes	Lecanorales	Cladoniaceae	Cladonia	Cladonia rangiferina	0	0	0	0	0	0	0	1	0	0	1	0	0	0	1	1	1	0	0	0	0	0	1	0
SRR16304094	Eukaryota	Ascomycota	Lecanoromycetes	Lecanorales	Cladoniaceae	Cladonia	Cladonia rangiferina	0	0	0	0	0	0	0	0	0	0	1	0	1	0	1	1	0	0	0	0	0	1	0	0
SRR16304093	Eukaryota	Ascomycota	Lecanoromycetes	Lecanorales	Cladoniaceae	Cladonia	Cladonia rangiferina	0	0	0	0	0	0	0	1	0	0	1	0	0	0	0	1	0	1	0	0	0	1	1	0
[truncated: 588 more rows]

## Sheet: BGC source count per GCF
Dataset 9, Table 5: The count of BGCs by predicted source per GCF
GCF	Bacterial	Fungal	Reference	GCF type
NRPS_14821	66	0	0	Bacterial
[truncated: 5,894 more rows]

## Sheet: GCF assignment per complete BGC
Dataset 9, Table 6: Repeated BGC clustering analysis with ONLY complete BGCs at distance of 0.3: GCF assignment per BGC (includes MiBIG and other reference BGCs)
[truncated: 7,771 more rows]
