# Supplementary material for: A Biosynthetic and Taxonomic Atlas of the Global Lichen Holobiont
Source: Environ Microbiol. 2025 Jun 4;27(6):e70112. doi: 10.1111/1462-2920.70112 (PMC12136951; doi:10.1111/1462-2920.70112)
Supplement: Supplementary file 19 — DATASET 10. ANOSIM results for GCF distribution in lichen genera. [file EMI-27-e70112-s014.xlsx]

## Sheet: All
Dataset 10, Table 1: ANOSIM results of GCF distribution of all GCFs from lichen samples clustered by sample genus
Lichen genus A	Lichen genus B	Rvalue	Pvalue	Significantly different?	Level of dissimilarity
Acarospora	Arthonia	0.458553	0.0015	Yes	Moderate dissimilarity
Acarospora	Caloplaca	0.394	0.0071	Yes	Moderate dissimilarity
Acarospora	Chrysothrix	0.33125	0.0495	Yes	Moderate dissimilarity
Acarospora	Cladonia	0.999905	0.0001	Yes	Extreme dissimilarity
Acarospora	Heterodermia	0.984895	0.0006	Yes	Extreme dissimilarity
Acarospora	Hypotrachyna	0.8	0.0071	Yes	Extreme dissimilarity
Acarospora	Lecanora	0.99355	0.0001	Yes	Extreme dissimilarity
Acarospora	Lepra	0.36875	0.0246	Yes	Moderate dissimilarity
Acarospora	Lepraria	0.464	0.0022	Yes	Moderate dissimilarity
Acarospora	Leptogium	0.496	0.0071	Yes	Moderate dissimilarity
Acarospora	Parmotrema	0.999651	0.0002	Yes	Extreme dissimilarity
Acarospora	Peltigera	0.951602	0.0001	Yes	Extreme dissimilarity
Acarospora	Pertusaria	0.747368	0.0015	Yes	Strong dissimilarity
Acarospora	Phaeophyscia	0.348	0.0071	Yes	Moderate dissimilarity
Acarospora	Porpidia	0.502	0.0071	Yes	Strong dissimilarity
Acarospora	Pseudosagedia	0.321875	0.0346	Yes	Moderate dissimilarity
Acarospora	Pyrenula	0.509375	0.0167	Yes	Strong dissimilarity
Acarospora	Rhizoplaca	1	0.0001	Yes	Extreme dissimilarity
Acarospora	Rinodina	0.325333	0.01	Yes	Moderate dissimilarity
Acarospora	Sticta	0.732	0.0071	Yes	Strong dissimilarity
Acarospora	Usnea	0.992812	0.0003	Yes	Extreme dissimilarity
Acarospora	Xanthoparmelia	0.999942	0.0001	Yes	Extreme dissimilarity
Acarospora	Xanthoria	0.816	0.0071	Yes	Extreme dissimilarity
Acarospora	Xylographa	0.344079	0.0147	Yes	Moderate dissimilarity
Arthonia	Acarospora	0.458553	0.0005	Yes	Moderate dissimilarity
Arthonia	Caloplaca	0.563816	0.0005	Yes	Strong dissimilarity
Arthonia	Chrysothrix	0.490809	0.0032	Yes	Moderate dissimilarity
Arthonia	Cladonia	0.982963	0.0001	Yes	Extreme dissimilarity
Arthonia	Heterodermia	0.729053	0.0001	Yes	Strong dissimilarity
Arthonia	Hypotrachyna	0.768421	0.0005	Yes	Extreme dissimilarity
Arthonia	Lecanora	0.900585	0.0001	Yes	Extreme dissimilarity
Arthonia	Lepra	0.540441	0.0032	Yes	Strong dissimilarity
Arthonia	Lepraria	0.38469	0.0007	Yes	Moderate dissimilarity
Arthonia	Leptogium	0.715789	0.0005	Yes	Strong dissimilarity
Arthonia	Parmotrema	0.974775	0.0001	Yes	Extreme dissimilarity
Arthonia	Peltigera	0.799532	0.0001	Yes	Extreme dissimilarity
Arthonia	Pertusaria	0.247489	0.0003	Yes	Low dissimilarity
Arthonia	Phaeophyscia	0.532237	0.0005	Yes	Strong dissimilarity
Arthonia	Porpidia	0.678289	0.0005	Yes	Strong dissimilarity
Arthonia	Pseudosagedia	0.527574	0.0032	Yes	Strong dissimilarity
Arthonia	Pyrenula	0.597426	0.0032	Yes	Strong dissimilarity
Arthonia	Rhizoplaca	0.960052	0.0001	Yes	Extreme dissimilarity
Arthonia	Rinodina	0.255814	0.0072	Yes	Moderate dissimilarity
Arthonia	Sticta	0.809868	0.0005	Yes	Extreme dissimilarity
Arthonia	Usnea	0.860589	0.0001	Yes	Extreme dissimilarity
Arthonia	Xanthoparmelia	0.990097	0.0001	Yes	Extreme dissimilarity
Arthonia	Xanthoria	0.923026	0.0005	Yes	Extreme dissimilarity
Arthonia	Xylographa	0.0435268	0.1207	No	Very weak dissimilarity
Caloplaca	Acarospora	0.394	0.0071	Yes	Moderate dissimilarity
Caloplaca	Arthonia	0.563816	0.0015	Yes	Strong dissimilarity
Caloplaca	Chrysothrix	0.45625	0.0225	Yes	Moderate dissimilarity
Caloplaca	Cladonia	1	0.0001	Yes	Extreme dissimilarity
Caloplaca	Heterodermia	0.977622	0.0006	Yes	Extreme dissimilarity
Caloplaca	Hypotrachyna	0.78	0.0071	Yes	Extreme dissimilarity
Caloplaca	Lecanora	0.990823	0.0001	Yes	Extreme dissimilarity
Caloplaca	Lepra	0.5625	0.016	Yes	Strong dissimilarity
Caloplaca	Lepraria	0.546667	0.0022	Yes	Strong dissimilarity
Caloplaca	Leptogium	0.492	0.0071	Yes	Moderate dissimilarity
Caloplaca	Parmotrema	1	0.0002	Yes	Extreme dissimilarity
Caloplaca	Peltigera	0.970416	0.0001	Yes	Extreme dissimilarity
Caloplaca	Pertusaria	0.798026	0.0015	Yes	Extreme dissimilarity
Caloplaca	Phaeophyscia	0.398	0.0071	Yes	Moderate dissimilarity
Caloplaca	Porpidia	0.582	0.0071	Yes	Strong dissimilarity
Caloplaca	Pseudosagedia	0.371875	0.0225	Yes	Moderate dissimilarity
Caloplaca	Pyrenula	0.6	0.0081	Yes	Strong dissimilarity
Caloplaca	Rhizoplaca	1	0.0001	Yes	Extreme dissimilarity
Caloplaca	Rinodina	0.473333	0.0037	Yes	Moderate dissimilarity
Caloplaca	Sticta	0.788	0.0071	Yes	Extreme dissimilarity
Caloplaca	Usnea	0.992116	0.0003	Yes	Extreme dissimilarity
Caloplaca	Xanthoparmelia	1	0.0001	Yes	Extreme dissimilarity
Caloplaca	Xanthoria	0.63	0.0071	Yes	Strong dissimilarity
Caloplaca	Xylographa	0.398026	0.0095	Yes	Moderate dissimilarity
Chrysothrix	Acarospora	0.33125	0.0468	Yes	Moderate dissimilarity
Chrysothrix	Arthonia	0.490809	0.0029	Yes	Moderate dissimilarity
Chrysothrix	Caloplaca	0.45625	0.0256	Yes	Moderate dissimilarity
Chrysothrix	Cladonia	1	0.0001	Yes	Extreme dissimilarity
Chrysothrix	Heterodermia	0.999255	0.0011	Yes	Extreme dissimilarity
Chrysothrix	Hypotrachyna	0.925	0.0084	Yes	Extreme dissimilarity
Chrysothrix	Lecanora	0.998732	0.0001	Yes	Extreme dissimilarity
Chrysothrix	Lepra	0.104167	0.3153	No	Low dissimilarity
Chrysothrix	Lepraria	0.519841	0.01	Yes	Strong dissimilarity
Chrysothrix	Leptogium	0.540625	0.0167	Yes	Strong dissimilarity
Chrysothrix	Parmotrema	1	0.0002	Yes	Extreme dissimilarity
Chrysothrix	Peltigera	0.959556	0.0004	Yes	Extreme dissimilarity
Chrysothrix	Pertusaria	0.800551	0.0029	Yes	Extreme dissimilarity
Chrysothrix	Phaeophyscia	0.334375	0.0154	Yes	Moderate dissimilarity
Chrysothrix	Porpidia	0.646875	0.0084	Yes	Strong dissimilarity
Chrysothrix	Pseudosagedia	0.0260417	0.4277	No	Very weak dissimilarity
Chrysothrix	Pyrenula	0.286458	0.0884	No	Moderate dissimilarity
Chrysothrix	Rhizoplaca	1	0.0001	Yes	Extreme dissimilarity
Chrysothrix	Rinodina	0.357143	0.0089	Yes	Moderate dissimilarity
Chrysothrix	Sticta	0.74375	0.0171	Yes	Strong dissimilarity
Chrysothrix	Usnea	0.998498	0.0002	Yes	Extreme dissimilarity
Chrysothrix	Xanthoparmelia	1	0.0002	Yes	Extreme dissimilarity
Chrysothrix	Xanthoria	0.85625	0.0084	Yes	Extreme dissimilarity
Chrysothrix	Xylographa	0.335478	0.0511	No	Moderate dissimilarity
Cladonia	Acarospora	0.999905	0.0001	Yes	Extreme dissimilarity
Cladonia	Arthonia	0.982963	0.0001	Yes	Extreme dissimilarity
Cladonia	Caloplaca	1	0.0001	Yes	Extreme dissimilarity
Cladonia	Chrysothrix	1	0.0001	Yes	Extreme dissimilarity
Cladonia	Heterodermia	0.976867	0.0001	Yes	Extreme dissimilarity
Cladonia	Hypotrachyna	1	0.0001	Yes	Extreme dissimilarity
Cladonia	Lecanora	0.522863	0.0001	Yes	Strong dissimilarity
Cladonia	Lepra	1	0.0001	Yes	Extreme dissimilarity
Cladonia	Lepraria	0.997973	0.0001	Yes	Extreme dissimilarity
Cladonia	Leptogium	0.99981	0.0001	Yes	Extreme dissimilarity
Cladonia	Parmotrema	0.787763	0.0001	Yes	Extreme dissimilarity
Cladonia	Peltigera	0.696605	0.0001	Yes	Strong dissimilarity
Cladonia	Pertusaria	0.997906	0.0001	Yes	Extreme dissimilarity
Cladonia	Phaeophyscia	1	0.0001	Yes	Extreme dissimilarity
Cladonia	Porpidia	1	0.0001	Yes	Extreme dissimilarity
Cladonia	Pseudosagedia	1	0.0001	Yes	Extreme dissimilarity
Cladonia	Pyrenula	1	0.0001	Yes	Extreme dissimilarity
Cladonia	Rhizoplaca	0.845795	0.0001	Yes	Extreme dissimilarity
Cladonia	Rinodina	1	0.0001	Yes	Extreme dissimilarity
Cladonia	Sticta	1	0.0001	Yes	Extreme dissimilarity
Cladonia	Usnea	0.873386	0.0001	Yes	Extreme dissimilarity
Cladonia	Xanthoparmelia	0.742258	0.0001	Yes	Strong dissimilarity
Cladonia	Xanthoria	0.998832	0.0001	Yes	Extreme dissimilarity
Cladonia	Xylographa	0.960217	0.0001	Yes	Extreme dissimilarity
Heterodermia	Acarospora	0.984895	0.0005	Yes	Extreme dissimilarity
Heterodermia	Arthonia	0.729053	0.0001	Yes	Strong dissimilarity
Heterodermia	Caloplaca	0.977622	0.0005	Yes	Extreme dissimilarity
Heterodermia	Chrysothrix	0.999255	0.0008	Yes	Extreme dissimilarity
Heterodermia	Cladonia	0.976867	0.0001	Yes	Extreme dissimilarity
Heterodermia	Hypotrachyna	1	0.0005	Yes	Extreme dissimilarity
Heterodermia	Lecanora	0.939051	0.0001	Yes	Extreme dissimilarity
Heterodermia	Lepra	1	0.0008	Yes	Extreme dissimilarity
Heterodermia	Lepraria	0.965801	0.0003	Yes	Extreme dissimilarity
Heterodermia	Leptogium	0.96	0.0005	Yes	Extreme dissimilarity
Heterodermia	Parmotrema	0.992908	0.0001	Yes	Extreme dissimilarity
Heterodermia	Peltigera	0.812889	0.0001	Yes	Extreme dissimilarity
Heterodermia	Pertusaria	0.88034	0.0001	Yes	Extreme dissimilarity
Heterodermia	Phaeophyscia	0.949091	0.0005	Yes	Extreme dissimilarity
Heterodermia	Porpidia	1	0.0005	Yes	Extreme dissimilarity
Heterodermia	Pseudosagedia	0.9769	0.0008	Yes	Extreme dissimilarity
Heterodermia	Pyrenula	0.997019	0.0008	Yes	Extreme dissimilarity
Heterodermia	Rhizoplaca	0.965731	0.0001	Yes	Extreme dissimilarity
Heterodermia	Rinodina	0.889394	0.0003	Yes	Extreme dissimilarity
Heterodermia	Sticta	0.996084	0.0005	Yes	Extreme dissimilarity
Heterodermia	Usnea	0.920189	0.0001	Yes	Extreme dissimilarity
Heterodermia	Xanthoparmelia	0.999611	0.0001	Yes	Extreme dissimilarity
Heterodermia	Xanthoria	0.978741	0.0005	Yes	Extreme dissimilarity
Heterodermia	Xylographa	0.632941	0.0001	Yes	Strong dissimilarity
Hypotrachyna	Acarospora	0.8	0.0071	Yes	Extreme dissimilarity
Hypotrachyna	Arthonia	0.768421	0.0015	Yes	Extreme dissimilarity
Hypotrachyna	Caloplaca	0.78	0.0071	Yes	Extreme dissimilarity
Hypotrachyna	Chrysothrix	0.925	0.0081	Yes	Extreme dissimilarity
Hypotrachyna	Cladonia	1	0.0001	Yes	Extreme dissimilarity
Hypotrachyna	Heterodermia	1	0.0006	Yes	Extreme dissimilarity
Hypotrachyna	Lecanora	0.999567	0.0001	Yes	Extreme dissimilarity
Hypotrachyna	Lepra	0.95625	0.0081	Yes	Extreme dissimilarity
Hypotrachyna	Lepraria	0.873333	0.0022	Yes	Extreme dissimilarity
Hypotrachyna	Leptogium	0.74	0.0071	Yes	Strong dissimilarity
Hypotrachyna	Parmotrema	0.995696	0.0002	Yes	Extreme dissimilarity
Hypotrachyna	Peltigera	0.998705	0.0001	Yes	Extreme dissimilarity
Hypotrachyna	Pertusaria	0.953947	0.0015	Yes	Extreme dissimilarity
Hypotrachyna	Phaeophyscia	0.824	0.0071	Yes	Extreme dissimilarity
Hypotrachyna	Porpidia	0.98	0.0071	Yes	Extreme dissimilarity
Hypotrachyna	Pseudosagedia	0.759375	0.0081	Yes	Extreme dissimilarity
Hypotrachyna	Pyrenula	0.971875	0.0081	Yes	Extreme dissimilarity
Hypotrachyna	Rhizoplaca	1	0.0001	Yes	Extreme dissimilarity
Hypotrachyna	Rinodina	0.897333	0.0022	Yes	Extreme dissimilarity
Hypotrachyna	Sticta	0.944	0.0071	Yes	Extreme dissimilarity
Hypotrachyna	Usnea	0.998493	0.0003	Yes	Extreme dissimilarity
Hypotrachyna	Xanthoparmelia	1	0.0001	Yes	Extreme dissimilarity
Hypotrachyna	Xanthoria	0.904	0.0071	Yes	Extreme dissimilarity
Hypotrachyna	Xylographa	0.542763	0.0019	Yes	Strong dissimilarity
Lecanora	Acarospora	0.99355	0.0001	Yes	Extreme dissimilarity
Lecanora	Arthonia	0.900585	0.0001	Yes	Extreme dissimilarity
Lecanora	Caloplaca	0.990823	0.0001	Yes	Extreme dissimilarity
Lecanora	Chrysothrix	0.998732	0.0003	Yes	Extreme dissimilarity
Lecanora	Cladonia	0.522863	0.0001	Yes	Strong dissimilarity
Lecanora	Heterodermia	0.939051	0.0001	Yes	Extreme dissimilarity
Lecanora	Hypotrachyna	0.999567	0.0001	Yes	Extreme dissimilarity
Lecanora	Lepra	1	0.0003	Yes	Extreme dissimilarity
Lecanora	Lepraria	0.983422	0.0001	Yes	Extreme dissimilarity
Lecanora	Leptogium	0.984675	0.0001	Yes	Extreme dissimilarity
Lecanora	Parmotrema	0.529901	0.0001	Yes	Strong dissimilarity
Lecanora	Peltigera	0.405819	0.0001	Yes	Moderate dissimilarity
Lecanora	Pertusaria	0.956958	0.0001	Yes	Extreme dissimilarity
Lecanora	Phaeophyscia	0.99013	0.0001	Yes	Extreme dissimilarity
Lecanora	Porpidia	0.998961	0.0001	Yes	Extreme dissimilarity
Lecanora	Pseudosagedia	0.988371	0.0003	Yes	Extreme dissimilarity
Lecanora	Pyrenula	0.999945	0.0003	Yes	Extreme dissimilarity
Lecanora	Rhizoplaca	0.744709	0.0001	Yes	Strong dissimilarity
Lecanora	Rinodina	0.974109	0.0001	Yes	Extreme dissimilarity
Lecanora	Sticta	0.997489	0.0001	Yes	Extreme dissimilarity
Lecanora	Usnea	0.736709	0.0001	Yes	Strong dissimilarity
Lecanora	Xanthoparmelia	0.744301	0.0001	Yes	Strong dissimilarity
Lecanora	Xanthoria	0.991255	0.0001	Yes	Extreme dissimilarity
Lecanora	Xylographa	0.898709	0.0001	Yes	Extreme dissimilarity
Lepra	Acarospora	0.36875	0.0222	Yes	Moderate dissimilarity
Lepra	Arthonia	0.540441	0.0029	Yes	Strong dissimilarity
Lepra	Caloplaca	0.5625	0.0171	Yes	Strong dissimilarity
Lepra	Chrysothrix	0.104167	0.3112	No	Low dissimilarity
Lepra	Cladonia	1	0.0001	Yes	Extreme dissimilarity
Lepra	Heterodermia	1	0.0011	Yes	Extreme dissimilarity
Lepra	Hypotrachyna	0.95625	0.0084	Yes	Extreme dissimilarity
Lepra	Lecanora	1	0.0001	Yes	Extreme dissimilarity
Lepra	Lepraria	0.573413	0.01	Yes	Strong dissimilarity
Lepra	Leptogium	0.55625	0.0167	Yes	Strong dissimilarity
Lepra	Parmotrema	1	0.0002	Yes	Extreme dissimilarity
Lepra	Peltigera	0.975367	0.0004	Yes	Extreme dissimilarity
Lepra	Pertusaria	0.702206	0.0029	Yes	Strong dissimilarity
Lepra	Phaeophyscia	0.471875	0.0154	Yes	Moderate dissimilarity
Lepra	Porpidia	0.85625	0.0084	Yes	Extreme dissimilarity
Lepra	Pseudosagedia	0.145833	0.1996	No	Low dissimilarity
Lepra	Pyrenula	0.427083	0.0549	No	Moderate dissimilarity
Lepra	Rhizoplaca	1	0.0001	Yes	Extreme dissimilarity
Lepra	Rinodina	0.535714	0.0052	Yes	Strong dissimilarity
Lepra	Sticta	0.79375	0.0171	Yes	Extreme dissimilarity
Lepra	Usnea	1	0.0002	Yes	Extreme dissimilarity
Lepra	Xanthoparmelia	1	0.0002	Yes	Extreme dissimilarity
Lepra	Xanthoria	0.85	0.0084	Yes	Extreme dissimilarity
Lepra	Xylographa	0.367647	0.0429	Yes	Moderate dissimilarity
Lepraria	Acarospora	0.464	0.0023	Yes	Moderate dissimilarity
Lepraria	Arthonia	0.38469	0.0005	Yes	Moderate dissimilarity
Lepraria	Caloplaca	0.546667	0.0023	Yes	Strong dissimilarity
Lepraria	Chrysothrix	0.519841	0.0101	Yes	Strong dissimilarity
Lepraria	Cladonia	0.997973	0.0001	Yes	Extreme dissimilarity
Lepraria	Heterodermia	0.965801	0.0002	Yes	Extreme dissimilarity
Lepraria	Hypotrachyna	0.873333	0.0023	Yes	Extreme dissimilarity
Lepraria	Lecanora	0.983422	0.0001	Yes	Extreme dissimilarity
Lepraria	Lepra	0.573413	0.0101	Yes	Strong dissimilarity
Lepraria	Leptogium	0.642667	0.0023	Yes	Strong dissimilarity
Lepraria	Parmotrema	0.999764	0.0001	Yes	Extreme dissimilarity
Lepraria	Peltigera	0.925209	0.0001	Yes	Extreme dissimilarity
Lepraria	Pertusaria	0.647287	0.0005	Yes	Strong dissimilarity
Lepraria	Phaeophyscia	0.448	0.0023	Yes	Moderate dissimilarity
Lepraria	Porpidia	0.656	0.0023	Yes	Strong dissimilarity
Lepraria	Pseudosagedia	0.484127	0.005	Yes	Moderate dissimilarity
Lepraria	Pyrenula	0.623016	0.005	Yes	Strong dissimilarity
Lepraria	Rhizoplaca	0.99987	0.0001	Yes	Extreme dissimilarity
Lepraria	Rinodina	0.200926	0.0128	Yes	Low dissimilarity
Lepraria	Sticta	0.810667	0.0023	Yes	Extreme dissimilarity
Lepraria	Usnea	0.948704	0.0002	Yes	Extreme dissimilarity
Lepraria	Xanthoparmelia	0.999976	0.0002	Yes	Extreme dissimilarity
Lepraria	Xanthoria	0.877333	0.0023	Yes	Extreme dissimilarity
Lepraria	Xylographa	0.248547	0.0146	Yes	Low dissimilarity
Leptogium	Acarospora	0.496	0.0071	Yes	Moderate dissimilarity
Leptogium	Arthonia	0.715789	0.0015	Yes	Strong dissimilarity
Leptogium	Caloplaca	0.492	0.0071	Yes	Moderate dissimilarity
Leptogium	Chrysothrix	0.540625	0.0156	Yes	Strong dissimilarity
Leptogium	Cladonia	0.99981	0.0001	Yes	Extreme dissimilarity
Leptogium	Heterodermia	0.96	0.0006	Yes	Extreme dissimilarity
Leptogium	Hypotrachyna	0.74	0.0071	Yes	Strong dissimilarity
Leptogium	Lecanora	0.984675	0.0001	Yes	Extreme dissimilarity
Leptogium	Lepra	0.55625	0.0156	Yes	Strong dissimilarity
Leptogium	Lepraria	0.642667	0.0022	Yes	Strong dissimilarity
Leptogium	Parmotrema	0.999302	0.0002	Yes	Extreme dissimilarity
Leptogium	Peltigera	0.943626	0.0001	Yes	Extreme dissimilarity
Leptogium	Pertusaria	0.856579	0.0015	Yes	Extreme dissimilarity
Leptogium	Phaeophyscia	0.468	0.0071	Yes	Moderate dissimilarity
Leptogium	Porpidia	0.7	0.0071	Yes	Strong dissimilarity
Leptogium	Pseudosagedia	0.5375	0.0081	Yes	Strong dissimilarity
Leptogium	Pyrenula	0.6375	0.0156	Yes	Strong dissimilarity
Leptogium	Rhizoplaca	0.999678	0.0001	Yes	Extreme dissimilarity
Leptogium	Rinodina	0.574667	0.0022	Yes	Strong dissimilarity
Leptogium	Sticta	0.384	0.0544	No	Moderate dissimilarity
Leptogium	Usnea	0.984232	0.0003	Yes	Extreme dissimilarity
Leptogium	Xanthoparmelia	1	0.0001	Yes	Extreme dissimilarity
Leptogium	Xanthoria	0.854	0.0071	Yes	Extreme dissimilarity
Leptogium	Xylographa	0.472368	0.003	Yes	Moderate dissimilarity
Parmotrema	Acarospora	0.999651	0.0001	Yes	Extreme dissimilarity
Parmotrema	Arthonia	0.974775	0.0001	Yes	Extreme dissimilarity
Parmotrema	Caloplaca	1	0.0001	Yes	Extreme dissimilarity
Parmotrema	Chrysothrix	1	0.0005	Yes	Extreme dissimilarity
Parmotrema	Cladonia	0.787763	0.0001	Yes	Extreme dissimilarity
Parmotrema	Heterodermia	0.992908	0.0001	Yes	Extreme dissimilarity
Parmotrema	Hypotrachyna	0.995696	0.0001	Yes	Extreme dissimilarity
Parmotrema	Lecanora	0.529901	0.0001	Yes	Strong dissimilarity
Parmotrema	Lepra	1	0.0005	Yes	Extreme dissimilarity
Parmotrema	Lepraria	0.999764	0.0001	Yes	Extreme dissimilarity
Parmotrema	Leptogium	0.999302	0.0001	Yes	Extreme dissimilarity
Parmotrema	Peltigera	0.570943	0.0001	Yes	Strong dissimilarity
Parmotrema	Pertusaria	0.998314	0.0001	Yes	Extreme dissimilarity
Parmotrema	Phaeophyscia	1	0.0001	Yes	Extreme dissimilarity
Parmotrema	Porpidia	1	0.0001	Yes	Extreme dissimilarity
Parmotrema	Pseudosagedia	1	0.0005	Yes	Extreme dissimilarity
Parmotrema	Pyrenula	1	0.0005	Yes	Extreme dissimilarity
Parmotrema	Rhizoplaca	0.884551	0.0001	Yes	Extreme dissimilarity
Parmotrema	Rinodina	1	0.0001	Yes	Extreme dissimilarity
Parmotrema	Sticta	1	0.0001	Yes	Extreme dissimilarity
Parmotrema	Usnea	0.867239	0.0001	Yes	Extreme dissimilarity
Parmotrema	Xanthoparmelia	0.895262	0.0001	Yes	Extreme dissimilarity
Parmotrema	Xanthoria	0.997732	0.0001	Yes	Extreme dissimilarity
Parmotrema	Xylographa	0.934409	0.0001	Yes	Extreme dissimilarity
Peltigera	Acarospora	0.951602	0.0002	Yes	Extreme dissimilarity
Peltigera	Arthonia	0.799532	0.0001	Yes	Extreme dissimilarity
Peltigera	Caloplaca	0.970416	0.0002	Yes	Extreme dissimilarity
Peltigera	Chrysothrix	0.959556	0.0001	Yes	Extreme dissimilarity
Peltigera	Cladonia	0.696605	0.0001	Yes	Strong dissimilarity
Peltigera	Heterodermia	0.812889	0.0001	Yes	Extreme dissimilarity
Peltigera	Hypotrachyna	0.998705	0.0002	Yes	Extreme dissimilarity
Peltigera	Lecanora	0.405819	0.0001	Yes	Moderate dissimilarity
Peltigera	Lepra	0.975367	0.0001	Yes	Extreme dissimilarity
Peltigera	Lepraria	0.925209	0.0001	Yes	Extreme dissimilarity
Peltigera	Leptogium	0.943626	0.0002	Yes	Extreme dissimilarity
Peltigera	Parmotrema	0.570943	0.0001	Yes	Strong dissimilarity
Peltigera	Pertusaria	0.877187	0.0001	Yes	Extreme dissimilarity
Peltigera	Phaeophyscia	0.969802	0.0002	Yes	Extreme dissimilarity
Peltigera	Porpidia	0.994819	0.0002	Yes	Extreme dissimilarity
Peltigera	Pseudosagedia	0.977725	0.0001	Yes	Extreme dissimilarity
Peltigera	Pyrenula	0.986111	0.0001	Yes	Extreme dissimilarity
Peltigera	Rhizoplaca	0.594048	0.0001	Yes	Strong dissimilarity
Peltigera	Rinodina	0.881118	0.0001	Yes	Extreme dissimilarity
Peltigera	Sticta	0.977982	0.0002	Yes	Extreme dissimilarity
Peltigera	Usnea	0.617026	0.0001	Yes	Strong dissimilarity
Peltigera	Xanthoparmelia	0.810746	0.0001	Yes	Extreme dissimilarity
Peltigera	Xanthoria	0.992911	0.0002	Yes	Extreme dissimilarity
Peltigera	Xylographa	0.729435	0.0001	Yes	Strong dissimilarity
Pertusaria	Acarospora	0.747368	0.0005	Yes	Strong dissimilarity
Pertusaria	Arthonia	0.247489	0.0003	Yes	Low dissimilarity
Pertusaria	Caloplaca	0.798026	0.0005	Yes	Extreme dissimilarity
Pertusaria	Chrysothrix	0.800551	0.0032	Yes	Extreme dissimilarity
Pertusaria	Cladonia	0.997906	0.0001	Yes	Extreme dissimilarity
Pertusaria	Heterodermia	0.88034	0.0001	Yes	Extreme dissimilarity
Pertusaria	Hypotrachyna	0.953947	0.0005	Yes	Extreme dissimilarity
Pertusaria	Lecanora	0.956958	0.0001	Yes	Extreme dissimilarity
Pertusaria	Lepra	0.702206	0.0032	Yes	Strong dissimilarity
Pertusaria	Lepraria	0.647287	0.0007	Yes	Strong dissimilarity
Pertusaria	Leptogium	0.856579	0.0005	Yes	Extreme dissimilarity
Pertusaria	Parmotrema	0.998314	0.0001	Yes	Extreme dissimilarity
Pertusaria	Peltigera	0.877187	0.0001	Yes	Extreme dissimilarity
Pertusaria	Phaeophyscia	0.786842	0.0005	Yes	Extreme dissimilarity
Pertusaria	Porpidia	0.888158	0.0005	Yes	Extreme dissimilarity
Pertusaria	Pseudosagedia	0.79136	0.0032	Yes	Extreme dissimilarity
Pertusaria	Pyrenula	0.90625	0.0032	Yes	Extreme dissimilarity
Pertusaria	Rhizoplaca	0.994485	0.0001	Yes	Extreme dissimilarity
Pertusaria	Rinodina	0.55281	0.0007	Yes	Strong dissimilarity
Pertusaria	Sticta	0.918421	0.0005	Yes	Extreme dissimilarity
Pertusaria	Usnea	0.936842	0.0001	Yes	Extreme dissimilarity
Pertusaria	Xanthoparmelia	0.999794	0.0001	Yes	Extreme dissimilarity
Pertusaria	Xanthoria	0.95	0.0005	Yes	Extreme dissimilarity
Pertusaria	Xylographa	0.164621	0.0058	Yes	Low dissimilarity
Phaeophyscia	Acarospora	0.348	0.0071	Yes	Moderate dissimilarity
Phaeophyscia	Arthonia	0.532237	0.0015	Yes	Strong dissimilarity
Phaeophyscia	Caloplaca	0.398	0.0071	Yes	Moderate dissimilarity
Phaeophyscia	Chrysothrix	0.334375	0.0167	Yes	Moderate dissimilarity
Phaeophyscia	Cladonia	1	0.0001	Yes	Extreme dissimilarity
Phaeophyscia	Heterodermia	0.949091	0.0006	Yes	Extreme dissimilarity
Phaeophyscia	Hypotrachyna	0.824	0.0071	Yes	Extreme dissimilarity
Phaeophyscia	Lecanora	0.99013	0.0001	Yes	Extreme dissimilarity
Phaeophyscia	Lepra	0.471875	0.0167	Yes	Moderate dissimilarity
Phaeophyscia	Lepraria	0.448	0.0022	Yes	Moderate dissimilarity
Phaeophyscia	Leptogium	0.468	0.0071	Yes	Moderate dissimilarity
Phaeophyscia	Parmotrema	1	0.0002	Yes	Extreme dissimilarity
Phaeophyscia	Peltigera	0.969802	0.0001	Yes	Extreme dissimilarity
Phaeophyscia	Pertusaria	0.786842	0.0015	Yes	Extreme dissimilarity
Phaeophyscia	Porpidia	0.536	0.0071	Yes	Strong dissimilarity
Phaeophyscia	Pseudosagedia	0.284375	0.0243	Yes	Moderate dissimilarity
Phaeophyscia	Pyrenula	0.484375	0.0259	Yes	Moderate dissimilarity
Phaeophyscia	Rhizoplaca	1	0.0001	Yes	Extreme dissimilarity
Phaeophyscia	Rinodina	0.277333	0.0022	Yes	Moderate dissimilarity
Phaeophyscia	Sticta	0.72	0.0071	Yes	Strong dissimilarity
Phaeophyscia	Usnea	0.991884	0.0003	Yes	Extreme dissimilarity
Phaeophyscia	Xanthoparmelia	1	0.0001	Yes	Extreme dissimilarity
Phaeophyscia	Xanthoria	0.838	0.0071	Yes	Extreme dissimilarity
Phaeophyscia	Xylographa	0.305921	0.0246	Yes	Moderate dissimilarity
Porpidia	Acarospora	0.502	0.0071	Yes	Strong dissimilarity
Porpidia	Arthonia	0.678289	0.0015	Yes	Strong dissimilarity
Porpidia	Caloplaca	0.582	0.0071	Yes	Strong dissimilarity
Porpidia	Chrysothrix	0.646875	0.0081	Yes	Strong dissimilarity
Porpidia	Cladonia	1	0.0001	Yes	Extreme dissimilarity
Porpidia	Heterodermia	1	0.0006	Yes	Extreme dissimilarity
Porpidia	Hypotrachyna	0.98	0.0071	Yes	Extreme dissimilarity
Porpidia	Lecanora	0.998961	0.0001	Yes	Extreme dissimilarity
Porpidia	Lepra	0.85625	0.0081	Yes	Extreme dissimilarity
Porpidia	Lepraria	0.656	0.0022	Yes	Strong dissimilarity
Porpidia	Leptogium	0.7	0.0071	Yes	Strong dissimilarity
Porpidia	Parmotrema	1	0.0002	Yes	Extreme dissimilarity
Porpidia	Peltigera	0.994819	0.0001	Yes	Extreme dissimilarity
Porpidia	Pertusaria	0.888158	0.0015	Yes	Extreme dissimilarity
Porpidia	Phaeophyscia	0.536	0.0071	Yes	Strong dissimilarity
Porpidia	Pseudosagedia	0.6	0.0081	Yes	Strong dissimilarity
Porpidia	Pyrenula	0.825	0.0081	Yes	Extreme dissimilarity
Porpidia	Rhizoplaca	1	0.0001	Yes	Extreme dissimilarity
Porpidia	Rinodina	0.581333	0.0022	Yes	Strong dissimilarity
Porpidia	Sticta	0.88	0.0071	Yes	Extreme dissimilarity
Porpidia	Usnea	1	0.0003	Yes	Extreme dissimilarity
Porpidia	Xanthoparmelia	1	0.0001	Yes	Extreme dissimilarity
Porpidia	Xanthoria	0.87	0.0071	Yes	Extreme dissimilarity
Porpidia	Xylographa	0.354605	0.0123	Yes	Moderate dissimilarity
Pseudosagedia	Acarospora	0.321875	0.0309	Yes	Moderate dissimilarity
Pseudosagedia	Arthonia	0.527574	0.0029	Yes	Strong dissimilarity
Pseudosagedia	Caloplaca	0.371875	0.0232	Yes	Moderate dissimilarity
Pseudosagedia	Chrysothrix	0.0260417	0.4286	No	Very weak dissimilarity
Pseudosagedia	Cladonia	1	0.0001	Yes	Extreme dissimilarity
Pseudosagedia	Heterodermia	0.9769	0.0011	Yes	Extreme dissimilarity
Pseudosagedia	Hypotrachyna	0.759375	0.0084	Yes	Extreme dissimilarity
Pseudosagedia	Lecanora	0.988371	0.0001	Yes	Extreme dissimilarity
Pseudosagedia	Lepra	0.145833	0.2048	No	Low dissimilarity
Pseudosagedia	Lepraria	0.484127	0.0052	Yes	Moderate dissimilarity
Pseudosagedia	Leptogium	0.5375	0.0084	Yes	Strong dissimilarity
Pseudosagedia	Parmotrema	1	0.0002	Yes	Extreme dissimilarity
Pseudosagedia	Peltigera	0.977725	0.0004	Yes	Extreme dissimilarity
Pseudosagedia	Pertusaria	0.79136	0.0029	Yes	Extreme dissimilarity
Pseudosagedia	Phaeophyscia	0.284375	0.0248	Yes	Moderate dissimilarity
Pseudosagedia	Porpidia	0.6	0.0084	Yes	Strong dissimilarity
Pseudosagedia	Pyrenula	0.286458	0.0586	No	Moderate dissimilarity
Pseudosagedia	Rhizoplaca	1	0.0001	Yes	Extreme dissimilarity
Pseudosagedia	Rinodina	0.386905	0.0113	Yes	Moderate dissimilarity
Pseudosagedia	Sticta	0.7125	0.0171	Yes	Strong dissimilarity
Pseudosagedia	Usnea	0.991592	0.0002	Yes	Extreme dissimilarity
Pseudosagedia	Xanthoparmelia	1	0.0002	Yes	Extreme dissimilarity
Pseudosagedia	Xanthoria	0.828125	0.0084	Yes	Extreme dissimilarity
Pseudosagedia	Xylographa	0.368566	0.0307	Yes	Moderate dissimilarity
Pyrenula	Acarospora	0.509375	0.0154	Yes	Strong dissimilarity
Pyrenula	Arthonia	0.597426	0.0029	Yes	Strong dissimilarity
Pyrenula	Caloplaca	0.6	0.0084	Yes	Strong dissimilarity
Pyrenula	Chrysothrix	0.286458	0.09	No	Moderate dissimilarity
Pyrenula	Cladonia	1	0.0001	Yes	Extreme dissimilarity
Pyrenula	Heterodermia	0.997019	0.0011	Yes	Extreme dissimilarity
Pyrenula	Hypotrachyna	0.971875	0.0084	Yes	Extreme dissimilarity
Pyrenula	Lecanora	0.999945	0.0001	Yes	Extreme dissimilarity
Pyrenula	Lepra	0.427083	0.0628	No	Moderate dissimilarity
Pyrenula	Lepraria	0.623016	0.0052	Yes	Strong dissimilarity
Pyrenula	Leptogium	0.6375	0.0167	Yes	Strong dissimilarity
Pyrenula	Parmotrema	1	0.0002	Yes	Extreme dissimilarity
Pyrenula	Peltigera	0.986111	0.0004	Yes	Extreme dissimilarity
Pyrenula	Pertusaria	0.90625	0.0029	Yes	Extreme dissimilarity
Pyrenula	Phaeophyscia	0.484375	0.0232	Yes	Moderate dissimilarity
Pyrenula	Porpidia	0.825	0.0084	Yes	Extreme dissimilarity
Pyrenula	Pseudosagedia	0.286458	0.0584	No	Moderate dissimilarity
Pyrenula	Rhizoplaca	1	0.0001	Yes	Extreme dissimilarity
Pyrenula	Rinodina	0.613095	0.0052	Yes	Strong dissimilarity
Pyrenula	Sticta	0.79375	0.0171	Yes	Extreme dissimilarity
Pyrenula	Usnea	1	0.0002	Yes	Extreme dissimilarity
Pyrenula	Xanthoparmelia	1	0.0002	Yes	Extreme dissimilarity
Pyrenula	Xanthoria	0.85625	0.0084	Yes	Extreme dissimilarity
Pyrenula	Xylographa	0.419118	0.019	Yes	Moderate dissimilarity
Rhizoplaca	Acarospora	1	0.0001	Yes	Extreme dissimilarity
Rhizoplaca	Arthonia	0.960052	0.0001	Yes	Extreme dissimilarity
Rhizoplaca	Caloplaca	1	0.0001	Yes	Extreme dissimilarity
Rhizoplaca	Chrysothrix	1	0.0002	Yes	Extreme dissimilarity
Rhizoplaca	Cladonia	0.845795	0.0001	Yes	Extreme dissimilarity
Rhizoplaca	Heterodermia	0.965731	0.0001	Yes	Extreme dissimilarity
Rhizoplaca	Hypotrachyna	1	0.0001	Yes	Extreme dissimilarity
Rhizoplaca	Lecanora	0.744709	0.0001	Yes	Strong dissimilarity
Rhizoplaca	Lepra	1	0.0002	Yes	Extreme dissimilarity
Rhizoplaca	Lepraria	0.99987	0.0001	Yes	Extreme dissimilarity
Rhizoplaca	Leptogium	0.999678	0.0001	Yes	Extreme dissimilarity
Rhizoplaca	Parmotrema	0.884551	0.0001	Yes	Extreme dissimilarity
Rhizoplaca	Peltigera	0.594048	0.0001	Yes	Strong dissimilarity
Rhizoplaca	Pertusaria	0.994485	0.0001	Yes	Extreme dissimilarity
Rhizoplaca	Phaeophyscia	1	0.0001	Yes	Extreme dissimilarity
Rhizoplaca	Porpidia	1	0.0001	Yes	Extreme dissimilarity
Rhizoplaca	Pseudosagedia	1	0.0002	Yes	Extreme dissimilarity
Rhizoplaca	Pyrenula	1	0.0002	Yes	Extreme dissimilarity
Rhizoplaca	Rinodina	0.99974	0.0001	Yes	Extreme dissimilarity
Rhizoplaca	Sticta	1	0.0001	Yes	Extreme dissimilarity
Rhizoplaca	Usnea	0.848279	0.0001	Yes	Extreme dissimilarity
Rhizoplaca	Xanthoparmelia	0.939963	0.0001	Yes	Extreme dissimilarity
Rhizoplaca	Xanthoria	0.995085	0.0001	Yes	Extreme dissimilarity
Rhizoplaca	Xylographa	0.882174	0.0001	Yes	Extreme dissimilarity
Rinodina	Acarospora	0.325333	0.0109	Yes	Moderate dissimilarity
Rinodina	Arthonia	0.255814	0.0043	Yes	Moderate dissimilarity
Rinodina	Caloplaca	0.473333	0.0047	Yes	Moderate dissimilarity
Rinodina	Chrysothrix	0.357143	0.0104	Yes	Moderate dissimilarity
Rinodina	Cladonia	1	0.0001	Yes	Extreme dissimilarity
Rinodina	Heterodermia	0.889394	0.0002	Yes	Extreme dissimilarity
Rinodina	Hypotrachyna	0.897333	0.0023	Yes	Extreme dissimilarity
Rinodina	Lecanora	0.974109	0.0001	Yes	Extreme dissimilarity
Rinodina	Lepra	0.535714	0.005	Yes	Strong dissimilarity
Rinodina	Lepraria	0.200926	0.0116	Yes	Low dissimilarity
Rinodina	Leptogium	0.574667	0.0023	Yes	Strong dissimilarity
Rinodina	Parmotrema	1	0.0001	Yes	Extreme dissimilarity
Rinodina	Peltigera	0.881118	0.0001	Yes	Extreme dissimilarity
Rinodina	Pertusaria	0.55281	0.0005	Yes	Strong dissimilarity
Rinodina	Phaeophyscia	0.277333	0.0023	Yes	Moderate dissimilarity
Rinodina	Porpidia	0.581333	0.0023	Yes	Strong dissimilarity
Rinodina	Pseudosagedia	0.386905	0.0094	Yes	Moderate dissimilarity
Rinodina	Pyrenula	0.613095	0.005	Yes	Strong dissimilarity
Rinodina	Rhizoplaca	0.99974	0.0001	Yes	Extreme dissimilarity
Rinodina	Sticta	0.76	0.0023	Yes	Extreme dissimilarity
Rinodina	Usnea	0.965556	0.0002	Yes	Extreme dissimilarity
Rinodina	Xanthoparmelia	1	0.0002	Yes	Extreme dissimilarity
Rinodina	Xanthoria	0.856	0.0023	Yes	Extreme dissimilarity
Rinodina	Xylographa	0.190891	0.0374	Yes	Low dissimilarity
Sticta	Acarospora	0.732	0.0071	Yes	Strong dissimilarity
Sticta	Arthonia	0.809868	0.0015	Yes	Extreme dissimilarity
Sticta	Caloplaca	0.788	0.0071	Yes	Extreme dissimilarity
Sticta	Chrysothrix	0.74375	0.016	Yes	Strong dissimilarity
Sticta	Cladonia	1	0.0001	Yes	Extreme dissimilarity
Sticta	Heterodermia	0.996084	0.0006	Yes	Extreme dissimilarity
Sticta	Hypotrachyna	0.944	0.0071	Yes	Extreme dissimilarity
Sticta	Lecanora	0.997489	0.0001	Yes	Extreme dissimilarity
Sticta	Lepra	0.79375	0.016	Yes	Extreme dissimilarity
Sticta	Lepraria	0.810667	0.0022	Yes	Extreme dissimilarity
Sticta	Leptogium	0.384	0.0546	No	Moderate dissimilarity
Sticta	Parmotrema	1	0.0002	Yes	Extreme dissimilarity
Sticta	Peltigera	0.977982	0.0001	Yes	Extreme dissimilarity
Sticta	Pertusaria	0.918421	0.0015	Yes	Extreme dissimilarity
Sticta	Phaeophyscia	0.72	0.0071	Yes	Strong dissimilarity
Sticta	Porpidia	0.88	0.0071	Yes	Extreme dissimilarity
Sticta	Pseudosagedia	0.7125	0.016	Yes	Strong dissimilarity
Sticta	Pyrenula	0.79375	0.016	Yes	Extreme dissimilarity
Sticta	Rhizoplaca	1	0.0001	Yes	Extreme dissimilarity
Sticta	Rinodina	0.76	0.0022	Yes	Extreme dissimilarity
Sticta	Usnea	0.998145	0.0003	Yes	Extreme dissimilarity
Sticta	Xanthoparmelia	1	0.0001	Yes	Extreme dissimilarity
Sticta	Xanthoria	0.916	0.0071	Yes	Extreme dissimilarity
Sticta	Xylographa	0.6	0.0023	Yes	Strong dissimilarity
Usnea	Acarospora	0.992812	0.0002	Yes	Extreme dissimilarity
Usnea	Arthonia	0.860589	0.0001	Yes	Extreme dissimilarity
Usnea	Caloplaca	0.992116	0.0002	Yes	Extreme dissimilarity
Usnea	Chrysothrix	0.998498	0.0004	Yes	Extreme dissimilarity
Usnea	Cladonia	0.873386	0.0001	Yes	Extreme dissimilarity
Usnea	Heterodermia	0.920189	0.0001	Yes	Extreme dissimilarity
Usnea	Hypotrachyna	0.998493	0.0002	Yes	Extreme dissimilarity
Usnea	Lecanora	0.736709	0.0001	Yes	Strong dissimilarity
Usnea	Lepra	1	0.0004	Yes	Extreme dissimilarity
Usnea	Lepraria	0.948704	0.0001	Yes	Extreme dissimilarity
Usnea	Leptogium	0.984232	0.0002	Yes	Extreme dissimilarity
Usnea	Parmotrema	0.867239	0.0001	Yes	Extreme dissimilarity
Usnea	Peltigera	0.617026	0.0001	Yes	Strong dissimilarity
Usnea	Pertusaria	0.936842	0.0001	Yes	Extreme dissimilarity
Usnea	Phaeophyscia	0.991884	0.0002	Yes	Extreme dissimilarity
Usnea	Porpidia	1	0.0002	Yes	Extreme dissimilarity
Usnea	Pseudosagedia	0.991592	0.0004	Yes	Extreme dissimilarity
Usnea	Pyrenula	1	0.0004	Yes	Extreme dissimilarity
Usnea	Rhizoplaca	0.848279	0.0001	Yes	Extreme dissimilarity
Usnea	Rinodina	0.965556	0.0001	Yes	Extreme dissimilarity
Usnea	Sticta	0.998145	0.0002	Yes	Extreme dissimilarity
Usnea	Xanthoparmelia	0.984252	0.0001	Yes	Extreme dissimilarity
Usnea	Xanthoria	0.992348	0.0002	Yes	Extreme dissimilarity
Usnea	Xylographa	0.764035	0.0001	Yes	Extreme dissimilarity
Xanthoparmelia	Acarospora	0.999942	0.0001	Yes	Extreme dissimilarity
Xanthoparmelia	Arthonia	0.990097	0.0001	Yes	Extreme dissimilarity
Xanthoparmelia	Caloplaca	1	0.0001	Yes	Extreme dissimilarity
Xanthoparmelia	Chrysothrix	1	0.0001	Yes	Extreme dissimilarity
Xanthoparmelia	Cladonia	0.742258	0.0001	Yes	Strong dissimilarity
Xanthoparmelia	Heterodermia	0.999611	0.0001	Yes	Extreme dissimilarity
Xanthoparmelia	Hypotrachyna	1	0.0001	Yes	Extreme dissimilarity
Xanthoparmelia	Lecanora	0.744301	0.0001	Yes	Strong dissimilarity
Xanthoparmelia	Lepra	1	0.0001	Yes	Extreme dissimilarity
Xanthoparmelia	Lepraria	0.999976	0.0001	Yes	Extreme dissimilarity
Xanthoparmelia	Leptogium	1	0.0001	Yes	Extreme dissimilarity
Xanthoparmelia	Parmotrema	0.895262	0.0001	Yes	Extreme dissimilarity
Xanthoparmelia	Peltigera	0.810746	0.0001	Yes	Extreme dissimilarity
Xanthoparmelia	Pertusaria	0.999794	0.0001	Yes	Extreme dissimilarity
Xanthoparmelia	Phaeophyscia	1	0.0001	Yes	Extreme dissimilarity
Xanthoparmelia	Porpidia	1	0.0001	Yes	Extreme dissimilarity
Xanthoparmelia	Pseudosagedia	1	0.0001	Yes	Extreme dissimilarity
Xanthoparmelia	Pyrenula	1	0.0001	Yes	Extreme dissimilarity
Xanthoparmelia	Rhizoplaca	0.939963	0.0001	Yes	Extreme dissimilarity
Xanthoparmelia	Rinodina	1	0.0001	Yes	Extreme dissimilarity
Xanthoparmelia	Sticta	1	0.0001	Yes	Extreme dissimilarity
Xanthoparmelia	Usnea	0.984252	0.0001	Yes	Extreme dissimilarity
Xanthoparmelia	Xanthoria	0.998456	0.0001	Yes	Extreme dissimilarity
Xanthoparmelia	Xylographa	0.960321	0.0001	Yes	Extreme dissimilarity
Xanthoria	Acarospora	0.816	0.0071	Yes	Extreme dissimilarity
Xanthoria	Arthonia	0.923026	0.0015	Yes	Extreme dissimilarity
Xanthoria	Caloplaca	0.63	0.0071	Yes	Strong dissimilarity
Xanthoria	Chrysothrix	0.85625	0.0081	Yes	Extreme dissimilarity
Xanthoria	Cladonia	0.998832	0.0001	Yes	Extreme dissimilarity
Xanthoria	Heterodermia	0.978741	0.0006	Yes	Extreme dissimilarity
Xanthoria	Hypotrachyna	0.904	0.0071	Yes	Extreme dissimilarity
Xanthoria	Lecanora	0.991255	0.0001	Yes	Extreme dissimilarity
Xanthoria	Lepra	0.85	0.0081	Yes	Extreme dissimilarity
Xanthoria	Lepraria	0.877333	0.0022	Yes	Extreme dissimilarity
Xanthoria	Leptogium	0.854	0.0071	Yes	Extreme dissimilarity
Xanthoria	Parmotrema	0.997732	0.0002	Yes	Extreme dissimilarity
Xanthoria	Peltigera	0.992911	0.0001	Yes	Extreme dissimilarity
Xanthoria	Pertusaria	0.95	0.0015	Yes	Extreme dissimilarity
Xanthoria	Phaeophyscia	0.838	0.0071	Yes	Extreme dissimilarity
Xanthoria	Porpidia	0.87	0.0071	Yes	Extreme dissimilarity
Xanthoria	Pseudosagedia	0.828125	0.0081	Yes	Extreme dissimilarity
Xanthoria	Pyrenula	0.85625	0.0081	Yes	Extreme dissimilarity
Xanthoria	Rhizoplaca	0.995085	0.0001	Yes	Extreme dissimilarity
Xanthoria	Rinodina	0.856	0.0022	Yes	Extreme dissimilarity
Xanthoria	Sticta	0.916	0.0071	Yes	Extreme dissimilarity
Xanthoria	Usnea	0.992348	0.0003	Yes	Extreme dissimilarity
Xanthoria	Xanthoparmelia	0.998456	0.0001	Yes	Extreme dissimilarity
Xanthoria	Xylographa	0.834211	0.0015	Yes	Extreme dissimilarity
Xylographa	Acarospora	0.344079	0.0135	Yes	Moderate dissimilarity
Xylographa	Arthonia	0.0435268	0.1116	No	Very weak dissimilarity
Xylographa	Caloplaca	0.398026	0.0079	Yes	Moderate dissimilarity
Xylographa	Chrysothrix	0.335478	0.0568	No	Moderate dissimilarity
Xylographa	Cladonia	0.960217	0.0001	Yes	Extreme dissimilarity
Xylographa	Heterodermia	0.632941	0.0001	Yes	Strong dissimilarity
Xylographa	Hypotrachyna	0.542763	0.0011	Yes	Strong dissimilarity
Xylographa	Lecanora	0.898709	0.0001	Yes	Extreme dissimilarity
Xylographa	Lepra	0.367647	0.0465	Yes	Moderate dissimilarity
Xylographa	Lepraria	0.248547	0.0117	Yes	Low dissimilarity
Xylographa	Leptogium	0.472368	0.0017	Yes	Moderate dissimilarity
Xylographa	Parmotrema	0.934409	0.0001	Yes	Extreme dissimilarity
Xylographa	Peltigera	0.729435	0.0001	Yes	Strong dissimilarity
Xylographa	Pertusaria	0.164621	0.0045	Yes	Low dissimilarity
Xylographa	Phaeophyscia	0.305921	0.0211	Yes	Moderate dissimilarity
Xylographa	Porpidia	0.354605	0.0097	Yes	Moderate dissimilarity
Xylographa	Pseudosagedia	0.368566	0.0325	Yes	Moderate dissimilarity
Xylographa	Pyrenula	0.419118	0.0212	Yes	Moderate dissimilarity
Xylographa	Rhizoplaca	0.882174	0.0001	Yes	Extreme dissimilarity
Xylographa	Rinodina	0.190891	0.0353	Yes	Low dissimilarity
Xylographa	Sticta	0.6	0.0014	Yes	Strong dissimilarity
Xylographa	Usnea	0.764035	0.0001	Yes	Extreme dissimilarity
Xylographa	Xanthoparmelia	0.960321	0.0001	Yes	Extreme dissimilarity
Xylographa	Xanthoria	0.834211	0.0005	Yes	Extreme dissimilarity

## Sheet: Bacterial
Dataset 10, Table 2: ANOSIM results of GCF distribution of exclusively bacterial GCFs from lichen samples clustered by sample genus
Lichen genus A	Lichen genus B	Rvalue	Pvalue	Significantly different?	Level of dissimilarity		Lichen Genus	Significantly different to ALL other genera?
Arthonia	Caloplaca	0.49375	0.0084	Yes	Moderate dissimilarity		Arthonia	Yes
Arthonia	Cladonia	0.999452	0.0001	Yes	Extreme dissimilarity		Caloplaca	Yes
Arthonia	Heterodermia	0.620404	0.0054	Yes	Strong dissimilarity		Cladonia	Yes
Arthonia	Hypotrachyna	0.690625	0.0084	Yes	Strong dissimilarity		Heterodermia	Yes
Arthonia	Lecanora	0.980995	0.0001	Yes	Extreme dissimilarity		Hypotrachyna	Yes
Arthonia	Lepraria	0.531746	0.0052	Yes	Strong dissimilarity		Lecanora	Yes
Arthonia	Leptogium	0.446875	0.0084	Yes	Moderate dissimilarity		Lepraria	Yes
Arthonia	Parmotrema	0.997398	0.0002	Yes	Extreme dissimilarity		Leptogium	Yes
Arthonia	Peltigera	0.984539	0.0004	Yes	Extreme dissimilarity		Parmotrema	Yes
Arthonia	Pertusaria	0.794118	0.0029	Yes	Extreme dissimilarity		Peltigera	Yes
Arthonia	Porpidia	0.50625	0.0084	Yes	Strong dissimilarity		Pertusaria	Yes
Arthonia	Pseudosagedia	0.09375	0.0306	Yes	Very weak dissimilarity		Porpidia	Yes
Arthonia	Rhizoplaca	0.99534	0.0001	Yes	Extreme dissimilarity		Pseudosagedia	Yes
Arthonia	Sticta	0.525	0.0084	Yes	Strong dissimilarity		Rhizoplaca	Yes
Arthonia	Usnea	0.986036	0.0002	Yes	Extreme dissimilarity		Sticta	Yes
Arthonia	Xanthoparmelia	0.999261	0.0002	Yes	Extreme dissimilarity		Usnea	Yes
Arthonia	Xanthoria	0.846875	0.0084	Yes	Extreme dissimilarity		Xanthoparmelia	Yes
Arthonia	Xylographa	0.594669	0.0068	Yes	Strong dissimilarity		Xanthoria	Yes
Caloplaca	Arthonia	0.49375	0.0081	Yes	Moderate dissimilarity		Xylographa	Yes
Caloplaca	Cladonia	1	0.0001	Yes	Extreme dissimilarity
Caloplaca	Heterodermia	0.576974	0.0023	Yes	Strong dissimilarity
Caloplaca	Hypotrachyna	0.92	0.0071	Yes	Extreme dissimilarity
Caloplaca	Lecanora	0.999	0.0001	Yes	Extreme dissimilarity
Caloplaca	Lepraria	0.606667	0.0022	Yes	Strong dissimilarity
Caloplaca	Leptogium	0.53	0.0071	Yes	Strong dissimilarity
Caloplaca	Parmotrema	1	0.0002	Yes	Extreme dissimilarity
Caloplaca	Peltigera	0.999455	0.0001	Yes	Extreme dissimilarity
Caloplaca	Pertusaria	0.934211	0.0015	Yes	Extreme dissimilarity
Caloplaca	Porpidia	0.86	0.0071	Yes	Extreme dissimilarity
Caloplaca	Pseudosagedia	0.671875	0.0081	Yes	Strong dissimilarity
Caloplaca	Rhizoplaca	1	0.0001	Yes	Extreme dissimilarity
Caloplaca	Sticta	0.658	0.0071	Yes	Strong dissimilarity
Caloplaca	Usnea	1	0.0003	Yes	Extreme dissimilarity
Caloplaca	Xanthoparmelia	1	0.0001	Yes	Extreme dissimilarity
Caloplaca	Xanthoria	0.82	0.0071	Yes	Extreme dissimilarity
Caloplaca	Xylographa	0.532895	0.0032	Yes	Strong dissimilarity
Cladonia	Arthonia	0.999452	0.0001	Yes	Extreme dissimilarity
Cladonia	Caloplaca	1	0.0001	Yes	Extreme dissimilarity
Cladonia	Heterodermia	0.998732	0.0001	Yes	Extreme dissimilarity
Cladonia	Hypotrachyna	1	0.0001	Yes	Extreme dissimilarity
Cladonia	Lecanora	0.729608	0.0001	Yes	Strong dissimilarity
Cladonia	Lepraria	0.999731	0.0001	Yes	Extreme dissimilarity
Cladonia	Leptogium	1	0.0001	Yes	Extreme dissimilarity
Cladonia	Parmotrema	0.93204	0.0001	Yes	Extreme dissimilarity
Cladonia	Peltigera	0.878188	0.0001	Yes	Extreme dissimilarity
Cladonia	Pertusaria	1	0.0001	Yes	Extreme dissimilarity
Cladonia	Porpidia	1	0.0001	Yes	Extreme dissimilarity
Cladonia	Pseudosagedia	1	0.0001	Yes	Extreme dissimilarity
Cladonia	Rhizoplaca	0.998693	0.0001	Yes	Extreme dissimilarity
Cladonia	Sticta	1	0.0001	Yes	Extreme dissimilarity
Cladonia	Usnea	0.992458	0.0001	Yes	Extreme dissimilarity
Cladonia	Xanthoparmelia	0.874089	0.0001	Yes	Extreme dissimilarity
Cladonia	Xanthoria	1	0.0001	Yes	Extreme dissimilarity
Cladonia	Xylographa	0.993391	0.0001	Yes	Extreme dissimilarity
Heterodermia	Arthonia	0.620404	0.0055	Yes	Strong dissimilarity
Heterodermia	Caloplaca	0.576974	0.0014	Yes	Strong dissimilarity
Heterodermia	Cladonia	0.998732	0.0001	Yes	Extreme dissimilarity
Heterodermia	Hypotrachyna	0.859211	0.0005	Yes	Extreme dissimilarity
Heterodermia	Lecanora	0.922993	0.0001	Yes	Extreme dissimilarity
Heterodermia	Lepraria	0.349806	0.0017	Yes	Moderate dissimilarity
Heterodermia	Leptogium	0.661842	0.0005	Yes	Strong dissimilarity
Heterodermia	Parmotrema	0.984825	0.0001	Yes	Extreme dissimilarity
Heterodermia	Peltigera	0.881446	0.0001	Yes	Extreme dissimilarity
Heterodermia	Pertusaria	0.164342	0.003	Yes	Low dissimilarity
Heterodermia	Porpidia	0.549342	0.0012	Yes	Strong dissimilarity
Heterodermia	Pseudosagedia	0.446691	0.022	Yes	Moderate dissimilarity
Heterodermia	Rhizoplaca	0.991795	0.0001	Yes	Extreme dissimilarity
Heterodermia	Sticta	0.727632	0.0005	Yes	Strong dissimilarity
Heterodermia	Usnea	0.931642	0.0001	Yes	Extreme dissimilarity
Heterodermia	Xanthoparmelia	0.999246	0.0001	Yes	Extreme dissimilarity
Heterodermia	Xanthoria	0.944737	0.0005	Yes	Extreme dissimilarity
Heterodermia	Xylographa	0.0792411	0.0335	Yes	Very weak dissimilarity
Hypotrachyna	Arthonia	0.690625	0.0081	Yes	Strong dissimilarity
Hypotrachyna	Caloplaca	0.92	0.0071	Yes	Extreme dissimilarity
Hypotrachyna	Cladonia	1	0.0001	Yes	Extreme dissimilarity
Hypotrachyna	Heterodermia	0.859211	0.0015	Yes	Extreme dissimilarity
Hypotrachyna	Lecanora	1	0.0001	Yes	Extreme dissimilarity
Hypotrachyna	Lepraria	0.817333	0.0022	Yes	Extreme dissimilarity
Hypotrachyna	Leptogium	0.788	0.0071	Yes	Extreme dissimilarity
Hypotrachyna	Parmotrema	0.999302	0.0002	Yes	Extreme dissimilarity
Hypotrachyna	Peltigera	1	0.0001	Yes	Extreme dissimilarity
Hypotrachyna	Pertusaria	0.980263	0.0015	Yes	Extreme dissimilarity
Hypotrachyna	Porpidia	0.956	0.0071	Yes	Extreme dissimilarity
Hypotrachyna	Pseudosagedia	0.90625	0.0162	Yes	Extreme dissimilarity
Hypotrachyna	Rhizoplaca	1	0.0001	Yes	Extreme dissimilarity
Hypotrachyna	Sticta	0.866	0.0071	Yes	Extreme dissimilarity
Hypotrachyna	Usnea	1	0.0003	Yes	Extreme dissimilarity
Hypotrachyna	Xanthoparmelia	1	0.0001	Yes	Extreme dissimilarity
Hypotrachyna	Xanthoria	0.98	0.0071	Yes	Extreme dissimilarity
Hypotrachyna	Xylographa	0.794737	0.0015	Yes	Extreme dissimilarity
Lecanora	Arthonia	0.980995	0.0004	Yes	Extreme dissimilarity
Lecanora	Caloplaca	0.999	0.0001	Yes	Extreme dissimilarity
Lecanora	Cladonia	0.729608	0.0001	Yes	Strong dissimilarity
Lecanora	Heterodermia	0.922993	0.0001	Yes	Extreme dissimilarity
Lecanora	Hypotrachyna	1	0.0001	Yes	Extreme dissimilarity
Lecanora	Lepraria	0.977033	0.0001	Yes	Extreme dissimilarity
Lecanora	Leptogium	0.98465	0.0001	Yes	Extreme dissimilarity
Lecanora	Parmotrema	0.428918	0.0001	Yes	Moderate dissimilarity
Lecanora	Peltigera	0.345319	0.0001	Yes	Moderate dissimilarity
Lecanora	Pertusaria	0.979616	0.0001	Yes	Extreme dissimilarity
Lecanora	Porpidia	1	0.0001	Yes	Extreme dissimilarity
Lecanora	Pseudosagedia	1	0.0004	Yes	Extreme dissimilarity
Lecanora	Rhizoplaca	0.675595	0.0001	Yes	Strong dissimilarity
Lecanora	Sticta	0.99395	0.0001	Yes	Extreme dissimilarity
Lecanora	Usnea	0.781367	0.0001	Yes	Extreme dissimilarity
Lecanora	Xanthoparmelia	0.835533	0.0001	Yes	Extreme dissimilarity
Lecanora	Xanthoria	0.999	0.0001	Yes	Extreme dissimilarity
Lecanora	Xylographa	0.91918	0.0001	Yes	Extreme dissimilarity
Lepraria	Arthonia	0.531746	0.005	Yes	Strong dissimilarity
Lepraria	Caloplaca	0.606667	0.0023	Yes	Strong dissimilarity
Lepraria	Cladonia	0.999731	0.0001	Yes	Extreme dissimilarity
Lepraria	Heterodermia	0.349806	0.0016	Yes	Moderate dissimilarity
Lepraria	Hypotrachyna	0.817333	0.0023	Yes	Extreme dissimilarity
Lepraria	Lecanora	0.977033	0.0001	Yes	Extreme dissimilarity
Lepraria	Leptogium	0.561333	0.0023	Yes	Strong dissimilarity
Lepraria	Parmotrema	0.999104	0.0001	Yes	Extreme dissimilarity
Lepraria	Peltigera	0.984127	0.0001	Yes	Extreme dissimilarity
Lepraria	Pertusaria	0.660853	0.0005	Yes	Strong dissimilarity
Lepraria	Porpidia	0.576	0.0023	Yes	Strong dissimilarity
Lepraria	Pseudosagedia	0.486111	0.0153	Yes	Moderate dissimilarity
Lepraria	Rhizoplaca	1	0.0001	Yes	Extreme dissimilarity
Lepraria	Sticta	0.625333	0.0023	Yes	Strong dissimilarity
Lepraria	Usnea	0.98	0.0002	Yes	Extreme dissimilarity
Lepraria	Xanthoparmelia	1	0.0002	Yes	Extreme dissimilarity
Lepraria	Xanthoria	0.941333	0.0023	Yes	Extreme dissimilarity
Lepraria	Xylographa	0.336725	0.0024	Yes	Moderate dissimilarity
Leptogium	Arthonia	0.446875	0.0081	Yes	Moderate dissimilarity
Leptogium	Caloplaca	0.53	0.0071	Yes	Strong dissimilarity
Leptogium	Cladonia	1	0.0001	Yes	Extreme dissimilarity
Leptogium	Heterodermia	0.661842	0.0015	Yes	Strong dissimilarity
Leptogium	Hypotrachyna	0.788	0.0071	Yes	Extreme dissimilarity
Leptogium	Lecanora	0.98465	0.0001	Yes	Extreme dissimilarity
Leptogium	Lepraria	0.561333	0.0022	Yes	Strong dissimilarity
Leptogium	Parmotrema	0.999302	0.0002	Yes	Extreme dissimilarity
Leptogium	Peltigera	0.97771	0.0001	Yes	Extreme dissimilarity
Leptogium	Pertusaria	0.8375	0.0015	Yes	Extreme dissimilarity
Leptogium	Porpidia	0.626	0.0071	Yes	Strong dissimilarity
Leptogium	Pseudosagedia	0.484375	0.0156	Yes	Moderate dissimilarity
Leptogium	Rhizoplaca	1	0.0001	Yes	Extreme dissimilarity
Leptogium	Sticta	0.342	0.0391	Yes	Moderate dissimilarity
Leptogium	Usnea	0.994203	0.0003	Yes	Extreme dissimilarity
Leptogium	Xanthoparmelia	1	0.0001	Yes	Extreme dissimilarity
Leptogium	Xanthoria	0.938	0.0071	Yes	Extreme dissimilarity
Leptogium	Xylographa	0.592105	0.0015	Yes	Strong dissimilarity
Parmotrema	Arthonia	0.997398	0.0005	Yes	Extreme dissimilarity
Parmotrema	Caloplaca	1	0.0001	Yes	Extreme dissimilarity
Parmotrema	Cladonia	0.93204	0.0001	Yes	Extreme dissimilarity
Parmotrema	Heterodermia	0.984825	0.0001	Yes	Extreme dissimilarity
Parmotrema	Hypotrachyna	0.999302	0.0001	Yes	Extreme dissimilarity
Parmotrema	Lecanora	0.428918	0.0001	Yes	Moderate dissimilarity
Parmotrema	Lepraria	0.999104	0.0001	Yes	Extreme dissimilarity
Parmotrema	Leptogium	0.999302	0.0001	Yes	Extreme dissimilarity
Parmotrema	Peltigera	0.615921	0.0001	Yes	Strong dissimilarity
Parmotrema	Pertusaria	0.998248	0.0001	Yes	Extreme dissimilarity
Parmotrema	Porpidia	1	0.0001	Yes	Extreme dissimilarity
Parmotrema	Pseudosagedia	1	0.0005	Yes	Extreme dissimilarity
Parmotrema	Rhizoplaca	0.932615	0.0001	Yes	Extreme dissimilarity
Parmotrema	Sticta	0.999767	0.0001	Yes	Extreme dissimilarity
Parmotrema	Usnea	0.922845	0.0001	Yes	Extreme dissimilarity
Parmotrema	Xanthoparmelia	0.934029	0.0001	Yes	Extreme dissimilarity
Parmotrema	Xanthoria	1	0.0001	Yes	Extreme dissimilarity
Parmotrema	Xylographa	0.978577	0.0001	Yes	Extreme dissimilarity
Peltigera	Arthonia	0.984539	0.0001	Yes	Extreme dissimilarity
Peltigera	Caloplaca	0.999455	0.0002	Yes	Extreme dissimilarity
Peltigera	Cladonia	0.878188	0.0001	Yes	Extreme dissimilarity
Peltigera	Heterodermia	0.881446	0.0001	Yes	Extreme dissimilarity
Peltigera	Hypotrachyna	1	0.0002	Yes	Extreme dissimilarity
Peltigera	Lecanora	0.345319	0.0001	Yes	Moderate dissimilarity
Peltigera	Lepraria	0.984127	0.0001	Yes	Extreme dissimilarity
Peltigera	Leptogium	0.97771	0.0002	Yes	Extreme dissimilarity
Peltigera	Parmotrema	0.615921	0.0001	Yes	Strong dissimilarity
Peltigera	Pertusaria	0.974678	0.0001	Yes	Extreme dissimilarity
Peltigera	Porpidia	1	0.0002	Yes	Extreme dissimilarity
Peltigera	Pseudosagedia	1	0.0001	Yes	Extreme dissimilarity
Peltigera	Rhizoplaca	0.717439	0.0001	Yes	Strong dissimilarity
Peltigera	Sticta	0.993933	0.0002	Yes	Extreme dissimilarity
Peltigera	Usnea	0.767614	0.0001	Yes	Extreme dissimilarity
Peltigera	Xanthoparmelia	0.953704	0.0001	Yes	Extreme dissimilarity
Peltigera	Xanthoria	0.999591	0.0002	Yes	Extreme dissimilarity
Peltigera	Xylographa	0.87734	0.0001	Yes	Extreme dissimilarity
Pertusaria	Arthonia	0.794118	0.0032	Yes	Extreme dissimilarity
Pertusaria	Caloplaca	0.934211	0.0005	Yes	Extreme dissimilarity
Pertusaria	Cladonia	1	0.0001	Yes	Extreme dissimilarity
Pertusaria	Heterodermia	0.164342	0.0039	Yes	Low dissimilarity
Pertusaria	Hypotrachyna	0.980263	0.0005	Yes	Extreme dissimilarity
Pertusaria	Lecanora	0.979616	0.0001	Yes	Extreme dissimilarity
Pertusaria	Lepraria	0.660853	0.0007	Yes	Strong dissimilarity
Pertusaria	Leptogium	0.8375	0.0005	Yes	Extreme dissimilarity
Pertusaria	Parmotrema	0.998248	0.0001	Yes	Extreme dissimilarity
Pertusaria	Peltigera	0.974678	0.0001	Yes	Extreme dissimilarity
Pertusaria	Porpidia	0.943421	0.0005	Yes	Extreme dissimilarity
Pertusaria	Pseudosagedia	0.909007	0.0032	Yes	Extreme dissimilarity
Pertusaria	Rhizoplaca	1	0.0001	Yes	Extreme dissimilarity
Pertusaria	Sticta	0.865132	0.0005	Yes	Extreme dissimilarity
Pertusaria	Usnea	0.987343	0.0001	Yes	Extreme dissimilarity
Pertusaria	Xanthoparmelia	1	0.0001	Yes	Extreme dissimilarity
Pertusaria	Xanthoria	0.975658	0.0005	Yes	Extreme dissimilarity
Pertusaria	Xylographa	0.171317	0.0051	Yes	Low dissimilarity
Porpidia	Arthonia	0.50625	0.0081	Yes	Strong dissimilarity
Porpidia	Caloplaca	0.86	0.0071	Yes	Extreme dissimilarity
Porpidia	Cladonia	1	0.0001	Yes	Extreme dissimilarity
Porpidia	Heterodermia	0.549342	0.0019	Yes	Strong dissimilarity
Porpidia	Hypotrachyna	0.956	0.0071	Yes	Extreme dissimilarity
Porpidia	Lecanora	1	0.0001	Yes	Extreme dissimilarity
Porpidia	Lepraria	0.576	0.0022	Yes	Strong dissimilarity
Porpidia	Leptogium	0.626	0.0071	Yes	Strong dissimilarity
Porpidia	Parmotrema	1	0.0002	Yes	Extreme dissimilarity
Porpidia	Peltigera	1	0.0001	Yes	Extreme dissimilarity
Porpidia	Pertusaria	0.943421	0.0015	Yes	Extreme dissimilarity
Porpidia	Pseudosagedia	0.859375	0.0081	Yes	Extreme dissimilarity
Porpidia	Rhizoplaca	1	0.0001	Yes	Extreme dissimilarity
Porpidia	Sticta	0.612	0.0071	Yes	Strong dissimilarity
Porpidia	Usnea	1	0.0003	Yes	Extreme dissimilarity
Porpidia	Xanthoparmelia	1	0.0001	Yes	Extreme dissimilarity
Porpidia	Xanthoria	0.936	0.0071	Yes	Extreme dissimilarity
Porpidia	Xylographa	0.582895	0.0015	Yes	Strong dissimilarity
Pseudosagedia	Arthonia	0.09375	0.0306	Yes	Very weak dissimilarity
Pseudosagedia	Caloplaca	0.671875	0.0084	Yes	Strong dissimilarity
Pseudosagedia	Cladonia	1	0.0001	Yes	Extreme dissimilarity
Pseudosagedia	Heterodermia	0.446691	0.0206	Yes	Moderate dissimilarity
Pseudosagedia	Hypotrachyna	0.90625	0.017	Yes	Extreme dissimilarity
Pseudosagedia	Lecanora	1	0.0001	Yes	Extreme dissimilarity
Pseudosagedia	Lepraria	0.486111	0.0143	Yes	Moderate dissimilarity
Pseudosagedia	Leptogium	0.484375	0.0167	Yes	Moderate dissimilarity
Pseudosagedia	Parmotrema	1	0.0002	Yes	Extreme dissimilarity
Pseudosagedia	Peltigera	1	0.0004	Yes	Extreme dissimilarity
Pseudosagedia	Pertusaria	0.909007	0.0029	Yes	Extreme dissimilarity
Pseudosagedia	Porpidia	0.859375	0.0084	Yes	Extreme dissimilarity
Pseudosagedia	Rhizoplaca	1	0.0001	Yes	Extreme dissimilarity
Pseudosagedia	Sticta	0.6125	0.0171	Yes	Strong dissimilarity
Pseudosagedia	Usnea	1	0.0002	Yes	Extreme dissimilarity
Pseudosagedia	Xanthoparmelia	1	0.0002	Yes	Extreme dissimilarity
Pseudosagedia	Xanthoria	0.9375	0.0084	Yes	Extreme dissimilarity
Pseudosagedia	Xylographa	0.424632	0.0274	Yes	Moderate dissimilarity
Rhizoplaca	Arthonia	0.99534	0.0002	Yes	Extreme dissimilarity
Rhizoplaca	Caloplaca	1	0.0001	Yes	Extreme dissimilarity
Rhizoplaca	Cladonia	0.998693	0.0001	Yes	Extreme dissimilarity
Rhizoplaca	Heterodermia	0.991795	0.0001	Yes	Extreme dissimilarity
Rhizoplaca	Hypotrachyna	1	0.0001	Yes	Extreme dissimilarity
Rhizoplaca	Lecanora	0.675595	0.0001	Yes	Strong dissimilarity
Rhizoplaca	Lepraria	1	0.0001	Yes	Extreme dissimilarity
Rhizoplaca	Leptogium	1	0.0001	Yes	Extreme dissimilarity
Rhizoplaca	Parmotrema	0.932615	0.0001	Yes	Extreme dissimilarity
Rhizoplaca	Peltigera	0.717439	0.0001	Yes	Strong dissimilarity
Rhizoplaca	Pertusaria	1	0.0001	Yes	Extreme dissimilarity
Rhizoplaca	Porpidia	1	0.0001	Yes	Extreme dissimilarity
Rhizoplaca	Pseudosagedia	1	0.0002	Yes	Extreme dissimilarity
Rhizoplaca	Sticta	1	0.0001	Yes	Extreme dissimilarity
Rhizoplaca	Usnea	0.966024	0.0001	Yes	Extreme dissimilarity
Rhizoplaca	Xanthoparmelia	0.999875	0.0001	Yes	Extreme dissimilarity
Rhizoplaca	Xanthoria	1	0.0001	Yes	Extreme dissimilarity
Rhizoplaca	Xylographa	0.958662	0.0001	Yes	Extreme dissimilarity
Sticta	Arthonia	0.525	0.0081	Yes	Strong dissimilarity
Sticta	Caloplaca	0.658	0.0071	Yes	Strong dissimilarity
Sticta	Cladonia	1	0.0001	Yes	Extreme dissimilarity
Sticta	Heterodermia	0.727632	0.0015	Yes	Strong dissimilarity
Sticta	Hypotrachyna	0.866	0.0071	Yes	Extreme dissimilarity
Sticta	Lecanora	0.99395	0.0001	Yes	Extreme dissimilarity
Sticta	Lepraria	0.625333	0.0022	Yes	Strong dissimilarity
Sticta	Leptogium	0.342	0.0398	Yes	Moderate dissimilarity
Sticta	Parmotrema	0.999767	0.0002	Yes	Extreme dissimilarity
Sticta	Peltigera	0.993933	0.0001	Yes	Extreme dissimilarity
Sticta	Pertusaria	0.865132	0.0015	Yes	Extreme dissimilarity
Sticta	Porpidia	0.612	0.0071	Yes	Strong dissimilarity
Sticta	Pseudosagedia	0.6125	0.016	Yes	Strong dissimilarity
Sticta	Rhizoplaca	1	0.0001	Yes	Extreme dissimilarity
Sticta	Usnea	0.998609	0.0003	Yes	Extreme dissimilarity
Sticta	Xanthoparmelia	1	0.0001	Yes	Extreme dissimilarity
Sticta	Xanthoria	0.942	0.0071	Yes	Extreme dissimilarity
Sticta	Xylographa	0.659868	0.0023	Yes	Strong dissimilarity
Usnea	Arthonia	0.986036	0.0004	Yes	Extreme dissimilarity
Usnea	Caloplaca	1	0.0002	Yes	Extreme dissimilarity
Usnea	Cladonia	0.992458	0.0001	Yes	Extreme dissimilarity
Usnea	Heterodermia	0.931642	0.0001	Yes	Extreme dissimilarity
Usnea	Hypotrachyna	1	0.0002	Yes	Extreme dissimilarity
Usnea	Lecanora	0.781367	0.0001	Yes	Extreme dissimilarity
Usnea	Lepraria	0.98	0.0001	Yes	Extreme dissimilarity
Usnea	Leptogium	0.994203	0.0002	Yes	Extreme dissimilarity
Usnea	Parmotrema	0.922845	0.0001	Yes	Extreme dissimilarity
Usnea	Peltigera	0.767614	0.0001	Yes	Extreme dissimilarity
Usnea	Pertusaria	0.987343	0.0001	Yes	Extreme dissimilarity
Usnea	Porpidia	1	0.0002	Yes	Extreme dissimilarity
Usnea	Pseudosagedia	1	0.0004	Yes	Extreme dissimilarity
Usnea	Rhizoplaca	0.966024	0.0001	Yes	Extreme dissimilarity
Usnea	Sticta	0.998609	0.0002	Yes	Extreme dissimilarity
Usnea	Xanthoparmelia	0.998549	0.0001	Yes	Extreme dissimilarity
Usnea	Xanthoria	0.999768	0.0002	Yes	Extreme dissimilarity
Usnea	Xylographa	0.905388	0.0001	Yes	Extreme dissimilarity
Xanthoparmelia	Arthonia	0.999261	0.0001	Yes	Extreme dissimilarity
Xanthoparmelia	Caloplaca	1	0.0001	Yes	Extreme dissimilarity
Xanthoparmelia	Cladonia	0.874089	0.0001	Yes	Extreme dissimilarity
Xanthoparmelia	Heterodermia	0.999246	0.0001	Yes	Extreme dissimilarity
Xanthoparmelia	Hypotrachyna	1	0.0001	Yes	Extreme dissimilarity
Xanthoparmelia	Lecanora	0.835533	0.0001	Yes	Extreme dissimilarity
Xanthoparmelia	Lepraria	1	0.0001	Yes	Extreme dissimilarity
Xanthoparmelia	Leptogium	1	0.0001	Yes	Extreme dissimilarity
Xanthoparmelia	Parmotrema	0.934029	0.0001	Yes	Extreme dissimilarity
Xanthoparmelia	Peltigera	0.953704	0.0001	Yes	Extreme dissimilarity
Xanthoparmelia	Pertusaria	1	0.0001	Yes	Extreme dissimilarity
Xanthoparmelia	Porpidia	1	0.0001	Yes	Extreme dissimilarity
Xanthoparmelia	Pseudosagedia	1	0.0001	Yes	Extreme dissimilarity
Xanthoparmelia	Rhizoplaca	0.999875	0.0001	Yes	Extreme dissimilarity
Xanthoparmelia	Sticta	1	0.0001	Yes	Extreme dissimilarity
Xanthoparmelia	Usnea	0.998549	0.0001	Yes	Extreme dissimilarity
Xanthoparmelia	Xanthoria	1	0.0001	Yes	Extreme dissimilarity
Xanthoparmelia	Xylographa	0.996128	0.0001	Yes	Extreme dissimilarity
Xanthoria	Arthonia	0.846875	0.0081	Yes	Extreme dissimilarity
Xanthoria	Caloplaca	0.82	0.0071	Yes	Extreme dissimilarity
Xanthoria	Cladonia	1	0.0001	Yes	Extreme dissimilarity
Xanthoria	Heterodermia	0.944737	0.0015	Yes	Extreme dissimilarity
Xanthoria	Hypotrachyna	0.98	0.0071	Yes	Extreme dissimilarity
Xanthoria	Lecanora	0.999	0.0001	Yes	Extreme dissimilarity
Xanthoria	Lepraria	0.941333	0.0022	Yes	Extreme dissimilarity
Xanthoria	Leptogium	0.938	0.0071	Yes	Extreme dissimilarity
Xanthoria	Parmotrema	1	0.0002	Yes	Extreme dissimilarity
Xanthoria	Peltigera	0.999591	0.0001	Yes	Extreme dissimilarity
Xanthoria	Pertusaria	0.975658	0.0015	Yes	Extreme dissimilarity
Xanthoria	Porpidia	0.936	0.0071	Yes	Extreme dissimilarity
Xanthoria	Pseudosagedia	0.9375	0.0081	Yes	Extreme dissimilarity
Xanthoria	Rhizoplaca	1	0.0001	Yes	Extreme dissimilarity
Xanthoria	Sticta	0.942	0.0071	Yes	Extreme dissimilarity
Xanthoria	Usnea	0.999768	0.0003	Yes	Extreme dissimilarity
Xanthoria	Xanthoparmelia	1	0.0001	Yes	Extreme dissimilarity
Xanthoria	Xylographa	0.948684	0.0015	Yes	Extreme dissimilarity
Xylographa	Arthonia	0.594669	0.0081	Yes	Strong dissimilarity
Xylographa	Caloplaca	0.532895	0.0021	Yes	Strong dissimilarity
Xylographa	Cladonia	0.993391	0.0001	Yes	Extreme dissimilarity
Xylographa	Heterodermia	0.0792411	0.0374	Yes	Very weak dissimilarity
Xylographa	Hypotrachyna	0.794737	0.0005	Yes	Extreme dissimilarity
Xylographa	Lecanora	0.91918	0.0001	Yes	Extreme dissimilarity
Xylographa	Lepraria	0.336725	0.0026	Yes	Moderate dissimilarity
Xylographa	Leptogium	0.592105	0.0005	Yes	Strong dissimilarity
Xylographa	Parmotrema	0.978577	0.0001	Yes	Extreme dissimilarity
Xylographa	Peltigera	0.87734	0.0001	Yes	Extreme dissimilarity
Xylographa	Pertusaria	0.171317	0.0036	Yes	Low dissimilarity
Xylographa	Porpidia	0.582895	0.0005	Yes	Strong dissimilarity
Xylographa	Pseudosagedia	0.424632	0.0279	Yes	Moderate dissimilarity
Xylographa	Rhizoplaca	0.958662	0.0001	Yes	Extreme dissimilarity
Xylographa	Sticta	0.659868	0.0014	Yes	Strong dissimilarity
Xylographa	Usnea	0.905388	0.0001	Yes	Extreme dissimilarity
Xylographa	Xanthoparmelia	0.996128	0.0001	Yes	Extreme dissimilarity
Xylographa	Xanthoria	0.948684	0.0005	Yes	Extreme dissimilarity

## Sheet: Fungal
Dataset 10, Table 3: ANOSIM results of GCF distribution of exclusively bacterial GCFs from lichen samples clustered by sample genus
Lichen genus A	Lichen genus B	Rvalue	Pvalue	Significantly different?	Level of dissimilarity		Lichen Genus	Significantly different to ALL other genera?
Acarospora	Arthonia	0.294009	0.0159	Yes	Moderate dissimilarity		Acarospora	Yes
Acarospora	Caloplaca	0.282	0.0071	Yes	Moderate dissimilarity		Arthonia	Yes
Acarospora	Cladonia	1	0.0001	Yes	Extreme dissimilarity		Caloplaca	No
Acarospora	Heterodermia	1	0.0006	Yes	Extreme dissimilarity		Cladonia	Yes
Acarospora	Hypotrachyna	0.674	0.0071	Yes	Strong dissimilarity		Heterodermia	Yes
Acarospora	Lecanora	1	0.0001	Yes	Extreme dissimilarity		Hypotrachyna	No
Acarospora	Lepra	0.60625	0.0162	Yes	Strong dissimilarity		Lecanora	Yes
Acarospora	Lepraria	0.568	0.0022	Yes	Strong dissimilarity		Lepra	No
Acarospora	Leptogium	0.45	0.0071	Yes	Moderate dissimilarity		Lepraria	Yes
Acarospora	Parmotrema	1	0.0002	Yes	Extreme dissimilarity		Leptogium	No
Acarospora	Peltigera	0.959388	0.0001	Yes	Extreme dissimilarity		Parmotrema	Yes
Acarospora	Pertusaria	0.732237	0.0015	Yes	Strong dissimilarity		Peltigera	Yes
Acarospora	Phaeophyscia	0.356	0.0071	Yes	Moderate dissimilarity		Pertusaria	No
Acarospora	Porpidia	0.426	0.0142	Yes	Moderate dissimilarity		Phaeophyscia	No
Acarospora	Pseudosagedia	0.428125	0.0081	Yes	Moderate dissimilarity		Porpidia	No
Acarospora	Rhizoplaca	0.996132	0.0001	Yes	Extreme dissimilarity		Pseudosagedia	No
Acarospora	Rinodina	0.403125	0.0174	Yes	Moderate dissimilarity		Rhizoplaca	Yes
Acarospora	Sticta	0.774	0.0071	Yes	Extreme dissimilarity		Rinodina	No
Acarospora	Usnea	0.998145	0.0003	Yes	Extreme dissimilarity		Sticta	Yes
Acarospora	Xanthoparmelia	1	0.0001	Yes	Extreme dissimilarity		Usnea	Yes
Acarospora	Xanthoria	0.376	0.0071	Yes	Moderate dissimilarity		Xanthoparmelia	Yes
Acarospora	Xylographa	0.3875	0.0085	Yes	Moderate dissimilarity		Xanthoria	No
Arthonia	Acarospora	0.294009	0.0171	Yes	Moderate dissimilarity		Xylographa	No
Arthonia	Caloplaca	0.346544	0.0063	Yes	Moderate dissimilarity
Arthonia	Cladonia	0.991381	0.0001	Yes	Extreme dissimilarity			11
Arthonia	Heterodermia	0.879187	0.0001	Yes	Extreme dissimilarity			47.8261
Arthonia	Hypotrachyna	0.371429	0.0094	Yes	Moderate dissimilarity
Arthonia	Lecanora	0.94496	0.0001	Yes	Extreme dissimilarity
Arthonia	Lepra	0.388889	0.0183	Yes	Moderate dissimilarity
Arthonia	Lepraria	0.214286	0.0123	Yes	Low dissimilarity
Arthonia	Leptogium	0.491244	0.0016	Yes	Moderate dissimilarity
Arthonia	Parmotrema	0.944275	0.0001	Yes	Extreme dissimilarity
Arthonia	Peltigera	0.838088	0.0001	Yes	Extreme dissimilarity
Arthonia	Pertusaria	0.25328	0.0002	Yes	Moderate dissimilarity
Arthonia	Phaeophyscia	0.435023	0.0016	Yes	Moderate dissimilarity
Arthonia	Porpidia	0.419355	0.0048	Yes	Moderate dissimilarity
Arthonia	Pseudosagedia	0.407407	0.0147	Yes	Moderate dissimilarity
Arthonia	Rhizoplaca	0.888455	0.0001	Yes	Extreme dissimilarity
Arthonia	Rinodina	0.482804	0.0062	Yes	Moderate dissimilarity
Arthonia	Sticta	0.618433	0.0016	Yes	Strong dissimilarity
Arthonia	Usnea	0.825246	0.0001	Yes	Extreme dissimilarity
Arthonia	Xanthoparmelia	0.974246	0.0001	Yes	Extreme dissimilarity
Arthonia	Xanthoria	0.570507	0.0016	Yes	Strong dissimilarity
Arthonia	Xylographa	0.155248	0.012	Yes	Low dissimilarity
Caloplaca	Acarospora	0.282	0.0071	Yes	Moderate dissimilarity
Caloplaca	Arthonia	0.346544	0.0053	Yes	Moderate dissimilarity
Caloplaca	Cladonia	0.999593	0.0001	Yes	Extreme dissimilarity
Caloplaca	Heterodermia	0.993287	0.0006	Yes	Extreme dissimilarity
Caloplaca	Hypotrachyna	0.266	0.0312	Yes	Moderate dissimilarity
Caloplaca	Lecanora	0.987273	0.0001	Yes	Extreme dissimilarity
Caloplaca	Lepra	0.228125	0.0621	No	Low dissimilarity
Caloplaca	Lepraria	0.290667	0.0102	Yes	Moderate dissimilarity
Caloplaca	Leptogium	0.154	0.0552	No	Low dissimilarity
Caloplaca	Parmotrema	0.993312	0.0002	Yes	Extreme dissimilarity
Caloplaca	Peltigera	0.950363	0.0001	Yes	Extreme dissimilarity
Caloplaca	Pertusaria	0.584868	0.0015	Yes	Strong dissimilarity
Caloplaca	Phaeophyscia	0.262	0.0071	Yes	Moderate dissimilarity
Caloplaca	Porpidia	-0.012	0.5556	No	Very weak dissimilarity
Caloplaca	Pseudosagedia	0.140625	0.1145	No	Low dissimilarity
Caloplaca	Rhizoplaca	0.981225	0.0001	Yes	Extreme dissimilarity
Caloplaca	Rinodina	0.2875	0.0146	Yes	Moderate dissimilarity
Caloplaca	Sticta	0.592	0.0071	Yes	Strong dissimilarity
Caloplaca	Usnea	0.95942	0.0003	Yes	Extreme dissimilarity
Caloplaca	Xanthoparmelia	0.997407	0.0001	Yes	Extreme dissimilarity
Caloplaca	Xanthoria	0.202	0.0696	No	Low dissimilarity
Caloplaca	Xylographa	0.289474	0.0281	Yes	Moderate dissimilarity
Cladonia	Acarospora	1	0.0001	Yes	Extreme dissimilarity
Cladonia	Arthonia	0.991381	0.0001	Yes	Extreme dissimilarity
Cladonia	Caloplaca	0.999593	0.0001	Yes	Extreme dissimilarity
Cladonia	Heterodermia	0.997293	0.0001	Yes	Extreme dissimilarity
Cladonia	Hypotrachyna	1	0.0001	Yes	Extreme dissimilarity
Cladonia	Lecanora	0.548207	0.0001	Yes	Strong dissimilarity
Cladonia	Lepra	1	0.0001	Yes	Extreme dissimilarity
Cladonia	Lepraria	1	0.0001	Yes	Extreme dissimilarity
Cladonia	Leptogium	1	0.0001	Yes	Extreme dissimilarity
Cladonia	Parmotrema	0.663023	0.0001	Yes	Strong dissimilarity
Cladonia	Peltigera	0.693237	0.0001	Yes	Strong dissimilarity
Cladonia	Pertusaria	0.998708	0.0001	Yes	Extreme dissimilarity
Cladonia	Phaeophyscia	0.999633	0.0001	Yes	Extreme dissimilarity
Cladonia	Porpidia	1	0.0001	Yes	Extreme dissimilarity
Cladonia	Pseudosagedia	1	0.0001	Yes	Extreme dissimilarity
Cladonia	Rhizoplaca	0.732464	0.0001	Yes	Strong dissimilarity
Cladonia	Rinodina	1	0.0001	Yes	Extreme dissimilarity
Cladonia	Sticta	1	0.0001	Yes	Extreme dissimilarity
Cladonia	Usnea	0.771119	0.0001	Yes	Extreme dissimilarity
Cladonia	Xanthoparmelia	0.534832	0.0001	Yes	Strong dissimilarity
Cladonia	Xanthoria	0.990017	0.0001	Yes	Extreme dissimilarity
Cladonia	Xylographa	0.962532	0.0001	Yes	Extreme dissimilarity
Heterodermia	Acarospora	1	0.0005	Yes	Extreme dissimilarity
Heterodermia	Arthonia	0.879187	0.0001	Yes	Extreme dissimilarity
Heterodermia	Caloplaca	0.993287	0.0005	Yes	Extreme dissimilarity
Heterodermia	Cladonia	0.997293	0.0001	Yes	Extreme dissimilarity
Heterodermia	Hypotrachyna	1	0.0005	Yes	Extreme dissimilarity
Heterodermia	Lecanora	0.961153	0.0001	Yes	Extreme dissimilarity
Heterodermia	Lepra	1	0.0008	Yes	Extreme dissimilarity
Heterodermia	Lepraria	0.994372	0.0003	Yes	Extreme dissimilarity
Heterodermia	Leptogium	1	0.0005	Yes	Extreme dissimilarity
Heterodermia	Parmotrema	0.979168	0.0001	Yes	Extreme dissimilarity
Heterodermia	Peltigera	0.847328	0.0001	Yes	Extreme dissimilarity
Heterodermia	Pertusaria	0.944414	0.0001	Yes	Extreme dissimilarity
Heterodermia	Phaeophyscia	0.955245	0.0005	Yes	Extreme dissimilarity
Heterodermia	Porpidia	1	0.0005	Yes	Extreme dissimilarity
Heterodermia	Pseudosagedia	0.995156	0.0008	Yes	Extreme dissimilarity
Heterodermia	Rhizoplaca	0.915278	0.0001	Yes	Extreme dissimilarity
Heterodermia	Rinodina	0.979508	0.0008	Yes	Extreme dissimilarity
Heterodermia	Sticta	1	0.0005	Yes	Extreme dissimilarity
Heterodermia	Usnea	0.885379	0.0001	Yes	Extreme dissimilarity
Heterodermia	Xanthoparmelia	0.994221	0.0001	Yes	Extreme dissimilarity
Heterodermia	Xanthoria	0.921119	0.0005	Yes	Extreme dissimilarity
Heterodermia	Xylographa	0.705504	0.0001	Yes	Strong dissimilarity
Hypotrachyna	Acarospora	0.674	0.0071	Yes	Strong dissimilarity
Hypotrachyna	Arthonia	0.371429	0.008	Yes	Moderate dissimilarity
Hypotrachyna	Caloplaca	0.266	0.0326	Yes	Moderate dissimilarity
Hypotrachyna	Cladonia	1	0.0001	Yes	Extreme dissimilarity
Hypotrachyna	Heterodermia	1	0.0006	Yes	Extreme dissimilarity
Hypotrachyna	Lecanora	1	0.0001	Yes	Extreme dissimilarity
Hypotrachyna	Lepra	0.88125	0.0081	Yes	Extreme dissimilarity
Hypotrachyna	Lepraria	0.662667	0.0022	Yes	Strong dissimilarity
Hypotrachyna	Leptogium	0.44	0.0071	Yes	Moderate dissimilarity
Hypotrachyna	Parmotrema	1	0.0002	Yes	Extreme dissimilarity
Hypotrachyna	Peltigera	0.973247	0.0001	Yes	Extreme dissimilarity
Hypotrachyna	Pertusaria	0.744737	0.0015	Yes	Strong dissimilarity
Hypotrachyna	Phaeophyscia	0.448	0.0071	Yes	Moderate dissimilarity
Hypotrachyna	Porpidia	0.17	0.0649	No	Low dissimilarity
Hypotrachyna	Pseudosagedia	0.55625	0.0081	Yes	Strong dissimilarity
Hypotrachyna	Rhizoplaca	1	0.0001	Yes	Extreme dissimilarity
Hypotrachyna	Rinodina	0.59375	0.0081	Yes	Strong dissimilarity
Hypotrachyna	Sticta	0.876	0.0071	Yes	Extreme dissimilarity
Hypotrachyna	Usnea	0.998841	0.0003	Yes	Extreme dissimilarity
Hypotrachyna	Xanthoparmelia	1	0.0001	Yes	Extreme dissimilarity
Hypotrachyna	Xanthoria	0.376	0.0071	Yes	Moderate dissimilarity
Hypotrachyna	Xylographa	0.396711	0.0054	Yes	Moderate dissimilarity
Lecanora	Acarospora	1	0.0001	Yes	Extreme dissimilarity
Lecanora	Arthonia	0.94496	0.0001	Yes	Extreme dissimilarity
Lecanora	Caloplaca	0.987273	0.0001	Yes	Extreme dissimilarity
Lecanora	Cladonia	0.548207	0.0001	Yes	Strong dissimilarity
Lecanora	Heterodermia	0.961153	0.0001	Yes	Extreme dissimilarity
Lecanora	Hypotrachyna	1	0.0001	Yes	Extreme dissimilarity
Lecanora	Lepra	1	0.0003	Yes	Extreme dissimilarity
Lecanora	Lepraria	1	0.0001	Yes	Extreme dissimilarity
Lecanora	Leptogium	0.998398	0.0001	Yes	Extreme dissimilarity
Lecanora	Parmotrema	0.30637	0.0001	Yes	Moderate dissimilarity
Lecanora	Peltigera	0.465941	0.0001	Yes	Moderate dissimilarity
Lecanora	Pertusaria	0.969813	0.0001	Yes	Extreme dissimilarity
Lecanora	Phaeophyscia	0.986017	0.0001	Yes	Extreme dissimilarity
Lecanora	Porpidia	0.999177	0.0001	Yes	Extreme dissimilarity
Lecanora	Pseudosagedia	0.991237	0.0003	Yes	Extreme dissimilarity
Lecanora	Rhizoplaca	0.572003	0.0001	Yes	Strong dissimilarity
Lecanora	Rinodina	0.994048	0.0003	Yes	Extreme dissimilarity
Lecanora	Sticta	1	0.0001	Yes	Extreme dissimilarity
Lecanora	Usnea	0.613182	0.0001	Yes	Strong dissimilarity
Lecanora	Xanthoparmelia	0.432327	0.0001	Yes	Moderate dissimilarity
Lecanora	Xanthoria	0.966061	0.0001	Yes	Extreme dissimilarity
Lecanora	Xylographa	0.912315	0.0001	Yes	Extreme dissimilarity
Lepra	Acarospora	0.60625	0.017	Yes	Strong dissimilarity
Lepra	Arthonia	0.388889	0.0162	Yes	Moderate dissimilarity
Lepra	Caloplaca	0.228125	0.0659	No	Low dissimilarity
Lepra	Cladonia	1	0.0001	Yes	Extreme dissimilarity
Lepra	Heterodermia	1	0.0011	Yes	Extreme dissimilarity
Lepra	Hypotrachyna	0.88125	0.0084	Yes	Extreme dissimilarity
Lepra	Lecanora	1	0.0001	Yes	Extreme dissimilarity
Lepra	Lepraria	0.71627	0.0052	Yes	Strong dissimilarity
Lepra	Leptogium	0.5125	0.0167	Yes	Strong dissimilarity
Lepra	Parmotrema	1	0.0002	Yes	Extreme dissimilarity
Lepra	Peltigera	0.983948	0.0001	Yes	Extreme dissimilarity
Lepra	Pertusaria	0.700368	0.0029	Yes	Strong dissimilarity
Lepra	Phaeophyscia	0.421875	0.024	Yes	Moderate dissimilarity
Lepra	Porpidia	0.5	0.024	Yes	Strong dissimilarity
Lepra	Pseudosagedia	0.0729167	0.2842	No	Very weak dissimilarity
Lepra	Rhizoplaca	0.996479	0.0001	Yes	Extreme dissimilarity
Lepra	Rinodina	0.171875	0.0306	Yes	Low dissimilarity
Lepra	Sticta	0.878125	0.0171	Yes	Extreme dissimilarity
Lepra	Usnea	1	0.0002	Yes	Extreme dissimilarity
Lepra	Xanthoparmelia	1	0.0002	Yes	Extreme dissimilarity
Lepra	Xanthoria	0.465625	0.0241	Yes	Moderate dissimilarity
Lepra	Xylographa	0.389706	0.028	Yes	Moderate dissimilarity
Lepraria	Acarospora	0.568	0.0023	Yes	Strong dissimilarity
Lepraria	Arthonia	0.214286	0.0112	Yes	Low dissimilarity
Lepraria	Caloplaca	0.290667	0.0101	Yes	Moderate dissimilarity
Lepraria	Cladonia	1	0.0001	Yes	Extreme dissimilarity
Lepraria	Heterodermia	0.994372	0.0002	Yes	Extreme dissimilarity
Lepraria	Hypotrachyna	0.662667	0.0023	Yes	Strong dissimilarity
Lepraria	Lecanora	1	0.0001	Yes	Extreme dissimilarity
Lepraria	Lepra	0.71627	0.005	Yes	Strong dissimilarity
Lepraria	Leptogium	0.512	0.0023	Yes	Strong dissimilarity
Lepraria	Parmotrema	1	0.0001	Yes	Extreme dissimilarity
Lepraria	Peltigera	0.885015	0.0001	Yes	Extreme dissimilarity
Lepraria	Pertusaria	0.388566	0.0014	Yes	Moderate dissimilarity
Lepraria	Phaeophyscia	0.478667	0.0023	Yes	Moderate dissimilarity
Lepraria	Porpidia	0.365333	0.0045	Yes	Moderate dissimilarity
Lepraria	Pseudosagedia	0.555556	0.005	Yes	Strong dissimilarity
Lepraria	Rhizoplaca	0.954811	0.0001	Yes	Extreme dissimilarity
Lepraria	Rinodina	0.619048	0.005	Yes	Strong dissimilarity
Lepraria	Sticta	0.841333	0.0023	Yes	Extreme dissimilarity
Lepraria	Usnea	0.961944	0.0002	Yes	Extreme dissimilarity
Lepraria	Xanthoparmelia	1	0.0002	Yes	Extreme dissimilarity
Lepraria	Xanthoria	0.482667	0.0023	Yes	Moderate dissimilarity
Lepraria	Xylographa	0.28343	0.0077	Yes	Moderate dissimilarity
Leptogium	Acarospora	0.45	0.0071	Yes	Moderate dissimilarity
Leptogium	Arthonia	0.491244	0.0018	Yes	Moderate dissimilarity
Leptogium	Caloplaca	0.154	0.055	No	Low dissimilarity
Leptogium	Cladonia	1	0.0001	Yes	Extreme dissimilarity
Leptogium	Heterodermia	1	0.0006	Yes	Extreme dissimilarity
Leptogium	Hypotrachyna	0.44	0.0071	Yes	Moderate dissimilarity
Leptogium	Lecanora	0.998398	0.0001	Yes	Extreme dissimilarity
Leptogium	Lepra	0.5125	0.0156	Yes	Strong dissimilarity
Leptogium	Lepraria	0.512	0.0022	Yes	Strong dissimilarity
Leptogium	Parmotrema	1	0.0002	Yes	Extreme dissimilarity
Leptogium	Peltigera	0.96527	0.0001	Yes	Extreme dissimilarity
Leptogium	Pertusaria	0.818421	0.0015	Yes	Extreme dissimilarity
Leptogium	Phaeophyscia	0.396	0.0071	Yes	Moderate dissimilarity
Leptogium	Porpidia	0.472	0.0071	Yes	Moderate dissimilarity
Leptogium	Pseudosagedia	0.384375	0.015	Yes	Moderate dissimilarity
Leptogium	Rhizoplaca	1	0.0001	Yes	Extreme dissimilarity
Leptogium	Rinodina	0.503125	0.0081	Yes	Strong dissimilarity
Leptogium	Sticta	0.392	0.03	Yes	Moderate dissimilarity
Leptogium	Usnea	0.983652	0.0003	Yes	Extreme dissimilarity
Leptogium	Xanthoparmelia	1	0.0001	Yes	Extreme dissimilarity
Leptogium	Xanthoria	0.36	0.0071	Yes	Moderate dissimilarity
Leptogium	Xylographa	0.303947	0.0225	Yes	Moderate dissimilarity
Parmotrema	Acarospora	1	0.0001	Yes	Extreme dissimilarity
Parmotrema	Arthonia	0.944275	0.0001	Yes	Extreme dissimilarity
Parmotrema	Caloplaca	0.993312	0.0001	Yes	Extreme dissimilarity
Parmotrema	Cladonia	0.663023	0.0001	Yes	Strong dissimilarity
Parmotrema	Heterodermia	0.979168	0.0001	Yes	Extreme dissimilarity
Parmotrema	Hypotrachyna	1	0.0001	Yes	Extreme dissimilarity
Parmotrema	Lecanora	0.30637	0.0001	Yes	Moderate dissimilarity
Parmotrema	Lepra	1	0.0005	Yes	Extreme dissimilarity
Parmotrema	Lepraria	1	0.0001	Yes	Extreme dissimilarity
Parmotrema	Leptogium	1	0.0001	Yes	Extreme dissimilarity
Parmotrema	Peltigera	0.386684	0.0001	Yes	Moderate dissimilarity
Parmotrema	Pertusaria	0.986644	0.0001	Yes	Extreme dissimilarity
Parmotrema	Phaeophyscia	0.989648	0.0001	Yes	Extreme dissimilarity
Parmotrema	Porpidia	1	0.0001	Yes	Extreme dissimilarity
Parmotrema	Pseudosagedia	0.997324	0.0005	Yes	Extreme dissimilarity
Parmotrema	Rhizoplaca	0.529654	0.0001	Yes	Strong dissimilarity
Parmotrema	Rinodina	0.996952	0.0005	Yes	Extreme dissimilarity
Parmotrema	Sticta	1	0.0001	Yes	Extreme dissimilarity
Parmotrema	Usnea	0.536067	0.0001	Yes	Strong dissimilarity
Parmotrema	Xanthoparmelia	0.692153	0.0001	Yes	Strong dissimilarity
Parmotrema	Xanthoria	0.966444	0.0001	Yes	Extreme dissimilarity
Parmotrema	Xylographa	0.902605	0.0001	Yes	Extreme dissimilarity
Peltigera	Acarospora	0.959388	0.0001	Yes	Extreme dissimilarity
Peltigera	Arthonia	0.838088	0.0001	Yes	Extreme dissimilarity
Peltigera	Caloplaca	0.950363	0.0001	Yes	Extreme dissimilarity
Peltigera	Cladonia	0.693237	0.0001	Yes	Strong dissimilarity
Peltigera	Heterodermia	0.847328	0.0001	Yes	Extreme dissimilarity
Peltigera	Hypotrachyna	0.973247	0.0001	Yes	Extreme dissimilarity
Peltigera	Lecanora	0.465941	0.0001	Yes	Moderate dissimilarity
Peltigera	Lepra	0.983948	0.0002	Yes	Extreme dissimilarity
Peltigera	Lepraria	0.885015	0.0001	Yes	Extreme dissimilarity
Peltigera	Leptogium	0.96527	0.0001	Yes	Extreme dissimilarity
Peltigera	Parmotrema	0.386684	0.0001	Yes	Moderate dissimilarity
Peltigera	Pertusaria	0.81398	0.0001	Yes	Extreme dissimilarity
Peltigera	Phaeophyscia	0.979774	0.0001	Yes	Extreme dissimilarity
Peltigera	Porpidia	0.978002	0.0001	Yes	Extreme dissimilarity
Peltigera	Pseudosagedia	0.981877	0.0002	Yes	Extreme dissimilarity
Peltigera	Rhizoplaca	0.276193	0.0001	Yes	Moderate dissimilarity
Peltigera	Rinodina	0.985812	0.0002	Yes	Extreme dissimilarity
Peltigera	Sticta	0.97639	0.0001	Yes	Extreme dissimilarity
Peltigera	Usnea	0.328891	0.0001	Yes	Moderate dissimilarity
Peltigera	Xanthoparmelia	0.675299	0.0001	Yes	Strong dissimilarity
Peltigera	Xanthoria	0.949234	0.0001	Yes	Extreme dissimilarity
Peltigera	Xylographa	0.677412	0.0001	Yes	Strong dissimilarity
Pertusaria	Acarospora	0.732237	0.0005	Yes	Strong dissimilarity
Pertusaria	Arthonia	0.25328	0.0001	Yes	Moderate dissimilarity
Pertusaria	Caloplaca	0.584868	0.0005	Yes	Strong dissimilarity
Pertusaria	Cladonia	0.998708	0.0001	Yes	Extreme dissimilarity
Pertusaria	Heterodermia	0.944414	0.0001	Yes	Extreme dissimilarity
Pertusaria	Hypotrachyna	0.744737	0.0005	Yes	Strong dissimilarity
Pertusaria	Lecanora	0.969813	0.0001	Yes	Extreme dissimilarity
Pertusaria	Lepra	0.700368	0.0032	Yes	Strong dissimilarity
Pertusaria	Lepraria	0.388566	0.0016	Yes	Moderate dissimilarity
Pertusaria	Leptogium	0.818421	0.0005	Yes	Extreme dissimilarity
Pertusaria	Parmotrema	0.986644	0.0001	Yes	Extreme dissimilarity
Pertusaria	Peltigera	0.81398	0.0001	Yes	Extreme dissimilarity
Pertusaria	Phaeophyscia	0.750658	0.0005	Yes	Extreme dissimilarity
Pertusaria	Porpidia	0.744079	0.0005	Yes	Strong dissimilarity
Pertusaria	Pseudosagedia	0.725184	0.0032	Yes	Strong dissimilarity
Pertusaria	Rhizoplaca	0.897507	0.0001	Yes	Extreme dissimilarity
Pertusaria	Rinodina	0.798713	0.0032	Yes	Extreme dissimilarity
Pertusaria	Sticta	0.925	0.0005	Yes	Extreme dissimilarity
Pertusaria	Usnea	0.824499	0.0001	Yes	Extreme dissimilarity
Pertusaria	Xanthoparmelia	0.996436	0.0001	Yes	Extreme dissimilarity
Pertusaria	Xanthoria	0.703289	0.0005	Yes	Strong dissimilarity
Pertusaria	Xylographa	0.0387835	0.1456	No	Very weak dissimilarity
Phaeophyscia	Acarospora	0.356	0.0071	Yes	Moderate dissimilarity
Phaeophyscia	Arthonia	0.435023	0.0018	Yes	Moderate dissimilarity
Phaeophyscia	Caloplaca	0.262	0.0071	Yes	Moderate dissimilarity
Phaeophyscia	Cladonia	0.999633	0.0001	Yes	Extreme dissimilarity
Phaeophyscia	Heterodermia	0.955245	0.0006	Yes	Extreme dissimilarity
Phaeophyscia	Hypotrachyna	0.448	0.0071	Yes	Moderate dissimilarity
Phaeophyscia	Lecanora	0.986017	0.0001	Yes	Extreme dissimilarity
Phaeophyscia	Lepra	0.421875	0.0248	Yes	Moderate dissimilarity
Phaeophyscia	Lepraria	0.478667	0.0022	Yes	Moderate dissimilarity
Phaeophyscia	Leptogium	0.396	0.0071	Yes	Moderate dissimilarity
Phaeophyscia	Parmotrema	0.989648	0.0002	Yes	Extreme dissimilarity
Phaeophyscia	Peltigera	0.979774	0.0001	Yes	Extreme dissimilarity
Phaeophyscia	Pertusaria	0.750658	0.0015	Yes	Extreme dissimilarity
Phaeophyscia	Porpidia	0.376	0.0071	Yes	Moderate dissimilarity
Phaeophyscia	Pseudosagedia	0.346875	0.0081	Yes	Moderate dissimilarity
Phaeophyscia	Rhizoplaca	0.986865	0.0001	Yes	Extreme dissimilarity
Phaeophyscia	Rinodina	0.228125	0.0518	No	Low dissimilarity
Phaeophyscia	Sticta	0.602	0.0071	Yes	Strong dissimilarity
Phaeophyscia	Usnea	0.962203	0.0003	Yes	Extreme dissimilarity
Phaeophyscia	Xanthoparmelia	0.997086	0.0001	Yes	Extreme dissimilarity
Phaeophyscia	Xanthoria	0.396	0.0071	Yes	Moderate dissimilarity
Phaeophyscia	Xylographa	0.333553	0.015	Yes	Moderate dissimilarity
Porpidia	Acarospora	0.426	0.0152	Yes	Moderate dissimilarity
Porpidia	Arthonia	0.419355	0.0041	Yes	Moderate dissimilarity
Porpidia	Caloplaca	-0.012	0.5527	No	Very weak dissimilarity
Porpidia	Cladonia	1	0.0001	Yes	Extreme dissimilarity
Porpidia	Heterodermia	1	0.0006	Yes	Extreme dissimilarity
Porpidia	Hypotrachyna	0.17	0.0601	No	Low dissimilarity
Porpidia	Lecanora	0.999177	0.0001	Yes	Extreme dissimilarity
Porpidia	Lepra	0.5	0.0248	Yes	Strong dissimilarity
Porpidia	Lepraria	0.365333	0.004	Yes	Moderate dissimilarity
Porpidia	Leptogium	0.472	0.0071	Yes	Moderate dissimilarity
Porpidia	Parmotrema	1	0.0002	Yes	Extreme dissimilarity
Porpidia	Peltigera	0.978002	0.0001	Yes	Extreme dissimilarity
Porpidia	Pertusaria	0.744079	0.0015	Yes	Strong dissimilarity
Porpidia	Phaeophyscia	0.376	0.0071	Yes	Moderate dissimilarity
Porpidia	Pseudosagedia	0.328125	0.0251	Yes	Moderate dissimilarity
Porpidia	Rhizoplaca	0.999033	0.0001	Yes	Extreme dissimilarity
Porpidia	Rinodina	0.459375	0.0174	Yes	Moderate dissimilarity
Porpidia	Sticta	0.78	0.0071	Yes	Extreme dissimilarity
Porpidia	Usnea	0.989217	0.0003	Yes	Extreme dissimilarity
Porpidia	Xanthoparmelia	1	0.0001	Yes	Extreme dissimilarity
Porpidia	Xanthoria	0.398	0.0071	Yes	Moderate dissimilarity
Porpidia	Xylographa	0.243421	0.0423	Yes	Low dissimilarity
Pseudosagedia	Acarospora	0.428125	0.0084	Yes	Moderate dissimilarity
Pseudosagedia	Arthonia	0.407407	0.0137	Yes	Moderate dissimilarity
Pseudosagedia	Caloplaca	0.140625	0.1216	No	Low dissimilarity
Pseudosagedia	Cladonia	1	0.0001	Yes	Extreme dissimilarity
Pseudosagedia	Heterodermia	0.995156	0.0011	Yes	Extreme dissimilarity
Pseudosagedia	Hypotrachyna	0.55625	0.0084	Yes	Strong dissimilarity
Pseudosagedia	Lecanora	0.991237	0.0001	Yes	Extreme dissimilarity
Pseudosagedia	Lepra	0.0729167	0.2908	No	Very weak dissimilarity
Pseudosagedia	Lepraria	0.555556	0.0052	Yes	Strong dissimilarity
Pseudosagedia	Leptogium	0.384375	0.0167	Yes	Moderate dissimilarity
Pseudosagedia	Parmotrema	0.997324	0.0002	Yes	Extreme dissimilarity
Pseudosagedia	Peltigera	0.981877	0.0001	Yes	Extreme dissimilarity
Pseudosagedia	Pertusaria	0.725184	0.0029	Yes	Strong dissimilarity
Pseudosagedia	Phaeophyscia	0.346875	0.0084	Yes	Moderate dissimilarity
Pseudosagedia	Porpidia	0.328125	0.0238	Yes	Moderate dissimilarity
Pseudosagedia	Rhizoplaca	0.994925	0.0001	Yes	Extreme dissimilarity
Pseudosagedia	Rinodina	-0.015625	0.6512	No	Very weak dissimilarity
Pseudosagedia	Sticta	0.671875	0.0084	Yes	Strong dissimilarity
Pseudosagedia	Usnea	0.976426	0.0002	Yes	Extreme dissimilarity
Pseudosagedia	Xanthoparmelia	0.99904	0.0002	Yes	Extreme dissimilarity
Pseudosagedia	Xanthoria	0.4375	0.0171	Yes	Moderate dissimilarity
Pseudosagedia	Xylographa	0.368566	0.0303	Yes	Moderate dissimilarity
Rhizoplaca	Acarospora	0.996132	0.0001	Yes	Extreme dissimilarity
Rhizoplaca	Arthonia	0.888455	0.0001	Yes	Extreme dissimilarity
Rhizoplaca	Caloplaca	0.981225	0.0001	Yes	Extreme dissimilarity
Rhizoplaca	Cladonia	0.732464	0.0001	Yes	Strong dissimilarity
Rhizoplaca	Heterodermia	0.915278	0.0001	Yes	Extreme dissimilarity
Rhizoplaca	Hypotrachyna	1	0.0001	Yes	Extreme dissimilarity
Rhizoplaca	Lecanora	0.572003	0.0001	Yes	Strong dissimilarity
Rhizoplaca	Lepra	0.996479	0.0002	Yes	Extreme dissimilarity
Rhizoplaca	Lepraria	0.954811	0.0001	Yes	Extreme dissimilarity
Rhizoplaca	Leptogium	1	0.0001	Yes	Extreme dissimilarity
Rhizoplaca	Parmotrema	0.529654	0.0001	Yes	Strong dissimilarity
Rhizoplaca	Peltigera	0.276193	0.0001	Yes	Moderate dissimilarity
Rhizoplaca	Pertusaria	0.897507	0.0001	Yes	Extreme dissimilarity
Rhizoplaca	Phaeophyscia	0.986865	0.0001	Yes	Extreme dissimilarity
Rhizoplaca	Porpidia	0.999033	0.0001	Yes	Extreme dissimilarity
Rhizoplaca	Pseudosagedia	0.994925	0.0002	Yes	Extreme dissimilarity
Rhizoplaca	Rinodina	0.99534	0.0002	Yes	Extreme dissimilarity
Rhizoplaca	Sticta	1	0.0001	Yes	Extreme dissimilarity
Rhizoplaca	Usnea	0.448686	0.0001	Yes	Moderate dissimilarity
Rhizoplaca	Xanthoparmelia	0.856112	0.0001	Yes	Extreme dissimilarity
Rhizoplaca	Xanthoria	0.948348	0.0001	Yes	Extreme dissimilarity
Rhizoplaca	Xylographa	0.770176	0.0001	Yes	Extreme dissimilarity
Rinodina	Acarospora	0.403125	0.0164	Yes	Moderate dissimilarity
Rinodina	Arthonia	0.482804	0.0056	Yes	Moderate dissimilarity
Rinodina	Caloplaca	0.2875	0.0169	Yes	Moderate dissimilarity
Rinodina	Cladonia	1	0.0001	Yes	Extreme dissimilarity
Rinodina	Heterodermia	0.979508	0.0011	Yes	Extreme dissimilarity
Rinodina	Hypotrachyna	0.59375	0.0084	Yes	Strong dissimilarity
Rinodina	Lecanora	0.994048	0.0001	Yes	Extreme dissimilarity
Rinodina	Lepra	0.171875	0.0306	Yes	Low dissimilarity
Rinodina	Lepraria	0.619048	0.0052	Yes	Strong dissimilarity
Rinodina	Leptogium	0.503125	0.0084	Yes	Strong dissimilarity
Rinodina	Parmotrema	0.996952	0.0002	Yes	Extreme dissimilarity
Rinodina	Peltigera	0.985812	0.0001	Yes	Extreme dissimilarity
Rinodina	Pertusaria	0.798713	0.0029	Yes	Extreme dissimilarity
Rinodina	Phaeophyscia	0.228125	0.048	Yes	Low dissimilarity
Rinodina	Porpidia	0.459375	0.0164	Yes	Moderate dissimilarity
Rinodina	Pseudosagedia	-0.015625	0.6575	No	Very weak dissimilarity
Rinodina	Rhizoplaca	0.99534	0.0001	Yes	Extreme dissimilarity
Rinodina	Sticta	0.71875	0.0084	Yes	Strong dissimilarity
Rinodina	Usnea	0.984685	0.0002	Yes	Extreme dissimilarity
Rinodina	Xanthoparmelia	0.999372	0.0002	Yes	Extreme dissimilarity
Rinodina	Xanthoria	0.49375	0.0171	Yes	Moderate dissimilarity
Rinodina	Xylographa	0.397978	0.0271	Yes	Moderate dissimilarity
Sticta	Acarospora	0.774	0.0071	Yes	Extreme dissimilarity
Sticta	Arthonia	0.618433	0.0018	Yes	Strong dissimilarity
Sticta	Caloplaca	0.592	0.0071	Yes	Strong dissimilarity
Sticta	Cladonia	1	0.0001	Yes	Extreme dissimilarity
Sticta	Heterodermia	1	0.0006	Yes	Extreme dissimilarity
Sticta	Hypotrachyna	0.876	0.0071	Yes	Extreme dissimilarity
Sticta	Lecanora	1	0.0001	Yes	Extreme dissimilarity
Sticta	Lepra	0.878125	0.016	Yes	Extreme dissimilarity
Sticta	Lepraria	0.841333	0.0022	Yes	Extreme dissimilarity
Sticta	Leptogium	0.392	0.0323	Yes	Moderate dissimilarity
Sticta	Parmotrema	1	0.0002	Yes	Extreme dissimilarity
Sticta	Peltigera	0.97639	0.0001	Yes	Extreme dissimilarity
Sticta	Pertusaria	0.925	0.0015	Yes	Extreme dissimilarity
Sticta	Phaeophyscia	0.602	0.0071	Yes	Strong dissimilarity
Sticta	Porpidia	0.78	0.0071	Yes	Extreme dissimilarity
Sticta	Pseudosagedia	0.671875	0.0081	Yes	Strong dissimilarity
Sticta	Rhizoplaca	1	0.0001	Yes	Extreme dissimilarity
Sticta	Rinodina	0.71875	0.0081	Yes	Strong dissimilarity
Sticta	Usnea	0.999768	0.0003	Yes	Extreme dissimilarity
Sticta	Xanthoparmelia	1	0.0001	Yes	Extreme dissimilarity
Sticta	Xanthoria	0.502	0.0071	Yes	Strong dissimilarity
Sticta	Xylographa	0.507895	0.0042	Yes	Strong dissimilarity
Usnea	Acarospora	0.998145	0.0002	Yes	Extreme dissimilarity
Usnea	Arthonia	0.825246	0.0001	Yes	Extreme dissimilarity
Usnea	Caloplaca	0.95942	0.0002	Yes	Extreme dissimilarity
Usnea	Cladonia	0.771119	0.0001	Yes	Extreme dissimilarity
Usnea	Heterodermia	0.885379	0.0001	Yes	Extreme dissimilarity
Usnea	Hypotrachyna	0.998841	0.0002	Yes	Extreme dissimilarity
Usnea	Lecanora	0.613182	0.0001	Yes	Strong dissimilarity
Usnea	Lepra	1	0.0004	Yes	Extreme dissimilarity
Usnea	Lepraria	0.961944	0.0001	Yes	Extreme dissimilarity
Usnea	Leptogium	0.983652	0.0002	Yes	Extreme dissimilarity
Usnea	Parmotrema	0.536067	0.0001	Yes	Strong dissimilarity
Usnea	Peltigera	0.328891	0.0001	Yes	Moderate dissimilarity
Usnea	Pertusaria	0.824499	0.0001	Yes	Extreme dissimilarity
Usnea	Phaeophyscia	0.962203	0.0002	Yes	Extreme dissimilarity
Usnea	Porpidia	0.989217	0.0002	Yes	Extreme dissimilarity
Usnea	Pseudosagedia	0.976426	0.0004	Yes	Extreme dissimilarity
Usnea	Rhizoplaca	0.448686	0.0001	Yes	Moderate dissimilarity
Usnea	Rinodina	0.984685	0.0004	Yes	Extreme dissimilarity
Usnea	Sticta	0.999768	0.0002	Yes	Extreme dissimilarity
Usnea	Xanthoparmelia	0.871508	0.0001	Yes	Extreme dissimilarity
Usnea	Xanthoria	0.938087	0.0002	Yes	Extreme dissimilarity
Usnea	Xylographa	0.670927	0.0001	Yes	Strong dissimilarity
Xanthoparmelia	Acarospora	1	0.0001	Yes	Extreme dissimilarity
Xanthoparmelia	Arthonia	0.974246	0.0001	Yes	Extreme dissimilarity
Xanthoparmelia	Caloplaca	0.997407	0.0001	Yes	Extreme dissimilarity
Xanthoparmelia	Cladonia	0.534832	0.0001	Yes	Strong dissimilarity
Xanthoparmelia	Heterodermia	0.994221	0.0001	Yes	Extreme dissimilarity
Xanthoparmelia	Hypotrachyna	1	0.0001	Yes	Extreme dissimilarity
Xanthoparmelia	Lecanora	0.432327	0.0001	Yes	Moderate dissimilarity
Xanthoparmelia	Lepra	1	0.0001	Yes	Extreme dissimilarity
Xanthoparmelia	Lepraria	1	0.0001	Yes	Extreme dissimilarity
Xanthoparmelia	Leptogium	1	0.0001	Yes	Extreme dissimilarity
Xanthoparmelia	Parmotrema	0.692153	0.0001	Yes	Strong dissimilarity
Xanthoparmelia	Peltigera	0.675299	0.0001	Yes	Strong dissimilarity
Xanthoparmelia	Pertusaria	0.996436	0.0001	Yes	Extreme dissimilarity
Xanthoparmelia	Phaeophyscia	0.997086	0.0001	Yes	Extreme dissimilarity
Xanthoparmelia	Porpidia	1	0.0001	Yes	Extreme dissimilarity
Xanthoparmelia	Pseudosagedia	0.99904	0.0001	Yes	Extreme dissimilarity
Xanthoparmelia	Rhizoplaca	0.856112	0.0001	Yes	Extreme dissimilarity
Xanthoparmelia	Rinodina	0.999372	0.0001	Yes	Extreme dissimilarity
Xanthoparmelia	Sticta	1	0.0001	Yes	Extreme dissimilarity
Xanthoparmelia	Usnea	0.871508	0.0001	Yes	Extreme dissimilarity
Xanthoparmelia	Xanthoria	0.978846	0.0001	Yes	Extreme dissimilarity
Xanthoparmelia	Xylographa	0.937826	0.0001	Yes	Extreme dissimilarity
Xanthoria	Acarospora	0.376	0.0071	Yes	Moderate dissimilarity
Xanthoria	Arthonia	0.570507	0.0018	Yes	Strong dissimilarity
Xanthoria	Caloplaca	0.202	0.0721	No	Low dissimilarity
Xanthoria	Cladonia	0.990017	0.0001	Yes	Extreme dissimilarity
Xanthoria	Heterodermia	0.921119	0.0006	Yes	Extreme dissimilarity
Xanthoria	Hypotrachyna	0.376	0.0071	Yes	Moderate dissimilarity
Xanthoria	Lecanora	0.966061	0.0001	Yes	Extreme dissimilarity
Xanthoria	Lepra	0.465625	0.0246	Yes	Moderate dissimilarity
Xanthoria	Lepraria	0.482667	0.0022	Yes	Moderate dissimilarity
Xanthoria	Leptogium	0.36	0.0071	Yes	Moderate dissimilarity
Xanthoria	Parmotrema	0.966444	0.0002	Yes	Extreme dissimilarity
Xanthoria	Peltigera	0.949234	0.0001	Yes	Extreme dissimilarity
Xanthoria	Pertusaria	0.703289	0.0015	Yes	Strong dissimilarity
Xanthoria	Phaeophyscia	0.396	0.0071	Yes	Moderate dissimilarity
Xanthoria	Porpidia	0.398	0.0071	Yes	Moderate dissimilarity
Xanthoria	Pseudosagedia	0.4375	0.016	Yes	Moderate dissimilarity
Xanthoria	Rhizoplaca	0.948348	0.0001	Yes	Extreme dissimilarity
Xanthoria	Rinodina	0.49375	0.016	Yes	Moderate dissimilarity
Xanthoria	Sticta	0.502	0.0071	Yes	Strong dissimilarity
Xanthoria	Usnea	0.938087	0.0003	Yes	Extreme dissimilarity
Xanthoria	Xanthoparmelia	0.978846	0.0001	Yes	Extreme dissimilarity
Xanthoria	Xylographa	0.614474	0.0015	Yes	Strong dissimilarity
Xylographa	Acarospora	0.3875	0.0075	Yes	Moderate dissimilarity
Xylographa	Arthonia	0.155248	0.0121	Yes	Low dissimilarity
Xylographa	Caloplaca	0.289474	0.0274	Yes	Moderate dissimilarity
Xylographa	Cladonia	0.962532	0.0001	Yes	Extreme dissimilarity
Xylographa	Heterodermia	0.705504	0.0001	Yes	Strong dissimilarity
Xylographa	Hypotrachyna	0.396711	0.0038	Yes	Moderate dissimilarity
Xylographa	Lecanora	0.912315	0.0001	Yes	Extreme dissimilarity
Xylographa	Lepra	0.389706	0.0313	Yes	Moderate dissimilarity
Xylographa	Lepraria	0.28343	0.0066	Yes	Moderate dissimilarity
Xylographa	Leptogium	0.303947	0.0219	Yes	Moderate dissimilarity
Xylographa	Parmotrema	0.902605	0.0001	Yes	Extreme dissimilarity
Xylographa	Peltigera	0.677412	0.0001	Yes	Strong dissimilarity
Xylographa	Pertusaria	0.0387835	0.1351	No	Very weak dissimilarity
Xylographa	Phaeophyscia	0.333553	0.0134	Yes	Moderate dissimilarity
Xylographa	Porpidia	0.243421	0.0392	Yes	Low dissimilarity
Xylographa	Pseudosagedia	0.368566	0.0323	Yes	Moderate dissimilarity
Xylographa	Rhizoplaca	0.770176	0.0001	Yes	Extreme dissimilarity
Xylographa	Rinodina	0.397978	0.0296	Yes	Moderate dissimilarity
Xylographa	Sticta	0.507895	0.0029	Yes	Strong dissimilarity
Xylographa	Usnea	0.670927	0.0001	Yes	Strong dissimilarity
Xylographa	Xanthoparmelia	0.937826	0.0001	Yes	Extreme dissimilarity
Xylographa	Xanthoria	0.614474	0.0005	Yes	Strong dissimilarity
