# Supplementary material for: A Biosynthetic and Taxonomic Atlas of the Global Lichen Holobiont
Source: Environ Microbiol. 2025 Jun 4;27(6):e70112. doi: 10.1111/1462-2920.70112 (PMC12136951; doi:10.1111/1462-2920.70112)
Supplement: Supplementary file 20 — DATASET 11. Summary of all compounds reported in lichen. [file EMI-27-e70112-s019.xlsx]

## Sheet: edited_collection
CAS_RN	Name	Genus	Species	Family	notes	SMILES
23460-01-7	5-Chloro-3-O-methylnorlichexanthone	Lecanora	vinetorum	Lecanoraceae		O=C1C2=C(O)C=C(OC)C=C2OC=3C(Cl)=C(O)C=C(C13)C
23460-01-7	5-Chloro-3-O-methylnorlichexanthone	Lecanora	dispersa	Lecanoraceae		O=C1C2=C(O)C=C(OC)C=C2OC=3C(Cl)=C(O)C=C(C13)C
258853-95-1	Decarboxyhypothamnolic acid	Pertusaria	spp.	Pertusariaceae		O=C(O)C=1C(O)=C(C(=O)OC2=C(O)C(=C(O)C=C2C)C)C(=CC1OC)C
113706-24-4	Isopseudocyphellarin A	Pseudocyphellaria	pickeringii	Peltigeraceae		OC1=C(C)C(O)=C(C(OC2=C(C)C(O)=C(C(OC)=O)C(C)=C2C)=O)C(C)=C1C([H])=O
74484-86-9	Oxysiphulin	Siphula	ceratites	Icmadophilaceae		CCCCCCCC1=C2C(OC(CC3=C(C(O)=O)C(O)=CC(O)=C3O)=CC2=O)=CC(O)=C1
132396-94-2	Subsekikaic acid	Ramalina	americana	Ramalinaceae		O=C(O)C1=C(O)C(OC(=O)C2=C(O)C=C(OC)C=C2C)=C(OC)C=C1CCC
41206-21-7	(-)-(1'S,2'R)-LL-P880?	Parmelia	sp.	Parmeliaceae	Nectria sp. isol from lichen China	CCC[C@@H](O)[C@H](O)C1=CC(OC)=CC(=O)O1
1714169-49-9	(-)-(7R,10S)-10-hydroxysydowic acid	Lobaria	quercizans	Peltigeraceae	Aspergillus versicolor isol from lichen China	CC1(C)O[C@](C)(CC[C@@H]1O)C1=C(O)C=C(C=C1)C(O)=O
1714169-48-8	(-)-(7S,8R)-8-hydroxysydowic acid	Lobaria	quercizans	Peltigeraceae	Aspergillus versicolor isol from lichen China	CC1(C)CC[C@@H](O)[C@@](C)(O1)C1=C(O)C=C(C=C1)C(O)=O
1714169-54-6	(-)-(R)-11-dehydrosydonic acid	Lobaria	quercizans	Peltigeraceae	Aspergillus versicolor isol from lichen China	CC(=C)CCC[C@@](C)(O)C1=C(O)C=C(C=C1)C(O)=O
1714169-51-3	(-)-12-Acetoxy-1-deoxysydonic acid	Lobaria	quercizans	Peltigeraceae	Aspergillus veriscolor isolated from lichen China	C[C@@H](CCC[C@@](C)(O)C1=CC=C(C=C1)C(O)=O)COC(C)=O
1714169-53-5	(-)-12-hydroxysydonic acid	Lobaria	quercizans	Peltigeraceae	Aspergillus versicolor isol from lichen China	C[C@H](CO)CCC[C@@](C)(O)C1=C(O)C=C(C=C1)C(O)=O
162414-45-1	(-)-Apiosporamide	Cladonia	sp.	Cladoniaceae	Apiospora montagnei isol from lichen Germany	[H][C@]12O[C@@]1([H])C(O)(CC[C@H]2O)C1=CNC(=O)C(C(=O)C2C(C)C=CC3CC(C)CCC23)=C1O
1182733-42-1	(-)-balticol A	Pseudosyphellaria	sp.	Peltigeraceae	Biatrosporia sp. isol from lichen China	COC1=CC2=C(C(=O)C[C@@H](CC(C)=O)[C@@H]2O)C(O)=C1
1426839-06-6	(-)-isoaltenuene	Cetrelia	braunsiana	Parmeliaceae	Phialophora sp. isol from lichen China	COC1=CC(O)=C2C(=O)O[C@]3(C)C[C@H](O)[C@@H](O)C=C3C2=C1
180682-72-8	(-)-Isoterrein	Parmelia	sp.	Parmeliaceae	Eupenicillium javanicum isol from lichen China	C\C=C\C1=CC(=O)[C@@H](O)[C@H]1O
239094-07-6	(-)-macrosphelide J	unknown lichen		Unclassified	Pseudogymnoascus sp. Antarctica	CO[C@H]1CC(=O)[C@H](C)OC(=O)C[C@H](C)OC(=O)C=C[C@@H](O)[C@H](C)OC1=O
1359030-27-5	(-)-preussochromone A	Ramalina	calicaris	Ramalinaceae	Preussia africana isol from lichen China	COC(=O)[C@]1(O)[C@H](O)[C@H](C)SC2=C1C(=O)C1=C(O)C=CC=C1O2
1359030-27-5	(-)-preussochromone A	Ramalina	calcaris	Ramalinaceae	Preussia africana isol from lichen China	COC(=O)[C@]1(O)[C@H](O)[C@H](C)SC2=C1C(=O)C1=C(O)C=CC=C1O2
1359030-30-0	(-)-preussochromone D	Ramalina	calicaris	Ramalinaceae	Preussia africana isol from lichen China	[H][C@]12OC3=CC=CC(O)=C3C(=O)[C@@]1([H])[C@@](O)([C@H](O)[C@@H]2C)C(=O)OC
1375088-28-0	(-)-sydonic acid	Lobaria	quercizans	Peltigeraceae	Aspergillus versicolor isol from lichen China	CC(C)CCCC(C)(O)C1=C(O)C=C(C=C1)C(O)=O
17669-01-1	(-)-Usnic acid	Cladonia	rappi	Cladoniaceae	Brazil	CC(=O)C1=C2OC3=CC(O)=C(C(C)=O)C(=O)C3(C)C2=C(O)C(C)=C1O
1192123-66-2	(+)-(S)-9-hydroxy-7-methoxy-3-methyl-3,4-dihydro-1Hbenzo[g]isochromene-5,10-dione	Pseudosyphellaria	sp.	Peltigeraceae	Biatriospora sp. isol from lichen China	COC1=CC(O)=C2C(=O)C3=C(C[C@H](C)OC3)C(=O)C2=C1
679429-96-0	(+)-Aspermytin A	Pseudopyrenula	subnudata	Trypetheliaceae	Vietnam	[H][C@]12C[C@H](C)CC[C@]1([H])[C@](C)(C(=O)CCO)[C@@](C)(O)C=C2
70579-62-3	(+)-Lichesterinic acid	Cetraria	islandica	Parmeliaceae		CCCCCCCCCCCCC[C@H]1OC(=O)C(C)=C1C(O)=O
70579-62-3	(+)-lichesterinic acid	Cetraria	cucullata	Parmeliaceae		CCCCCCCCCCCCC[C@H]1OC(=O)C(C)=C1C(O)=O
70579-62-3	(+)-lichesterinic acid	Hypotrachyna	cirrhata	Parmeliaceae	India	CCCCCCCCCCCCC[C@H]1OC(=O)C(C)=C1C(O)=O
2772974-79-3	(+)-pleosporalin B	Umbilicaria	sp.	Umbilicariaceae	Ulospora bilgramii isol from lichen China	[H][C@@]12C[C@H](C)OC[C@@]1([H])C(=O)C1=C(C=C(OC)C=C1O)[C@H]2O
lichen19	(+)-prasorediosic acid	Parmotrema	tsavoense	Parmeliaceae	Vietnam	CC1=C([C@@H](CCCCCCCCCCCCC(O)=O)OC1=O)C(O)=O
1448-96-0	(+)-Protolichesterinic acid	Cetraria	islandica	Parmeliaceae		CCCCCCCCCCCCC[C@H]1OC(=O)C(=C)[C@@H]1C(O)=O
549-23-5	(+)-Sclerotiorin	Pyrenula	japonica	Pyrenulaceae		O=C(OC1(C(=O)C(Cl)=C2C=C(OC=C2C1=O)C=CC(=CC(C)CC)C)C)C
511-05-7	(+)-sugiol	Cladonia	rangifera	Cladoniaceae	Japan	[H][C@@]12CC(=O)C3=C(C=C(O)C(=C3)C(C)C)[C@@]1(C)CCCC2(C)C
120442-16-2	(+)-sydowic acid	Lobaria	quercizans	Peltigeraceae	Aspergillus versicolor isol from lichen China	CC1(C)CCC[C@@](C)(O1)C1=CC=C(C=C1O)C(O)=O
582-46-7	(+)-terrein	Parmelia	sp.	Parmeliaceae	Eupenicillium javanicum isol from lichen China	C\C=C\C1=CC(=O)[C@H](O)[C@H]1O
6159-66-6	(+)-Usnic acid	Parmotrema	melissii	Parmeliaceae		CC(=O)C1C(=O)C=C2OC3=C(C(C)=O)C(O)=C(C)C(O)=C3[C@]2(C)C1=O
6159-66-6	(+)-Usnic acid	Usnea	barbata	Parmeliaceae		CC(=O)C1C(=O)C=C2OC3=C(C(C)=O)C(O)=C(C)C(O)=C3[C@]2(C)C1=O
17669-01-1	(+)-Usnic acid	Niebla	homalea	Ramalinaceae	California	CC(=O)C1=C2OC3=CC(O)=C(C(C)=O)C(=O)C3(C)C2=C(O)C(C)=C1O
21987-06-4	(+)-Usninsaeure	Parmelia	vagans	Parmeliaceae		CC(=O)C1=C2OC3=CC(=O)C(C(C)=O)=C(O)C3(C)C2=C(O)C(C)=C1O
111430-42-3	Ethylitaconic acid	Graphis	scripta	Graphidaceae	Japan	CCC(C(=C)C(=O)O)C(=O)O
2158319-30-1	(132S,17S,18S)-132-Hydroxy-20-chloro-ethylpheophorbide A	Usnea	diffracta	Parmeliaceae	China	CCOC(=O)CC[C@H]1[C@H](C)\C2=C(Cl)\C3=C(C)C(C=C)=C(N3)\C=C3/N=C(/C=C4\NC5=C(C1=N2)[C@@](O)(C(=O)OC)C(=O)C5=C4C)C(CC)=C3C
299423-20-4	(18R )-18-O-beta-D-Glucopyranoside of murolic acid	Acorospora	gobiensis	Acarosporaceae		CC(CCCCCCCCCCCCCC1C(C(=C)C(=O)O1)C(=O)O)OC2C(C(C(C(O2)CO)O)O)O
299423-20-4	(18R )-18-O-beta-D-Glucopyranoside of murolic acid	Rhizoplaca	peltata	Lecanoraceae		CC(CCCCCCCCCCCCCC1C(C(=C)C(=O)O1)C(=O)O)OC2C(C(C(C(O2)CO)O)O)O
299423-20-4	(18R )-18-O-beta-D-Glucopyranoside of murolic acid	Xanthoria	elegans	Teloschistaceae		CC(CCCCCCCCCCCCCC1C(C(=C)C(=O)O1)C(=O)O)OC2C(C(C(C(O2)CO)O)O)O
334491-03-1	(18R)-18-O-ﬂ-D-glucopyranosyl-(1-2)-[ﬂ-D-glucopyranosyl-(1-6)]-ﬂ-D-glucopyranoside of allo-murolic acid	Cladonia	furcata	Cladoniaceae	Central Asia	CC(CCCCCCCCCCCCCC1C(C(=C)C(=O)O1)C(=O)O)OC2C(C(C(C(O2)COC3C(C(C(C(O3)CO)O)O)O)O)O)OC4C(C(C(C(O4)CO)O)O)O
334491-03-1	(18R)-18-O-ﬂ-D-glucopyranosyl-(1-2)-[ﬂ-D-glucopyranosyl-(1-6)]-ﬂ-D-glucopyranoside of allo-murolic acid	Lecanora	fructulosa	Lecanoraceae	Central Asia	CC(CCCCCCCCCCCCCC1C(C(=C)C(=O)O1)C(=O)O)OC2C(C(C(C(O2)COC3C(C(C(C(O3)CO)O)O)O)O)O)OC4C(C(C(C(O4)CO)O)O)O
334491-03-1	(18R)-18-O-ﬂ-D-glucopyranosyl-(1-2)-[ﬂ-D-glucopyranosyl-(1-6)]-ﬂ-D-glucopyranoside of allo-murolic acid	Parmelia	tinctina	Parmeliaceae	Central Asia	CC(CCCCCCCCCCCCCC1C(C(=C)C(=O)O1)C(=O)O)OC2C(C(C(C(O2)COC3C(C(C(C(O3)CO)O)O)O)O)O)OC4C(C(C(C(O4)CO)O)O)O
334491-03-1	(18R)-18-O-ﬂ-D-glucopyranosyl-(1-2)-[ﬂ-D-glucopyranosyl-(1-6)]-ﬂ-D-glucopyranoside of allo-murolic acid	Peltigera	canina	Peltigeraceae	Central Asia	CC(CCCCCCCCCCCCCC1C(C(=C)C(=O)O1)C(=O)O)OC2C(C(C(C(O2)COC3C(C(C(C(O3)CO)O)O)O)O)O)OC4C(C(C(C(O4)CO)O)O)O
334490-99-2	(18R)-18-O-ﬂ-D-glucopyranosyl-(1-2)-ﬂ-D-glucopyranoside of allo-murolic acid	Cladonia	furcata	Cladoniaceae	Central Asia	CC(CCCCCCCCCCCCCC1C(C(=C)C(=O)O1)C(=O)O)OC2C(C(C(C(O2)CO)O)O)OC3C(C(C(C(O3)CO)O)O)O
334490-99-2	(18R)-18-O-ﬂ-D-glucopyranosyl-(1-2)-ﬂ-D-glucopyranoside of allo-murolic acid	Lecanora	fructulosa	Lecanoraceae	Central Asia	CC(CCCCCCCCCCCCCC1C(C(=C)C(=O)O1)C(=O)O)OC2C(C(C(C(O2)CO)O)O)OC3C(C(C(C(O3)CO)O)O)O
334490-99-2	(18R)-18-O-ﬂ-D-glucopyranosyl-(1-2)-ﬂ-D-glucopyranoside of allo-murolic acid	Parmelia	tinctina	Parmeliaceae	Central Asia	CC(CCCCCCCCCCCCCC1C(C(=C)C(=O)O1)C(=O)O)OC2C(C(C(C(O2)CO)O)O)OC3C(C(C(C(O3)CO)O)O)O
334490-99-2	(18R)-18-O-ﬂ-D-glucopyranosyl-(1-2)-ﬂ-D-glucopyranoside of allo-murolic acid	Peltigera	canina	Peltigeraceae	Central Asia	CC(CCCCCCCCCCCCCC1C(C(=C)C(=O)O1)C(=O)O)OC2C(C(C(C(O2)CO)O)O)OC3C(C(C(C(O3)CO)O)O)O
334491-05-3	(18R)-18-O-ﬂ-D-glucopyranosyl-(1-3)-[ﬂ-D-glucopyranosyl-(1-6)]-ﬂ-D-glucopyranoside of murolic acid	Cladonia	furcata	Cladoniaceae	Central Asia	C[C@H](CCCCCCCCCCCCC[C@H]1OC(=O)C(=C)[C@@H]1C(O)=O)O[C@@H]1O[C@H](CO[C@@H]2O[C@H](CO)[C@@H](O)[C@H](O)[C@H]2O)[C@@H](O)[C@H](O[C@@H]2O[C@H](CO)[C@@H](O)[C@H](O)[C@H]2O)[C@H]1O
334491-05-3	(18R)-18-O-ﬂ-D-glucopyranosyl-(1-3)-[ﬂ-D-glucopyranosyl-(1-6)]-ﬂ-D-glucopyranoside of murolic acid	Cladonia	furcata	Cladoniaceae	Central Asia	C[C@H](CCCCCCCCCCCCC[C@H]1OC(=O)C(=C)[C@@H]1C(O)=O)O[C@@H]1O[C@H](CO[C@@H]2O[C@H](CO)[C@@H](O)[C@H](O)[C@H]2O)[C@@H](O)[C@H](O[C@@H]2O[C@H](CO)[C@@H](O)[C@H](O)[C@H]2O)[C@H]1O
334491-05-3	(18R)-18-O-ﬂ-D-glucopyranosyl-(1-3)-[ﬂ-D-glucopyranosyl-(1-6)]-ﬂ-D-glucopyranoside of murolic acid	Lecanora	fructulosa	Lecanoraceae	Central Asia	C[C@H](CCCCCCCCCCCCC[C@H]1OC(=O)C(=C)[C@@H]1C(O)=O)O[C@@H]1O[C@H](CO[C@@H]2O[C@H](CO)[C@@H](O)[C@H](O)[C@H]2O)[C@@H](O)[C@H](O[C@@H]2O[C@H](CO)[C@@H](O)[C@H](O)[C@H]2O)[C@H]1O
334491-05-3	(18R)-18-O-ﬂ-D-glucopyranosyl-(1-3)-[ﬂ-D-glucopyranosyl-(1-6)]-ﬂ-D-glucopyranoside of murolic acid	Lecanora	fructulosa	Lecanoraceae	Central Asia	C[C@H](CCCCCCCCCCCCC[C@H]1OC(=O)C(=C)[C@@H]1C(O)=O)O[C@@H]1O[C@H](CO[C@@H]2O[C@H](CO)[C@@H](O)[C@H](O)[C@H]2O)[C@@H](O)[C@H](O[C@@H]2O[C@H](CO)[C@@H](O)[C@H](O)[C@H]2O)[C@H]1O
334491-05-3	(18R)-18-O-ﬂ-D-glucopyranosyl-(1-3)-[ﬂ-D-glucopyranosyl-(1-6)]-ﬂ-D-glucopyranoside of murolic acid	Parmelia	tinctina	Parmeliaceae	Central Asia	C[C@H](CCCCCCCCCCCCC[C@H]1OC(=O)C(=C)[C@@H]1C(O)=O)O[C@@H]1O[C@H](CO[C@@H]2O[C@H](CO)[C@@H](O)[C@H](O)[C@H]2O)[C@@H](O)[C@H](O[C@@H]2O[C@H](CO)[C@@H](O)[C@H](O)[C@H]2O)[C@H]1O
334491-05-3	(18R)-18-O-ﬂ-D-glucopyranosyl-(1-3)-[ﬂ-D-glucopyranosyl-(1-6)]-ﬂ-D-glucopyranoside of murolic acid	Parmelia	tinctina	Parmeliaceae	Central Asia	C[C@H](CCCCCCCCCCCCC[C@H]1OC(=O)C(=C)[C@@H]1C(O)=O)O[C@@H]1O[C@H](CO[C@@H]2O[C@H](CO)[C@@H](O)[C@H](O)[C@H]2O)[C@@H](O)[C@H](O[C@@H]2O[C@H](CO)[C@@H](O)[C@H](O)[C@H]2O)[C@H]1O
334491-05-3	(18R)-18-O-ﬂ-D-glucopyranosyl-(1-3)-[ﬂ-D-glucopyranosyl-(1-6)]-ﬂ-D-glucopyranoside of murolic acid	Peltigera	canina	Peltigeraceae	Central Asia	C[C@H](CCCCCCCCCCCCC[C@H]1OC(=O)C(=C)[C@@H]1C(O)=O)O[C@@H]1O[C@H](CO[C@@H]2O[C@H](CO)[C@@H](O)[C@H](O)[C@H]2O)[C@@H](O)[C@H](O[C@@H]2O[C@H](CO)[C@@H](O)[C@H](O)[C@H]2O)[C@H]1O
334491-05-3	(18R)-18-O-ﬂ-D-glucopyranosyl-(1-3)-[ﬂ-D-glucopyranosyl-(1-6)]-ﬂ-D-glucopyranoside of murolic acid	Peltigera	canina	Peltigeraceae	Central Asia	C[C@H](CCCCCCCCCCCCC[C@H]1OC(=O)C(=C)[C@@H]1C(O)=O)O[C@@H]1O[C@H](CO[C@@H]2O[C@H](CO)[C@@H](O)[C@H](O)[C@H]2O)[C@@H](O)[C@H](O[C@@H]2O[C@H](CO)[C@@H](O)[C@H](O)[C@H]2O)[C@H]1O
334491-00-8	(18R)-18-O-ﬂ-D-glucopyranosyl-(1-3)-ﬂ-D-glucopyranoside of murolic acid	Leptogium	saturninum	Collemataceae		C[C@H](CCCCCCCCCCCCC[C@H]1OC(=O)C(=C)[C@@H]1C(O)=O)O[C@@H]1O[C@H](CO)[C@@H](O)[C@H](O[C@@H]2O[C@H](CO)[C@@H](O)[C@H](O)[C@H]2O)[C@H]1O
334491-00-8	(18R)-18-O-ﬂ-D-glucopyranosyl-(1-3)-ﬂ-D-glucopyranoside of murolic acid	Parmelia	camtschadalis	Parmeliaceae		C[C@H](CCCCCCCCCCCCC[C@H]1OC(=O)C(=C)[C@@H]1C(O)=O)O[C@@H]1O[C@H](CO)[C@@H](O)[C@H](O[C@@H]2O[C@H](CO)[C@@H](O)[C@H](O)[C@H]2O)[C@H]1O
334491-00-8	(18R)-18-O-ﬂ-D-glucopyranosyl-(1-3)-ﬂ-D-glucopyranoside of murolic acid	Xanthoria	elegans	Teloschistaceae		C[C@H](CCCCCCCCCCCCC[C@H]1OC(=O)C(=C)[C@@H]1C(O)=O)O[C@@H]1O[C@H](CO)[C@@H](O)[C@H](O[C@@H]2O[C@H](CO)[C@@H](O)[C@H](O)[C@H]2O)[C@H]1O
334491-02-0	(18R)-O-beta-D-Glucopyranosyl-(1-3)-B -d-glucopyranoside of murolic acid	Cladonia	furcata	Cladoniaceae	Central Asia	CC(CCCCCCCCCCCCCC1C(C(=C)C(=O)O1)C(=O)O)OC2C(C(C(C(O2)CO)O)OC3C(C(C(C(O3)CO)O)O)O)OC4C(C(C(C(O4)CO)O)O)O
334491-02-0	(18R)-O-beta-D-Glucopyranosyl-(1-3)-B -d-glucopyranoside of murolic acid	Lecanora	fructulosa	Lecanoraceae	Central Asia	CC(CCCCCCCCCCCCCC1C(C(=C)C(=O)O1)C(=O)O)OC2C(C(C(C(O2)CO)O)OC3C(C(C(C(O3)CO)O)O)O)OC4C(C(C(C(O4)CO)O)O)O
334491-02-0	(18R)-O-beta-D-Glucopyranosyl-(1-3)-B -d-glucopyranoside of murolic acid	Parmelia	tinctina	Parmeliaceae	Central Asia	CC(CCCCCCCCCCCCCC1C(C(=C)C(=O)O1)C(=O)O)OC2C(C(C(C(O2)CO)O)OC3C(C(C(C(O3)CO)O)O)O)OC4C(C(C(C(O4)CO)O)O)O
334491-02-0	(18R)-O-beta-D-Glucopyranosyl-(1-3)-B -d-glucopyranoside of murolic acid	Peltigera	canina	Peltigeraceae	Central Asia	CC(CCCCCCCCCCCCCC1C(C(=C)C(=O)O1)C(=O)O)OC2C(C(C(C(O2)CO)O)OC3C(C(C(C(O3)CO)O)O)O)OC4C(C(C(C(O4)CO)O)O)O
299423-26-0	(18S )-18-O-beta-D-Apiofuranosyl-(1-4)-b-D-glucopyranosideof protoconstipatic acid	Cladonia	furcata	Cladoniaceae		CC(CCCCCCCCCCCCCC1C(C(=C)C(=O)O1)C(=O)O)OC2C(C(C(C(O2)CO)OC3C(C(CO3)(CO)O)O)O)O
299423-26-0	(18S )-18-O-beta-D-Apiofuranosyl-(1-4)-b-D-glucopyranosideof protoconstipatic acid	Lecanora	fructulosa	Lecanoraceae		CC(CCCCCCCCCCCCCC1C(C(=C)C(=O)O1)C(=O)O)OC2C(C(C(C(O2)CO)OC3C(C(CO3)(CO)O)O)O)O
299423-26-0	(18S )-18-O-beta-D-Apiofuranosyl-(1-4)-b-D-glucopyranosideof protoconstipatic acid	Xanthoparmelia	camtschadalis	Parmeliaceae		CC(CCCCCCCCCCCCCC1C(C(=C)C(=O)O1)C(=O)O)OC2C(C(C(C(O2)CO)OC3C(C(CO3)(CO)O)O)O)O
299423-26-0	(18S )-18-O-beta-D-Apiofuranosyl-(1-4)-b-D-glucopyranosideof protoconstipatic acid	Xanthoparmelia	tinctina	Parmeliaceae		CC(CCCCCCCCCCCCCC1C(C(=C)C(=O)O1)C(=O)O)OC2C(C(C(C(O2)CO)OC3C(C(CO3)(CO)O)O)O)O
334491-06-4	(18S)-18-O-[ﬂ-D-glucopyranosyl-(1-6)]-ﬂ-D-glucopyranosyl-(1-2)-ﬂ-D-glucopyranosyl-(1-3)-ﬂ-D-glucopyranoside of protoconstipatic acid	Acarospora	gobiensis	Acarosporaceae	Central Asia	CC(CCCCCCCCCCCCCC1C(C(=C)C(=O)O1)C(=O)O)OC2C(C(C(C(O2)CO)O)OC3C(C(C(C(O3)CO)O)O)O)OC4C(C(C(C(O4)COC5C(C(C(C(O5)CO)O)O)O)O)O)O
334491-06-4	(18S)-18-O-[ﬂ-D-glucopyranosyl-(1-6)]-ﬂ-D-glucopyranosyl-(1-2)-ﬂ-D-glucopyranosyl-(1-3)-ﬂ-D-glucopyranoside of protoconstipatic acid	Acarospora	gobiensis	Acarosporaceae	Central Asia	CC(CCCCCCCCCCCCCC1C(C(=C)C(=O)O1)C(=O)O)OC2C(C(C(C(O2)CO)O)OC3C(C(C(C(O3)CO)O)O)O)OC4C(C(C(C(O4)COC5C(C(C(C(O5)CO)O)O)O)O)O)O
334491-06-4	(18S)-18-O-[ﬂ-D-glucopyranosyl-(1-6)]-ﬂ-D-glucopyranosyl-(1-2)-ﬂ-D-glucopyranosyl-(1-3)-ﬂ-D-glucopyranoside of protoconstipatic acid	Acarospora	gobiensis	Acarosporaceae	Central Asia	CC(CCCCCCCCCCCCCC1C(C(=C)C(=O)O1)C(=O)O)OC2C(C(C(C(O2)CO)O)OC3C(C(C(C(O3)CO)O)O)O)OC4C(C(C(C(O4)COC5C(C(C(C(O5)CO)O)O)O)O)O)O
334491-06-4	(18S)-18-O-[ﬂ-D-glucopyranosyl-(1-6)]-ﬂ-D-glucopyranosyl-(1-2)-ﬂ-D-glucopyranosyl-(1-3)-ﬂ-D-glucopyranoside of protoconstipatic acid	Rhizoplaca	peltata	Lecanoraceae	Central Asia	CC(CCCCCCCCCCCCCC1C(C(=C)C(=O)O1)C(=O)O)OC2C(C(C(C(O2)CO)O)OC3C(C(C(C(O3)CO)O)O)O)OC4C(C(C(C(O4)COC5C(C(C(C(O5)CO)O)O)O)O)O)O
299423-28-2	(18S)-18-O-beta-D-Glucopyranoside of protoconstipaticacid	Cladonia	furcata	Cladoniaceae	Central Asia	CC(CCCCCCCCCCCCCC1C(C(=C)C(=O)O1)C(=O)O)OC2C(C(C(C(O2)CO)O)O)O
299423-28-2	(18S)-18-O-beta-D-Glucopyranoside of protoconstipaticacid	Lecanora	fructulosa	Lecanoraceae		CC(CCCCCCCCCCCCCC1C(C(=C)C(=O)O1)C(=O)O)OC2C(C(C(C(O2)CO)O)O)O
299423-28-2	(18S)-18-O-beta-D-Glucopyranoside of protoconstipaticacid	Xanthoparmelia	camtschadalis	Parmeliaceae		CC(CCCCCCCCCCCCCC1C(C(=C)C(=O)O1)C(=O)O)OC2C(C(C(C(O2)CO)O)O)O
299423-28-2	(18S)-18-O-beta-D-Glucopyranoside of protoconstipaticacid	Xanthoparmelia	tinctina	Parmeliaceae		CC(CCCCCCCCCCCCCC1C(C(=C)C(=O)O1)C(=O)O)OC2C(C(C(C(O2)CO)O)O)O
299423-28-2	(18S)-18-O-beta-D-Glucopyranoside of protoconstipaticacid	Parmelia	tinctina	Parmeliaceae	Central Asia	CC(CCCCCCCCCCCCCC1C(C(=C)C(=O)O1)C(=O)O)OC2C(C(C(C(O2)CO)O)O)O
334491-04-2	(18S)-18-O-ﬂ-D-glucopyranosyl-(1-2)-ﬂ-D-glucopyranosyl-(1-2)-ﬂ-D-glucopyranoside of protoconstipatic acid	Leptogium	saturninum	Collemataceae	Central Asia	CC(CCCCCCCCCCCCCC1C(C(=C)C(=O)O1)C(=O)O)OC2C(C(C(C(O2)CO)O)O)OC3C(C(C(C(O3)CO)O)O)OC4C(C(C(C(O4)CO)O)O)O
334491-04-2	(18S)-18-O-ﬂ-D-glucopyranosyl-(1-2)-ﬂ-D-glucopyranosyl-(1-2)-ﬂ-D-glucopyranoside of protoconstipatic acid	Leptogium	saturninum	Collemataceae	Central Asia	CC(CCCCCCCCCCCCCC1C(C(=C)C(=O)O1)C(=O)O)OC2C(C(C(C(O2)CO)O)O)OC3C(C(C(C(O3)CO)O)O)OC4C(C(C(C(O4)CO)O)O)O
334491-04-2	(18S)-18-O-ﬂ-D-glucopyranosyl-(1-2)-ﬂ-D-glucopyranosyl-(1-2)-ﬂ-D-glucopyranoside of protoconstipatic acid	Parmelia	camtschatadalis	Parmeliaceae	Central Asia	CC(CCCCCCCCCCCCCC1C(C(=C)C(=O)O1)C(=O)O)OC2C(C(C(C(O2)CO)O)O)OC3C(C(C(C(O3)CO)O)O)OC4C(C(C(C(O4)CO)O)O)O
334491-04-2	(18S)-18-O-ﬂ-D-glucopyranosyl-(1-2)-ﬂ-D-glucopyranosyl-(1-2)-ﬂ-D-glucopyranoside of protoconstipatic acid	Parmelia	camtschadalis	Parmeliaceae	Central Asia	CC(CCCCCCCCCCCCCC1C(C(=C)C(=O)O1)C(=O)O)OC2C(C(C(C(O2)CO)O)O)OC3C(C(C(C(O3)CO)O)O)OC4C(C(C(C(O4)CO)O)O)O
334491-04-2	(18S)-18-O-ﬂ-D-glucopyranosyl-(1-2)-ﬂ-D-glucopyranosyl-(1-2)-ﬂ-D-glucopyranoside of protoconstipatic acid	Xanthoria	elegans	Teloschistaceae	Central Asia	CC(CCCCCCCCCCCCCC1C(C(=C)C(=O)O1)C(=O)O)OC2C(C(C(C(O2)CO)O)O)OC3C(C(C(C(O3)CO)O)O)OC4C(C(C(C(O4)CO)O)O)O
334491-04-2	(18S)-18-O-ﬂ-D-glucopyranosyl-(1-2)-ﬂ-D-glucopyranosyl-(1-2)-ﬂ-D-glucopyranoside of protoconstipatic acid	Xanthoria	elegans	Teloschistaceae	Central Asia	CC(CCCCCCCCCCCCCC1C(C(=C)C(=O)O1)C(=O)O)OC2C(C(C(C(O2)CO)O)O)OC3C(C(C(C(O3)CO)O)O)OC4C(C(C(C(O4)CO)O)O)O
334491-01-9	(18S)-18-O-ﬂ-D-glucopyranosyl-(1-6)-ﬂ-D-glucopyranoside of protoconstipatic acid	Leptogium	saturninum	Collemataceae		C[C@@H](CCCCCCCCCCCCC[C@@H]1OC(=O)C(=C)[C@H]1C(O)=O)O[C@@H]1O[C@H](CO[C@@H]2O[C@H](CO)[C@@H](O)[C@H](O)[C@H]2O)[C@@H](O)[C@H](O)[C@H]1O
334491-01-9	(18S)-18-O-ﬂ-D-glucopyranosyl-(1-6)-ﬂ-D-glucopyranoside of protoconstipatic acid	Parmelia	camtschadalis	Parmeliaceae		C[C@@H](CCCCCCCCCCCCC[C@@H]1OC(=O)C(=C)[C@H]1C(O)=O)O[C@@H]1O[C@H](CO[C@@H]2O[C@H](CO)[C@@H](O)[C@H](O)[C@H]2O)[C@@H](O)[C@H](O)[C@H]1O
334491-01-9	(18S)-18-O-ﬂ-D-glucopyranosyl-(1-6)-ﬂ-D-glucopyranoside of protoconstipatic acid	Xanthoria	elegans	Teloschistaceae		C[C@@H](CCCCCCCCCCCCC[C@@H]1OC(=O)C(=C)[C@H]1C(O)=O)O[C@@H]1O[C@H](CO[C@@H]2O[C@H](CO)[C@@H](O)[C@H](O)[C@H]2O)[C@@H](O)[C@H](O)[C@H]1O
330582-38-2	(1íS)-6-(1-hydroxypentyl)-4-methoxy-2H-pyran-2-one	Everniastrum	nepalense	Parmeliaceae	Sarcosomataceae strain from lichen China	CCCC[C@H](O)C1=CC(OC)=CC(=O)O1
1997307-25-1	(1R,3S)-9-hydroxy-1,7-dimethoxy-3-methyl-3,4-dihydro-1H-benzo[g]isochromene-5,10-dione	Pseudosyphellaria	sp.	Peltigeraceae	Biatriospora sp. isol from lichen China	CO[C@@H]1O[C@@H](C)CC2=C1C(=O)C1=C(C=C(OC)C=C1O)C2=O
41164-67-4	(1S,2R)-1-hydroxy-1-((S)-4-methoxy-6-oxo-3,6-dihydro-2H-pyran-2-yl)pentan-2-yl acetate	Parmelia	sp.	Parmeliaceae	Nectria sp. isol from lichen China	[H][C@]1(CC(OC)=CC(=O)O1)[C@@H](O)[C@@H](CCC)OC(C)=O
2109692-63-7	(1S,3S,4aR,10aR)-3,4,4a,10a-tetrahydro-4a,9,10a-trihydroxy-3-(2-hydroxyethyl)-1-methyl-1H-naphtho[2,3-c]pyran-5,10-dione	Lepidostroma	sp.	Lepidostromataceae	Streptomyces hebeiensis isol from lichen China	C[C@@H]1O[C@@H](CCO)C[C@]2(O)C(=O)C3=C(C(O)=CC=C3)C(=O)[C@@]12O
2109692-64-8	(1S,3S,4aR,10aS)-3,4,4a,10a-tetrahydro-4a,9,10a-trihydroxy-3-(2-hydroxyethyl)-1-methyl-1H-naphtho[2,3-c]pyran-5,10-dione	Lepidostroma	sp.	Lepidostromataceae	Streptomyces hebeiensis isol from lichen China	C[C@@H]1O[C@@H](CCO)C[C@]2(O)C(=O)C3=C(C(O)=CC=C3)C(=O)[C@]12O
2109692-65-9	(1S,3S,4aS,10aS)-3,4,4a,10a-tetrahydro-4a,9,10a-trihydroxy-3-(2-hydroxyethyl)-1-methyl-1H-naphtho[2,3-c]pyran-5,10-dione	Lepidostroma	sp.	Lepidostromataceae	Streptomyces hebeiensis isol from lichen China	C[C@@H]1O[C@@H](CCO)C[C@@]2(O)C(=O)C3=C(C(O)=CC=C3)C(=O)[C@]12O
1812221-84-3	(1S,5aS,7aS,8S,10aR,12aR)-8-acetyl-1,5a,7a-trimethyl-5,5a,6,7,7a,8,9,10,10a,11,12,12adodecahydro-1H-cyclopenta[5,6]naphtho[2,1-c]oxepin-3(4H)-one	Everniastrum	sp.	Parmeliaceae	China	[H][C@@]12CC[C@H](C(C)=O)[C@@]1(C)CCC1=C2CC[C@@]2([H])[C@H](C)OC(=O)CC[C@]12C
1447832-02-1	(24R,22E)-3ﬂ,5a-dihydroxyergost-22-en-6-one	Himantormia	lugubris	Parmeliaceae	Antarctica	[H][C@@]1(CC[C@@]2([H])[C@]3([H])CC(=O)[C@@]4(O)C[C@@H](O)CC[C@]4(C)[C@@]3([H])CC[C@]12C)[C@H](C)\C=C\[C@H](C)C(C)C
1378830-25-1	(2R,3R,4S)-2,4-Dimethyl-5-oxotetrahydrofuran-3-carboxylic acid	Graphis	scripta	Graphidaceae	Japan	CC1C(C(OC1=O)C)C(=O)O
2995272-18-7	(2R,8S,9S,10R,12S,13S,14S,17R,18S,22R)-2-chloro-12, 22-dihydroxystictan-3-one	Niebla	homalea	Ramalinaceae	California	[H][C@]12CC[C@@]3(C)[C@@]([H])([C@@H](O)C[C@@]4([H])[C@@]5(C)C[C@@H](Cl)C(=O)C(C)(C)C5CC[C@]34C)[C@]1(C)CCC(C)(C)[C@@H]2O
50460-91-8	(2R)-2,4-dimethyl-5-oxo-2,5-dihydrofuran-3-carboxylic acid	Graphis	scripta	Graphidaceae	Japan	CC1C(=C(C(=O)O1)C)C(=O)O
185246-58-6	(2S,3S,4R)-2,4-Dimethyl-5-oxotetrahydrofuran-3-carboxylic acid			Unclassified		CC1C(C(OC1=O)C)C(=O)O
50460-93-0	(2S)-2,4-dimethyl-5-oxo-2,5-dihydrofuran-3-carboxylic acid	Graphis	scripta	Graphidaceae	Japan	O=C(O)C1=C(C(=O)OC1C)C
1997307-27-3	(3R,4aS,5R)-5,8-dihydroxy-3-methyl-3,4,4a,5-tetrahydro-1H-isochromen-1-one	Pseudosyphellaria	sp.	Peltigeraceae	Biatrospora sp. isol from lichen China	[H][C@]12C[C@@H](C)OC(=O)C1=C(O)C=C[C@H]2O
86925-91-9	(3R,4R)-3,4-dihydro-4,8-dihydroxy-6,7-dimethoxy-3-methylisocoumarin	Pseudopyrenula	subnudata	Trypetheliaceae	mycobiont Vietnam	COC1=CC2=C(C(=O)O[C@H](C)[C@@H]2O)C(O)=C1OC
1997307-17-1	(3R,4R)-4,8-dihydroxy-3-((S)-2-hydroxypropyl)-6-methoxy-3,4-dihydronaphthalen-1(2H)-one	Pseudosyphellaria	sp.	Peltigeraceae	Biatrosporia sp. isol from lichen China	COC1=CC2=C(C(=O)C[C@@H](C[C@H](C)O)[C@H]2O)C(O)=C1
lichen98	(3R,4S)-3,4,8-trihydroxy-3,4-dihydro-1(2H)-naphthalenone	Sticta	fuliginosa	Peltigeraceae	Costa Rica	COC1=C(C(=O)OC2=CC(OC)=C(C(=O)OC3=C(OC)C(C=O)=C(C=C3C)C(O)=O)C(C)=C2)C(C)=CC(OC(=O)C2=C(OC)C=C(OC(=O)C3=C(O)C(C=O)=C(O)C=C3C)C=C2C)=C1
2096403-41-5	(3R,4S)-4-Hydroxymellein	Cladonia	sp.	Cladoniaceae	Apiospora montagnei from lichen Germany	C[C@H]1OC(=O)C2=C(C=CC=C2O)[C@@H]1O
1997307-16-0	(3R,4S)-4,8-dihydroxy-3-((S)-2-hydroxypropyl)-6-methoxy-3,4-dihydronaphthalen-1(2H)-one	Pseudosyphellaria	sp.	Peltigeraceae	Biatrosporia sp. isol from lichen China	COC1=CC2=C(C(=O)C[C@@H](C[C@H](C)O)[C@@H]2O)C(O)=C1
1714169-47-7	(3R)-3-(4-hydroxy-4-methylpentyl)-3-methyl-3H-1,2-benzodioxole-6-carboxylic acid	Lobaria	quercizans	Peltigeraceae	Aspergillus versicolor isol from lichen China	CC(C)(O)CCC[C@@]1(C)OOC2=C1C=CC(=C2)C(O)=O
1812221-89-8	(3S,3aS,6S,7R,9bR)-3-acetyl-6-(2-carboxyethyl)-3a,6-dimethyl-2,3,3a,4,5,6,7,8,9,9b-decahydro-1H-cyclopenta[a]naphthalene-7-carboxylic acid	Everniastrum	sp.	Parmeliaceae	China	[H][C@@]12CC[C@H](C(C)=O)[C@@]1(C)CCC1=C2CC[C@@]([H])(C(O)=O)[C@]1(C)CCC(O)=O
1812221-90-1	(3S,3aS,6S,7R,9bR)-7-acetyl-6-(2-carboxyethyl)-3a,6-dimethyl-2,3,3a,4,5,6,7,8,9,9b-decahydro-1H-cyclopenta[a]naphthalene-3-carboxylic acid	Everniastrum	sp.	Parmeliaceae	China	[H][C@@]12CC[C@H](C(O)=O)[C@@]1(C)CCC1=C2CC[C@@]([H])(C(C)=O)[C@]1(C)CCC(O)=O
1997307-23-9	(3S,4aR,5S,10aR)-5,9-dihydroxy-7-methoxy-3-methyl-3,4,4a,5-tetrahydro-1H-benzo[g]isochromen-10-(10aH)-one	Pseudosyphellaria	sp.	Peltigeraceae	Biatriospora sp. isol from lichen China	[H][C@@]12C[C@H](C)OC[C@]1([H])C(=O)C1=C(C=C(OC)C=C1O)[C@H]2O
1997307-21-7	(3S,4aR,5S,10aS)-5,9-dihydroxy-3,7-dime-thoxy-3-methyl-3,4,4a,5-tetrahydro-1H-benzo[g]isochromen-10(10aH)-one	Pseudosyphellaria	sp.	Peltigeraceae	Biatriospora sp. isol from lichen China	[H][C@@]12C[C@@](C)(OC)OC[C@@]1([H])C(=O)C1=C(C=C(OC)C=C1O)[C@H]2O
1997307-22-8	(3S,4aS,10R,10aR)-9,10-dihydroxy-3,7-dimethoxy-3-methyl-4,4a,10,10a-tetrahydro-1H-benzo[g]isochromen-5(3H)-one	Pseudosyphellaria	sp.	Peltigeraceae	Biatriospora sp. isol from lichen China	[H][C@]12CO[C@@](C)(C[C@]1([H])C(=O)C1=C([C@@H]2O)C(O)=CC(OC)=C1)OC
1883427-00-6	(3S,4R)-4-Methoxyhaemoventosin	Ophioparma	ventosa	Ophioparmaceae	Austria	C[C@H]1[C@H](OC)C2=C(C(O1)=O)C(O)=C3C(C=C(OC)C(C3=C2O)=O)=O
1812221-92-3	(3S,4S,5S,6R,10S,13S,14R,17S)-17-acetyl-3,6-dihydroxy-10,13-dimethyl-2,3,4,5,6,7,10,11,12,13,14,15,16,17-tetradecahydro-1H-cyclopenta[a]phenanthrene-4-carboxylic acid	Everniastrum	sp.	Parmeliaceae	China	[H][C@@]12CC[C@H](C(C)=O)[C@@]1(C)CCC1=C2C[C@@H](O)[C@@]2([H])[C@@H]([C@@H](O)CC[C@]12C)C(O)=O
1883427-01-7	(3S,4S)-4-Methoxyhaemoventosin	Ophioparma	ventosa	Ophioparmaceae	Austria	C[C@H]1[C@@H](OC)C2=C(C(O1)=O)C(O)=C3C(C=C(OC)C(C3=C2O)=O)=O
1448444-40-3	(4S)-3,4-seco-4,21-dihydroxy-4-methyl-20-oxo-5a-pregna-8-en-3-oic acid e-lactone	Everniastrum	sp.	Parmeliaceae	Nodulasporium sp. isol from lichen China	[H][C@@]12CC[C@H](C(=O)CO)[C@@]1(C)CCC1=C2CC[C@@]2([H])[C@H](C)OC(=O)CC[C@]12C
1803828-91-2	(6R)-6-[(1S)-1-(acetyloxy)pentyl]-5,6-dihydro-4-methoxy-2H-pyran-2-one	Everniastrum	nepalense	Parmeliaceae	Sarcosomataceae strain from lichen China	[H][C@@]1(CC(OC)=CC(=O)O1)[C@H](CCCC)OC(C)=O
1803828-94-5	(6S)-6-[(1R)-1-(acetyloxy)pentyl]-5,6-dihydro-4-methoxy-2H-pyran-2-one	Everniastrum	nepalense	Parmeliaceae	Sarcosomataceae strain from lichen China	[H][C@]1(CC(OC)=CC(=O)O1)[C@@H](CCCC)OC(C)=O
34565-33-8	(6S)-6-[(1S)-1-(acetyloxy)pentyl]-5,6-dihydro-4-methoxy-2H-pyran-2-one	Everniastrum	nepalense	Parmeliaceae	Sarcosomataceae strain from lichen China	[H][C@@](CCCC)(OC(C)=O)[C@]1([H])CC(OC)=CC(=O)O1
2995272-16-5	(8S,9S,10R,14S,17R,18S,21R,22R)-22a-hydroxystictan-3-on-30-oic acid	Niebla	homalea	Ramalinaceae	California	[H][C@]12CC[C@@]3(C)C(CC[C@@]4([H])[C@@]5(C)CCC(=O)C(C)(C)C5CC[C@]34C)[C@]1(C)CC[C@](C)([C@@H]2O)C(O)=O
2995272-17-6	(8S,9S,10R,14S,17R,18S,21S,22R)-22a-hydroxysticta-3-on-29 oic acid	Niebla	homalea	Ramalinaceae	California	[H][C@]12CC[C@@]3(C)C(CC[C@@]4([H])[C@@]5(C)CCC(=O)C(C)(C)C5CC[C@]34C)[C@]1(C)CC[C@@](C)([C@@H]2O)C(O)=O
1177-74-8	(8S,9S,10R,14S,17R,18S,21S)-30-nor-21ﬂH-flavican-3,22-dione	Niebla	homalea	Ramalinaceae	California	[H][C@]12CC[C@@]3(C)C(CC[C@@]4([H])[C@@]5(C)CCC(=O)C(C)(C)C5CC[C@]34C)[C@]1(C)CC[C@@H]2C(C)=O
2997769-82-9	(8S,9S,10R,14S,17R,18S)-22,29,30-trinor-flavican-3,21-dione	Niebla	homalea	Ramalinaceae	California	[H][C@@]12CC[C@@]3(C)C(CC[C@@]4([H])[C@@]5(C)CCC(=O)C(C)(C)C5CC[C@]34C)[C@]1(C)CCC2=O
188605-20-1	(E,E)-4-hydroxymethyl-4,6-octadien-2,3-diol	Cladonia	sp.	Cladoniaceae	Apiospora montagnei isol from lichen Germany	C\C=C\C=C(/CO)C(O)C(C)O
188605-20-1	(E,E)-4-hydroxymethyl-4,6-octadien-2,3-diol	Cladonia	sp.	Cladoniaceae	Apiospora montagnei isol from lichen Germany	C\C=C\C=C(/CO)C(O)C(C)O
2629923-36-8	(E)-[3-hydroxy-4-(methoxycarbonyl)-2,5-dimethylphenyl]-2,4-dihydroxy-6-methyl-3-(3-oxobut-1-en-yl)benzoate	Stereocaulon	evolutum	Stereocaulaceae	France	CC1=CC(=C(C(=C1C(=O)OC2=C(C(=C(C(=C2)C)C(=O)OC)O)C)O)C=CC(=O)C)O
123694-03-1	(E)-4-(3,4-dihydroxyphenyl)but-3-en-2-one	Peltigera	dolichorrhiza	Peltigeraceae	Japan	CC(=O)\C=C\C1=CC(O)=C(O)C=C1
824952-06-9	(E)-5-hydroxy-8-methoxy-3-(1-pentenyl)isocoumarin	Pyrenula	sp.	Pyrenulaceae	mycobionts	CCC\C=C\C1=CC2=C(C(=O)O1)C(OC)=CC=C2O
824952-05-8	(E)-5,8-dihydroxy-3-(1-pentenyl)isocoumarin	Pyrenula	sp.	Pyrenulaceae	mycobionts isol Japan	CCC\C=C\C1=CC2=C(C(=O)O1)C(O)=CC=C2O
76985-75-6	(R)-(-)-mellein methyl ether	Cladonia	sp.	Cladoniaceae	Apiospora montagnei isol from lichen Germany	COC1=CC=CC2=C1C(=O)O[C@H](C)C2
1997307-20-6	(R)-4,6-dihydroxy-8-methoxy-4-(methoxymethyl)-2-methylnaphtho[1,2-b]furan-5(4H)-one	Pseudosyphellaria	sp.	Peltigeraceae	Biatriospora sp. isol from lichen China	COC[C@]1(O)C2=C(OC(C)=C2)C2=C(C(O)=CC(OC)=C2)C1=O
1932425-36-9	(R)-4,6,8-trihydroxy-3,4-dihydro-1(2H)-naphthalenone	Sticta	fuliginosa	Peltigeraceae	fungus from lichen Costa Rica	O[C@@H]1CCC(=O)C2=C1C=C(O)C=C2O
1997307-26-2	(R)-5-hydroxy-1-(1-hydroxyethyl)-7-methoxynaphtho[2,3-c]furan-4,9-dione	Pseudosyphellaria	sp.	Peltigeraceae	Biatriospora sp. isol from lichen China	COC1=CC2=C(C(O)=C1)C(=O)C1=COC([C@@H](C)O)=C1C2=O
70901-60-9	(R)-6-Hydroxymellein	Sticta	fuliginosa	Peltigeraceae	fungus from lichen Costa Rica	C[C@@H]1CC2=CC(O)=CC(O)=C2C(=O)O1
52717-40-5	(S)-4-methoxy-6-pentanoyl-5,6-dihydro-2H-pyran-2-one	Parmelia	sp.	Parmeliaceae	Nectria sp. isol from lichen China	[H][C@]1(CC(OC)=CC(=O)O1)C(=O)CCCC
52717-40-5	(S)-4-methoxy-6-pentanoyl-5,6-dihydro-2H-pyran-2-one	Everniastrum	nepalense	Parmeliaceae	Sarcosomataceae strain from lichen China	[H][C@]1(CC(OC)=CC(=O)O1)C(=O)CCCC
1997307-19-3	(S)-4,6-dihydroxy-8-methoxy-2,4-dimethylnaphtho[1,2-b]furan-5(4H)-one	Pseudosyphellaria	sp.	Peltigeraceae	Biatriospora sp. isol from lichen China	COC1=CC2=C(C(O)=C1)C(=O)[C@@](C)(O)C1=C2OC(C)=C1
881650-38-0	[1,1':4',1''-Terphenyl]-2,2',5'-triol, 6'-methoxy-	Pseudosyphellaria	sp.	Peltigeraceae	Floricola striata isol from lichen China	COC1=C(O)C(=CC(O)=C1C1=C(O)C=CC=C1)C1=CC=CC=C1
881650-38-0	[1,1':4',1''-Terphenyl]-2,2',5'-triol, 6'-methoxy-	Pseudosyphellaria	sp.	Peltigeraceae	Floricola striata isol from lichen China	COC1=C(O)C(=CC(O)=C1C1=C(O)C=CC=C1)C1=CC=CC=C1
881650-38-0	[1,1':4',1''-Terphenyl]-2,2',5'-triol, 6'-methoxy-	lichen		Unclassified	Phoma sp. isol from lichen Martinique	COC1=C(O)C(=CC(O)=C1C1=C(O)C=CC=C1)C1=CC=CC=C1
881650-38-0	[1,1':4',1''-Terphenyl]-2,2',5'-triol, 6'-methoxy-	lichen	Phoma sp. isol from lichen	Unclassified	Phoma sp. isol from lichen France	COC1=C(O)C(=CC(O)=C1C1=C(O)C=CC=C1)C1=CC=CC=C1
1239916-07-4	1-(2-hydroxy-1,2,6-trimethyl-1,2,4a,5,6,7,8,8a-octahydronaphthalen-1-yl)ethanone	Pseudopyrenula	subnudata	Trypetheliaceae	Vietnam	[H][C@@]12C[C@@H](C)CC[C@@]1([H])[C@](C)(C(C)=O)[C@@](C)(O)C=C2
1477486-23-9	1-(4'-hydroxy-3',5'-dimethoxyphenyl)-1,8-dimethoxynaphthalen-2(1H)-one	Cladonia	gracilis	Cladoniaceae	Scopulariopsis sp. isol from lichen China	COC1=CC(=CC(OC)=C1O)C1(OC)C(=O)C=CC2=C1C(OC)=CC=C2
2150-44-9	1-Carbomethoxy-3,5-dihydroxybenzene	Parmotrema	cristiferum	Parmeliaceae	Vietnam	O=C(OC)C=1C=C(O)C=C(O)C1
160115-09-3	1-Chloro-2,4,5-trihydroxy-7-methylanthraquinone	Nephroma	laevigatum	Parmeliaceae		Cc1cc(O)c2C(=O)c3c(O)cc(O)c(Cl)c3C(=O)c2c1
179691-08-8	1-Hydroxy-4,10-dimethoxy-5,8-dimethyl-11-((E)-3-oxo-but-1-enyl)-1H-benzo[e]furo[3',4':3,4]benzo[b][1,4]dioxepine-3,7-dione	Stereocaulon	azoreum	Stereocaulaceae		COC1=CC(C)=C2C(OC3=C4C(O)OC(=O)C4=C(OC)C(C)=C3OC2=O)=C1C=CC(C)=O
179691-08-8	1-Hydroxy-4,10-dimethoxy-5,8-dimethyl-11-((E)-3-oxo-but-1-enyl)-1H-benzo[e]furo[3',4':3,4]benzo[b][1,4]dioxepine-3,7-dione	Stereocaulon	azoreum	Stereocaulaceae		COC1=CC(C)=C2C(OC3=C4C(O)OC(=O)C4=C(OC)C(C)=C3OC2=O)=C1C=CC(C)=O
959773-68-3	1-hydroxydehydroherbarin	Usnea	cavernosa	Parmeliaceae	Corynespora sp. Arizona	COC1=CC(OC)=C2C(=O)C3=C(C=C(C)OC3O)C(=O)C2=C1
2650306-62-8	1-O-acetylterricolyne	Everniastrum	cirrhatum	Parmeliaceae	Neurospora terricola isol from lichen China	CC(=O)OCC1=CC=C(OC[C@@H](O)C#C)C=C1
2650862-50-1	1-O-methylterricolyne	Everniastrum	cirrhatum	Parmeliaceae	Neurospora terricola isol from lichen China	COCC1=CC=C(OC[C@@H](O)C#C)C=C1
88-99-3	1,2-Benzenedicarboxylic acid,			Unclassified		O=C(O)C=1C=CC=CC1C(=O)O
537-40-6	1,2,3-tri(cis,cis-9,12-octadecadienoyloxy)propane	Usnea	antarctica	Parmeliaceae	Antarctica	CCCCC\C=C/C\C=C/CCCCCCCC(=O)OCC(COC(=O)CCCCCCC\C=C/C\C=C/CCCCC)OC(=O)CCCCCCC\C=C/C\C=C/CCCCC
537-40-6	1,2,3-tri(cis,cis-9,12-octadecadienoyloxy)propane	Usnea	antarctica	Parmeliaceae	Antarctica	CCCCC\C=C/C\C=C/CCCCCCCC(=O)OCC(COC(=O)CCCCCCC\C=C/C\C=C/CCCCC)OC(=O)CCCCCCC\C=C/C\C=C/CCCCC
27567-07-3	1,2,3,4,5,6-Hexahydroxy-7-methylanthraquinone	Mycoblastus	sanguinarius	Tephromelataceae		CC1=CC2=C(C(C3=C(C(O)=C(O)C(O)=C3O)C2=O)=O)C(O)=C1O
330985-68-7	1,2,8-Trihydroxy-5-methoxy-3-methylxanthone	Pyrenula	japonica	Pyrenulaceae		O=C1C2=C(C=C(C)C(O)=C2O)OC3=C(OC)C=CC(O)=C31
88509-95-9	1,3,22-Hopanetriol, (1beta,3beta)-form			Unclassified		CC1(C2CCC3(C(C2(C(CC1O)O)C)CCC4C3(CCC5C4(CCC5C(C)(C)O)C)C)C)C
88509-93-7	1,3,22-Hopanetriol, 3-acetate	Pseudoparmelia	texana	Peltigeraceae		O=C(OC1CC(O)C2(C)C(CCC3(C)C2CCC4C5(C)CCC(C5CCC43C)C(O)(C)C)C1(C)C)C
674786-23-3	1,3,7,9-tetrahydroxy-2,8-dimethyl-4,6-di(ethanoyl)dibenzofuran	Ramalina	terebrata	Ramalinaceae	Antarctica	CC(=O)C1=C2OC3=C(C2=C(O)C(C)=C1O)C(O)=C(C)C(O)=C3C(C)=O
491-60-1	1,3,8,9-Tetrahydroxy-6-methylanthracene			Unclassified		O=C1C=2C(O)=CC(O)=CC2CC3=CC(=CC(O)=C13)C
86918-79-8	1,4,5,7,8-Pentahydroxy-3-methylanthraquinone	Asahinea	scholanderi	Parmeliaceae		CC1=C(O)C2=C(C(O)=C1)C(=O)C1=C(C(O)=CC(O)=C1O)C2=O
81901-35-1	1,4,5,8-tetrahydroxy-3-ethylnaphthalene-2,6-dione	Cetraria	cucullata	Parmeliaceae		CCC1=C(O)C2=C(O)C(=O)C=C(O)C2=C(O)C1=O
250039-12-4	1,5,8-Trihydroxy-3-methylxanthone	Pyrenula	sp.	Pyrenulaceae	Vietnam	CC1=CC2=C(C(=C1)O)C(=O)C3=C(C=CC(=C3O2)O)O
250039-12-4	1,5,8-Trihydroxy-3-methylxanthone	Pyrenula	japonica	Pyrenulaceae		CC1=CC2=C(C(=C1)O)C(=O)C3=C(C=CC(=C3O2)O)O
250039-12-4	1,5,8-Trihydroxy-3-methylxanthone	Pyrenula	pseudobufonia	Pyrenulaceae		CC1=CC2=C(C(=C1)O)C(=O)C3=C(C=CC(=C3O2)O)O
112606-79-8	1,7-Dihydroxy-3-methylxanthone	Pyrenula	japonica	Pyrenulaceae		CC1=CC2=C(C(=C1)O)C(=O)C3=C(O2)C=CC(=C3)O
112606-79-8	1,7-Dihydroxy-3-methylxanthone	Pyrenula	pseudobufonia	Pyrenulaceae		CC1=CC2=C(C(=C1)O)C(=O)C3=C(O2)C=CC(=C3)O
330985-67-6	1,8-Dihydroxy-3-(hydroxymethyl)-5-methoxyxanthone	Pyrenula	japonica	Pyrenulaceae		O=C1C2=C(C=C(CO)C=C2O)OC3=C(OC)C=CC(O)=C31
250039-15-7	1,8-Dihydroxy-5-methoxy-3-methylxanthone	Pyrenula	japonica	Pyrenulaceae		CC1=CC2=C(C(=C1)O)C(=O)C3=C(C=CC(=C3O2)OC)O
250039-15-7	1,8-Dihydroxy-5-methoxy-3-methylxanthone	Pyrenula	pseudobufonia	Pyrenulaceae		CC1=CC2=C(C(=C1)O)C(=O)C3=C(C=CC(=C3O2)OC)O
1477486-24-0	1,8-dimethoxynaphthalen-2-ol	Cladonia	gracilis ssp. turbinata	Cladoniaceae	Scopulariopsis sp. from lichen China	COC1=C2C(OC)=C(O)C=CC2=CC=C1
876302-39-5	1'-O-Methylmenegazziaic acid	Usnea	sp.	Parmeliaceae		CC1=CC(=C(C2=C1C(=O)OC3=C(O2)C4=C(C(=C3C)O)C(=O)OC4OC)O)OC
Lichen14	10-Hydroperoxy-1,4-dihydroxy-11-hydroxymethyl-5,8-dimethyl-1H-benzo[e]furo[3',4':3,4]benzo[b][1,4]dioxepine-3,7-dione	Diploschistes	ocellatus	Graphidaceae		CC1=CC(OO)=C(CO)C2=C1C(=O)OC1=C(O2)C2=C(C(=O)OC2O)C(O)=C1C
103805-92-1	11H-Dibenzo[b,e][1,4]dioxepin-7-carboxylic acid, 2-chloro-4-formyl-3,8-dihydroxy-1,6,9-trimethyl-11-oxo-	Erioderma	chilense	Parmeliaceae		CC1=C2C(=C(C(=C1Cl)O)C=O)OC3=C(C(=C(C(=C3C)C(=O)O)O)C)OC2=O
1251739-79-3	11H-Dibenzo[b,e][1,4]dioxepin-7-carboxylic acid, 3,8-dihydroxy-4,9-bis(hydroxymethyl)-1,6-dimethyl-11-oxo-	Parmotrema	spp.	Parmeliaceae		CC1=CC(=C(C2=C1C(=O)OC3=C(O2)C(=C(C(=C3CO)O)C(=O)O)C)CO)O
85644-00-4	13-acetoxylichesterinic acid	Neuropogon	trachycarpus	Parmeliaceae		CC(=O)OCCCCCCCCCCCCC[C@H]1OC(=O)C(C)=C1C(O)=O
85644-01-5	13-Acetoxyprotolichesteric acid	Neuropogon	trachycarpus	Parmeliaceae		CC(=O)OCCCCCCCCCCCCCC1C(C(=C)C(=O)O1)C(=O)O
85644-01-5	13-acetoxyprotolichesterinic acid	Neuropogon	trachycarpus	Parmeliaceae		CC(=O)OCCCCCCCCCCCCCC1C(C(=C)C(=O)O1)C(=O)O
862563-90-4	13(2)-hydroxyphaeophorbide A ethyl ester	Usnea	diffracta	Parmeliaceae	China	CCC1=C(C2=NC1=CC3=C(C4=C(C(C(=C5C(C(C(=CC6=NC(=C2)C(=C6C)C=C)N5)C)CCC(=O)OCC)C4=N3)(C(=O)OC)O)O)C)C
862563-90-4	13(2)-hydroxyphaeophorbide A ethyl ester	Usnea	diffracta	Parmeliaceae	China	CCC1=C(C2=NC1=CC3=C(C4=C(C(C(=C5C(C(C(=CC6=NC(=C2)C(=C6C)C=C)N5)C)CCC(=O)OCC)C4=N3)(C(=O)OC)O)O)C)C
1561024-61-0	15-acetylimbricatoloic acid	Cladonia	rangifera	Cladoniaceae	Japan	[H][C@@]12CCC(=C)[C@H](CC[C@@H](C)CCOC(C)=O)[C@@]1(C)CCC[C@]2(C)C(O)=O
5947-50-2	15-Kaurene (-)-form			Unclassified		CC1=CC23CCC4C(CCCC4(C2CCC1C3)C)(C)C
132281-72-2	15-Methyl pannarate	Leproloma	voauxii	Stereocaulaceae		CC1=CC(O)=C2C3=C(OC2=C1C(OC)=O)C=C(O)C(C(O)=O)=C3C
3607-97-4	15,22-Hopanediol, 15-acetate	Peltigera	aphthosa	Peltigeraceae		O=C(OC1CC2C(CCC2(C)C3CCC4C5(C)CCCC(C)(C)C5CCC4(C)C13C)C(O)(C)C)C
81757-65-5	16-beta-Acetoxyhopan-22-ol	Parmotrema	indicum	Parmeliaceae	Vietnam	O=C(OC1CC2(C)C(CCC3C4(C)CCCC(C)(C)C4C(O)CC32C)C5(C)CCC(C15)C(O)(C)C)C
5354-44-9	16-Kauranol, (ent-16 )-form			Unclassified		[H][C@@]12CC[C@H](C3)[C@](O)(C)C[C@]31CC[C@@]4(C(C)(C)CCC[C@]42C)[H]
1253192-55-0	16-O-Acetyl leucotylic acid	Myelochroa	aurulenta	Parmeliaceae		CC(O[C@H]1C[C@]2(C)[C@@H]([C@]3(C)C1[C@@H](C(C)(O)C)CC3)CC[C@H]4[C@@]2(C)CC[C@@H]5[C@]4(C)CCC[C@]5(C(O)=O)C)=O
246547-10-4	18-Bromo-12,13-epoxy-9-hydroxy-10,15-octadecadien-17-ynoic acid (9R,10E,12R*,13R*,15Z)	lichens		Unclassified	Central Asia	OC(CCCCCCCC(O)=O)\C=C\C1OC1C\C=C\C#CBr
347838-38-4	18-Bromo-15-hydroxy-12,16,17-octadecatrienoic acid, (12Z,15S,16S form)	Acarospora	gobiensis	Acarosporaceae		C(CCCCCC(=O)O)CCCCC=CCC(C=C=CBr)O
347838-38-4	18-Bromo-15-hydroxy-12,16,17-octadecatrienoic acid, (12Z,15S,16S form)	Rhizoplaca	peltata	Lecanoraceae		C(CCCCCC(=O)O)CCCCC=CCC(C=C=CBr)O
347838-39-5	18-Bromo-15-hydroxy-13,16,17-octadecatrienoic acid, (13E,15R,16R form)	Cladonia	furcata	Cladoniaceae		C(CCCCCC=CC(C=C=CBr)O)CCCCCC(=O)O
347838-39-5	18-Bromo-15-hydroxy-13,16,17-octadecatrienoic acid, (13E,15R,16R form)	Xanthoparmelia	camtschadalis	Parmeliaceae		C(CCCCCC=CC(C=C=CBr)O)CCCCCC(=O)O
347838-39-5	18-Bromo-15-hydroxy-13,16,17-octadecatrienoic acid, (13E,15R,16R form)	Peltigera	canina	Peltigeraceae		C(CCCCCC=CC(C=C=CBr)O)CCCCCC(=O)O
246547-08-0	18-Bromo-5,17-octadecadien-15-ynoic acid (5E,17Z form)	Cladonia	furcata	Cladoniaceae		OC(=O)CCC\C=C\CCCCCCCCC#C\C=C\Br
246547-08-0	18-Bromo-5,17-octadecadien-15-ynoic acid (5E,17Z form)	Leptogium	saturninum	Collemataceae		OC(=O)CCC\C=C\CCCCCCCCC#C\C=C\Br
246547-08-0	18-Bromo-5,17-octadecadien-15-ynoic acid (5E,17Z form)	Parmelia	comtseliadalis	Parmeliaceae		OC(=O)CCC\C=C\CCCCCCCCC#C\C=C\Br
246547-08-0	18-Bromo-5,17-octadecadien-15-ynoic acid (5E,17Z form)	Peltigera	canina	Peltigeraceae		OC(=O)CCC\C=C\CCCCCCCCC#C\C=C\Br
246547-04-6	18-Bromo-5,17-octadecadien-15-ynoic acid (E,E form)	Acarospora	gobiensis	Acarosporaceae		OC(=O)CCC\C=C\CCCCCCCCC#C\C=C\Br
220971-54-0	18-Bromo-5,7,17-octadecatriynoic acid, Me ester	Acarospora	gobiensis	Acarosporaceae		COC(=O)CCCC#CC#CCCCCCCCCC#CBr
299423-25-9	18-O-beta-D-Apiofuranosyl-(1-6)-b-D-glucopyranoside ofallo-murolic acid	Leptogium	saturninum	Collemataceae		CC(CCCCCCCCCCCCCC1C(C(=C)C(=O)O1)C(=O)O)OC2C(C(C(C(O2)COC3C(C(CO3)(CO)O)O)O)O)O
299423-25-9	18-O-beta-D-Apiofuranosyl-(1-6)-b-D-glucopyranoside ofallo-murolic acid	Peltigera	canina	Peltigeraceae		CC(CCCCCCCCCCCCCC1C(C(=C)C(=O)O1)C(=O)O)OC2C(C(C(C(O2)COC3C(C(CO3)(CO)O)O)O)O)O
lichen65	19-Acetoxylichesterinic acid	Physcia	mediterranea	Physciaceae		O=C(O1)C(C)=C(C(O)=O)C1CCCCCCCCCCCCOC(CC)=O
2376451-22-6	1ﬂ-acetoxy-21a-hopane-3ﬂ,22-diol	Dirinaria	applanata	Caliciaceae	Vietnam	[H][C@@]12CC[C@]3(C)[C@]([H])(CC[C@@]4([H])[C@@]3(C)CC[C@@]3([H])C(C)(C)[C@@H](O)C[C@@H](OC(C)=O)[C@]43C)[C@@]1(C)CC[C@@H]2C(C)(C)O
87-51-4	1H-Indole-3-acetic acid			Unclassified	widely occuring in plants etc.	O=C(O)CC1=CNC=2C=CC=CC21
2772873-82-0	1H-Naphtho[2,3-c]pyran-5,10-dione, 9-hydroxy-7-methoxy-3-methyl-1-[[(1R,2R)-2-methyl-5-oxocyclopentyl]methoxy]-, (1R)-rel-	Umbilicaria	sp.	Umbilicariaceae	Ulospora bilgramii isol from lichen China	COC1=CC2=C(C(O)=C1)C(=O)C1=C(C=C(C)O[C@H]1OC[C@H]1[C@H](C)CCC1=O)C2=O
2772328-22-8	1H-Naphtho[2,3-c]pyran-5,10-dione, 9-hydroxy-7-methoxy-3-methyl-1-[[(1R,2S)-2-methyl-5-oxocyclopentyl]methoxy]-, (1R)-rel-	Umbilicaria	sp.	Umbilicariaceae	Ulospora bilgramii isol from lichen China	COC1=CC2=C(C(O)=C1)C(=O)C1=C(C=C(C)O[C@H]1OC[C@H]1[C@@H](C)CCC1=O)C2=O
30359-05-8	2-(1-Hexenyl)-1,3,8-trihydroxy-6-methoxyanthraquinone	Solorina	crocea	Peltigeraceae		CCCC\C=C\c1c(O)cc2C(=O)c3cc(OC)cc(O)c3C(=O)c2c1O
1714169-46-6	2-(2-hydroxy-3-methoxy-5-methylphenoxy)-5-methylbenzene-1,3-diol	Lobaria	quercizans	Peltigeraceae	Aspergillus versicolor isol from lichen China	COC1=CC(C)=CC(OC2=C(O)C=C(C)C=C2O)=C1O
179691-14-6	2-(2,4-dihydroxy-6-pentyl-phenoxy)-4-methoxy-6-valeryl-benzoic acid	Stereocaulon	azoreum	Stereocaulaceae		CCCCCC1=CC(O)=CC(O)=C1OC1=C(C(O)=O)C(=CC(OC)=C1)C(=O)CCCC
179691-13-5	2-(2,4-dihydroxy-6-pentyl-phenoxy)-4-methoxy-6-valeryl-benzoic acid methyl ester	Stereocaulon	azoreum	Stereocaulaceae		CCCCCC1=CC(O)=CC(O)=C1OC1=C(C(=O)OC)C(=CC(OC)=C1)C(=O)CCCC
39212-21-0	2-(4-hexyl-2,5-dioxo-2,5-dihydrofuran-3-yl)acetic acid	Cladonia	sp.	Cladoniaceae	Apiospora montagnei from lichen Germany	CCCCCCC1=C(CC(O)=O)C(=O)OC1=O
260790-52-1	2-acetonyl-3-methyl-5-hydroxy-7-methoxynaphthazarin	Pseudosyphellaria	sp.	Peltigeraceae	Biatriospora sp. isol from lichen China	COC1=CC2=C(C(O)=C1)C(=O)C(C)=C(CC(C)=O)C2=O
260790-52-1	2-acetonyl-3-methyl-5-hydroxy-7-methoxynaphthazarin	Umbilicaria	sp.	Umbilicariaceae	Ulospora bilgramii isol from lichen China	COC1=CC2=C(C(O)=C1)C(=O)C(C)=C(CC(C)=O)C2=O
133362-56-8	2-Acetyl-1,3,6,8-tetrahydroxyanthraquinone	Haematomma	puniceum	Haematommataceae		CC(=O)C1=C(C=C2C(=C1O)C(=O)C3=C(C2=O)C=C(C=C3O)O)O
133362-56-8	2-Acetyl-1,3,6,8-tetrahydroxyanthraquinone	Melanotheca	cruenta	Pyrenulaceae		CC(=O)C1=C(C=C2C(=C1O)C(=O)C3=C(C2=O)C=C(C=C3O)O)O
1108147-11-0	2-Butenoic acid, 4-[(1R,2S)-3-(1E)-1-hepten-1-yl-1,2-dihydroxy-4-(hydroxymethyl)-5-oxo-3-cyclohexen-1-yl]-2-methyl-	Clavaroids	sp.	Unclassified	Pestalotiopsis sp. isol from lichen China	CCCCC\C=C\C1=C(CO)C(=O)C[C@](O)(C\C=C(/C)C(O)=O)[C@H]1O
1108147-09-6	2-Butenoic acid, 4-[(1R,5R,6R)-3-(1E,3E)-1,3-heptadien-1-yl-5-hydroxy-4-(hydroxymethyl)-2-oxo-7-oxabicyclo[4.1.0]hept-3-en-1-yl]-2-methyl-	Clavaroids	sp.	Unclassified	Pestalotiopsis sp. isol from lichen China	[H][C@]12O[C@@]1(C\C=C(/C)C(O)=O)C(=O)C(\C=C\C=C\CCC)=C(CO)[C@H]2O
1108147-08-5	2-Butenoic acid, 4-[(1R,5R,6R)-3-heptyl-5-hydroxy-4-(hydroxymethyl)-2-oxo-7-oxabicyclo[4.1.0]hept-3-en-1-yl]-2-methyl-	Clavaroids	sp.	Unclassified	Pestalotiopsis sp. isol from lichen China	[H][C@]12O[C@@]1(C\C=C(/C)C(O)=O)C(=O)C(CCCCCCC)=C(CO)[C@H]2O
1108147-10-9	2-Butenoic acid, 4-[(6aR,7aR,7bR)-5-(1E)-1-hepten-1-yl-4,6,7a,7b-tetrahydro-2,2-dimethyl-6-oxo-6aH-oxireno[h]-1,3-benzodioxin-6a-yl]-2-methyl-, (2E)-	Clavaroids	sp.	Unclassified	Pestalotiopsis sp. isol from lichen China	[H][C@]12O[C@@]1(C\C=C(/C)C(O)=O)C(=O)C(\C=C\CCCCC)=C1COC(C)(C)O[C@@H]21
1108147-12-1	2-Butenoic acid, 4,4'-[(1aR,5R,5aS,6R,7aS,8aS,9S,10R,10aS,11aS,13S)-1a,2,5a,6,7,8a,9,10-octahydro-9-hydroxy-2,7,11-trioxo-5,13-dipentyl-10,6-(epoxymethano)bisoxireno[4,5]benzo[1,2-d:1',2'-g][2]benzopyran-7a,11a(5H,11H)-diyl]bis[2-methyl-, (2E,2'E)-	Clavaroids	sp.	Unclassified	Pestalotiopsis sp. isol from lichen China	[H][C@@]12O[C@]1(C\C=C(/C)C(O)=O)C(=O)C1=C([C@@H]2O)[C@@]2([H])O[C@@H](CCCCC)[C@]1([H])[C@]1([H])[C@@H](CCCCC)OC=C3C(=O)C4O[C@]4(C\C=C(/C)C(O)=O)C(=O)[C@@]213
1206-69-5	2-Carboxy-3,5-dihydroxybenzylmethyl ketone	Sticta	fuliginosa	Peltigeraceae	fungus from lichen Costa Rica	CC(=O)CC1=CC(O)=CC(O)=C1C(O)=O
19267-90-4	2-Chloro-1-hydroxy-3,8-dimethoxy-6-methylanthraquinone	Astroplaca	opaca	Catillariaceae		O=C1C2=CC(OC)=C(Cl)C(O)=C2C(=O)C3=C(OC)C=C(C=C13)C
19267-90-4	2-Chloro-1-hydroxy-3,8-dimethoxy-6-methylanthraquinone	Nephroma	laevigatum	Parmeliaceae		O=C1C2=CC(OC)=C(Cl)C(O)=C2C(=O)C3=C(OC)C=C(C=C13)C
113734-86-4	2-Chloro-1-hydroxy-5,8-dimethoxy-6-methylxanthone	Rinodina	thiomela	Physciaceae		O=C1C=2C(OC3=C(OC)C(=CC(OC)=C13)C)=CC=C(Cl)C2O
164397-05-1	2-Chloro-1,3-dihydroxy-6-(hydroxymethyl)-8-methoxyanthraquinone	Nephroma	laevigatum	Parmeliaceae		COC1=C2C(=CC(=C1)CO)C(=O)C3=CC(=C(C(=C3C2=O)O)Cl)O
18521-71-6	2-Chloro-1,3,8-trihydroxy-6-methyl-10h-anthracen-9-one			Unclassified		CC1=CC2=C(C(=C1)O)C(=O)C3=C(C(=C(C=C3C2)O)Cl)O
113734-84-2	2-Chloro-1,8-dihydroxy-5-methoxy-6-methylxanthone	Rinodina	thiomela	Physciaceae		O=C1C2=C(O)C(Cl)=CC=C2OC3=C(OC)C(=CC(O)=C13)C
113734-84-2	2-Chloro-1,8-dihydroxy-5-methoxy-6-methylxanthone	Rinodina	lepida	Physciaceae		O=C1C2=C(O)C(Cl)=CC=C2OC3=C(OC)C(=CC(O)=C13)C
402936-26-9	2-Chloro-1,9-dimethyl-3,7-dibenzofurandiol	Lecanora	cinereocarnea	Lecanoraceae		CC1=CC(=CC2=C1C3=C(C(=C(C=C3O2)O)Cl)C)O
70110-70-2	2-Chloro-6-O-methylnorlichexanthone	Lecanora	salina	Lecanoraceae		CC1=CC(=CC2=C1C(=O)C3=C(O2)C=C(C(=C3O)Cl)O)OC
70110-70-2	2-Chloro-6-O-methylnorlichexanthone	Pertusaria	cicatricosa	Pertusariaceae		CC1=CC(=CC2=C1C(=O)C3=C(O2)C=C(C(=C3O)Cl)O)OC
402936-29-2	2-Chloro-7-hydroxy-3-methoxy-1,9-dimethyldibenzofuran	Lecanora	cinereocarnea	Lecanoraceae		CC1=CC(=CC2=C1C3=C(C(=C(C=C3O2)OC)Cl)C)O
22044-49-1	2-Chloro-8-hydroxy-1,3-dimethoxy-6-methylanthraquinon	Caloplaca	xanthaspidis	Teloschistaceae		O=C1C2=CC(OC)=C(Cl)C(OC)=C2C(=O)C3=C(O)C=C(C=C13)C
22675-43-0	2-Chloronorlichexanthone	Lecanora	spp.	Lecanoraceae		O=C1C2=C(OC3=C1C(C)=CC(O)=C3)C=C(O)C(Cl)=C2O
22675-43-0	2-Chloronorlichexanthone	Lecidella	vorax	Lecanoraceae		O=C1C2=C(OC3=C1C(C)=CC(O)=C3)C=C(O)C(Cl)=C2O
113996-94-4	2-Dechloro-8-O-methylthiomelin	Rinodina	thiomela	Physciaceae		COc1cc(C)c(OC)c2oc3c(Cl)ccc(O)c3c(=O)c12
146984-64-7	2-Dechlorothiomelin	Rinodina	thiomela	Physciaceae		O=C1C=2C(O)=CC=C(Cl)C2OC3=C(OC)C(=CC(O)=C13)C
Lichen02	2-ethoxycarbonyl-3-hydroxy-5-methoxy-4-methoxymethylbenzoic acid	Parmotrema	praesorediosum	Parmeliaceae	on Dipterocarp bark Vietnam	CCOC(=O)C1=C(C=C(OC)C(COC)=C1O)C(O)=O
Lichen11	2-ethylhexyl orsellinate	Parmotrema	tinctorum	Parmeliaceae	Vietnam	CCCCC(CC)COC(=O)C1=C(C)C=C(O)C=C1O
lichen99	2-formyl-4-((4-((4-((4-((3-formyl-2,4-dihydroxy-6-methylbenzoyl)oxy)-2-methoxy-6-methylbenzoyl)oxy)-2-methoxy-6-methylbenzoyl)oxy)-2-methoxy-6-methylbenzoyl)oxy)-3-methoxy-5-methylbenzoic acid	Dirinaria	consimilis	Caliciaceae	on bark of Excoecaria agallocha India	COC1=C(C(=O)OC2=CC(OC)=C(C(=O)OC3=C(OC)C(C=O)=C(C=C3C)C(O)=O)C(C)=C2)C(C)=CC(OC(=O)C2=C(OC)C=C(OC(=O)C3=C(O)C(C=O)=C(O)C=C3C)C=C2C)=C1
lichen50	2-formyl-4-((4-((4-((4-((3-formyl-2,4-dihydroxy-6-methylbenzoyl)oxy)-2-methoxy-6-methylbenzoyl)oxy)-2-methoxy-6-methylbenzoyl)oxy)-2-methoxy-6-methylbenzoyl)oxy)-3-methoxy-5-methylbenzoic acid	Dirinaria	consimilis	Caliciaceae	India	COC1=C(C(=O)OC2=CC(OC)=C(C(=O)OC3=C(OC)C(C=O)=C(C=C3C)C(O)=O)C(C)=C2)C(C)=CC(OC(=O)C2=C(OC)C=C(OC(=O)C3=C(O)C(C=O)=C(O)C=C3C)C=C2C)=C1
34883-15-3	2-hydroxy-4-methoxy-3,6-dimethylbenzaldehyde	Lobaria	pulmonaria	Peltigeraceae	Turkey	COC1=C(C)C(O)=C(C=O)C(C)=C1
52189-68-1	2-Hydroxy-4-methoxy-6-pentylbenzoic acid	Cladonia	stellans	Cladoniaceae		CCCCCC1=C(C(=CC(=C1)OC)O)C(=O)O
52189-68-1	2-Hydroxy-4-methoxy-6-pentylbenzoic acid	Pertusaria	dactylina	Pertusariaceae		CCCCCC1=C(C(=CC(=C1)OC)O)C(=O)O
39503-23-6	2-hydroxy-6-methoxy-4-methylbenzaldehyde	Himantormia	lugubris	Parmeliaceae	Antarctica	COC1=CC(C)=CC(O)=C1C=O
39503-23-6	2-hydroxy-6-methoxy-4-methylbenzaldehyde	Parmotrema	tsavoense	Parmeliaceae	Vietnam	COC1=CC(C)=CC(O)=C1C=O
487-33-2	2-Hydroxypulvic acid lactone	Sticta	sp.	Peltigeraceae		O=C(O1)C(C2=CC=CC=C2O)=C(OC3=O)C1=C3C4=CC=CC=C4
294176-01-5	2-Hydroxyvirensic acid	Sulcaria	sulcata	Parmeliaceae	Tibet	CC1=C2C(=C(C(=C1O)O)C=O)OC3=C(C(=C(C(=C3C)C(=O)O)O)C)OC2=O
253161-37-4	2-Methoxypsoromic Acid	Sulcaria	sulcata	Parmeliaceae	China	CC1=C(C=C(C2=C1OC(=O)C3=C(C(=C(C(=C3O2)C=O)O)OC)C)C(=O)O)OC
253161-37-4	2-Methoxypsoromic Acid	Pertusaria	sp.	Pertusariaceae	Nothofagus Papua New Guinea	CC1=C(C=C(C2=C1OC(=O)C3=C(C(=C(C(=C3O2)C=O)O)OC)C)C(=O)O)OC
59414-77-6	2-methyl-3-heptyl-prodiginine	Lichina	pygmaea	Lichinaceae	Alphaproteobacterium sp. isol from lichen France	CCCCCCCC1=CC(=CC2=C(OC)C=C(N2)C2=CC=CN2)N=C1C
61035-69-6	2-O-Acetyltenuiorin	Pseudocyphellaria	australiensis	Peltigeraceae		O=C(OC=1C=C(O)C(C(=O)OC)=C(C1)C)C=2C(O)=CC(OC(=O)C=3C(OC(=O)C)=CC(OC)=CC3C)=CC2C
52213-25-9	2-O-Methylconfluentic acid	Lecidea	fuscoatra	Lecideaceae		O=C(O)C=1C(OC)=CC(OC(=O)C=2C(OC)=CC(OC)=CC2CC(=O)CCCCC)=CC1CCCCC
132396-86-2	2-O-Methylglomelliferic acid	Ramalina	americana	Ramalinaceae		O=C(O)C1=C(O)C=C(OC(=O)C=2C(OC)=CC(OC)=CC2CC(=O)CCC)C=C1CCCCC
132396-87-3	2-O-Methylnordivaricatic acid	Ramalina	americana	Ramalinaceae		O=C(O)C1=C(O)C=C(OC(=O)C=2C(OC)=CC(O)=CC2CCC)C=C1CCC
132396-88-4	2-O-Methylnorstenosporic acid	Ramalina	americana	Ramalinaceae		O=C(C1=C(CCC)C=C(O)C=C1OC)OC2=CC(CCCCC)=C(C(O)=O)C(O)=C2
38968-06-8	2-O-Methylperlatolic acid	Pertusaria	tuberculifera	Pertusariaceae		O=C(O)C1=C(O)C=C(OC(=O)C=2C(OC)=CC(OC)=CC2CCCCC)C=C1CCCCC
69563-42-4	2-O-Methylsekikaic acid	Ramalina	asahinae	Ramalinaceae		O=C(O)C1=C(O)C(OC(=O)C=2C(OC)=CC(OC)=CC2CCC)=C(OC)C=C1CCC
104307-58-6	2-O-Methylstenosporic acid	Ramalina	sayreana	Ramalinaceae		O=C(O)C1=C(O)C=C(OC(=O)C=2C(OC)=CC(OC)=CC2CCC)C=C1CCCCC
152267-11-3	2-O-Methylsulphurellin	Lecanora	jamesii	Lecanoraceae		CCCCCC1=C(C(O)=O)C(OC)=CC(OC(C2=C(CCCCC)C(Cl)=C(O)C(Cl)=C2OC)=O)=C1
150-86-7	2-Phyten-1-ol			Unclassified	Widely distributed	CC(=CCO)CCCC(C)CCCC(C)CCCC(C)C
20282-63-7	2,2'-Di-O-methylanziaic acid	Stereocaulon	ramulosum	Stereocaulaceae		CCCCCC1=C(C(=CC(=C1)O)OC)C(=O)OC2=CC(=C(C(=C2)OC)C(=O)O)CCCCC
148238-65-7	2,2'-Di-O-methyldivaricatic acid	Pertusaria	spp.	Pertusariaceae		CCCC1=C(C(OC2=CC(CCC)=C(C(O)=O)C(OC)=C2)=O)C(OC)=CC(OC)=C1
148238-67-9	2,2'-Di-O-methylimbricaric acid	Pertusaria	spp.	Pertusariaceae		O=C(O)C=1C(OC)=CC(OC(=O)C=2C(OC)=CC(OC)=CC2CCCCC)=CC1CCC
148238-66-8	2,2'-Di-O-methylstenosporic acid	Pertusaria	spp.	Pertusariaceae		O=C(O)C=1C(OC)=CC(OC(=O)C=2C(OC)=CC(OC)=CC2CCC)=CC1CCCCC
164397-07-3	2,2',7,7'-Tetrachlorohypericin	Nephroma	laevigatum	Parmeliaceae		O=C1C2=C3C(C4=C(O)C(Cl)=C(O)C5=C4C6=C3C7=C1C(O)=C(Cl)C(C)=C7C8=C(C)C(Cl)=C(O)C(C5=O)=C68)=C(O)C(Cl)=C2O
1686162-10-6	2,3-Dihydro-8-methoxy-2-methyl-4-oxo-4H,5H-pyrano[3,2-c][1]benzopyran-10-carboxylic acid	Graphis	sp.	Graphidaceae		CC1CC(=O)C2=C(O1)C3=C(C=C(C=C3OC2)OC)C(=O)O
43206-42-4	2,3,22-Stictanetriol, 2-Acetate	Sticta	spp.	Peltigeraceae		CC(=O)OC1CC2(C3CCC4C5(CCC(C(C5CCC4(C3(CCC2C(C1O)(C)C)C)C)O)(C)C)C)C
43206-42-4	2,3,22-Stictanetriol, 2-Acetate	Pseudocyphellaria	berberina	Peltigeraceae		CC(=O)OC1CC2(C3CCC4C5(CCC(C(C5CCC4(C3(CCC2C(C1O)(C)C)C)C)O)(C)C)C)C
43206-39-9	2,3,22-Stictanetriol, 2,3-Di-Acetate	Sticta	spp.	Peltigeraceae		O=C(OC1CC2(C)C(CCC3(C)C2CCC4C5(C)CCC(C)(C)C(O)C5CCC43C)C(C)(C)C1OC(=O)C)C
43206-43-5	2,3,22-Stictanetriol, 2alpha,3beta,22alpha)-form	Sticta	spp.	Peltigeraceae		OC1CC2(C)C(CCC3(C)C2CCC4C5(C)CCC(C)(C)C(O)C5CCC43C)C(C)(C)C1O
43206-43-5	2,3,22-Stictanetriol, 2alpha,3beta,22alpha)-form	Pseudocyphellaria	endochrysea	Peltigeraceae		OC1CC2(C)C(CCC3(C)C2CCC4C5(C)CCC(C)(C)C(O)C5CCC43C)C(C)(C)C1O
219700-50-2	2,4-Di-O-Methylhiascic acid	Umbilicaria	aprina	Umbilicariaceae		O=C(OC1=CC(C)=C(C(OC2=CC(C)=C(C(O)=O)C(O)=C2)=O)C(O)=C1)C3=C(C)C(O)=C(OC)C=C3OC
22105-98-2	2,4-Dichloro-1,3,6-tri-O-methylnorlichexanthone	Pertusaria	flavicans	Pertusariaceae		CC1=CC(=CC2=C1C(=O)C3=C(O2)C(=C(C(=C3OC)Cl)OC)Cl)OC
22105-97-1	2,4-Dichlorolichexanthone	Dimelaena	cf. australiensis	Caliciaceae		O=C1C2=C(C=C(C=C2C)OC)OC3=C1C(O)=C(C(OC)=C3Cl)Cl
22105-97-1	2,4-Dichlorolichexanthone	Pertusaria	spp.	Pertusariaceae		O=C1C2=C(C=C(C=C2C)OC)OC3=C1C(O)=C(C(OC)=C3Cl)Cl
22105-31-3	2,4-Dichloronorlichexanthone	Lecanora	straminea	Lecanoraceae		CC1=CC(O)=CC2=C1C(=O)C1=C(O)C(Cl)=C(O)C(Cl)=C1O2
22105-31-3	2,4-Dichloronorlichexanthone	Lecidella	vorax	Lecanoraceae		CC1=CC(O)=CC2=C1C(=O)C1=C(O)C(Cl)=C(O)C(Cl)=C1O2
1824201-99-1	2,4-Dihydroxy-6-(methoxycarbonyl)benzoic acid	Graphis	proserpens	Graphidaceae	Japan	COC(=O)C1=CC(O)=CC(O)=C1C(O)=O
487-69-4	2,4-Dihydroxy-6-methylbenzaldehyde	Hypotrachyna	cirrhata	Parmeliaceae	India	O=CC=1C(O)=CC(O)=CC1C
6110-37-8	2,4-Dihydroxy-6-methylbenzoic acid, Di-Me ether, Me ester			Unclassified		O=C(C1=C(C=C(C=C1OC)OC)C)OC
219687-55-5	2,4-dimethoxy-3,6-di(p-methoxyphenyl)phenol	Pseudosyphellaria	spp.	Peltigeraceae	Floricola striata isol from lichen China	COC1=CC=C(C=C1)C1=CC(OC)=C(C(OC)=C1O)C1=CC=C(OC)C=C1
219687-55-5	2,4-dimethoxy-3,6-di(p-methoxyphenyl)phenol	Pseudosyphellaria	sp.	Peltigeraceae	Floricola striata isol from lichen China	COC1=CC=C(C=C1)C1=CC(OC)=C(C(OC)=C1O)C1=CC=C(OC)C=C1
52189-64-7	2,4-dimethoxy-6-propylbenzoic acid	Ramalina	conduplicans	Ramalinaceae	India	CCCC1=C(C(O)=O)C(OC)=CC(OC)=C1
1613301-75-9	2,4-Pentadienoic acid, 5-[(1R,4aS,4bS,6aS,10aR,10bR,11R,12R,13aR)-10b,11-bis(acetyloxy)-2,3,4a,4b,6a,7,10,10a,10b,11,12,13a-dodecahydro-1,4a,5,8-tetramethyl-1H-naphtho[2,1-d]pyrano[3,2-b]oxepin-12-yl]-, methyl ester	Pyrenula	sp.	Pyrenulaceae	Vietnam	[H][C@]12CC(C)=CC[C@]1([H])[C@@]1(OC(C)=O)[C@@H](OC(C)=O)[C@@H](O[C@@]3([H])[C@@H](C)CCO[C@]3(C)[C@@]1([H])C(C)=C2)\C=C\C=C\C(=O)OC
79786-35-9	2,4,5-Tri-O-methylhiascic acid	Parmelia	damaziana	Parmeliaceae		O=C(O)C1=C(O)C=C(OC(=O)C2=C(O)C=C(OC(=O)C=3C(OC)=CC(OC)=C(OC)C3C)C=C2C)C=C1C
69987-56-0	2,4,5-Trichloro-1,3,6-trihydroxy-8-methylxanthone,	Dimelaena	cf. australiensis	Caliciaceae		CC1=CC(=C(C2=C1C(=O)C3=C(O2)C(=C(C(=C3OC)Cl)OC)Cl)Cl)OC
69987-59-3	2,4,5-Trichlorolichexanthone	Dimelaena	cf. australiensis	Caliciaceae		O=C1C2=C(O)C(Cl)=C(OC)C(Cl)=C2OC=3C(Cl)=C(OC)C=C(C13)C
69987-59-3	2,4,5-Trichlorolichexanthone	Pertusaria	spp.	Pertusariaceae		O=C1C2=C(O)C(Cl)=C(OC)C(Cl)=C2OC=3C(Cl)=C(OC)C=C(C13)C
131233-49-3	2,4,5,2',4',5'-hexahydroxy-7,7'-dimethyl-[1,1']bianthryl-9,10,9',10'-tetraone	Parmotrema	mellissii	Parmeliaceae	Vietnam	CC1=CC2=C(C(O)=C1)C(=O)C1=C(C2=O)C(=C(O)C=C1O)C1=C(O)C=C(O)C2=C1C(=O)C1=C(C(O)=CC(C)=C1)C2=O
70110-68-8	2,4,7-Trichloro-1,6-dihydroxy-3-methoxy-8-methylxanthone			Unclassified		O=C1C2=C(C(Cl)=C(C=C2OC3=C(C(OC)=C(C(O)=C13)Cl)Cl)O)C
22105-39-1	2,4,7-Trichlorolichexanthone	Lecanora	straminea	Lecanoraceae		OC1=C2C(OC3=CC(OC)=C(Cl)C(C)=C3C2=O)=C(Cl)C(OC)=C1Cl
70110-69-9	2,4,7-Trichloronorlichexanthone	Lecanora	flavo-pallescens	Lecanoraceae		CC1=C2C(=CC(=C1Cl)O)OC3=C(C2=O)C(=C(C(=C3Cl)O)Cl)O
70110-69-9	2,4,7-Trichloronorlichexanthone	Lecanora	sulphurata	Lecanoraceae		CC1=C2C(=CC(=C1Cl)O)OC3=C(C2=O)C(=C(C(=C3Cl)O)Cl)O
78135-62-3	2,4,9-trichloro-3-hydroxy-8-methoxy-1,6-dimethyl-11H-dibenzo<1,4>dioxepin-11-one	Fulgensia	fulgida	Teloschistaceae		COC1=CC(C)=C2OC3=C(C(C)=C(Cl)C(O)=C3Cl)C(=O)OC2=C1Cl
69563-43-5	2,4'-Di-O-methylnorsekikaic acid	Ramalina	asahinae	Ramalinaceae		O=C(O)C1=C(O)C(OC(=O)C=2C(OC)=CC(O)=CC2CCC)=C(OC)C=C1CCC
138804-58-7	2,5-Dichloro-6-O-methylnorlichexanthone	Dimelaena	cf. australiensis	Caliciaceae		O=C(C1=C(O)C(Cl)=C(O)C=C1O2)C3=C2C(Cl)=C(OC)C=C3C
138804-58-7	2,5-Dichloro-6-O-methylnorlichexanthone	Lecanora	contractula	Lecanoraceae		O=C(C1=C(O)C(Cl)=C(O)C=C1O2)C3=C2C(Cl)=C(OC)C=C3C
138804-58-7	2,5-Dichloro-6-O-methylnorlichexanthone	Pertusaria	cicatricosa	Pertusariaceae		O=C(C1=C(O)C(Cl)=C(O)C=C1O2)C3=C2C(Cl)=C(OC)C=C3C
22905-22-2	2,5-Dichlorolichexanthone	Dimelaena	cf. australiensis	Caliciaceae		O=C1C2=C(C(Cl)=C(C=C2C)OC)OC3=C1C(O)=C(C(OC)=C3)Cl
22905-22-2	2,5-Dichlorolichexanthone	Pertusaria	cicatricosa	Pertusariaceae		O=C1C2=C(C(Cl)=C(C=C2C)OC)OC3=C1C(O)=C(C(OC)=C3)Cl
69987-54-8	2,5-Dichloronorlichexanthone	Lecanora	broccha	Lecanoraceae		O=C1C2=C(OC3=C1C(C)=CC(O)=C3Cl)C=C(O)C(Cl)=C2O
69987-54-8	2,5-Dichloronorlichexanthone	Lecidella	meiococca	Lecanoraceae		O=C1C2=C(OC3=C1C(C)=CC(O)=C3Cl)C=C(O)C(Cl)=C2O
69987-54-8	2,5-Dichloronorlichexanthone	Lecidella	vorax	Lecanoraceae		O=C1C2=C(OC3=C1C(C)=CC(O)=C3Cl)C=C(O)C(Cl)=C2O
488-87-9	2,5-dimethyl-1,3-benzenediol	Evernia	prunastri	Parmeliaceae		OC=1C=C(C=C(O)C1C)C
22939-00-0	2,5,7-Trichloro-3-O-methylnorlichexanthone	Lecanora	broccha	Lecanoraceae		OC1=C(Cl)C(OC)=CC2=C1C(C3=C(C)C(Cl)=C(O)C(Cl)=C3O2)=O
22939-00-0	2,5,7-Trichloro-3-O-methylnorlichexanthone	Lecanora	capistrata	Lecanoraceae		OC1=C(Cl)C(OC)=CC2=C1C(C3=C(C)C(Cl)=C(O)C(Cl)=C3O2)=O
22973-11-1	2,5,7-Trichlorolichexanthone	Dimelaena	cf. australiensis	Caliciaceae		CC1=C2C(=C(C(=C1Cl)OC)Cl)OC3=CC(=C(C(=C3C2=O)O)Cl)OC
22973-11-1	2,5,7-Trichlorolichexanthone	Lecanora	broccha	Lecanoraceae		CC1=C2C(=C(C(=C1Cl)OC)Cl)OC3=CC(=C(C(=C3C2=O)O)Cl)OC
1637538-56-7	2,6-diacetyl-3,4a,7,9-tetrahydroxy-8,9b-dimethyl-1-oxo-1,4,4a,9b-tetrahydrodibenzofuran	Usnea	antarctica	Parmeliaceae	Antarctica	CC(=O)C1=C2OC3(O)CC(O)=C(C(C)=O)C(=O)[C@]3(C)C2=C(O)C(C)=C1O
303-07-1	2,6-Dihydroxybenzoic acid	Graphis	proserpens	Graphidaceae	Japan	O=C(O)C=1C(O)=CC=CC1O
68048-36-2	2,7-Dichloro-3-O-methylnorlichexanthone	Lecanora	behringii	Lecanoraceae		OC1=C(Cl)C(OC)=CC2=C1C(C3=C(O)C(Cl)=C(O)C=C3O2)=O
68048-36-2	2,7-Dichloro-3-O-methylnorlichexanthone	Lecanora	salina	Lecanoraceae		OC1=C(Cl)C(OC)=CC2=C1C(C3=C(O)C(Cl)=C(O)C=C3O2)=O
141861-64-5	2,7-Dichloro-6-O-methylnorlichexanthone	Lecanora	behringii	Lecanoraceae		O=C1C2=C(O)C(Cl)=C(O)C=C2OC3=CC(OC)=C(Cl)C(=C13)C
141861-64-5	2,7-Dichloro-6-O-methylnorlichexanthone	Lecanora	populicola	Lecanoraceae		O=C1C2=C(O)C(Cl)=C(O)C=C2OC3=CC(OC)=C(Cl)C(=C13)C
141861-64-5	2,7-Dichloro-6-O-methylnorlichexanthone	Lecanora	salina	Lecanoraceae		O=C1C2=C(O)C(Cl)=C(O)C=C2OC3=CC(OC)=C(Cl)C(=C13)C
22346-58-3	2,7-Dichlorolichexanthone	Lecanora	dispersa	Lecanoraceae		O=C1C=2C(OC3=CC(OC)=C(Cl)C(=C13)C)=CC(OC)=C(Cl)C2O
22346-58-3	2,7-Dichlorolichexanthone	Lecanora	populicola	Lecanoraceae		O=C1C=2C(OC3=CC(OC)=C(Cl)C(=C13)C)=CC(OC)=C(Cl)C2O
22346-57-2	2,7-Dichloronorlichexanthone	Lecanora	spp.	Lecanoraceae		O=C1C2=C(C=C(C(Cl)=C2O)O)OC3=C1C(C)=C(Cl)C(O)=C3
22346-57-2	2,7-Dichloronorlichexanthone	Lecidella	meiococca	Lecanoraceae		O=C1C2=C(C=C(C(Cl)=C2O)O)OC3=C1C(C)=C(Cl)C(O)=C3
402936-27-0	2,8-Dichloro-3,7-dihydroxy-1,9-dimethyldibenzofuran	Lecanora	cinereocarnea	Lecanoraceae		CC1=C2C(=CC(=C1Cl)O)OC3=CC(=C(C(=C32)C)Cl)O
1039358-87-6	2,8-dihydroxy-3-methyl-9-oxoxanthene-1-carboxylic acid methyl ester	Ramalina	calicaris	Ramalinaceae	Preussia africana isol from lichen China	COC(=O)C1=C(O)C(C)=CC2=C1C(=O)C1=C(O)C=CC=C1O2
193816-31-8	2?-O-Methylhyperphyllinic acid B			Unclassified		O=C(O)C=1C(OC)=CC(OC(=O)C=2C(O)=CC(OC)=CC2CC(=O)CCCCC)=CC1CC(=O)CCCCCCC
39029-70-4	2'-O-Methylanziaic acid	Lecidea	diducens	Lecideaceae		O=C(O)C=1C(OC)=CC(OC(=O)C=2C(O)=CC(O)=CC2CCCCC)=CC1CCCCC
39029-70-4	2'-O-Methylanziaic acid	Lecidea	speiroides	Lecideaceae		O=C(O)C=1C(OC)=CC(OC(=O)C=2C(O)=CC(O)=CC2CCCCC)=CC1CCCCC
69168-11-2	2'-O-Methylatranorin	Oropogon	loxensis	Parmeliaceae		O=CC1=C(O)C=C(C(C(=O)OC=2C=C(C(C(=O)OC)=C(OC)C2C)C)=C1O)C
2634704-39-3	2'-O-methyldivaricatic acid	Dirinaria	consimilis	Caliciaceae	India	CCCC1=C(C(=O)OC2=CC(CCC)=C(C(O)=O)C(OC)=C2)C(O)=CC(OC)=C1
104307-56-4	2'-O-Methyldivaricatic acid	Dirinaria	consimilis	Caliciaceae		O=C(O)C1=C(O)C=C(OC(=O)C=2C(OC)=CC(OC)=CC2CCC)C=C1CCC
104307-56-4	2'-O-Methyldivaricatic acid	Pertusaria	spp.	Pertusariaceae		O=C(O)C1=C(O)C=C(OC(=O)C=2C(OC)=CC(OC)=CC2CCC)C=C1CCC
2634704-39-3	2'-O-methyldivaricatic acid	Ramalina	leiodea	Ramalinaceae	India	CCCC1=C(C(=O)OC2=CC(CCC)=C(C(O)=O)C(OC)=C2)C(O)=CC(OC)=C1
104307-56-4	2'-O-Methyldivaricatic acid	Ramalina	sayreana	Ramalinaceae		O=C(O)C1=C(O)C=C(OC(=O)C=2C(OC)=CC(OC)=CC2CCC)C=C1CCC
70342-21-1	2'-O-Methylevernic acid	Evernia	prunastri	Parmeliaceae		O=C(O)C=1C(OC)=CC(OC(=O)C2=C(O)C=C(OC)C=C2C)=CC1C
132160-53-3	2'-O-Methylhiascic acid	Catillaria	corymbosa	Catillariaceae		CC1=CC(=CC(=C1C(=O)O)O)OC(=O)C2=C(C=C(C=C2C)OC(=O)C3=C(C(=C(C=C3O)O)O)C)OC
1403474-66-7	2'-O-methylhypostictic acid	Usnea	undulata	Parmeliaceae	South Africa	CC1=CC(=C(C2=C1C(=O)OC3=C(C(=C4C(=C3O2)C(OC4=O)O)OC)C)C)OC
108529-18-6	2'-O-Methylimbricaric acid	Haematomma	pachycarpum	Haematommataceae		O=C(O)C=1C(OC)=CC(OC(=O)C2=C(O)C=C(OC)C=C2CCCCC)=CC1CCC
113689-50-2	2'-O-Methylisopseudocyphellarin A	Pseudocyphellaria	pickeringii	Peltigeraceae		OC1=C(C)C(O)=C(C(OC2=C(C)C(OC)=C(C(OC)=O)C(C)=C2C)=O)C(C)=C1C([H])=O
79579-62-7	2'-O-Methylmicrophyllinic acid	Lecidea	ferax	Lecideaceae		O=C(O)C=1C(OC)=CC(OC(=O)C=2C(O)=CC(OC)=CC2CC(=O)CCCCC)=CC1CC(=O)CCCCC
128208-26-4	2'-O-Methylnorbarbatic acid	Pseudocyphellaria	norvegica	Peltigeraceae		O=C(OC1=C(C)C(C(O)=O)=C(OC)C(C)=C1)C2=C(C)C=C(O)C(C)=C2O
128208-28-6	2'-O-methylnorobtusatic acid	Pseudosyphellaria	norvegica	Peltigeraceae		COC1=CC(OC(=O)C2=C(C)C=C(O)C(C)=C2O)=CC(C)=C1C(O)=O
133362-63-7	2'-O-Methylnorsuperphyllinic acid	Stirtonia	ramosa	Arthoniaceae		O=C(O)C=1C(OC)=CC(OC(=O)C=2C(O)=CC(O)=CC2CC(=O)CCCCCCC)=CC1CC(=O)CCCCCCC
38968-07-9	2'-O-Methylperlatolic acid	Lecidea	spp.	Lecideaceae		O=C(O)C=1C(OC)=CC(OC(=O)C2=C(O)C=C(OC)C=C2CCCCC)=CC1CCCCC
38968-07-9	2'-O-Methylperlatolic acid	Pertusaria	spp.	Pertusariaceae		O=C(O)C=1C(OC)=CC(OC(=O)C2=C(O)C=C(OC)C=C2CCCCC)=CC1CCCCC
113689-52-4	2'-O-Methylphenarctin	Pseudocyphellaria	pickeringii	Peltigeraceae		O=CC=1C(O)=C(C=O)C(=C(C(=O)OC=2C(=C(OC)C(C(=O)OC)=C(C2C)C)C)C1O)C
113689-51-3	2'-O-Methylpseudocyphellarin A	Pseudocyphellaria	pickeringii	Peltigeraceae		O=CC=1C(O)=C(C(=O)OC=2C(=C(OC)C(C(=O)OC)=C(C2C)C)C)C(=C(C1O)C)C
111625-66-2	2'-O-methylsquamatic acid	Protousnea	magellanica	Parmeliaceae		CC1=CC(=C(C(=C1C(=O)O)O)C)OC(=O)C2=C(C(=C(C=C2C)OC)C(=O)O)OC
108529-19-7	2'-O-Methylstenosporic acid	lichen		Unclassified		O=C(O)C=1C(OC)=CC(OC(=O)C2=C(O)C=C(OC)C=C2CCC)=CC1CCCCC
108529-20-0	2'-O-Methylsuperphyllinic acid	Porpidia	glaucophaea	Lecideaceae		O=C(O)C=1C(OC)=CC(OC(=O)C=2C(O)=CC(OC)=CC2CC(=O)CCCCCCC)=CC1CC(=O)CCCCCCC
80144-97-4	2'-O-Methyltenuiorin	Pseudocyphallaria	faveolata	Peltigeraceae		O=C(OC=1C=C(OC)C(C(=O)OC=2C=C(O)C(C(=O)OC)=C(C2)C)=C(C1)C)C=3C(O)=CC(OC)=CC3C
80144-99-6	2',2''-Di-O-methyltenuiorin	Pseudocyphallaria	faveolata	Peltigeraceae		O=C(OC=1C=C(OC)C(C(=O)OC=2C=C(OC)C(C(=O)OC)=C(C2)C)=C(C1)C)C=3C(O)=CC(OC)=CC3C
59005-97-9	2',3',5'-trimethoxy-p-terphenyl	Pseudosyphellaria	sp.	Peltigeraceae	Floricola striata isol from lichen China	COC1=C(C2=CC=CC=C2)C(OC)=C(OC)C(=C1)C1=CC=CC=C1
72979-29-4	2''-O-Methylgyrophoric acid	Diploschistes	gyrophoricus	Graphidaceae		O=C(OC1=CC(C)=C(C(OC2=CC(C)=C(C(O)=O)C(OC)=C2)=O)C(O)=C1)C3=C(C)C=C(O)C=C3O
72979-29-4	2''-O-Methylgyrophoric acid	Rinodina	alba	Physciaceae		O=C(OC1=CC(C)=C(C(OC2=CC(C)=C(C(O)=O)C(OC)=C2)=O)C(O)=C1)C3=C(C)C=C(O)C=C3O
80144-98-5	2''-O-Methyltenuiorin	Pseudocyphallaria	faveolata	Peltigeraceae		O=C(OC=1C=C(O)C(C(=O)OC=2C=C(OC)C(C(=O)OC)=C(C2)C)=C(C1)C)C=3C(O)=CC(OC)=CC3C
lichen36	2'''-O-ethyl-a-alectoronic acid	Parmotrema	mellissii	Parmeliaceae	Vietnam	CCCCCC(=O)CC1=CC(O)=CC2=C1C(=O)OC1=CC(O)=C3C(=O)OC(CCCCC)(CC3=C1O2)OCC
54302-53-3	2'''-O-methyl-a-alectoronic acid	Parmotrema	mellissii	Parmeliaceae	Vietnam	CCCCCC(=O)CC1=CC(O)=CC2=C1C(=O)OC1=C(O2)C2=C(C(=O)OC(CCCCC)(C2)OC)C(O)=C1
25279-14-5	20,24-Epoxydammarane-3,12,25-triol, 3,25-Di-Acetate	Pyxine	endochrysina	Caliciaceae		O=C(OC1CCC2(C)C(CCC3(C)C2CC(O)C4C(CCC43C)C5(OC(CC5)C(OC(=O)C)(C)C)C)C1(C)C)C
59995-78-7	20,24-Epoxydammarane-3,25-diol, 25-acetate	Pyxine	coccifera	Caliciaceae		CC(=O)OC(C)(C)C1CCC(O1)(C)C2CCC3(C2CCC4C3(CCC5C4(CCC(C5(C)C)O)C)C)C
60046-22-2	20,24-Epoxydammarane-3,25-diol, 3-ketone, 25-acetate	Pyxine	coccifera	Caliciaceae		CC(=O)OC(C)(C)C1CCC(O1)(C)C2CCC3(C2CCC4C3(CCC5C4(CCC(=O)C5(C)C)C)C)C
521-03-9	22-dihydrospinasterol	Xanthoria	steineri	Teloschistaceae		[H][C@@](CC)(CC[C@@]([H])(C)[C@@]1([H])CC[C@@]2([H])C3=CC[C@@]4([H])C[C@@H](O)CC[C@]4(C)[C@@]3([H])CC[C@]12C)C(C)C
14330-94-0	22-Hydroxy-7-hopanone	Sticta	billardieri	Peltigeraceae		CC1(CCCC2(C1CC(=O)C3(C2CCC4C3(CCC5C4(CCC5C(C)(C)O)C)C)C)C)C
43206-44-6	22a-hydroxystictan-3-one	Niebla	homalea	Ramalinaceae	California	[H][C@@]12CCC3[C@]4(C)CCC(C)(C)[C@H](O)C4CC[C@]3(C)[C@@]1(C)CCC1C(C)(C)C(=O)CC[C@]21C
1469803-32-4	23-O-a-D-glucopyranosylvinapraesorediosic acid B	Parmotrema	praesorediosum	Parmeliaceae	Vietnam	O=C(C1=C(C)C(OC1CCCCCCCCCCCCCCCC(O[C@H]2O[C@H](CO)[C@@H](O)[C@H](O)[C@H]2O)C)=O)O
2095559-61-6	23-O-Acetyl-N-hydroxyapiosporamide	Cladonia	sp.	Cladoniaceae	Apiospora montagnei isol from lichen Germany	[H][C@]12O[C@@]1([H])C(O)(CC[C@H]2OC(C)=O)C1=CN(O)C(=O)C(C(=O)C2C(C)C=CC3CC(C)CCC23)=C1O
1812221-82-1	3-((3S,3aS,6S,7R,9bR)-3-acetyl-7-((S)-1-hydroxyethyl)-3a,6-dimethyl-2,3,3a,4,5,6,7,8,9,9b-decahydro-1H-cyclopenta[a]naphthalen-6-yl)propanoic acid	Everniastrum	sp.	Parmeliaceae	China	[H][C@@]12CC[C@H](C(C)=O)[C@@]1(C)CCC1=C2CC[C@@]([H])([C@H](C)O)[C@]1(C)CCC(O)=O
1812221-86-5	3-((3S,3aS,6S,7R,9bR)-3,7-diacetyl-3a,6-dimethyl-2,3,3a,4,5,6,7,8,9,9b-decahydro-1H-cyclopenta[a]naphthalen-6-yl)propanoic acid	Everniastrum	sp.	Parmeliaceae	China	[H][C@@]12CC[C@H](C(C)=O)[C@@]1(C)CCC1=C2CC[C@@]([H])(C(C)=O)[C@]1(C)CCC(O)=O
1714169-43-3	3-(3-hydroxy-2-methoxy-5-methylphenoxy)-5-methylbenzene-1,2-diol	Lobaria	quercizans	Peltigeraceae	Aspergillus versicolor isol from lichen China	COC1=C(OC2=CC(C)=CC(O)=C2O)C=C(C)C=C1O
1110631-85-0	3-(4-methoxyphenyl)-2,5-dimethoxyl-6-phenyl-1,4-benzoquinone	Pseudosyphellaria	sp.	Peltigeraceae	Floricola striata isol from lichen China	COC1=CC=C(C=C1)C1=C(OC)C(=O)C(=C(OC)C1=O)C1=CC=CC=C1
2650058-69-6	3-acetyl-2,8-dihydroxy-6-methoxyanthraquinone	Pseudosyphellaria	sp.	Peltigeraceae	Biatriospora sp. isol from lichen China	COC1=CC2=C(C(O)=C1)C(=O)C1=CC(C(C)C)=C(O)C=C1C2=O
662165-17-5	3-Acetyl-4-amino-2-chlorophenyl isoeverninate	Evernia	prunastri	Parmeliaceae		COc1cc(O)cc(C)c1C(=O)Oc1ccc(N)c(C(C)=O)c1Cl
71267-10-2	3-alpha-Hydroxybarbatic acid	Xanthoparmelia	spp.	Parmeliaceae		O=C(O)C1=C(O)C(=C(OC(=O)C2=C(O)C(=C(OC)C=C2C)CO)C=C1C)C
354814-59-8	3-Chloro-4-O-demethylmicrophyllinic acid	Hypotrachyna	leiophylla	Parmeliaceae	South Africa	CCCCCC(=O)CC1=CC(=CC(=C1C(=O)O)O)OC(=O)C2=C(C(=C(C=C2CC(=O)CCCCC)O)Cl)O
74927-41-6	3-Chlorodivaricatic acid	Thelomma	mammosum	Caliciaceae		CCCC1=CC(=C(C(=C1C(=O)OC2=CC(=C(C(=C2)O)C(=O)O)CCC)O)Cl)OC
120091-97-6	3-Chloroperlatolic acid	Dimelaena	cf. californica	Caliciaceae		O=C(O)C1=C(O)C=C(OC(=O)C2=C(O)C(Cl)=C(OC)C=C2CCCCC)C=C1CCCCC
120091-96-5	3-Chlorostenosporic acid	Dimelaena	cf. californica	Caliciaceae		CCCCCC1=C(C(=CC(=C1)OC(=O)C2=C(C(=C(C=C2CCC)OC)Cl)O)O)C(=O)O
69709-93-9	3-Dechloro-4-O-methyldiploicin	Diploicia	canescens	Caliciaceae	France	CC1=C2C(=CC(=C1Cl)OC)OC3=C(C(=C(C(=C3OC2=O)Cl)OC)Cl)C
69709-93-9	3-Dechloro-4-O-methyldiploicin	Buellia	canescens	Caliciaceae		CC1=C2C(=CC(=C1Cl)OC)OC3=C(C(=C(C(=C3OC2=O)Cl)OC)Cl)C
1437799-37-5	3-Epipetasol	Sarcographa	tricosa	Graphidaceae		CC1C(CCC2=CC(=O)C(CC12C)C(=C)C)O
2382608-91-3	3-Ethoxy-10-formyl-9-hydroxy-4,7-dimethyl-6,12-dioxo-6H,12H-dibenzo[b,f][1,5]dioxocin-1-carboxylic acid	Lethariella	cladonioides	Parmeliaceae		CCOC1=CC(C(O)=O)=C2C(OC(=O)C3=C(OC2=O)C(C=O)=C(O)C=C3)=C1C
1808087-90-2	3-ethoxy-5-ethoxymethyl-4-hydroxy-6-methoxyphthalide	Parmotrema	praesorediosum	Parmeliaceae	on Dipterocarp bark Vietnam	CCOCC1=C(O)C2=C(C=C1OC)C(=O)OC2OCC
219700-60-4	3-Hydroxy-4-O-methylumbilicaric acid	Umbilicaria	aprina	Umbilicariaceae		O=C(OC1=CC(C)=C(C(OC2=CC(C)=C(C(O)=O)C(O)=C2)=O)C(O)=C1)C3=C(C)C=C(OC)C(O)=C3OC
23565-70-0	3-hydroxy-5-methylphenyl 2-hydroxy-4-methoxy-6-methylbenzoate	Evernia	prunastri	Parmeliaceae		COC1=CC(C)=C(C(=O)OC2=CC(C)=CC(O)=C2)C(O)=C1
402936-28-1	3-Hydroxy-7-methoxy-1,9-dimethyldibenzofuran	Lecanora	cinereocarnea	Lecanoraceae		CC1=CC(=CC2=C1C3=C(O2)C=C(C=C3C)OC)O
219700-55-7	3-Hydroxygyrophoric acid	Umbilicaria	aprina	Umbilicariaceae		O=C(O)C1=C(O)C=C(OC(=O)C2=C(O)C=C(OC(=O)C3=C(O)C(O)=C(O)C=C3C)C=C2C)C=C1C
124281-21-6	3-hydroxyumbilicaric acid	Parmelinopsis	bonariensis	Parmeliaceae		COC1=C(O)C(O)=CC(C)=C1C(=O)OC1=CC(C)=C(C(=O)OC2=CC(C)=C(C(O)=O)C(O)=C2)C(O)=C1
56526-87-5	3-Methoxy-1,5-dimethylphenol	lichens		Unclassified		CC1=CC(O)=C(C)C(OC)=C1
79004-06-1	3-Methoxy-2,4-di-O-methylgyrophoric acid	Parmelia	subfatiscenes	Parmeliaceae		O=C(O)C1=C(O)C=C(OC(=O)C2=C(O)C=C(OC(=O)C3=C(OC)C(OC)=C(OC)C=C3C)C=C2C)C=C1C
128856-39-3	3-methoxy-5-methylphenyl 2-hydroxy-4-methoxy-6-methylbenzoate	Evernia	prunastri	Parmeliaceae		COC1=CC(OC(=O)C2=C(C)C=C(OC)C=C2O)=CC(C)=C1
1245608-18-7	3-Methoxy-5-methylphenyl 2,4-dihydroxy-6-methylbenzoate	Evernia	prunastri	Parmeliaceae		O=C(OC=1C=C(OC)C=C(C1)C)C=2C(O)=CC(O)=CC2C
124281-23-8	3-methoxyumbilicaric acid	Parmelinopsis	bonariensis	Parmeliaceae		COC1=C(OC)C(C(=O)OC2=CC(C)=C(C(=O)OC3=CC(C)=C(C(O)=O)C(O)=C3)C(O)=C2)=C(C)C=C1O
4144-97-2	3-O-?-D-Galactofuranosyl-D-mannitol	Peltigera	horizontalis	Peltigeraceae		OCC(O)C(O)C(OC1OC(C(O)CO)C(O)C1O)C(O)CO
1309568-91-9	3-O-a-D-mannopyranosyl-a-D-galactose	Cladonia	substellata	Cladoniaceae		OC[C@H]1O[C@H](O[C@@H]2[C@@H](O)[C@@H](O)O[C@H](CO)[C@@H]2O)[C@@H](O)[C@@H](O)[C@@H]1O
1309568-91-9	3-O-a-D-mannopyranosyl-a-D-galactose	Cladonia	ibitipocae	Cladoniaceae		OC[C@H]1O[C@H](O[C@@H]2[C@@H](O)[C@@H](O)O[C@H](CO)[C@@H]2O)[C@@H](O)[C@@H](O)[C@@H]1O
623575-24-6	3-O-a-D-mannopyranosyl-ﬂ-D-galactose	Cladonia	substellata	Cladoniaceae		OC[C@H]1O[C@H](O[C@@H]2[C@@H](O)[C@H](O)O[C@H](CO)[C@@H]2O)[C@@H](O)[C@@H](O)[C@@H]1O
623575-24-6	3-O-a-D-mannopyranosyl-ﬂ-D-galactose	Cladonia	ibitipocae	Cladoniaceae		OC[C@H]1O[C@H](O[C@@H]2[C@@H](O)[C@H](O)O[C@H](CO)[C@@H]2O)[C@@H](O)[C@@H](O)[C@@H]1O
38001-86-4	3-O-Acetylpyxinol	Pyxine	endochrysina	Caliciaceae		O=C(OC1CCC2(C)C(CCC3(C)C2CC(O)C4C(CCC43C)C5(OC(CC5)C(O)(C)C)C)C1(C)C)C
147505-06-4	3-O-Demethylschizopeltic acid	Roccella	hypomecha	Roccellaceae		CC1=CC(OC)=C2C3=C(C)C(C(OC)=O)=C(O)C=C3OC2=C1C(O)=O
68048-33-9	3-O-Methylasemone	Buellia	spp.	Caliciaceae		O=C1C2=C(O)C=C(OC)C(Cl)=C2OC3=C(Cl)C(O)=C(Cl)C(=C13)C
68048-33-9	3-O-Methylasemone	Lecanora	spp.	Lecanoraceae		O=C1C2=C(O)C=C(OC)C(Cl)=C2OC3=C(Cl)C(O)=C(Cl)C(=C13)C
3569-83-3	3-O-Methylnorlichexanthone			Unclassified		O=C1C2=C(O)C=C(OC)C=C2OC3=CC(O)=CC(=C13)C
135729-32-7	3-O-Methylpannaric acid	Roccella	capensis	Roccellaceae		O=C(O)C=1C(OC)=CC=2OC=3C(C(=O)O)=C(C=C(O)C3C2C1C)C
10142-72-0	3-O-Methylphysodic acid	Parmelia	livida	Parmeliaceae		O=C(O)C1=C(O)C=C2OC(=O)C=3C(OC2=C1CCCCC)=CC(OC)=CC3CC(=O)CCCCC
10142-72-0	3-O-Methylphysodic acid	Hypogymnia	sp.	Parmeliaceae		O=C(O)C1=C(O)C=C2OC(=O)C=3C(OC2=C1CCCCC)=CC(OC)=CC3CC(=O)CCCCC
10142-72-0	3-O-Methylphysodic acid	Cetrelia	spp.	Parmeliaceae		O=C(O)C1=C(O)C=C2OC(=O)C=3C(OC2=C1CCCCC)=CC(OC)=CC3CC(=O)CCCCC
142513-11-9	3-O-Methylthiophanic acid	Lecanora	spp.	Lecanoraceae		O=C1C2=C(O)C(Cl)=C(OC)C(Cl)=C2OC3=C(Cl)C(O)=C(Cl)C(=C13)C
142513-11-9	3-O-Methylthiophanic acid	Lecidella	meiococca	Lecanoraceae		O=C1C2=C(O)C(Cl)=C(OC)C(Cl)=C2OC3=C(Cl)C(O)=C(Cl)C(=C13)C
75552-48-6	3-Phenyl-1H-dibenzo[b,d]pyran-1,4(6H)-dione	Umbilicaria	sp.	Umbilicariaceae	Floricola striata isol from lichen China	O=C1C=C(C(=O)C2=C1C1=C(CO2)C=CC=C1)C1=CC=CC=C1
5056-33-7	3,22-Dihydroxy-29-hopanoic acid, (3beta,22epsilon)-form	Pyxine	endochrysa	Caliciaceae		O=C(O)C(O)(C)C1CCC2(C)C1CCC3(C)C2CCC4C5(C)CCC(O)C(C)(C)C5CCC43C
43206-46-8	3,22-Stictanedione	Niebla	homalea	Ramalinaceae		CC(=O)OC1CC2(C3CCC4C5(CCC(C(=O)C5CCC4(C3(CCC2C(C1=O)(C)C)C)C)(C)C)C)C
824952-07-0	3,4-Dihydro-4,5,8-trihydroxy-3-(1-pentenyl)isocoumarin, (3R*,4R*)-(E)-form	Pyrenula	sp.	Pyrenulaceae		CCC\C=C\C1OC(=O)c2c(O)ccc(O)c2C1O
1997307-30-8	3,4-dihydro-4,5,8-trihydroxy-3-methylisocoumarin	Pseudosyphellaria	sp.	Peltigeraceae	Biatrospora sp. isol from lichen China	CC1OC(=O)C2=C(O)C=CC(O)=C2C1O
84213-08-1	3,4-Dihydro-5,8-dihydroxy-3-methylisocoumarin	Pseudosyphellaria	sp.	Peltigeraceae	Biatrospora sp. isol from lichen China	CC1CC2=C(C(O)=CC=C2O)C(=O)O1
5859-25-6	3,5-Dichloro-2,4-dihydroxy-6-methylbenzoic acid			Unclassified		CC1=C(C(=C(C(=C1Cl)O)Cl)O)C(=O)O
64185-14-4	3,5-Dichloro-2'-O-methylanziaic acid	Lecanora	sulphurata	Lecanoraceae		CCCCCC1=CC(=CC(=C1C(=O)O)OC)OC(=O)C2=C(C(=C(C(=C2O)Cl)O)Cl)CCCCC
201344-45-8	3,5-dichloro-2'-O-methylnorhyperlatolic acid	Lecanora	lividocinerea	Lecanoraceae		CCCCCCCC1=CC(=CC(=C1C(=O)O)OC)OC(=O)C2=C(C(=C(C(=C2O)Cl)O)Cl)CCCCC
201344-43-6	3,5-Dichloro-2'-O-methylnorstenosporic acid	Lecanora	lividocinerea	Lecanoraceae		CCCCCC1=CC(=CC(=C1C(=O)O)OC)OC(=O)C2=C(C(=C(C(=C2O)Cl)O)Cl)CCC
28026-96-2	3,5-Dihydroxy-4-methylbenzoic acid	Parmotrema	cristiferum	Parmeliaceae	Vietnam	O=C(O)C1=CC(O)=C(C(O)=C1)C
2009-07-02	3,5-Dihydroxy-phthalic acid	Graphis	proserpens	Graphidaceae	Japan	O=C(O)C=1C=C(O)C=C(O)C1C(=O)O
99-10-5	3,5-Dihydroxybenzoic acid	Parmotrema	cristiferum	Parmeliaceae	Vietnam	O=C(O)C=1C=C(O)C=C(O)C1
2121606-08-2	3,7-Dihydroxy-1-(hydroxymethyl)-9-methyldibenzofuran	Stereocaulon	paschale	Stereocaulaceae		CC1=CC(=CC2=C1C3=C(O2)C=C(C=C3CO)O)O
35065-26-0	3,7-dihydroxy-1,9-dimethyldibenzofuran	Lobaria	quercizans	Peltigeraceae	Aspergillus versicolor isol from lichen China	CC1=CC(=CC2=C1C3=C(O2)C=C(C=C3C)O)O
2121606-09-3	3,7-Dihydroxy-9-methyl-1,8-dibenzofurandicarboxylic acid	Stereocaulon	paschale	Stereocaulaceae		CC1=C2C(=CC(=C1C(=O)O)O)OC3=C2C(=CC(=C3)O)C(=O)O
1446099-40-6	3,7,8-Trihydroxy-1,9-dimethyl-11-oxo-11H-dibenzo[b,e][1,4]dioxepin-4-carboxaldehyde, 3-Me ether, 7,8-di-Ac	Lobaria	pulmonaria	Peltigeraceae		CC1=CC(=C(C2=C1C(=O)OC3=C(C(=C(C=C3O2)OC(=O)C)OC(=O)C)C)C=O)OC
1809098-23-4	3,8-dihydroxy-4-(4-hydroxyphenyl)-6-methylcoumarin	Lethariella	zahrbruckneri	Parmeliaceae	Tolypocladium cylindrosporum isol from lichen China	CC1=CC(O)=C2OC(=O)C(O)=C(C3=CC=C(O)C=C3)C2=C1
127776-78-7	3?-Acetoxyfern-9(11)-en-19?-ol	Pyxine	berteriana	Caliciaceae	Argentina	O=C(OC1CCC2(C3=CCC4(C)C5C(O)CC(C(C)C)C5(C)CCC4(C)C3CCC2C1(C)C)C)C
959417-17-5	3'-hydroxyalternariol monomethyl ether	Cetrelia	braunsiana	Parmeliaceae	Phialophora sp. isol from lichen China	COC1=CC2=C(C(O)=C1)C(=O)OC1=C2C(C)=CC(O)=C1O
959417-17-5	3'-hydroxyalternariol monomethyl ether	Parmelinella	wallachiana	Parmeliaceae	Nigrospora sphaerica isol from lichen China	COC1=CC2=C(C(O)=C1)C(=O)OC1=C2C(C)=CC(O)=C1O
959417-17-5	3'-hydroxyalternariol monomethyl ether	Usnea	aciculifera	Parmeliaceae	Alternaria alternata isol from lichen China	COC1=CC2=C(C(O)=C1)C(=O)OC1=C2C(C)=CC(O)=C1O
128856-43-9	3'-methoxy-5'-propylphenyl 2-hydroxy-4-methoxy-6-propylbenzoate	Neofuscelia	depsidella	Parmeliaceae		CCCC1=CC(=CC(=C1)OC(=O)C2=C(C=C(C=C2O)OC)CCC)OC
70342-22-2	3'-Methylevernic acid	Evernia	prunastri	Parmeliaceae		O=C(O)C1=C(O)C(=C(OC(=O)C2=C(O)C=C(OC)C=C2C)C=C1C)C
Lichen13	3'-O-demethylcryptostictinolide	Usnea	baileyi	Parmeliaceae	Vietnam	COC1=C(CO)C2=C(C(C)=C1)C(=O)OC1=CC(O)=C3C(=O)OCC3=C1O2
1187534-11-7	3ﬂ-acetoxy-fern-9(11)-en-19-one	Pyxine	berteriana	Caliciaceae	Argentina	[H][C@@]12C(=O)C[C@H](C(C)C)[C@@]1(C)CC[C@]1(C)[C@@]3([H])CC[C@@]4([H])C(C)(C)[C@H](CC[C@]4(C)C3=CC[C@@]21C)OC(C)=O
891489-04-6	3ﬂ-Ergostanol, 5a,8a-epidioxy-	Stereocaulon	evolutum	Stereocaulaceae	France	[H][C@@]1(CCC2[C@]1(C)CCC1[C@@]3(C)CC[C@H](O)C[C@@]33OO[C@@]21C=C3)[C@H](C)C=C[C@H](C)C(C)C
lichen49	4-((4-((5-formyl-4-(methoxycarbonyl)-2-methylphenoxy)carbonyl)-5-methoxy-2,3-dimethylphenoxy)carbonyl)-5-hydroxy-2-methylphenyl-3-formyl-4-hydroxy-2-methoxy-6-methylbenzoate	Dirinaria	consimilis	Caliciaceae	India	COC(=O)C1=C(C=O)C=C(OC(=O)C2=C(OC)C=C(OC(=O)C3=C(O)C=C(OC(=O)C4=C(C)C=C(O)C(C=O)=C4OC)C(C)=C3)C(C)=C2C)C(C)=C1
120091-98-7	4-Carboxy-3-hydroxy-5-propylphenyl 3-chloro-2-hydroxy-4-methoxy-6-pentylbenzoate	Dimelaena	cf. californica	Caliciaceae		CCCCCC1=C(C(OC2=CC(CCC)=C(C(O)=O)C(O)=C2)=O)C(O)=C(Cl)C(OC)=C1
65658-28-8	4-Chloro-6-O-methylnorlichexanthone	Pertusaria	sulphurata	Pertusariaceae		COc1cc(C)c2c(c1)oc1c(Cl)c(O)cc(O)c1c2=O
65658-58-4	4-Chloronorlichexanthone	Lecanora	populicola	Lecanoraceae		O=C1C=2C(O)=CC(O)=C(Cl)C2OC3=CC(O)=CC(=C13)C
65658-58-4	4-Chloronorlichexanthone	Lecanora	iseana	Lecanoraceae		O=C1C=2C(O)=CC(O)=C(Cl)C2OC3=CC(O)=CC(=C13)C
133362-62-6	4-De-O-methylsuperconfluentic acid	Stirtonia	ramosa	Arthoniaceae		O=C(C1=C(CC(CCCCCCC)=O)C=C(O)C=C1O)OC2=CC(CCCCCCC)=C(C(O)=O)C(OC)=C2
133362-62-6	4-De-O-methylsuperconfluentic acid	Porpidia	glaucophaea	Lecideaceae		O=C(C1=C(CC(CCCCCCC)=O)C=C(O)C=C1O)OC2=CC(CCCCCCC)=C(C(O)=O)C(OC)=C2
6709-55-3	4-hydroxy-2-methoxy-3,6-dimethylbenzoic acid	Hypotrachyna	cirrhata	Parmeliaceae	India	COC1=C(C(O)=O)C(C)=CC(O)=C1C
6709-55-3	4-hydroxy-2-methoxy-3,6-dimethylbenzoic acid	Usnea	aciculifera	Parmeliaceae	Vietnam	COC1=C(C(O)=O)C(C)=CC(O)=C1C
1808087-87-7	4-hydroxy-3,6-dimethoxy-5-methoxymethylphthalide	Parmotrema	praesoediosum	Parmeliaceae	Vietnam	COCC1=C(O)C2=C(C=C1OC)C(=O)OC2OC
123-08-0	4-Hydroxy-benzaldehyde	Lobaria	quercizans	Peltigeraceae	Aspergillus veriscolor isolated from lichen China	O=CC1=CC=C(O)C=C1
1883711-92-9	4-Hydroxyhemoventosin	Ophioparma	ventosa	Ophioparmaceae	Austria	O=C1OC(C)C(O)C2=C(O)C=3C(=O)C(OC)=CC(=O)C3C(O)=C12
33788-22-6	4-Hydroxymellein	Pseudosyphellaria	sp.	Peltigeraceae	Biatrospora sp. isol from lichen China	CC1OC(=O)C2=C(O)C=CC=C2C1O
1036734-78-7	4-hydroxyscytalone	Sticta	fuliginosa	Peltigeraceae	fungus from lichen Costa Rica	O[C@H]1CC(=O)C2=C(C=C(O)C=C2O)[C@@H]1O
1714169-45-5	4-methoxy-1,9-dimethyldibenzo[b,d]furan-3,7-diol	Lobaria	quercizans	Peltigeraceae	Aspergillus versicolor isol from lichen China	COC1=C(O)C=C(C)C2=C1OC1=C2C(C)=CC(O)=C1
881650-39-1	4-methoxy-3,6-diphenylcyclohexa-3,5-diene-1,2-dione	lichen		Unclassified	Phoma sp. isol from lichen Martinique	COC1=C(C(=O)C(=O)C(=C1)C1=CC=CC=C1)C1=CC=CC=C1
109746-09-0	4-methoxy-6-pentyl-2H-pyran-2-one	Everniastrum	nepalense	Parmeliaceae	Sarcosomataceae strain from lichen China	CCCCCC1=CC(OC)=CC(=O)O1
20372-89-8	4-O-Demethylbarbatic acid	Pseudosyphellaria	norvegica	Peltigeraceae		O=C(O)C1=C(O)C(=C(OC(=O)C2=C(O)C(=C(O)C=C2C)C)C=C1C)C
20372-89-8	4-O-Demethylbarbatic acid	Ramalina	siliquosa	Ramalinaceae	France	O=C(O)C1=C(O)C(=C(OC(=O)C2=C(O)C(=C(O)C=C2C)C)C=C1C)C
125304-86-1	4-O-Demethyldiffractaic acid	Pseudocyphellaria	norvegica	Peltigeraceae		O=C(O)C1=C(O)C(=C(OC(=O)C2=C(OC)C(=C(O)C=C2C)C)C=C1C)C
127743-55-9	4-O-Demethylglomellic acid	Neofuscelia	loxodes	Parmeliaceae		CCCC(CC1=C(C(OC2=CC(CC(CCC)=O)=C(C(O)=O)C(O)=C2)=O)C(O)=CC(O)=C1)=O
67121-41-9	4-O-Demethylglomelliferic acid	Neofuscelia	loxodes	Parmeliaceae		O=C(O)C1=C(O)C=C(OC(=O)C=2C(O)=CC(O)=CC2CC(=O)CCC)C=C1CCCCC
67121-42-0	4-O-Demethylimbricaric acid	Cetrelia	sanguinea	Parmeliaceae		O=C(O)C1=C(O)C=C(OC(=O)C=2C(O)=CC(O)=CC2CCCCC)C=C1CCC
67121-42-0	4-O-Demethylimbricaric acid	Cetrelia	spp.	Parmeliaceae		O=C(O)C1=C(O)C=C(OC(=O)C=2C(O)=CC(O)=CC2CCCCC)C=C1CCC
127743-54-8	4-O-Demethylloxodellic acid	Neofuscelia	loxodes	Parmeliaceae		CCCC1=C(C(=CC(=C1)OC(=O)C2=C(C=C(C=C2O)O)CC(=O)CCC)O)C(=O)O
63744-96-7	4-O-Demethylmicrophyllinic acid	Hypotrachyna	leiophylla	Parmeliaceae	South Africa	O=C(O)C1=C(O)C=C(OC(=O)C=2C(O)=CC(O)=CC2CC(=O)CCCCC)C=C1CC(=O)CCCCC
68671-32-9	4-O-Demethylstenosporic acid	Neofuscelia	pulla	Parmeliaceae		O=C(O)C1=C(O)C=C(OC(=O)C=2C(O)=CC(O)=CC2CCC)C=C1CCCCC
354814-24-7	4-O-Methylconhypoprotocetraric acid	Xanthoparmelia	competite	Parmeliaceae	South Africa	CC1=CC(=C(C2=C1C(=O)OC3=C(O2)C(=C(C(=C3CO)O)C(=O)O)C)C)OC
27587-68-4	4-O-Methylcryptochlorophaeic acid	Cladonia	chlorophaea	Cladoniaceae		O=C(O)C1=C(O)C(OC(=O)C=2C(OC)=CC(OC)=CC2CCCCC)=C(O)C=C1CCCCC
19314-80-8	4-O-Methyldiploicin	Diploicia	canescens	Caliciaceae	France	COC1=C(Cl)C(C)=C2OC3=C(Cl)C(OC)=C(Cl)C(C)=C3C(=O)OC2=C1Cl
2019-02-02	4-O-Methylgallic acid	Parmotrema	cristiferum	Parmeliaceae	Vietnam	O=C(O)C1=CC(O)=C(OC)C(O)=C1
21251-07-0	4-O-Methylhyperolivetoric acid	Haematomma	pachycarpum	Haematommataceae		O=C(O)C1=C(O)C=C(OC(=O)C2=C(O)C=C(OC)C=C2CC(=O)CCCCC)C=C1CCCCCCC
146874-77-3	4-O-Methylhypophysciosporin	Erioderma	phaeorhizum	Parmeliaceae		O=C(OC1=C(OC2=C3C)C(C)=C(C(O)=C1C)C(OC)=O)C2=C(C)C(Cl)=C3OC
38629-28-6	4-O-Methylhypoprotocetraric acid	Xanthoparmelia	competite	Parmeliaceae	South Africa	CC1=C(OC(C(C)=C(OC)C=C2C)=C2C(O3)=O)C3=C(C)C(O)=C1C(O)=O
148238-82-8	4-O-Methylisocryptochlorophaeic acid	Pertusaria	spp.	Pertusariaceae		O=C(O)C=1C(O)=CC(O)=C(OC(=O)C=2C(OC)=CC(OC)=CC2CCCCC)C1CCCCC
67093-46-3	4-O-Methylolivetoric acid	Parmelia	brattii	Parmeliaceae		O=C(O)C1=C(O)C=C(OC(=O)C2=C(O)C=C(OC)C=C2CC(=O)CCCCC)C=C1CCCCC
132195-23-4	4-O-Methyloxocryptochlorophaeic acid	Ramalina	subfraxinea	Ramalinaceae		O=C(O)C1=C(O)C(OC(=O)C=2C(OC)=CC(OC)=CC2CC(=O)CCC)=C(O)C=C1CCCCC
108544-39-4	4-O-Methylsuperolivetoric acid	Haematomma	pachycarpum	Haematommataceae		O=C(C1=C(CC(CCCCCCC)=O)C=C(OC)C=C1O)OC2=CC(CCCCCCC)=C(C(O)=O)C(O)=C2
51117-99-8	4-O-Methylvicanicin	Erioderma	sp.	Parmeliaceae		O=C1OC2=C(OC3=C1C(=C(Cl)C(OC)=C3C)C)C(=C(Cl)C(OC)=C2C)C
51117-99-8	4-O-Methylvicanicin	Teloschistes	flavicans	Teloschistaceae		O=C1OC2=C(OC3=C1C(=C(Cl)C(OC)=C3C)C)C(=C(Cl)C(OC)=C2C)C
179691-09-9	4,2'-Di-O-methylconnorstictic acid	Stereocaulon	azoreum	Stereocaulaceae		OCC(C(OC1=C(O2)C(C)=C(C3=C1C(OC3=O)O)OC)=C4C2=O)=C(C=C4C)OC
179691-09-9	4,2'-Di-O-methylconnorstictic acid	Stereocaulon	azoreum	Stereocaulaceae		OCC(C(OC1=C(O2)C(C)=C(C3=C1C(OC3=O)O)OC)=C4C2=O)=C(C=C4C)OC
59903-95-6	4,3',5',6',4''-Pentamethoxy-p-terphenyl	Himantormia	lugubris	Parmeliaceae	Antarctica	COC1=CC=C(C=C1)C1=CC(OC)=C(C2=CC=C(OC)C=C2)C(OC)=C1OC
59903-95-6	4,3',5',6',4''-Pentamethoxy-p-terphenyl	Pseudosyphellaria	sp.	Peltigeraceae	Floricola striata isol from lichen China	COC1=CC=C(C=C1)C1=CC(OC)=C(C2=CC=C(OC)C=C2)C(OC)=C1OC
242146-95-8	4,4'-Diacetylscabrosin	Xanthoparmelia	scabrosa	Parmeliaceae	Australia	CC(OC1C=C2CC3C(N4C56C7C(C(OC(C)=O)C=C5CC4C(N3C26C8C1O8)=O)O7)=O)=O
59096-24-1	4,4'-Disolorinic acid	Solorina	crocea	Peltigeraceae		O=C1C2=CC(OC)=CC(O)=C2C(=O)C3=C(O)C(C(=O)CCCCC)=C(O)C(=C13)C=4C(O)=C(C(=O)CCCCC)C(O)=C5C(=O)C6=C(O)C=C(OC)C=C6C(=O)C54
61774-53-6	4,5-Di-O-methylhiascic acid	Parmelia	pseudofatiscens	Parmeliaceae		CC1=CC(=CC(=C1C(=O)O)O)OC(=O)C2=C(C=C(C=C2C)OC(=O)C3=C(C(=C(C=C3O)OC)OC)C)O
61774-53-6	4,5-Di-O-methylhiascic acid	Parmelia	horiescens	Parmeliaceae		CC1=CC(=CC(=C1C(=O)O)O)OC(=O)C2=C(C=C(C=C2C)OC(=O)C3=C(C(=C(C=C3O)OC)OC)C)O
74212-77-4	4,5-Dichloro-1,6-dihydroxy-3-methoxy-8-methylxanthone			Unclassified		O=C1C2=C(C=C(C(Cl)=C2OC3=C(Cl)C(O)=CC(C)=C13)OC)O
138825-91-9	4,5-Dichloro-6-O-methylnorlichexanthone	Dimelaena	cf. australiensis	Caliciaceae		O=C1C2=C(C=C(C(Cl)=C2OC3=C1C(C)=CC(OC)=C3Cl)O)O
68048-37-3	4,5-Dichlorolichexanthone	Dirinaria	applanata	Caliciaceae	Vietnam	O=C1C2=C(O)C=C(OC)C(Cl)=C2OC=3C(Cl)=C(OC)C=C(C13)C
67066-00-6	4,5-Dichloronorlichexanthone	Lecanora	flavo-pallescens	Lecanoraceae		O=C1C=2C(O)=CC(O)=C(Cl)C2OC=3C(Cl)=C(O)C=C(C13)C
67066-00-6	4,5-Dichloronorlichexanthone	Lecanora	straminea	Lecanoraceae		O=C1C=2C(O)=CC(O)=C(Cl)C2OC=3C(Cl)=C(O)C=C(C13)C
67066-00-6	4,5-Dichloronorlichexanthone	Micarea	austroternaria	Pilocarpaceae		O=C1C=2C(O)=CC(O)=C(Cl)C2OC=3C(Cl)=C(O)C=C(C13)C
947742-44-1	4,6-Diformyl-8-hydroxy-3-methoxy-1,9-dimethyl-11-oxo-11H-dibenzo[b,e][1,4]dioxepin-7-carbonsaeure	Usnea	articulata	Parmeliaceae		CC1=CC(=C(C2=C1C(=O)OC3=C(O2)C(=C(C(=C3C)O)C(=O)O)C=O)C=O)OC
179691-10-2	4,6-Dihydroxy-3-(5-methoxy-2-methoxycarbonyl-3-pentanoyl-phenoxy)-2-pentyl-benzoic acid	Stereocaulon	azoreum	Stereocaulaceae		CCCCCC1=C(OC2=CC(OC)=CC(C(=O)CCCC)=C2C(=O)OC)C(O)=CC(O)=C1C(O)=O
1322060-56-9	4,6-Dihydroxy-3,9-dehydromellein	Graphis	proserpens	Graphidaceae	Japan	C=C1C(C2=C(C(=CC(=C2)O)O)C(=O)O1)O
141861-65-6	4,7-Dichloro-6-O-methylnorlichexanthone			Unclassified		OC1=CC(O)=C(Cl)C2=C1C(C3=C(C)C(Cl)=C(OC)C=C3O2)=O
113689-53-5	4'-Chloronephroarctin	Pseudocyphellaria	pickeringii	Peltigeraceae		CC1=C(Cl)C(OC)=C(C)C(OC(C2=C(O)C(C=O)=C(O)C(C=O)=C2C)=O)=C1C
74513-57-8	4'-Hydroxy-8-methoxy-7-O-methyltrypethelone	Melotheca	cruenta	Pyrenulaceae		O=C1C(=O)C2=C(OC(C)C2(C)CO)C=3C1=C(OC)C(OC)=CC3C
90332-31-3	4'-O-Demethylsphaerophorin	Sphaerophorus	melanocarpus	Sphaerophoraceae		O=C(O)C1=C(O)C=C(OC(=O)C=2C(O)=CC(O)=CC2C)C=C1CCCCCCC
602329-64-6	4'-O-hydroxydaidzein 7-O-a-D-arabinofuranoside	Squamarina	sp.	Stereocaulaceae	Amycolatopsis sp. isol from lichen China	OC[C@H]1O[C@H](OC2=CC3=C(C=C2)C(=O)C(=CO3)C2=CC=C(O)C=C2)[C@@H](O)[C@@H]1O
104847-74-7	4'-O-Methylnorcryptochlorophaeic acid	Cladonia	merochlorophaeia	Cladoniaceae		CCCCCC1=CC(=C(C(=C1C(=O)O)O)OC(=O)C2=C(C=C(C=C2O)O)CCCCC)OC
104847-74-7	4'-O-Methylnorcryptochlorophaeic acid	Ramalina	sp.	Ramalinaceae		CCCCCC1=CC(=C(C(=C1C(=O)O)O)OC(=O)C2=C(C=C(C=C2O)O)CCCCC)OC
103538-13-2	4'-O-methylnorhomosekikaic acid	Ramalina	conduplicans	Ramalinaceae	India	CCCCCC1=CC(=C(C(=C1C(=O)O)O)OC(=O)C2=C(C=C(C=C2O)O)CCC)OC
73694-32-3	4'-O-Methylnorsekikaic acid	Ramalina	luciae	Ramalinaceae		CCCC1=CC(=C(C(=C1C(=O)O)O)OC(=O)C2=C(C=C(C=C2O)O)CCC)OC
52200-61-0	4',6'-Dihydroxy-2'-methoxy-3'-methylacetophenone	Stereocaulon	vesuvianum	Stereocaulaceae		O=C(C1=C(O)C=C(O)C(=C1OC)C)C
1300740-45-7	5-(3,4-dihydroxyphenyl)-3-methylcyclohex-2-enone	Peltigera	dolichorrhiza	Peltigeraceae	Japan	CC1=CC(=O)CC(C1)C1=CC=C(O)C(O)=C1
141861-69-0	5-Chloro-6-O-methylnorlichexanthone	Lecanora	contrctula	Lecanoraceae		O=C1C2=C(C)C=C(OC)C(Cl)=C2OC3=CC(O)=CC(O)=C13
178664-61-4	5-Chloro-omega-hydroxyemodin	Nephroma	laevigatum	Parmeliaceae		C1=C(C=C2C(=C1O)C(=O)C3=C(C2=O)C(=C(C=C3O)O)Cl)CO
68048-39-5	5-Chloronorlichexanthone	Lecanora	straminea	Lecanoraceae		Cc1cc(O)c(Cl)c2oc3cc(O)cc(O)c3c(=O)c12
30448-89-6	5-Chloroorsellinic acid	Parmotrema	cristiferum	Parmeliaceae	Vietnam	O=C(O)C=1C(O)=CC(O)=C(Cl)C1C
1190211-85-8	5-Chlorosekikaic acid	Ramalina	glaucescens	Ramalinaceae		O=C(O)C1=C(O)C(OC(=O)C2=C(O)C=C(OC)C(Cl)=C2CCC)=C(OC)C=C1CCC
290311-66-9	5-Hydroxy-2-(hydroxymethyl)-7-methoxy-3-methyl-4H-1-benzopyran-4-one	Graphis	scripta	Graphidaceae		COc1cc(O)c2c(c1)oc(CO)c(C)c2=O
290311-65-8	5-Hydroxy-3-(hydroxymethyl)-7-methoxy-2-methyl-4H-1-benzopyran-4-one	Graphis	scripta	Graphidaceae		COc1cc(O)c2c(c1)oc(C)c(CO)c2=O
35729-23-8	5-Hydroxy-7-methoxy-2,3-dimethylchromone	Graphis	scripta	Graphidaceae		COc1cc(O)c2c(c1)oc(C)c(C)c2=O
56763-49-6	5-Hydroxy-physodic acid	Hypogymnia	physodes	Parmeliaceae	UK	CCCCCC(=O)CC1=C(O)C(O)=CC2=C1C(=O)OC1=C(O2)C(CCCCC)=C(C(O)=O)C(O)=C1
56763-49-6	5-Hydroxy-physodic acid	Hypogymnia	tubulosa	Parmeliaceae	Turkey	CCCCCC(=O)CC1=C(O)C(O)=CC2=C1C(=O)OC1=C(O2)C(CCCCC)=C(C(O)=O)C(O)=C1
20324-66-7	5-Hydroxyemodin	Asahinea	scholanderi	Parmeliaceae		O=C1C2=CC(=CC(O)=C2C(=O)C=3C(O)=CC(O)=C(O)C13)C
562096-81-5	5-hydroxyramulosin	Pseudosyphellaria	sp.	Peltigeraceae	Biatrospora sp. isol from lichen China	[H][C@]12C[C@@H](C)OC(=O)C1=C(O)CC[C@H]2O
1616067-94-7	5-Hydroxysekikaic acid	Ramalina	farinacea	Ramalinaceae		CCCC1=CC(OC)=C(OC(C2=C(O)C=C(OC)C(O)=C2CCC)=O)C(O)=C1C(O)=O
22897-08-1	5-methoxysterigmatocystin	lichen		Unclassified	Aspergillus sp. Antarctica	[H][C@]12OC=C[C@@]1([H])C1=C3OC4=C(OC)C=CC(O)=C4C(=O)C3=C(OC)C=C1O2
133177-73-8	5-O-Acetyl-4-O-methylhiascic acid	Koerberiella	wimmeriana	Lecideaceae		O=C(O)C1=C(O)C=C(OC(=O)C2=C(O)C=C(OC(=O)C3=C(O)C=C(OC)C(OC(=O)C)=C3C)C=C2C)C=C1C
65614-38-2	5-O-Methylhiascic acid	lichen		Unclassified		O=C(O)C1=C(O)C=C(OC(=O)C2=C(O)C=C(OC(=O)C=3C(O)=CC(O)=C(OC)C3C)C=C2C)C=C1C
21764-42-1	5,6-dehydrosugiol	Cladonia	rangifera	Cladoniaceae	Japan	CC(C)C1=CC2=C(C=C1O)[C@@]1(C)CCCC(C)(C)C1=CC2=O
172517-59-8	5,6,8-trihydroxy-3(R)-methyl-3,4-dihydroisocoumarin	Sticta	fuliginosa	Peltigeraceae	fungus from lichen Costa Rica	C[C@@H]1CC2=C(O)C(O)=CC(O)=C2C(=O)O1
131086-62-9	5,7-Dichloro-3-O-methylnorlichexanthone	Lecanora	broccha	Lecanoraceae		O=C1C2=C(O)C=C(OC)C=C2OC3=C(Cl)C(O)=C(Cl)C(=C13)C
131086-62-9	5,7-Dichloro-3-O-methylnorlichexanthone	Lecanora	vinetorum	Lecanoraceae		O=C1C2=C(O)C=C(OC)C=C2OC3=C(Cl)C(O)=C(Cl)C(=C13)C
131086-62-9	5,7-Dichloro-3-O-methylnorlichexanthone	Lecidella	meiococca	Lecanoraceae		O=C1C2=C(O)C=C(OC)C=C2OC3=C(Cl)C(O)=C(Cl)C(=C13)C
131086-62-9	5,7-Dichloro-3-O-methylnorlichexanthone	Lecidella	vorax	Lecanoraceae		O=C1C2=C(O)C=C(OC)C=C2OC3=C(Cl)C(O)=C(Cl)C(=C13)C
113734-90-0	5,7-Dichloro-8-hydroxy-2-methoxy-1,3-dimethylxanthone	Rinodina	thiomela	Physciaceae		COc1c(C)cc2oc3c(Cl)cc(Cl)c(O)c3c(=O)c2c1C
19697-87-1	5,7-Dichloroemodin	Anaptychia	obscurata	Physciaceae		O=C1C2=CC(=CC(O)=C2C(=O)C=3C(O)=C(Cl)C(O)=C(Cl)C13)C
19697-87-1	5,7-Dichloroemodin	Anaptychia	spp.	Physciaceae		O=C1C2=CC(=CC(O)=C2C(=O)C=3C(O)=C(Cl)C(O)=C(Cl)C13)C
139644-41-0	5,7-Dichloronorlichexanthone	Lecanora	broccha	Lecanoraceae		O=C1C=2C(O)=CC(O)=CC2OC3=C(Cl)C(O)=C(Cl)C(=C13)C
139644-41-0	5,7-Dichloronorlichexanthone	Lecidella	vorax	Lecanoraceae		O=C1C=2C(O)=CC(O)=CC2OC3=C(Cl)C(O)=C(Cl)C(=C13)C
139644-41-0	5,7-Dichloronorlichexanthone	Phyllopsora	longispora	Ramalinaceae		O=C1C=2C(O)=CC(O)=CC2OC3=C(Cl)C(O)=C(Cl)C(=C13)C
1822773-60-3	5,7-dihydroxy-3-(1-hydroxyethyl)phthalide	Graphis	proserpens	Graphidaceae	Japan	CC(O)C1OC(=O)C2=C1C=C(O)C=C2O
446-72-0	5,7-Dihydroxy-3-(4-hydroxy-phenyl)-chromen-4-on	Squamarina	sp.	Stereocaulaceae	Amycolatopsis sp. isol from lichen	OC1=CC=C(C=C1)C1=COC2=CC(O)=CC(O)=C2C1=O
55483-01-7	5,7-Dihydroxy-6-methylphthalide	Himantormia	lugubris	Parmeliaceae	Antarctica	O=C1OCC2=CC(O)=C(C(O)=C12)C
55483-01-7	5,7-Dihydroxy-6-methylphthalide	Hypotrachyna	hypoalectorialica	Parmeliaceae	Brazil	O=C1OCC2=CC(O)=C(C(O)=C12)C
27979-58-4	5,7-Dihydroxyisobenzofuran-1(3H)-one	Parmotrema	cristiferum	Parmeliaceae	Vietnam	O=C1OCC=2C=C(O)C=C(O)C12
27979-58-4	5,7-Dihydroxyphthalide	Roccella	sinensis	Roccellaceae		O=C1OCC=2C=C(O)C=C(O)C12
52230-55-4	5'-methoxy-6-methylbiphenyl-3,4,3'-triol	Cetrelia	braunsiana	Parmeliaceae	Phialophora sp. isol from lichen China	COC1=CC(=CC(O)=C1)C1=C(C)C=C(O)C(O)=C1
52230-55-4	5'-methoxy-6-methylbiphenyl-3,4,3'-triol	Parmelinella	wallachiana	Parmeliaceae	Nigrospora sphaerica isol from lichen China	COC1=CC(=CC(O)=C1)C1=C(C)C=C(O)C(O)=C1
52230-55-4	5'-methoxy-6-methylbiphenyl-3,4,3'-triol	Usnea	aciculifera	Parmeliaceae	Alternaria alternata isol from lichen China	COC1=CC(=CC(O)=C1)C1=C(C)C=C(O)C(O)=C1
37042-21-0	6-(Hydroxymethyl)eugenin	Roccella	fuciformis	Roccellaceae		O=C1C=C(OC=2C=C(OC)C(=C(O)C12)CO)C
1803828-76-3	6-[(1E)-1-pentenyl]-4-methoxy-2H-pyran-2-one	Everniastrum	nepalense	Parmeliaceae	Sarcosomataceae strain from lichen China	CCC\C=C\C1=CC(OC)=CC(=O)O1
1803828-78-5	6-[(3E)-3-pentenyl]-4-methoxy-2H-pyran-2-one	Everniastrum	nepalense	Parmeliaceae	Sarcosomataceae strain from lichen China	COC1=CC(=O)OC(CC\C=C\C)=C1
1803828-72-9	6-[(4R)-4-acetoxypentyl]-4-methoxy-2H-pyran-2-one	Everniastrum	nepalense	Parmeliaceae	Sarcosomataceae strain from lichen China	COC1=CC(=O)OC(CCC[C@@H](C)OC(C)=O)=C1
1803828-85-4	6-[3-acetoxypropyl]-4-methoxy-2H-pyran-2-one	Everniastrum	nepalense	Parmeliaceae	Sarcosomataceae strain from lichen China	COC1=CC(=O)OC(CCCOC(C)=O)=C1
1803828-81-0	6-[3-methoxypropyl-3-one]-4-methoxy-2H-pyran-2-one	Everniastrum	nepalense	Parmeliaceae	Sarcosomataceae strain from lichen China	COC(=O)CCC1=CC(OC)=CC(=O)O1
178664-60-3	6-Chlorocarviolin	Nephroma	laevigatum	Parmeliaceae		COc1cc(CO)cc2C(=O)c3c(Cl)c(O)cc(O)c3C(=O)c12
132899-06-0	6-deoxy-3,4-anhydrofusarubin	Pseudosyphellaria	sp.	Peltigeraceae	Biatriospora sp. isol from lichen China	COC1=CC2=C(C(O)=C1)C(=O)C1=C(C=C(C)OC1)C2=O
132899-06-0	6-deoxy-3,4-anhydrofusarubin	Umbilicaria	sp.	Umbilicariaceae	Ulospora bilgramii isol from lichen China	COC1=CC2=C(C(O)=C1)C(=O)C1=C(C=C(C)OC1)C2=O
132899-04-8	6-deoxy-7-O-demethyl-3,4-anhydrofusarubin	Pseudosyphellaria	sp.	Peltigeraceae	Biatrosporia sp. isol from lichen China	CC1=CC2=C(CO1)C(=O)C1=C(C=C(O)C=C1O)C2=O
380827-92-9	6-Deoxy-8-methylbostrycoidin	Hematomma	sp.	Haematommataceae		O=C1C2=CC(=NC=C2C(=O)C3=C(O)C(=C(OC)C=C13)C)C
126262-44-0	6-deoxybostrycoidin	Pseudosyphellaria	sp.	Peltigeraceae	Biatriospora sp. isol from lichen China	COC1=CC2=C(C(O)=C1)C(=O)C1=C(C=C(C)N=C1)C2=O
126262-44-0	6-deoxybostrycoidin	Umbilicaria	sp.	Umbilicariaceae	Ulospora bilgramii isol from lichen China	COC1=CC2=C(C(O)=C1)C(=O)C1=C(C=C(C)N=C1)C2=O
10389-25-0	6-Desoxyleucotylin	Parmelia	entotheiochroa	Parmeliaceae		OC1CC2(C)C(CCC3C4(C)CCCC(C)(C)C4CCC32C)C5(C)CCC(C15)C(O)(C)C
1320350-29-5	6-Hydroxy-3-hydroxymethyl-8-methoxyisocoumarin	Graphis	proserpens	Graphidaceae	Japan	COC1=C2C(=CC(=C1)O)C=C(OC2=O)CO
140923-35-9	6-Hydroxy-5,6-dehydrosugiol	Cladonia	rangifera	Cladoniaceae	Japan	CC(C)C1=CC2=C(C=C1O)[C@@]1(C)CCCC(C)(C)C1=C(O)C2=O
19314-92-2	6-Hydroxymellein	Sticta	fuliginosa	Peltigeraceae	fungus from lichen Costa Rica	CC1CC2=C(C(O)=CC(O)=C2)C(=O)O1
2058239-70-4	6-Methyl praesorediosate	Parmotrema	praesorediosum	Parmeliaceae		O=C(OC)C1=C(C(=O)OC1CCCCCCCCCCCCCCC(=O)O)C
178490-52-3	6-Methylcristazarin	Cladonia	cristatella	Cladoniaceae		O=C1C(O)=C(C(=O)C2=C(O)C(=C(OC)C(O)=C12)C)CC
2092027-79-5	6-O-demethyl-5-deoxyfusarubin	Pseudosyphellaria	sp.	Peltigeraceae	Biatriospora sp. isol from lichen China	COC1=CC2=C(C(O)=C1)C(=O)C1=C(CC(C)(O)OC1)C2=O
2092027-79-5	6-O-demethyl-5-deoxyfusarubin	Umbilicaria	sp.	Umbilicariaceae	Ulospora bilgramii isol from lichen China	COC1=CC2=C(C(O)=C1)C(=O)C1=C(CC(C)(O)OC1)C2=O
2095559-62-7	6-O-demethylbostrycin	Cladonia	sp.	Cladoniaceae	Apiospora montagnei isol from lichen Germany	C[C@]1(O)CC2=C(O)C3=C(C(=O)C=C(O)C3=O)C(O)=C2[C@H](O)[C@H]1O
130838-20-9	6-O-Methylartothelin	Dimelaena	sp.	Caliciaceae		O=C1C2=C(OC3=C1C(C)=CC(OC)=C3Cl)C(Cl)=C(O)C(Cl)=C2O
138847-29-7	6-O-Methylaverantin	Solorina	crocea	Peltigeraceae	Aspergillus sp. isol from lichen	CCCCCC(O)c1c(O)cc2C(=O)c3cc(OC)cc(O)c3C(=O)c2c1O
22938-77-8	6-O-Methylnorlichexanthone	lichens		Unclassified		O=C1C2=C(C)C=C(OC)C=C2OC3=CC(O)=CC(O)=C13
31913-68-5	6-O-Methylthiophanic acid	Micarea	isbellina	Pilocarpaceae		O=C1C=2C(O)=C(Cl)C(O)=C(Cl)C2OC3=C(Cl)C(OC)=C(Cl)C(=C13)C
2415153-23-8	6-Pentyl-1,2,4-benzenetriol, 4-Me ether	Pertusaria	dactylina	Pertusariaceae		CCCCCC1=C(O)C(O)=CC(OC)=C1
52717-41-6	6-valeryl-4-methoxy-2H-pyran-2-one	Everniastrum	nepalense	Parmeliaceae	Sarcosomataceae strain from lichen China	CCCCC(=O)C1=CC(OC)=CC(=O)O1
98717-44-3	6,8-di-O-methylnidurufin	Lobaria	quercizans	Peltigeraceae	Aspergillus versicolor isol from lichen China	[H][C@]12O[C@](C)(CC[C@@H]1O)OC1=C2C(O)=C2C(=O)C3=C(C=C(OC)C=C3OC)C(=O)C2=C1
33499-84-2	6,8-di-O-methylversicolorin A	lichen		Unclassified	Aspergillus sp. from lichen Antarctica	[H][C@]12OC=C[C@@]1([H])C1=C(O)C3=C(C=C1O2)C(=O)C1=CC(OC)=CC(OC)=C1C3=O
2567961-38-8	6,8-dihydroxy-(3R)-(2-oxopropyl)-3,4-dihydroisocoumarin	Sticta	fuliginosa	Peltigeraceae	Fungus CR1546C from Costa Rican lichen	CC(=O)C[C@H]1CC2=C(C(=O)O1)C(O)=CC(O)=C2
1577250-62-4	6,8-Dihydroxy-1-oxo-1H-2-benzopyran-3-carboxylic acid	Graphis	vestitoides	Graphidaceae		C1=C2C=C(OC(=O)C2=C(C=C1O)O)C(=O)O
256432-28-7	6,8-Dihydroxy-3-(2-oxopropyl)-1H-2-benzopyran-1-one	Cladonia	sp.	Cladoniaceae	Apiospora montagnei from lichen Germany	CC(=O)CC1CC2=C(C(=O)O1)C(O)=CC(O)=C2
2209098-76-8	6,8-dihydroxy-3-[(2S)-2-hydroxypropyl]-isocoumarin	Sticta	fuliginosa	Peltigeraceae	Fungus CR1546C from Costa Rican lichen	C[C@H](O)CC1CC2=C(C(=O)O1)C(O)=CC(O)=C2
62209-16-9	6,8-Dihydroxy-3-hydroxymethylisocoumarin	Graphis	proserpens	Graphidaceae	Japan	OCC1=CC2=C(C(O)=CC(O)=C2)C(=O)O1
3734-56-3	6,8-Dihydroxy-3-pentyl-1H-2-benzopyran-1-one, dimethyl ether			Unclassified		COC1=CC2=C(C(OC(CCCCC)=C2)=O)C(OC)=C1
908098-80-6	6,8-dimethylcitreoisocoumarin	Graphis	sp.	Graphidaceae		COC1=CC(OC)=C2C(=O)OC(CC(O)CC(C)=O)=CC2=C1
10389-26-1	6alpha-Acetoxyhopan-16beta, 22-diol	Parmotrema	indicum	Parmeliaceae	Vietnam	OC1CC2(C(C3(CCC(C(C)(C)O)C13)C)CCC4C5(CCCC(C)(C5C(CC42C)OC(C)=O)C)C)C
19267-89-1	7-Chloro-1-O-methylemodin	Nephroma	laevigatum	Parmeliaceae		O=C1C2=CC(O)=C(Cl)C(O)=C2C(=O)C3=C(OC)C=C(C=C13)C
1232840-02-6	7-Chlorocanarione	Lethariella	cashmeriana	Parmeliaceae		O=C1C=C(OC=2C=C3C(=O)C(O)=C(Cl)C(=O)C3=C(O)C12)C
18521-72-7	7-Chloroemodin	Astroplaca	opaca	Catillariaceae		O=C1C2=CC(O)=C(Cl)C(O)=C2C(=O)C3=C(O)C=C(C=C13)C
18521-72-7	7-Chloroemodin	Lecidea	quernea	Lecideaceae		O=C1C2=CC(O)=C(Cl)C(O)=C2C(=O)C3=C(O)C=C(C=C13)C
18521-72-7	7-Chloroemodin	Nephroma	laevigatum	Parmeliaceae		O=C1C2=CC(O)=C(Cl)C(O)=C2C(=O)C3=C(O)C=C(C=C13)C
18521-72-7	7-Chloroemodin	Anaptychia	obscurata	Physciaceae		O=C1C2=CC(O)=C(Cl)C(O)=C2C(=O)C3=C(O)C=C(C=C13)C
18521-72-7	7-Chloroemodin	Byssoloma	trichotomum	Pilocarpaceae		O=C1C2=CC(O)=C(Cl)C(O)=C2C(=O)C3=C(O)C=C(C=C13)C
18521-72-7	7-Chloroemodin	Caloplaca	ferruginea	Teloschistaceae		O=C1C2=CC(O)=C(Cl)C(O)=C2C(=O)C3=C(O)C=C(C=C13)C
18521-72-7	7-Chloroemodin	Caloplaca	arenaria	Teloschistaceae		O=C1C2=CC(O)=C(Cl)C(O)=C2C(=O)C3=C(O)C=C(C=C13)C
18521-72-7	7-Chloroemodin	Caloplaca	percocrata	Teloschistaceae		O=C1C2=CC(O)=C(Cl)C(O)=C2C(=O)C3=C(O)C=C(C=C13)C
67065-98-9	7-Chloronorlichexanthone	Lecanora	populicola	Lecanoraceae		CC1=C(C(=CC2=C1C(=O)C3=C(C=C(C=C3O2)O)O)O)Cl
1232840-01-5	7-Chlororubrocashmeriquinone	Lethariella	cashmeriana	Parmeliaceae		CC1=CC(=O)C2=C(O1)C=C3C(=C2O)C(=C(C(=O)C3=O)Cl)O
1232840-01-5	7-Chlororubrocashmeriquinone	Lethariella	sinensis	Parmeliaceae		CC1=CC(=O)C2=C(O1)C=C3C(=C2O)C(=C(C(=O)C3=O)Cl)O
485-72-3	7-Hydroxy-3-(4-methoxy-phenyl)-chromen-4-on	Squamarina	sp.	Stereocaulaceae	Amycolatopsis sp. isol from lichen	COC1=CC=C(C=C1)C1=COC2=CC(O)=CC=C2C1=O
1239867-43-6	7-Hydroxy-8-methoxytrypethelone	Astrothelium	sp.	Trypetheliaceae	China	CC1C(C2=C(O1)C3=C(C(=C(C=C3C)O)OC)C(=O)C2=O)(C)C
lichen26	7-O-methyl-5-O-a-L-rhamnopyranosylgenestein	Squamarina	sp.	Stereocaulaceae	Amycolatopsis sp. isol from lichen China	COC1=CC(O[C@@H]2O[C@@H](C)[C@H](C)[C@@H](C)[C@H]2C)=C2C(=O)C(=COC2=C1)C1=CC=C(O)C=C1
157034-42-9	7-O-Methylnorascomatic acid	Bunodophoron	patagonicum	Sphaerophoraceae		COc1cc(C)c2c(c1)oc1cc(O)c(C(O)=O)c(C)c21
1359950-44-9	7-Rubrocashmeriquinone	Lethariellia	sinensis	Parmeliaceae	China	CC1=CC(C2=C(C(C(O)=CC3=O)=C(C=C2O1)C3=O)O)=O
13416-70-1	7,22-Hopanediol, 7-acetyl-	Sticta	billardieri	Peltigeraceae		CC(C1CCC2(C)C1CCC3(C)C2CCC4C3(C)C(OC(C)=O)CC5C4(C)CCCC5(C)C)(C)O
13416-70-1	7,22-Hopanediol, 7-acetyl-	Sphaerophorus	scrobiculatus	Sphaerophoraceae		CC(C1CCC2(C)C1CCC3(C)C2CCC4C3(C)C(OC(C)=O)CC5C4(C)CCCC5(C)C)(C)O
13416-66-5	7,22-Hopanediol, 7-beta	Pseudocyphellaria	impressa	Peltigeraceae		OC1CC2C(C)(C)CCCC2(C)C3CCC4C5(C)CCC(C5CCC4(C)C13C)C(O)(C)C
81901-37-3	7,7'-bis(1,4,5,8-tetrahydroxy-3-ethylnaphthalene-2,6-dione)	Cetraria	cuccullata	Parmeliaceae		CCC1=C(O)C2=C(O)C(=O)C(=C(O)C2=C(O)C1=O)C1=C(O)C2=C(O)C(=O)C(CC)=C(O)C2=C(O)C1=O
164397-06-2	7,7'-Dichlorohypericin	Nephroma	laevigatum	Parmeliaceae		O=C1C2=C(O)C=C(C=3C2=C4C=5C1=C(O)C(Cl)=C(O)C5C=6C(O)=C(Cl)C(O)=C7C(=O)C8=C(O)C=C(C3C8=C4C76)C)C
164397-06-2	7,7'-Dichlorohypericin	Heterodermia	obscurata	Physciaceae		O=C1C2=C(O)C=C(C=3C2=C4C=5C1=C(O)C(Cl)=C(O)C5C=6C(O)=C(Cl)C(O)=C7C(=O)C8=C(O)C=C(C3C8=C4C76)C)C
122537-68-2	7a-hydroxysandaracopimaric acid	Cladonia	rangifera	Cladoniaceae	Japan	[H][C@@]12C[C@@H](O)C3=C[C@](C)(CC[C@@H]3[C@@]1(C)CCC[C@]2(C)C(O)=O)C=C
122537-68-2	7a-hydroxysandaracopimaric acid	Cladonia	rangifera	Cladoniaceae	Japan	[H][C@@]12C[C@@H](O)C3=C[C@](C)(CC[C@@H]3[C@@]1(C)CCC[C@]2(C)C(O)=O)C=C
111810-84-5	7H-Isobenzofuro[4,5-b][1,4]benzodioxepin-11-carboxaldehyde, 1,3-dihydro-4,10-dihydroxy-1-methoxy-5-(methoxymethyl)-8-methyl-3,7-dioxo-			Unclassified		CC1=CC(O)=C(C=O)C(OC2=C(O3)C(COC)=C(C4=C2C(OC4=O)OC)O)=C1C3=O
62806-12-6	8-(2-hydroxy-4-methoxy-6-pentylphenoxy)-6-hydroxy-3-pentyl-1H-isochromen-1-one	Evernia	prunastri	Parmeliaceae		CCCCCC1=CC2=CC(O)=CC(OC3=C(CCCCC)C=C(OC)C=C3O)=C2C(=O)O1
2093097-92-6	8-hydroxy-3-hydroxymethyl-9-oxo-9H-xanthene-1-carboxylic acid methyl ether	Cladonia	sp.	Cladoniaceae	Apiospora montagnei isol from lichen Germany	COC(=O)C1=C2C(=O)C3=C(OC2=CC(CO)=C1)C=CC=C3O
1334722-51-8	8-hydroxy-3-methyl-9-oxo-9H-xanthene-1-carboxylic acid methyl ether	Cladonia	sp.	Cladoniaceae	Apiospora montagnei isol from lichen Germany	COC(=O)C1=CC(C)=CC2=C1C(=O)C1=C(O2)C=CC=C1O
2093097-92-6	8-Hydroxy-3-methylxanthone-1-carboxylic acid, 1'-Hydroxy, Me ester	Apiospora	montagnei	Apiosporaceae		COC(=O)C1=C2C(=O)C3=C(OC2=CC(CO)=C1)C=CC=C3O
1801552-66-8	8-Hydroxy-7-O-methyltrypethelone	Astrothelium	sp.	Trypetheliaceae		CC1C(C2=C(O1)C3=C(C(=C(C=C3C)OC)O)C(=O)C2=O)(C)C
1801552-66-8	8-Hydroxy-7-O-methyltrypethelone	Trypethelium	sp.	Trypetheliaceae		CC1C(C2=C(O1)C3=C(C(=C(C=C3C)OC)O)C(=O)C2=O)(C)C
267881-26-5	8-methyldichlorodiaportin	Graphis	sp.	Graphidaceae	mycobionts from lichen	COC1=CC(OC)=C2C(=O)OC(CC(O)C(Cl)Cl)=CC2=C1
267881-26-5	8-methyldichlorodiaportin	Graphis	sp.	Graphidaceae		COC1=CC(OC)=C2C(=O)OC(CC(O)C(Cl)Cl)=CC2=C1
41682-21-7	8-Methyleugenitol			Unclassified		CC1=CC(=O)C2=C(C(=C(C(=C2O1)C)O)C)O
147505-08-6	8-O-Methylpannaric acid	Roccella	hypomecha	Roccellaceae		CC1=CC(OC)=C2C3=C(OC2=C1C(O)=O)C=C(O)C(C(O)=O)=C3C
56484-74-3	8-O-Methylphysodic acid	Hypogymnia	sp.	Parmeliaceae		O=C(O)C=1C(OC)=CC=2OC(=O)C=3C(OC2C1CCCCC)=CC(O)=CC3CC(=O)CCCCC
56484-74-3	8-O-Methylphysodic acid	Pseudevernia	furfuracea	Parmeliaceae		O=C(O)C=1C(OC)=CC=2OC(=O)C=3C(OC2C1CCCCC)=CC(O)=CC3CC(=O)CCCCC
113734-85-3	8-O-Methylthiomelin	Rinodina	thiomela	Physciaceae		O=C1C2=C(OC)C=C(C(OC)=C2OC=3C(Cl)=CC(Cl)=C(O)C13)C
1026547-03-4	8'-O-Ethyl-beta-alectoronic acid	Parmotrema	mellissii	Parmeliaceae	Vietnam	CCCCCC1=CC2=CC(=CC(=C2C(=O)O1)OC3=C(C=C(C4=C3CC(OC4=O)(CCCCC)OCC)O)O)O
63090-99-3	8'-O-ethylstictic acid	Usnea	ceratina	Parmeliaceae	Laos	O=CC1=C(OC)C=C(C=2C(=O)OC3=C(OC12)C4=C(C(=O)OC4OCC)C(O)=C3C)C
946614-78-4	8'-O-Methylconstictic acid	Hypotrachyna	revoluta	Parmeliaceae		O=CC1=C(OC)C=C(C=2C(=O)OC3=C(OC12)C4=C(C(=O)OC4OC)C(O)=C3CO)C
253180-48-2	8'-O-Methylsalazinic acid	Parmotrema	dilatatum	Parmeliaceae		COCC1=C(O)C2=C(C3=C1OC(=O)C1=C(O3)C(C=O)=C(O)C=C1C)C(O)OC2=O
253180-48-2	8'-O-Methylsalazinic acid	Usnea	articulata	Parmeliaceae		COCC1=C(O)C2=C(C3=C1OC(=O)C1=C(O3)C(C=O)=C(O)C=C1C)C(O)OC2=O
253180-48-2	8'-O-Methylsalazinic acid	Usnea	erosa	Parmeliaceae		COCC1=C(O)C2=C(C3=C1OC(=O)C1=C(O3)C(C=O)=C(O)C=C1C)C(O)OC2=O
158183-32-5	9-Methyl-4-hydroxypannarate	Leproloma	diffusum	Stereocaulaceae		OC1=CC(C)=C(C(O)=O)C(O2)=C1C3=C2C(O)=C(O)C(C(OC)=O)=C3C
73590-03-1	9-O-Methylbostrycoidin			Unclassified		O=C1C2=CC(=NC=C2C(=O)C=3C(OC)=CC(OC)=C(O)C13)C
1437799-38-6	9,11-Eremophiladiene-3,8-diol,(3alpha,7beta) form	Sarcographa	tricosa	Graphidaceae		OC1C=C2CCC(O)C(C)C2(C)CC1C(=C)C
15222-62-5	9'-Methylprotocetraric acid	Parmotrema	praesoredium	Parmeliaceae	Vietnam	CC1=CC(=C(C2=C1C(=O)OC3=C(O2)C(=C(C(=C3COC)O)C(=O)O)C)C=O)O
15222-62-5	9'-Methylprotocetraric acid	Parmotrema	tsavoense	Parmeliaceae	Vietnam	CC1=CC(=C(C2=C1C(=O)OC3=C(O2)C(=C(C(=C3COC)O)C(=O)O)C)C=O)O
53527-35-8	9(11)-Fernene-3,12-diol, (3beta,12alpha)-form	Xanthoria	resendei	Teloschistaceae		OC1C=C2C(CCC3C2(C)CCC(O)C3(C)C)C4(C)CCC5(C)C(CCC5C14C)C(C)C
522-52-1	a-collatolic acid	Asahinea	scholanderi	Parmeliaceae		CCCCCC(=O)CC1=CC(OC)=CC2=C1C(=O)OC1=CC(O)=C(C(O)=O)C(CC(=O)CCCCC)=C1O2
15548-39-7	a-D-mannopyranosyl-(1->2)-D-mannopyranoside	Cladonia	substellata	Cladoniaceae		OC[C@H]1OC(O)[C@@H](O[C@H]2O[C@H](CO)[C@@H](O)[C@H](O)[C@@H]2O)[C@@H](O)[C@@H]1O
15548-39-7	a-D-mannopyranosyl-(1->2)-D-mannopyranoside	Cladonia	ibitipocae	Cladoniaceae		OC[C@H]1OC(O)[C@@H](O[C@H]2O[C@H](CO)[C@@H](O)[C@H](O)[C@@H]2O)[C@@H](O)[C@@H]1O
54462-52-1	Acanthellin 1			Unclassified		[C-]#[N+]C1C(C(=C)C)CCC2(C)CCCC(C)C12
20247-99-8	Acaranoic acid	Acarospora	chlorophana	Acarosporaceae		Oc1cc2C(=O)c3cc(C=O)cc(O)c3C(=O)c2c(O)c1Cl
20247-98-7	Acarenoic acid	Acarospora	chlorophana	Acarosporaceae		CCCCCCCCCCC1CC(C(O)=O)C(=C)C(=O)O1
252028-27-6	Acarogobien A	Acarospora	gobiensis	Acarosporaceae		O=C1OC2=C(OC3=C1C(=CC(OC)=C3C)C(=CC)C)C(=C(Br)C(O)=C2C)C(=CC)C
252028-29-8	Acarogobien B	Acarospora	gobiensis	Acarosporaceae		[C]Oc1c([C]=O)c(Oc2c(/C([C])=[C]/[C])c(Br)c(O[C]/[C]=C([C])/[C])c([C])c2OC3=O)c3c(/C([C])=[C]/[C])c1Br
lichen67	Acetylloboridin	Lobodirina	cerebriformis	Roccellaceae		CC1=CC(=O)C2=C(O1)C(=C(C=C2O)OC3C(C(C(C(O3)COC(=O)C)OC(=O)C)OC(=O)C)OC(=O)C)C
lichen59	Acetylnemetzon	Haematomma	nemetzii	Haematommataceae		CC(=O)C1=C(C=C2C(=C1)C(=O)C3=C(C2=O)C=C(C=C3OC(=O)C)OC)OC(=O)C
21795-26-6	Acetylportentol	Roccella	fusiformis	Roccellaceae		O=C(OC1C(C)C(OC2(C(C)C3OC(=O)C2(C(=O)C3C)C)C1C)C)C
1373318-47-8	acremonone G	Cladonia	sp.	Cladoniaceae	Apiospora montagnei isol from lichen Germany	CC1=C(CO)OC(=O)C2=C(O)C=C(O)C=C12
179459-25-7	Acremonone I	Apiospora	montagnei	Apiosporaceae		CC1=C(C)C2=C(C(=O)O1)C(O)=CC(O)=C2C
1314027-79-6	Acremonone K	Arthrinium	sacchari	Apiosporaceae		CC1=C2C(C)=C(CO)OC(=O)C2=C(O)C=C1O
125304-74-7	Aipolic acid	Physcia	aipolia	Physciaceae		O=C(OC1CC2(C)C(CCC3C4(C)CCC(C4CCC32C)C(O)(C)C)C5(C(=O)O)CCCC(C)(C)C15)C
28789-23-3	Alectorialic acid	Hypotrachyna	hypoalectorialica	Parmeliaceae	Brazil	O=CC1=C(O)C=C(C(C(=O)OCC2=CC(O)=C(C(O)=C2C(=O)O)C)=C1O)C
55483-02-8	Alectorialin	Himantormia	lugubris	Parmeliaceae	Antarctica	Cc1cc(O)c(C=O)c(O)c1C(=O)OCc1cc(O)c(C)c(O)c1
668-80-4	alectoronic acid	Ochrolechia	parella	Ochrolechiaceae		CCCCCC(=O)CC1=CC(O)=CC2=C1C(=O)OC1=CC(O)=C(C(O)=O)C(CC(=O)CCCCC)=C1O2
668-80-4	alectoronic acid	Parmelia	birulae	Parmeliaceae		CCCCCC(=O)CC1=CC(O)=CC2=C1C(=O)OC1=CC(O)=C(C(O)=O)C(CC(=O)CCCCC)=C1O2
158599-52-1	Alectosarmentin	Cladonia	corniculata	Cladoniaceae	India	O=C1OC(O)C=2C1=C(O)C=C3OC4=CC(O)=CC(=C4C32)C
97-59-6	Allantoin			Unclassified		O=C(N)NC1NC(=O)NC1=O
99926-23-1	allo-murolic acid	Leptogium	saturninum	Collemataceae	Central Asia	C[C@@H](O)CCCCCCCCCCCCC[C@@H]1OC(=O)C(=C)[C@@H]1C(O)=O
99926-23-1	allo-murolic acid	Parmelia	camtschadalis	Parmeliaceae	Central Asia	C[C@@H](O)CCCCCCCCCCCCC[C@@H]1OC(=O)C(=C)[C@@H]1C(O)=O
99926-23-1	allo-murolic acid	Peltigera	canina	Peltigeraceae		C[C@@H](O)CCCCCCCCCCCCC[C@@H]1OC(=O)C(=C)[C@@H]1C(O)=O
99926-23-1	allo-murolic acid	Xanthoria	elegans	Teloschistaceae	Central Asia	C[C@@H](O)CCCCCCCCCCCCC[C@@H]1OC(=O)C(=C)[C@@H]1C(O)=O
101899-62-1	Allopertusaric acid	Pertusaria	albescens	Pertusariaceae		CC(=O)CCCCCCCCCCCCCC1C(C(=C)C(=O)O1)C(=O)O
22800-27-7	Alloprotolichesterinic acid	Cetraria	islandica	Parmeliaceae		CCCCCCCCCCCCCC1C(C(=C)C(=O)O1)C(=O)O
84592-16-5	Allorhizin	Psoroma	allorhizum	Pannariaceae		O=CC1=C(Cl)C(OC)=C(C=2OC(=O)C3=C(OC21)C(=C(O)C(Cl)=C3C)C)C
299423-21-5	alo-murolic acid (18R)-18-O-1-ﬂ-xylopyranosyl-(1-6)-ﬂ-D-glucopyranoside	Leptogium	saturninum	Collemataceae		[H][C@@]1(O[C@H](C)CCCCCCCCCCCCC[C@@H]2OC(=O)C(=C)[C@@H]2C(O)=O)O[C@H](CO[C@@H]2OC[C@@H](O)[C@H](O)[C@H]2O)[C@@H](O)[C@H](O)[C@H]1O
299423-21-5	alo-murolic acid (18R)-18-O-1-ﬂ-xylopyranosyl-(1-6)-ﬂ-D-glucopyranoside	Peltigera	canina	Peltigeraceae		[H][C@@]1(O[C@H](C)CCCCCCCCCCCCC[C@@H]2OC(=O)C(=C)[C@@H]2C(O)=O)O[C@H](CO[C@@H]2OC[C@@H](O)[C@H](O)[C@H]2O)[C@@H](O)[C@H](O)[C@H]1O
111699-55-9	alpha-Acetylconstictic acid	Pseudocyphellaria	faveolata	Peltigeraceae		COC(C=C1C)=C(C(OC2=C(O3)C(COC(C)=O)=C(C4=C2C(OC4=O)O)O)=C1C3=O)C=O
101218-42-2	alpha-Acetylhypoconstictic acid	Menegazzia	dispora	Parmeliaceae		COC(C=C1C)=C(C(OC2=C(O3)C(COC(C)=O)=C(C4=C2C(OC4=O)O)O)=C1C3=O)C
54226-87-8	alpha-Alectoronic acid	Parmotrema	mellissii	Parmeliaceae	Vietnam	O=C(O)C1=C(O)C=C2OC(=O)C=3C(OC2=C1CC(=O)CCCCC)=CC(O)=CC3CC(=O)CCCCC
638-95-9	alpha-Amyrin			Unclassified		OC1CCC2(C)C(CCC3(C)C2CC=C4C5C(C)C(C)CCC5(C)CCC43C)C1(C)C
54226-88-9	alpha-Collatolic acid	Parmotrema	mellissii	Parmeliaceae	Vietnam	O=C1OC2=CC(O)=C3C(=O)OC(O)(CC3=C2OC4=CC(OC)=CC(=C14)CC(=O)CCCCC)CCCCC
59-02-9	alpha-Tocopherol			Unclassified		OC=1C(=C(C=2OC(C)(CCC2C1C)CCCC(C)CCCC(C)CCCC(C)C)C)C
58-95-7	alpha-Tocopherol acetate			Unclassified		O=C(OC=1C(=C(C=2OC(C)(CCC2C1C)CCCC(C)CCCC(C)CCCC(C)C)C)C)C
887751-93-1	altenuene	Cetrelia	braunsiana	Parmeliaceae	Phialophora sp. isol from lichen China	COC1=CC2=C(C(=O)O[C@@]3(C)C[C@H](O)[C@@H](O)C=C23)C(O)=C1
641-38-3	Alternariol	Graphis	cognata	Graphidaceae		CC1=CC(O)=CC2=C1C1=CC(O)=CC(O)=C1C(=O)O2
641-38-3	Alternariol	Cetraria	braunsiana	Parmeliaceae	China	CC1=CC(O)=CC2=C1C1=CC(O)=CC(O)=C1C(=O)O2
641-38-3	Alternariol	Parmelinella	wallachiana	Parmeliaceae	China	CC1=CC(O)=CC2=C1C1=CC(O)=CC(O)=C1C(=O)O2
641-38-3	Alternariol	Usnea	aciculifera	Parmeliaceae	China	CC1=CC(O)=CC2=C1C1=CC(O)=CC(O)=C1C(=O)O2
23452-05-3	alternariol-9-methyl ether	Cetrelia	braunsiana	Parmeliaceae	Phialophora sp. isol from lichen China	COC1=CC(O)=C2C(=O)OC3=C(C(C)=CC(O)=C3)C2=C1
23452-05-3	alternariol-9-methyl ether	Parmelinella	wallachiana	Parmeliaceae	Nigrospora sphaerica isol from lichen China	COC1=CC(O)=C2C(=O)OC3=C(C(C)=CC(O)=C3)C2=C1
23452-05-3	alternariol-9-methyl ether	Usnea	aciculifera	Parmeliaceae	Alternaria alternata isol from lichen China	COC1=CC(O)=C2C(=O)OC3=C(C(C)=CC(O)=C3)C2=C1
220345-71-1	Ambewelamide A	Xanthoparmelia	scabrosa	Parmeliaceae	Australia	O=C(OC1C=C2CC34SSC5(C(=O)N3C2C6OC16)N(C4=O)C7C(=CC(OC(=O)CCC)C8OC87)C5)C
220345-73-3	Ambewelamide B	Xanthoparmelia	scabrosa	Parmeliaceae	NSW Australia	O=C(OC1C=C2CC34SSC5(C(=O)N3C2C6OC16)N(C4=O)C7C(=CC(OC(=O)CCCCC)C8OC87)C5)C
340774-69-8	ambuic acid	Clavaroids	sp.	Unclassified	Pestalotiopsis sp. isol from lichen China	CCCCC\C=C\C1=C(CO)[C@@H](O)[C@H]2O[C@@]2(C\C=C(/C)C(O)=O)C1=O
1108147-06-3	ambuic acid 18-acetate	Clavaroids	sp.	Unclassified	Pestalotiopsis sp. isol from lichen China	[H][C@]12O[C@@]1(C\C=C(/C)C(O)=O)C(=O)C(\C=C\CCCCC)=C(COC(C)=O)[C@H]2O
79786-34-8	Amidepsine D	Parmelia	damaziana	Parmeliaceae		O=C(OC1=CC(C)=C(C(OC2=CC(C)=C(C(O)=O)C(O)=C2)=O)C(O)=C1)C3=C(C)C=C(OC)C=C3OC
65892-64-0	Amphistictinic acid	Pseudocyphellaria	amphistica	Peltigeraceae		CC(=O)O[C@H]1C[C@H]2[C@H](CC[C@@]2([C@@H]3[C@@]1([C@@]4(CC[C@@H]5[C@@]([C@H]4CC3)(CCC[C@]5(C)C(=O)O)C)C)C)C)C(C)(C)O
SHF54-C (C-H)	Amycophthalazinone A	Squamarina	sp.	Stereocaulaceae	Amycolatopsis sp. isol from lichen China	O=C1NNC2(CCCCC2)C2=C1C=CC=C2
119975-65-4	anhydrofusarubin lactone	Ophioparma	ventosa	Ophioparmaceae	Austria	COC1=CC(=O)C2=C(C(O)=C3C=C(C)OC(=O)C3=C2O)C1=O
56124-68-6	anomalin B	Cladonia	sp.	Cladoniaceae	Apiospora montagnei from lichen Germany	OC1=CC2=C(C(O)=C1)C(=O)C1=CC(O)=C(O)C(O)=C1O2
641-68-9	Anziaic acid	Neofuscelia	depsidella	Parmeliaceae		O=C(O)C1=C(O)C=C(OC(=O)C=2C(O)=CC(O)=CC2CCCCC)C=C1CCCCC
31449-13-5	Aphthosin	Peltigera	aphthosa	Peltigeraceae		O=C(OC1=CC(O)=C(C(=O)OC2=CC(O)=C(C(=O)OC)C(=C2)C)C(=C1)C)C3=C(O)C=C(OC(=O)C4=C(O)C=C(OC)C=C4C)C=C3C
488-82-4	Arabitol	Diploicia	canescens	Caliciaceae	France	OCC(O)C(O)C(O)CO
52809-10-6	Argopsin	Argopsis	megalospora	incirtae sedis		O=CC1=C(O)C(Cl)=C(C=2C(=O)OC3=C(OC12)C(=C(Cl)C(OC)=C3C)C)C
52809-10-6	Argopsin	Argopsis	friesiana	incirtae sedis		O=CC1=C(O)C(Cl)=C(C=2C(=O)OC3=C(OC12)C(=C(Cl)C(OC)=C3C)C)C
52809-10-6	Argopsin	Lecidea	efflorescens	Lecideaceae		O=CC1=C(O)C(Cl)=C(C=2C(=O)OC3=C(OC12)C(=C(Cl)C(OC)=C3C)C)C
52809-10-6	Argopsin	Pannaria	sp.	Pannariaceae		O=CC1=C(O)C(Cl)=C(C=2C(=O)OC3=C(OC12)C(=C(Cl)C(OC)=C3C)C)C
52809-10-6	Argopsin	Erioderma	chilense	Parmeliaceae		O=CC1=C(O)C(Cl)=C(C=2C(=O)OC3=C(OC12)C(=C(Cl)C(OC)=C3C)C)C
170385-23-6	Arthogalin	Arthothelium	galapagoense	Arthoniaceae		CC(C)C1NC(=O)C(OC(=O)C(Cc2ccccc2)NC(=O)C(OC1=O)C(C)C)C(C)C
25556-24-5	Arthoniaic acid	Arthonia	impolita	Arthoniaceae		O=C(O)C=1C(OC)=CC(OC(=O)C=2C(O)=CC(O)=CC2CC(=O)CCCCC)=CC1CC(=O)CCCCC
149252-00-6	Arthonin	Arthonia	endlicheri	Arthoniaceae		CCC(C)C(NC(=O)c1ccccc1)C(=O)OCC(NC(=O)c1ccccc1)C(C)C
lichen16	arthrinin A	Cladonia	sp.	Cladoniaceae	Apiospora montagnei isol from lichen Germany	[H][C@]12CC[C@@]3(C)C(=O)O[C@@H]4[C@@H](O)C5=C(C(O)=CC(C)=C5C=C)[C@@]1(O2)[C@@]34[H]
lichen17	arthrinin B	Cladonia	sp.	Cladoniaceae	Apiospora montagnei isol from lichen Germany	[H][C@]12CC[C@@]3(C)C(=O)O[C@@H]4[C@@H](O)C5=C(C(O)=C(C=C)C(C)=C5)[C@@]1(O2)[C@@]34[H]
20716-96-5	Artothelin	Buellia	spp.	Caliciaceae		O=C1C2=C(C(Cl)=C(O)C(Cl)=C2O)OC3=C(Cl)C(O)=CC(C)=C31
74705-44-5	Asahinin	Asahinea	chrysantha	Parmeliaceae		OC1=C(C(C2=C3C(O)=C(C)C=C2O)=O)C(C3=O)=C(O)C(O)=C1
74705-44-5	Asahinin	Asahinea	scholanderi	Parmeliaceae		OC1=C(C(C2=C3C(O)=C(C)C=C2O)=O)C(C3=O)=C(O)C(O)=C1
93796-74-8	Ascomatic acid	Bunodophoron	patagonicum	Sphaerophoraceae		O=C(O)C=1C(OC)=CC=2OC3=CC(OC)=CC(=C3C2C1C)C
1073607-80-3	ascomycone A	Pseudosyphellaria	sp.	Peltigeraceae	Biatriospora sp. isol from lichen China	COC1OC(C)=CC2=C1C(=O)C1=C(O)C=C(OC)C=C1C2=O
1073607-80-3	ascomycone A	Umbilicaria	sp.	Umbilicariaceae	Ulospora bilgramii isol from lichen China	COC1OC(C)=CC2=C1C(=O)C1=C(O)C=C(OC)C=C1C2=O
1073607-81-4	ascomycone B	Umbilicaria	sp.	Umbilicariaceae	Ulospora bilgramii isol from lichen China	COC1=CC(O)=C2C(=O)C3=C(C=C(C)OC3O)C(=O)C2=C1
68048-38-4	Asemone	Lecanora	broccha	Lecanoraceae		CC1=C2C(OC3=C(C(O)=CC(O)=C3Cl)C2=O)=C(Cl)C(O)=C1Cl
68048-38-4	Asemone	Pertusaria	pycnothelia	Pertusariaceae		CC1=C2C(OC3=C(C(O)=CC(O)=C3Cl)C2=O)=C(Cl)C(O)=C1Cl
68048-38-4	Asemone	Micarea	austroternaria	Pilocarpaceae		CC1=C2C(OC3=C(C(O)=CC(O)=C3Cl)C2=O)=C(Cl)C(O)=C1Cl
68048-38-4	Asemone	Fellhanera	buoteillei	Unclassified		CC1=C2C(OC3=C(C(O)=CC(O)=C3Cl)C2=O)=C(Cl)C(O)=C1Cl
436144-24-0	aspergilloxide	Xanthoria	sp.	Teloschistaceae	China	[H][C@@]12C[C@H](O)[C@@]3(C)[C@H](O)[C@@]4(C)O[C@@]4(C)CC[C@]3([H])[C@@]1(C)CC=C1[C@@H](CC[C@@]21C)C(C)C
2293120-59-7	Aspergoterpenin D	Lobaria	quercizans	Peltigeraceae	Aspergillus veriscolor isolated from lichen China	C[C@@H](CCC[C@@](C)(O)C1=C(O)C=C(C=C1)C(O)=O)COC(C)=O
2373365-68-3	Asperunguisin A	Xanthoria	sp.	Teloschistaceae	China	[H][C@@]12C[C@H](O)[C@@]3(C)[C@H](O)[C@@H](O)C(=C)CC[C@]3([H])[C@@]1(C)CC=C1[C@@H](CC[C@@]21C)C(C)C
2373365-69-4	asperunguisin B	Xanthoria	sp.	Teloschistaceae		[H][C@@]1(O[C@@H]2[C@@H](O1)[C@]1(C)[C@@H](O)C[C@@]3([H])[C@]4(C)CC[C@@H](C(C)C)C4=CC[C@]3(C)[C@@]1([H])CCC2=C)C1=CC=C(O)C=C1
2373365-70-7	Asperunguisin C	Xanthoria	sp.	Teloschistaceae	China	[H][C@]12O[C@](C)(CC[C@]3([H])[C@@]4(C)CC=C5[C@@H](CC[C@@]5(C)[C@]4([H])C[C@H](O)[C@@]13C)C(C)C)[C@@H]2O
2373365-71-8	asperunguisin D	Xanthoria	sp.	Teloschistaceae	China	[H][C@]12O[C@]1(C)CC[C@]1([H])[C@@]3(C)CC=C4[C@@H](CC[C@@]4(C)[C@]3([H])C[C@H](O)[C@@]1(C)C2=O)C(C)C
2373365-73-0	asperunguisin E	Xanthoria	sp.	Teloschistaceae	China	[H][C@@]12C[C@H](O)[C@@]3(C)[C@H](O)[C@@H](O)[C@@](C)(O)CC[C@]3([H])[C@@]1(C)CC=C1[C@@H](CC[C@@]21C)C(C)C
2373365-72-9	asperunguisin F	Xanthoria	sp.	Teloschistaceae	China	[H][C@@]12C[C@H](O)[C@@]3(C)[C@H](O)C=C(C)CC[C@]3([H])[C@@]1(C)CC=C1[C@@H](CC[C@@]21C)C(C)C
52461-05-9	Aspicilin	Aspicilia	calcarea	Megasporaceae		O=C1OC(C)CCCCCCCCCCC(O)C(O)C(O)C=C1
52461-05-9	Aspicilin	Aspicilia	gibbosa	Megasporaceae		O=C1OC(C)CCCCCCCCCCC(O)C(O)C(O)C=C1
526-37-4	Atranol	Parmotrema	cristiferum	Parmeliaceae	Vietnam	O=CC1=C(O)C=C(C=C1O)C
526-37-4	Atranol	Himantormia	lugubris	Parmeliaceae	Antarctica	O=CC1=C(O)C=C(C=C1O)C
526-37-4	Atranol	Parmotrema	tinctorum	Parmeliaceae	Vietnam	O=CC1=C(O)C=C(C=C1O)C
526-37-4	Atranol	Evernia	prunastri	Parmeliaceae		O=CC1=C(O)C=C(C=C1O)C
526-37-4	Atranol	Ramalina	conduplicans	Ramalinaceae	India	O=CC1=C(O)C=C(C=C1O)C
526-37-4	Atranol	Stereocaulon	evolutum	Stereocaulaceae	France	O=CC1=C(O)C=C(C=C1O)C
479-20-9	Atranorin	Dirinaria	consimilis	Caliciaceae	India	O=CC1=C(O)C=C(C(C(=O)OC=2C=C(C(C(=O)OC)=C(O)C2C)C)=C1O)C
479-20-9	Atranorin	Buellia	canescens	Caliciaceae		O=CC1=C(O)C=C(C(C(=O)OC=2C=C(C(C(=O)OC)=C(O)C2C)C)=C1O)C
479-20-9	Atranorin	Cladonia	rangiformis	Cladoniaceae		O=CC1=C(O)C=C(C(C(=O)OC=2C=C(C(C(=O)OC)=C(O)C2C)C)=C1O)C
479-20-9	Atranorin	Ochrolechia	parella	Ochrolechiaceae		O=CC1=C(O)C=C(C(C(=O)OC=2C=C(C(C(=O)OC)=C(O)C2C)C)=C1O)C
479-20-9	Atranorin	Hypotrachyna	cirrhata	Parmeliaceae	India	O=CC1=C(O)C=C(C(C(=O)OC=2C=C(C(C(=O)OC)=C(O)C2C)C)=C1O)C
479-20-9	Atranorin	Parmotrema	indicum	Parmeliaceae	Vietnam	O=CC1=C(O)C=C(C(C(=O)OC=2C=C(C(C(=O)OC)=C(O)C2C)C)=C1O)C
479-20-9	Atranorin	Pseudevernia	furfuracea	Parmeliaceae		O=CC1=C(O)C=C(C(C(=O)OC=2C=C(C(C(=O)OC)=C(O)C2C)C)=C1O)C
479-20-9	Atranorin	Parmotrema	tinctorum	Parmeliaceae	Vietnam	O=CC1=C(O)C=C(C(C(=O)OC=2C=C(C(C(=O)OC)=C(O)C2C)C)=C1O)C
479-20-9	Atranorin	Parmotrema	mellissii	Parmeliaceae	Vietnam	O=CC1=C(O)C=C(C(C(=O)OC=2C=C(C(C(=O)OC)=C(O)C2C)C)=C1O)C
479-20-9	Atranorin	Parmotrema	tsavoense	Parmeliaceae	Vietnam	O=CC1=C(O)C=C(C(C(=O)OC=2C=C(C(C(=O)OC)=C(O)C2C)C)=C1O)C
479-20-9	Atranorin	Usnea	longissima	Parmeliaceae	China	O=CC1=C(O)C=C(C(C(=O)OC=2C=C(C(C(=O)OC)=C(O)C2C)C)=C1O)C
479-20-9	Atranorin	Parmotrema	dilatatum	Parmeliaceae	Brazil	O=CC1=C(O)C=C(C(C(=O)OC=2C=C(C(C(=O)OC)=C(O)C2C)C)=C1O)C
479-20-9	Atranorin	Pseudevernia	furfuracea	Parmeliaceae	Turkey	O=CC1=C(O)C=C(C(C(=O)OC=2C=C(C(C(=O)OC)=C(O)C2C)C)=C1O)C
479-20-9	Atranorin	Parmotrema	saccatilobum	Parmeliaceae	Papua New Guinea	O=CC1=C(O)C=C(C(C(=O)OC=2C=C(C(C(=O)OC)=C(O)C2C)C)=C1O)C
479-20-9	Atranorin	Usnea	articulata	Parmeliaceae		O=CC1=C(O)C=C(C(C(=O)OC=2C=C(C(C(=O)OC)=C(O)C2C)C)=C1O)C
479-20-9	Atranorin	Sulcaria	sulcata	Parmeliaceae	Tibet	O=CC1=C(O)C=C(C(C(=O)OC=2C=C(C(C(=O)OC)=C(O)C2C)C)=C1O)C
479-20-9	Atranorin	Hypotrachyna	quaesita	Parmeliaceae	Papua New Guinea	O=CC1=C(O)C=C(C(C(=O)OC=2C=C(C(C(=O)OC)=C(O)C2C)C)=C1O)C
479-20-9	Atranorin	Plasmatica	glauca	Parmeliaceae		O=CC1=C(O)C=C(C(C(=O)OC=2C=C(C(C(=O)OC)=C(O)C2C)C)=C1O)C
479-20-9	Atranorin	Roccella	montagnei	Roccellaceae		O=CC1=C(O)C=C(C(C(=O)OC=2C=C(C(C(=O)OC)=C(O)C2C)C)=C1O)C
479-20-9	Atranorin	Stereocaulon	evolutum	Stereocaulaceae	France	O=CC1=C(O)C=C(C(C(=O)OC=2C=C(C(C(=O)OC)=C(O)C2C)C)=C1O)C
479-20-9	Atranorin	Lepraria	lobificans	Stereocaulaceae		O=CC1=C(O)C=C(C(C(=O)OC=2C=C(C(C(=O)OC)=C(O)C2C)C)=C1O)C
4707-47-5	Atraric acid	Dirinaria	applanata	Caliciaceae	Vietnam	O=C(OC)C1=C(O)C(=C(O)C=C1C)C
4707-47-5	Atraric acid	Hypotrachyna	cirrhata	Parmeliaceae	India	O=C(OC)C1=C(O)C(=C(O)C=C1C)C
4707-47-5	Atraric acid	Parmotrema	cristiferum	Parmeliaceae	Vietnam	O=C(OC)C1=C(O)C(=C(O)C=C1C)C
4707-47-5	Atraric acid	Parmotrema	mellissii	Parmeliaceae	Vietnam	O=C(OC)C1=C(O)C(=C(O)C=C1C)C
4707-47-5	Atraric acid	Parmotrema	tsavoense	Parmeliaceae	Vietnam	O=C(OC)C1=C(O)C(=C(O)C=C1C)C
4707-47-5	Atraric acid	Evernia	prunastri	Parmeliaceae		O=C(OC)C1=C(O)C(=C(O)C=C1C)C
4707-47-5	Atraric acid	Usnea	undulata	Parmeliaceae	South Africa	O=C(OC)C1=C(O)C(=C(O)C=C1C)C
4707-47-5	Atraric acid	Parmotrema	cooperi	Parmeliaceae	Nepal	O=C(OC)C1=C(O)C(=C(O)C=C1C)C
4707-47-5	Atraric acid	Usnea	articulata	Parmeliaceae		O=C(OC)C1=C(O)C(=C(O)C=C1C)C
4707-47-5	Atraric acid	Parmotrema	tinctorum	Parmeliaceae		O=C(OC)C1=C(O)C(=C(O)C=C1C)C
4707-47-5	Atraric acid	Heterodermia	hypoleuca	Physciaceae	Korea	O=C(OC)C1=C(O)C(=C(O)C=C1C)C
4707-47-5	Atraric acid	Roccella	montagnei	Roccellaceae		O=C(OC)C1=C(O)C(=C(O)C=C1C)C
4707-47-5	Atraric acid	Stereocaulon	evolutum	Stereocaulaceae	France	O=C(OC)C1=C(O)C(=C(O)C=C1C)C
4707-47-5	Atraric acid	Xanthoria	steineri	Teloschistaceae		O=C(OC)C1=C(O)C(=C(O)C=C1C)C
111822-19-6	aurovertin U	Parmelia	sp.	Parmeliaceae	Eupenicillium javanicum isol from lichen China	COC1=CC(=O)OC(\C=C\C=C\C=C\[C@]2(C)O[C@@]3(C)[C@@H](C)O[C@](C)([C@@H]3O)[C@H]2O)=C1C
5803-62-3	Averantin, (S)-form	Solorina	crocea	Peltigeraceae		O=C1C=2C=C(O)C=C(O)C2C(=O)C3=C(O)C(=C(O)C=C13)C(O)CCCCC
62057-57-2	aversin	lichen		Unclassified	Aspergillus sp. from lichen Antarctica	[H][C@]12OCC[C@@]1([H])C1=C(O)C3=C(C=C1O2)C(=O)C1=C(C(OC)=CC(OC)=C1)C3=O
5838-43-7	Averythrin			Unclassified		O=C1C=2C=C(O)C=C(O)C2C(=O)C3=C(O)C(C=CCCCC)=C(O)C=C13
644-66-6	Baeomycesic acid	Baeomyces	spp.	Baeomycetaceae		O=CC=1C(O)=C(C(=O)OC=2C=C(C(C(=O)O)=C(O)C2C)C)C(=CC1OC)C
644-66-6	Baeomycesic acid	Thamnolia	vermicularis	Icmadophilaceae		O=CC=1C(O)=C(C(=O)OC=2C=C(C(C(=O)O)=C(O)C2C)C)C(=CC1OC)C
644-66-6	Baeomycesic acid	Parmelia	reticulata	Parmeliaceae		O=CC=1C(O)=C(C(=O)OC=2C=C(C(C(=O)O)=C(O)C2C)C)C(=CC1OC)C
2226846-34-8	bailesidone	Usnea	ceratina	Parmeliaceae	Laos	COC1=C(O)C2=C(C(C)=C1)C(=O)OC1=C(C)C(O)=C3C(=O)O[C@H](CC(C)=O)C3=C1O2
1182733-46-5	Balticol E	Pseudosyphellaria	sp.	Peltigeraceae	Biatrosporia sp. isol from lichen China	COC1=CC2=C(C(=O)C[C@@](O)(C[C@H](C)O)[C@H]2O)C(O)=C1
1182733-47-6	Balticol F	Pseudosyphellaria	sp.	Peltigeraceae	Biatriospora sp. isol from lichen China	[H][C@@]12O[C@](C)(C[C@]1(O)CC(=O)C1=C2C=C(OC)C=C1O)OC
17636-16-7	Barbatic acid	Cladia	aggregata	Cladoniaceae	Brazil	O=C(O)C1=C(O)C(=C(OC(=O)C2=C(O)C(=C(OC)C=C2C)C)C=C1C)C
17636-16-7	Barbatic acid	Cladonia	rangifera	Cladoniaceae	Japan	O=C(O)C1=C(O)C(=C(OC(=O)C2=C(O)C(=C(OC)C=C2C)C)C=C1C)C
17636-16-7	Barbatic acid	Usnea	longissima	Parmeliaceae	China	O=C(O)C1=C(O)C(=C(OC(=O)C2=C(O)C(=C(OC)C=C2C)C)C=C1C)C
17636-16-7	Barbatic acid	Usnea	articulata	Parmeliaceae		O=C(O)C1=C(O)C(=C(OC(=O)C2=C(O)C(=C(OC)C=C2C)C)C=C1C)C
1110660-77-9	Barbatin D			Unclassified	unknown source DNP, check CAS	O=C1OCC(C=CC2(C)C3CCC=C(C)C3(C)C(OC(=O)C=4C=CC=CC4)C(OC(=O)C=5C=CC=CC5)C2(O)C)=C1
1110660-79-1	Barbatin E			Unclassified	unknown source DNP, check CAS	O=C1OCC(C=CC2(C)C3CCC=C(C)C3(C)C(OC(=O)C(=O)C(C)C)C(OC(=O)C(OC(=O)C)C(C)C)C2(O)C)=C1
529-50-0	Barbatolic acid	Bryoria	capillaris	Parmeliaceae	Turkey	O=CC1=C(O)C=C(C(C(=O)OCC2=CC(O)=C(C=O)C(O)=C2C(=O)O)=C1O)C
114973-13-6	Barbatolin	Bryonia	nadvomikania	Parmeliaceae		Cc1cc(O)c(C=O)c(O)c1C(=O)OCc1cc(O)c(C=O)c(O)c1
75920-37-5	Beauverolide A	Candelariella	vitellina	Candelariaceae		CCCCCCC(C)C1CC(=O)NC(Cc2ccccc2)C(=O)NC(C(C)C)C(=O)NC(C(C)C)C(=O)O1
75899-64-8	Beauverolide C	Candelariella	vitellina	Candelariaceae		CCCCCCC(C)C1CC(=O)NC(Cc2ccccc2)C(=O)NC(Cc2ccccc2)C(=O)NC(C(C)CC)C(=O)O1
75899-63-7	Beauverolide D	Candelariella	vitellina	Candelariaceae		CCCCC(C)C1CC(=O)NC(Cc2ccccc2)C(=O)NC(C(C)C)C(=O)NC(C(C)C)C(=O)O1
75947-01-2	Beauverolide E	Candelariella	vitellina	Candelariaceae		CCCCC(C)C1CC(=O)NC(C(C)C)C(=O)NC(Cc2ccccc2)C(=O)NC(C(C)CC)C(=O)O1
75947-00-1	Beauverolide F	Candelariella	vitellina	Candelariaceae		CCCCC(C)C1CC(=O)NC(Cc2ccccc2)C(=O)NC(Cc2ccccc2)C(=O)NC(C(C)CC)C(=O)O1
1613301-64-6	Benzeneacetic acid, a-methoxy-, (1R,4aS,4bS,6aR,10aR,10bS,11S,12R,13aR)-2,3,4a,4b,6a,7,10,10a,10b,11,12,13a-dodecahydro-12-[(1E,3E)-5-methoxy-5-oxo-1,3-pentadien-1-yl]-1,4a,5,8-tetramethyl-1H-naphtho[2,1-d]pyrano[3,2-b]oxepin-11-yl ester, (aR)-	Pyrenula	sp.	Pyrenulaceae	Vietnam	[H][C@@]12CC(C)=CC[C@@]1([H])[C@]1([H])[C@H](OC(=O)[C@H](OC)C3=CC=CC=C3)[C@H](O[C@]3([H])[C@H](C)CCO[C@@]3(C)[C@]1([H])C(C)=C2)\C=C\C=C\C(=O)OC
1613301-66-8	Benzeneacetic acid, a-methoxy-, (1R,4aS,4bS,6aR,10aR,10bS,11S,12R,13aR)-2,3,4a,4b,6a,7,10,10a,10b,11,12,13a-dodecahydro-12-[(1E,3E)-5-methoxy-5-oxo-1,3-pentadien-1-yl]-1,4a,5,8-tetramethyl-1H-naphtho[2,1-d]pyrano[3,2-b]oxepin-11-yl ester, (aS)-	Pyrenula	sp.	Pyrenulaceae	Vietnam	[H][C@@]12CC(C)=CC[C@@]1([H])[C@]1([H])[C@H](OC(=O)[C@@H](OC)C3=CC=CC=C3)[C@H](O[C@]3([H])[C@H](C)CCO[C@@]3(C)[C@]1([H])C(C)=C2)\C=C\C=C\C(=O)OC
1613301-68-0	Benzeneacetic acid, a-methoxy-, (1S,2R,4R,5aS,7aR,11aR,11bS)-1,2,4,5,5a,7a,8,11,11a,11b-decahydro-2-[(1E,3E)-5-methoxy-5-oxo-1,3-pentadien-1-yl]-6,9-dimethyl-5-methylene-4-[(1R)-1-methylpropyl]naphth[1,2-d]oxepin-1-yl ester, (aR)-	Pyrenula	sp.	Pyrenulaceae	Vietnam	[H][C@@]12CC(C)=CC[C@@]1([H])[C@]1([H])[C@H](OC(=O)[C@H](OC)C3=CC=CC=C3)[C@H](O[C@]([H])([C@H](C)CC)C(=C)[C@]1([H])C(C)=C2)\C=C\C=C\C(=O)OC
1613301-70-4	Benzeneacetic acid, a-methoxy-, (1S,2R,4R,5aS,7aR,11aR,11bS)-1,2,4,5,5a,7a,8,11,11a,11b-decahydro-2-[(1E,3E)-5-methoxy-5-oxo-1,3-pentadien-1-yl]-6,9-dimethyl-5-methylene-4-[(1R)-1-methylpropyl]naphth[1,2-d]oxepin-1-yl ester, (aS)-	Pyrenula	sp.	Pyrenulaceae	Vietnam	[H][C@@]12CC(C)=CC[C@@]1([H])[C@]1([H])[C@H](OC(=O)[C@@H](OC)C3=CC=CC=C3)[C@H](O[C@]([H])([C@H](C)CC)C(=C)[C@]1([H])C(C)=C2)\C=C\C=C\C(=O)OC
3034527-55-1	Benzoic acid, 2-hydroxy-4-methoxy-6-propyl-, 2-hydroxy-6-methoxy-4-pentylphenyl ester	Ramalina	conduplicans	Ramalinaceae	India	CCCCCC1=CC(OC)=C(OC(=O)C2=C(O)C=C(OC)C=C2CCC)C(O)=C1
2970583-76-5	benzyl 4-O-demethylmicrophyllinate	Parmotrema	demethylmicrophyllinicul	Parmeliaceae		CCCCCC(=O)CC1=C(C(=O)OC2=CC(CC(=O)CCCCC)=C(C(=O)OCC3=CC=CC=C3)C(O)=C2)C(O)=CC(O)=C1
60175-33-9	Benzyl grayanat	Gymnoderma	melacarpum	Cladoniaceae		CCCCCCCC1=C(C(=O)OCC2=CC=CC=C2)C(O)=CC2=C1OC1=C(C(C)=CC(OC)=C1)C(=O)O2
74683-10-6	benzyl melacarpate	Gymnoderma	melacarpum	Cladoniaceae		CCCCCCCC1=C2C(OC3=C2C(C)=CC(OC)=C3)=CC(O)=C1C(=O)OCC1=CC=CC=C1
65614-39-3	Benzyl-5-O-methylhiascat	crustose lichen		Unclassified		COC1=C(O)C=C(O)C(C(=O)OC2=CC(C)=C(C(=O)OC3=CC(C)=C(C(=O)OCC4=CC=CC=C4)C(O)=C3)C(O)=C2)=C1C
96681-80-0	beta-Alectoronic acid	Parmelia	birulae	Parmeliaceae		O=C(O)C=1C(O)=CC(O)=C(OC2=CC(O)=CC=3C=C(OC(=O)C23)CCCCC)C1CC(=O)CCCCC
559-70-6	beta-Amyrin			Unclassified		OC1CCC2(C)C(CCC3(C)C2CC=C4C5CC(C)(C)CCC5(C)CCC43C)C1(C)C
491-44-1	beta-Collatolic acid	Asahinea	scholanderi	Parmeliaceae		O=C(O)C=1C(O)=CC(O)=C(OC2=CC(OC)=CC=3C=C(OC(=O)C23)CCCCC)C1CC(=O)CCCCC
4707-46-4	beta-Orcinolcarboxylic acid	Cladonia	rangifera	Cladoniaceae	Japan	CC1=CC(=C(C(=C1C(=O)O)O)C)O
83-46-5	beta-Sitosterol			Unclassified	widely occuring in plants etc.	OC1CC2=CCC3C(CCC4(C)C(CCC34)C(C)CCC(CC)C(C)C)C2(C)CC1
473-98-3	Betulin	Parmotrema	indicum	Parmeliaceae	Vietnam	OCC12CCC(C(=C)C)C2C3CCC4C5(C)CCC(O)C(C)(C)C5CCC4(C)C3(C)CC1
55458-24-7	betulinan A	Pseudosyphellaria	sp.	Peltigeraceae	Floricola striata isol from lichen China	COC1=C(C(=O)C(OC)=C(C1=O)C1=CC=CC=C1)C1=CC=CC=C1
55458-24-7	betulinan A	Umbilicaria	sp.	Umbilicariaceae	Floricola striata isol from lichen China	COC1=C(C(=O)C(OC)=C(C1=O)C1=CC=CC=C1)C1=CC=CC=C1
184092-49-7	betulinan B	Umbilicaria	sp.	Umbilicariaceae	Floricola striata isol from lichen China	COC1=C(C(=O)C2=C(C1=O)C1=C(CO2)C=CC=C1)C1=CC=CC=C1
1418137-61-7	betulinan C	Umbilicaria	sp.	Umbilicariaceae	Floricola striata isol from lichen China	COC1=C(C(=O)C=C(C1=O)C1=CC=CC=C1)C1=CC=CC=C1
472-15-1	Betulinic acid	Parmotrema	indicum	Parmeliaceae	Vietnam	O=C(O)C12CCC(C(=C)C)C2C3CCC4C5(C)CCC(O)C(C)(C)C5CCC4(C)C3(C)CC1
4481-62-3	betulonic acid	Parmotrema	indicum	Parmeliaceae	Vietnam	[H][C@]12[C@@H](CC[C@@]1(CC[C@]1(C)[C@]2([H])CC[C@]2([H])[C@@]3(C)CCC(=O)C(C)(C)[C@]3([H])CC[C@@]12C)C(O)=O)C(C)=C
4481-62-3	betulonic acid	Usnea	aciculifera	Parmeliaceae	Vietnam	[H][C@]12[C@@H](CC[C@@]1(CC[C@]1(C)[C@]2([H])CC[C@]2([H])[C@@]3(C)CCC(=O)C(C)(C)[C@]3([H])CC[C@@]12C)C(O)=O)C(C)=C
1997307-15-9	Biatriosporin A	Biatrosporia	sp.	Unclassified		COC1=CC2=C(C(O)=C1)C(=O)[C@H](C)[C@@H](C[C@H](C)O)[C@@H]2O
1997307-18-2	biatriosporin D	Pseudosyphellaria	sp.	Peltigeraceae	Biatrosporia sp. isol from lichen China	COC1=CC2=C(C(O)=C1)C(=O)C(=O)C1=C2OC(C)=C1
1997307-24-0	biatriosporin J	Pseudosyphellaria	sp.	Peltigeraceae	Biatriospora sp. isol from lichen China	[H][C@]12C[C@H](C)OC=C1C(=O)C1=C(C=C(OC)C=C1O)[C@H]2O
1997307-24-0	biatriosporin J	Umbilicaria	sp.	Umbilicariaceae	Ulospora bilgramii isol from lichen China	[H][C@]12C[C@H](C)OC=C1C(=O)C1=C(C=C(OC)C=C1O)[C@H]2O
86918-78-7	Biruloquinone	Cladonia	macilecta	Cladoniaceae		O=C1OC=2C=C(OC)C(O)=C3C(=O)C(=O)C=4C(O)=CC(=C1C4C23)C
86918-78-7	Biruloquinone	Parmelia	birulae	Parmeliaceae		O=C1OC=2C=C(OC)C(O)=C3C(=O)C(=O)C=4C(O)=CC(=C1C4C23)C
1048371-79-4	Blennolide D	Belnnoria	sp.	Unclassified		O=C1OC(C(C)C1O)C2(OC=3C=CC=C(O)C3C(=O)C2)C(=O)OC
1048371-80-7	Blennolide E	Belnnoria	sp.	Unclassified		O=C1OC(C(C)C1O)C2(OC=3C=CC=C(O)C3C(=O)C2)C(=O)OC
548-85-6	Boninic acid	Ramalina	boninensis	Ramalinaceae		O=C(O)C1=C(O)C(OC(=O)C=2C(OC)=CC(OC)=CC2CCC)=C(OC)C=C1CCCCC
97467-36-2	bostrycin	Cladonia	sp.	Cladoniaceae	Apiospora montagnei isol from lichen Germany	COC1=CC(=O)C2=C(C(O)=C3C[C@](C)(O)[C@H](O)[C@@H](O)C3=C2O)C1=O
4589-33-7	Bostrycoidin	Arthonia	cinnabarina	Arthoniaceae		O=C1C2=CN=C(C=C2C(=O)C3=C(O)C(OC)=CC(O)=C13)C
84592-17-6	Botryorhodine B			Unclassified		O=CC1=C(O)C=C(C=2C(=O)OC3=C(OC12)C(=CC(O)=C3C)C)C
43043-17-0	Bourgeanic acid	Xanthoria	steineri	Teloschistaceae		O=C(O)C(C)C(OC(=O)C(C)C(O)C(C)CC(C)CC)C(C)CC(C)CC
474-67-9	brassicasterol	Stereocaulon	evolutum	Stereocaulaceae	France	OC1CC2=CCC3C(CCC4(C)C(CCC34)C(C=CC(C)C(C)C)C)C2(C)CC1
128585-08-0	Brialmontin I	Lecidella	carpathica	Lecanoraceae		O=C(OC=1C(=C(OC)C=C(C1C)C)C)C=2C(OC)=C(C(OC)=C(C2C)C)C
128585-08-0	Brialmontin I	Lecania	brialmontii	Ramalinaceae		O=C(OC=1C(=C(OC)C=C(C1C)C)C)C=2C(OC)=C(C(OC)=C(C2C)C)C
128585-09-1	Brialmontin II	Lecania	brialmontii	Ramalinaceae		CC1=CC(=C(C(=C1C)OC(=O)C2=C(C(=C(C(=C2O)C)OC)C)C)C)OC
1265914-19-9	BTH-II0204-207(A)	Pseudosyphellaria	sp.	Peltigeraceae	Floricola striata isol from lichen China	COC1=C(C(O)=CC(=C1O)C1=CC=CC=C1)C1=CC=CC=C1
1265914-19-9	BTH-II0204-207(A)	Umbilicaria	sp.	Umbilicariaceae	Floricola striata isol from lichen China	COC1=C(C(O)=CC(=C1O)C1=CC=CC=C1)C1=CC=CC=C1
78135-52-1	Buellin	Diploicia	canescens	Caliciaceae	France	O=C(OC)C=1C(OC2=C(O)C(Cl)=C(OC)C(Cl)=C2C)=CC(OC)=C(Cl)C1C
69799-33-3	Buellolide	Buellia	canescens	Caliciaceae		O=C1OCC=2C(Cl)=C(OC)C=C(OC=3C(OC)=C(Cl)C(OC)=C(Cl)C3C)C12
164124-63-4	Butlerin A	Parmelia	butleri	Parmeliaceae	Relicina connivens	O=C(OC1=C(OC)C(=CC(OC)=C1C2=CC=C(OC)C=C2)C=3C=CC(OC)=CC3)C
164124-64-5	Butlerin B	Parmelia	butleri	Parmeliaceae	Relicina connivens	O=C(OC1=C(OC)C(=C(OC)C=C1C=2C=CC(OC)=CC2)C3=CC=C(OC)C=C3)C
164124-65-6	Butlerin C	Relicina	connivens	Parmeliaceae		O=C(OC=1C=C(C(OC)=C(OC(=O)C)C1C2=CC=C(OC)C=C2)C=3C=CC(OC)=CC3)C
164124-65-6	Butlerin C	Relicina	connivens	Parmeliaceae		O=C(OC=1C=C(C(OC)=C(OC(=O)C)C1C2=CC=C(OC)C=C2)C=3C=CC(OC)=CC3)C
186543-09-9	Butlerin D	Relecina	connivens	Parmeliaceae		O=C(OC=1C(OC)=C(C(OC)=C(OC)C1C=2C=CC(OC)=CC2)C3=CC=C(OC)C=C3)C
186543-04-4	Butlerin E	Relecina	connivens	Parmeliaceae		O=C(OC=1C(OC)=C(C(OC(=O)C)=C(OC)C1C=2C=CC(OC)=CC2)C3=CC=C(OC)C=C3)C
186543-10-2	Butlerin F	Relecina	connivens	Parmeliaceae		O=C(OC=1C(OC)=C(C(OC)=C(OC(=O)C)C1C=2C=CC(OC)=CC2)C3=CC=C(OC)C=C3)C
33211-66-4	Caloploicin	Caloplaca	spp.	Teloschistaceae		COc1c(C)c2OC(=O)c3c(C)c(Cl)c(O)c(Cl)c3Oc2c(C)c1Cl
10091-92-6	Calycin	Candelaria	concolor	Candelariaceae		O=C1OC(=C2C(=O)Oc3ccccc32)C(O)=C1c1ccccc1
10091-92-6	Calycin	Sticta	aurata	Peltigeraceae		O=C1OC(=C2C(=O)Oc3ccccc32)C(O)=C1c1ccccc1
10091-92-6	Calycin	Lepraria	candelaris	Stereocaulaceae		O=C1OC(=C2C(=O)Oc3ccccc32)C(O)=C1c1ccccc1
1083201-09-5	calyxanthone-8-methyl ether	Usnea	mutabilis	Parmeliaceae	Sporormiella irregularis isol from lichen China	COC1=CC2=C(C(=O)C3=C(O)C=C(C)C=C3O2)C(=C1)C(O)=O
474-62-4	Campesterol			Unclassified		OC1CC2=CCC3C(CCC4(C)C(CCC34)C(C)CCC(C)C(C)C)C2(C)CC1
62681-86-1	Canarione	Lethariella	sernanderi	Parmeliaceae		O=C1C=C(O)C(=O)C2=CC=3OC(=CC(=O)C3C(O)=C12)C
62681-86-1	Canarione	Usnea	canariensis	Parmeliaceae		O=C1C=C(O)C(=O)C2=CC=3OC(=CC(=O)C3C(O)=C12)C
62681-86-1	Canarione	Usnea	hookeri	Parmeliaceae		O=C1C=C(O)C(=O)C2=CC=3OC(=CC(=O)C3C(O)=C12)C
2986733-61-1	Canarione dimethyl ether			Unclassified		CC1=CC(C2=C(C=C3C(C(OC)=CC(C3=O)=O)=C2OC)O1)=O
69799-34-4	Canesolide	Buellia	canescens	Caliciaceae		O=C1OCC=2C(Cl)=C(OC)C(Cl)=C(OC3=C(Cl)C(OC)=C(Cl)C(=C3OC)C)C12
29227-64-3	Caperatic acid	Parmelia	spp.	Parmeliaceae		O=C(OC)CC(O)(C(=O)O)C(C(=O)O)CCCCCCCCCCCCCC
29227-64-3	Caperatic acid	Nephromopsis	sp..	Parmeliaceae		O=C(OC)CC(O)(C(=O)O)C(C(=O)O)CCCCCCCCCCCCCC
29227-64-3	Caperatic acid	Menegazzia	spp.	Parmeliaceae		O=C(OC)CC(O)(C(=O)O)C(C(=O)O)CCCCCCCCCCCCCC
29227-64-3	Caperatic acid	Mycoblastus	spp.	Tephromelataceae		O=C(OC)CC(O)(C(=O)O)C(C(=O)O)CCCCCCCCCCCCCC
2650582-20-8	ceratinalone	Usnea	ceratina	Parmeliaceae	Laos	CCO[C@H]1OC(=O)C2=C(O)C(C)=C3OC(=O)C4=C(OC3=C12)C(O)=C(OC)C=C4C
516-37-0	Cerevisterol	Usnea	aciculifera	Parmeliaceae	Vietnam	C[C@H](/C=C/[C@H](C)C(C)C)[C@H]1CC[C@@H]2[C@@]1(CC[C@H]3C2=C[C@H]([C@@]4([C@@]3(CC[C@@H](C4)O)C)O)O)C
93078-73-0	Cetrariastrumin	Cetrariastrum	nepalensis	Parmeliaceae		OC(C=C1C)=C(C(OC2=C(O3)C(CO)=C(C=C2C(OCC)=O)C(OCC)=O)=C1C3=O)C=O
489-49-6	Cetraric acid	Usnea	antarctica	Parmeliaceae	Antarctica	CC1=C(C(O2)=C(C=O)C(O)=C1)C(OC3=C2C(C)=C(C(O)=O)C(O)=C3COCC)=O
474-60-2	Chalinastanol			Unclassified		OC1CCC2(C)C(CCC3C4CCC(C(C)CCC(C)C(C)C)C4(C)CCC32)C1
253180-46-0	Chalybaeizanic Acid	Xanthoparmelia	amphixanthiodes	Parmeliaceae	South Africa	CC1=CC(=O)C(=CO)C2=C1C(=O)OC3=C(O2)C4=C(C(=O)C3=CO)C(=O)OC4O
2985687-08-7	Chiodectonic acid			Unclassified		CC(=O)C1=C(C2=C(O1)C(=O)C3=C(C2=O)C(=C(C(=C3O)OC)O)O)O
57074-21-2	Chloratranol	Evernia	prunastri	Parmeliaceae		Cc1cc(O)c(C=O)c(O)c1Cl
lichen15	chloroatranol	Plasmatica	glauca	Parmeliaceae		COC(=O)C1=C(C)C=C(OC(=O)C2=C(C)C(O)=C(O)C(C=O)=C2O)C(C)=C1O
479-16-3	Chloroatranorin	Buellia	canescens	Caliciaceae		O=CC1=C(O)C(Cl)=C(C(C(=O)OC=2C=C(C(C(=O)OC)=C(O)C2C)C)=C1O)C
479-16-3	Chloroatranorin	Lecanora	sp.	Lecanoraceae		O=CC1=C(O)C(Cl)=C(C(C(=O)OC=2C=C(C(C(=O)OC)=C(O)C2C)C)=C1O)C
479-16-3	Chloroatranorin	Parmotrema	melissii	Parmeliaceae	Vietnam	O=CC1=C(O)C(Cl)=C(C(C(=O)OC=2C=C(C(C(=O)OC)=C(O)C2C)C)=C1O)C
479-16-3	Chloroatranorin	Parmotrema	saccatilobum	Parmeliaceae	Papua New Guinea	O=CC1=C(O)C(Cl)=C(C(C(=O)OC=2C=C(C(C(=O)OC)=C(O)C2C)C)=C1O)C
479-16-3	Chloroatranorin	Hypotrachyna	quaesita	Parmeliaceae	Papua New Guinea	O=CC1=C(O)C(Cl)=C(C(C(=O)OC=2C=C(C(C(=O)OC)=C(O)C2C)C)=C1O)C
479-16-3	Chloroatranorin	Hypotrachyna	quaesita	Parmeliaceae	Papua New Guinea	O=CC1=C(O)C(Cl)=C(C(C(=O)OC=2C=C(C(C(=O)OC)=C(O)C2C)C)=C1O)C
479-16-3	Chloroatranorin	Parmelia	sp.	Parmeliaceae		O=CC1=C(O)C(Cl)=C(C(C(=O)OC=2C=C(C(C(=O)OC)=C(O)C2C)C)=C1O)C
479-16-3	Chloroatranorin	Evernia	sp.	Parmeliaceae		O=CC1=C(O)C(Cl)=C(C(C(=O)OC=2C=C(C(C(=O)OC)=C(O)C2C)C)=C1O)C
479-16-3	Chloroatranorin	Pseudevernia	furfuracea	Parmeliaceae		O=CC1=C(O)C(Cl)=C(C(C(=O)OC=2C=C(C(C(=O)OC)=C(O)C2C)C)=C1O)C
479-16-3	Chloroatranorin	Anaptychia	sp.	Physciaceae		O=CC1=C(O)C(Cl)=C(C(C(=O)OC=2C=C(C(C(=O)OC)=C(O)C2C)C)=C1O)C
41680-24-4	Chlorofallacinal	Cetraria	sp.	Parmeliaceae		O=CC=1C=C(O)C=2C(=O)C3=C(O)C(Cl)=C(OC)C=C3C(=O)C2C1
131877-33-3	Chlorophyllopsorin	Phyllopsora	corallina var. ochroxantha	Ramalinaceae		O=CC1=C(Cl)C(OC)=C(C=2OC(=O)C3=C(OC21)C(C=O)=C(O)C(Cl)=C3C)C
1210058-96-0	Cholestan-7-yl, 3-hydroxy-, (3beta,5alpha)-			Unclassified		OC1CCC2(C)C(CCC3C4CCC(C(C)CCCC(C)C)C4(C)CCC32)C1
4858-96-2	Choline sulfate			Unclassified		O=S(=O)([O-])OCC[N+](C)(C)C
481-74-3	Chrysophanol	Asahinea	scholanderi	Parmeliaceae		O=C1C=2C=CC=C(O)C2C(=O)C3=C(O)C=C(C=C13)C
481-74-3	Chrysophanol	Pyrenula	sp.	Pyrenulaceae	Vietnam	O=C1C=2C=CC=C(O)C2C(=O)C3=C(O)C=C(C=C13)C
1379769-99-9	cis-4,6-dihydroxymellein	Graphis	proserpens	Graphidaceae	Japan	CC1OC(=O)C2=C(O)C=C(O)C=C2C1O
1379769-99-9	cis-4,6-dihydroxymellein	Graphis	proserpens	Graphidaceae	Japan	CC1OC(=O)C2=C(O)C=C(O)C=C2C1O
1231-35-2	cis-communic acid	Cladonia	rangifera	Cladoniaceae	Japan	[H][C@@]12CCC(=C)[C@H](C\C=C(\C)C=C)[C@@]1(C)CCC[C@]2(C)C(O)=O
481-73-2	Citreorosein	Xanthoria	areolata	Teloschistaceae		O=C1C=2C=C(O)C=C(O)C2C(=O)C3=C(O)C=C(C=C13)CO
25425-12-1	Citreoviridin	Parmelia	sp.	Parmeliaceae	Eupenicillium javanicum isol from lichen China	COC1=CC(=O)OC(C=C\C=C\C=C\C(\C)=C\[C@@]2(C)O[C@H](C)[C@](C)(O)[C@H]2O)=C1C
98496-33-4	Citropone A	Candelariella	vitellina	Candelariaceae		CC(=O)c1c(O)ccc2c(n(C)c3c4C=CC(C)(C)Oc4cc(O)c3c2=O)c1=O
1041751-96-5	cladoniamide A	Cladonia	uncialis	Cladoniaceae	Streptomyces uncialis isol from lichen Canada	COC1=C2N(C3=C1C=CC=C3)[C@]1(O)C(=O)N(C)C(=O)[C@]1(O)C1=C2NC2=C1C=C(Cl)C=C2
1041751-97-6	cladoniamide B	Cladonia	uncialis	Cladoniaceae	Streptomyces uncialis isol from lichen Canada	COC1=C2N(C3=C1C=C(Cl)C=C3)[C@]1(O)C(=O)N(C)C(=O)[C@]1(O)C1=C2NC2=C1C=C(Cl)C=C2
1041751-98-7	cladoniamide C	Cladonia	uncialis	Cladoniaceae	Streptomyces uncialis isol from lichen Canada	COC1=C2N(C3=C1C=CC=C3)[C@]1(O)C(=O)N(C)C(=O)[C@]1(O)C1=C2NC2=C1C=CC=C2
1041751-99-8	cladoniamide D	Cladonia	uncialis	Cladoniaceae	Streptomyces uncialis isol from lichen Canada	CNC(=O)[C@@]1(O)N2C3=C(C=CC=C3)C(OC)=C2C2=C(C3=C(N2)C=CC(Cl)=C3)C1=O
1041752-00-4	cladoniamide E	Cladonia	uncialis	Cladoniaceae	Streptomyces uncialis isol from lichen Canada	CNC(=O)[C@@]1(O)N2C3=C(C=C(Cl)C=C3)C(OC)=C2C2=C(C3=C(N2)C=CC(Cl)=C3)C1=O
1041752-00-4	cladoniamide E	Cladonia	uncialis	Cladoniaceae	Streptomyces uncialis isol from lichen Canada	CNC(=O)[C@@]1(O)N2C3=C(C=C(Cl)C=C3)C(OC)=C2C2=C(C3=C(N2)C=CC(Cl)=C3)C1=O
1041752-01-5	cladoniamide F	Cladonia	uncialis	Cladoniaceae	Streptomyces uncialis isol from lichen Canada	CNC(=O)[C@]1(O)C2=C(NC3=C2C=C(Cl)C=C3)C2=C(OC)C3=C(C=CC=C3)N2C1=O
1041752-01-5	Cladoniamide F	Cladonia	uncialis	Cladoniaceae	Streptomyces uncialis isol from lichen	CNC(=O)[C@]1(O)C2=C(NC3=C2C=C(Cl)C=C3)C2=C(OC)C3=C(C=CC=C3)N2C1=O
1041752-02-6	cladoniamide G	Cladonia	uncialis	Cladoniaceae	Streptomyces uncialis isol from lichen Canada	CNC(=O)[C@]1(O)C2=C(NC3=C2C=C(Cl)C=C3)C2=C(OC)C3=C(C=CC(Cl)=C3)N2C1=O
1041752-02-6	cladoniamide G	Cladonia	uncialis	Cladoniaceae	Streptomyces uncialis isol from lichen Canada	CNC(=O)[C@]1(O)C2=C(NC3=C2C=C(Cl)C=C3)C2=C(OC)C3=C(C=CC(Cl)=C3)N2C1=O
403805-14-1	Cladonioidesin	Stereocaulon	evolutum	Stereocaulaceae	France	CC1=CC(=C(C(=C1C(=O)OC2=C(C(=C(C(=C2)C)C(=O)OC)O)C)O)C(=O)O)O
1812864-20-2	Cladoxanthone A	Cladonia	incrassata	Cladoniaceae		CC1=CC2=C(C(=C1Cl)O)OC3=C(C=C(C(=C3C2=O)O)Cl)Cl
107783-45-9	Coccinic acid			Unclassified		O=C(O)C(=CCCC(C)C1CCC2(C)C3C(=CCC12C)C4(C)CCC(=O)C(C)(C)C4CC3)C
31676-87-6	Colensoic acid	Cladonia	spp.	Cladoniaceae		O=C(O)C1=C(O)C=C2OC(=O)C=3C(OC2=C1CCCCC)=CC(OC)=CC3CCCCC
31676-87-6	Colensoic acid	Parmelia	stygia	Parmeliaceae		O=C(O)C1=C(O)C=C2OC(=O)C=3C(OC2=C1CCCCC)=CC(OC)=CC3CCCCC
31676-87-6	Colensoic acid	Sterocaulon	colensoi	Stereocaulaceae		O=C(O)C1=C(O)C=C2OC(=O)C=3C(OC2=C1CCCCC)=CC(OC)=CC3CCCCC
501334-35-6	Collemin A	Collema	cristatum	Collemataceae		O=C1C(O)=C(N)CC(CO)C1OC2NC(OC3OC(CO)C(O)C(O)C3O)C(O)C2OCCO
79994-21-1	Condidymic acid	Cladonia	rangifera	Cladoniaceae	Japan	CCCCCc1cc(OC)cc2oc3cc(O)c(C(O)=O)c(CCCCC)c3c12
181183-99-3	Conechinocarpic acid	Relicina	samoensis	Parmeliaceae		O=C(OCC=1C(O)=C2C(=O)OC(O)C2=CC1OC)C3=C(O)C(=C(OC)C=C3C)C
58974-68-8	Coneuplectin	Flavoparmelia	euplecta	Parmeliaceae	Australia	O=C1C=C(OC=2C1=C(O)C=C3C=C4C(=C(O)C32)C(=O)CC4)C
2009-12-07	Confluentic acid	lichen		Unclassified		O=C(O)C=1C(OC)=CC(OC(=O)C2=C(O)C=C(OC)C=C2CC(=O)CCCCC)=CC1CCCCC
155214-58-7	Confumarprotocetraric acid	lichens		Unclassified		CC1=CC(=C(C2=C1C(=O)OC3=C(O2)C(=C(C(=C3COC(=O)C=CC(=O)O)O)C(=O)O)C)CO)O
74683-08-2	Congrayanic acid	Gymnoderma	melacarpum	Cladoniaceae	Australia	CCCCCCCc1c(Oc2cc(OC)cc(C)c2C(O)=O)c(O)cc(O)c1C(O)=O
23437-51-6	Congyrophoric acid	Lobaria	sp.	Peltigeraceae		CC1=CC(OC)=CC(O)=C1C(OC2=CC(O)=C(C(OC3=CC(O)=C(C(O)=O)C(C)=C3)=O)C(C)=C2)=O
169702-48-1	Conhypoprotocetraric acid	Ramalina	siliquosa	Ramalinaceae	France	O=C(O)C=1C(O)=C(C=2OC(=O)C3=C(OC2C1C)C(=C(O)C=C3C)C)CO
71521-81-8	Conloxodin	Xanthoparmelia	xanthosoreidiata	Parmeliaceae		O=C(OC1=C(C(CCC)=C(C(OC)=O)C(O)=C1)O2)C3=C2C=C(O)C=C3C(CCCC)=O
77292-21-8	Connorstictic acid	Lecidea	aspidula	Lecideaceae		O=C1OC2=C(OC3=C1C(=CC(O)=C3CO)C)C4=C(C(=O)OC4O)C(O)=C2C
77292-21-8	Connorstictic acid	Parmelia	perforata	Parmeliaceae		O=C1OC2=C(OC3=C1C(=CC(O)=C3CO)C)C4=C(C(=O)OC4O)C(O)=C2C
77292-21-8	Connorstictic acid	Pertusaria	pseudocorralina	Pertusariaceae		O=C1OC2=C(OC3=C1C(=CC(O)=C3CO)C)C4=C(C(=O)OC4O)C(O)=C2C
77292-21-8	Connorstictic acid	Roccella	mossamedana	Roccellaceae		O=C1OC2=C(OC3=C1C(=CC(O)=C3CO)C)C4=C(C(=O)OC4O)C(O)=C2C
111720-42-4	Conphysodalic acid	Flavoparmelia	springtonensis	Parmeliaceae		CC1=CC(=C(C2=C1C(=O)OC3=C(O2)C(=C(C(=C3COC(=O)C)O)C(=O)O)C)CO)O
61434-65-9	Conpsoromic acid	Usnea	sp.	Parmeliaceae		OC(C=C1C)=C(C(OC2=C(O3)C(C)=C(C=C2C(O)=O)O)=C1C3=O)C=O
77292-23-0	Consalazinic acid	Parmotrema	subsidiosum	Parmeliaceae		O=C1OC2=C(OC3=C1C(=CC(O)=C3CO)C)C4=C(C(=O)OC4O)C(O)=C2CO
77292-23-0	Consalazinic acid	Parmelia	omphalodes	Parmeliaceae		O=C1OC2=C(OC3=C1C(=CC(O)=C3CO)C)C4=C(C(=O)OC4O)C(O)=C2CO
30287-05-9	Constictic acid	Xanthoparmelia	verrucigera	Parmeliaceae	South Africa	O=CC1=C(OC)C=C(C=2C(=O)OC3=C(OC12)C4=C(C(=O)OC4O)C(O)=C3CO)C
2490315-45-0	Consuccinprotocetraric acid			Unclassified		O=C(O)C=1C(O)=C(C=2OC(=O)C3=C(OC2C1C)C(=C(O)C=C3C)CO)COC(=O)CCC(=O)O
91925-83-6	Contortin	Psoroma	contortum	Pannariaceae		O=C(C=1C(O)=C(C(OC)=C(C1OC)C)C=2C(O)=C(C(=O)C)C(OC)=C(C2OC)C)C
481-66-3	Copareolatin			Unclassified		OC1=CC2=C(C(C3=C(C(O)=C(C)C=C3)C2=O)=O)C(O)=C1O
913691-46-0	cordyol C	Lobaria	quercizans	Peltigeraceae	Aspergillus versicolor isol from lichen China	CC1=CC(O)=CC(OC2=C(O)C(O)=CC(C)=C2)=C1
299190-12-8	Coronatoquinone	Pseudosyphellaria	coronata	Peltigeraceae	New Zealand	O=C1C(O)=C(OC)C(=O)C2=C(O)C=3C=C(OC(O)C3C(O)=C12)C
959852-01-8	Corynesporol	Usnea	cavernosa	Parmeliaceae	Corynespora sp. isol from lichen Arizona	[H][C@]12CO[C@](C)(O)C[C@]1([H])C(=O)C1=CC(OC)=CC(OC)=C1[C@@H]2O
1225287-38-6	coumabiocin A	Cladonia	gracilis	Cladoniaceae	Streptomyces sp. sol from lichen Canada	CO[C@@H]1[C@@H](OC(N)=O)[C@@H](O)[C@H](OC2=CC=C3C(O)=C(NC(=O)C4=CC5=C(OC(C5)C(C)(C)O)C=C4)C(=O)OC3=C2C)OC1(C)C
1225287-39-7	coumabiocin B	Cladonia	gracilis	Cladoniaceae	Streptomyces sp. sol from lichen Canada	CO[C@@H]1[C@@H](OC(N)=O)[C@@H](O)[C@H](OC2=CC=C3C(O)=C(NC(=O)C4=CC5=C(OC(C5)C(C)C)C=C4)C(=O)OC3=C2C)OC1(C)C
105003-49-4	coumabiocin C	Cladonia	gracilis	Cladoniaceae	Streptomyces sp. sol from lichen Canada	CO[C@@H]1[C@@H](OC(N)=O)[C@@H](O)[C@H](OC2=CC=C3C(O)=C(NC(=O)C4=CC5=C(OC(C)(C)CC5)C=C4)C(=O)OC3=C2C)OC1(C)C
1225287-40-0	coumabiocin D	Cladonia	gracilis	Cladoniaceae	Streptomyces sp. sol from lichen Canada	CO[C@@H]1[C@@H](OC(N)=O)[C@@H](O)[C@H](OC2=CC=C3C(O)=C(NC(=O)C4=CC5=C(OC(C)(C)C(O)C5)C=C4)C(=O)OC3=C2C)OC1(C)C
1225287-41-1	coumabiocin E	Cladonia	gracilis	Cladoniaceae	Streptomyces sp. sol from lichen Canada	CO[C@@H]1[C@@H](OC(N)=O)[C@@H](O)[C@H](OC2=CC=C3C(O)=C(NC(=O)C4=CC(CC(O)C(C)=C)=C(O)C=C4)C(=O)OC3=C2C)OC1(C)C
1225287-42-2	coumabiocin F	Cladonia	gracilis	Cladoniaceae	Streptomyces sp. isol from lichen Canada	CC(=C)[C@@H](O)CC1=C(O)C=CC(=C1)C(=O)NC1=C(O)C2=CC=C(O)C(C)=C2OC1=O
15254-99-6	Cristazarin	Cladonia	cristatella	Cladoniaceae		O=C1C(O)=C(C(=O)C2=C(O)C=C(OC)C(O)=C12)CC
1035814-79-9	cristiferide A	Parmotrema	cristiferum	Parmeliaceae	Vietnam	COC(=O)C1=C(C)C=C(O)C(C(O)=O)=C1O
2764704-09-6	cristiferide B	Parmotrema	cristiferum	Parmeliaceae		COC(=O)C1=C(C)C=C(OC(=O)C2=C(C)C(Cl)=C(O)C(C(O)=O)=C2O)C(C)=C1O
lichen43	Cristifone A	Parmotrema	cristiferum	Parmeliaceae	Vietnam	C[C@@H]1C[C@](O)(O2)[C@@](C(C(C(O)=C(C(C(C)=C3)=C4O[C@]5([C@@H](CCC[C@]5([H])C(C4=C3O)=O)OC(C)=O)C(OC)=O)C=C6)=C6O7)=O)(O)[C@]7(C2=O)[C@@H]1O
lichen27	Cristifone B	Parmotrema	cristiferum	Parmeliaceae	Vietnam	CC1=C(C(O)=O)C(O)=C(CC2=C(O)C(C([H])=O)=C(O)C=C2C)C(OC3=C4C(C)=CC(O)=C3C([H])=O)=C1OC4=O
139728-25-9	crustinic acid	Umbilicaria	cinreorufescens	Umbilicariaceae		CC1=CC(O)=CC(O)=C1C(=O)OC1=CC(O)=C(C(=O)OC2=C(C)C(C(O)=O)=C(O)C=C2O)C(C)=C1
74728-16-8	Cryptostictic acid	Xanthoparmelia	verrucigera	Parmeliaceae	South Africa	O=C1OC2=C(OC3=C1C(=CC(OC)=C3CO)C)C4=C(C(=O)OC4O)C(O)=C2C
74728-16-8	Cryptostictic acid	Ramalina	silaquosa	Ramalinaceae	France	O=C1OC2=C(OC3=C1C(=CC(OC)=C3CO)C)C4=C(C(=O)OC4O)C(O)=C2C
74728-15-7	Cryptostictinolide	Usnea	articulata	Parmeliaceae		O=C1OC2=C(OC3=C1C(=CC(OC)=C3CO)C)C4=C(C(=O)OC4)C(O)=C2C
258862-16-7	Cryptothamnolic acid	Pertusaria	sp.	Pertusariaceae		CC1=CC(=C(C(=C1C(=O)OC2=C(C(=C(C(=C2C)C(=O)O)O)C)O)O)C=O)OC
61117-56-4	cyclo (D-Pro-L-Tyr)	Collema	auriforme	Collemataceae	Nocardia ignorata isol from lichen Austria	[H][C@]12CCCN1C(=O)[C@H](CC1=CC=C(O)C=C1)NC2=O
2854-40-2	cyclo-L-prolyl-L-valine	Collema	auriforme	Collemataceae	Nocardia ignorata isol from lichen Austria	[H][C@@]12CCCN1C(=O)[C@@H](NC2=O)C(C)C
2873-36-1	cyclo(L-Pro-L-Leu)	Collema	auriforme	Collemataceae	Nocaardia ignorata from lichen Austria	[H][C@@]12CCCN1C(=O)[C@H](CC(C)C)NC2=O
2873-36-1	cyclo(L-Pro-L-Leu)	Lichina	pygmaea	Lichinaceae	Alphaproteobacterium from lichen France	[H][C@@]12CCCN1C(=O)[C@H](CC(C)C)NC2=O
1400647-42-8	cyclo(L-Pro-L-OMet)	Collema	auriforme	Collemataceae	Nocardia ignorata isol from lichen Austria	[H][C@@]12CCCN1C(=O)[C@H](CCS(C)=O)NC2=O
1418011-37-6	cyclo(L-Tyr-L-Leu)	Squamarina	sp.	Stereocaulaceae	Amycolatopsis sp. isol from lichen China	CC(C)C[C@@H]1NC(=O)[C@H](CC2=CC=C(O)C=C2)NC1=O
164672-62-2	Cyclographin	Catarraphia	dictyoplaca	Unclassified	Cyclographia interposita	COC(=O)c1c(C)c2OC(=O)c3c(C)c(Cl)c(O)c(C=O)c3Oc2c(C)c1O
476-43-7	Cynodontin	Asahinea	scholanderi	Parmeliaceae		CC1=CC(=C2C(=C1O)C(=O)C3=C(C=CC(=C3C2=O)O)O)O
488-38-0	D-glycero-D-manno-Heptitol			Unclassified		OCC(O)C(O)C(O)C(O)C(O)CO
240812-25-3	Dasypogalactone	Usnea	dasypoga	Parmeliaceae		CC1CCC(C)C(O)C(C)C(=O)OC(C)CCC(C)C(O)C(C)C(=O)OC(C)CCC(C)C(O)C(C)C(=O)O1
110675-09-7	De-O-methylprasinic acid			Unclassified	unknown source DNP, check CAS	CCCCCCCC1=C(C(=CC(=C1)O)O)C(=O)OC2=CC(=C(C(=C2)O)C(=O)O)CCCCCCC
204502-89-6	Decarboxy-2?-O-methylnorimbricaric acid	Neofuscelia	depsidella	Parmeliaceae		CCCCCC1=C(C(=CC(=C1)O)O)C(=O)OC2=CC(=CC(=C2)OC)CCC
184675-65-8	Decarboxyalectoronic acid	Hypotrachyna	gracilescens	Parmeliaceae		CCCCCC(=O)Cc1cc(O)cc2OC(=O)c3c(CC(=O)CCCCC)cc(O)cc3Oc12
62574-17-8	Decarboxyanziaic acid	Neofuscelia	depsidella	Parmeliaceae		CCCCCC1=CC(=CC(=C1)OC(=O)C2=C(C=C(C=C2O)O)CCCCC)O
179459-25-7	decarboxycitrinone	Cladonia	sp.	Cladoniaceae	Apiospora montagnei from lichen Germany	CC1=C(C)C2=C(C(=O)O1)C(O)=CC(O)=C2C
204502-85-2	Decarboxydivaricatic acid	Neofuscelia	depsidella	Parmeliaceae		CCCC1=CC(=CC(=C1)OC(=O)C2=C(C=C(C=C2O)OC)CCC)O
204502-85-2	Decarboxydivaricatic acid	Ramalina	conduplicans	Ramalinaceae	India	CCCC1=CC(=CC(=C1)OC(=O)C2=C(C=C(C=C2O)OC)CCC)O
204502-87-4	Decarboxynorimbricaric acid	Neofuscelia	depsidella	Parmeliaceae		CCCCCC1=C(C(=CC(=C1)O)O)C(=O)OC2=CC(=CC(=C2)O)CCC
204502-86-3	Decarboxynorstenosporic acid	Neofuscelia	depsidella	Parmeliaceae		CCCCCC1=CC(=CC(=C1)OC(=O)C2=C(C=C(C=C2O)O)CCC)O
204502-90-9	Decarboxyperlatolic acid	Neofuscelia	depsidella	Parmeliaceae		CCCCCC1=CC(=CC(=C1)OC(=O)C2=C(C=C(C=C2O)OC)CCCCC)O
204502-90-9	Decarboxyperlatolic acid	Neofuscelia	depsidella	Parmeliaceae		CCCCCC1=CC(=CC(=C1)OC(=O)C2=C(C=C(C=C2O)OC)CCCCC)O
204502-88-5	Decarboxystenosporic acid	Neofuscelia	depsidella	Parmeliaceae		CCCCCC1=CC(=CC(=C1)OC(=O)C2=C(C=C(C=C2O)OC)CCC)O
204502-88-5	Decarboxystenosporic acid	Ramalina	conduplicans	Ramalinaceae	India	CCCCCC1=CC(=CC(=C1)OC(=O)C2=C(C=C(C=C2O)OC)CCC)O
69709-90-6	Dechlorodiploicin	Diploicia	canescens	Caliciaceae	France	O=C1OC2=C(Cl)C(OC)=C(Cl)C(=C2OC3=CC(O)=C(Cl)C(=C13)C)C
69709-90-6	Dechlorodiploicin	Buellia	canescens	Caliciaceae		O=C1OC2=C(Cl)C(OC)=C(Cl)C(=C2OC3=CC(O)=C(Cl)C(=C13)C)C
3680-32-8	Dechlorogriseofulvin			Unclassified		O=C1C=C(OC)C2(OC=3C=C(OC)C=C(OC)C3C2=O)C(C)C1
72458-04-9	Dechlorolecideoidin	Lecidea	sp.	Lecideaceae		O=C1OC2=CC(O)=C(C(=O)OC)C(=C2OC3=CC(O)=C(Cl)C(=C13)C)C
84592-14-3	Dechloropannarin	Psoroma	caesium	Pannariaceae		O=CC1=C(O)C=C(C=2C(=O)OC3=C(OC12)C(=CC(OC)=C3C)C)C
84592-14-3	Dechloropannarin	Psoroma	pallidum	Pannariaceae		O=CC1=C(O)C=C(C=2C(=O)OC3=C(OC12)C(=CC(OC)=C3C)C)C
2584414-26-4	dehydroalectoronic acid	Parmotrema	mellissii	Parmeliaceae	Vietnam	CCCCCC(=O)CC1=CC(OC)=CC2=C1C(=O)OC1=CC(O)=C3C(=O)O[C@@]4(CCC[C@@H](C)O4)CC3=C1O2
2584414-26-4	dehydrocollatolic acid	Parmotrema	mellissii	Parmeliaceae	Vietnam	CCCCCC(=O)CC1=CC(OC)=CC2=C1C(=O)OC1=CC(O)=C3C(=O)O[C@@]4(CCC[C@@H](C)O4)CC3=C1O2
212069-73-3	Deliseic acid	Cetrariella	delisei	Parmeliaceae		O=C(O)C1=C(O)C=C(OC(=O)C2=C(O)C=C(OC(=O)C3=C(O)C=C(O)C(C(=O)OC)=C3C)C=C2C)C=C1C
212069-73-3	Deliseic acid	Cetrariella	delisei	Parmeliaceae		O=C(O)C1=C(O)C=C(OC(=O)C2=C(O)C=C(OC(=O)C3=C(O)C=C(O)C(C(=O)OC)=C3C)C=C2C)C=C1C
56660-21-0	Demethoxyviridin	Everniastrum	sp.	Parmeliaceae	China	C[C@]12[C@H](O)CC(=O)C3=COC(=C13)C(=O)C1=C2C=CC2=C1CCC2=O
155214-57-6	Demethylchodatin	Lecanora	pachysoma	Lecanoraceae		O=C1C=2C(O)=C(Cl)C(O)=C(OC)C2OC3=C(Cl)C(O)=C(Cl)C(=C13)C
155214-57-6	Demethylchodatin	Lecanora	pachysoma	Lecanoraceae		O=C1C=2C(O)=C(Cl)C(O)=C(OC)C2OC3=C(Cl)C(O)=C(Cl)C(=C13)C
155214-57-6	Demethylchodatin	Lecanora	pachysoma	Lecanoraceae		O=C1C=2C(O)=C(Cl)C(O)=C(OC)C2OC3=C(Cl)C(O)=C(Cl)C(=C13)C
155214-57-6	Demethylchodatin	Lecidella	chodati	Lecanoraceae		O=C1C=2C(O)=C(Cl)C(O)=C(OC)C2OC3=C(Cl)C(O)=C(Cl)C(=C13)C
86191-24-4	Demethylscensidin	Diploicia	canescens	Caliciaceae		OC1=CC2=C(C(OC3=C(C(C)=C(Cl)C(OC)=C3)O2)=O)C(C)=C1Cl
1205538-89-1	Deoxycollatolic acid	Tephromela	atra	Tephromelataceae		O=C1OC=2C=C(O)C=3C(=O)OC(=CC3C2OC4=CC(OC)=CC(=C14)CC(=O)CCCCC)CCCCC
946614-77-3	Deoxystictic acid	Lobaria	pulmonaria	Peltigeraceae	Bosnia	O=CC1=C(OC)C=C(C=2C(=O)OC3=C(OC12)C4=C(C(=O)OC4)C(O)=C3C)C
946614-77-3	Deoxystictic acid	Lobaria	pulmonaria	Peltigeraceae	Bosnia	O=CC1=C(OC)C=C(C=2C(=O)OC3=C(OC12)C4=C(C(=O)OC4)C(O)=C3C)C
204650-54-4	Depsidellin A	Neofuscelia	depsidella	Parmeliaceae		CCCCCc1cc(OC(=O)c2c(O)cc(OC)cc2CCC)cc(OC(=O)c2c(O)cc(OC)cc2CCC)c1
204650-56-6	Depsidellin B	Neofuscelia	depsidella	Parmeliaceae		CCCCCc1cc(OC(=O)c2c(O)cc(O)cc2CCCCC)cc(OC(=O)c2c(O)cc(O)cc2CCCCC)c1
204650-56-6	Depsidellin B	Neofuscelia	depsidella	Parmeliaceae		CCCCCc1cc(OC(=O)c2c(O)cc(O)cc2CCCCC)cc(OC(=O)c2c(O)cc(O)cc2CCCCC)c1
204650-57-7	Depsidellin C	Neofuscelia	depsidella	Parmeliaceae		CCCCCc1cc(OC(=O)c2c(O)cc(O)cc2CCCCC)cc(OC(=O)c2c(O)cc(OC)cc2CCC)c1
204650-57-7	Depsidellin C	Neofuscelia	depsidella	Parmeliaceae		CCCCCc1cc(OC(=O)c2c(O)cc(O)cc2CCCCC)cc(OC(=O)c2c(O)cc(OC)cc2CCC)c1
184675-69-2	Di-O-methylphysodic acid	Pseudevernia	furfuracea	Parmeliaceae		O=C(CCCCC)CC1=C2C(OC(C(CCCCC)=C(C(O)=O)C(OC)=C3)=C3OC2=O)=CC(OC)=C1
55190-70-0	Diacetylgraciliformin	Cladonia	graciliformis	Cladoniaceae		O=C1C2=C(O)C=C(C=C2C(=O)C34C1=C(O)C5C(OC(=O)C)C4C6C(OC(=O)C)C3C(O)=C7C(=O)C8=C(O)C=C(C=C8C(=O)C756)C)C
lichen51	Didechlorolecideoidin	Lecanora	argentata	Lecanoraceae		CC1=C(OC(C=C(O)C=C2C)=C2C(O3)=O)C3=CC(O)=C1C(OC)=O
1426414-26-7	didymellamide B	Cladonia	sp.	Cladoniaceae	Apiospora montagnei isol from lichen Germany	[H][C@@]12C[C@H](C)CC[C@@]1([H])[C@@]([H])([C@H](C)C=C2)C(=O)C1=C(O)C(=CNC1=O)C1=CC=C(O)C=C1
436-74-8	Didymic acid	Cladonia	rangifera	Cladoniaceae	Japan	CCCCCC1=C(C(=CC2=C1C3=C(C=C(C=C3O2)OC)CCC)O)C(=O)O
436-74-8	Didymic acid	Cladonia	sidneyensis	Cladoniaceae		CCCCCC1=C(C(=CC2=C1C3=C(C=C(C=C3O2)OC)CCC)O)C(=O)O
1560997-42-3	diethyl 2-(3,3-bis(7-acetyl-4,6-dihydroxy-3,5-dimethylbenzofuran-2-yl)acryloyl)malonate	Usnea	longissima	Parmeliaceae	China	CCOC(=O)C(C(=O)OCC)C(=O)C=C(C1=C(C)C2=C(O)C(C)=C(O)C(C(C)=O)=C2O1)C1=C(C)C2=C(O)C(C)=C(O)C(C(C)=O)=C2O1
436-32-8	Diffractaic acid	Usnea	longissima	Parmeliaceae	China	O=C(O)C1=C(O)C(=C(OC(=O)C2=C(OC)C(=C(OC)C=C2C)C)C=C1C)C
436-32-8	Diffractaic acid	Usnea	subcavata	Parmeliaceae	Brazil	O=C(O)C1=C(O)C(=C(OC(=O)C2=C(OC)C(=C(OC)C=C2C)C)C=C1C)C
1175543-86-8	Diffractione A	Usnea	diffracta	Parmeliaceae		O=CC1=C(O)C=C(C=2C(=O)OC3=C(OC12)C(O)=C4C(=O)OC(OCC)C4=C3C)C
2760792-87-6	diffractione B	Parmelia	saxitilis	Parmeliaceae	China	CCOCC1=C2[C@@H](OCC)OC(=O)C2=C(O)C2=C1OC(=O)C1=C(C)C=C(O)C(C=O)=C1O2
34425-57-5	Digitopurpone			Unclassified		O=C1C=2C=CC=C(O)C2C(=O)C3=C(O)C(=CC(O)=C13)C
201605-36-9	dihydroagathic acid	Cladonia	rangifera	Cladoniaceae	Japan	[H][C@@]12CCC(=C)[C@H](CC[C@@H](C)CC(O)=O)[C@@]1(C)CCC[C@]2(C)C(O)=O
379224-46-1	Dihydroallomurolic acid	lichens		Unclassified		O=C(O)C1C(C(=O)OC1CCCCCCCCCCCCCC(O)C)C
101899-68-7	Dihydropertusaric acid	Punctelia	microsticta	Parmeliaceae		O=C(O)C1C(OC(=O)C1C)CCCCCCCCCCCCCC(=O)C
101899-68-7	Dihydropertusaric acid	Pertusaria	albescens	Pertusariaceae		O=C(O)C1C(OC(=O)C1C)CCCCCCCCCCCCCC(=O)C
379224-47-2	Dihydroprotoconstipatic acid	lichens		Unclassified		O=C(O)C1C(C(=O)OC1CCCCCCCCCCCCCC(O)C)C
144356-39-8	Dihydroprotolichesterinic acid	Cetraria	komarovii	Parmeliaceae		CCCCCCCCCCCCCC1C(C(C(=O)O1)C)C(=O)O
32223-12-4	Dihydroreynosin			Unclassified		O=C1OC2C3C(=C)CCC(O)C3(C)CCC2C1C
2950968-31-5	Dilatatone	Parmotrema	dilatatum	Parmeliaceae		ClC1=C(C)C(C(OC)=O)=C(O)C2=C1O[C@](C)(C[C@H]2C3)CC3=O
2082022-23-7	dimeric biscognienyne B	Usnea	mutabilis	Parmeliaceae	Biscogniauxia sp. isol from lichen China	[H][C@@]12O[C@]1(CC=C(C)C)[C@]1(O)O[C@]3([H])C(=C[C@@H](O)C[C@@]3(O)CC=C(C)C)[C@@]3([H])C=C(C)C[C@]([H])([C@H]2O)[C@]13C#CC(C)=C
lichen39	dimericbiscognienyne C	Usnea	mutabilis	Parmeliaceae	Biscogniauxia sp. isol from lichen China	[H][C@@]12O[C@]1(CC=C(C)C)[C@]1(O)O[C@]3([H])C(=CC(=O)C[C@@]3(O)CC=C(C)C)[C@@]3([H])C=C(C)C[C@]([H])([C@H]2O)[C@]13C#CC(C)=C
20282-75-1	diorcinol	Lobaria	quercizans	Peltigeraceae	Aspergillus versicolor isol from lichen China	CC1=CC(OC2=CC(C)=CC(O)=C2)=CC(O)=C1
1464778-45-7	Diorcinol D	lichen		Unclassified		CC(C)=CCC1=C(OC2=CC(C)=CC(O)=C2)C=C(O)C=C1C
1714169-44-4	diorcinol G	Lobaria	quercizans	Peltigeraceae	Aspergillus veriscolor isolated from lichen China	CC(C)=CCC1=C(O)C(CC=C(C)C)=C(OC2=CC(C)=CC(O)=C2)C=C1C
1234949-61-1	diorcinol I	Lobaria	querzicans	Peltigeraceae	China	CC(C)=CCC1=C(OC2=CC(C)=CC(O)=C2)C=C(C)C=C1O
527-93-5	Diploicin	Diploicia	canescens	Caliciaceae	France	O=C1OC2=C(Cl)C(OC)=C(Cl)C(=C2OC3=C(Cl)C(O)=C(Cl)C(=C13)C)C
527-93-5	Diploicin	Buellia	canescens	Caliciaceae		O=C1OC2=C(Cl)C(OC)=C(Cl)C(=C2OC3=C(Cl)C(O)=C(Cl)C(=C13)C)C
527-93-5	Diploicin	Rinodina	dissa	Physciaceae		O=C1OC2=C(Cl)C(OC)=C(Cl)C(=C2OC3=C(Cl)C(O)=C(Cl)C(=C13)C)C
537-08-6	Diploschistesic acid	Diploschistes	scruposus	Graphidaceae		O=C(O)C1=C(O)C=C(OC(=O)C2=C(O)C(O)=C(O)C=C2C)C=C1C
537-08-6	Diploschistesic acid	Diploschistes	bryophilus	Graphidaceae		O=C(O)C1=C(O)C=C(OC(=O)C2=C(O)C(O)=C(O)C=C2C)C=C1C
179955-51-2	Dissectic acid	Heterodermia	dissecta	Physciaceae		O=CC1=C(O)C=C(C(C(=O)OC=2C(O)=C(C(O)=C(C(=O)OC)C2C)C)=C1O)C
4707-50-0	Divaric acid	Evernia	divaricata	Parmeliaceae		O=C(O)C=1C(O)=CC(O)=CC1CCC
4707-50-0	Divaric acid	Protousnea	malacea	Parmeliaceae		O=C(O)C=1C(O)=CC(O)=CC1CCC
491-62-3	Divaricatic acid	Dirinaria	consimilis	Caliciaceae	India	CCCC1=C(C(=CC(=C1)OC)O)C(=O)OC2=CC(=C(C(=C2)O)C(=O)O)CCC
491-62-3	Divaricatic acid	Dirinaria	aspera	Caliciaceae	Brazil	CCCC1=C(C(=CC(=C1)OC)O)C(=O)OC2=CC(=C(C(=C2)O)C(=O)O)CCC
491-62-3	Divaricatic acid	Ramalina	conduplicans	Ramalinaceae	India	CCCC1=C(C(=CC(=C1)OC)O)C(=O)OC2=CC(=C(C(=C2)O)C(=O)O)CCC
491-62-3	Divaricatic acid	Niebla	homalea	Ramalinaceae	California	CCCC1=C(C(=CC(=C1)OC)O)C(=O)OC2=CC(=C(C(=C2)O)C(=O)O)CCC
6245-56-3	Divaricatinic acid	Dirinaria	applanata	Caliciaceae	Vietnam	O=C(O)C1=C(O)C=C(OC)C=C1CCC
6245-56-3	Divaricatinic acid	Ramalina	conduplicans	Ramalinaceae	India	O=C(O)C1=C(O)C=C(OC)C=C1CCC
55136-70-4	Divarine monomethyl ether	Ramalina	conduplicans	Ramalinaceae	India	CCCC1=CC(O)=CC(OC)=C1
500-49-2	Divarinol	Drinaria	divaricata	Caliciaceae	Vietnam	CCCC1=CC(=CC(=C1)O)O
103538-05-2	Divaronic acid	Cladonia	spp.	Cladoniaceae		O=C(O)C1=C(O)C=C2OC(=O)C=3C(OC2=C1CCC)=CC(OC)=CC3CCC
103538-05-2	Divaronic acid	Paraparmelia	mongaensis	Pannariaceae		O=C(O)C1=C(O)C=C2OC(=O)C=3C(OC2=C1CCC)=CC(OC)=CC3CCC
474431-30-6	Draculone	Melanotheca	cruenta	Pyrenulaceae		O=C1C=2C=C(O)C=C(O)C2C(=O)C3=C(O)C(C(=O)C)=C(O)C(O)=C13
3607-96-3	Dustanin	Sticta	billardieri	Peltigeraceae		OC1CC2C(CCC2(C)C3CCC4C5(C)CCCC(C)(C)C5CCC4(C)C13C)C(O)(C)C
79586-50-8	Echinocarpic Acid	Parmelia	norcrambidiocarpa	Parmeliaceae		O=C(OCC=1C(O)=C2C(=O)OC(O)C2=CC1OC)C3=C(O)C(=C(O)C=C3C)C
107783-57-3	Elatinic acid	Haematomma	ochrophaeum	Haematommataceae		O=C(O)C=1C(O)=C(C(=O)OC=2C=C(C(C(=O)OC)=C(O)C2C)C)C(=CC1OC)C
24568-67-0	elsinochrome A	Heterodermia	obscurata	Physciaceae	Phaeosphareia sp. isol from lichen China	COC1=CC(O)=C2C(=O)C(OC)=C3[C@H]([C@H](C(C)=O)C4=C(OC)C(=O)C5=C(O)C=C(OC)C6=C5C4=C3C2=C16)C(C)=O
24512-58-1	elsinochrome B	Heterodermia	obscurata	Physciaceae	Phaeospheria sp. isol from lichen China	COC1=CC(O)=C2C(=O)C(OC)=C3[C@@H](C(C)O)[C@H](C(C)=O)C4=C(OC)C(=O)C5=C(O)C=C(OC)C6=C5C4=C3C2=C16
24512-58-1	elsinochrome B	Heterodermia	obscurata	Physciaceae	Phaeosphareia sp. isol from lichen China	COC1=CC(O)=C2C(=O)C(OC)=C3[C@@H](C(C)O)[C@H](C(C)=O)C4=C(OC)C(=O)C5=C(O)C=C(OC)C6=C5C4=C3C2=C16
24512-87-6	elsinochrome C	Heterodermia	obscurata	Physciaceae	Phaeospheria sp. isol from lichen China	COC1=CC(O)=C2C(=O)C(OC)=C3[C@@H](C(C)O)[C@H](C(C)O)C4=C(OC)C(=O)C5=C(O)C=C(OC)C6=C5C4=C3C2=C16
478-45-5	Emodic acid	Cetraria	cucullata	Parmeliaceae		O=C(O)C1=CC(O)=C2C(=O)C=3C(O)=CC(O)=CC3C(=O)C2=C1
518-82-1	Emodin	Asahinea	scholanderi	Parmeliaceae		O=C1C=2C=C(O)C=C(O)C2C(=O)C3=C(O)C=C(C=C13)C
518-82-1	Emodin	Cetraria	cucullata	Parmeliaceae		O=C1C=2C=C(O)C=C(O)C2C(=O)C3=C(O)C=C(C=C13)C
518-82-1	Emodin	Pyrenula	sp.	Pyrenulaceae	Vietnam	O=C1C=2C=C(O)C=C(O)C2C(=O)C3=C(O)C=C(C=C13)C
33770-95-5	Emodinal	Caloplaca	spp.	Teloschistaceae		O=CC=1C=C(O)C=2C(=O)C=3C(O)=CC(O)=CC3C(=O)C2C1
33770-95-5	Emodinal	Xanthoria	spp.	Teloschistaceae		O=CC=1C=C(O)C=2C(=O)C=3C(O)=CC(O)=CC3C(=O)C2C1
33770-95-5	Emodinal	Fulgensia	spp.	Teloschistaceae		O=CC=1C=C(O)C=2C(=O)C=3C(O)=CC(O)=CC3C(=O)C2C1
481-70-9	Endocrocin	Usnea	mutabilis	Parmeliaceae	Sporormiella irregularis isol from lichen	CC1=CC2=C(C(C3=C(C=C(O)C=C3O)C2=O)=O)C(O)=C1C(O)=O
481-70-9	Endocrocin	Cetraria	cucullata	Parmeliaceae		CC1=CC2=C(C(C3=C(C=C(O)C=C3O)C2=O)=O)C(O)=C1C(O)=O
18463-10-0	Epanorin	Acarospora	schleicheri	Acarosporaceae		CC(CC(NC(/C(C1=CC=CC=C1)=C2C(O)=C(C3=CC=CC=C3)C(O\2)=O)=O)C(OC)=O)C
18463-10-0	Epanorin	Lecanora	epanora	Lecanoraceae		CC(CC(NC(/C(C1=CC=CC=C1)=C2C(O)=C(C3=CC=CC=C3)C(O\2)=O)=O)C(OC)=O)C
18463-10-0	Epanorin	Lecanora	frustulosa	Lecanoraceae		CC(CC(NC(/C(C1=CC=CC=C1)=C2C(O)=C(C3=CC=CC=C3)C(O\2)=O)=O)C(OC)=O)C
18463-10-0	Epanorin	Sticta	crocata	Peltigeraceae		CC(CC(NC(/C(C1=CC=CC=C1)=C2C(O)=C(C3=CC=CC=C3)C(O\2)=O)=O)C(OC)=O)C
1878218-77-9	epi-macrosphelide J	unknown lichen		Unclassified	Pseudogymnoascus sp. Antarctica	CO[C@@H]1CC(=O)[C@H](C)OC(=O)C[C@H](C)OC(=O)\C=C\[C@@H](O)[C@H](C)OC1=O
16844-71-6	Epifriedelanol			Unclassified	Widely distributed	OC1CCC2C(C)(CCC3C2(C)CCC4(C)C5CC(C)(C)CCC5(C)CCC34C)C1C
54656-42-7	epipestalotin	Everniastrum	nepalense	Parmeliaceae	Sarcosomataceae strain from lichen China	[H][C@]1(CC(OC)=CC(=O)O1)[C@H](O)CCCC
101910-69-4	Epiphorellic acid 1	Cornicularia	epiphorella	Parmeliaceae		CCCCCC1=C(C(=CC(=C1)O)OC2=C(C=C(C(=C2CCCCC)C(=O)O)O)OC)C(=O)OC
101910-68-3	Epiphorellic acid 2	Cornicularia	epiphorella	Parmeliaceae		O=C(O)C1=C(O)C=C(OC)C(OC2=CC(O)=CC(=C2C(=O)OC)CCC(=O)CC)=C1CCCCC
203255-34-9	Epiphorellic Acid 3	Coelopogon	abraxas	Parmeliaceae		CCCCCC1=C(C(=CC(=C1OC2=C(C(=CC(=C2)O)CCC)C(=O)OC)OC)O)C(=O)O
474-68-0	Episterol	lichens		Unclassified		OC1CCC2(C)C3C(=CCC2C1)C4CCC(C(C)CCC(=C)C(C)C)C4(C)CC3
24662-95-1	Ergosta 5,7,9(11)-trien-3?-ol			Unclassified		OC1CC2=CC=C3C(=CCC4(C)C3CCC4C(C)CCC(C)C(C)C)C2(C)CC1
516-85-8	Ergosta-5,7,9(11),22-tetraen-3-ol, (3beta,22E,24R)-form			Unclassified		OC1CC2=CC=C3C(C2(CC1)C)=CCC4(C3CCC4C(C)/C=C/C(C(C)C)C)C
2061-64-5	Ergosterol 5?,8?-peroxide	Ochrolechia	parella	Ochrolechiaceae		OC1CCC2(C)C3CCC4(C)C(CCC4C53OOC2(C=C5)C1)C(C=CC(C)C(C)C)C
2061-64-5	Ergosterol 5?,8?-peroxide	Himantormia	lugubris	Parmeliaceae	Antarctica	OC1CCC2(C)C3CCC4(C)C(CCC4C53OOC2(C=C5)C1)C(C=CC(C)C(C)C)C
2061-64-5	Ergosterol 5?,8?-peroxide	Usnea	articulata	Parmeliaceae		OC1CCC2(C)C3CCC4(C)C(CCC4C53OOC2(C=C5)C1)C(C=CC(C)C(C)C)C
57-87-4	Ergosterol, (3beta, 22E,24R)-form			Unclassified		OC1CC2=CC=C3C(CCC4(C)C3CCC4C(C=CC(C)C(C)C)C)C2(C)CC1
32832-31-8	Ergoxanthin			Unclassified		O=C1OC(C(C)C1)C2(OC=3C=CC(=C(O)C3C(=O)C2)C4=CC=C5OC67C(=O)OC(CC(C)C6O)C7(O)C(=O)C5=C4O)C(=O)OC
92070-80-9	Eriodermin	Erioderma	physciodes	Parmeliaceae		CC1=C2C(=C(C(=C1Cl)O)C=O)OC3=C(C(=C(C=C3OC2=O)OC)Cl)C
480-57-9	Erythrin	Roccella	montagnei	Roccellaceae	Sri Lanka	O=C(OC1=CC(O)=C(C(=O)OCC(O)C(O)CO)C(=C1)C)C=2C(O)=CC(O)=CC2C
149-32-6	Erythritol			Unclassified	Widely distributed	OCC(O)C(O)CO
476-57-3	Erythroglaucin	Xanthoria	elegans	Teloschistaceae		O=C1C2=CC(OC)=CC(O)=C2C(=O)C3=C(O)C=C(C(O)=C13)C
476-57-3	Erythroglaucin	Xanthoria	fallax	Teloschistaceae		O=C1C2=CC(OC)=CC(O)=C2C(=O)C3=C(O)C=C(C(O)=C13)C
945592-67-6	ethyl 2-hydroxy-3-methoxy-4,6-dimethylbenzoate	Usnea	aciculifera	Parmeliaceae	Vietnam	CCOC(=O)C1=C(O)C(OC)=C(C)C=C1C
945592-67-6	ethyl 2-hydroxy-3-methoxy-4,6-dimethylbenzoate	Usnea	aciculifera	Parmeliaceae	Vietnam	CCOC(=O)C1=C(O)C(OC)=C(C)C=C1C
38629-38-8	ethyl 2,4-dimethoxy-3,6-dimethylbenzoate	Usnea	aciculifera	Parmeliaceae	Vietnam	CCOC(=O)C1=C(C)C=C(OC)C(C)=C1OC
1416132-04-1	Ethyl 4-(7-acetyl-4,6-dihydroxy-3,5-dimethyl-2-oxo-2,3-dihydrobenzofuran-3-yl)-4-(7-acetyl-4,6-dihydroxy-3,5-dimethylbenzofuran-2-yl)-3-oxobutanoate	Usnea	longissima	Parmeliaceae	China	CCOC(=O)CC(=O)C(C1=C(C2=C(O1)C(=C(C(=C2O)C)O)C(=O)C)C)C3(C4=C(C(=C(C(=C4OC3=O)C(=O)C)O)C)O)C
57857-81-5	ethyl chlorohematommate	Parmotrema	mellissii	Parmeliaceae	Vietnam	CCOC(=O)C1=C(C)C(Cl)=C(O)C(C=O)=C1O
53530-26-0	Ethyl divaricatinate	Protousnea	malacea	Parmeliaceae		CCCC1=C(C(=CC(=C1)OC)O)C(=O)OCC
6110-36-7	Ethyl everninate	Evernia	prunastri	Parmeliaceae		CCOC(=O)C1=C(C=C(C=C1C)OC)O
6110-36-7	Ethyl everninate	Ramalina	leiodea	Ramalinaceae	India	CCOC(=O)C1=C(C=C(C=C1C)OC)O
39503-14-5	Ethyl haematommate	Parmotrema	cooperi	Parmeliaceae	Nepal	O=CC1=C(O)C=C(C(C(=O)OCC)=C1O)C
39503-14-5	Ethyl haematommate	Evernia	prunastri	Parmeliaceae		O=CC1=C(O)C=C(C(C(=O)OCC)=C1O)C
544-35-4	Ethyl linoleate	Usnea	antarctica	Parmeliaceae	Antarctica	CCCCC\C=C/C\C=C/CCCCCCCC(=O)OCC
2524-37-0	Ethyl orsellinate	Diploschistes	violarius	Graphidaceae		O=C(OCC)C=1C(O)=CC(O)=CC1C
2524-37-0	Ethyl orsellinate	Thamnolia	vermicularis	Icmadophilaceae	China	O=C(OCC)C=1C(O)=CC(O)=CC1C
2524-37-0	Ethyl orsellinate	Parmotrema	tinctorum	Parmeliaceae	Vietnam	O=C(OCC)C=1C(O)=CC(O)=CC1C
2524-37-0	Ethyl orsellinate	Parmotrema	mellissii	Parmeliaceae	Vietnam	O=C(OCC)C=1C(O)=CC(O)=CC1C
2524-37-0	Ethyl orsellinate	Parmotrema	cooperi	Parmeliaceae	Nepal	O=C(OCC)C=1C(O)=CC(O)=CC1C
2524-37-0	Ethyl orsellinate	Evernia	prunastri	Parmeliaceae		O=C(OCC)C=1C(O)=CC(O)=CC1C
2524-37-0	Ethyl orsellinate	Cetraria	islandicum	Parmeliaceae		O=C(OCC)C=1C(O)=CC(O)=CC1C
2524-37-0	Ethyl orsellinate	Parmelia	reticulata	Parmeliaceae	India	O=C(OCC)C=1C(O)=CC(O)=CC1C
2524-37-0	Ethyl orsellinate	Roccella	montagnei	Roccellaceae	Vietnam	O=C(OCC)C=1C(O)=CC(O)=CC1C
2524-37-0	Ethyl orsellinate	Roccella	fuciformis	Roccellaceae		O=C(OCC)C=1C(O)=CC(O)=CC1C
480-12-6	Eugenitin	Lecanora	rupicola	Lecanoraceae		CC1=CC(C2=C(O)C(C)=C(OC)C=C2O1)=O
491-48-5	Eugenitol	Lecanora	rupicola	Lecanoraceae		O=C1C=C(OC2=CC(O)=C(C(O)=C12)C)C
42893-40-3	Eumitrin A1	Usnea	bayleyi	Parmeliaceae		O=C1C2=C(O)C=C(C(=C2OC3(C(=O)OC)C1=C(O)CCC3OC(=O)C)C=4C=CC=5OC6(C(=O)OC)C(C(=O)C5C4O)=C(O)CC(C)C6O)C
42893-40-3	Eumitrin A1	Usnea	blepharea	Parmeliaceae		O=C1C2=C(O)C=C(C(=C2OC3(C(=O)OC)C1=C(O)CCC3OC(=O)C)C=4C=CC=5OC6(C(=O)OC)C(C(=O)C5C4O)=C(O)CC(C)C6O)C
42893-41-4	Eumitrin A2	Usnea	bayleyi	Parmeliaceae		O=C1C=2C(O)=C(C=CC2OC3(C(=O)OC)C1=C(O)CC(C)C3O)C4=C5OC6(C(=O)OC)C(OC(=O)C)CCCC6C(=O)C5=C(O)C=C4C
42893-42-5	Eumitrin B	Usnea	bayleyi	Parmeliaceae		O=C1C=2C(O)=C(C=CC2OC3(C(=O)OC)C1=C(O)CC(C)C3O)C4=C5OC6(C(=O)OC)C(OC(=O)C)CCCC6C(=O)C5=C(O)C=C4C
lichen38	Eumitrin C	Usnea	beileyi	Parmeliaceae	Vietnam	CC1CCC2C(=O)C3=C(C=CC(=C3O)C4=C(C5=C(C=C4)OC6(C(C(CC(=O)C6=C5O)C)O)C(=O)OC)O)OC2(C1O)C(=O)OC
lichen47	eumitrin D	Usnea	baileyi	Parmeliaceae	Vietnam	[H][C@]1(OC(=O)C[C@H]1C)[C@@]1(CC(=O)C2=C(O)C(=CC=C2O1)C1=C(C)C=C(O)C2=C1O[C@]1([C@@H](CCC[C@]1([H])C2=O)OC(C)=O)C(=O)OC)C(=O)OC
lichen52	Eumitrin D	Usnea	baileyi	Parmeliaceae		CC1CC(=O)OC1C2(CC(=O)C3=C(O2)C=CC(=C3O)C4=C5C(=C(C=C4C)O)C(=O)C6CCCC(C6(O5)C(=O)OC)OC(=O)C)C(=O)OC
lichen43	Eumitrin E	Usnea	baileyi	Parmeliaceae	Vietnam	C[C@@H]1C[C@](O)(O2)[C@@](C(C(C(O)=C(C(C(C)=C3)=C4O[C@]5([C@@H](CCC[C@]5([H])C(C4=C3O)=O)OC(C)=O)C(OC)=O)C=C6)=C6O7)=O)(O)[C@]7(C2=O)[C@@H]1O
lichen63	Eumitrin I	Usnea	baileyi	Parmeliaceae		C[C@@H]1CC(OC1[C@@]2(C(OC)=O)CC(C3=C(C=CC(C4=CC=C(O[C@@]([C@@H](O)[C@H](C)CC5)(C(OC)=O)[C@]5([H])C6=O)C6=C4O)=C3O)O2)=O)=O
lichen64	Eumitrin J	Usnea	baileyi	Parmeliaceae		C[C@H]1CC(OC1[C@]2(C(OC)=O)CC(C3=C(C=CC(C4=CC=C(O[C@]([C@H](O)[C@@H](C)CC5)(C(OC)=O)[C@]5([H])C6=O)C6=C4O)=C3O)O2)=O)=O
155214-60-1	Euplectin	Flavoparmelia	euplecta	Parmeliaceae	Australia	O=C1C=CC=2C=C3C=C(O)C=4C(=O)C=C(OC4C3=C(O)C12)C
537-09-7	Evernic acid	Evernia	prunastri	Parmeliaceae		O=C(O)C1=C(O)C=C(OC(=O)C2=C(O)C=C(OC)C=C2C)C=C1C
537-09-7	Evernic acid	Usnea	longissima	Parmeliaceae	China	O=C(O)C1=C(O)C=C(OC(=O)C2=C(O)C=C(OC)C=C2C)C=C1C
61631-65-0	Evernine	Evernia	prunastri	Parmeliaceae		O=C(OC=1C=C(C(C(=O)OC)=C(O)C1C)C)C2=C(O)C=C(OC)C=C2C
570-10-5	Everninic acid	Evernia	prunastri	Parmeliaceae		CC1=CC(=CC(=C1C(=O)O)O)OC
2095489-49-7	F-14329	Lethariella	zahlbruckneri	Parmeliaceae	Tolypocladium cylindrosporum isol from lichen China	CC=CC[C@H](C)C[C@H](C)C(O)=C1C(=O)N[C@@H]([C@@H](O)C2=CC=C(O)C=C2)C1=O
4517-57-1	Fallacinal	Cetraria	cucullata	Parmeliaceae		COC1=CC2=C(C(C3=C(C=C(C=O)C=C3O)C2=O)=O)C(O)=C1
569-05-1	Fallacinol	Protoblastenia	incrustans	Psoraceae		COC1=CC2=C(C(=C1)O)C(=O)C3=C(C2=O)C=C(C=C3O)CO
569-05-1	Fallacinol	Fulgensia	sp.	Teloschistaceae		COC1=CC2=C(C(=C1)O)C(=O)C3=C(C2=O)C=C(C=C3O)CO
569-05-1	Fallacinol	Xanthoria	spp.	Teloschistaceae		COC1=CC2=C(C(=C1)O)C(=O)C3=C(C2=O)C=C(C=C3O)CO
569-05-1	Fallacinol	Caloplaca	spp.	Teloschistaceae		COC1=CC2=C(C(=C1)O)C(=O)C3=C(C2=O)C=C(C=C3O)CO
20194-61-0	Fallacinol omega-acetate	Xanthoria	parietina	Teloschistaceae		O=C1C2=CC(COC(C)=O)=CC(O)=C2C(C3=C(C=C(C=C13)OC)O)=O
1187534-07-1	fern-9(11)-en-3,19-dione	Pyxine	berteriana	Caliciaceae	Argentina	[H][C@@]12C(=O)C[C@H](C(C)C)[C@@]1(C)CC[C@]1(C)[C@@]3([H])CC[C@@]4([H])C(C)(C)C(=O)CC[C@]4(C)C3=CC[C@@]21C
86004-66-2	ﬂ-alectoronic acid	Parmotrema	mellissii	Parmeliaceae	Vietnam	CCCCCC1=CC2=CC(O)=CC(OC3=C4CC(O)(CCCCC)OC(=O)C4=C(O)C=C3O)=C2C(=O)O1
lichen34	ﬂ-collatolic acid	Parmotrema	mellissii	Parmeliaceae	Vietnam	CCCCCC1=CC2=CC(OC)=CC(OC3=C4CC(O)(CCCCC)OC(=O)C4=C(O)C=C3O)=C2C(=O)O1
20516-32-9	Flavoobscurin A	Anaptychia	obscurata	Physciaceae		O=C1C2=C(O)C=C(C=C2C(C3=CC(O)=C(Cl)C(O)=C13)C4C5=CC(=CC(O)=C5C(=O)C=6C(O)=C(Cl)C(O)=C(Cl)C64)C)C
20516-32-9	Flavoobscurin A	Heterodermia	obscurata	Physciaceae		O=C1C2=C(O)C=C(C=C2C(C3=CC(O)=C(Cl)C(O)=C13)C4C5=CC(=CC(O)=C5C(=O)C=6C(O)=C(Cl)C(O)=C(Cl)C64)C)C
20752-80-1	Flavoobscurin B1	Anaptychia	obscurata	Physciaceae		O=C1C2=C(O)C=C(C=C2C(C=3C(Cl)=C(O)C(Cl)=C(O)C13)C4C5=CC(=CC(O)=C5C(=O)C=6C(O)=C(Cl)C(O)=C(Cl)C64)C)C
20516-33-0	Flavoobscurin B2	Anaptychia	obscurata	Physciaceae		O=C1C2=C(O)C=C(C=C2C(C=3C(Cl)=C(O)C(Cl)=C(O)C13)C4C5=CC(=CC(O)=C5C(=O)C=6C(O)=C(Cl)C(O)=C(Cl)C64)C)C
1995103-17-7	floricolin A	Pseudosyphellaria	sp.	Peltigeraceae	Floricola striata isol from lichen China	COC1=C(O)C(=CC(O)=C1C1=CC=C(O)C=C1)C1=CC=CC=C1
1995103-17-7	floricolin A	Umbilicaria	sp.	Umbilicariaceae	Floricola striata isol from lichen China	COC1=C(O)C(=CC(O)=C1C1=CC=C(O)C=C1)C1=CC=CC=C1
1995103-18-8	floricolin B	Pseudosyphellaria	sp.	Peltigeraceae	Floricola striata isol from lichen China	COC1=C(C(=O)C=C(C1=O)C1=CC=CC=C1)C1=CC=C(O)C=C1
1995103-18-8	floricolin B	Umbilicaria	sp.	Umbilicariaceae	Floricola striata isol from lichen China	COC1=C(C(=O)C=C(C1=O)C1=CC=CC=C1)C1=CC=C(O)C=C1
1995103-19-9	floricolin C	Umbilicaria	sp.	Umbilicariaceae	Floricola striata isol from lichen China	COC1=C(C(=O)C=C(C1=O)C1=CC=CC=C1)C1=CC=CC=C1O
1995103-20-2	floricolin D	Umbilicaria	sp.	Umbilicariaceae	Floricola striata isol from lichen China	COC1=C(C(=O)C=C(C1=O)C1=CC=CC=C1)C1=CC(O)=CC=C1O
1995103-21-3	floricolin E	Pseudosyphellaria	sp.	Peltigeraceae	Floricola striata isol from lichen China	OC1=CC=C2OC3=C(C2=C1)C(=O)C(O)=C(C3=O)C1=CC=CC=C1
1995103-21-3	floricolin E	Umbilicaria	sp.	Umbilicariaceae	Floricola striata isol from lichen China	OC1=CC=C2OC3=C(C2=C1)C(=O)C(O)=C(C3=O)C1=CC=CC=C1
1995103-22-4	floricolin F	Umbilicaria	sp.	Umbilicariaceae	Floricola striata isol from lichen China	COC1=C(C(=O)C2=C(C3=CC(O)=CC=C3O2)C1=O)C1=CC=CC=C1
1995103-23-5	floricolin G	Umbilicaria	sp.	Umbilicariaceae	Floricola striata isol from lichen China	COC1=C(C(=O)C2=C(C3=CC=CC=C3O2)C1=O)C1=CC=CC=C1
1995103-24-6	floricolin H	Umbilicaria	sp.	Umbilicariaceae	Floricola striata isol from lichen China	OC1=CC(=C(O)C2=C1C1=C(CO2)C=CC=C1)C1=CC=CC=C1
2650165-88-9	floricolin I	Umbilicaria	sp.	Umbilicariaceae	Floricola striata isol from lichen China	CO[C@]12OC3=CC=C(O)C=C3[C@@]1(O)C(=O)C=C(C1=CC=CC=C1)C2=O
2251042-55-2	floricolin K	Pseudosyphellaria	sp.	Peltigeraceae	Floricola striata isol from lichen China	COC1=CC(=C(O)C2=C1C1=CC(O)=CC=C1O2)C1=CC=CC=C1
2251042-56-3	floricolin L	Pseudosyphellaria	sp.	Peltigeraceae	Floricola striata isol from lichen China	COC1=CC(=C(O)C2=C1C1=CC(O)=CC=C1O2)C1=CC=C(O)C=C1
2251042-57-4	floricolin M	Pseudosyphellaria	sp.	Peltigeraceae	Floricola striata isol from lichen China	COC1=CC(=C(O)C2=C1C1=CC=CC=C1O2)C1=CC=C(O)C=C1
2251042-58-5	floricolin N	Pseudosyphellaria	sp.	Peltigeraceae	Floricola striata isol from lichen China	COC1=CC(=C(O)C2=C1C1=CC=C(O)C=C1O2)C1=CC=C(O)C=C1
2251042-59-6	floricolin O	Pseudosyphellaria	sp.	Peltigeraceae	Floricola striata isol from lichen China	COC1=CC=C(C=C1)C1=C(OC)C(=O)C(=CC1=O)C1=CC=CC=C1
2251042-60-9	floricolin P	Pseudosyphellaria	sp.	Peltigeraceae	Floricola striata isol from lichen China	COC1=C(C(=O)C=C(C1=O)C1=CC=C(O)C=C1)C1=CC=CC=C1O
2251042-61-0	floricolin Q	Pseudosyphellaria	sp.	Peltigeraceae	Floricola striata isol from lichen China	O[C@@H]1C2=C(C3=CC(O)=CC=C3O2)C(=O)C[C@@]1(O)C1=CC=CC=C1
2251042-62-1	floricolin R	Pseudosyphellaria	sp.	Peltigeraceae	Floricola striata isol from lichen China	COC1=CC=C(C=C1)C1=C(OC)C(OC)=C(C=C1O)C1=CC=CC=C1
2251042-63-2	floricolin S	Pseudosyphellaria	sp.	Peltigeraceae	Floricola striata isol from lichen China	COC1=CC=C(C=C1)C1=C(OC)C(OC)=C(C=C1OC)C1=CC=CC=C1
2251042-64-3	floricolin T	Pseudosyphellaria	sp.	Peltigeraceae	Floricola striata isol from lichen China	COC1=CC=C(C=C1)C1=C(O)C(OC)=C(C(OC)=C1)C1=CC=CC=C1
2251042-65-4	floricolin U	Pseudosyphellaria	sp.	Peltigeraceae	Floricola striata isol from lichen China	COC1=CC=C(C=C1)C1=C(OC)C(OC)=C(C(OC)=C1)C1=CC=CC=C1O
2026-19-9	Fragilin	Myeloconis	erumpens	Porinaceae	trunk of Castanopsis Papua New Guinea	O=C1C2=CC(OC)=C(Cl)C(O)=C2C(=O)C3=C(O)C=C(C=C13)C
559-74-0	Friedelin			Unclassified		O=C1CCC2C(C)(CCC3C2(C)CCC4(C)C5CC(C)(C)CCC5(C)CCC34C)C1C
83-45-4	Fucostanol			Unclassified	widely occuring in plants etc.	OC1CCC2(C)C(CCC3C4CCC(C(C)CCC(CC)C(C)C)C4(C)CCC32)C1
19906-72-0	Fukinanolide			Unclassified		O=C1OCC(=C)C12CC3CCCC(C)C3(C)C2
71339-43-0	Fulgidin	Rinodina	dissa	Physciaceae		O=C1OC2=CC(OC)=C(Cl)C(=C2OC3=C(Cl)C(O)=C(Cl)C(=C13)C)C
39803-88-8	Fulgoicin	Fulgensia	fulgida	Teloschistaceae		O=C1OC2=C(OC3=C(Cl)C(O)=C(Cl)C(=C13)C)C(=CC(OC)=C2C)C
110-17-8	Fumaric acid			Unclassified	many sources	O=C(/C=C/C(O)=O)O
489-50-9	Fumarprotocetraric acid	Cladonia	rappii	Cladoniaceae	Brazil	O=CC1=C(C=C(C)C2=C1OC(C(C)=C(C(O)=C3COC(/C=C/C(O)=O)=O)C(O)=O)=C3OC2=O)O
489-50-9	Fumarprotocetraric acid	Gymnoderma	melacarpum	Cladoniaceae		O=CC1=C(C=C(C)C2=C1OC(C(C)=C(C(O)=C3COC(/C=C/C(O)=O)=O)C(O)=O)=C3OC2=O)O
489-50-9	Fumarprotocetraric acid	Hypotrachyna	quaesita	Parmeliaceae	Papua New Guinea	O=CC1=C(C=C(C)C2=C1OC(C(C)=C(C(O)=C3COC(/C=C/C(O)=O)=O)C(O)=O)=C3OC2=O)O
489-50-9	Fumarprotocetraric acid	Usnea	articulata	Parmeliaceae	France	O=CC1=C(C=C(C)C2=C1OC(C(C)=C(C(O)=C3COC(/C=C/C(O)=O)=O)C(O)=O)=C3OC2=O)O
516-78-9	Fungisterol	Parmelia	furfuracea	Parmeliaceae		OC1CCC2(C)C3C(=CCC2C1)C4CCC(C(C)CCC(C)C(C)C)C4(C)CC3
2304624-39-1	funiculosone	Diorygma	hieroglyphicum	Graphidaceae	India	CC1=CC(=O)[C@]2(O)C(=O)C3=C(O[C@@]2(C)[C@H]1O)C=CC=C3O
157536-05-5	Furfuraceic acid	Phyllopsora	furfuracea	Ramalinaceae	Venzuela	O=C(O)C1=C(O)C=C2OC3=CC(O)=CC(=C3C2=C1CC(=O)CCCCC)CC(=O)CCCCC
157536-05-5	Furfuraceic acid	Phyllopsora	furfuracea	Ramalinaceae	Venezuela	O=C(O)C1=C(O)C=C2OC3=CC(O)=CC(=C3C2=C1CC(=O)CCCCC)CC(=O)CCCCC
100508-93-8	furfuric acid	Parmotrema	praesorediosum	Parmeliaceae	Vietnam	COC(=O)C1=C(O)C(C)=C(O)C(CC2=C(O)C(C(O)=O)=C(C)C3=C2C(=O)OC2=C(C)C=C(O)C(C=O)=C2O3)=C1C
1702-77-8	Fusarubin			Unclassified		O=C1C2=C(O)C=C(OC)C(O)=C2C(=O)C3=C1COC(O)(C)C3
41666-58-4	Galapagin	Roccella	galapagoensis	Roccellaceae		CC1=CC(=O)C2=C(O1)C(=C(C(=C2O)C)OC3C(C(C(C(O3)COC(=O)C)O)O)O)C
56691-88-4	Galbinic acid	Parmotrema	indicum	Parmeliaceae	Vietnam	O=CC1=C(O)C=C(C=2C(=O)OC3=C(OC12)C4=C(C(=O)OC4O)C(O)=C3COC(=O)C)C
56691-88-4	Galbinic acid	Usnea	undulata	Parmeliaceae	South Africa	O=CC1=C(O)C=C(C=2C(=O)OC3=C(OC12)C4=C(C(=O)OC4O)C(O)=C3COC(=O)C)C
56691-88-4	Galbinic acid	Parmelia	caraccensis	Parmeliaceae		O=CC1=C(O)C=C(C=2C(=O)OC3=C(OC12)C4=C(C(=O)OC4O)C(O)=C3COC(=O)C)C
56691-88-4	Galbinic acid	Parmelia	omphalodes	Parmeliaceae		O=CC1=C(O)C=C(C=2C(=O)OC3=C(OC12)C4=C(C(=O)OC4O)C(O)=C3COC(=O)C)C
1402609-62-4	gamma-Amino orcein	Ochrolechia	tartarea	Ochrolechiaceae		O=C1C=C2OC=3C=C(N)C(C=4C(O)=CC(O)=CC4C)=C(C3N=C2C(=C1C=5C(O)=CC(O)=CC5C)C)C
83-47-6	gamma-Sitosterol			Unclassified	widely occuring in plants etc.	OC1CC2=CCC3C(CCC4(C)C(CCC34)C(C)CCC(CC)C(C)C)C2(C)CC1
55365-63-4	Gangaleoidin	Lecanora	gangaleoides	Lecanoraceae		CC1=C2C(OC3=C(C)C(C(OC)=O)=C(OC)C=C3OC2=O)=C(Cl)C(O)=C1Cl
55365-63-4	Gangaleoidin	Lecanora	chlarotera	Lecanoraceae		CC1=C2C(OC3=C(C)C(C(OC)=O)=C(OC)C=C3OC2=O)=C(Cl)C(O)=C1Cl
39731-47-0	gentisein	Cladonia	sp.	Cladoniaceae	Apiospora montagnei from lichen Germany	OC1=CC=C2C(OC3=C(C(O)=CC(O)=C3)C2=O)=C1
155214-61-2	Glaucophaeic acid	Porpidia	glaucophaea	Lecideaceae		O=C(C1=C(CC(CCCCCCC)=O)C=C(O)C=C1OC)OC2=CC(CC(CCCCCCC)=O)=C(C(O)=O)C(OC)=C2
52589-14-7	Glomellic acid	Parmelia	glomellifera	Parmeliaceae		O=C(O)C1=C(O)C=C(OC(=O)C2=C(O)C=C(OC)C=C2CC(=O)CCC)C=C1CC(=O)CCC
552-49-8	Glomelliferic acid	Parmelia	glomellifera	Parmeliaceae		O=C(O)C1=C(O)C=C(OC(=O)C2=C(O)C=C(OC)C=C2CC(=O)CCC)C=C1CCCCC
113706-23-3	Glomelliferonic acid	Neofuscelia	subincerta	Parmeliaceae		O=C(O)C1=C(O)C=C2OC(=O)C=3C(OC2=C1CCCCC)=CC(OC)=CC3CC(=O)CCC
52589-15-8	Glomellin	Thamnolia	vermicularis	Icmadophilaceae		O=C1OC(=CC=2C=C(OC)C=C(O)C12)CCC
52589-15-8	Glomellin	Parmelia	glomellifera	Parmeliaceae		O=C1OC(=CC=2C=C(OC)C=C(O)C12)CCC
52589-15-8	Glomellin	Canoparmelia	sanguinea	Parmeliaceae		O=C1OC(=CC=2C=C(OC)C=C(O)C12)CCC
113706-22-2	Glomellonic acid	Neofuscelia	subincerta	Parmeliaceae		O=C(O)C1=C(O)C=C2OC(=O)C=3C(OC2=C1CC(=O)CCC)=CC(OC)=CC3CC(=O)CCC
545-24-4	Glutinol			Unclassified		OC1CCC2C(=CCC3C2(C)CCC4(C)C5CC(C)(C)CCC5(C)CCC34C)C1(C)C
403658-12-8	Gobienine A	Acarospora	gobiensis	Acarosporaceae		O=C1OC2CCCCCCCCCCCCCC(OC3OC(CO)C(O)C(O)C3OC4OC(CO)C(O)C(O)C4OC(=O)C2C1C)C
403658-13-9	Gobienine B	Acarospora	gobiensis	Acarosporaceae		O=C1OC2CCCCCCCCCCCCCC(OC3OC(CO)C(O)C(O)C3OC4OC(C)C(O)C(O)C4OC(=O)C2C1C)C
403658-14-0	Gobienine C	Acarospora	gobiensis	Acarosporaceae		O=C1OC2CCCCCCCCCCCCCC(OC3OC(CO)C(O)C(O)C3OC4OC(CO)C(O)C(OC5OC(C)C(O)C(O)C5O)C4OC(=O)C2C1C)C
55514-98-2	Graciliformin	Cladonia	graciliformis	Cladoniaceae		O=C1C2=C(O)C=C(C=C2C(=O)C34C1=C(O)C5C(O)C4C6C(O)C3C(O)=C7C(=O)C8=C(O)C=C(C=C8C(=O)C756)C)C
69306-81-6	Granulatin	Pseudocyphellaria	granulata	Peltigeraceae		CC1=CC(=C(C2=C1C(=O)OC3=C(O2)C(=C(C(=C3C)O)C(=O)OC)C)C=O)O
69306-81-6	Granulatin	Pseudocyphellaria	faveolata	Peltigeraceae		CC1=CC(=C(C2=C1C(=O)OC3=C(O2)C(=C(C(=C3C)O)C(=O)OC)C)C=O)O
158204-25-2	Graphenone	Graphis	scripta	Graphidaceae		O=C1OC(=O)C(=C1C=CC=CC=C(C(=O)C)C)C
1577250-65-7	Graphilide	Graphis	vestitoides	Graphidaceae		O=C1OC(C(=O)O)CCCC=CCC=CC(O)C=C1
1675245-65-4	Graphisidin	Graphis	sp.	Graphidaceae		CC(=O)C1=C(C(=CC(=C1)C(=O)C2=C(C(=C(C=C2C(=O)OC)OC)O)O)C(=O)C3=C(C(=C(C=C3C(=O)OC)OC)O)O)O
1161743-83-4	Graphisin A	Graphis	tetralocularis	Graphidaceae		O=C(OC)C=1C(O)=CC=C(O)C1C(=O)C2=C(O)C=C(C=C2O)CO
1161743-84-5	Graphisin B	Graphis	tetralocularis	Graphidaceae		O=C1OC2=CC(=CC(O)=C2C(O)C=3C(O)=CC=C(O)C13)C
52179-44-9	Graphislactone A	Graphis	scripta var. pulverulenta	Graphidaceae		CC1=CC(=C(C2=C1C3=CC(=CC(=C3C(=O)O2)O)OC)O)OC
194923-99-4	Graphislactone B	Graphis	scripta	Graphidaceae		O=C1OC2=C(O)C(OC)=CC(=C2C=3C=C(OC)C=C(OC)C13)C
194924-00-0	Graphislactone C	Graphis	scripta var. pulverulenta	Graphidaceae		O=C1OC2=C(O)C(OC)=CC(=C2C3=CC(OC)=CC(O)=C13)CO
194924-01-1	Graphislactone D	Graphis	scripta var. pulverulenta	Graphidaceae		O=C1OCC=2C=C(OC)C(O)=C(O)C2C=3C=C(OC)C=C(OC)C13
548484-77-1	Graphislactone E	Graphis	prunicola	Graphidaceae		COC1=CC2=C(C(=C1)O)C(=O)OC3=C2C(=CC(=C3O)OC)O
548484-77-1	Graphislactone E	Graphis	scripta	Graphidaceae		COC1=CC2=C(C(=C1)O)C(=O)OC3=C2C(=CC(=C3O)OC)O
548484-78-2	Graphislactone F	Graphis	prunicola	Graphidaceae		COC1=C(C2=C(C(=C1)O)C3=C(C(=CC(=C3)O)O)C(=O)O2)O
158204-26-3	Graphisquinone	Graphis	desquamescens	Graphidaceae		O=C1C=2OC(=CC2C(=O)C(OC)=C1OC)C
17636-19-0	Grayanic acid	Gymnoderma	melacarpum	Cladoniaceae		O=C(O)C1=C(O)C=C2OC(=O)C=3C(OC2=C1CCCCCCC)=CC(OC)=CC3C
720698-33-9	Gustastatin			Unclassified		CCCCCC(=O)CC1=C(C(=CC(=C1)OC)O)C(=O)OC2=CC(=C(C(=C2)OC)C(=O)OC)CC(=O)CCCCC
548-89-0	Gyrophoric acid	Xanthoparmelia	pokornyi	Parmeliaceae		O=C(O)C1=C(O)C=C(OC(=O)C2=C(O)C=C(OC(=O)C=3C(O)=CC(O)=CC3C)C=C2C)C=C1C
548-89-0	Gyrophoric acid	Parmotrema	cooperi	Parmeliaceae	Nepal	O=C(O)C1=C(O)C=C(OC(=O)C2=C(O)C=C(OC(=O)C=3C(O)=CC(O)=CC3C)C=C2C)C=C1C
548-89-0	Gyrophoric acid	Parmotrema	tinctorium	Parmeliaceae		O=C(O)C1=C(O)C=C(OC(=O)C2=C(O)C=C(OC(=O)C=3C(O)=CC(O)=CC3C)C=C2C)C=C1C
548-89-0	Gyrophoric acid	Lasallia	pustulata	Umbilicariaceae		O=C(O)C1=C(O)C=C(OC(=O)C2=C(O)C=C(OC(=O)C=3C(O)=CC(O)=CC3C)C=C2C)C=C1C
548-89-0	Gyrophoric acid	Lasallia	papulosa	Umbilicariaceae		O=C(O)C1=C(O)C=C(OC(=O)C2=C(O)C=C(OC(=O)C=3C(O)=CC(O)=CC3C)C=C2C)C=C1C
548-89-0	Gyrophoric acid	Lasallia	asiae-orientalis	Umbilicariaceae		O=C(O)C1=C(O)C=C(OC(=O)C2=C(O)C=C(OC(=O)C=3C(O)=CC(O)=CC3C)C=C2C)C=C1C
16012-59-2	Haemathamnolic acid	Pertusaria	rhodesiaca	Pertusariaceae		O=CC1=C(O)C(OC(=O)C2=C(O)C(C=O)=C(OC)C=C2C)=C(C(C(=O)O)=C1O)C
479-25-4	Haematommic acid	Haematomma	spp.	Haematommataceae		CC1=CC(=C(C(=C1C(=O)O)O)C=O)O
479-25-4	Haematommic acid	Alectoria	spp.	Parmeliaceae		CC1=CC(=C(C(=C1C(=O)O)O)C=O)O
479-25-4	Haematommic acid	Lethariella	sp.	Parmeliaceae		CC1=CC(=C(C(=C1C(=O)O)O)C=O)O
159736-31-9	Haemophaein	Phyllopsora	haemophaea	Ramalinaceae		O=C1OC(O)(CC=2C1=C(O)C=C3OC4=CC(O)=CC(=C4C32)CC(=O)CCCCC)CCCCC
131916-91-1	Haemoventosin	Haematomma	lapponicum	Haematommataceae		CC1CC2=C(O1)C(=O)C3=C(C(=CC(=C3C2=O)O)C(=O)OC)O
32638-04-3	Haemoventosine	Ophioparma	ventosa	Ophioparmaceae	Austria	CC1CC2=C(C(=C3C(=O)C=C(C(=O)C3=C2O)OC)O)C(=O)O1
32638-04-3	Haemoventosine	Ophioparma	ventosa	Ophioparmaceae	Bulgaria	CC1CC2=C(C(=C3C(=O)C=C(C(=O)C3=C2O)OC)O)C(=O)O1
1038813-57-8	Hanagokenol A	Cladonia	rangifera	Cladoniaceae	Japan	O=C1C2=CC(=C(O)C=C2C3(C)CCCC4(C)COC1C34)C(C)C
1038813-60-3	Hanagokenol B	Cladonia	rangifera	Cladoniaceae	Japan	O=C(O)C1=CC(=C(O)C=C1C2(C)CCCC3(C)COC(=O)C23)C(C)C
1038813-60-3	Hanagokenol B	Cladonia	rangifera	Cladoniaceae	Japan	O=C(O)C1=CC(=C(O)C=C1C2(C)CCCC3(C)COC(=O)C23)C(C)C
29400-42-8	Helvolic acid	Parmelia	sp.	Parmeliaceae	Nectria sp. isol from lichen China	[H][C@@]12CC[C@@]3([H])[C@@]4(C)C=CC(=O)[C@@H](C)[C@]4([H])[C@H](OC(C)=O)C(=O)[C@]3(C)[C@@]1(C)C[C@H](OC(C)=O)\C2=C(\CCC=C(C)C)C(O)=O
629-78-7	hepatdecane	Sticta	mongeotiana	Peltigeraceae		CCCCCCCCCCCCCCCCC
36379-67-6	herbarin	Usnea	cavernosa	Parmeliaceae	Corynespora sp. isol from lichen Arizona	COC1=CC(OC)=C2C(=O)C3=C(CC(C)(O)OC3)C(=O)C2=C1
537-07-5	Hiascic acid	Cetrariella	delisei	Parmeliaceae		O=C(O)C1=C(O)C=C(OC(=O)C2=C(O)C=C(OC(=O)C=3C(O)=CC(O)=C(O)C3C)C=C2C)C=C1C
142382-20-5	Hierridin	Ramalina	hierrensis	Ramalinaceae		OC=1C(OC)=CC(OC)=CC1CCCCCCCCCCCCCCCCCCCCC
lichen23	himantormione A	Himantormia	lugubris	Parmeliaceae	Antarctica	CCCCCC1=C2OC3=CC(O)=CC(CCC)=C3C(=O)OC2=CC(O)=C1
lichen25	himantormione B	Himantormia	lugubris	Parmeliaceae	Antarctica	CCCCCC1=C2OC3=CC(O)=CC(CCCCC)=C3C(=O)OC2=CC(O)=C1
2705926-79-8	Hirtusneanine			Unclassified		CC1CC(=O)C2=C(C3=C(C=C(C(=C3O)C4=C(C5=C(C=C4C)OC6(C(C(C(C(=O)C6=C5O)C)C)O)C(=O)OC)O)C)OC2(C1O)CO)O
953814-90-9	Hirtusneanoside	Usnea	hirta	Parmeliaceae		O=C1C2=C(O)C(C3=C(O)C=4C(=O)C5=C(O)C(C)C(C)C(O)C5(OC4C=C3C)C(=O)OC)=C(C=C2OC6(C1=C(O)CC(C)C6O)COC7OC(C)C(O)C(O)C7O)C
110559-22-3	Homoheveadride	Cladonia	polycarpides	Cladoniaceae		O=C1OC(=O)C2=C1CCC=3C(=O)OC(=O)C3C(CCCCC)C(C2)CCCC
1350227-25-6	homosekikaic acid	Cladonia	rangifera	Cladoniaceae	Japan	CCCCCC1=C(C(O)=O)C(OC)=C(OC(=O)C2=C(O)C=C(OC)C=C2CCC)C(O)=C1
486-36-2	Homosekikaic acid	Ramalina	conduplicans	Ramalinaceae	India	O=C(O)C1=C(O)C(OC(=O)C2=C(O)C=C(OC)C=C2CCC)=C(OC)C=C1CCCCC
22149-65-1	hopane-3ﬂ,22-diol	Parmotrema	indicum	Parmeliaceae	Vietnam	[H][C@@]12CC[C@]3(C)[C@]([H])(CC[C@]4([H])[C@@]5(C)CC[C@H](O)C(C)(C)[C@]5([H])CC[C@@]34C)[C@@]1(C)CC[C@@H]2C(C)(C)O
17152-56-6	Hopenone A			Unclassified		CC(=C1CCC2(C1CCC3(C2CCC4C3(CCC5C4(CCC(=O)C5(C)C)C)C)C)C)C
471-61-4	Hopenone I			Unclassified		CC(C)C1=C2CCC3(C(C2(CC1)C)CCC4C3(CCC5C4(CCC(=O)C5(C)C)C)C)C
1415935-08-8	Hueafuranoid A	Huea	sp.	Lecanoraceae	Antarctica	O=C(CC(C)(C1OC(C)(CC1)/C=C/CC(C=C)(C)O)O)/C=C(C)\C
1415935-09-9	Hueafuranoid B	Huea	sp.	Lecanoraceae	Antarctica	O=C(C=C(C)C)CC(O)(C)C1OC(C=CCC(O)(C=C)C)(C)CC1
1415935-10-2	Hueafuranoid C	Huea	sp.	Lecanoraceae	Antarctica	O=C(CC(C)C)CC(O)(C)C1OC(C=CCC(O)(C=C)C)(C)CC1
1415935-11-3	Hueafuranoid D	Huea	sp.	Lecanoraceae	Antarctica	O=C(CC(C)C)CC(O)(C)C1OC(C=CCC(O)(C=C)C)(C)CC1
245063-71-2	Hybocarpone	Lecanora	hybocarpa	Lecanoraceae		O=C1C2=C(O)C(O)=C(C(O)=C2C(=O)C3(CC)C1(O)OC4(O)C(=O)C5=C(O)C(O)=C(C(O)=C5C(=O)C43CC)C)C
2092918-93-7	Hydrofurylmontagnetol	Roccella	montagnei	Roccellaceae		CC1=CC(=CC(=C1C(=O)OC2COCC2O)O)O
63529-35-1	Hydroxycolensoic acid	Parmelia	livida	Parmeliaceae		O=C(C1=C(CCCCC)C=C(OC)C(O)=C1O2)OC3=C2C(CCCCC)=C(C(O)=O)C(O)=C3
41164-59-4	hydroxypestalotin	Parmelia	sp.	Parmeliaceae	Nectria sp. isol from lichen China	[H][C@]1(CC(OC)=CC(=O)O1)[C@@H](O)[C@H](O)CCC
103538-06-3	Hyperhomosekikaic acid	Ramalina	conduplicans	Ramalinaceae	India	O=C(O)C1=C(O)C(OC(=O)C2=C(O)C=C(OC)C=C2CCCCC)=C(OC)C=C1CCCCC
90332-20-0	Hyperlatolic acid	Fuscidea	viridis	Fuscideaceae		O=C(O)C1=C(O)C=C(OC(=O)C2=C(O)C=C(OC)C=C2CCCCC)C=C1CCCCCCC
157240-99-8	Hyperpicrolichenic acid	Pertusaria	truncata	Pertusariaceae		CCCCCC1=CC(C=C(OC)C12C3=C(OC2=O)C=C(O)C(C(O)=O)=C3CCCCCCC)=O
156372-07-5	Hyperplanaic acid	Lecanora	planaica	Lecanoraceae		O=C(O)C=1C(OC)=CC(OC(=O)C=2C(OC)=CC(OC)=CC2CCCCC)=CC1CCCCCCC
181183-98-2	Hypoalectorialic Acid	Hypotrachyna	hypoalectorialica	Parmeliaceae	Brazil	O=C(O)C1=C(O)C(=C(O)C=C1COC(=O)C2=C(O)C(=C(O)C=C2C)C)C
78916-52-6	Hypoconstictic acid	Usnea	undulata	Parmeliaceae	South Africa	O=C1OC2=C(OC3=C1C(=CC(OC)=C3C)C)C4=C(C(=O)OC4O)C(O)=C2CO
78916-52-6	Hypoconstictic acid	Xanthoparmelia	metastriogosa	Parmeliaceae		O=C1OC2=C(OC3=C1C(=CC(OC)=C3C)C)C4=C(C(=O)OC4O)C(O)=C2CO
77029-83-5	Hypocrellin A	Heterodermia	obscurata	Physciaceae	Phaeosphareia sp. isol from lichen China	COC1=CC(O)=C2C(=O)C(OC)=C3C[C@](C)(O)[C@H](C(C)=O)C4=C(OC)C(=O)C5=C(O)C=C(OC)C6=C5C4=C3C2=C16
123940-54-5	hypocrellin B	Heterodermia	obscurata	Physciaceae	Phaeosphareia sp. isol from lichen China	COC1=C2C3=C(OC)C=C(O)C4=C3C3=C5C(CC(C)=C(C(C)=O)C3=C(OC)C4=O)=C(OC)C(=O)C(C(O)=C1)=C25
64662-23-3	Hypophysciosporin	Erioderma	phaeorhizum	Parmeliaceae		O=C1OC2=C(OC3=C1C(=C(Cl)C(O)=C3C)C)C(=C(C(=O)OC)C(O)=C2C)C
1965-02-05	Hypoprotocetraric acid	Ramalina	siliquosa	Ramalinaceae	France	O=C(O)C=1C(O)=C(C=2OC(=O)C3=C(OC2C1C)C(=C(O)C=C3C)C)C
1965-03-06	Hypoprotocetrarsaeuremethylester	Parmelia	notata	Parmeliaceae		COC(=O)C1=C(C)C2=C(OC(=O)C3=C(C)C=C(O)C(C)=C3O2)C(C)=C1O
68729-10-2	Hyposalazinic acid	Xanthoparmelia	metastriagosa	Parmeliaceae		O=C1OC2=C(OC3=C1C(=CC(O)=C3C)C)C4=C(C(=O)OC4O)C(O)=C2C
68729-11-3	Hypostictic acid	Xanthoparmelia	metastriogosa	Parmeliaceae		O=C1OC2=C(OC3=C1C(=CC(OC)=C3C)C)C4=C(C(=O)OC4O)C(O)=C2C
201739-06-2	Hypostrepsilalic acid	Usnea	antarctica	Parmeliaceae	Antarctica	O=CC1=CC(O)=CC=2OC=3C=C(O)C(C(=O)O)=C(C3C21)C
201739-06-2	Hypostrepsilalic acid	Stereocaulon	japonicum	Stereocaulaceae	mycobiont culture	O=CC1=CC(O)=CC=2OC=3C=C(O)C(C(=O)O)=C(C3C21)C
154160-67-5	Hypostrepsilic acid	Usnea	antarctica	Parmeliaceae	Antarctica	Cc1cc(O)cc2oc3cc(O)c(C(O)=O)c(C)c3c12
154160-67-5	Hypostrepsilic acid	Bunodophoron	patagonicum	Sphaerophoraceae		Cc1cc(O)cc2oc3cc(O)c(C(O)=O)c(C)c3c12
146668-71-5	Hypothallin	Schismatomma	hypothallium	Graphidaceae		O=C(OCC(NC(=O)C=1C=CC=CC1)CC=2C=CC=CC2)C(NC(=O)C=3C=CC=CC3)CC(C)C
573-36-4	Hypothamnolic acid	Cladonia	uncialis	Cladoniaceae		O=C(O)C=1C(O)=C(C(=O)OC=2C(O)=C(C(O)=C(C(=O)O)C2C)C)C(=CC1OC)C
946614-76-2	Hypotrachynic acid	Hypotrachyna	revoluta	Parmeliaceae		O=C(OC=1C=C2C(C(=O)OC2)=C(O)C1C)C3=C(O)C=C(OC)C=C3C
53530-16-8	Icma D	Cladonia	stellaris	Cladoniaceae		CCCCCC1=CC(OC)=CC(O)=C1C(OCC)=O
53530-16-8	Icma D	Icmadophila	ericetorum	Icmadophilaceae		CCCCCC1=CC(OC)=CC(O)=C1C(OCC)=O
491-57-6	Imbricaric acid	Parmelia	perlata	Parmeliaceae		O=C(O)C1=C(O)C=C(OC(=O)C2=C(O)C=C(OC)C=C2CCCCC)C=C1CCC
491-57-6	Imbricaric acid	Cetraria	alaskana	Parmeliaceae		O=C(O)C1=C(O)C=C(OC(=O)C2=C(O)C=C(OC)C=C2CCCCC)C=C1CCC
491-57-6	Imbricaric acid	Cetrelia	spp.	Parmeliaceae		O=C(O)C1=C(O)C=C(OC(=O)C2=C(O)C=C(OC)C=C2CCCCC)C=C1CCC
103664-45-5	imbricatolic acid	Cladonia	rangifera	Cladoniaceae	Japan	[H][C@@]12CCC(=C)[C@H](CC[C@@H](C)CCO)[C@@]1(C)CCC[C@]2(C)C(O)=O
2869969-20-8	indicuen	Parmotrema	indicum	Parmeliaceae	Vietnam	[H][C@@]1(CC[C@@]2(C)[C@@]1([H])CC[C@]1(C)[C@]2([H])CC[C@@]2([H])[C@@]1(C)CC[C@@]1([H])C(C)(C)[C@H](C[C@@H](O)[C@]21C)OC(C)=O)[C@H](C)C(O)=O
487-89-8	Indole-3-carboxaldehyde	Collema	auriforme	Collemataceae	Austria	O=CC1=CNC2=C1C=CC=C2
69770-65-6	inoterpene B	Everniastrum	sp.	Parmeliaceae	Nodulisporium sp. isol from lichen	[H][C@@]1(CC[C@@]2(C)C3=C(CC[C@]12C)[C@@]1(C)CC[C@H](O)C(C)(C)[C@]1([H])CC3)[C@H](C)CC[C@@H](O)C(C)(C)O
108598-79-4	Insignin	Porpidia	glaucophaea	Lecideaceae		O=C1OC(CCCCCCC)=CC2=CC(OC)=CC(O)=C21
133640-85-4	Isidiophorin	Lobaria	isidiophora	Peltigeraceae		O=C1OC2=C(OC=3C(C=CC(=O)C)=C(OC)C=C(C13)C)C4=C(C(=O)OC4O)C(O)=C2C
133640-85-4	Isidiophorin	Lobaria	pulmonaria	Peltigeraceae		O=C1OC2=C(OC=3C(C=CC(=O)C)=C(OC)C=C(C13)C)C4=C(C(=O)OC4O)C(O)=C2C
476-56-2	Islandicin	Parmelia	birulae	Parmeliaceae		O=C1C=2C=CC=C(O)C2C(=O)C3=C(O)C=C(C(O)=C13)C
476-56-2	Islandicin	Asahinea	scholanderi	Parmeliaceae		O=C1C=2C=CC=C(O)C2C(=O)C3=C(O)C=C(C(O)=C13)C
33281-19-5	isoadiantone	Platismatia	glauca	Parmeliaceae		[H][C@]12CC[C@]3(C)[C@]([H])(CC[C@]4([H])[C@@]5(C)CCCC(C)(C)[C@]5([H])CC[C@@]34C)[C@@]1(C)CC[C@H]2C(C)=O
149182-43-4	Isoarthonin	Arthonia	endlicheri	Arthoniaceae		O=C(OCC(NC(=O)C(NC(=O)C=1C=CC=CC1)C(C)CC)C(C)C)C=2C=CC=CC2
22972-79-8	Isoarthothelin	Buellia	spp.	Caliciaceae		CC1=C2C(=C(C(=C1Cl)O)Cl)OC3=CC(=C(C=C3C2=O)Cl)O
lichen61	Isodemethylchodatin	Parmotrema	tsavoense	Parmeliaceae		CC1=C2C(=C(C(=C1Cl)O)OC)OC3=C(C(=C(C(=C3C2=O)O)Cl)O)Cl
106533-72-6	Isodidymic acid	Cladonia	didyma	Cladoniaceae		O=C(O)C1=C(O)C=C2OC3=CC(OC)=CC(=C3C2=C1CCC)CCCCC
479-06-1	Isoeugenitol			Unclassified		O=C1C=C(OC=2C1=C(O)C=C(O)C2C)C
3733-95-7	Isoeverninic acid	Lecanora	gangaleoides	Lecanoraceae		O=C(O)C=1C(OC)=CC(O)=CC1C
486-63-5	isoformononetin	Squamarina	sp.	Stereocaulaceae	Amycolatopsis sp. isol from lichen	COC1=CC=C2C(=O)C(=COC2=C1)C1=CC=C(O)C=C1
90332-19-7	Isohyperlatolic acid	Fuscidea	viridis	Fuscideaceae		O=C(O)C1=C(O)C=C(OC(=O)C2=C(O)C=C(OC)C=C2CCCCCCC)C=C1CCCCC
157241-00-4	Isohyperpicrolichenic acid	Pertusaria	truncata	Pertusariaceae		O=C(O)C1=C(O)C=C2OC(=O)C3(C(OC)=CC(=O)C=C3CCCCCCC)C2=C1CCCCC
156372-08-6	Isohyperplanaic acid	Lecanora	planaica	Lecanoraceae		O=C(O)C=1C(OC)=CC(OC(=O)C=2C(OC)=CC(OC)=CC2CCCCCCC)=CC1CCCCC
154099-01-1	Isohypocrellin	Laurera	sanguinea	Trypetheliaceae		O=C1C(OC)=C2C=3C=4C1=C(O)C=C(OC)C4C=5C(OC)=CC(O)=C6C(=O)C(OC)=C(C3C65)C(C(=O)C)C(O)(C)C2
110064-65-8	Isolecanoric acid	Parmelia	tinctorum	Parmeliaceae		CC1=CC(=CC(=C1C(=O)OC2=C(C(=CC(=C2)O)C)C(=O)O)O)O
110064-65-8	Isolecanoric acid	Lobaria	orientalis	Peltigeraceae		CC1=CC(=CC(=C1C(=O)OC2=C(C(=CC(=C2)O)C)C(=O)O)O)O
157240-21-6	Isomegapicrolichenic acid	Pertusaria	truncata	Pertusariaceae		O=C(C=C(OC)C12C3=C(OC2=O)C=C(O)C(C(O)=O)=C3CCCCCCC)C=C1CCCCCCCCC
70579-66-7	Isomuronic acid	Usnea	longissima	Parmeliaceae	China	O=C(O)C1=C(C(=O)OC1CCCCCCCCCCCCCC(=O)C)C
70579-66-7	Isomuronic acid	Neuropogon	trachycarpus	Parmeliaceae		O=C(O)C1=C(C(=O)OC1CCCCCCCCCCCCCC(=O)C)C
179691-19-1	Isonorlobaridone	Stereocaulon	azoreum	Stereocaulaceae		CCC/C=C1C2=C(C(O/1)=O)C(OC3=C(CCCCC)C=C(C=C3O)O)=CC(O)=C2
132396-90-8	Isonorobtusatic acid	Ramalina	americana	Ramalinaceae		O=C(O)C1=C(O)C(=C(OC(=O)C=2C(O)=CC(O)=CC2C)C=C1C)C
10543-94-9	Isonovobiocin	Cladonia	gracilis	Cladoniaceae	Streptomyces sp. sol from lichen Canada	CO[C@@H]1[C@@H](O)[C@@H](OC(N)=O)C(OC2=CC=C3C(O)=C(NC(=O)C4=CC(CC=C(C)C)=C(O)C=C4)C(=O)OC3=C2C)OC1(C)C
10543-94-9	Isonovobiocin	lichen		Unclassified	Streptomyces spaeroides isol from lichen	CO[C@@H]1[C@@H](O)[C@@H](OC(N)=O)C(OC2=CC=C3C(O)=C(NC(=O)C4=CC(CC=C(C)C)=C(O)C=C4)C(=O)OC3=C2C)OC1(C)C
158202-34-7	Isopatagonic acid	Bunodophoron	patagonicum	Sphaerophoraceae		O=C(O)C1=C(O)C=C(OC(=O)C2=C(O)C=C(OC)C=C2CC(=O)CCCCCCC)C=C1C
158202-34-7	Isopatagonic acid	Bunodophoron	patagonicum	Sphaerophoraceae		O=C(O)C1=C(O)C=C(OC(=O)C2=C(O)C=C(OC)C=C2CC(=O)CCCCCCC)C=C1C
31489-29-9	isopropyl 2,4-dihydroxy-6-methylbenzoate	Evernia	prunastri	Parmeliaceae		CC(C)OC(=O)C1=C(O)C=C(O)C=C1C
1245608-15-4	isopropyl 3-formyl-2,4-dihydroxy-6-methylbenzoate	Evernia	prunastri	Parmeliaceae		CC(C)OC(=O)C1=C(O)C(C=O)=C(O)C=C1C
85769-30-8	Isorangiformic acid	Lecanora	stenotropa	Lecanoraceae		O=C(O)CC(C(=O)OC)C(C(=O)O)CCCCCCCCCCCCCC
172415-89-3	Isoschizopeltic acid	Combea	californica	Opegraphaceae		CC1=CC(OC)=C2C3=C(C)C(C(O)=O)=C(OC)C=C3OC2=C1C(OC)=O
57458-95-4	Isoskyrin			Unclassified		O=C1C=2C=C(O)C(=C(O)C2C(=O)C3=C(O)C=C(C=C13)C)C4=C(O)C=C(O)C=5C(=O)C6=C(O)C=C(C=C6C(=O)C54)C
138642-09-8	Isosubpicrolichenic acid	Pertusaria	truncata	Pertusariaceae		CCCCCC1=CC(C=C(OC)C12C3=C(OC2=O)C=C(O)C(C(O)=O)=C3CCC)=O
18058-86-1	Isousnic acid	Usnea	antarctica	Parmeliaceae	Antarctica	CC(C1=C(C=C2OC3=C(C2(C1=O)C)C(O)=C(C(C)=O)C(O)=C3C)O)=O
1923794-22-2	Isousone	Usnea	longissima	Parmeliaceae	China	O=C(C=1C(O)=C(C=2OC3(OCC)CC(O)=C(C(=O)C)C(=O)C3(C2C1O)C)C)C
84592-15-4	Isovicanicin	Psoroma	athrophyllum	Pannariaceae		O=C1OC2=C(OC3=C1C(=C(Cl)C(OC)=C3C)C)C(=C(Cl)C(O)=C2C)C
Lichen09	javanicol A	Parmelia	sp.	Parmeliaceae	Eupenicillium javanicum isol from lichen	[H][C@@]12C[C@@H](C[C@]1([H])O[C@@]1(O2)C=C(\C=C\C)[C@H](O)[C@@H]1O)\C=C\C
Lichen10	javanicol B	Parmelia	sp.	Parmeliaceae	Eupenicillium javanicum isol from lichen	[H][C@@]12C[C@H](C[C@]1([H])O[C@@]1(O2)C=C(\C=C\C)[C@@H](O)[C@H]1O)\C=C\C
Lichen12	javanicol C	Parmelia	sp.	Parmeliaceae	Eupenicillium javanicum isol from lichen	[H][C@@]12C[C@@H](C[C@]1([H])O[C@](C)(CC1=CC(O)=CC(O)=C1)O2)\C=C\C
Lichen06	javanicol D	Parmelia	sp.	Parmeliaceae	Eupenicillium javanicum isol from lichen	C\C=C\C1=CC(=O)[C@@](O)(C1)[C@@]1(O)[C@@H](O)C(\C=C\C)=CC1=O
lichen06	javanicol E	Parmelia	sp.	Parmeliaceae	Eupenicillium javanicum isol from lichen	C\C=C\C1=CC(=O)[C@@](O)(C1)[C@@]1(O)[C@@H](O)C(\C=C\C)=CC1=O
57960-04-0	kakkatin	Squamarina	sp.	Stereocaulaceae	Amycolatopsis sp. isol from lichen	COC1=C(O)C=C2C(=O)C(=COC2=C1)C1=CC=C(O)C=C1
5524-17-4	Kauranol	Ramalina	ceruchis	Ramalinaceae		OC1(C)CC23CCC4C(C)(C)CCCC4(C)C3CCC1C2
5524-17-4	Kauranol	Ramalina	tigrina	Ramalinaceae		OC1(C)CC23CCC4C(C)(C)CCCC4(C)C3CCC1C2
950841-73-3	kehokorin D	Pseudosyphellaria	sp.	Peltigeraceae	Floricola striata isol from lichen China	COC1=C(C(O)=CC2=C1OC1=CC=C(O)C=C21)C1=CC=CC=C1
181640-91-5	lachnellin B	Cladonia	sp.	Cladoniaceae	Apiospora montagnei isol from lichen Germany	CO[C@@]1(C)OC\C(=C/C=C/C)[C@@H]1O
258862-18-9	Lactothamnolic acid	Siphula	ramalinoides	Icmadophilaceae	Chile	CC1=CC(=C(C(=C1C(=O)OC2=C(C(=C(C3=C2COC3=O)O)C=O)O)O)C(=O)O)OC
79-63-0	Lanosterol			Unclassified		CC(CCC=C(C)C)C1CCC2(C1(CCC3=C2CCC4C3(CCC(C4(C)C)O)C)C)C
177795-28-7	Lasallic acid	Lasallia	papulosa	Umbilicariaceae		O=C(O)C1=C(O)C(OC(=O)C2=C(O)C=C(OC(=O)C=3C(O)=CC(O)=CC3C)C=C2C)=C(O)C=C1C
177795-28-7	Lasallic acid	Lasallia	asiae-orientalis	Umbilicariaceae		O=C(O)C1=C(O)C(OC(=O)C2=C(O)C=C(OC(=O)C=3C(O)=CC(O)=CC3C)C=C2C)=C(O)C=C1C
177795-28-7	Lasallic acid	Lassallia	asia-orientalis	Umbilicariaceae		O=C(O)C1=C(O)C(OC(=O)C2=C(O)C=C(OC(=O)C=3C(O)=CC(O)=CC3C)C=C2C)=C(O)C=C1C
851594-98-4	Lecanorafuran A	Lecanora	iseana	Lecanoraceae		OC=1C=C2OC3=C(C(O)=CC(=C3C2=C(C1)C)C)C4=C(O)C=C(C5=C4OC6=CC(O)=CC(=C65)C)C
851594-99-5	Lecanorafuran B	Lecanora	iseana	Lecanoraceae		OC=1C=C2OC=3C=C(O)C(C4=C(O)C=C(C5=C4OC6=CC(O)=CC(=C65)C)C)=C(C3C2=C(C1)C)C
480-56-8	Lecanoric acid	Ochrolechia	parella	Ochrolechiaceae		O=C(O)C1=C(O)C=C(OC(=O)C=2C(O)=CC(O)=CC2C)C=C1C
480-56-8	Lecanoric acid	Hypotrachyna	cirrhata	Parmeliaceae	India	O=C(O)C1=C(O)C=C(OC(=O)C=2C(O)=CC(O)=CC2C)C=C1C
480-56-8	Lecanoric acid	Parmotrema	indicum	Parmeliaceae	Vietnam	O=C(O)C1=C(O)C=C(OC(=O)C=2C(O)=CC(O)=CC2C)C=C1C
480-56-8	Lecanoric acid	Parmotrema	cristiferum	Parmeliaceae	Vietnam	O=C(O)C1=C(O)C=C(OC(=O)C=2C(O)=CC(O)=CC2C)C=C1C
480-56-8	Lecanoric acid	Parmotrema	tinctorum	Parmeliaceae	Vietnam	O=C(O)C1=C(O)C=C(OC(=O)C=2C(O)=CC(O)=CC2C)C=C1C
480-56-8	Lecanoric acid	Parmotrema	cooperi	Parmeliaceae	Nepal	O=C(O)C1=C(O)C=C(OC(=O)C=2C(O)=CC(O)=CC2C)C=C1C
480-56-8	Lecanoric acid	Parmotrema	subrudecta	Parmeliaceae	Spain	O=C(O)C1=C(O)C=C(OC(=O)C=2C(O)=CC(O)=CC2C)C=C1C
480-56-8	Lecanoric acid	Cetraria	delisei	Parmeliaceae		O=C(O)C1=C(O)C=C(OC(=O)C=2C(O)=CC(O)=CC2C)C=C1C
480-56-8	Lecanoric acid	Roccella	montagnei	Roccellaceae		O=C(O)C1=C(O)C=C(OC(=O)C=2C(O)=CC(O)=CC2C)C=C1C
5488-55-1	Lecanoric acid, methyl ester	lichens		Unclassified		O=C(OC1=CC(O)=C(C(=O)OC)C(=C1)C)C=2C(O)=CC(O)=CC2C
72947-55-8	lecanorin	Parmotrema	indicum	Parmeliaceae	Vietnam	CC1=CC(O)=CC(OC(=O)C2=C(C)C=C(O)C=C2O)=C1
72947-55-8	lecanorin	Parmotrema	tinctorum	Parmeliaceae	Vietnam	CC1=CC(O)=CC(OC(=O)C2=C(C)C=C(O)C=C2O)=C1
72947-55-8	lecanorin	Evernia	prunastri	Parmeliaceae		CC1=CC(O)=CC(OC(=O)C2=C(C)C=C(O)C=C2O)=C1
72947-55-8	lecanorin	Parmotrema	cooperi	Parmeliaceae	Nepal	CC1=CC(O)=CC(OC(=O)C2=C(C)C=C(O)C=C2O)=C1
72458-10-7	Lecideoidin	Lecidea	sp.	Lecideaceae		O=C1OC2=C(Cl)C(O)=C(C(=O)OC)C(=C2OC3=CC(O)=C(Cl)C(=C13)C)C
105350-54-7	Leoidin	Lecanora	gangaleoides	Lecanoraceae		CC1=C2C(=C(C(=C1Cl)O)Cl)OC3=C(C(=C(C(=C3C)C(=O)OC)O)C)OC2=O
166334-55-0	Lepranthin	Arthonia	impolita	Arthoniaceae		CC(OC(CC(CC(C(C)C(O)C(C)C1=O)OC(C)=O)OC(C(C(C(C(CC(O1)CC(OC(C)=O)C)OC(C)=O)C)O)C)=O)C)=O
481-59-4	leprapinic acid	Lepraria	sp.	Stereocaulaceae		O=C1O/C(C(O)=C1C2=CC=CC=C2)=C(C3=C(OC)C=CC=C3)/C(OC)=O
22399-41-3	Lepraric acid	Roccella	fuciformis	Roccellaceae		O=C(OCC1=C(O)C=2C(=O)C=C(OC2C=C1OC)C)C=C(C)CC(=O)O
22399-41-3	Lepraric acid	Lepraria	latebrarum	Stereocaulaceae		O=C(OCC1=C(O)C=2C(=O)C=C(OC2C=C1OC)C)C=C(C)CC(=O)O
68984-67-8	Leprolomin	Psoroma	leprolomum	Pannariaceae		O=C(C=1C(O)=C(C(OC)=CC1OC=2C(O)=C(C(=O)C)C(OC)=C(C2O)C)C)C
5056-37-1	Leucotylic acid	Parmelia	leucotyliza	Parmeliaceae		O=C(O)C1(C)CCCC2(C)C1CCC3(C)C2CCC4C5(C)CCC(C5C(O)CC43C)C(O)(C)C
5056-37-1	Leucotylic acid	Parmelia	entotheiochroa	Parmeliaceae		O=C(O)C1(C)CCCC2(C)C1CCC3(C)C2CCC4C5(C)CCC(C5C(O)CC43C)C(O)(C)C
2241560-84-7	libertalide C	Pseudopyrenula	subnudata	Trypetheliaceae	Vietnam	[H][C@@]12C[C@](C)(O)CC[C@@]1([H])[C@](C)(C(C)=O)[C@@](C)(O)C=C2
1432753-68-8	libertellenone G	Cladonia	sp.	Cladoniaceae	Apiospora montagnei isol from lichen Germany	C[C@]12CC=C[C@@]3(C)C1=C(OC2=O)C(=O)C1=C[C@](C)(CC[C@]31O)C=C
2098043-97-9	libertellenone L	Cladonia	sp.	Cladoniaceae	Apiospora montagnei isol from lichen Germany	[H][C@]12C(=O)OC[C@]1(C)CC[C@@]1([H])OC(=O)C3=C(CC[C@](C)(C=C)[C@@H]3O)[C@]21C
493-47-0	Lichesterinic acid	Acarospora	oxytona	Acarosporaceae		CCCCCCCCCCCCCC1C(=C(C(=O)O1)C)C(=O)O
493-47-0	Lichesterinic acid	Cetraria	islandica	Parmeliaceae		CCCCCCCCCCCCCC1C(=C(C(=O)O1)C)C(=O)O
493-47-0	Lichesterinic acid	Nephromopsis	stracheyi	Parmeliaceae		CCCCCCCCCCCCCC1C(=C(C(=O)O1)C)C(=O)O
493-47-0	Lichesterinic acid	Parmelia	kamtschadalis	Parmeliaceae		CCCCCCCCCCCCCC1C(=C(C(=O)O1)C)C(=O)O
50657-31-3	Lichesterol	Xanthoria	parietina	Teloschistaceae		CC(C)C(C)C=CC(C)C1CCC2C1(CCC3=C2CC=C4C3(CCC(C4)O)C)C
15222-53-4	Lichexanthone	Pyxine	berteriana	Caliciaceae	Argentina	O=C1C=2C(O)=CC(OC)=CC2OC3=CC(OC)=CC(=C13)C
15222-53-4	Lichexanthone	Parmotrema	lichexanthonicum	Parmeliaceae		O=C1C=2C(O)=CC(OC)=CC2OC3=CC(OC)=CC(=C13)C
15222-53-4	Lichexanthone	Parmotrema	tinctorum	Parmeliaceae		O=C1C=2C(O)=CC(OC)=CC2OC3=CC(OC)=CC(=C13)C
15222-53-4	Lichexanthone	Laurera	benguelensis	Trypetheliaceae	Thailand	O=C1C=2C(O)=CC(OC)=CC2OC3=CC(OC)=CC(=C13)C
60-33-3	Linoleic acid	lichens		Unclassified		O=C(CCCCCCC/C=C/C/C=C/CCCCC)O
654651-31-7	Linolenoylumbilicaxanthoside B	Umbilicaria	proboscidea	Umbilicariaceae		O=C1C2=C(C(C/C=C(C)\C)=CC(OC)=C2OC3=C(C=C(C(C/C=C(C)\C)=C13)OC4OC(C(C(C4O)O)OC5OC(C(C(C5O)O)O)CO)COC(CCCCCCC/C=C/C/C=C\C/C=C/CC)=O)O)O
58887-73-3	Lividic acid	Parmelia	formosana	Parmeliaceae		O=C(O)C1=C(O)C=C2OC(=O)C3=C(OC2=C1CCCCC)C(O)=C(OC)C=C3CC(=O)CCCCC
1176225-14-1	Lobarialide A	Lobaria	kurokawae	Peltigeraceae	China	O=C1OC2CC34C5=CCC6(C)C7CCC(C(C)C)C7(C)CCC6(C)C5CCC4C1(C)C2OC3O
1176225-15-2	Lobarialide B	Lobaria	kurokawae	Peltigeraceae	China	O=C1OC2C3OC(=O)C2(C)C4CCC5C(=CCC6(C)C7CCC(C(C)C)C7(C)CCC56C)C14C3
1175094-37-7	Lobarialide C	Lobaria	kurokawae	Peltigeraceae	China	CC(C)C1CCC2C1(CCC3(C2(CC=C4C3CCC5=C4CC6C(C5(C(=O)O6)C)O)C)C)C
522-53-2	Lobaric acid	Stereocaulon	alpinum	Stereocaulaceae	Antarctica	O=C(O)C1=C(O)C=C2OC(=O)C=3C(OC2=C1CCCCC)=CC(OC)=CC3C(=O)CCCC
522-53-2	Lobaric acid	Stereocaulon	evolutum	Stereocaulaceae	France	O=C(O)C1=C(O)C=C2OC(=O)C=3C(OC2=C1CCCCC)=CC(OC)=CC3C(=O)CCCC
522-53-2	Lobaric acid	Stereocaulon	sasakii	Stereocaulaceae		O=C(O)C1=C(O)C=C2OC(=O)C=3C(OC2=C1CCCCC)=CC(OC)=CC3C(=O)CCCC
522-53-2	Lobaric acid	Stereocaulon	dactylophyllum	Stereocaulaceae	Scotland	O=C(O)C1=C(O)C=C2OC(=O)C=3C(OC2=C1CCCCC)=CC(OC)=CC3C(=O)CCCC
2089463-52-3	Lobarientalone A	Lobaria	orientalis	Peltigeraceae		O=C1OC2=C(OC3=C1C(=CC(OC)=C3CO)C)C4=C(C(=O)OC4OC)C(O)=C2C
2089463-53-4	Lobarientalone B	Lobaria	orientalis	Peltigeraceae		O=C1OC2=C3OC4=C1C(=CC(OC)=C4COC5OC(=O)C(C(O)=C2C)=C35)C
2089463-55-6	Lobariether B	Lobaria	orientalis	Peltigeraceae		O=C(OC)C1=C(OC=2C(O)=C(C(O)=C3C(=O)OC(OC)C23)C)C(=C(OC)C=C1C)CO
2089463-56-7	Lobariether C	Lobaria	orientalis	Peltigeraceae		O=C(OC)C1=C(OC=2C(O)=C(C(O)=C3C(=O)OC(OC)C23)C)C(C=CC(=O)C)=C(OC)C=C1C
2089317-98-4	Lobariether D	Lobaria	orientalis	Peltigeraceae		CC1=CC(=C(C(=C1C(=O)OC)OC2=C(C(=C(C3=C2C(OC3=O)OC)O)C)O)C=CC(=O)O)OC
2089463-57-8	Lobariether E	Lobaria	orientalis	Peltigeraceae		O=C(OC)C=CC1=C(OC)C=C(C(C(=O)OC)=C1OC=2C(O)=C(C(O)=C3C(=O)OC(OC)C23)C)C
1372167-27-5	Lobarin	Stereocaulon	halei	Stereocaulaceae		O=C(O)C=1C(O)=CC(O)=C(OC2=CC(OC)=CC3=C2C(=O)OC3(O)CCCC)C1CCCCC
2089463-54-5	lobarioid A	Lobaria	sp.	Peltigeraceae	China	O=C(OC)C1=C2OC=3C(O)=C(C(O)=C4C(=O)OC(OCC2=C(OC)C=C1C)C34)C
1372167-28-6	Lobastin	Stereocaulon	alpinum	Stereocaulaceae		O=C(O)C=1C(O)=CC(O)=C(OC2=CC(OC)=CC=3C(OC(=O)C23)=CCCC)C1CCCCC
50816-68-7	Lobodirin	Lobodirina	cerebriformis	Roccellaceae		O=C(OCC1OC(OC2=CC(O)=C3C(=O)C=C(OC3=C2C)C)C(OC(=O)C)C(O)C1OC(=O)C)C
29813-50-1	Lodoxin	Parmelia	flavescentireagens	Parmeliaceae		O=C1OC2=CC(O)=C(C(=O)OC)C(=C2OC3=CC(O)=CC(C(=O)CCCC)=C13)CCCCC
29813-50-1	Lodoxin	Parmelia	spp.	Parmeliaceae		O=C1OC2=CC(O)=C(C(=O)OC)C(=C2OC3=CC(O)=CC(C(=O)CCCC)=C13)CCCCC
29813-50-1	Lodoxin	Xanthoparmelia	xanthosorediata	Parmeliaceae		O=C1OC2=CC(O)=C(C(=O)OC)C(=C2OC3=CC(O)=CC(C(=O)CCCC)=C13)CCCCC
29813-50-1	Lodoxin	Xanthoparmelia	scabrosa	Parmeliaceae		O=C1OC2=CC(O)=C(C(=O)OC)C(=C2OC3=CC(O)=CC(C(=O)CCCC)=C13)CCCCC
869718-73-0	Longissiminone A	Usnea	longissima	Parmeliaceae		COc1c(O)c(C=O)c(O)cc1C(C)=O
869718-74-1	Longissiminone B	Usnea	longissima	Parmeliaceae		COc1c(O)c(C=O)c(O)c(Cl)c1C(C)=O
67121-37-3	Loxodellic acid	Neofuscelia	loxodella	Parmeliaceae		O=C(OC1=CC(O)=C(C(O)=O)C(CCC)=C1)C2=C(O)C=C(OC)C=C2CCC(CCC)=O
67121-37-3	Loxodellic acid	Cetrelia	spp.	Parmeliaceae		O=C(OC1=CC(O)=C(C(O)=O)C(CCC)=C1)C2=C(O)C=C(OC)C=C2CCC(CCC)=O
67121-37-3	Loxodellic acid	Parmelia	loxodella	Parmeliaceae		O=C(OC1=CC(O)=C(C(O)=O)C(CCC)=C1)C2=C(O)C=C(OC)C=C2CCC(CCC)=O
113689-49-9	Loxodellonic acid	Neofuscelia	subincerta	Parmeliaceae		OC1=CC2=C(C(CCC)=C1C(O)=O)OC3=C(C(O2)=O)C(CC(CCC)=O)=CC(OC)=C3
73191-27-2	Loxodinol	Xanthoparmelia	scabrosa	Parmeliaceae		O=C(OC)C=1C(O)=CC(O)=C(OC2=CC(O)=CC3=C2C(=O)OC3(O)CCCC)C1CCCCC
314255-80-6	Lunatin	Xanthoria	parietina	Teloschistaceae	Spain	COC1=CC(O)=C2C(=O)C3=C(C=C(O)C=C3O)C(=O)C2=C1
545-47-1	Lupeol	Usnea	aciculifera	Parmeliaceae	Vietnam	OC1CCC2(C)C(CCC3(C)C2CCC4C5C(C(=C)C)CCC5(C)CCC43C)C1(C)C
331812-36-3	Lusitanic acid	Xanthoparmelia	verrucigera	Parmeliaceae	South Africa	CC1=CC(=C(C2=C1C(=O)OC3=C(O2)C4=C(C(=C3C)O)C(=O)OC4O)C(=O)OC)OC
127-40-2	Lutein			Unclassified	Widely distributed	OC1C=C(C)C(C=CC(=CC=CC(=CC=CC=C(C=CC=C(C=CC2=C(C)CC(O)CC2(C)C)C)C)C)C)C(C)(C)C1
15081-04-6	m-Scrobiculin	Ramalina	leiodea	Ramalinaceae	India	O=C(OC1=C(O)C=C(C(C(=O)OC)=C1O)CCC)C2=C(O)C=C(OC)C=C2CCC
172923-77-2	macrosphelide A	unknown lichen		Unclassified	Pseudogymnoascus sp. Antarctica	C[C@H]1CC(=O)O[C@@H](C)[C@H](O)C=CC(=O)O[C@@H](C)[C@H](O)C=CC(=O)O1
172923-78-3	macrosphelide B	unknown lichen		Unclassified	Pseudogymnoascus sp. Antarctica	C[C@H]1CC(=O)O[C@@H](C)C(=O)C=CC(=O)O[C@@H](C)[C@H](O)C=CC(=O)O1
Lichen07	macrosphelide N	unknown lichen		Unclassified	Pseudogymnoascus sp. Antarctica	C[C@H]1CC(=O)O[C@@H](C)C(=O)\C=C/C(=O)O[C@@H](C)[C@H](O)\C=C\C(=O)O1
1949-02-04	maculosin-1	Collema	auriforme	Collemataceae	Nocardia ignorata isol from lichen Austria	[H][C@@]12CCCN1C(=O)[C@H](CC1=CC=C(O)C=C1)NC2=O
64052-98-8	Malonprotocetraric acid	Parmotrema	conformatum	Parmeliaceae		O=CC1=C(O)C=C(C=2C(=O)OC3=C(OC12)C(=C(C(=O)O)C(O)=C3COC(=O)CC(=O)O)C)C
2260766-94-5	mangrovamide J	Diorygma	hieroglyphicum	Graphidaceae	India	CC1=C[C@H](O)[C@]2(O)C(=O)C3=C(O[C@@]2(C)[C@H]1O)C=CC=C3O
157241-01-5	Megapicrolichenic acid	Pertusaria	truncata	Pertusariaceae		O=C(C=C(OC)C12C3=C(OC2=O)C=C(O)C(C(O)=O)=C3CCCCCCCCC)C=C1CCCCCCC
74683-09-3	Melacarpic acid	Gymnoderma	melacarpum	Cladoniaceae	Australia	O=C(O)C1=C(O)C=C2OC3=CC(OC)=CC(=C3C2=C1CCCCCCC)C
61420-23-3	Menegazziaic acid	Usnea	undulata	Parmeliaceae	South Africa	CC1=CC(=C(C2=C1C(=O)OC3=C(O2)C4=C(C(=C3C)O)C(=O)OC4O)O)OC
2879-80-3	Merochlorophaeic acid	Cladonia	merochlorophaeia	Cladoniaceae		O=C(O)C1=C(O)C(OC(=O)C=2C(OC)=CC(OC)=CC2CCC)=C(O)C=C1CCCCC
63529-36-2	Methoxycolensoic acid	Parmelia	livida	Parmeliaceae		CCCCCC1=CC(=C(C2=C1C(=O)OC3=C(O2)C(=C(C(=C3)O)C(=O)O)CCCCC)OC)OC
94693-31-9	Methoxymicareic acid	Micarea	prasina	Pilocarpaceae		O=C(O)C1=C(O)C=C(OC2=CC(OC)=CC(=C2C(=O)O)CCCCCCC)C(OC)=C1CCCCCCC
26805-38-9	Methyl (+)-protolichesterinate			Unclassified		CCCCCCCCCCCCCC1C(C(=C)C(=O)O1)C(=O)OC
1448444-41-4	methyl (4S)-3,4-seco-4,21-dihydroxy-4-methyl-20-oxo-5a-pregna-8-en-3-oate	Everniastrum	sp.	Parmeliaceae	Nodulasporium sp. isol from lichen China	[H][C@@]12CC[C@H](C(=O)CO)[C@@]1(C)CCC1=C2CC[C@@]([H])([C@H](C)O)[C@]1(C)CCC(=O)OC
2109692-66-0	methyl [(1S,3R,4aR,10R,10aS)-3,4,4a,5,10,10a-Hexahydro-9,10,10a-trihydroxy-1-methyl-5-oxo-1H-naphtho[2,3-c]pyran-3-yl]acetate	Lepidostroma	sp.	Lepidostromataceae	Streptomyces hebeiensis isol from lichen China	[H][C@@]12C[C@H](CC(=O)OC)O[C@@H](C)[C@@]1(O)[C@H](O)C1=C(C=CC=C1O)C2=O
220971-53-9	Methyl 18-bromo-octadeca-5E,17E-diene-15-ynoate	Acorospora	gobiensis	Acarosporaceae		COC(=O)CCCC=CCCCCCCCCC#CC=CBr
220971-53-9	Methyl 18-bromo-octadeca-5E,17E-diene-15-ynoate	Acarospora	gobiensis	Acarosporaceae		COC(=O)CCCC=CCCCCCCCCC#CC=CBr
lichen60	Methyl 18-bromooctadeca-5,7,16-triynoate	Acarospora	gobeinsis	Acarosporaceae		COC(=O)CCCC#CC#CCCCCCCCC#CCBr
1808087-82-2	methyl 2-(2,4-dihydroxy-6-methylphenoxy)-3-formyl-4-hydroxy-6-methylbenzoate	Parmotrema	praesoredium	Parmeliaceae	bark of Dipterocarpus Vietnam	COC(=O)C1=C(C)C=C(O)C(C=O)=C1OC1=C(C)C=C(O)C=C1O
129601-91-8	Methyl 2-hydroxy-4-methoxy-6-pentylbenzoate	Cladonia	stellaris	Cladoniaceae		CCCCCC1=C(C(=O)OC)C(O)=CC(OC)=C1
129601-91-8	Methyl 2-hydroxy-4-methoxy-6-pentylbenzoate	Cladina	macaronesica	Cladoniaceae		CCCCCC1=C(C(=O)OC)C(O)=CC(OC)=C1
129601-91-8	Methyl 2-hydroxy-4-methoxy-6-pentylbenzoate	Parmelia	tinctorum	Parmeliaceae		CCCCCC1=C(C(=O)OC)C(O)=CC(OC)=C1
129601-91-8	Methyl 2-hydroxy-4-methoxy-6-pentylbenzoate	Pertusaria	dactylina	Pertusariaceae		CCCCCC1=C(C(=O)OC)C(O)=CC(OC)=C1
57074-20-1	methyl 2-hydroxy-4-methoxy-6-propylbenzoate	Dirinaria	applanata	Caliciaceae	Vietnam	CCCC1=CC(OC)=CC(O)=C1C(=O)OC
57074-20-1	methyl 2-hydroxy-4-methoxy-6-propylbenzoate	Parmotrema	tinctorum	Parmeliaceae	Vietnam	CCCC1=CC(OC)=CC(O)=C1C(=O)OC
57074-20-1	methyl 2-hydroxy-4-methoxy-6-propylbenzoate	Ramalina	conduplicans	Ramalinaceae	India	CCCC1=CC(OC)=CC(O)=C1C(=O)OC
57074-20-1	methyl 2-hydroxy-4-methoxy-6-propylbenzoate	Niebla	homalea	Ramalinaceae	United States	CCCC1=CC(OC)=CC(O)=C1C(=O)OC
111258-43-6	Methyl 2-O-methyleriodermate	Erioderma	spp.	Parmeliaceae		O=C(OC1=C(C)C(C)=C(C(OC)=O)C(O)=C1C)C2=C(C)C(Cl)=C(O)C(C)=C2OC
111258-45-8	Methyl 2,2'-di-O-methyleriodermate	Erioderma	spp.	Parmeliaceae		O=C(OC=1C(=C(OC)C(C(=O)OC)=C(C1C)C)C)C2=C(OC)C(=C(O)C(Cl)=C2C)C
16846-10-9	Methyl 2,6-dihydroxy-4-methylbenzoate	Ramalina	leiodea	Ramalinaceae	India	COC(=O)C1=C(O)C=C(C)C=C1O
131840-48-7	methyl 2,7-dichloronorpsoromate	Phyllopsora	corallina var. ochroxantha	Ramalinaceae		COC(=O)C1=C(Cl)C(O)=C(C)C2=C1OC1=C(C=O)C(O)=C(Cl)C(C)=C1C(=O)O2
131840-47-6	methyl 2,7-dichloropsoromate	Phyllopsora	corallina var. ochroxantha	Ramalinaceae		COC(=O)C1=C(Cl)C(OC)=C(C)C2=C1OC1=C(C=O)C(O)=C(Cl)C(C)=C1C(=O)O2
111258-42-5	Methyl 2'-O-methyleriodermate	Erioderma	spp.	Parmeliaceae		O=C(OC=1C(=C(OC)C(C(=O)OC)=C(C1C)C)C)C2=C(O)C(=C(O)C(Cl)=C2C)C
1812221-83-2	methyl 3-((3S,3aS,6S,7R,9bR)-3-acetyl-7-((S)-1-hydroxyethyl)-3a,6-dimethyl-2,3,3a,4,5,6,7,8,9,9b-decahydro-1H-cyclopenta[a]naphthalen-6-yl)propanoate	Everniastrum	sp.	Parmeliaceae	China	[H][C@@]12CC[C@H](C(C)=O)[C@@]1(C)CCC1=C2CC[C@@]([H])([C@H](C)O)[C@]1(C)CCC(=O)OC
19104-07-5	Methyl 3-hydroxy orsellinate	Parmotrema	indicum	Parmeliaceae	Vietnam	COC(=O)C1=C(O)C(O)=C(O)C=C1C
5038-46-0	Methyl 4-O-demethylbarbatate	Pseudocyphellaria	norvegica	Peltigeraceae		COC(=O)c1c(C)cc(OC(=O)c2c(C)cc(O)c(C)c2O)c(C)c1O
111258-44-7	Methyl 4-O-methyleriodermate	Erioderma	spp.	Parmeliaceae		O=C(OC1=C(C)C(C)=C(C(OC)=O)C(O)=C1C)C2=C(C)C(Cl)=C(OC)C(C)=C2O
125304-82-7	Methyl 5-chloronorobtusatate	Erioderma	sp.	Parmeliaceae		OC1=C(C)C(O)=C(C(OC2=CC(O)=C(C(OC)=O)C(C)=C2)=O)C(C)=C1Cl
157034-43-0	Methyl 6-O-methylnorascomatate	Bunodophoron	patagonicum	Sphaerophoraceae		OC1=C(C(OC)=O)C(C)=C2C(OC3=CC(OC)=CC(C)=C32)=C1
69168-12-3	Methyl 9-hydroxy-4-O-demethylbarbatate			Unclassified		CC1=CC(O)=C(CO)C(O)=C1C(OC2=C(C)C(O)=C(C(OC)=O)C(C)=C2)=O
93796-73-7	Methyl ascomatate	Bunodophoron	patagonicum	Sphaerophoraceae		O=C(OC)C=1C(OC)=CC=2OC3=CC(OC)=CC(=C3C2C1C)C
5014-22-2	Methyl barbatate	Pseudocyphellaria	norvegica	Peltigeraceae		COC1=C(C(O)=C(C(C)=C1)C(OC2=C(C(O)=C(C(C)=C2)C(OC)=O)C)=O)C
67667-67-8	Methyl caffeate	Usnea	aciculifera	Parmeliaceae	Vietnam	COC(=O)\C=C\C1=CC=C(O)C(O)=C1
111258-41-4	Methyl eriodermate	Erioderma	spp.	Parmeliaceae		CC(C(C)=C1OC(C2=C(C(Cl)=C(O)C(C)=C2O)C)=O)=C(C(OC)=O)C(O)=C1C
lichen18	methyl ester of 18-bromooctadeca-5,7,17-triynoic acid	Acarospora	gobiensis	Acarosporaceae		COC(=O)CCCC#CC#CCCCCCCCC#CCBr
34874-90-3	Methyl Haematommate	Dirinaria	applanata	Caliciaceae	Vietnam	O=CC1=C(O)C=C(C(C(=O)OC)=C1O)C
34874-90-3	Methyl Haematommate	Hypotrachyna	cirrhata	Parmeliaceae	India	O=CC1=C(O)C=C(C(C(=O)OC)=C1O)C
34874-90-3	Methyl Haematommate	Parmotrema	indicum	Parmeliaceae	Vietnam	O=CC1=C(O)C=C(C(C(=O)OC)=C1O)C
34874-90-3	Methyl Haematommate	Parmotrema	cristiferum	Parmeliaceae	Vietnam	O=CC1=C(O)C=C(C(C(=O)OC)=C1O)C
34874-90-3	Methyl Haematommate	Parmotrema	mellissii	Parmeliaceae	Vietnam	O=CC1=C(O)C=C(C(C(=O)OC)=C1O)C
34874-90-3	Methyl Haematommate	Parmotrema	tsavoense	Parmeliaceae	Vietnam	O=CC1=C(O)C=C(C(C(=O)OC)=C1O)C
34874-90-3	Methyl Haematommate	Parmotrema	tinctorum	Parmeliaceae	Vietnam	O=CC1=C(O)C=C(C(C(=O)OC)=C1O)C
34874-90-3	Methyl Haematommate	Roccella	montagnei	Roccellaceae		O=CC1=C(O)C=C(C(C(=O)OC)=C1O)C
34874-90-3	Methyl Haematommate	Stereocaulon	evolutum	Stereocaulaceae	France	O=CC1=C(O)C=C(C(C(=O)OC)=C1O)C
1888414-23-0	Methyl homosekikate	Ramalina	farinacea	Ramalinaceae		O=C(OC=1C(O)=C(C(=O)OC)C(=CC1OC)CCCCC)C2=C(O)C=C(OC)C=C2CCC
90689-49-9	methyl isonotatate	Parmelia	notata	Parmeliaceae		COC(=O)C1=C(O)C(C)=C2OC(=O)C3=C(C)C=C(OC)C=C3OC2=C1C
3187-58-4	Methyl orsellinate	Parmotrema	tsavoense	Parmeliaceae	Vietnam	O=C(OC)C=1C(O)=CC(O)=CC1C
3187-58-4	Methyl orsellinate	Parmotrema	indicum	Parmeliaceae	Vietnam	O=C(OC)C=1C(O)=CC(O)=CC1C
3187-58-4	Methyl orsellinate	Parmotrema	tinctorum	Parmeliaceae	Vietnam	O=C(OC)C=1C(O)=CC(O)=CC1C
3187-58-4	Methyl orsellinate	Parmotrema	mellissii	Parmeliaceae	Vietnam	O=C(OC)C=1C(O)=CC(O)=CC1C
3187-58-4	Methyl orsellinate	Evernia	prunastri	Parmeliaceae		O=C(OC)C=1C(O)=CC(O)=CC1C
3187-58-4	Methyl orsellinate	Parmelia	subrudecta	Parmeliaceae	Spain	O=C(OC)C=1C(O)=CC(O)=CC1C
3187-58-4	Methyl orsellinate	Roccella	montagnei	Roccellaceae		O=C(OC)C=1C(O)=CC(O)=CC1C
3187-58-4	Methyl orsellinate	Stereocaulon	evolutum	Stereocaulaceae	France	O=C(OC)C=1C(O)=CC(O)=CC1C
80154-96-7	Methyl porphyrilate	lichens		Unclassified		CC1=CC(O)=C2C3=C(OC2=C1C(OC)=O)C=C(O)C4=C3COC4=O
19104-04-2	Methyl rhizonate	Usnea	baileyi	Parmeliaceae		O=C(OC)C1=C(O)C(=C(OC)C=C1C)C
19104-04-2	Methyl rhizonate	Parmelia	tinctorum	Parmeliaceae		O=C(OC)C1=C(O)C(=C(OC)C=C1C)C
19104-04-2	Methyl rhizonate	Parmotrema	mesotropum	Parmeliaceae		O=C(OC)C1=C(O)C(=C(OC)C=C1C)C
70342-23-3	Methyl-3'-methyllecanorate	Stereocaulon	evolutum	Stereocaulaceae		CC1=CC(O)=CC(O)=C1C(OC2=C(C)C(O)=C(C(OC)=O)C(C)=C2)=O
6161-70-2	Methyl-4-O-methyl-hypoprotocetrarat	Parmelia	notata	Parmeliaceae		COC(=O)C1=C(C)C2=C(OC(=O)C3=C(C)C=C(OC)C(C)=C3O2)C(C)=C1O
38629-30-0	Methyl-notatat	Parmelia	notata	Parmeliaceae		COC(=O)C1=C(C)C2=C(OC(=O)C3=C(C)C=C(OC)C(C)=C3O2)C=C1O
179691-15-7	methyllobarin	Stereocaulon	azoreum	Stereocaulaceae		CCCCCC1=C(OC2=CC(OC)=CC3=C2C(=O)OC3(CCCC)OC)C(O)=CC(O)=C1C(O)=O
179691-18-0	methylsakisacaulon	Stereocaulon	azoreum	Stereocaulaceae		CCCCCC1=C(OC2=CC(OC)=CC3=C2C(=O)OC3(CCCC)OC)C(O)=CC(O)=C1
74728-13-5	Methylstictic acid	Xanthoparmelia	verrucigera	Parmeliaceae	South Africa	CC1=CC(=C(C2=C1C(=O)OC3=C(O2)C4=C(C(=C3C)O)C(=O)OC4OC)C=O)OC
74728-13-5	Methylstictic acid	Usnea	ceratina	Parmeliaceae	Laos	CC1=CC(=C(C2=C1C(=O)OC3=C(O2)C4=C(C(=C3C)O)C(=O)OC4OC)C=O)OC
94693-20-6	Micareic acid	Micarea	prasina	Pilocarpaceae		O=C(O)C1=C(O)C=C(OC2=CC(OC)=CC(=C2C(=O)O)CCCCCCC)C=C1CCCCCCC
491-46-3	Microphyllinic acid	Cetraria	collata	Parmeliaceae		O=C(O)C1=C(O)C=C(OC(=O)C2=C(O)C=C(OC)C=C2CC(=O)CCCCC)C=C1CC(=O)CCCCC
35578-70-2	Miriquidic acid	Lecidea	lilienstroemii	Lecideaceae		O=C(O)C1=C(O)C=C(OC(=O)C2=C(O)C=C(OC)C=C2CCC(=O)CC)C=C1CCCCC
35578-70-2	Miriquidic acid	Lecidea	leucophaea	Lecideaceae		O=C(O)C1=C(O)C=C(OC(=O)C2=C(O)C=C(OC)C=C2CCC(=O)CC)C=C1CCCCC
39387-36-5	Mollin	Roccellaria	mollis	Roccellaceae		CC(=O)OC1C(Oc2cc3oc(C)cc(=O)c3c(O)c2C)OC(CO)C(O)C1O
55190-69-7	Monoacetylgraciliformin	Cladonia	graciliformis	Cladoniaceae		O=C1C2=C(O)C=C(C=C2C(=O)C34C1=C(O)C5C(O)C4C6C(OC(=O)C)C3C(O)=C7C(=O)C8=C(O)C=C(C=C8C(=O)C756)C)C
7078-99-1	montagnetol	Roccella	montagnei	Roccellaceae		O=C(OCC(O)C(O)CO)C=1C(O)=CC(O)=CC1C
70579-58-7	Murolic acid	Acarospora	gobiensis	Acarosporaceae	Central Asia	CC(CCCCCCCCCCCCCC1C(C(=C)C(=O)O1)C(=O)O)O
70579-58-7	Murolic acid	Rhizoplaca	peltata	Lecanoraceae	Central Asia	CC(CCCCCCCCCCCCCC1C(C(=C)C(=O)O1)C(=O)O)O
70579-58-7	Murolic acid	Neuropogon	trachycarpus	Parmeliaceae		CC(CCCCCCCCCCCCCC1C(C(=C)C(=O)O1)C(=O)O)O
70579-58-7	Murolic acid	Xanthoria	elegans	Teloschistaceae		CC(CCCCCCCCCCCCCC1C(C(=C)C(=O)O1)C(=O)O)O
299423-22-6	murolic acid (18R)-18-O-a-L-rhamnopyranosyl-(1-6)-ﬂ-D-glucopyranoside	Leptogium	saturninum	Collemataceae		CC1C(C(C(C(O1)OCC2C(C(C(C(O2)OC(C)CCCCCCCCCCCCCC3C(C(=C)C(=O)O3)C(=O)O)O)O)O)O)O)O
299423-27-1	murolic acid (18R)-18-O-ﬂ-D-apiofuranosyl-(1-2)-ﬂ-D-glucopyranoside	Acarospora	gobiensis	Acarosporaceae		[H][C@@]1(O[C@@H]2[C@@H](O)[C@H](O)[C@@H](CO)O[C@@]2([H])O[C@@H](C)CCCCCCCCCCCCC[C@@H]2OC(=O)C(=C)[C@H]2C(O)=O)OC[C@](O)(CO)[C@H]1O
299423-27-1	murolic acid (18R)-18-O-ﬂ-D-apiofuranosyl-(1-2)-ﬂ-D-glucopyranoside	Xanthoria	elegans	Teloschistaceae		[H][C@@]1(O[C@@H]2[C@@H](O)[C@H](O)[C@@H](CO)O[C@@]2([H])O[C@@H](C)CCCCCCCCCCCCC[C@@H]2OC(=O)C(=C)[C@H]2C(O)=O)OC[C@](O)(CO)[C@H]1O
379224-56-3	Murolic acid, 4R,20-Dihydro, -D-glucopyranoside, -D-glucopyranosyl ester	lichens		Unclassified		CC1C(C(OC1=O)CCCCCCCCCCCCCC(C)OC2C(C(C(C(O2)CO)O)O)O)C(=O)OC3C(C(C(C(O3)CO)O)O)O
379224-52-9	Murolic acid, 4R,20-Dihydro, -D-glucopyranosyl ester	lichens		Unclassified		CC1C(C(OC1=O)CCCCCCCCCCCCCC(C)O)C(=O)OC2C(C(C(C(O2)CO)O)O)O
379224-53-0	Murolic acid,2-Epimer, 4R,20-dihydro, O- -D-glucopyranoside, -L-rhamnopyranosyl ester	lichens		Unclassified		CC1C(C(OC1=O)CCCCCCCCCCCCCC(C)OC2C(C(C(C(O2)CO)O)O)O)C(=O)OC3C(C(C(C(O3)C)O)O)O
379224-54-1	Murolic acid,4S,20-Dihydro, O- -D-xylopyranoside, -D-glucopyranosyl ester	lichens		Unclassified		CC1C(C(OC1=O)CCCCCCCCCCCCCC(C)OC2C(C(C(CO2)O)O)O)C(=O)OC3C(C(C(C(O3)CO)O)O)O
2983621-42-5	muronic acid	Neuropogon	trachycarpus	Parmeliaceae		CC(=O)CCCCCCCCCCCCC[C@H]1OC(=O)C(=C)C1C(O)=O
70579-63-4	Muronic acid	Neuropogon	trachycarpus	Parmeliaceae		CC(=O)CCCCCCCCCCCCCC1C(C(=C)C(=O)O1)C(=O)O
59719-29-8	Mycosporine 1 (S)-form			Unclassified		O=C1C(OC)=C(NC(CO)CO)CC(O)(CO)C1
85769-64-8	Mycosporine glutaminol			Unclassified		O=C(N)CCC(NC1=C(OC)C(=O)CC(O)(CO)C1)CO
126643-34-3	Mycosporine-glutamicol	Degelia	plumbea	Pannariaceae		O=C(O)CCC(NC1=C(OC)C(=O)CC(O)(CO)C1)CO
126643-34-3	Mycosporine-glutamicol	Nephroma	laevigatum	Parmeliaceae		O=C(O)CCC(NC1=C(OC)C(=O)CC(O)(CO)C1)CO
126643-34-3	Mycosporine-glutamicol	Dermatocarpon	sp.	Verrucariaceae		O=C(O)CCC(NC1=C(OC)C(=O)CC(O)(CO)C1)CO
1318852-45-7	Mycosporine-hydroxyglutamicol	Nephroma	laevigatum	Parmeliaceae		COC1=C(CC(CC1=O)(CO)O)NC(CO)C(CC(=O)O)O
508182-82-9	Myelochroic acid	Myelchroa	rhytidodes	Parmeliaceae		O=C1OC(CCCCCCCCCCCCCCCOC(=O)C)C(C(=O)O)C1=C
354819-41-3	Myeloconone A2	Myeloconis	erumpens	Porinaceae	trunk of Castanopsis Papua New Guinea	O=C1C=C(OC)C=2C=3C1=C(O)C(OC)=C(O)C3C(O)=CC2C
723302-27-0	myrocin A	Cladonia	sp.	Cladoniaceae	Apiospora montagnei isol from lichen Germany	[H][C@]12C[C@@]11C(=C(O)C(=O)C3=C[C@](C)(CC(=O)[C@]13O)C=C)[C@](C)(CC2)C(O)=O
1677706-36-3	Myxodiol A	Cetraria	islandica	Parmeliaceae	Myxotrichium sp. isol from lichen China	CC1=CC2=C(Cl)C(=O)C(C)(O)C(O)C2=CO1
1675245-24-5	Myxotrichin A	Cetraria	islandica	Parmeliaceae	Myxotrichium sp. isol from lichen China	CCCCOC1(C)CC2=C(CO1)C(=O)C1=C(C(O)=O)C(O)=C(O)C=C1O2
1677706-37-4	Myxotrichin B	Cetraria	islandica	Parmeliaceae	Myxotrichium sp. isol from lichen China	COC1(C)CC2=C(CO1)C(=O)C1=C(C(O)=O)C(O)=C(O)C=C1O2
1675245-75-6	Myxotrichin C	Cetraria	islandica	Parmeliaceae	Myxotrichium sp. isol from lichen	CC1=CC2=C(CO1)C(=O)C1=CC(O)=C(O)C=C1O2
1675245-20-1	Myxotrichin D	Cetraria	islandica	Parmeliaceae	Myxotrichum sp. isol from lichen China	CC1=CC(=O)C2=C(O1)C1=C(C=C(O)C=C1OC2)C(O)=O
31489-30-2	n-butyl orsellinate	Parmotrema	tinctorum	Parmeliaceae	Vietnam	CCCCOC(=O)C1=C(O)C=C(O)C=C1C
31489-30-2	n-butyl orsellinate	Parmotrema	mellissii	Parmeliaceae	Vietnam	CCCCOC(=O)C1=C(O)C=C(O)C=C1C
1205676-02-3	N-Hydroxyapiosporamide	Cladonia	sp.	Cladoniaceae	Apiospora montagnei isol from lichen Germany	[H][C@]12O[C@@]1([H])C(O)(CC[C@H]2O)C1=CN(O)C(=O)C(C(=O)[C@@H]2C(C)C=CC3CC(C)CCC23)=C1O
88293-09-8	nanaomycin A-beta	Lepidostroma	sp.	Lepidostromataceae	Streptomyces hebeiensis isol from lichen China	C[C@@H]1O[C@@H](CCO)CC2=C1C(=O)C1=C(O)C=CC=C1C2=O
58286-56-9	nanaomycin aA	Lepidostroma	sp.	Lepidostromataceae	Streptomyces hebeiensis isol from lichen China	COC(=O)C[C@H]1CC2=C([C@H](C)O1)C(=O)C1=C(C=CC=C1O)C2=O
475-38-7	Naphthazarin			Unclassified		O=C1C=CC(=O)C=2C(O)=CC=C(O)C12
1827685-82-4	Naphtho[1,2-b]furan-4,5-dione, 2,3-dihydro-6,7-dihydroxy-2,3,3,9-tetramethyl-	Trypethelium	sp.	Trypetheliaceae	Vietnam	CC1C(C2=C(O1)C3=C4C(=C2O)C(=O)OC4=C(C=C3C)OC)(C)C
1884343-86-5	necpyrone A	Parmelia	sp.	Parmeliaceae	Nectria sp. isol from lichen China	[H][C@]1(CC(OC)=CC(=O)O1)[C@@H](O)CC[C@H](C)O
1884343-87-6	necpyrone B	Parmelia	sp.	Parmeliaceae	Nectria sp. isol from lichen China	[H][C@]1(CC(OC)=CC(=O)O1)[C@@H](O)CC[C@@H](C)O
1884343-89-8	necpyrone D	Parmelia	sp.	Parmeliaceae	Nectria sp. isol from lichen China	[H][C@]1(CC(OC)=CC(=O)O1)[C@@H](O)C[C@H](O)CC
1884343-90-1	necpyrone E	Parmelia	sp.	Parmeliaceae	Nectria sp. isol from lichen China	[H][C@@]1(OC(=O)C=C(OC)[C@@H]1O)[C@@H](O)CCCC
160669-36-3	Nemetzone	Haematomma	nemetzei	Haematommataceae		O=C(OC=1C=C2C(=O)C=3C=C(OC)C=C(O)C3C(=O)C2=CC1C(=O)C)C
70579-57-6	Neodihydromurolic acid	Lecanora	muralis	Lecanoraceae		O=C(O)C1C(C(=O)OC1CCCCCCCCCCCCCC(O)C)C
70579-57-6	Neodihydromurolic acid	Lecanora	melanophthalma	Lecanoraceae		O=C(O)C1C(C(=O)OC1CCCCCCCCCCCCCC(O)C)C
70579-57-6	Neodihydromurolic acid	Lecanora	rubina	Lecanoraceae		O=C(O)C1C(C(=O)OC1CCCCCCCCCCCCCC(O)C)C
379224-48-3	Neodihydroprotoconstipatic acid	lichens		Unclassified		O=C(O)C1C(C(=O)OC1CCCCCCCCCCCCCC(O)C)C
2987972-56-3	Neodihydroprotolichesterinic acid			Unclassified		CC(C)(C)CCCCCCCCCC1C(C(O)=O)C(C(O1)=O)C
258862-17-8	neothamnolic acid	Siphula	ramalinoides	Icmadophilaceae	Chile	CC1=CC(=C(C(=C1C(=O)OC2=C(C(=C(C3=C2COC3=O)O)C)O)O)C(=O)O)OC
640266-48-4	Neotricone	Phaeographis	neotricosa	Graphidaceae	Graphidaceae	CC1=CC(=C(C2=C1C(=O)OC3=C(O2)C4=C(C(=C3C)O)C(=O)OC4)C(=O)O)O
640266-48-4	Neotricone	Phaeographis	syngraphizans	Graphidaceae		CC1=CC(=C(C2=C1C(=O)OC3=C(O2)C4=C(C(=C3C)O)C(=O)OC4)C(=O)O)O
65136-96-1	Nephrin	Nephroma	laevigatum	Parmeliaceae		OC1C(O)C2(C)C(CCC3C4(C)CCC(C4CCC32C)C(O)(C)C)C5(C)CCCC(C)(C)C15
65136-96-1	Nephrin	Sticta	mougeotiana	Peltigeraceae		OC1C(O)C2(C)C(CCC3C4(C)CCC(C4CCC32C)C(O)(C)C)C5(C)CCCC(C)(C)C15
65136-96-1	Nephrin	Pseudocyphellaria	spp.	Peltigeraceae		OC1C(O)C2(C)C(CCC3C4(C)CCC(C4CCC32C)C(O)(C)C)C5(C)CCCC(C)(C)C15
23004-60-6	Nephroarctin	Nephroma	arcticum	Parmeliaceae		O=CC=1C(O)=C(C=O)C(=C(C(=O)OC=2C(=C(OC)C=C(C2C)C)C)C1O)C
23004-60-6	Nephroarctin	Pseudocyphellaria	pickeringii	Peltigeraceae		O=CC=1C(O)=C(C=O)C(=C(C(=O)OC=2C(=C(OC)C=C(C2C)C)C)C1O)C
493-45-8	Nephromopsic acid	Nephromopsis	stracheyi	Parmeliaceae		O=C(O)C1C(C(=O)OC1CCCCCCCCCCCCC)C
lichen24	Neuropogolic acid	Neuropogon	trachycarpus	Parmeliaceae		CC(O)CCCCCCCCCCCCC[C@H]1OC(=O)C(C)=C1C(O)=O
75716-00-6	Neuropogolic acid	Neuropogon	trachycarpus	Parmeliaceae		O=C(O)C1=C(C(=O)OC1CCCCCCCCCCCCCC(O)C)C
405522-44-3	Neuropogonin A	Neuropogon	sp.	Parmeliaceae	Antarctica	O=CC1=CC(O)=C(C=2C(=O)OC=3C(OC12)=C(C(=CC3CO)CO)C)C
405522-45-4	Neuropogonin B	Neuropogon	sp.	Parmeliaceae	Antarctica	O=CC1=C(O)C=C(C=2C(=O)OC=3C(OC12)=C(C(C(=O)O)=C(OC)C3CO)C)C
405522-46-5	Neuropogonin C	Neuropogon	sp.	Parmeliaceae		O=CC1=C(O)C=C(C=2C(=O)OC3=C(OC12)C(=C(C=C3CO)C(=O)O)C)C
Lichen03	No name	Collema	auriforme	Collemataceae	Nocardia ignorata isol from lichen Austria	[H][C@]12CCCN1C(=O)[C@H](CC1=CC=C(O)C(Br)=C1)NC2=O
Lichen04	No name	Collema	auriforme	Collemataceae	Nocardia ignorata isol from lichen Austria	[H][C@@]12CCCN1C(=O)[C@H](CC1=CC=C(O)C(Br)=C1)NC2=O
lichen32	no name	Parmotrema	mellissii	Parmeliaceae	Vietnam	CCCCCC(=O)CC1=CC(O)=CC2=C1C(=O)OC1=CC(O)=C3C(=O)OC4(CCC(OCC)O4)CC3=C1O2
lichen31	no name	Parmotrema	mellissii	Parmeliaceae	Vietnam	CCCCCC1=CC2=CC(O)=CC(OC3=C4C[C@]5(CCC[C@@H](C)O5)OC(=O)C4=C(O)C=C3O)=C2C(=O)O1
lichen33	no name	Parmotrema	mellissii	Parmeliaceae	Vietnam	CCCCCC1=CC2=CC(OC)=CC(OC3=C4C[C@]5(CCC[C@@H](C)O5)OC(=O)C4=C(O)C=C3O)=C2C(=O)O1
157904-01-3	no name	Stereocaulon	evolutum	Stereocaulaceae	France	COC1=C(C=CC(C)=O)C2=C(C(C)=C1)C(=O)OC1=C(O2)C2=C(C(=O)OC2O)C(O)=C1C
2772441-48-0	no name	Umbilicaria	sp.	Umbilicariaceae	Ulospora bilgramii isol from lichen China	COC1=CC2=C(C(O)=C1)C(=O)C1=C(CCO[C@]1(C)OC)C2=O
2772286-76-5	no name	Umbilicaria	sp.	Umbilicariaceae	Ulospora bilgramii isol from lichen China	COC1=CC2=C(C(O)=C1)C(=O)C1=C(CCO[C@@]1(C)OC)C2=O
lichen20	nodulisporandrostane A	Everniastrum	sp.	Parmeliaceae	Nodulisporium sp. isol from lichen China	[H][C@]12CCC3=C4CCC(=O)[C@@]4(C)CC[C@@]3(O[C@H]1C)[C@@]2(C)CCC(O)=O
2767125-71-1	nodulisporandrostane B	Everniastrum	sp.	Parmeliaceae	Nodulisporium sp. isol from lichen China	[H][C@@]12CCC(=O)[C@@]1(C)CCC1=C2CC[C@@]([H])([C@H](C)O)[C@]1(C)CCC(O)=O
2767125-72-2	nodulisporandrostane C	Everniastrum	sp.	Parmeliaceae	Nodulisporium sp. isol from lichen China	[H][C@@]12CCC(=O)[C@@]1(C)CCC1=C2CC[C@@]([H])([C@@H](C)O)[C@]1(C)CCC(O)=O
2767125-73-3	nodulisporandrostane D	Everniastrum	sp.	Parmeliaceae	Nodulasporium sp. isol from lichen China	[H][C@@]12CC[C@H](O)[C@@]1(C)CCC1=C2CC[C@@]([H])([C@H](C)O)[C@]1(C)CCC(=O)OC
2767125-74-4	nodulisporandrostane E	Everniastrum	sp.	Parmeliaceae	Nodulisporium sp. isol from lichen China	[H][C@@]12CCC(=O)O[C@@]1(C)CCC1=C2CC(=O)[C@@]2([H])[C@H](C)[C@@H](O)CC[C@]12C
2767125-75-5	nodulisporandrostane F	Everniastrum	sp.	Parmeliaceae	Nodulisporium sp. isol from lichen	[H][C@@]12CCC(=O)[C@@]1(C)CCC1=C2CC[C@@H](CO)[C@]1(C)CCC(O)=O
1812221-87-6	nodulisporisteroid H	Everniastrum	sp.	Parmeliaceae	China	[H][C@@]12CC[C@H](C(=O)CO)[C@@]1(C)CCC1=C2CC[C@@]([H])(C(C)=O)[C@]1(C)CCC(O)=O
1812221-88-7	nodulisporisteroid I	Everniastrum	sp.	Parmeliaceae	China	[H][C@@]12CC[C@H](C(C)=O)[C@@]1(C)CCC1=C2CC[C@@]([H])(C(=O)CO)[C@]1(C)CCC(O)=O
103805-89-6	Norargopsin	Erioderma	chilense	Parmeliaceae		O=CC1=C(O)C(Cl)=C(C=2C(=O)OC3=C(OC12)C(=C(Cl)C(O)=C3C)C)C
3542-72-1	norathyriol	Cladonia	sp.	Cladoniaceae	Apiospora montagnei from lichen Germany	OC1=CC2=C(C(O)=C1)C(=O)C1=CC(O)=C(O)C=C1O2
3542-72-1	Norathyriol			Unclassified		OC1=CC2=C(C(O)=C1)C(=O)C1=CC(O)=C(O)C=C1O2
2710869-22-8	Norbaeomycesic acid	Arctoparmelia	separata	Parmeliaceae		CC1=CC(=C(C(=C1C(=O)OC2=C(C(=C(C(=C2)C)C(=O)O)O)C)O)C=O)O
23950-15-4	Norcaperatic acid	Usnea	sp.	Parmeliaceae		O=C(O)CC(O)(C(=O)O)C(C(=O)O)CCCCCCCCCCCCCC
79579-61-6	Norcolensoic acid	Lecanora	sp.	Lecanoraceae		O=C(O)C1=C(O)C=C2OC(=O)C=3C(OC2=C1CCCCC)=CC(O)=CC3CCCCC
64756-85-0	Nordivaricatic acid	Heterodea	beanglekolei	Cladoniaceae		O=C(O)C1=C(O)C=C(OC(=O)C=2C(O)=CC(O)=CC2CCC)C=C1CCC
64756-85-0	Nordivaricatic acid	Lepraria	atlantica	Stereocaulaceae		O=C(O)C1=C(O)C=C(OC(=O)C=2C(O)=CC(O)=CC2CCC)C=C1CCC
64756-85-0	Nordivaricatic acid	Lepraria	crassissima	Stereocaulaceae		O=C(O)C1=C(O)C=C(OC(=O)C=2C(O)=CC(O)=CC2CCC)C=C1CCC
71478-26-7	Norgangaleoidin	Lecanora	chlarotera	Lecanoraceae		O=C1OC2=CC(O)=C(C(=O)OC)C(=C2OC3=C(Cl)C(O)=C(Cl)C(=C13)C)C
132396-89-5	Norisonotatic acid	Ramalina	americana	Ramalinaceae		OC(C=C1C)=CC(OC2=C(O3)C(C)=C(C(C(O)=O)=C2C)O)=C1C3=O
20716-98-7	Norlichexanthone	Lecanora	reuteri	Lecanoraceae		O=C1C=2C(O)=CC(O)=CC2OC3=CC(O)=CC(=C13)C
6320-33-8	Norlobaridone	Xanthoparmelia	scabrosa	Parmeliaceae	Australia	O=C1OC2=CC(O)=CC(=C2OC3=CC(O)=CC(C(=O)CCCC)=C13)CCCCC
6320-33-8	Norlobaridone	Hypotrachyna	cirrhata	Parmeliaceae	India	O=C1OC2=CC(O)=CC(=C2OC3=CC(O)=CC(C(=O)CCCC)=C13)CCCCC
68104-11-0	Norlobariol	Xanthoparmelia	scabrosa	Parmeliaceae		O=C1OC(O)(C=2C=C(O)C=C(OC=3C(O)=CC(O)=CC3CCCCC)C12)CCCC
105705-30-4	Normiriquidic acid	Lecidea	leucophaea	Lecideaceae		O=C(O)C1=C(O)C=C(OC(=O)C=2C(O)=CC(O)=CC2CCC(=O)CC)C=C1CCCCC
50489-46-8	Nornotatic acid	Ocellularia	spp.	Graphidaceae		O=C(O)C1=C(O)C=C2OC(=O)C3=C(OC2=C1C)C(=C(O)C=C3C)C
50489-46-8	Nornotatic acid	Thelotrema	spp.	Graphidaceae		O=C(O)C1=C(O)C=C2OC(=O)C3=C(OC2=C1C)C(=C(O)C=C3C)C
50489-46-8	Nornotatic acid	Parmelia	weberi	Parmeliaceae		O=C(O)C1=C(O)C=C2OC(=O)C3=C(OC2=C1C)C(=C(O)C=C3C)C
56410-27-6	Norobtusatic acid	Pseudosyphellaria	norvegica	Peltigeraceae		O=C(O)C1=C(O)C=C(OC(=O)C2=C(O)C(=C(O)C=C2C)C)C=C1C
103805-90-9	Norpannarin	Erioderma	chilense	Parmeliaceae		O=CC1=C(O)C(Cl)=C(C=2C(=O)OC3=C(OC12)C(=CC(O)=C3C)C)C
640266-49-5	Norperistictic acid	Phaeographis	neotricosa	Graphidaceae		CC1=CC(=C(C2=C1C(=O)OC3=C(O2)C4=C(C(=C3C)O)C(=O)OC4O)C(=O)O)O
26534-85-0	Norrangiformic acid (2S,3S form)	Cladonia	mitis	Cladoniaceae		CCCCCCCCCCCCCCC(C(O)=O)C(C(O)=O)CC(O)=O
2983193-64-0	Norrhizocarpic acid			Unclassified		C1=CC=C(C=C1)CC(C(=O)O)NC(=O)C(=C2C(=C(C(=O)O2)C3=CC=CC=C3)O)C4=CC=CC=C4
10254-99-6	Norsolorinic acid	Lecidea	piperis	Lecideaceae		O=C1C=2C=C(O)C=C(O)C2C(=O)C3=C(O)C(=C(O)C=C13)C(=O)CCCCC
10254-99-6	Norsolorinic acid	Solorina	crocea	Peltigeraceae		O=C1C=2C=C(O)C=C(O)C2C(=O)C3=C(O)C(=C(O)C=C13)C(=O)CCCCC
571-67-5	Norstictic acid	Diploschistes	ocellatus	Graphidaceae		O=CC1=C(O)C=C(C=2C(=O)OC3=C(OC12)C4=C(C(=O)OC4O)C(O)=C3C)C
571-67-5	Norstictic acid	Lecidea	aspidula	Lecideaceae		O=CC1=C(O)C=C(C=2C(=O)OC3=C(OC12)C4=C(C(=O)OC4O)C(O)=C3C)C
571-67-5	Norstictic acid	Usnea	strigosa	Parmeliaceae	Louisiana	O=CC1=C(O)C=C(C=2C(=O)OC3=C(OC12)C4=C(C(=O)OC4O)C(O)=C3C)C
571-67-5	Norstictic acid	Usnea	undulata	Parmeliaceae	South Africa	O=CC1=C(O)C=C(C=2C(=O)OC3=C(OC12)C4=C(C(=O)OC4O)C(O)=C3C)C
571-67-5	Norstictic acid	Usnea	articulata	Parmeliaceae		O=CC1=C(O)C=C(C=2C(=O)OC3=C(OC12)C4=C(C(=O)OC4O)C(O)=C3C)C
571-67-5	Norstictic acid	Pleurosticta	acetabulum	Parmeliaceae		O=CC1=C(O)C=C(C=2C(=O)OC3=C(OC12)C4=C(C(=O)OC4O)C(O)=C3C)C
571-67-5	Norstictic acid	Ramalina	sp.	Ramalinaceae		O=CC1=C(O)C=C(C=2C(=O)OC3=C(OC12)C4=C(C(=O)OC4O)C(O)=C3C)C
571-67-5	Norstictic acid	Ramalina	siliquosa	Ramalinaceae	France	O=CC1=C(O)C=C(C=2C(=O)OC3=C(OC12)C4=C(C(=O)OC4O)C(O)=C3C)C
131335-47-2	Northiomelin	Rinodina	thiomela	Physciaceae		ClC1=C(OC2=C(O)C(C)=CC(O)=C2C3=O)C3=C(O)C(Cl)=C1
lichen21	Norvangiformsaeure	lichen		Unclassified		[H][C@@](CC(O)=O)(C(O)=O)[C@](C)(CCCCCCCCCCCCC)C(O)=O
61852-12-8	Norvicanicin	Psoroma	sphinctrinum	Pannariaceae		O=C1OC2=C(OC3=C1C(=C(Cl)C(O)=C3C)C)C(=C(Cl)C(O)=C2C)C
147714-57-6	Nostoclide I	Peltigera	canina	Peltigeraceae		O=C1OC(=CC2=CC(Cl)=C(O)C(Cl)=C2)C(=C1CC=3C=CC=CC3)C(C)C
147714-58-7	Nostoclide II	Peltigera	canina	Peltigeraceae		CC(C)C\1=C(C(=O)O/C1=C\C2=CC(=C(C=C2)O)Cl)CC3=CC=CC=C3
38636-86-1	Notatic acid	Parmelia	notata	Parmeliaceae		O=C(O)C1=C(O)C=C2OC(=O)C3=C(OC2=C1C)C(=C(OC)C=C3C)C
303-81-1	novobiocin	Cladonia	gracilis	Cladoniaceae	Streptomyces sp. isol from lichen	CO[C@@H]1[C@@H](OC(N)=O)[C@@H](O)C(OC2=CC=C3C(O)=C(NC(=O)C4=CC(CC=C(C)C)=C(O)C=C4)C(=O)OC3=C2C)OC1(C)C
303-81-1	novobiocin	Cladonia	gracilis	Cladoniaceae	Streptomyces sp. sol from lichen Canada	CO[C@@H]1[C@@H](OC(N)=O)[C@@H](O)C(OC2=CC=C3C(O)=C(NC(=O)C4=CC(CC=C(C)C)=C(O)C=C4)C(=O)OC3=C2C)OC1(C)C
103538-12-1	O-Demethylgrayanic acid	Cladonia	spp.	Cladoniaceae		CCCCCCCC1=C(C(O)=O)C(O)=CC2=C1OC3=C(C(O2)=O)C(C)=CC(O)=C3
22628-25-7	O-Methylleprapinic acid	Biatoria	lucida	Ramalinaceae		COC1=CC=CC=C1/C(=C\2/C(=C(C(=O)O2)C3=CC=CC=C3)OC)/C(=O)OC
22628-25-7	O-Methylleprapinic acid	Lepraria	chlorina	Stereocaulaceae		COC1=CC=CC=C1/C(=C\2/C(=C(C(=O)O2)C3=CC=CC=C3)OC)/C(=O)OC
41408-15-5	O-Methylolivetol	Pertusaria	dactylina	Pertusariaceae		CCCCCC1=CC(OC)=CC(O)=C1
3209-13-0	O-Methylorcinol	Evernia	prunastri	Parmeliaceae		OC=1C=C(OC)C=C(C1)C
3209-13-0	O-Methylorcinol	Umbilicaria	sp.	Umbilicariaceae	Ulospora bilgramii isol from lichen China	OC=1C=C(OC)C=C(C1)C
209863-21-8	obtuanhydride	Cladonia	rangifera	Cladoniaceae	Japan	[H][C@@]12C(=O)OC(=O)C3=C(C=C(O)C(=C3)C(C)C)[C@@]1(C)CCCC2(C)C
500-37-8	Obtusatic acid	Cladonia	spp.	Cladoniaceae		O=C(O)C1=C(O)C=C(OC(=O)C2=C(O)C(=C(OC)C=C2C)C)C=C1C
500-37-8	Obtusatic acid	Parmelia	caperata	Parmeliaceae		O=C(O)C1=C(O)C=C(OC(=O)C2=C(O)C(=C(OC)C=C2C)C)C=C1C
500-37-8	Obtusatic acid	Parmelia	zollingeri	Parmeliaceae		O=C(O)C1=C(O)C=C(OC(=O)C2=C(O)C(=C(OC)C=C2C)C)C=C1C
500-37-8	Obtusatic acid	Parmelia	physodes	Parmeliaceae		O=C(O)C1=C(O)C=C(OC(=O)C2=C(O)C(=C(OC)C=C2C)C)C=C1C
500-37-8	Obtusatic acid	Parmelia	pertusa	Parmeliaceae		O=C(O)C1=C(O)C=C(OC(=O)C2=C(O)C(=C(OC)C=C2C)C)C=C1C
500-37-8	Obtusatic acid	Cetraria	spp.	Parmeliaceae		O=C(O)C1=C(O)C=C(OC(=O)C2=C(O)C(=C(OC)C=C2C)C)C=C1C
500-37-8	Obtusatic acid	Ramalina	farinosa	Ramalinaceae		O=C(O)C1=C(O)C=C(OC(=O)C2=C(O)C(=C(OC)C=C2C)C)C=C1C
124-07-2	Octanoic acid			Unclassified		O=C(O)CCCCCCC
500-66-3	Olivetol	Cetrelia	monachorum	Parmeliaceae		OC=1C=C(O)C=C(C1)CCCCC
500-66-3	Olivetol	Evernia	prunastri	Parmeliaceae		OC=1C=C(O)C=C(C1)CCCCC
491-72-5	olivetolic acid	Ramalina	conduplicans	Ramalinaceae	India	O=C(O)C=1C(O)=CC(O)=CC1CCCCC
3734-54-1	Olivetonide	Evernia	prunastri	Parmeliaceae		O=C1OC(=CC=2C=C(O)C=C(O)C12)CCCCC
491-47-4	Olivetoric acid	Alectroia	divergens	Parmeliaceae		O=C(O)C1=C(O)C=C(OC(=O)C=2C(O)=CC(O)=CC2CC(=O)CCCCC)C=C1CCCCC
491-47-4	Olivetoric acid	Parmelia	olivetorum	Parmeliaceae		O=C(O)C1=C(O)C=C(OC(=O)C=2C(O)=CC(O)=CC2CC(=O)CCCCC)C=C1CCCCC
491-47-4	Olivetoric acid	Parmelia	furfuracea	Parmeliaceae		O=C(O)C1=C(O)C=C(OC(=O)C=2C(O)=CC(O)=CC2CC(=O)CCCCC)C=C1CCCCC
491-47-4	Olivetoric acid	Pseudevernia	funfuracea	Parmeliaceae		O=C(O)C1=C(O)C=C(OC(=O)C=2C(O)=CC(O)=CC2CC(=O)CCCCC)C=C1CCCCC
491-47-4	Olivetoric acid	Cetraria	ciliaris	Parmeliaceae		O=C(O)C1=C(O)C=C(OC(=O)C=2C(O)=CC(O)=CC2CC(=O)CCCCC)C=C1CCCCC
491-47-4	Olivetoric acid	Evernia	olivetoria	Parmeliaceae		O=C(O)C1=C(O)C=C(OC(=O)C=2C(O)=CC(O)=CC2CC(=O)CCCCC)C=C1CCCCC
1883711-91-8	Ophioparmin	Ophioparma	ventosa	Ophioparmaceae	Austria	O=C1OC2CC(OC2C3=C(O)C=4C(=O)C(OC)=CC(=O)C4C(O)=C13)C
504-15-4	Orcinol	Parmotrema	cristiferum	Parmeliaceae	Vietnam	OC=1C=C(O)C=C(C1)C
504-15-4	Orcinol	Parmotrema	tinctorum	Parmeliaceae	Vietnam	OC=1C=C(O)C=C(C1)C
504-15-4	Orcinol	Evernia	prunastri	Parmeliaceae		OC=1C=C(O)C=C(C1)C
504-15-4	Orcinol	Parmelia	subducta	Parmeliaceae	Spain	OC=1C=C(O)C=C(C1)C
504-15-4	Orcinol	Parmotrema	tinctorum	Parmeliaceae		OC=1C=C(O)C=C(C1)C
504-15-4	Orcinol	Roccella	montagnei	Roccellaceae		OC=1C=C(O)C=C(C1)C
152267-08-8	Orcinyl lecanorate	Parmelia	borreri	Parmeliaceae		CC1=CC(=CC(=C1)OC(=O)C2=C(C=C(C=C2C)OC(=O)C3=C(C=C(C=C3C)O)O)O)O
480-64-8	Orsellinic acid	Parmotrema	cristiferum	Parmeliaceae	Vietnam	O=C(O)C=1C(O)=CC(O)=CC1C
480-64-8	Orsellinic acid	Parmotrema	indicum	Parmeliaceae	Vietnam	O=C(O)C=1C(O)=CC(O)=CC1C
480-64-8	Orsellinic acid	Parmotrema	tinctorum	Parmeliaceae	Vietnam	O=C(O)C=1C(O)=CC(O)=CC1C
480-64-8	Orsellinic acid	Parmotrema	cooperi	Parmeliaceae	Nepal	O=C(O)C=1C(O)=CC(O)=CC1C
2092918-89-1	Orsellinylmontagnetol A	Roccella	montagnei	Roccellaceae		O=C(OCC(OC(=O)C=1C(O)=CC(O)=CC1C)C(O)CO)C=2C(O)=CC(O)=CC2C
2092918-90-4	Orsellinylmontagnetol B	Roccella	montagnei	Roccellaceae		O=C(OCC(O)C(OC(=O)C=1C(O)=CC(O)=CC1C)CO)C=2C(O)=CC(O)=CC2C
2092918-91-5	Orsellinylmontagnetol C	Roccella	montagnei	Roccellaceae		O=C(OCC(O)C(O)COC(=O)C=1C(O)=CC(O)=CC1C)C=2C(O)=CC(O)=CC2C
2092918-91-5	Orsellinylmontagnetol C	Stereocaulon	caespitosum	Stereocaulaceae		O=C(OCC(O)C(O)COC(=O)C=1C(O)=CC(O)=CC1C)C=2C(O)=CC(O)=CC2C
76788-86-8	Ovoic acid	Melanelia	tominii	Parmeliaceae		O=C(O)C1=C(O)C=C(OC(=O)C=2C(OC)=CC(OC(=O)C=3C(O)=CC(O)=CC3C)=CC2C)C=C1C
98873-84-8	Oxaspirol A			Unclassified		CCCC=CC=CC1C=CC(C(C12C(C(=C)OC2=O)O)O)O
197009-26-0	Oxolobaric Acid	Anzia	hypoleucoides	Parmeliaceae		CCCCCC1=C(C(=CC2=C1OC3=CC(=CC(=C3C(=O)O2)C(=O)CCC(=O)C)OC)O)C(=O)O
197009-26-0	Oxolobaric Acid	Anzia	hypoleucoides	Parmeliaceae		CCCCCC1=C(C(=CC2=C1OC3=CC(=CC(=C3C(=O)O2)C(=O)CCC(=O)C)OC)O)C(=O)O
68671-31-8	Oxostenosporic acid	Neofuscelia	verruculifera	Parmeliaceae		CCCC(CC1=C(C(O)=O)C(O)=CC(OC(C2=C(CCC)C=C(OC)C=C2O)=O)=C1)=O
53899-46-0	Oxyphysodic acid	Hypogymnia	tubulosa	Parmeliaceae		O=C(O)C1=C(O)C=C2OC(=O)C3=C(OC2=C1CCCCC)C(O)=C(O)C=C3CC(=O)CCCCC
23310-12-5	Oxyskyrine	Trypetheliopsis	boninensis	Monoblastiaceae		CC1=CC2=C(C(=C1)O)C(=O)C3=C(C=C(C(=C3C2=O)C4=C5C(=C(C=C4O)O)C(=O)C6=C(C5=O)C=C(C=C6O)CO)O)O
98-55-5	p-Menth-1-en-8-ol, (epsilon)-form			Unclassified	widely occuring in plants etc.	OC(C)(C)C1CC=C(C)CC1
103142-15-0	p-Scrobiculin	Lobaria	scrobiculata	Peltigeraceae		CCCC1=CC(=C(C(=C1C(=O)OC)O)O)OC(=O)C2=C(C=C(C=C2O)OC)CCC
234447-41-7	palmarumycin C11	Dirinaria	applanata	Caliciaceae	Microsphaeropsis sp. isol from lichen	O[C@H]1[C@H]2O[C@H]2C2(OC3=CC=CC4=C3C(O2)=CC=C4)C2=CC=CC(O)=C12
158204-30-9	palmarumycin C2	Dirinaria	applanata	Caliciaceae	Microsphaeropsis sp. isol from lichen	OC1=CC=CC2=C1C(=O)[C@H]1O[C@H]1C21OC2=CC=CC3=C2C(O1)=CC=C3
2772448-24-3	palmarumycin P5	Umbilicaria	sp.	Umbilicariaceae	Ulospora bilgramii isol from lichen China	COC1=CC(=O)[C@H](C)[C@H](C)C11OC2=CC=CC3=CC=CC(O1)=C23
19833-81-9	Paludosic acid	Ramalina	paludosa	Ramalinaceae		O=C(O)C1=C(O)C(OC(=O)C=2C(OC)=CC(O)=CC2CCC)=C(O)C=C1CCCCC
479-46-9	Pannaric acid	Pulveraria	farinosa	Chrysotrichaceae		CC1=CC(O)=C2C3=C(OC2=C1C(O)=O)C=C(O)C(C(O)=O)=C3C
479-46-9	Pannaric acid	Crocynia	membranacea	Ramalinaceae		CC1=CC(O)=C2C3=C(OC2=C1C(O)=O)C=C(O)C(C(O)=O)=C3C
479-46-9	Pannaric acid	Lepraria	membranacea	Stereocaulaceae		CC1=CC(O)=C2C3=C(OC2=C1C(O)=O)C=C(O)C(C(O)=O)=C3C
141631-50-7	Pannaric acid, 2-Me ester	lichens		Unclassified		CC1=CC(O)=C2C3=C(OC2=C1C(O)=O)C=C(O)C(C(OC)=O)=C3C
55609-84-2	Pannarin	Milospium	graphideorum	incertae sedis		O=CC1=C(O)C(Cl)=C(C=2C(=O)OC3=C(OC12)C(=CC(OC)=C3C)C)C
55609-84-2	Pannarin	Lecanora	hercynica	Lecanoraceae		O=CC1=C(O)C(Cl)=C(C=2C(=O)OC3=C(OC12)C(=CC(OC)=C3C)C)C
55609-84-2	Pannarin	Pannaria	tavaresii	Pannariaceae		O=CC1=C(O)C(Cl)=C(C=2C(=O)OC3=C(OC12)C(=CC(OC)=C3C)C)C
55609-84-2	Pannarin	Psoroma	spp.	Pannariaceae		O=CC1=C(O)C(Cl)=C(C=2C(=O)OC3=C(OC12)C(=CC(OC)=C3C)C)C
55609-84-2	Pannarin	Leioderma	pycnophorum	Pannariaceae		O=CC1=C(O)C(Cl)=C(C=2C(=O)OC3=C(OC12)C(=CC(OC)=C3C)C)C
55609-84-2	Pannarin	Pannaria	elatior	Pannariaceae		O=CC1=C(O)C(Cl)=C(C=2C(=O)OC3=C(OC12)C(=CC(OC)=C3C)C)C
55609-84-2	Pannarin	Pannaria	lanuginosa	Pannariaceae		O=CC1=C(O)C(Cl)=C(C=2C(=O)OC3=C(OC12)C(=CC(OC)=C3C)C)C
55609-84-2	Pannarin	Pannaria	fulvescens	Pannariaceae		O=CC1=C(O)C(Cl)=C(C=2C(=O)OC3=C(OC12)C(=CC(OC)=C3C)C)C
55609-84-2	Pannarin	Pannaria	lurida	Pannariaceae		O=CC1=C(O)C(Cl)=C(C=2C(=O)OC3=C(OC12)C(=CC(OC)=C3C)C)C
55609-84-2	Pannarin	Erioderma	physciodes	Parmeliaceae		O=CC1=C(O)C(Cl)=C(C=2C(=O)OC3=C(OC12)C(=CC(OC)=C3C)C)C
55609-84-2	Pannarin	Erioderma	chilense	Parmeliaceae		O=CC1=C(O)C(Cl)=C(C=2C(=O)OC3=C(OC12)C(=CC(OC)=C3C)C)C
479-51-6	Pannarol			Unclassified		CC1=C2C3=C(O)C=C(C)C=C3OC2=CC(O)=C1
219700-78-4	papulosic acid	Lasallia	papulosa	Umbilicariaceae		CC1=CC(O)=CC(O)=C1C(=O)OC1=C(O)C=C(C)C(C(O)=O)=C1O
219700-78-4	papulosic acid	Lasallia	papulosa	Umbilicariaceae		CC1=CC(O)=CC(O)=C1C(=O)OC1=C(O)C=C(C)C(C(O)=O)=C1O
212069-72-2	Papulosic acid	Lasallia	papulosa	Umbilicariaceae		O=C(O)C1=C(O)C(OC(=O)C=2C(O)=CC(O)=CC2O)=C(O)C=C1C
212069-72-2	Papulosic acid	Lasallia	spp.	Umbilicariaceae		O=C(O)C1=C(O)C(OC(=O)C=2C(O)=CC(O)=CC2O)=C(O)C=C1C
22851-88-3	Papulosin	Valsaria	rubricosa	incertae sedis		O=C1C2=CC(=CC(O)=C2C(=O)C=3C(O)=C(Cl)C(O)=C(O)C13)C
22851-88-3	Papulosin	Lasallia	papulosa	Umbilicariaceae		O=C1C2=CC(=CC(O)=C2C(=O)C=3C(O)=C(Cl)C(O)=C(O)C13)C
926888-01-9	Parellin	Ochrolechia	parella	Ochrolechiaceae		O=CC1=C(O)C=C(C=2C(=O)OC3=C(OC12)C(=C(Cl)C(OC)=C3C)C)C
521-61-9	Parietin	Cetraria	cucullata	Parmeliaceae		O=C1C2=CC(OC)=CC(O)=C2C(=O)C3=C(O)C=C(C=C13)C
521-61-9	Parietin	Teloschistes	flavicans	Teloschistaceae	Argentina	O=C1C2=CC(OC)=CC(O)=C2C(=O)C3=C(O)C=C(C=C13)C
521-61-9	Parietin	Xanthoria	sp.	Teloschistaceae		O=C1C2=CC(OC)=CC(O)=C2C(=O)C3=C(O)C=C(C=C13)C
521-61-9	Parietin	Xanthoria	parientina	Teloschistaceae	UK	O=C1C2=CC(OC)=CC(O)=C2C(=O)C3=C(O)C=C(C=C13)C
521-61-9	Parietin	Xanthoria	steineri	Teloschistaceae		O=C1C2=CC(OC)=CC(O)=C2C(=O)C3=C(O)C=C(C=C13)C
17636-18-9	Parietinic acid	Xanthoria	parietina	Teloschistaceae		COC1=CC2=C(C(=C1)O)C(=O)C3=C(C2=O)C=C(C=C3O)C(=O)O
17636-18-9	Parietinic acid	Caloplaca	sp.	Teloschistaceae		COC1=CC2=C(C(=C1)O)C(=O)C3=C(C2=O)C=C(C=C3O)C(=O)O
lichen35	parmellisidone C	Parmotrema	mellissii	Parmeliaceae	Vietnam	CCCCCC(=O)CC1=CC(O)=CC2=C1C(=O)OC1=CC(O)=C3C(=O)OC4(CCC(OCCCC)O4)CC3=C1O2
lichen55	Parmetherine A	Parmotrema	dilatatum	Parmeliaceae	Vietnam	CC1=CC(=C(C(=C1C(=O)OC)OC2=C(C(=C(C3=C2C(OC3=O)O)O)CC4=C(C(=C(C(=C4O)C=O)O)C(=O)OC)C)O)C=O)O
lichen56	Parmetherine B	Parmotrema	dilatatum	Parmeliaceae	Vietnam	CC1=CC(=C(C(=C1C(=O)OC)OC2=C(C(=C(C3=C2C(OC3=O)OC)O)CC4=C(C(=C(C(=C4O)C=O)O)C(=O)OC)C)O)C=O)O
lichen57	Parmetherine C	Parmotrema	dilatatum	Parmeliaceae	Vietnam	CC1=CC(=C(C(=C1C(=O)OC)OC2=C(C(=C(C3=C2C(OC3=O)OC)O)CC4=C(C(=C(C(=C4O)C)O)C(=O)OC)C)O)C=O)O
2768398-65-6	Parmetherine D	Parmotrema	indicum	Parmeliaceae	Vietnam	COC(=O)C1=C(OC2=C3C(O)OC(=O)C3=C(O)C(CC3=C(C)C=C(O)C=C3O)=C2)C(C)=C(C)C=C1C
1824685-03-1	parmoether A	Parmotrema	tsavoense	Parmeliaceae	Vietnam	CC1=CC(=C(C(=C1C(=O)OC)OC2=C(C(=C(C=C2C)O)CC3=C(C(=C(C(=C3O)C)O)C(=O)OC)C)O)C=O)O
1824685-04-2	Parmoether B	Parmotrema	tsavoense	Parmeliaceae	Vietnam	CC1=CC(=C(C(=C1C(=O)OC)OC2=C(C(=C(C=C2C)O)CC3=C(C(=C(C(=C3C)C(=O)OC)O)C=O)O)O)C=O)O
1824684-98-1	Parmosidone A	Parmotrema	tsavoense	Parmeliaceae	Vietnam	CC1=CC(=C(C2=C1C(=O)OC3=C(O2)C(=C(C(=C3C)C(=O)O)O)CO)C=O)O
1824684-99-2	Parmosidone B	Parmotrema	tsavoense	Parmeliaceae	Vietnam	CC1=CC(=C(C2=C1C(=O)OC3=C(O2)C(=C(C(=C3C)C(=O)O)O)CO)O)O
1824685-00-8	Parmosidone C	Parmotrema	tsavoense	Parmeliaceae	Vietnam	CC1=CC(=C(C2=C1C(=O)OC3=C(O2)C(=C(C(=C3C)C(=O)O)O)CC4=C(C(=C(C(=C4C)C(=O)OC)O)C)O)C=O)O
1824685-01-9	Parmosidone D	Parmotrema	tsavoense	Parmeliaceae	Vietnam	CC1=CC(=C(C2=C1C(=O)OC3=C(O2)C(=C(C(=C3C)C(=O)O)O)CC4=C(C=C(C(=C4C)C(=O)OC)O)O)C=O)O
1824685-02-0	Parmosidone E	Parmotrema	tsavoense	Parmeliaceae	Vietnam	CC1=CC(=C(C2=C1C(=O)OC3=C(O2)C(=C(C(=C3C)C(=O)O)O)C)C=O)O
lichen58	Parmosidone F	Parmotrema	dilatatum	Parmeliaceae	Vietnam	CC1=CC(O)=CC(O)=C1CC1=C(O)C2=C(C3=C1OC(=O)C1=C(O3)C(C=O)=C(O)C=C1C)C(O)OC2=O
2565786-15-2	Parmosidone F2	Parmotrema	tsavoense	Parmeliaceae		O=C(O)C=1C(O)=C(C=2OC(=O)C3=C(OC2C1C)C(C=CC(=O)C)=C(O)C=C3C)COC
2565786-40-3	Parmosidone G	Parmotrema	tsavoense	Parmeliaceae		CC(=O)/C=C/C1=C(O)C=C(C)C2=C1OC1=C(OC2=O)C(CC2=C(O)C=C(O)C=C2C)=C(O)C2=C1C(O)OC2=O
2565787-01-9	Parmosidone H	Parmotrema	tsavoense	Parmeliaceae		COC(=O)C1=C(O)C(C)=C(O)C(CC2=C(O)C=C(C)C3=C2OC(=O)C2=C(O3)C(C=CC(C)=O)=C(O)C=C2C)=C1C
2565787-04-2	Parmosidone I	Parmotrema	tsavoense	Parmeliaceae		O=CC=1C(O)=C(C(=O)OC)C(=C(C1O)CC2=C(O)C(C(=O)O)=C(C=3OC=4C(C=O)=C(O)C=C(C4C(=O)OC32)C)C)C
2565787-05-3	Parmosidone J	Parmotrema	tsavoense	Parmeliaceae		O=C(O)C=1C(O)=C(C=2OC3=C4C=CC(O)(OC4=CC(=C3C(=O)OC2C1C)C)C)COC
2907701-67-9	parmosidone K	lichen		Unclassified	Vietnam	CC1=CC(O)=C(C=O)C2=C1C(=O)OC1=C(C)C(C(O)=O)=C(O)C(CC3=C(C)C=C(O)C=C3O)=C1O2
158202-35-8	patagonic acid	Bunodophoron	patagonicum	Sphaerophoraceae		O=C(O)C1=C(O)C=C(OC(=O)C2=C(O)C=C(OC)C=C2C)C=C1CC(=O)CCCCCCC
67979-58-2	PC-2	Parmelia	sp.	Parmeliaceae	Nectria sp. isol from lichen China	CCCC[C@@H](O)C1=CC(OC)=CC(=O)O1
244247-54-9	Peltigerine	Peltigera	dolichorrhiza	Peltigeraceae	Japan	COc1cc(CCC(N(C)C)C(O)=O)cc(OC)c1O
331812-35-2	Peristictic acid	Relicina	sydneyensis	Parmeliaceae	Australia	CC1=CC(=C(C2=C1C(=O)OC3=C(O2)C4=C(C(=C3C)O)C(=O)OC4O)C(=O)O)OC
331812-35-2	Peristictic acid	Ramalina	silaquosa	Ramalinaceae	France	CC1=CC(=C(C2=C1C(=O)OC3=C(O2)C4=C(C(=C3C)O)C(=O)OC4O)C(=O)O)OC
529-47-5	Perlatolic acid	Cladina	confusa	Cladoniaceae		O=C(O)C1=C(O)C=C(OC(=O)C2=C(O)C=C(OC)C=C2CCCCC)C=C1CCCCC
34565-32-7	pestalotin	Parmelia	sp.	Parmeliaceae	Nectria sp. isol from lichen China	[H][C@]1(CC(OC)=CC(=O)O1)[C@@H](O)CCCC
34565-32-7	pestalotin	Everniastrum	nepalense	Parmeliaceae	Sarcosomataceae strain from lichen China	[H][C@]1(CC(OC)=CC(=O)O1)[C@@H](O)CCCC
1345017-75-5	phaeosphaerin A	Heterodermia	obscurata	Physciaceae	Phaeosphareia sp. isol from lichen China	COC1=CC(O)=C2C(=O)C(OC)=C3[C@H](C(C)=O)[C@@]45C[C@H](C)O[C@]4(OC)C(=O)C4=C(O)C=C(OC)C6=C4C5=C3C2=C16
2650706-43-5	phaeosphaerin B	Heterodermia	obscurata	Physciaceae	Phaeosphareia sp. isol from lichen China	CO[C@@H]1C(=O)C2=C(O)C=C(OC)C3=C2C2=C4C(=C(OC)C(=O)C5=C(O)C=C(OC)C3=C45)[C@@]3(O[C@@H](C)C[C@]123)C(C)=O
1345017-79-9	phaeosphaerin C	Heterodermia	obscurata	Physciaceae	Phaeospheria sp. isol from lichen China	CO[C@@H]1C(=O)C2=C(O)C=C(OC)C3=C2C2=C4C([C@@H](C(C)=O)[C@@]12CC(C)O)=C(OC)C(=O)C1=C(O)C=C(OC)C3=C41
1345017-81-3	phaeosphaerin D	Heterodermia	obscurata	Physciaceae	Phaeospheria sp. isol from lichen China	CO[C@@H]1C(=O)C2=C(O)C=C(OC)C3=C2C2=C4C5=C3C(OC)=CC(O)=C5C(=O)C(OC)=C4[C@]3(O)O[C@@H](C)C[C@]12[C@@]3(C)O
1345017-83-5	phaeosphaerin E	Heterodermia	obscurata	Physciaceae	Phaeosphareia sp. isol from lichen China	CO[C@H]1C(=O)C2=C(O)C=C(OC)C3=C2C2=C4C5=C3C(OC)=CC(O)=C5C(=O)C(OC)=C4[C@]3(O[C@@H](C)C[C@@]12O3)C(C)=O
1345017-85-7	phaeosphaerin F	Heterodermia	obscurata	Physciaceae	Phaeosphareia sp. isol from lichen China	CO[C@@H]1C(=O)C2=C(O)C=C(OC)C3=C2C2=C4C5=C3C(OC)=CC(O)=C5C(=O)C(OC)=C4[C@@]3(O[C@@H](C)C[C@]12O3)C(C)=O
27839-39-0	Phenarctin	Nephroma	arcticum	Parmeliaceae		O=CC=1C(O)=C(C=O)C(=C(C(=O)OC=2C(=C(O)C(C(=O)OC)=C(C2C)C)C)C1O)C
27839-39-0	Phenarctin	Pseudocyphellaria	pickeringii	Peltigeraceae		O=CC=1C(O)=C(C=O)C(=C(C(=O)OC=2C(=C(O)C(C(=O)OC)=C(C2C)C)C)C1O)C
55100-98-6	pheophorbide a ethyl ester	Usnea	diffracta	Parmeliaceae	China	CCOC(=O)CC[C@H]1[C@H](C)\C2=C\C3=C(C)C(C=C)=C(N3)\C=C3/N=C(/C=C4\NC5=C([C@@H](C(=O)OC)C(=O)C5=C4C)C1=N2)C(CC)=C3C
26770-33-2	Phlebic acid A	Peltigera	aphthosa	Peltigeraceae		CC(=O)OC[C@]12CC[C@@H]([C@@H]1CC[C@@]3([C@@H]2CC[C@H]4[C@]3(CC[C@@H]5[C@@]4(CCC[C@@]5(C)C(=O)O)C)C)C)C(C)(C)O
126737-35-7	Phlebic acid C	Peltigera	aphthosa	Peltigeraceae		O=C(O)C12CCC3C(CCC3(C)C2CCC4C5(C)CCCC(C)(C)C5CCC41C)C(O)(C)C
126737-36-8	Phlebic acid D	Peltigera	aphthosa	Peltigeraceae		O=C(OC1CC2C(C)(C)CCCC2(C)C3CCC4C(C(=O)O)(CCC5C(CCC54C)C(O)(C)C)C13C)C
2937250-75-2	Phleichrome	Heterodermia	obscurata	Physciaceae	Phaeospheria sp. isol from lichen China	COC1=CC(O)=C2C(=O)C(OC)=C(C[C@H](C)O)C3=C4C(C[C@H](C)O)=C(OC)C(=O)C5=C(O)C=C(OC)C(C1=C23)=C45
480-66-0	Phloroacetophenone			Unclassified		CC(C1=C(O)C=C(O)C=C1O)=O
185435-28-3	Phosphatidylglycerol			Unclassified	Widely distributed	CCC.CCO.C(C(COP(=O)(O)O)O)O
131840-46-5	Phyllopsorin	Phyllopsora	corallina var. ochroxantha	Ramalinaceae		O=CC1=CC(OC)=C(C=2OC(=O)C3=C(OC21)C(C=O)=C(O)C(Cl)=C3C)C
64662-25-5	Physciosporin	Pseudocyphellaria	physciospora	Peltigeraceae		CC1=C2C(=C(C(=C1Cl)O)C=O)OC3=C(C(=C(C(=C3C)C(=O)OC)O)C)OC2=O
64662-25-5	Physciosporin	Pseudocyphellaria	impressa	Peltigeraceae		CC1=C2C(=C(C(=C1Cl)O)C=O)OC3=C(C(=C(C(=C3C)C(=O)OC)O)C)OC2=O
64662-25-5	Physciosporin	Pseudocyphellaria	granulata	Peltigeraceae		CC1=C2C(=C(C(=C1Cl)O)C=O)OC3=C(C(=C(C(=C3C)C(=O)OC)O)C)OC2=O
64662-25-5	Physciosporin	Pseudocyphellaria	faveolata	Peltigeraceae		CC1=C2C(=C(C(=C1Cl)O)C=O)OC3=C(C(=C(C(=C3C)C(=O)OC)O)C)OC2=O
90689-60-4	Physodalic acid	Flavoparmelia	springtonensis	Parmeliaceae		O=CC1=C(O)C=C(C=2C(=O)OC3=C(OC12)C(=C(C(=O)O)C(O)=C3COC(=O)C)C)C
84-24-2	Physodic acid	Hypogymnia	tubulosa	Parmeliaceae		O=C(O)C1=C(O)C=C2OC(=O)C=3C(OC2=C1CCCCC)=CC(O)=CC3CC(=O)CCCCC
84-24-2	Physodic acid	Pseudevernia	furfuracea	Parmeliaceae	Slovakia	O=C(O)C1=C(O)C=C2OC(=O)C=3C(OC2=C1CCCCC)=CC(O)=CC3CC(=O)CCCCC
84-24-2	Physodic acid	Hypogymnia	physodes	Parmeliaceae	UK	O=C(O)C1=C(O)C=C2OC(=O)C=3C(OC2=C1CCCCC)=CC(O)=CC3CC(=O)CCCCC
53452-26-9	Physodic acid, 4-Hydroxy, tri-Ac			Unclassified		CCCCCC1=C(C(O)=O)C(O)=CC2=C1OC3=C(C(O2)=O)C(CC(CCCCC)=O)=CC(OC)=C3OC
58005-58-6	Physodone	Evernia	prunastri	Parmeliaceae		OC(C=C1O)=CC(CCCCC)=C1OC2=CC(O)=CC(C(CCCCCC)=CO3)=C2C3=O
27664-65-9	Phytofluene			Unclassified	Widely distributed in plants	C(=CC=C(C)CCC=C(C)CCC=C(C)CCC=C(C)C)C=C(C=CC=C(C)CCC=C(C)CCC=C(C)C)C
466-34-2	Picrolichenic acid	Pertusaria	amara	Pertusariaceae		O=C(O)C1=C(O)C=C2OC(=O)C3(C(OC)=CC(=O)C=C3CCCCC)C2=C1CCCCC
466-34-2	Picrolichenic acid	Pertusaria	amara	Pertusariaceae		O=C(O)C1=C(O)C=C2OC(=O)C3(C(OC)=CC(=O)C=C3CCCCC)C2=C1CCCCC
87291-18-7	Picroroccellin	Roccella	fuciformis	Roccellaceae		O=C1NC(O)(C(=O)N(C)C1(OC)CC=2C=CC=CC2)CC=3C=CC=CC3
776334-52-2	Pigmentosin A	Hypotrachyna	immaculata	Parmeliaceae	Australia	O=C1OC(C)CC2=CC3=C(C(O)=CC(OC)=C3C4=C(OC)C=C(O)C=5C(O)=C6C(=O)OC(C)CC6=CC54)C(O)=C12
481-64-1	Pinastric acid	Cetraria	spp.	Parmeliaceae		O=C1O/C(C(O)=C1C2=CC=C(OC)C=C2)=C(C3=CC=CC=C3)/C(OC)=O
481-64-1	Pinastric acid	Lepraria	flava	Stereocaulaceae		O=C1O/C(C(O)=C1C2=CC=C(OC)C=C2)=C(C3=CC=CC=C3)/C(OC)=O
481-64-1	Pinastric acid	Lepraria	candelaris	Stereocaulaceae		O=C1O/C(C(O)=C1C2=CC=C(OC)C=C2)=C(C3=CC=CC=C3)/C(OC)=O
38965-63-8	Placodiolic acid (-) form	Lecanora	rubra	Lecanoraceae		CC1=C(C(=C(C2=C1OC3(C2(C(=C(C(=O)C3)C(=O)C)O)C)OC)O)C(=O)C)O
2649825-01-2	pleorubrin B	Pseudosyphellaria	sp.	Peltigeraceae	Biatriospora sp. isol from lichen China	[H][C@]12CC(C)OC[C@]1([H])C(=O)C1=C(C=C(OC)C=C1O)[C@@H]2O
16462-65-0	Plicatic acid			Unclassified	occupational asthma hazard on inhalation	O=C(O)C1(O)C(C2=CC(O)=C(O)C(OC)=C2)C3=CC(O)=C(OC)C=C3CC1(O)CO
548-59-4	Polyporic acid	Pseudosyphellaria	coronata	Peltigeraceae	on Nothofagus New Zealand	O=C1C(O)=C(c2ccccc2)C(=O)C(O)=C1c1ccccc1
481-16-3	Poriferasterol			Unclassified		OC1CC2=CCC3C(CCC4(C)C(CCC34)C(C=CC(CC)C(C)C)C)C2(C)CC1
129-65-7	Porphyrilic acid	Cladonia	corniculata	Cladoniaceae	India	O=C(O)C1=C2OC3=CC(O)=C4C(=O)OCC4=C3C2=C(O)C=C1C
21795-25-5	Portentol	Roccella	portentosa	Roccellaceae		O=C1OC2C(C(=O)C1(C)C3(OC(C)C(C)C(O)C3C)C2C)C
1808087-89-9	Praesalide B	Parmotrema	praesorediosum	Parmeliaceae		CCOC1OC(=O)C2=C1C(O)=C(COC)C(OC)=C2
lichen30	praesordin A	Parmotrema	praesorediosum	Parmeliaceae	Vietnam	COC(=O)C1=C(O)C=C2OOC3=C(CC2=C1C)C(O)=C(OC1=C(C=O)C(O)=CC(C)=C1C(=O)OC)C(C)=C3
130342-70-0	Praesorediosic acid	Parmotrema	praesorediosum	Parmeliaceae		O=C(O)C1=C(C(=O)OC1CCCCCCCCCCCCCCC(=O)O)C
1808087-83-3	praesorether B	Parmotrema	praesorediosum	Parmeliaceae	Vietnam	COC(=O)C1=C(C)C(CC2=C(O)C=C(C)C(OC3=C(C=O)C(O)=CC(C)=C3C(=O)OC)=C2O)=C(O)C=C1O
1808087-84-4	praesorether C	Parmotrema	praesorediosum	Parmeliaceae	Vietnam	COC1OC(=O)C2=C1C(OC1=C(C=O)C(O)=CC(C)=C1C(=O)OC)=C(O)C(CC1=C(O)C=C(O)C(C(=O)OC)=C1C)=C2O
1808087-86-6	praesorether D	Parmotrema	praesorediosum	Parmeliaceae	Vietnam	COC(=O)C1=C(OC2=C(C)C=C(O)C(CC3=C(C)C=C(O)C(CC4=C(O)C=C(C)C(OC5=C(C=O)C(O)=CC(C)=C5C(=O)OC)=C4O)=C3O)=C2O)C(C=O)=C(O)C=C1C
2756018-93-4	praesorether E	Parmotrema	praesorediosum	Parmeliaceae	on Dipterocarp bark Vietnam	COC(=O)C1=C(C)C=C(O)C(C=O)=C1OC1=C(C)C=C(O)C(CC2=C(O)C=C(O)C=C2C)=C1O
2803483-30-7	praesorether P	Parmotrema	praesorediosum	Parmeliaceae	Vietnam	CO[C@@H]1OC(=O)C2=C(O)C(CC3=C(O)C(C(=O)OC)=C(C)C=C3O)=C(O)C(OC3=C(C=O)C(O)=CC(C)=C3C(=O)OC)=C12
1359030-28-6	preussochromone B	Ramalina	calicaris	Ramalinaceae	Preussia africana isol from lichen China	COC(=O)[C@@H]1[C@H](O)[C@@](C)(O)CC2=C1C(=O)C1=C(O)C=CC=C1O2
1359030-28-6	preussochromone B	Ramalina	calcaris	Ramalinaceae	Preussia africana isol from lichen China	COC(=O)[C@@H]1[C@H](O)[C@@](C)(O)CC2=C1C(=O)C1=C(O)C=CC=C1O2
1359030-29-7	Preussochromone C	Ramalina	calicaris	Ramalinaceae	Preussia africana isol from lichen China	COC1=CC(O)=C2C(=O)C=C(OC)[C@@]3(O)COC(=O)C1=C23
1359030-31-1	preussochromone E	Ramalina	calicaris	Ramalinaceae	Preussia africana isol from lichen China	[H][C@]12OC3=CC=CC(O)=C3C(=O)[C@]1([H])[C@@](O)([C@@H](O)[C@@H]2C)C(=O)OC
1359030-32-2	preussochromone F	Ramalina	calicaris	Ramalinaceae	Preussia africana isol from lichen China	[H][C@]12OC3=CC=CC(O)=C3C(=O)[C@]1([H])[C@](O)(C(=O)OC)C(=O)[C@@H]2C
1359030-32-2	preussochromone F	Ramalina	calcaris	Ramalinaceae	Preussia africana isol from lichen China	[H][C@]12OC3=CC=CC(O)=C3C(=O)[C@]1([H])[C@](O)(C(=O)OC)C(=O)[C@@H]2C
134111-69-6	preussomerin E	Dirinaria	applanata	Caliciaceae	Microsphaeropsis sp. isol from lichen	[H][C@]12O[C@@]1([H])[C@]13OC4=C5C(=CC=C4)[C@@H](O)C=C[C@@]5(OC4=C1C(=C(O)C=C4)C2=O)O3
134111-70-9	preussomerin F	Dirinaria	applanata	Caliciaceae	Microsphaeropsis sp. isol from lichen	[H][C@]12O[C@@]1([H])[C@]13OC4=C5C(=CC=C4)[C@@H](O)CC[C@@]5(OC4=C1C(=C(O)C=C4)C2=O)O3
134111-72-1	preussomerin G	Dirinaria	applanata	Caliciaceae	Microsphaeropsis sp. isol from lichen	[H][C@]12O[C@@]1([H])[C@]13OC4=C5C(=CC=C4)C(=O)C=C[C@@]5(OC4=C1C(=C(O)C=C4)C2=O)O3
158204-28-5	preussomerin H	Dirinaria	applanata	Caliciaceae	Microsphaeropsis sp. isol from lichen	OC1=CC=C2O[C@@]34CCC(=O)C5=C3C(O[C@@]3(O4)[C@@H]4O[C@@H]4C(=O)C1=C23)=CC=C5
158204-29-6	preussomerin I	Dirinaria	applanata	Caliciaceae	Microsphaeropsis sp. isol from lichen	CO[C@@H]1CC(=O)C2=C3C(O[C@@]45O[C@]13OC1=CC=C(O)C(C(=O)[C@H]3O[C@@H]43)=C51)=CC=C2
354818-25-0	preussomerin K	Dirinaria	applanata	Caliciaceae	Microsphaeropsis sp. isol from lichen	O[C@@H]1CC(=O)C2=CC=CC3=C2[C@@]11OC2=C4C(=C(O)C=C2)C(=O)[C@H]2O[C@H]2[C@@]4(O3)O1
1322060-61-6	Proserin A	Graphis	proserpens	Graphidaceae	mycobiont	O=C(OC)C=1C=C(OC)C=2C(=O)OCC3=C(O)C=C(OC1C23)C
1322060-62-7	Proserin B	Graphis	proserpens	Graphidaceae	mycobiont	O=C(OC)C=1C=C(OC)C=2C(=O)OC(O)C3=C(O)C=C(OC1C23)C
1322060-63-8	Proserin C	Graphis	proserpens	Graphidaceae	Japan	O=C(OC)C=1C=C(OC)C=2C(=O)OC(OC)C3=C(O)C=C(OC1C23)C
489-51-0	Protocetraric acid	Parmotrema	praesoredium	Parmeliaceae	bark of Dipterocarpus Vietnam	O=CC1=C(O)C=C(C=2C(=O)OC3=C(OC12)C(=C(C(=O)O)C(O)=C3CO)C)C
489-51-0	Protocetraric acid	Parmotrema	tsavoense	Parmeliaceae	Vietnam	O=CC1=C(O)C=C(C=2C(=O)OC3=C(OC12)C(=C(C(=O)O)C(O)=C3CO)C)C
489-51-0	Protocetraric acid	Neuropogon	sp.	Parmeliaceae	Antarctica	O=CC1=C(O)C=C(C=2C(=O)OC3=C(OC12)C(=C(C(=O)O)C(O)=C3CO)C)C
489-51-0	Protocetraric acid	Flavoparmelia	haysonii	Parmeliaceae		O=CC1=C(O)C=C(C=2C(=O)OC3=C(OC12)C(=C(C(=O)O)C(O)=C3CO)C)C
489-51-0	Protocetraric acid	Hypotrachyna	quaesita	Parmeliaceae	Papua New Guinea	O=CC1=C(O)C=C(C=2C(=O)OC3=C(OC12)C(=C(C(=O)O)C(O)=C3CO)C)C
489-51-0	Protocetraric acid	Ramalina	siliquosa	Ramalinaceae	France	O=CC1=C(O)C=C(C=2C(=O)OC3=C(OC12)C(=C(C(=O)O)C(O)=C3CO)C)C
73036-29-0	Protoconstipatic acid	Cladonia	furcata	Cladoniaceae		O=C1OC(CCCCCCCCCCCCCC(O)C)C(C(=O)O)C1=C
73036-29-0	Protoconstipatic acid	Lecanora	fructulosa	Lecanoraceae		O=C1OC(CCCCCCCCCCCCCC(O)C)C(C(=O)O)C1=C
73036-29-0	Protoconstipatic acid	Xanthoparmelia	camtschadalis	Parmeliaceae		O=C1OC(CCCCCCCCCCCCCC(O)C)C(C(=O)O)C1=C
73036-29-0	Protoconstipatic acid	Xanthoparmelia	tinctina	Parmeliaceae		O=C1OC(CCCCCCCCCCCCCC(O)C)C(C(=O)O)C1=C
299423-24-8	protoconstipatic acid (18S)-18-O-a-D-arabinofuranosyl-(1-6)-ﬂ-D-glucopyranoside	Cladonia	furcata	Cladoniaceae		CC(CCCCCCCCCCCCCC1C(C(=C)C(=O)O1)C(=O)O)OC2C(C(C(C(O2)COC3C(C(C(O3)CO)O)O)O)O)O
299423-24-8	protoconstipatic acid (18S)-18-O-a-D-arabinofuranosyl-(1-6)-ﬂ-D-glucopyranoside	Lecanora	fructulosa	Lecanoraceae		CC(CCCCCCCCCCCCCC1C(C(=C)C(=O)O1)C(=O)O)OC2C(C(C(C(O2)COC3C(C(C(O3)CO)O)O)O)O)O
299423-24-8	protoconstipatic acid (18S)-18-O-a-D-arabinofuranosyl-(1-6)-ﬂ-D-glucopyranoside	Xanthoparmelia	camtschadalis	Parmeliaceae		CC(CCCCCCCCCCCCCC1C(C(=C)C(=O)O1)C(=O)O)OC2C(C(C(C(O2)COC3C(C(C(O3)CO)O)O)O)O)O
299423-24-8	protoconstipatic acid (18S)-18-O-a-D-arabinofuranosyl-(1-6)-ﬂ-D-glucopyranoside	Xanthoparmelia	tinctina	Parmeliaceae		CC(CCCCCCCCCCCCCC1C(C(=C)C(=O)O1)C(=O)O)OC2C(C(C(C(O2)COC3C(C(C(O3)CO)O)O)O)O)O
299423-23-7	protoconstipatic acid (18S)-18-O-a-L-rhamnopyranosyl-(1-4)-ﬂ-D-glucopyranoside	Cladonia	furcata	Cladoniaceae		CC1C(C(C(C(O1)OC2C(OC(C(C2O)O)OC(C)CCCCCCCCCCCCCC3C(C(=C)C(=O)O3)C(=O)O)CO)O)O)O
299423-23-7	protoconstipatic acid (18S)-18-O-a-L-rhamnopyranosyl-(1-4)-ﬂ-D-glucopyranoside	Lecanora	fructulosa	Lecanoraceae		CC1C(C(C(C(O1)OC2C(OC(C(C2O)O)OC(C)CCCCCCCCCCCCCC3C(C(=C)C(=O)O3)C(=O)O)CO)O)O)O
299423-23-7	protoconstipatic acid (18S)-18-O-a-L-rhamnopyranosyl-(1-4)-ﬂ-D-glucopyranoside	Xanthoparmelia	camtschadalis	Parmeliaceae		CC1C(C(C(C(O1)OC2C(OC(C(C2O)O)OC(C)CCCCCCCCCCCCCC3C(C(=C)C(=O)O3)C(=O)O)CO)O)O)O
299423-23-7	protoconstipatic acid (18S)-18-O-a-L-rhamnopyranosyl-(1-4)-ﬂ-D-glucopyranoside	Xanthoparmelia	elegans	Parmeliaceae		CC1C(C(C(C(O1)OC2C(OC(C(C2O)O)OC(C)CCCCCCCCCCCCCC3C(C(=C)C(=O)O3)C(=O)O)CO)O)O)O
493-46-9	Protolichesterinic acid	Hypotrachyna	cirrhata	Parmeliaceae	India	O=C1OC(CCCCCCCCCCCCC)C(C(=O)O)C1=C
493-46-9	Protolichesterinic acid	Cetraria	islandica	Parmeliaceae	Iceland	O=C1OC(CCCCCCCCCCCCC)C(C(=O)O)C1=C
130342-69-7	Protopraesorediosic acid	Parmotrema	praesorediosum	Parmeliaceae		O=C1OC(CCCCCCCCCCCCCCC(=O)O)C(C(=O)O)C1=C
74474-69-4	Protosiphulin	Siphula	ceratites	Icmadophilaceae		CCCCCCCC1=C2C(OC(CC3=C(C(O)=O)C(O)=CC(O)=C3)(O)CC2=O)=CC(O)=C1
552-59-0	prunetin	Squamarina	sp.	Stereocaulaceae	Amycolatopsis sp. isol from lichen	COC1=CC(O)=C2C(=O)C(=COC2=C1)C1=CC=C(O)C=C1
552-59-0	Prunetin			Unclassified		COC1=CC(O)=C2C(=O)C(=COC2=C1)C1=CC=C(O)C=C1
22474-42-6	Pseudocyphellarin	Lobaria	linita	Peltigeraceae		O=C(OC1=CC(O)=C(C(=O)OC2=CC(O)=C(C(=O)OC)C(=C2)C)C(=C1)C)C=3C(O)=CC(O)=CC3C
22474-42-6	Pseudocyphellarin	Pseudocyphellaria	crocata	Peltigeraceae		O=C(OC1=CC(O)=C(C(=O)OC2=CC(O)=C(C(=O)OC)C(=C2)C)C(=C1)C)C=3C(O)=CC(O)=CC3C
22474-42-6	Pseudocyphellarin	Solorina	crocea	Peltigeraceae		O=C(OC1=CC(O)=C(C(=O)OC2=CC(O)=C(C(=O)OC)C(=C2)C)C(=C1)C)C=3C(O)=CC(O)=CC3C
90685-95-3	Pseudocyphellarin A	Pseudosyphellaria	endochrysea	Peltigeraceae	South Georgia Island	CC1=C(C(=C(C(=C1C(=O)OC2=C(C(=C(C(=C2C)C)C(=O)OC)O)C)O)C=O)O)C
90685-96-4	Pseudocyphellarin B	Pseudosyphellaria	endochrysea	Peltigeraceae	South Georgia Island	O=C(OC=1C(=C(O)C(C(=O)OC)=C(C1C)C)C)C=2C(O)=C(C(O)=C(C2C)C)CO
3031103-03-1	pseudoester of ﬂ-alectoronic acid	Parmotrema	mellissii	Parmeliaceae	Vietnam	CCCCCC1=CC2=CC(O)=CC(OC3=C4CC(CCCCC)(OC)OC(=O)C4=C(O)C=C3O)=C2C(=O)O1
72056-29-2	Pseudoplacodiolic acid	Lecanora	chrysoleuca	Lecanoraceae		O=C(C=1C(O)=C(C(O)=C2C1OC3(OC)CC(O)=C(C(=O)C)C(=O)C23C)C)C
72056-29-2	Pseudoplacodiolic acid	Lecanora	rubina	Lecanoraceae		O=C(C=1C(O)=C(C(O)=C2C1OC3(OC)CC(O)=C(C(=O)C)C(=O)C23C)C)C
72056-29-2	Pseudoplacodiolic acid	Lecanora	muralis	Lecanoraceae		O=C(C=1C(O)=C(C(O)=C2C1OC3(OC)CC(O)=C(C(=O)C)C(=O)C23C)C)C
72056-29-2	Pseudoplacodiolic acid	Rhizoplaca	chrysoleuca	Lecanoraceae		O=C(C=1C(O)=C(C(O)=C2C1OC3(OC)CC(O)=C(C(=O)C)C(=O)C23C)C)C
1999-11-08	Psoromic acid	Usnea	sp.	Parmeliaceae		O=CC1=C(O)C=C(C=2C(=O)OC3=C(OC12)C(=CC(OC)=C3C)C(=O)O)C
31673-63-9	Pulvinamide	Pseudocyphellaria	crocata	Peltigeraceae	widely distributed in lichens	C1=CC=C(C=C1)C2=C(C(=C(C3=CC=CC=C3)C(=O)N)OC2=O)O
26548-70-9	Pulvinic acid	Letharia	vulpina	Parmeliaceae	Orergon	O=C(O)C(C=1C=CC=CC1)=C2OC(=O)C(C=3C=CC=CC3)=C2O
6273-79-6	Pulvinic acid lactone	Sticta	mongeotiana	Peltigeraceae		O=C1OC=2C(OC(=O)C2C=3C=CC=CC3)=C1C=4C=CC=CC4
2095421-45-5	Pygmanline A	Lichina	pygmaea	Lichinaceae		O=C(NC1=CC=C(OC)C=C1OC)NCC2=CC=C(OC)C=C2OC
56402-79-0	Pygmanline B	Lichina	pygmaea	Lichinaceae		COC1=CC(=C(C=C1)NC(=O)NC2=C(C=C(C=C2)OC)OC)OC
824955-55-7	Pyrenulafuran	Pyrenula	sp.	Pyrenulaceae	mycobionts isol Japan	O=CC=1C(O)=CC=C2OC(C=CCCC)=CC21
1613384-02-3	pyrenulic acid A	Pyrenula	sp.	Pyrenulaceae	Vietnam	[H][C@@]1(O[C@]1(C)[C@@]1([H])[C@@H](\C=C\C=C\C=C\C(O)=O)[C@]2([H])CC=C(C)C[C@@]2([H])C=C1C)[C@H](C)CC
1613384-03-4	pyrenulic acid B	Pyrenula	sp.	Pyrenulaceae	Vietnam	[H][C@@]12CC(C)=CC[C@@]1([H])[C@H](\C=C\C=C\C=C\C(O)=O)[C@H](\C(C)=C\[C@H](C)CC)C(C)=C2
1613384-04-5	pyrenulic acid C	Pyrenula	sp.	Pyrenulaceae	Vietnam	[H][C@@]12CC(C)=CC[C@@]1([H])[C@]1(O)[C@H](O)[C@]([H])(O[C@]3([H])[C@H](C)CCO[C@@]3(C)[C@]1([H])C(C)=C2)\C=C\C=C\C(O)=O
1613384-05-6	pyrenulic acid D	Pyrenula	sp.	Pyrenulaceae	Vietnam	[H][C@@]12CC(C)=CC[C@@]1([H])[C@]1([H])[C@H](O)[C@H](O[C@]3([H])[C@H](C)CCO[C@@]3(C)[C@]1([H])C(C)=C2)\C=C\C=C\C(O)=O
1613384-06-7	pyrenulic acid E	Pyrenula	sp.	Pyrenulaceae	Vietnam	[H][C@@]12CC(C)=CC[C@@]1([H])[C@]1([H])[C@H](O)[C@H](O[C@]([H])([C@H](C)CC)[C@@](C)(O)[C@]1([H])C(C)=C2)\C=C\C=C\C(O)=O
1613384-07-8	pyrenulic acid F	Pyrenula	sp.	Pyrenulaceae	Vietnam	[H][C@]12CC(C)=CC[C@]1([H])[C@@]1(O)[C@@H](O)[C@@H](O[C@@]([H])([C@@H](C)CC)[C@](C)(O)[C@@]1([H])C(C)=C2)\C=C\C=C\C(O)=O
1613384-08-9	pyrenulic acid G	Pyrenula	sp.	Pyrenulaceae	Vietnam	[H][C@@]12CC(C)=CC[C@@]1([H])[C@]1([H])[C@H](O)[C@H](O[C@]([H])([C@H](C)CC)C(=C)[C@]1([H])C(C)=C2)\C=C\C=C\C(O)=O
1613384-09-0	pyrenulic acid H	Pyrenula	sp.	Pyrenulaceae	Vietnam	[H][C@]12CC(C)=CC[C@]1([H])[C@@]1([H])[C@@H](O)[C@@H](O[C@@]([H])([C@@H](C)CC)C(=C)[C@@]1(O)C(C)=C2)\C=C\C=C\C(O)=O
lichen29	pyrenulic acid I	Pyrenula	sp.	Pyrenulaceae	Vietnam	[H][C@@]12CC(C)=CC[C@@]1([H])[C@]1(O)[C@H](O)[C@]([H])(O[C@]3([H])[C@H](C)CCO[C@@]3(C)[C@]1([H])[C@@]1(C)O[C@@H]21)\C=C\C=C\C(O)=O
1262120-34-2	Pyrenulin	Pyrenula	sp.	Pyrenulaceae		O=C(OC)C1=CC(=C2C=3C(C(=O)OC2O)=C(O)C=C(OC)C13)C
2417765-19-4	pyridoxatin	Lethariella	zahrbruckneri	Parmeliaceae	Tolypocladium cylindrosporum isol from lichen China	[H][C@]1([C@@H](C)C[C@@H](C)C[C@H]1C=C)C1=C(O)C=CN(O)C1=O
634-97-9	Pyrrole-2-carboxyl acid	Squamarina	sp.	Stereocaulaceae	Amycolatopsis sp. isolated from lichen China	O=C([O-])C1=CC=CN1
25330-18-1	Pyxinol	Pyxine	endochrysina	Caliciaceae		OC1CC2C3(C)CCC(O)C(C)(C)C3CCC2(C)C4(C)CCC(C14)C5(OC(CC5)C(O)(C)C)C
253180-47-1	Quaesitic acid	Hypotrachyna	quaesita	Parmeliaceae	Papua New Guinea	O=CC1=C(O)C=C(C=2C(=O)OC3=C(OC12)C4=C(C(=O)OC4O)C(O)=C3COC(=O)C=CC(=O)O)C
1225997-63-6	Ramalin	Ramalina	terebrata	Ramalinaceae	Antarctica	O=C(O)C(N)CCC(=O)NNC=1C=CC=CC1O
1888414-24-1	Ramalinic acid A	Dirinaria	applanata	Caliciaceae	Vietnam	O=C(O)C1=C(O)C(OC2=CC(OC)=CC(=C2C(=O)O)CCC)=C(OC)C=C1CCC
1888414-25-2	Ramalinic acid B	Ramalina	farinacea	Ramalinaceae		O=C(O)C1=C(O)C(OC2=CC(OC)=CC(=C2C(=O)O)CCC)=C(OC)C=C1CCCCC
552-56-7	Ramalinolic acid	Ramalina	sp.	Ramalinaceae		O=C(O)C1=C(O)C(OC(=O)C2=C(O)C=C(OC)C=C2CCC)=C(O)C=C1CCCCC
29227-63-2	Rangiformic acid	Cladonia	rangiformis	Cladoniaceae		O=C(OC)CC(C(=O)O)C(C(=O)O)CCCCCCCCCCCCCC
29227-63-2	Rangiformic acid	Cladonia	mitis	Cladoniaceae		O=C(OC)CC(C(=O)O)C(C(=O)O)CCCCCCCCCCCCCC
29227-63-2	Rangiformic acid	Cladonia	retipora	Cladoniaceae		O=C(OC)CC(C(=O)O)C(C(=O)O)CCCCCCCCCCCCCC
29227-63-2	Rangiformic acid	Lecanora	polytropa	Lecanoraceae		O=C(OC)CC(C(=O)O)C(C(=O)O)CCCCCCCCCCCCCC
29227-63-2	Rangiformic acid	Lepraria	atlantica	Stereocaulaceae		O=C(OC)CC(C(=O)O)C(C(=O)O)CCCCCCCCCCCCCC
29227-63-2	Rangiformic acid	Lepraria	bergensis	Stereocaulaceae		O=C(OC)CC(C(=O)O)C(C(=O)O)CCCCCCCCCCCCCC
29227-63-2	Rangiformic acid	Lepraria	spp.	Stereocaulaceae		O=C(OC)CC(C(=O)O)C(C(=O)O)CCCCCCCCCCCCCC
29227-63-2	Rangiformic acid	Mycoblastus	spp.	Tephromelataceae		O=C(OC)CC(C(=O)O)C(C(=O)O)CCCCCCCCCCCCCC
479-44-7	Ravenelin	Diorygma	hieroglyphicum	Graphidaceae	India	CC1=C(O)C2=C(C(O)=C1)C(=O)C1=C(O)C=CC=C1O2
40184-98-3	Retigeranic acid A	Lobaria	isidiosa	Peltigeraceae		O=C(O)C1=C2CC3C(CCC3(C)CC2C4(C)CCC5C(C)CCC154)C(C)C
40184-98-3	Retigeranic acid A	Lobaria	retigera	Peltigeraceae		O=C(O)C1=C2CC3C(CCC3(C)CC2C4(C)CCC5C(C)CCC154)C(C)C
108814-51-3	Retigeranic acid B	Lobaria	retigera	Peltigeraceae		O=C(O)C1=C2CC3C(CCC3(C)CC2C4(C)CCC5C(C)CCC154)C(C)C
35591-41-4	retigeric acid A	Lobaria	kurokawae	Peltigeraceae	China	CC(C)C1CCC2C1(CCC3(C2(CC=C4C3CCC5C4(CC(C(C5(C)C(=O)O)O)O)C)C)C)C
38327-77-4	Retigeric acid B	Lobaria	kurokawae	Peltigeraceae	China	O=C(O)C12C3=CCC4(C)C5CCC(C(C)C)C5(C)CCC4(C)C3CCC1C(C(=O)O)(C)C(O)C(O)C2
18463-11-1	Rhizocarpic acid	Lecidea	geographica	Lecideaceae		O=C1OC(C(O)=C1C=2C=CC=CC2)=C(C(=O)NC(C(=O)OC)CC=3C=CC=CC3)C=4C=CC=CC4
18463-11-1	Rhizocarpic acid	Psilolechia	lucida	Psilolechiaceae	UK	O=C1OC(C(O)=C1C=2C=CC=CC2)=C(C(=O)NC(C(=O)OC)CC=3C=CC=CC3)C=4C=CC=CC4
479-26-5	Rhizonic acid	Evernia	prunastri	Parmeliaceae		O=C(O)C1=C(O)C(=C(OC)C=C1C)C
479-26-5	Rhizonic acid	Rhizocarpon	geographicum	Rhizocarpaceae		O=C(O)C1=C(O)C(=C(OC)C=C1C)C
946860-90-8	Rhizonyl alcohol	Lobaria	pulmonaria	Peltigeraceae	Turkey	OC=1C(=C(OC)C=C(C1CO)C)C
17636-15-6	Rhodocladonic acid	Cladonia	incrassata	Cladoniaceae		CC(C1=C(O)C2=C(C=C3C(C(C(O)=C(OC)C3=O)=O)=C2O)O1)=O
17636-15-6	Rhodocladonic acid	Cladonia	polydatyla	Cladoniaceae		CC(C1=C(O)C2=C(C=C3C(C(C(O)=C(OC)C3=O)=O)=C2O)O1)=O
17636-15-6	Rhodocladonic acid	Cladonia	pleurota	Cladoniaceae		CC(C1=C(O)C2=C(C=C3C(C(C(O)=C(OC)C3=O)=O)=C2O)O1)=O
17636-15-6	Rhodocladonic acid	Cladonia	miniata var. sanguinea	Cladoniaceae		CC(C1=C(O)C2=C(C=C3C(C(C(O)=C(OC)C3=O)=O)=C2O)O1)=O
17636-15-6	Rhodocladonic acid	Mycoblastus	sanguinarius	Tephromelataceae		CC(C1=C(O)C2=C(C=C3C(C(C(O)=C(OC)C3=O)=O)=C2O)O1)=O
643045-04-9	Rikuzenol	Graphis	rizukensis	Graphidaceae		OC1=CC(=C2C(OC3=CC(=CC(O)=C3OC=4C(O)=C(O)C=C(C42)C)C)=C1O)C
1686-67-5	Rimuene			Unclassified		C=CC1(C)CCC2(C)C3C(=CCC2C1)C(C)(C)CCC3
2131155-76-3	Roccellatol	Roccella	montagnei	Roccellaceae		O=C(OCC(O)C(O)CO)C1=C(O)C=C(C=C1O)C
29838-46-8	Roccellic acid	Roccella	hypomecha	Roccellaceae		O=C(O)C(C)C(C(=O)O)CCCCCCCCCCCC
41666-57-3	Roccellin	Roccellaria	mollis	Roccellaceae		CC(=O)OCC1OC(Oc2cc3oc(C)cc(=O)c3c(O)c2C)C(OC(C)=O)C(O)C1O
19464-85-8	Rocellaric acid	Cetraria	islandica	Parmeliaceae		CCCCCCCCCCCCC[C@@H]1[C@H]([C@@H](C(=O)O1)C)C(=O)O
1359950-42-7	rubrosinensiquinone A	Umbilicaria	sp.	Umbilicariaceae	Floricola striata isol from lichen China	CC1=CC(=O)C2=C(O)C3=C(C=C2O1)C(=O)C(=O)C(CN1CCC[C@@H]1C(O)=O)=C3O
1359950-43-8	rubrosinensiquinone B	Lethariella	sinensis	Parmeliaceae	China	CN(CC(O)=O)CC1=C(O)C2=C(C=C3OC(C)=CC(=O)C3=C2O)C(=O)C1=O
23537-16-8	Rugulosin	Acroscyphus	sphaerosporoides	Caliciaceae		O=C1C2=C(O)C=C(C=C2C(=O)C34C1=C(O)C5C(O)C4C6C(O)C3C(O)=C7C(=O)C8=C(O)C=C(C=C8C(=O)C756)C)C
1255706-22-9	Russulone	Haematomma	sp.	Haematommataceae		O=C1C=2C=C(OC)C=C(O)C2C(=O)C3=C(O)C=4C(=O)CC(=CC4C=C13)C
1176891-50-1	sakisacaulon A	Stereocaulon	sasakii	Stereocaulaceae		O=C1OC(O)(C=2C=C(OC)C=C(OC=3C(O)=CC(O)=CC3CCCCC)C12)CCCC
521-39-1	Salazinic acid	Parmelia	saxatilis	Parmeliaceae	China	O=CC1=C(O)C=C(C=2C(=O)OC3=C(OC12)C4=C(C(=O)OC4O)C(O)=C3CO)C
521-39-1	Salazinic acid	Usnea	undulata	Parmeliaceae	South Africa	O=CC1=C(O)C=C(C=2C(=O)OC3=C(OC12)C4=C(C(=O)OC4O)C(O)=C3CO)C
521-39-1	Salazinic acid	Flavoparmelia	caperata	Parmeliaceae	England	O=CC1=C(O)C=C(C=2C(=O)OC3=C(OC12)C4=C(C(=O)OC4O)C(O)=C3CO)C
521-39-1	Salazinic acid	Hypotrachyna	quaesita	Parmeliaceae	Papua New Guinea	O=CC1=C(O)C=C(C=2C(=O)OC3=C(OC12)C4=C(C(=O)OC4O)C(O)=C3CO)C
521-39-1	Salazinic acid	Xanthoparmelia	amphixanthoides	Parmeliaceae	South Africa	O=CC1=C(O)C=C(C=2C(=O)OC3=C(OC12)C4=C(C(=O)OC4O)C(O)=C3CO)C
521-39-1	Salazinic acid	Usnea	cavernosa	Parmeliaceae		O=CC1=C(O)C=C(C=2C(=O)OC3=C(OC12)C4=C(C(=O)OC4O)C(O)=C3CO)C
521-39-1	Salazinic acid	Usnea	dasopoga	Parmeliaceae		O=CC1=C(O)C=C(C=2C(=O)OC3=C(OC12)C4=C(C(=O)OC4O)C(O)=C3CO)C
521-39-1	Salazinic acid	Hypotrachyna	cirrhata	Parmeliaceae	India	O=CC1=C(O)C=C(C=2C(=O)OC3=C(OC12)C4=C(C(=O)OC4O)C(O)=C3CO)C
521-39-1	Salazinic acid	Ramalina	siliquosa	Ramalinaceae	France	O=CC1=C(O)C=C(C=2C(=O)OC3=C(OC12)C4=C(C(=O)OC4O)C(O)=C3CO)C
2760792-88-7	salazinin A	Parmelia	saxitilis	Parmeliaceae	China	CCOCC1=C(O)C2=C([C@H](O)OC2=O)C2=C1OC(=O)C1=C(C)C=C(O)C(C=O)=C1O2
2240161-75-3	Sanctis A	Parmotrema	sancti-angelii	Parmeliaceae		O=C(OC)C1=C(O)C2=C(OC3(OC4=CC(=CC(O)=C4C2C3)C)C)C=C1C
2409555-56-0	Sanctis B	Parmotrema	sancti-angelii	Parmeliaceae		O=C(OC)C1=C2OC3(OC4=CC(O)=CC(=C4C(C2=C(O)C=C1C)C3)C)C
2240161-77-5	Sanctis C	Parmotrema	sancti-angelii	Parmeliaceae		O=C(OC)C1=C(O)C2=C(OC(=CC2C3C4C5=C(O)C=C(C=C5OC3(OC=6C=C(C(C(=O)OC)=C(O)C64)C)C)C)C)C=C1C
471-74-9	Sandaracopimaric acid			Unclassified		C=CC1(C)C=C2CCC3C(C)(C(=O)O)CCCC3(C)C2CC1
lichen62	Sarcographol	Sarcographa	tricosa	Graphidaceae	Vietnam	CC1C(CCC2=CC3C(CC12C)C(CO3)(C)O)O
541-82-2	Sativic acid			Unclassified		CCCCCC(O)C(O)CC(O)C(O)CCCCCCCC(=O)O
242146-97-0	Scabrosin butyrate hexanoate	Xanthoparmelia	scabrosa	Parmeliaceae	Australia	O=C(CCCCC)OC1C=C2CC34SSC5(N(C6C(C5)=CC(C7OC76)OC(CCC)=O)C4=O)C(N3C2C8OC18)=O
242146-96-9	Scabrosin dibutanoate	Xanthoparmelia	scabrosa	Parmeliaceae	NSW Australia	CCCC(=O)OC1C=C2CC34C(=O)N5C6C7C(O7)C(C=C6CC5(C(=O)N3C2C8C1O8)SS4)OC(=O)CCC
86190-23-0	Scensidin	Diploicia	canescens	Caliciaceae	France	O=C1OC2=CC(OC)=C(Cl)C(=C2OC3=CC(OC)=C(Cl)C(=C13)C)C
86190-23-0	Scensidin	Buellia	canescens	Caliciaceae		O=C1OC2=CC(OC)=C(Cl)C(=C2OC3=CC(OC)=C(Cl)C(=C13)C)C
27161-92-8	Schizopeltic acid	Roccella	hypomecha	Roccellaceae		O=C(O)C1=C2OC3=CC(OC)=C(C(=O)OC)C(=C3C2=C(OC)C=C1C)C
6869-99-4	Schottenol			Unclassified		OC1CCC2(C)C3C(=CCC2C1)C4CCC(C(C)CCC(CC)C(C)C)C4(C)CC3
1803828-69-4	scirpyrone D	Everniastrum	nepalense	Parmeliaceae	Sarcosomataceae strain from lichen China	COC1=CC(=O)OC(CCC[C@@H](C)O)=C1
1803828-84-3	Scirpyrone I	Everniastrum	nepalense	Parmeliaceae	China	COC1=CC(=O)OC(CCCO)=C1
208183-22-6	scytalol C	Pseudosyphellaria	sp.	Peltigeraceae	Biatriospora sp. isol from lichen China	[H][C@]12C[C@](C)(OC)O[C@@]1([H])C1=CC(OC)=CC(O)=C1C(=O)\C2=C\OC
208183-22-6	scytalol C	Pseudosyphellaria	sp.	Peltigeraceae	Biatrosporia sp. isol from lichen China	[H][C@]12C[C@](C)(OC)O[C@@]1([H])C1=CC(OC)=CC(O)=C1C(=O)\C2=C\OC
208183-24-8	scytalol D	Pseudosyphellaria	sp.	Peltigeraceae	Biatrosporia sp. isol from lichen China	COC1=CC(O)=C2C(=O)C[C@@H](CC(C)=O)[C@@H](O)C2=C1
35287-72-0	Secalonic acid A			Unclassified		O=C1C=2C(O)=C(C=CC2OC3(C(=O)OC)C1=C(O)CC(C)C3O)C4=CC=C5OC6(C(=O)OC)C(C(=O)C5=C4O)=C(O)CC(C)C6O
35287-71-9	Secalonic acid B	Diploicia	canescens	Caliciaceae	France	O=C1C=2C(O)=C(C=CC2OC3(C(=O)OC)C1=C(O)CC(C)C3O)C4=CC=C5OC6(C(=O)OC)C(C(=O)C5=C4O)=C(O)CC(C)C6O
35287-70-8	Secalonic acid C			Unclassified		O=C1C=2C(O)=C(C=CC2OC3(C(=O)OC)C1=C(O)CC(C)C3O)C4=CC=C5OC6(C(=O)OC)C(C(=O)C5=C4O)=C(O)CC(C)C6O
35287-69-5	Secalonic acid D	Diploicia	canescens	Caliciaceae	France	O=C1C=2C(O)=C(C=CC2OC3(C(=O)OC)C1=C(O)CC(C)C3O)C4=CC=C5OC6(C(=O)OC)C(C(=O)C5=C4O)=C(O)CC(C)C6O
60687-07-2	secalonic acid F	Diploicia	canescens	Caliciaceae	France	O=C1C=2C(O)=C(C=CC2OC3(C(=O)OC)C1=C(O)CC(C)C3O)C4=CC=C5OC6(C(=O)OC)C(C(=O)C5=C4O)=C(O)CC(C)C6O
607-11-4	Sekikaic acid	Dirinaria	consimilis	Caliciaceae	India	O=C(O)C1=C(O)C(OC(=O)C2=C(O)C=C(OC)C=C2CCC)=C(OC)C=C1CCC
607-11-4	Sekikaic acid	Ramalina	conduplicans	Ramalinaceae	India	O=C(O)C1=C(O)C(OC(=O)C2=C(O)C=C(OC)C=C2CCC)=C(OC)C=C1CCC
607-11-4	Sekikaic acid	Niebla	homalea	Ramalinaceae	California	O=C(O)C1=C(O)C(OC(=O)C2=C(O)C=C(OC)C=C2CCC)=C(OC)C=C1CCC
70477-26-8	Semivioxanthin (R)-form			Unclassified		O=C1OC(C)CC=2C=C3C=C(OC)C=C(O)C3=C(O)C12
745041-20-7	Sernanderin	Lethariella	sernanderi	Parmeliaceae		O=C(OC)C1=C(O)C2=C(OC3(C)CC(=O)CC2C3)C=C1C
173322-91-3	Simonyellin	Simonyella	variegata	Roccellaceae		O=C1OC=C2C(OC)=C(O)C(=O)C3=C2C1=C(O)C=C3C
155214-64-5	Siphulellic acid	Siphuella	coralloidea	Icmadophilaceae		OC1=CC(C(O)=O)=C(OC(C(C([H])=O)=C(O)C=C2C)=C2C(O3)=O)C3=C1COC(C)=O
33904-35-7	Siphulitol	Siphula	ceratites	Icmadophilaceae		CC(O)C(O)C(O)C(O)C(O)CO
33904-35-7	Siphulitol	Siphula	ceratites	Icmadophilaceae		CC(O)C(O)C(O)C(O)C(O)CO
1297471-68-1	Skyllamycin A	Pseudocyphellaria	dissimilis	Peltigeraceae	Streptomyces annulatus isol from lichen, New Zealand	C/C=C\C1=CC=CC=C1/C=C/C(=N[C@H]2C(OC(=O)[C@@H](N=C([C@H](N=C(C(N=C([C@H](N=C([C@@H](N=C([C@@H]3CCCN3C(=O)[C@@H](N=C(CN=C([C@@H](N=C([C@@H](N=C2O)C)O)[C@H](C)C(=O)O)O)O)C(C4=CC=CC=C4)O)O)C(C5=CC=C(C=C5)OC)O)O)C6=CNC7=CC=CC=C76)O)O)O)CC(C)C)O)[C@H](C(C)C)O)C)O
1297471-69-2	Skyllamycin B	Pseudocyphellaria	dissimilis	Peltigeraceae	Streptomyces annulatus isol from lichen, New Zealand	C/C=C\C1=CC=CC=C1/C=C/C(=N[C@H]2[C@H](OC(=O)[C@H](N=C([C@H](N=C([C@@H](N=C([C@H](N=C([C@@H](N=C([C@@H]3CCCN3C(=O)[C@@H](N=C(CN=C([C@@H](N=C([C@@H](N=C2O)C)O)CC(=O)O)O)O)[C@H](C4=CC=CC=C4)O)O)[C@H](C5=CC=C(C=C5)OC)O)O)CC6=CNC7=CC=CC=C76)O)O)O)CC(C)C)O)[C@H](C(C)C)O)C)O
602-06-2	Skyrin, S axial-form	Pyxine	endochrysum	Caliciaceae		CC1=CC(=C2C(=C1)C(=O)C3=C(C(=CC(=C3C2=O)O)O)C4=C5C(=C(C=C4O)O)C(=O)C6=C(C=C(C=C6C5=O)C)O)O
602-06-2	Skyrin, S axial-form	Trypetheliopsis	boninensis	Monoblastiaceae		CC1=CC(=C2C(=C1)C(=O)C3=C(C(=CC(=C3C2=O)O)O)C4=C5C(=C(C=C4O)O)C(=O)C6=C(C=C(C=C6C5=O)C)O)O
602-06-2	Skyrin, S axial-form	Parmelia	glabrata	Parmeliaceae		CC1=CC(=C2C(=C1)C(=O)C3=C(C(=CC(=C3C2=O)O)O)C4=C5C(=C(C=C4O)O)C(=O)C6=C(C=C(C=C6C5=O)C)O)O
602-06-2	Skyrin, S axial-form	Physcia	obscura	Physciaceae		CC1=CC(=C2C(=C1)C(=O)C3=C(C(=CC(=C3C2=O)O)O)C4=C5C(=C(C=C4O)O)C(=O)C6=C(C=C(C=C6C5=O)C)O)O
10210-21-6	Solorinic acid	Solorina	crocea	Peltigeraceae		CCCCCC(=O)C1=C(C=C2C(=C1O)C(=O)C3=C(C2=O)C=C(C=C3O)OC)O
160098-90-8	solorinine	Peltigera	dolichorrhiza	Peltigeraceae	Japan	COc1cc(CCC(C([O-])=O)[N+](C)(C)C)cc(OC)c1O
18780-80-8	Sordidone	Lecanora	sordida	Lecanoraceae		Cc1cc(=O)c2c(O)c(C)c(O)c(Cl)c2o1
18780-80-8	Sordidone	Lecanora	carpinea	Lecanoraceae		Cc1cc(=O)c2c(O)c(C)c(O)c(Cl)c2o1
18780-80-8	Sordidone	Lecanora	spp.	Lecanoraceae		Cc1cc(=O)c2c(O)c(C)c(O)c(Cl)c2o1
520-43-4	Sparassol	Evernia	spp.	Parmeliaceae		O=C(OC)C=1C(O)=CC(OC)=CC1C
529-56-6	Sphaerophorin	Dimelaena	oreina	Caliciaceae		O=C(O)C1=C(O)C=C(OC(=O)C2=C(O)C=C(OC)C=C2C)C=C1CCCCCCC
529-56-6	Sphaerophorin	Fuscidea	viridis	Fuscideaceae		O=C(O)C1=C(O)C=C(OC(=O)C2=C(O)C=C(OC)C=C2C)C=C1CCCCCCC
529-56-6	Sphaerophorin	Sphaerophorus	spp.	Sphaerophoraceae		O=C(O)C1=C(O)C=C(OC(=O)C2=C(O)C=C(OC)C=C2C)C=C1CCCCCCC
2243237-89-8	sporormielloside	Usnea	mutabilis	Parmeliaceae	Sporormiella irregularis isol from lichen China	COC1=C(O[C@@H]2O[C@H](CO)[C@@H](O)[C@H](O)[C@H]2O)C2=C(C(O)=C1)C(=O)C1=C(O)C=C(C)C=C1O2
159736-30-8	Squamarone	Squamarina	carilaginea	Stereocaulaceae		CCC1=C(O)C2=C(C=C1O)C(=O)C(O)=C(C)C2=O
569-36-8	Squamatic acid	Cladonia	squamosa	Cladoniaceae		O=C(O)C=1C(O)=C(C(=O)OC=2C=C(C(C(=O)O)=C(O)C2C)C)C(=CC1OC)C
569-36-8	Squamatic acid	Cladonia	uncialis	Cladoniaceae	Poland	O=C(O)C=1C(O)=C(C(=O)OC=2C=C(C(C(=O)O)=C(O)C2C)C)C(=CC1OC)C
27240-56-8	Stenosporic acid	Nephroma	cellulosum	Parmeliaceae		O=C(O)C1=C(O)C=C(OC(=O)C2=C(O)C=C(OC)C=C2CCC)C=C1CCCCC
27240-56-8	Stenosporic acid	Pertusaria	spp.	Pertusariaceae		O=C(O)C1=C(O)C=C(OC(=O)C2=C(O)C=C(OC)C=C2CCC)C=C1CCCCC
27240-56-8	Stenosporic acid	Ramalina	stenospora	Ramalinaceae		O=C(O)C1=C(O)C=C(OC(=O)C2=C(O)C=C(OC)C=C2CCC)C=C1CCCCC
2190508-08-6	stereocalpin A	Ramalina	terebrata	Ramalinaceae	Antarctica	CCC[C@H]1OC(=O)[C@H](CC2=CC=CC=C2)N(C)C(=O)[C@H](CC2=CC=CC=C2)NC(=O)[C@H](C)C(=O)[C@H]1C
1000610-25-2	Stereocalpin A	Stereocaulon	alpinum	Stereocaulaceae	Antarctica	O=C1OC(CCC)C(C(=O)C(C(=O)NC(C(=O)N(C)C1CC=2C=CC=CC2)CC=3C=CC=CC3)C)C
lichen37	stereocalpin B	Ramalina	terebrata	Ramalinaceae	Antarctica	CCCCC[C@H]1OC(=O)[C@H](CC2=CC=CC=C2)N(C)C(=O)[C@H](CC2=CC=CC=C2)NC(=O)[C@H](C)C(=O)[C@H]1C
10048-13-2	sterigmatocystin	lichen		Unclassified	Aspergillus sp. Antarctica	[H][C@]12OC=C[C@@]1([H])C1=C(O2)C=C(OC)C2=C1OC1=C(C(O)=CC=C1)C2=O
1573-40-6	Stevane A			Unclassified	Widely distributed	CC1CC23CCC4C(C)(C)CCCC4(C)C3CCC1C2
1301133-25-4	Stictamide A	Sticta	sp.	Peltigeraceae	Panama	O=C(O)C(NC(=O)CC(O)C(NC(=O)C(NC(=O)CCCC1=CC=C(O)C=C1)CCCNC(=N)NCC=C(C)C)CC=2C=CC=CC2)CC3=CC=C(O)C=C3
1301133-25-4	Stictamide A	Sticta	sp.	Peltigeraceae	Panama	O=C(O)C(NC(=O)CC(O)C(NC(=O)C(NC(=O)CCCC1=CC=C(O)C=C1)CCCNC(=N)NCC=C(C)C)CC=2C=CC=CC2)CC3=CC=C(O)C=C3
1301133-26-5	Stictamide B	Sticta	sp.	Peltigeraceae	Panama	O=C(O)C(NC(=O)CC(O)C(NC(=O)C(NC(=O)CCCC1=CC=C(O)C=C1)CCCNC(=N)N)CC=2C=CC=CC2)CC3=CC=C(O)C=C3
1301133-27-6	Stictamide C	Sticta	sp.	Peltigeraceae	Panama	O=C(OC)C(NC(=O)CC(O)C(NC(=O)C(NC(=O)CCCC1=CC=C(O)C=C1)CCCNC(=N)NCC=C(C)C)CC=2C=CC=CC2)CC3=CC=C(O)C=C3
43206-45-7	stictane-3,22-dione	Niebla	homalea	Ramalinaceae	California	[H][C@@]12CCC3[C@]4(C)CCC(C)(C)C(=O)C4CC[C@]3(C)[C@@]1(C)CCC1C(C)(C)C(=O)CC[C@]21C
21688-72-2	stictane-3ﬂ,22a-diol	Niebla	homalea	Ramalinaceae	California	OC1CCC2(C)C(CCC3(C)C2CCC4C5(C)CCC(C)(C)C(O)C5CCC43C)C1(C)C
549-06-4	Stictic acid	Usnea	ceratina	Parmeliaceae	Laos	O=CC1=C(OC)C=C(C=2C(=O)OC3=C(OC12)C4=C(C(=O)OC4O)C(O)=C3C)C
549-06-4	Stictic acid	Usnea	articulata	Parmeliaceae	France	O=CC1=C(OC)C=C(C=2C(=O)OC3=C(OC12)C4=C(C(=O)OC4O)C(O)=C3C)C
549-06-4	Stictic acid	Xanthoparmelia	verrucigera	Parmeliaceae	South Africa	O=CC1=C(OC)C=C(C=2C(=O)OC3=C(OC12)C4=C(C(=O)OC4O)C(O)=C3C)C
549-06-4	Stictic acid	Xanthoparmelia	conspersa	Parmeliaceae		O=CC1=C(OC)C=C(C=2C(=O)OC3=C(OC12)C4=C(C(=O)OC4O)C(O)=C3C)C
549-06-4	Stictic acid	Ramalina	silaquosa	Ramalinaceae	France	O=CC1=C(OC)C=C(C=2C(=O)OC3=C(OC12)C4=C(C(=O)OC4O)C(O)=C3C)C
549-06-4	Stictic acid	Stereocaulon	evolutum	Stereocaulaceae	France	O=CC1=C(OC)C=C(C=2C(=O)OC3=C(OC12)C4=C(C(=O)OC4O)C(O)=C3C)C
77035-53-1	Sticticin	Lobaria	laetevirens	Peltigeraceae		[Cl-].O=C(OC)C(CC1=CC=C(O)C(O)=C1)[N+](C)(C)C
83-48-7	Stigmasterol			Unclassified	widely occuring in plants etc.	OC1CC2=CCC3C(CCC4(C)C(CCC34)C(C=CC(CC)C(C)C)C)C2(C)CC1
519-46-0	Strepsilin	Cladonia	corniculata	Cladoniaceae	India	O=C1OCC=2C1=C(O)C=C3OC4=CC(O)=CC(=C4C32)C
519-46-0	Strepsilin	Sterocaulon	evolutum	Stereocaulaceae	France	O=C1OCC=2C1=C(O)C=C3OC4=CC(O)=CC(=C4C32)C
108548-74-9	Subconfluentic acid	Haematomma	pachycarpum	Haematommataceae		O=C(O)C=1C(OC)=CC(OC(=O)C2=C(O)C=C(OC)C=C2CC(=O)CCC)=CC1CCCCC
86820-01-1	Subdidymic acid	Cladonia	macelenta	Cladoniaceae		O=C(O)C1=C(O)C=C2OC3=CC(OC)=CC(=C3C2=C1CCC)CCC
86820-01-1	Subdidymic acid	Cladonia	cristatella	Cladoniaceae		O=C(O)C1=C(O)C=C2OC3=CC(OC)=CC(=C3C2=C1CCC)CCC
849920-30-5	Suberoretisteroid A			Unclassified		O=C(OC1CC2=CCC3C(CCC4(C)C3CC5OC6(OC(C)(C(O)C6)C54)C(O)(C)C)C2(C)CC1)C
197009-25-9	Sublobaric Acid	Anzia	hypoleucoides	Parmeliaceae		CCCCCC1=C(C(=CC2=C1OC3=CC(=CC(=C3C(=O)O2)C(=O)CC)OC)O)C(=O)O
103538-07-4	Submerochlorophaeic acid	Ramalina	paludosa	Ramalinaceae		O=C(O)C1=C(O)C(OC(=O)C=2C(OC)=CC(OC)=CC2CCC)=C(O)C=C1CCC
184763-30-2	Subnorstictic acid	Diplostichtes	ocellatus	Graphidaceae		O=CC1=C(O)C=C(C=2C(=O)OC3=CC(O)=C4C(=O)OC(O)C4=C3OC12)C
90689-47-7	Subnotatic acid	Parmelia	notatta	Parmeliaceae		O=C(O)C1=C(O)C=C2OC(=O)C=3C(OC2=C1C)=CC(OC)=CC3C
lichen40	subnudatone A	Pseudopyrenula	subnudata	Trypetheliaceae	Vietnam	[H][C@]12C[C@H](C)CC[C@]1([H])[C@](C)(C(=O)\C=C\C1=CO[C@@]3(C)C=C[C@]4([H])C[C@@H](C)CC[C@@]4([H])[C@]3(C)C1=O)[C@@](C)(O)C=C2
Lichen08	subnudatone B	Pseudopyrenula	subnudata	Trypetheliaceae	Vietnam	[H][C@]12C[C@H](C)CC[C@]1([H])[C@@]1(C)C(=O)C=CO[C@]1(C)C=C2
103538-08-5	Subpaludosic acid	Cladonia	merochlorophaeia	Cladoniaceae		O=C(O)C1=C(O)C(OC(=O)C=2C(OC)=CC(O)=CC2CCC)=C(O)C=C1CCC
331766-66-6	Subpsoromic Acid	Ocellularia	praestans	Graphidaceae	Brazil	CC1=CC(=C(C2=C1C(=O)OC3=CC(=CC(=C3O2)C(=O)O)OC)C=O)O
111699-56-0	Substictic acid	Aspicilia	mashigineensis	Megasporaceae		CC1=CC(OC)=C(C=O)C2=C1C(OC3=C(C4=C(C(OC4O)=O)C(O)=C3C)O2)=O
500763-78-0	Subvirensic Acid	Flavoparmelia	haysomii	Parmeliaceae		CC1=CC(=C(C2=C1C(=O)OC3=C(O2)C(=C(C(=C3)O)C(=O)O)C)C=O)O
500763-78-0	Subvirensic Acid	Flavoparmelia	haysomii	Parmeliaceae		CC1=CC(=C(C2=C1C(=O)OC3=C(O2)C(=C(C(=C3)O)C(=O)O)C)C=O)O
50484-90-7	Succinprotocetraric acid	Coccotrema	maritimum	Coccotremataceae		O=CC1=C(O)C=C(C=2C(=O)OC3=C(OC12)C(=C(C(=O)O)C(O)=C3COC(=O)CCC(=O)O)C)C
50484-90-7	Succinprotocetraric acid	Parmelia	reptans	Parmeliaceae		O=CC1=C(O)C=C(C=2C(=O)OC3=C(OC12)C(=C(C(=O)O)C(O)=C3COC(=O)CCC(=O)O)C)C
108529-22-2	Superconfluentic acid	Porpidia	glaucophaea	Lecideaceae		O=C(C1=C(CC(CCCCCCC)=O)C=C(OC)C=C1O)OC2=CC(CCCCCCC)=C(C(O)=O)C(OC)=C2
156372-09-7	Superplanaic acid	Lecanora	planaica	Lecanoraceae		O=C(O)C=1C(OC)=CC(OC(=O)C=2C(OC)=CC(OC)=CC2CCCCCCC)=CC1CCCCCCC
58450-00-3	sydowinin B	Cladonia	sp.	Cladoniaceae	Apiospora montagnei isol from lichen Germany	COC(=O)C1=C(O)C=CC2=C1C(=O)C1=C(O2)C=C(CO)C=C1O
1466545-37-8	sydowiol A	Lobaria	quercizans	Peltigeraceae	Aspergillus veriscolor isolated from lichen China	CC1=CC(OC2=CC(C)=CC(OC3=C(O)C(O)=CC(C)=C3)=C2O)=C(O)C(O)=C1
1466545-38-9	sydowiol B	Lobaria	quercizans	Peltigeraceae	Aspergillus veriscolor isolated from lichen China	CC1=CC(OC2=C(OC3=C(O)C(O)=CC(C)=C3)C(O)=CC(C)=C2)=C(O)C(O)=C1
1714169-55-7	sydowiol D	Lobaria	quercizans	Peltigeraceae	Aspergillus veriscolor isolated from lichen China	CC1=CC(O)=C(OC2=C(O)C(OC3=C(O)C(O)=CC(C)=C3)=CC(C)=C2)C(O)=C1
1714169-56-8	sydowiol E	Lobaria	quercizans	Peltigeraceae	Aspergillus veriscolor isolated from lichen China	CC1=CC(O)=C(OC2=CC(C)=CC(O)=C2OC2=C(O)C(O)=CC(C)=C2)C(O)=C1
127-22-0	Taraxerol	Pertusaria	ophthalmiza	Pertusariaceae	source questined	OC1CCC2(C)C3CCC4(C(=CCC5(C)CCC(C)(C)CC45)C3(C)CCC2C1(C)C)C
514-07-8	Taraxerone			Unclassified		O=C1CCC2(C)C(CCC3(C4=CCC5(C)CCC(C)(C)CC5C4(C)CCC32)C)C1(C)C
107-35-7	Taurine			Unclassified	many sources	O=S(=O)(O)CCN
570-07-0	Tenuiorin	Peltigera	aphthosa	Peltigeraceae		O=C(OC1=CC(O)=C(C(=O)OC)C(=C1)C)C2=C(O)C=C(OC(=O)C3=C(O)C=C(OC)C=C3C)C=C2C
2891606-61-2	teratosphaerone B	Umbilicaria	sp.	Umbilicariaceae	Ulospora bilgramii isol from lichen China	COC1=CC2=C(C(=O)C[C@@H](C)[C@H]2O)C(O)=C1
20958-04-7	Terferol	lichen		Unclassified	Phoma sp. isol from lichen Martinique	COC1=CC(=C(O)C(O)=C1C1=CC=CC=C1)C1=CC=CC=C1
167427-23-8	terpendole E	Lethariella	zahlbruckneri	Parmeliaceae	Tolypocladium cylindrosporum isol from lichen China	[H][C@]12CC3=C(NC4=CC=CC=C34)[C@]1(C)[C@@]1(C)CC[C@]3([H])O[C@@H](C[C@@H](O)[C@@]3(C)[C@]1([H])CC2)C(C)(C)O
881650-37-9	terphenyl 2	Pseudosyphellaria	sp.	Peltigeraceae	Floricola striata isol from lichen China	COC1=C(O)C(=CC(O)=C1C1=C(O)C=CC(O)=C1)C1=CC=CC=C1
881650-37-9	terphenyl 2	Umbilicaria	sp.	Umbilicariaceae	Floricola striata isol from lichen China	COC1=C(O)C(=CC(O)=C1C1=C(O)C=CC(O)=C1)C1=CC=CC=C1
881650-37-9	terphenyl 2	lichen		Unclassified	Phoma sp. isol from lichen Martinique	COC1=C(O)C(=CC(O)=C1C1=C(O)C=CC(O)=C1)C1=CC=CC=C1
1193338-16-7	terricollene A	Everniastrum	cirrhatum	Parmeliaceae	Neurospora terricola isol from lichen China	OC[C@H]1O[C@H](OCC2=CC=C(OCC=C=C)C=C2)[C@H](O)[C@@H](O)[C@@H]1O
1193338-16-7	terricollene A	Everniastrum	cirrhatum	Parmeliaceae	Neurospora terricola isol from lichen China	OC[C@H]1O[C@H](OCC2=CC=C(OCC=C=C)C=C2)[C@H](O)[C@@H](O)[C@@H]1O
1193338-20-3	terricollene B	Everniastrum	cirrhatum	Parmeliaceae	Neurospora terricola isol from lichen China	OC[C@H]1O[C@@H](OCC2=CC=C(OCC=C=C)C=C2)[C@@H](O)[C@@H](O)[C@@H]1O
942433-95-6	terricollene C	Everniastrum	cirrhatum	Parmeliaceae	Neurospora terricola isol from lichen China	OCC1=CC=C(OCC=C=C)C=C1
1193338-21-4	terricolyne	Everniastrum	cirrhatum	Parmeliaceae	Neurospora terricola isol from lichen China	OCC1=CC=C(OC[C@@H](O)C#C)C=C1
77292-22-9	tetraacetylconnorstictic acid	Lecidea	aspidula	Lecideaceae		CC(=O)OCC1=C(OC(C)=O)C=C(C)C2=C1OC1=C(OC2=O)C(C)=C(OC(C)=O)C2=C1C(OC(C)=O)OC2=O
1393660-29-1	Thamnoliadepside A	Thamnolia	vermicularis	Icmadophilaceae		O=CC1=C(OC)C=C(C(C(=O)OC2=CC(=CC(O)=C2C)C)=C1O)C
1408076-56-1	Thamnoliadepside B	Thamnolia	vermicularis	Icmadophilaceae		O=C(O)C=1C(O)=C(C(=O)OC2=CC(=CC(O)=C2C)C)C(=CC1OC)C
484-55-9	Thamnolic acid	Cladonia	incrassata	Cladoniaceae		O=CC1=C(O)C(OC(=O)C2=C(O)C(C(=O)O)=C(OC)C=C2C)=C(C(C(=O)O)=C1O)C
484-55-9	Thamnolic acid	Cladonia	squamulosa	Cladoniaceae		O=CC1=C(O)C(OC(=O)C2=C(O)C(C(=O)O)=C(OC)C=C2C)=C(C(C(=O)O)=C1O)C
484-55-9	Thamnolic acid	Cladonia	flabelliformis var. polydactyla	Cladoniaceae		O=CC1=C(O)C(OC(=O)C2=C(O)C(C(=O)O)=C(OC)C=C2C)=C(C(C(=O)O)=C1O)C
484-55-9	Thamnolic acid	Cladonia	macilenta	Cladoniaceae		O=CC1=C(O)C(OC(=O)C2=C(O)C(C(=O)O)=C(OC)C=C2C)=C(C(C(=O)O)=C1O)C
484-55-9	Thamnolic acid	Cladonia	fimbriata	Cladoniaceae		O=CC1=C(O)C(OC(=O)C2=C(O)C(C(=O)O)=C(OC)C=C2C)=C(C(C(=O)O)=C1O)C
484-55-9	Thamnolic acid	Cladonia	digitata	Cladoniaceae		O=CC1=C(O)C(OC(=O)C2=C(O)C(C(=O)O)=C(OC)C=C2C)=C(C(C(=O)O)=C1O)C
484-55-9	Thamnolic acid	Cladonia	delicata	Cladoniaceae		O=CC1=C(O)C(OC(=O)C2=C(O)C(C(=O)O)=C(OC)C=C2C)=C(C(C(=O)O)=C1O)C
484-55-9	Thamnolic acid	Cladonia	strepsilis	Cladoniaceae		O=CC1=C(O)C(OC(=O)C2=C(O)C(C(=O)O)=C(OC)C=C2C)=C(C(C(=O)O)=C1O)C
484-55-9	Thamnolic acid	Haematomma	ventosum	Haematommataceae		O=CC1=C(O)C(OC(=O)C2=C(O)C(C(=O)O)=C(OC)C=C2C)=C(C(C(=O)O)=C1O)C
484-55-9	Thamnolic acid	Thamnolia	vermicularis	Icmadophilaceae		O=CC1=C(O)C(OC(=O)C2=C(O)C(C(=O)O)=C(OC)C=C2C)=C(C(C(=O)O)=C1O)C
484-55-9	Thamnolic acid	Usnea	florida	Parmeliaceae		O=CC1=C(O)C(OC(=O)C2=C(O)C(C(=O)O)=C(OC)C=C2C)=C(C(C(=O)O)=C1O)C
484-55-9	Thamnolic acid	Pertusaria	dealbata	Pertusariaceae		O=CC1=C(O)C(OC(=O)C2=C(O)C(C(=O)O)=C(OC)C=C2C)=C(C(C(=O)O)=C1O)C
479-64-1	Thelephoric acid	Lobaria	sp.	Peltigeraceae		O=C1C=2OC=3C=C(O)C(O)=CC3C2C(=O)C=4OC=5C=C(O)C(O)=CC5C14
479-64-1	Thelephoric acid	Thelephora	palmata	Thelephoraceae		O=C1C=2OC=3C=C(O)C(O)=CC3C2C(=O)C=4OC=5C=C(O)C(O)=CC5C14
113734-83-1	Thiomelin	Rinodina	thiomela	Physciaceae		O=C1C2=C(O)C=C(C(OC)=C2OC=3C(Cl)=CC(Cl)=C(O)C13)C
113734-83-1	Thiomelin	Rinodina	lepida	Physciaceae		O=C1C2=C(O)C=C(C(OC)=C2OC=3C(Cl)=CC(Cl)=C(O)C13)C
[truncated: 184 more rows]
